# Supplementary material for: Central role of lung macrophages in SARS-CoV-2 physiopathology: a cross-model single-cell RNA-seq perspective
Source: Front Immunol. 2023 Jun 7;14:1197588. doi: 10.3389/fimmu.2023.1197588 (PMC10282834; doi:10.3389/fimmu.2023.1197588)
Supplement: Supplementary file 2 [file DataSheet_2.zip]

Archive with 23 entries (22 files):
- Figshare/
- Figshare/AGM_ncbi_2_Human_Ensembl.csv
- Figshare/Crosspecies_cell_barcodes_and_clusters.csv
- Figshare/Hamster_ncbi_2_Human_Ensembl.csv
- Figshare/Ham_GM_gene_id_gene_title.csv
- Figshare/Lung_All_10dpi_vs_3dpi_min2cells_edgeR_results_Genename.csv
- Figshare/Lung_All_10dpi_vs_Irr_min2cells_edgeR_results_Genename.csv
- Figshare/Lung_All_14dpi_vs_5dpi_min2cells_edgeR_results_Genename.csv
- Figshare/Lung_All_2dpi_vs_Mock_min2cells_edgeR_results_Genename.csv
- Figshare/Lung_All_3dpi_vs_2dpi_min2cells_edgeR_results_Genename.csv
- Figshare/Lung_All_3dpi_vs_Irr_min2cells_edgeR_results_Genename.csv
- Figshare/Lung_All_5dpi_vs_3dpi_min2cells_edgeR_results_Genename.csv
- Figshare/Lung_Neutrophils_10dpi_vs_3dpi_min2cells_edgeR_results_Genename.csv
- Figshare/Lung_Neutrophils_10dpi_vs_Irr_min2cells_edgeR_results_Genename.csv
- Figshare/Lung_Neutrophils_14dpi_vs_5dpi_min2cells_edgeR_results_Genename.csv
- Figshare/Lung_Neutrophils_2dpi_vs_Mock_min2cells_edgeR_results_Genename.csv
- Figshare/Lung_Neutrophils_3dpi_vs_2dpi_min2cells_edgeR_results_Genename.csv
- Figshare/Lung_Neutrophils_3dpi_vs_Irr_min2cells_edgeR_results_Genename.csv
- Figshare/Lung_Neutrophils_5dpi_vs_3dpi_min2cells_edgeR_results_Genename.csv
- Figshare/Ortholog_list.csv
- Figshare/R_code_CrossSpecies_clustering.R
- Figshare/R_Code_for_Figures.R
- Figshare/R_code_univariate_clustering.R
