# Supplementary material for: Central role of lung macrophages in SARS-CoV-2 physiopathology: a cross-model single-cell RNA-seq perspective
Source: Front Immunol. 2023 Jun 7;14:1197588. doi: 10.3389/fimmu.2023.1197588 (PMC10282834; doi:10.3389/fimmu.2023.1197588)
Supplement: Supplementary file 2 [file DataSheet_2.zip › Figshare/AGM_ncbi_2_Human_Ensembl.csv]

ACCNUM	Ensembl
NM_001292075.1	ENSG00000145839.2
NM_001292076.2	ENSG00000239713.9
NM_001292079.1	ENSG00000104432.14
NM_001292080.1	ENSG00000101347.11
NM_001292081.1	ENSG00000169429.11
NM_001292082.1	ENSG00000164136.17
NM_001292095.1	ENSG00000242265.6
NM_001292096.1	ENSG00000242265.6
NM_001302660.1	ENSG00000162723.10
NM_001305098.1	ENSG00000244476.3
NM_001318039.1	ENSG00000088340.17
NM_001329794.1	ENSG00000179073.6
NM_001329797.1	ENSG00000121940.16
NM_001329918.1	ENSG00000244734.4
NM_001329950.1	ENSG00000206342.12
NM_001329959.1	ENSG00000239754.9
NM_001329967.1	ENSG00000182816.9
NM_001329969.1	ENSG00000240432.3
NM_001330263.1	ENSG00000196531.14
NM_001330273.1	ENSG00000075624.17
NM_001345937.1	ENSG00000100298.16
NM_001345952.1	ENSG00000244509.4
NM_001357069.1	ENSG00000162456.10
NM_001357076.1	ENSG00000282881.2
NM_001365017.1	ENSG00000104826.15
NR_138254.1	ENSG00000130600.19
XM_007960030.2	ENSG00000099849.15
XM_007960033.2	ENSG00000132963.8
XM_007960034.2	ENSG00000132938.22
XM_007960038.2	ENSG00000132938.22
XM_007960041.2	ENSG00000132938.22
XM_007960045.2	ENSG00000139508.15
XM_007960046.2	ENSG00000139514.13
XM_007960047.2	ENSG00000139514.13
XM_007960048.2	ENSG00000122042.10
XM_007960050.2	ENSG00000102781.14
XM_007960051.2	ENSG00000102781.14
XM_007960052.2	ENSG00000102781.14
XM_007960053.2	ENSG00000102781.14
XM_007960058.2	ENSG00000132952.12
XM_007960059.2	ENSG00000132952.12
XM_007960061.2	ENSG00000132965.10
XM_007960062.2	ENSG00000102802.10
XM_007960064.2	ENSG00000120694.20
XM_007960065.2	ENSG00000120694.20
XM_007960067.2	ENSG00000187676.8
XM_007960068.2	ENSG00000187676.8
XM_007960070.2	ENSG00000187676.8
XM_007960071.2	ENSG00000133105.8
XM_007960072.2	ENSG00000139618.17
XM_007960073.2	ENSG00000139618.17
XM_007960076.2	ENSG00000189167.12
XM_007960078.2	ENSG00000073910.23
XM_007960079.2	ENSG00000073910.23
XM_007960087.2	ENSG00000133121.21
XM_007960088.2	ENSG00000133121.21
XM_007960089.2	ENSG00000133121.21
XM_007960090.2	ENSG00000133121.21
XM_007960093.2	ENSG00000133116.8
XM_007960094.2	ENSG00000083642.19
XM_007960095.2	ENSG00000083642.19
XM_007960096.2	ENSG00000083642.19
XM_007960097.2	ENSG00000083642.19
XM_007960098.2	ENSG00000083642.19
XM_007960100.2	ENSG00000083642.19
XM_007960102.2	ENSG00000083642.19
XM_007960104.2	ENSG00000244754.9
XM_007960106.2	ENSG00000133119.13
XM_007960107.2	ENSG00000110075.15
XM_007960108.2	ENSG00000180660.8
XM_007960116.2	ENSG00000133083.15
XM_007960117.2	ENSG00000133083.15
XM_007960118.2	ENSG00000133083.15
XM_007960121.2	ENSG00000133083.15
XM_007960122.2	ENSG00000133083.15
XM_007960123.2	ENSG00000133083.15
XM_007960125.2	ENSG00000120669.16
XM_007960127.2	ENSG00000242715.8
XM_007960129.2	ENSG00000242715.8
XM_007960131.2	ENSG00000242715.8
XM_007960132.2	ENSG00000242715.8
XM_007960133.2	ENSG00000242715.8
XM_007960135.2	ENSG00000242715.8
XM_007960136.2	ENSG00000242715.8
XM_007960137.2	ENSG00000133104.14
XM_007960138.2	ENSG00000133104.14
XM_007960139.2	ENSG00000133104.14
XM_007960141.2	ENSG00000133101.10
XM_007960142.2	ENSG00000133101.10
XM_007960143.2	ENSG00000133101.10
XM_007960144.2	ENSG00000133101.10
XM_007960146.2	ENSG00000133101.10
XM_007960149.2	ENSG00000133101.10
XM_007960150.2	ENSG00000133111.4
XM_007960151.2	ENSG00000215486.5
XM_007960152.2	ENSG00000180440.4
XM_007960153.2	ENSG00000102710.20
XM_007960155.2	ENSG00000102710.20
XM_007960157.2	ENSG00000102710.20
XM_007960158.2	ENSG00000102710.20
XM_007960159.2	ENSG00000102710.20
XM_007960160.2	ENSG00000102710.20
XM_007960161.2	ENSG00000102710.20
XM_007960162.2	ENSG00000102710.20
XM_007960163.2	ENSG00000102710.20
XM_007960164.2	ENSG00000102710.20
XM_007960165.2	ENSG00000102710.20
XM_007960166.2	ENSG00000102710.20
XM_007960167.2	ENSG00000102710.20
XM_007960168.2	ENSG00000102710.20
XM_007960169.2	ENSG00000102710.20
XM_007960171.2	ENSG00000120699.13
XM_007960172.2	ENSG00000120697.10
XM_007960173.2	ENSG00000120697.10
XM_007960174.2	ENSG00000120693.14
XM_007960175.2	ENSG00000120693.14
XM_007960176.2	ENSG00000120693.14
XM_007960179.2	ENSG00000120693.14
XM_007960180.2	ENSG00000133110.15
XM_007960181.2	ENSG00000110075.15
XM_007960182.2	ENSG00000133110.15
XM_007960183.2	ENSG00000133110.15
XM_007960184.2	ENSG00000133110.15
XM_007960185.2	ENSG00000133110.15
XM_007960186.2	ENSG00000133110.15
XM_007960187.2	ENSG00000133110.15
XM_007960188.2	ENSG00000133110.15
XM_007960189.2	ENSG00000180138.7
XM_007960190.2	ENSG00000133107.15
XM_007960191.2	ENSG00000133107.15
XM_007960193.2	ENSG00000120686.12
XM_007960195.2	ENSG00000150893.11
XM_007960198.2	ENSG00000188811.14
XM_007960200.2	ENSG00000120685.20
XM_007960201.2	ENSG00000120685.20
XM_007960202.2	ENSG00000120685.20
XM_007960203.2	ENSG00000183722.9
XM_007960204.2	ENSG00000133103.17
XM_007960205.2	ENSG00000133103.17
XM_007960206.2	ENSG00000150907.10
XM_007960213.2	ENSG00000132640.15
XM_007960217.2	ENSG00000102743.15
XM_007960218.2	ENSG00000120688.9
XM_007960219.2	ENSG00000120690.16
XM_007960220.2	ENSG00000132640.15
XM_007960221.2	ENSG00000120690.16
XM_007960222.2	ENSG00000165572.8
XM_007960223.2	ENSG00000120696.9
XM_007960225.2	ENSG00000120662.16
XM_007960226.2	ENSG00000120662.16
XM_007960229.2	ENSG00000172766.19
XM_007960230.2	ENSG00000172766.19
XM_007960231.2	ENSG00000172766.19
XM_007960235.2	ENSG00000102760.13
XM_007960236.2	ENSG00000102763.18
XM_007960238.2	ENSG00000102780.17
XM_007960239.2	ENSG00000102780.17
XM_007960241.2	ENSG00000102780.17
XM_007960243.2	ENSG00000102780.17
XM_007960247.2	ENSG00000102780.17
XM_007960248.2	ENSG00000102780.17
XM_007960249.2	ENSG00000023516.9
XM_007960250.2	ENSG00000023516.9
XM_007960252.2	ENSG00000120659.15
XM_007960256.2	ENSG00000179813.7
XM_007960262.2	ENSG00000133106.15
XM_007960265.2	ENSG00000133106.15
XM_007960267.2	ENSG00000120675.6
XM_007960277.2	ENSG00000120658.13
XM_007960279.2	ENSG00000120658.13
XM_007960281.2	ENSG00000179630.11
XM_007960282.2	ENSG00000179630.11
XM_007960283.2	ENSG00000179630.11
XM_007960285.2	ENSG00000179630.11
XM_007960287.2	ENSG00000151773.13
XM_007960289.2	ENSG00000151773.13
XM_007960291.2	ENSG00000151773.13
XM_007960292.2	ENSG00000151773.13
XM_007960294.2	ENSG00000151773.13
XM_007960297.2	ENSG00000110075.15
XM_007960310.2	ENSG00000151778.11
XM_007960311.2	ENSG00000102804.15
XM_007960312.2	ENSG00000102804.15
XM_007960313.2	ENSG00000102804.15
XM_007960315.2	ENSG00000102804.15
XM_007960316.2	ENSG00000102804.15
XM_007960317.2	ENSG00000083635.8
XM_007960318.2	ENSG00000133114.18
XM_007960320.2	ENSG00000180332.7
XM_007960323.2	ENSG00000188342.12
XM_007960326.2	ENSG00000133112.17
XM_007960329.2	ENSG00000174032.17
XM_007960331.2	ENSG00000136152.15
XM_007960332.2	ENSG00000174015.10
XM_007960335.2	ENSG00000215475.5
XM_007960336.2	ENSG00000080618.17
XM_007960337.2	ENSG00000123200.17
XM_007960338.2	ENSG00000123200.17
XM_007960339.2	ENSG00000123200.17
XM_007960341.2	ENSG00000123200.17
XM_007960342.2	ENSG00000123200.17
XM_007960350.2	ENSG00000102445.20
XM_007960351.2	ENSG00000102445.20
XM_007960352.2	ENSG00000102445.20
XM_007960358.2	ENSG00000136167.15
XM_007960361.2	ENSG00000136141.15
XM_007960365.2	ENSG00000136141.15
XM_007960367.2	ENSG00000136141.15
XM_007960371.2	ENSG00000139684.15
XM_007960372.2	ENSG00000102468.11
XM_007960373.2	ENSG00000102468.11
XM_007960374.2	ENSG00000136143.16
XM_007960376.2	ENSG00000136159.4
XM_007960377.2	ENSG00000136146.15
XM_007960379.2	ENSG00000136156.15
XM_007960380.2	ENSG00000139679.16
XM_007960381.2	ENSG00000139687.16
XM_007960382.2	ENSG00000152207.8
XM_007960384.2	ENSG00000136161.13
XM_007960385.2	ENSG00000136161.13
XM_007960386.2	ENSG00000136161.13
XM_007960387.2	ENSG00000136161.13
XM_007960389.2	ENSG00000102543.14
XM_007960390.2	ENSG00000102539.5
XM_007960391.2	ENSG00000102531.16
XM_007960392.2	ENSG00000102531.16
XM_007960393.2	ENSG00000102531.16
XM_007960394.2	ENSG00000102531.16
XM_007960395.2	ENSG00000102547.19
XM_007960396.2	ENSG00000102547.19
XM_007960397.2	ENSG00000101230.6
XM_007960398.2	ENSG00000136169.16
XM_007960402.2	ENSG00000136169.16
XM_007960403.2	ENSG00000136169.16
XM_007960404.2	ENSG00000136169.16
XM_007960407.2	ENSG00000136147.18
XM_007960409.2	ENSG00000136144.12
XM_007960410.2	ENSG00000136144.12
XM_007960411.2	ENSG00000136144.12
XM_007960413.2	ENSG00000136144.12
XM_007960414.2	ENSG00000152213.4
XM_007960415.2	ENSG00000123179.14
XM_007960416.2	ENSG00000102753.10
XM_007960417.2	ENSG00000102753.10
XM_007960418.2	ENSG00000150527.17
XM_007960419.2	ENSG00000089123.16
XM_007960420.2	ENSG00000198553.9
XM_007960421.2	ENSG00000204977.10
XM_007960422.2	ENSG00000204977.10
XM_007960423.2	ENSG00000204977.10
XM_007960424.2	ENSG00000204977.10
XM_007960425.2	ENSG00000123178.15
XM_007960427.2	ENSG00000089123.16
XM_007960428.2	ENSG00000123178.15
XM_007960429.2	ENSG00000186047.11
XM_007960431.2	ENSG00000089123.16
XM_007960432.2	ENSG00000136104.21
XM_007960434.2	ENSG00000136104.21
XM_007960435.2	ENSG00000136104.21
XM_007960436.2	ENSG00000136104.21
XM_007960438.2	ENSG00000226792.7
XM_007960439.2	ENSG00000101247.18
XM_007960440.2	ENSG00000102786.15
XM_007960441.2	ENSG00000102786.15
XM_007960443.2	ENSG00000253309.7
XM_007960444.2	ENSG00000150510.17
XM_007960445.2	ENSG00000102796.12
XM_007960446.2	ENSG00000135486.19
XM_007960447.2	ENSG00000139668.9
XM_007960450.2	ENSG00000139668.9
XM_007960451.2	ENSG00000156697.13
XM_007960452.2	ENSG00000156697.13
XM_007960455.2	ENSG00000253710.5
XM_007960467.2	ENSG00000123171.8
XM_007960468.2	ENSG00000197168.13
XM_007960470.2	ENSG00000101251.13
XM_007960473.2	ENSG00000136098.17
XM_007960474.2	ENSG00000136098.17
XM_007960475.2	ENSG00000136098.17
XM_007960477.2	ENSG00000136108.15
XM_007960478.2	ENSG00000136108.15
XM_007960480.2	ENSG00000136108.15
XM_007960482.2	ENSG00000136108.15
XM_007960483.2	ENSG00000136100.14
XM_007960486.2	ENSG00000136114.17
XM_007960487.2	ENSG00000136114.17
XM_007960488.2	ENSG00000136114.17
XM_007960494.2	ENSG00000244471.6
XM_007960496.2	ENSG00000110075.15
XM_007960498.2	ENSG00000272281.6
XM_007960499.2	ENSG00000165416.15
XM_007960501.2	ENSG00000136110.13
XM_007960502.2	ENSG00000136110.13
XM_007960503.2	ENSG00000136099.13
XM_007960505.2	ENSG00000136099.13
XM_007960506.2	ENSG00000102837.7
XM_007960508.2	ENSG00000125848.10
XM_007960510.2	ENSG00000229665.8
XM_007960511.2	ENSG00000125848.10
XM_007960512.2	ENSG00000118946.12
XM_007960513.2	ENSG00000118946.12
XM_007960514.2	ENSG00000118946.12
XM_007960515.2	ENSG00000118946.12
XM_007960516.2	ENSG00000125848.10
XM_007960520.2	ENSG00000070423.18
XM_007960522.2	ENSG00000083544.16
XM_007960526.2	ENSG00000083544.16
XM_007960528.2	ENSG00000070423.18
XM_007960529.2	ENSG00000197991.11
XM_007960536.2	ENSG00000172264.18
XM_007960545.2	ENSG00000172264.18
XM_007960546.2	ENSG00000184226.15
XM_007960547.2	ENSG00000184226.15
XM_007960548.2	ENSG00000184226.15
XM_007960551.2	ENSG00000184226.15
XM_007960556.2	ENSG00000150361.12
XM_007960558.2	ENSG00000276644.5
XM_007960560.2	ENSG00000276644.5
XM_007960563.2	ENSG00000136122.18
XM_007960564.2	ENSG00000204899.6
XM_007960565.2	ENSG00000083535.16
XM_007960568.2	ENSG00000083520.15
XM_007960569.2	ENSG00000083520.15
XM_007960571.2	ENSG00000102554.14
XM_007960575.2	ENSG00000089177.19
XM_007960577.2	ENSG00000089177.19
XM_007960578.2	ENSG00000188243.14
XM_007960599.2	ENSG00000136153.20
XM_007960601.2	ENSG00000178695.6
XM_007960604.2	ENSG00000102794.10
XM_007960605.2	ENSG00000005812.11
XM_007960606.2	ENSG00000089177.19
XM_007960607.2	ENSG00000005812.11
XM_007960608.2	ENSG00000102805.16
XM_007960609.2	ENSG00000005810.19
XM_007960610.2	ENSG00000005810.19
XM_007960611.2	ENSG00000005810.19
XM_007960612.2	ENSG00000005810.19
XM_007960613.2	ENSG00000005810.19
XM_007960614.2	ENSG00000005810.19
XM_007960615.2	ENSG00000005810.19
XM_007960617.2	ENSG00000005810.19
XM_007960618.2	ENSG00000005810.19
XM_007960619.2	ENSG00000005810.19
XM_007960620.2	ENSG00000005810.19
XM_007960621.2	ENSG00000005810.19
XM_007960622.2	ENSG00000099849.15
XM_007960624.2	ENSG00000005810.19
XM_007960626.2	ENSG00000005810.19
XM_007960628.2	ENSG00000136155.17
XM_007960631.2	ENSG00000136155.17
XM_007960632.2	ENSG00000136155.17
XM_007960634.2	ENSG00000136155.17
XM_007960638.2	ENSG00000139737.22
XM_007960639.2	ENSG00000139737.22
XM_007960640.2	ENSG00000139737.22
XM_007960641.2	ENSG00000139737.22
XM_007960643.2	ENSG00000136160.17
XM_007960644.2	ENSG00000125870.11
XM_007960645.2	ENSG00000152193.8
XM_007960646.2	ENSG00000152193.8
XM_007960648.2	ENSG00000125870.11
XM_007960650.2	ENSG00000139746.16
XM_007960651.2	ENSG00000139746.16
XM_007960664.2	ENSG00000102471.14
XM_007960665.2	ENSG00000136158.12
XM_007960666.2	ENSG00000136158.12
XM_007960668.2	ENSG00000136158.12
XM_007960669.2	ENSG00000136158.12
XM_007960670.2	ENSG00000125879.5
XM_007960671.2	ENSG00000156482.11
XM_007960672.2	ENSG00000178235.8
XM_007960673.2	ENSG00000184564.11
XM_007960676.2	ENSG00000165300.8
XM_007960677.2	ENSG00000165300.8
XM_007960678.2	ENSG00000165300.8
XM_007960682.2	ENSG00000179399.15
XM_007960685.2	ENSG00000183098.11
XM_007960686.2	ENSG00000080166.16
XM_007960689.2	ENSG00000088451.11
XM_007960690.2	ENSG00000088451.11
XM_007960691.2	ENSG00000152749.8
XM_007960692.2	ENSG00000125285.6
XM_007960695.2	ENSG00000125257.16
XM_007960699.2	ENSG00000134873.10
XM_007960700.2	ENSG00000134873.10
XM_007960703.2	ENSG00000134874.18
XM_007960704.2	ENSG00000102580.15
XM_007960705.2	ENSG00000102580.15
XM_007960706.2	ENSG00000102595.20
XM_007960710.2	ENSG00000185352.9
XM_007960712.2	ENSG00000165621.9
XM_007960713.2	ENSG00000139793.19
XM_007960714.2	ENSG00000139793.19
XM_007960715.2	ENSG00000139793.19
XM_007960716.2	ENSG00000139793.19
XM_007960717.2	ENSG00000139793.19
XM_007960718.2	ENSG00000139793.19
XM_007960719.2	ENSG00000139793.19
XM_007960720.2	ENSG00000125249.7
XM_007960721.2	ENSG00000065150.21
XM_007960722.2	ENSG00000139797.8
XM_007960723.2	ENSG00000152767.17
XM_007960725.2	ENSG00000102572.15
XM_007960726.2	ENSG00000125851.10
XM_007960730.2	ENSG00000088387.20
XM_007960732.2	ENSG00000088387.20
XM_007960733.2	ENSG00000088387.20
XM_007960735.2	ENSG00000088387.20
XM_007960739.2	ENSG00000088387.20
XM_007960740.2	ENSG00000088387.20
XM_007960743.2	ENSG00000088387.20
XM_007960744.2	ENSG00000088387.20
XM_007960745.2	ENSG00000088387.20
XM_007960746.2	ENSG00000088387.20
XM_007960747.2	ENSG00000088387.20
XM_007960748.2	ENSG00000088387.20
XM_007960749.2	ENSG00000088387.20
XM_007960750.2	ENSG00000088387.20
XM_007960751.2	ENSG00000088387.20
XM_007960752.2	ENSG00000088387.20
XM_007960753.2	ENSG00000088387.20
XM_007960754.2	ENSG00000088387.20
XM_007960755.2	ENSG00000125868.16
XM_007960756.2	ENSG00000169508.7
XM_007960757.2	ENSG00000125245.14
XM_007960763.2	ENSG00000125304.10
XM_007960767.2	ENSG00000125246.15
XM_007960772.2	ENSG00000139800.8
XM_007960775.2	ENSG00000043355.12
XM_007960776.2	ENSG00000134864.11
XM_007960777.2	ENSG00000134864.11
XM_007960778.2	ENSG00000134864.11
XM_007960779.2	ENSG00000125864.14
XM_007960780.2	ENSG00000134864.11
XM_007960782.2	ENSG00000134864.11
XM_007960783.2	ENSG00000125844.16
XM_007960785.2	ENSG00000175198.17
XM_007960786.2	ENSG00000175198.17
XM_007960787.2	ENSG00000175198.17
XM_007960791.2	ENSG00000125247.16
XM_007960793.2	ENSG00000125247.16
XM_007960794.2	ENSG00000125247.16
XM_007960797.2	ENSG00000125247.16
XM_007960798.2	ENSG00000125691.14
XM_007960806.2	ENSG00000102452.18
XM_007960808.2	ENSG00000102452.18
XM_007960812.2	ENSG00000198542.14
XM_007960813.2	ENSG00000198542.14
XM_007960814.2	ENSG00000198542.14
XM_007960815.2	ENSG00000102466.16
XM_007960816.2	ENSG00000102466.16
XM_007960817.2	ENSG00000134900.12
XM_007960818.2	ENSG00000134900.12
XM_007960820.2	ENSG00000134900.12
XM_007960821.2	ENSG00000134900.12
XM_007960822.2	ENSG00000134900.12
XM_007960823.2	ENSG00000134900.12
XM_007960825.2	ENSG00000139780.8
XM_007960826.2	ENSG00000175820.4
XM_007960827.2	ENSG00000151287.17
XM_007960830.2	ENSG00000151287.17
XM_007960831.2	ENSG00000151287.17
XM_007960833.2	ENSG00000134897.14
XM_007960834.2	ENSG00000134897.14
XM_007960835.2	ENSG00000134897.14
XM_007960837.2	ENSG00000134897.14
XM_007960838.2	ENSG00000134897.14
XM_007960840.2	ENSG00000134897.14
XM_007960841.2	ENSG00000134901.13
XM_007960842.2	ENSG00000134901.13
XM_007960843.2	ENSG00000134901.13
XM_007960844.2	ENSG00000134901.13
XM_007960845.2	ENSG00000250878.3
XM_007960846.2	ENSG00000250878.3
XM_007960848.2	ENSG00000134899.24
XM_007960849.2	ENSG00000125888.15
XM_007960851.2	ENSG00000125255.7
XM_007960853.2	ENSG00000125888.15
XM_007960854.2	ENSG00000125266.8
XM_007960855.1	ENSG00000134884.15
XM_007960856.2	ENSG00000089006.17
XM_007960857.2	ENSG00000204442.4
XM_007960858.2	ENSG00000204442.4
XM_007960859.2	ENSG00000204442.4
XM_007960861.2	ENSG00000089006.17
XM_007960862.2	ENSG00000174405.14
XM_007960863.2	ENSG00000174405.14
XM_007960864.2	ENSG00000174405.14
XM_007960865.2	ENSG00000174405.14
XM_007960867.2	ENSG00000139826.6
XM_007960868.2	ENSG00000102524.12
XM_007960871.2	ENSG00000041515.16
XM_007960873.2	ENSG00000041515.16
XM_007960876.2	ENSG00000041515.16
XM_007960878.2	ENSG00000125871.14
XM_007960879.2	ENSG00000185950.9
XM_007960880.2	ENSG00000139832.5
XM_007960881.2	ENSG00000125871.14
XM_007960882.2	ENSG00000134871.19
XM_007960883.2	ENSG00000187498.16
XM_007960884.2	ENSG00000187498.16
XM_007960886.2	ENSG00000153487.13
XM_007960887.2	ENSG00000153487.13
XM_007960888.2	ENSG00000153487.13
XM_007960891.2	ENSG00000134905.17
XM_007960894.2	ENSG00000213995.12
XM_007960896.2	ENSG00000213995.12
XM_007960897.2	ENSG00000213995.12
XM_007960900.2	ENSG00000088448.14
XM_007960901.2	ENSG00000088448.14
XM_007960902.2	ENSG00000088448.14
XM_007960903.2	ENSG00000255874.2
XM_007960904.2	ENSG00000125850.11
XM_007960906.2	ENSG00000102606.19
XM_007960907.2	ENSG00000102606.19
XM_007960908.2	ENSG00000102606.19
XM_007960909.2	ENSG00000102606.19
XM_007960911.2	ENSG00000125850.11
XM_007960912.2	ENSG00000102606.19
XM_007960915.2	ENSG00000102606.19
XM_007960916.2	ENSG00000102606.19
XM_007960918.2	ENSG00000102606.19
XM_007960920.2	ENSG00000102606.19
XM_007960924.2	ENSG00000102606.19
XM_007960925.2	ENSG00000153495.11
XM_007960926.2	ENSG00000159199.14
XM_007960927.2	ENSG00000182968.5
XM_007960928.2	ENSG00000224243.2
XM_007960929.2	ENSG00000229520.1
XM_007960934.2	ENSG00000275865.2
XM_007960937.2	ENSG00000126216.15
XM_007960939.2	ENSG00000149474.14
XM_007960940.2	ENSG00000068650.19
XM_007960941.2	ENSG00000068650.19
XM_007960942.2	ENSG00000068650.19
XM_007960947.2	ENSG00000149474.14
XM_007960949.2	ENSG00000126217.21
XM_007960950.2	ENSG00000126217.21
XM_007960954.2	ENSG00000126217.21
XM_007960955.2	ENSG00000126217.21
XM_007960956.2	ENSG00000126217.21
XM_007960957.2	ENSG00000126217.21
XM_007960959.2	ENSG00000126217.21
XM_007960961.2	ENSG00000126217.21
XM_007960962.2	ENSG00000126217.21
XM_007960963.2	ENSG00000126217.21
XM_007960964.2	ENSG00000126217.21
XM_007960965.2	ENSG00000126217.21
XM_007960967.2	ENSG00000126217.21
XM_007960968.2	ENSG00000232838.4
XM_007960972.2	ENSG00000126218.12
XM_007960973.2	ENSG00000057593.14
XM_007960975.2	ENSG00000057593.14
XM_007960976.2	ENSG00000057593.14
XM_007960977.2	ENSG00000139842.15
XM_007960978.2	ENSG00000139842.15
XM_007960988.2	ENSG00000126231.15
XM_007960989.2	ENSG00000185896.11
XM_007960992.2	ENSG00000139835.14
XM_007960993.2	ENSG00000139835.14
XM_007960994.2	ENSG00000139835.14
XM_007960995.2	ENSG00000153531.14
XM_007960997.2	ENSG00000153531.14
XM_007960998.2	ENSG00000150403.18
XM_007961001.2	ENSG00000150401.15
XM_007961004.2	ENSG00000125846.16
XM_007961006.2	ENSG00000198176.13
XM_007961008.2	ENSG00000288263.1
XM_007961009.2	ENSG00000288359.1
XM_007961018.2	ENSG00000283199.3
XM_007961020.2	ENSG00000125846.16
XM_007961021.2	ENSG00000185989.11
XM_007961024.2	ENSG00000185989.11
XM_007961025.2	ENSG00000130177.16
XM_007961026.2	ENSG00000130177.16
XM_007961027.2	ENSG00000130177.16
XM_007961028.2	ENSG00000130177.16
XM_007961029.2	ENSG00000125846.16
XM_007961030.2	ENSG00000130177.16
XM_007961031.2	ENSG00000169062.15
XM_007961033.2	ENSG00000169062.15
XM_007961036.2	ENSG00000198824.7
XM_007961038.2	ENSG00000125846.16
XM_007961049.2	ENSG00000153404.14
XM_007961053.2	ENSG00000185028.4
XM_007961056.2	ENSG00000249915.8
XM_007961057.2	ENSG00000249915.8
XM_007961061.2	ENSG00000180104.16
XM_007961062.2	ENSG00000180104.16
XM_007961068.2	ENSG00000063438.20
XM_007961083.2	ENSG00000112877.8
XM_007961084.2	ENSG00000112877.8
XM_007961086.2	ENSG00000112877.8
XM_007961089.2	ENSG00000171368.12
XM_007961090.2	ENSG00000171368.12
XM_007961091.2	ENSG00000171368.12
XM_007961092.2	ENSG00000071539.14
XM_007961093.2	ENSG00000028310.18
XM_007961094.2	ENSG00000028310.18
XM_007961095.2	ENSG00000028310.18
XM_007961096.2	ENSG00000028310.18
XM_007961098.2	ENSG00000132664.12
XM_007961111.2	ENSG00000145506.14
XM_007961113.2	ENSG00000145506.14
XM_007961114.2	ENSG00000145506.14
XM_007961127.2	ENSG00000174358.16
XM_007961133.2	ENSG00000164363.10
XM_007961137.2	ENSG00000164362.21
XM_007961141.2	ENSG00000049656.14
XM_007961142.2	ENSG00000049656.14
XM_007961143.2	ENSG00000142319.18
XM_007961144.2	ENSG00000153395.10
XM_007961145.2	ENSG00000089091.16
XM_007961146.2	ENSG00000145494.12
XM_007961147.2	ENSG00000171421.13
XM_007961149.2	ENSG00000171421.13
XM_007961150.2	ENSG00000171421.13
XM_007961151.2	ENSG00000113430.10
XM_007961153.2	ENSG00000089091.16
XM_007961155.2	ENSG00000170561.13
XM_007961156.2	ENSG00000170561.13
XM_007961159.2	ENSG00000089050.16
XM_007961160.2	ENSG00000170549.4
XM_007961161.2	ENSG00000164151.12
XM_007961164.2	ENSG00000101310.17
XM_007961165.2	ENSG00000101310.17
XM_007961166.2	ENSG00000133398.4
XM_007961167.2	ENSG00000215218.4
XM_007961168.2	ENSG00000145545.12
XM_007961169.2	ENSG00000101310.17
XM_007961171.2	ENSG00000145545.12
XM_007961172.2	ENSG00000145545.12
XM_007961174.2	ENSG00000145545.12
XM_007961175.2	ENSG00000037474.15
XM_007961176.2	ENSG00000037474.15
XM_007961180.2	ENSG00000173207.13
XM_007961181.2	ENSG00000078295.17
XM_007961182.2	ENSG00000078295.17
XM_007961183.2	ENSG00000078295.17
XM_007961184.2	ENSG00000215217.7
XM_007961185.2	ENSG00000124275.15
XM_007961187.2	ENSG00000124275.15
XM_007961189.2	ENSG00000124279.12
XM_007961191.2	ENSG00000125821.13
XM_007961192.2	ENSG00000112902.12
XM_007961194.2	ENSG00000112902.12
XM_007961196.2	ENSG00000169777.7
XM_007961197.2	ENSG00000150753.12
XM_007961203.2	ENSG00000150756.14
XM_007961206.2	ENSG00000150756.14
XM_007961208.2	ENSG00000164237.9
XM_007961209.2	ENSG00000164237.9
XM_007961210.2	ENSG00000164237.9
XM_007961212.2	ENSG00000145495.16
XM_007961213.2	ENSG00000156313.15
XM_007961214.2	ENSG00000145491.12
XM_007961215.2	ENSG00000164236.12
XM_007961216.2	ENSG00000112977.16
XM_007961217.2	ENSG00000169862.19
XM_007961218.2	ENSG00000169862.19
XM_007961219.2	ENSG00000169862.19
XM_007961220.2	ENSG00000169862.19
XM_007961225.2	ENSG00000132631.6
XM_007961228.2	ENSG00000039139.11
XM_007961238.2	ENSG00000038382.20
XM_007961239.2	ENSG00000038382.20
XM_007961240.2	ENSG00000038382.20
XM_007961241.2	ENSG00000038382.20
XM_007961242.2	ENSG00000145569.6
XM_007961243.2	ENSG00000154124.5
XM_007961244.2	ENSG00000154122.14
XM_007961245.2	ENSG00000183580.10
XM_007961246.2	ENSG00000183654.9
XM_007961248.2	ENSG00000145555.15
XM_007961249.2	ENSG00000154153.15
XM_007961250.2	ENSG00000154153.15
XM_007961251.2	ENSG00000173545.5
XM_007961254.2	ENSG00000176788.9
XM_007961259.2	ENSG00000145526.12
XM_007961261.2	ENSG00000154162.15
XM_007961262.2	ENSG00000154162.15
XM_007961264.2	ENSG00000164256.11
XM_007961265.2	ENSG00000040731.10
XM_007961266.2	ENSG00000113100.10
XM_007961267.2	ENSG00000143314.12
XM_007961268.2	ENSG00000185052.13
XM_007961270.2	ENSG00000185052.13
XM_007961271.2	ENSG00000113361.13
XM_007961273.2	ENSG00000082213.18
XM_007961274.2	ENSG00000082213.18
XM_007961276.2	ENSG00000113360.17
XM_007961283.2	ENSG00000132669.14
XM_007961284.2	ENSG00000133401.16
XM_007961288.2	ENSG00000133401.16
XM_007961289.2	ENSG00000133401.16
XM_007961290.2	ENSG00000133401.16
XM_007961292.2	ENSG00000113384.14
XM_007961293.2	ENSG00000113384.14
XM_007961294.2	ENSG00000132669.14
XM_007961295.2	ENSG00000150712.11
XM_007961296.2	ENSG00000150712.11
XM_007961297.2	ENSG00000150712.11
XM_007961298.2	ENSG00000056097.16
XM_007961300.2	ENSG00000056097.16
XM_007961301.2	ENSG00000056097.16
XM_007961302.2	ENSG00000113387.12
XM_007961303.2	ENSG00000132669.14
XM_007961304.2	ENSG00000113389.16
XM_007961305.2	ENSG00000113389.16
XM_007961306.2	ENSG00000113389.16
XM_007961307.2	ENSG00000132669.14
XM_007961308.2	ENSG00000113407.14
XM_007961310.2	ENSG00000151388.11
XM_007961311.2	ENSG00000182631.7
XM_007961312.2	ENSG00000132669.14
XM_007961313.2	ENSG00000164175.15
XM_007961314.2	ENSG00000082196.21
XM_007961316.2	ENSG00000082196.21
XM_007961317.2	ENSG00000082196.21
XM_007961318.2	ENSG00000242110.8
XM_007961323.2	ENSG00000242110.8
XM_007961324.2	ENSG00000039560.14
XM_007961325.2	ENSG00000039560.14
XM_007961329.2	ENSG00000132669.14
XM_007961333.2	ENSG00000113460.13
XM_007961334.2	ENSG00000113456.19
XM_007961335.2	ENSG00000168724.17
XM_007961336.1	ENSG00000168724.17
XM_007961337.2	ENSG00000168724.17
XM_007961338.2	ENSG00000132669.14
XM_007961339.2	ENSG00000168724.17
XM_007961343.2	ENSG00000113494.17
XM_007961348.2	ENSG00000152582.14
XM_007961349.2	ENSG00000152582.14
XM_007961351.2	ENSG00000173418.12
XM_007961354.2	ENSG00000152582.14
XM_007961363.2	ENSG00000168685.15
XM_007961365.2	ENSG00000152611.12
XM_007961368.2	ENSG00000152611.12
XM_007961369.2	ENSG00000152611.12
XM_007961370.2	ENSG00000145626.12
XM_007961372.2	ENSG00000168671.10
XM_007961373.2	ENSG00000145604.17
XM_007961374.2	ENSG00000145604.17
XM_007961378.2	ENSG00000164187.7
XM_007961380.2	ENSG00000164188.9
XM_007961381.2	ENSG00000164188.9
XM_007961382.2	ENSG00000164188.9
XM_007961383.2	ENSG00000164188.9
XM_007961384.2	ENSG00000089101.19
XM_007961385.2	ENSG00000152620.13
XM_007961386.2	ENSG00000152620.13
XM_007961387.2	ENSG00000152620.13
XM_007961388.2	ENSG00000152620.13
XM_007961390.2	ENSG00000152620.13
XM_007961391.2	ENSG00000089101.19
XM_007961392.2	ENSG00000079215.15
XM_007961396.2	ENSG00000164190.19
XM_007961398.2	ENSG00000164190.19
XM_007961399.2	ENSG00000164190.19
XM_007961400.2	ENSG00000197603.16
XM_007961402.2	ENSG00000197603.16
XM_007961405.2	ENSG00000197603.16
XM_007961406.2	ENSG00000197603.16
XM_007961407.2	ENSG00000197603.16
XM_007961413.2	ENSG00000197603.16
XM_007961416.2	ENSG00000082068.9
XM_007961419.2	ENSG00000082068.9
XM_007961423.2	ENSG00000168621.15
XM_007961424.2	ENSG00000168621.15
XM_007961425.2	ENSG00000168621.15
XM_007961426.2	ENSG00000164318.18
XM_007961430.2	ENSG00000164318.18
XM_007961431.2	ENSG00000101343.15
XM_007961432.2	ENSG00000164318.18
XM_007961433.2	ENSG00000164318.18
XM_007961434.2	ENSG00000113594.10
XM_007961435.2	ENSG00000113594.10
XM_007961437.2	ENSG00000113594.10
XM_007961439.2	ENSG00000113594.10
XM_007961442.2	ENSG00000145623.13
XM_007961443.2	ENSG00000145623.13
XM_007961444.2	ENSG00000145623.13
XM_007961445.2	ENSG00000164327.13
XM_007961446.2	ENSG00000164327.13
XM_007961448.2	ENSG00000164327.13
XM_007961451.2	ENSG00000173404.5
XM_007961453.2	ENSG00000082074.19
XM_007961454.2	ENSG00000082074.19
XM_007961456.2	ENSG00000082074.19
XM_007961457.2	ENSG00000113600.11
XM_007961459.2	ENSG00000153071.15
XM_007961461.2	ENSG00000153071.15
XM_007961462.2	ENSG00000153071.15
XM_007961463.2	ENSG00000153071.15
XM_007961464.2	ENSG00000153071.15
XM_007961465.2	ENSG00000188559.15
XM_007961466.2	ENSG00000113638.14
XM_007961467.2	ENSG00000171522.6
XM_007961468.2	ENSG00000132356.11
XM_007961469.2	ENSG00000132356.11
XM_007961470.2	ENSG00000145592.14
XM_007961471.2	ENSG00000132357.14
XM_007961472.2	ENSG00000112936.19
XM_007961473.2	ENSG00000171495.17
XM_007961477.2	ENSG00000039537.14
XM_007961480.2	ENSG00000182836.10
XM_007961481.2	ENSG00000083720.13
XM_007961482.2	ENSG00000205765.9
XM_007961483.2	ENSG00000205765.9
XM_007961484.2	ENSG00000151876.13
XM_007961485.2	ENSG00000151876.13
XM_007961486.2	ENSG00000112964.14
XM_007961488.2	ENSG00000250722.6
XM_007961489.2	ENSG00000198865.10
XM_007961493.2	ENSG00000177721.5
XM_007961494.2	ENSG00000177453.7
XM_007961495.2	ENSG00000177453.7
XM_007961497.2	ENSG00000177453.7
XM_007961500.2	ENSG00000172262.12
XM_007961501.2	ENSG00000172262.12
XM_007961502.2	ENSG00000172262.12
XM_007961503.2	ENSG00000172262.12
XM_007961504.2	ENSG00000172262.12
XM_007961505.2	ENSG00000172262.12
XM_007961507.2	ENSG00000112972.15
XM_007961508.2	ENSG00000112972.15
XM_007961510.2	ENSG00000172244.9
XM_007961511.2	ENSG00000172244.9
XM_007961512.2	ENSG00000172244.9
XM_007961514.2	ENSG00000172244.9
XM_007961516.2	ENSG00000151881.15
XM_007961517.2	ENSG00000088970.16
XM_007961518.2	ENSG00000151881.15
XM_007961519.2	ENSG00000151881.15
XM_007961520.2	ENSG00000172239.14
XM_007961521.2	ENSG00000172239.14
XM_007961522.2	ENSG00000172239.14
XM_007961523.2	ENSG00000172239.14
XM_007961524.2	ENSG00000112992.18
XM_007961525.2	ENSG00000112992.18
XM_007961526.2	ENSG00000112992.18
XM_007961527.2	ENSG00000088970.16
XM_007961528.2	ENSG00000112992.18
XM_007961529.2	ENSG00000112992.18
XM_007961530.2	ENSG00000112992.18
XM_007961531.2	ENSG00000070193.5
XM_007961532.2	ENSG00000070193.5
XM_007961534.2	ENSG00000112996.11
XM_007961536.2	ENSG00000164588.8
XM_007961540.2	ENSG00000088970.16
XM_007961545.2	ENSG00000088970.16
XM_007961551.2	ENSG00000088970.16
XM_007961552.2	ENSG00000172748.14
XM_007961553.2	ENSG00000172748.14
XM_007961556.2	ENSG00000180190.13
XM_007961557.2	ENSG00000088970.16
XM_007961558.2	ENSG00000147364.17
XM_007961561.2	ENSG00000147364.17
XM_007961562.2	ENSG00000147364.17
XM_007961565.2	ENSG00000147364.17
XM_007961566.2	ENSG00000147364.17
XM_007961571.2	ENSG00000104714.14
XM_007961579.2	ENSG00000182372.10
XM_007961580.2	ENSG00000182372.10
XM_007961582.2	ENSG00000104728.16
XM_007961584.2	ENSG00000104728.16
XM_007961588.2	ENSG00000125816.5
XM_007961589.2	ENSG00000274137.2
XM_007961593.2	ENSG00000176595.4
XM_007961594.2	ENSG00000183117.19
XM_007961596.2	ENSG00000088930.8
XM_007961598.2	ENSG00000155189.12
XM_007961599.2	ENSG00000088930.8
XM_007961600.2	ENSG00000155189.12
XM_007961602.2	ENSG00000091879.14
XM_007961603.2	ENSG00000091879.14
XM_007961604.2	ENSG00000147316.14
XM_007961605.2	ENSG00000088930.8
XM_007961613.2	ENSG00000164825.4
XM_007961615.2	ENSG00000285327.1
XM_007961616.2	ENSG00000285327.1
XM_007961617.2	ENSG00000285327.1
XM_007961618.2	ENSG00000285327.1
XM_007961619.2	ENSG00000164822.5
XM_007961622.2	ENSG00000206047.3
XM_007961623.2	ENSG00000171711.3
XM_007961624.2	ENSG00000177243.3
XM_007961626.2	ENSG00000255251.2
XM_007961628.2	ENSG00000125820.6
XM_007961629.2	ENSG00000186572.2
XM_007961630.2	ENSG00000186562.8
XM_007961632.2	ENSG00000110066.15
XM_007961633.2	ENSG00000164733.22
XM_007961634.2	ENSG00000125820.6
XM_007961635.2	ENSG00000079459.13
XM_007961636.2	ENSG00000079459.13
XM_007961637.2	ENSG00000079459.13
XM_007961638.2	ENSG00000154328.16
XM_007961639.2	ENSG00000154328.16
XM_007961641.2	ENSG00000154328.16
XM_007961643.2	ENSG00000136574.19
XM_007961645.2	ENSG00000136574.19
XM_007961646.2	ENSG00000136573.14
XM_007961651.2	ENSG00000154319.16
XM_007961653.2	ENSG00000154316.16
XM_007961656.2	ENSG00000104643.10
XM_007961657.2	ENSG00000254093.9
XM_007961658.2	ENSG00000125813.14
XM_007961659.2	ENSG00000171044.11
XM_007961660.2	ENSG00000171056.8
XM_007961662.2	ENSG00000125813.14
XM_007961664.2	ENSG00000285147.2
XM_007961666.2	ENSG00000175806.15
XM_007961667.2	ENSG00000175806.15
XM_007961668.2	ENSG00000175806.15
XM_007961669.2	ENSG00000175806.15
XM_007961670.2	ENSG00000125813.14
XM_007961673.2	ENSG00000285141.2
XM_007961674.2	ENSG00000184647.11
XM_007961676.2	ENSG00000285372.1
XM_007961677.2	ENSG00000173281.5
XM_007961679.2	ENSG00000104626.15
XM_007961680.2	ENSG00000104626.15
XM_007961682.2	ENSG00000104626.15
XM_007961683.2	ENSG00000104626.15
XM_007961684.2	ENSG00000104626.15
XM_007961685.2	ENSG00000147324.11
XM_007961690.2	ENSG00000253958.2
XM_007961692.2	ENSG00000110066.15
XM_007961693.2	ENSG00000125798.15
XM_007961694.2	ENSG00000154359.13
XM_007961695.2	ENSG00000154359.13
XM_007961696.2	ENSG00000250305.9
XM_007961697.2	ENSG00000250305.9
XM_007961698.2	ENSG00000250305.9
XM_007961699.2	ENSG00000250305.9
XM_007961702.2	ENSG00000250305.9
XM_007961706.2	ENSG00000164743.5
XM_007961707.2	ENSG00000185053.14
XM_007961708.2	ENSG00000125798.15
XM_007961712.2	ENSG00000104723.21
XM_007961713.2	ENSG00000104723.21
XM_007961714.2	ENSG00000104723.21
XM_007961715.2	ENSG00000104723.21
XM_007961718.2	ENSG00000038945.15
XM_007961721.2	ENSG00000038945.15
XM_007961722.2	ENSG00000078579.9
XM_007961723.2	ENSG00000155970.12
XM_007961724.2	ENSG00000155970.12
XM_007961725.2	ENSG00000155970.12
XM_007961726.2	ENSG00000155970.12
XM_007961729.2	ENSG00000104219.13
XM_007961730.2	ENSG00000104219.13
XM_007961731.2	ENSG00000003987.14
XM_007961732.2	ENSG00000155975.10
XM_007961733.2	ENSG00000198791.12
XM_007961734.2	ENSG00000003989.18
XM_007961735.2	ENSG00000003989.18
XM_007961736.2	ENSG00000003989.18
XM_007961737.2	ENSG00000129422.14
XM_007961738.2	ENSG00000129422.14
XM_007961739.2	ENSG00000178726.7
XM_007961740.2	ENSG00000129422.14
XM_007961743.2	ENSG00000129422.14
XM_007961744.2	ENSG00000129422.14
XM_007961745.2	ENSG00000129422.14
XM_007961746.2	ENSG00000129422.14
XM_007961747.2	ENSG00000129422.14
XM_007961748.2	ENSG00000104213.13
XM_007961749.2	ENSG00000104760.17
XM_007961750.2	ENSG00000104760.17
XM_007961752.2	ENSG00000125810.10
XM_007961770.2	ENSG00000078674.18
XM_007961771.2	ENSG00000078674.18
XM_007961772.2	ENSG00000078674.18
XM_007961773.2	ENSG00000110066.15
XM_007961774.2	ENSG00000104763.20
XM_007961775.2	ENSG00000132661.4
XM_007961778.2	ENSG00000171428.15
XM_007961780.2	ENSG00000171428.15
XM_007961784.2	ENSG00000156006.5
XM_007961788.2	ENSG00000156011.17
XM_007961789.2	ENSG00000156011.17
XM_007961790.2	ENSG00000156011.17
XM_007961791.2	ENSG00000156011.17
XM_007961792.2	ENSG00000156011.17
XM_007961793.2	ENSG00000125812.16
XM_007961794.2	ENSG00000104611.12
XM_007961795.2	ENSG00000104611.12
XM_007961796.2	ENSG00000104611.12
XM_007961799.2	ENSG00000104613.12
XM_007961800.2	ENSG00000104613.12
XM_007961803.2	ENSG00000125812.16
XM_007961809.2	ENSG00000175445.17
XM_007961810.2	ENSG00000036565.15
XM_007961811.2	ENSG00000036565.15
XM_007961812.2	ENSG00000036565.15
XM_007961814.2	ENSG00000147416.11
XM_007961816.2	ENSG00000061337.15
XM_007961819.2	ENSG00000168546.11
XM_007961820.2	ENSG00000168546.11
XM_007961821.2	ENSG00000147443.13
XM_007961823.2	ENSG00000130227.17
XM_007961824.2	ENSG00000130227.17
XM_007961825.2	ENSG00000130227.17
XM_007961827.2	ENSG00000158856.18
XM_007961828.2	ENSG00000158856.18
XM_007961829.2	ENSG00000158856.18
XM_007961830.2	ENSG00000158856.18
XM_007961831.2	ENSG00000158856.18
XM_007961833.2	ENSG00000158856.18
XM_007961834.2	ENSG00000099849.15
XM_007961835.2	ENSG00000110066.15
XM_007961836.2	ENSG00000158856.18
XM_007961837.2	ENSG00000158856.18
XM_007961838.2	ENSG00000158856.18
XM_007961839.2	ENSG00000158856.18
XM_007961840.2	ENSG00000158856.18
XM_007961842.2	ENSG00000158856.18
XM_007961843.2	ENSG00000158856.18
XM_007961844.2	ENSG00000158815.11
XM_007961851.2	ENSG00000158806.14
XM_007961856.2	ENSG00000158863.22
XM_007961858.2	ENSG00000158863.22
XM_007961860.2	ENSG00000158863.22
XM_007961864.2	ENSG00000168453.16
XM_007961866.2	ENSG00000168476.12
XM_007961867.2	ENSG00000168476.12
XM_007961870.2	ENSG00000168481.9
XM_007961871.2	ENSG00000168481.9
XM_007961873.2	ENSG00000168487.20
XM_007961875.2	ENSG00000168490.14
XM_007961876.2	ENSG00000168490.14
XM_007961877.2	ENSG00000168495.13
XM_007961878.2	ENSG00000168495.13
XM_007961879.2	ENSG00000197181.12
XM_007961880.2	ENSG00000197181.12
XM_007961881.2	ENSG00000197181.12
XM_007961883.2	ENSG00000197181.12
XM_007961886.2	ENSG00000197181.12
XM_007961888.2	ENSG00000104635.15
XM_007961889.2	ENSG00000104635.15
XM_007961890.2	ENSG00000104635.15
XM_007961891.2	ENSG00000120913.23
XM_007961892.2	ENSG00000120913.23
XM_007961893.2	ENSG00000120913.23
XM_007961896.2	ENSG00000120896.14
XM_007961897.2	ENSG00000120896.14
XM_007961898.2	ENSG00000120896.14
XM_007961899.2	ENSG00000120896.14
XM_007961901.2	ENSG00000241852.10
XM_007961904.2	ENSG00000158941.16
XM_007961905.2	ENSG00000158941.16
XM_007961906.2	ENSG00000158941.16
XM_007961907.2	ENSG00000147439.13
XM_007961908.2	ENSG00000101439.9
XM_007961909.2	ENSG00000179388.9
XM_007961912.2	ENSG00000179388.9
XM_007961913.2	ENSG00000179388.9
XM_007961917.2	ENSG00000008853.17
XM_007961920.2	ENSG00000008853.17
XM_007961921.2	ENSG00000008853.17
XM_007961922.2	ENSG00000110066.15
XM_007961923.2	ENSG00000101441.5
XM_007961924.2	ENSG00000134020.8
XM_007961927.2	ENSG00000120889.13
XM_007961928.2	ENSG00000120889.13
XM_007961929.2	ENSG00000170373.9
XM_007961930.2	ENSG00000173530.6
XM_007961932.2	ENSG00000104689.10
XM_007961933.2	ENSG00000147457.14
XM_007961934.2	ENSG00000147457.14
XM_007961935.2	ENSG00000104679.12
XM_007961936.2	ENSG00000134013.16
XM_007961937.2	ENSG00000197217.13
XM_007961938.2	ENSG00000197217.13
XM_007961939.2	ENSG00000197217.13
XM_007961940.2	ENSG00000197217.13
XM_007961941.2	ENSG00000147454.14
XM_007961942.2	ENSG00000147454.14
XM_007961943.2	ENSG00000101435.5
XM_007961944.2	ENSG00000180053.8
XM_007961945.2	ENSG00000167034.10
XM_007961946.2	ENSG00000159167.12
XM_007961948.2	ENSG00000134028.14
XM_007961949.2	ENSG00000069206.15
XM_007961950.2	ENSG00000104722.14
XM_007961953.2	ENSG00000104722.14
XM_007961954.2	ENSG00000277586.4
XM_007961955.2	ENSG00000147459.18
XM_007961957.2	ENSG00000147459.18
XM_007961960.2	ENSG00000147459.18
XM_007961962.2	ENSG00000147437.10
XM_007961963.2	ENSG00000147437.10
XM_007961965.2	ENSG00000184661.14
XM_007961966.2	ENSG00000184661.14
XM_007961968.2	ENSG00000104756.16
XM_007961969.2	ENSG00000204662.2
XM_007961970.2	ENSG00000221818.9
XM_007961971.2	ENSG00000221914.11
XM_007961972.2	ENSG00000104765.16
XM_007961973.2	ENSG00000104765.16
XM_007961974.2	ENSG00000104765.16
XM_007961975.2	ENSG00000170367.5
XM_007961977.2	ENSG00000092964.18
XM_007961978.2	ENSG00000092964.18
XM_007961979.2	ENSG00000120907.18
XM_007961980.2	ENSG00000120907.18
XM_007961981.2	ENSG00000110066.15
XM_007961983.2	ENSG00000015592.16
XM_007961984.2	ENSG00000015592.16
XM_007961985.2	ENSG00000015592.16
XM_007961986.2	ENSG00000015592.16
XM_007961987.2	ENSG00000104228.13
XM_007961988.2	ENSG00000120899.18
XM_007961989.2	ENSG00000120899.18
XM_007961990.2	ENSG00000120899.18
XM_007961992.2	ENSG00000120899.18
XM_007961994.2	ENSG00000120903.13
XM_007961995.2	ENSG00000120915.14
XM_007961996.2	ENSG00000120915.14
XM_007961997.2	ENSG00000120885.22
XM_007961998.2	ENSG00000120885.22
XM_007962000.2	ENSG00000168077.14
XM_007962002.2	ENSG00000147419.19
XM_007962004.2	ENSG00000147419.19
XM_007962006.2	ENSG00000171320.15
XM_007962007.2	ENSG00000171320.15
XM_007962013.2	ENSG00000168078.10
XM_007962015.2	ENSG00000168079.17
XM_007962016.2	ENSG00000134014.17
XM_007962024.2	ENSG00000168081.9
XM_007962025.2	ENSG00000168081.9
XM_007962027.2	ENSG00000168081.9
XM_007962029.2	ENSG00000168081.9
XM_007962032.2	ENSG00000214050.8
XM_007962033.2	ENSG00000214050.8
XM_007962035.2	ENSG00000214050.8
XM_007962036.2	ENSG00000214050.8
XM_007962045.2	ENSG00000214050.8
XM_007962046.2	ENSG00000214050.8
XM_007962049.2	ENSG00000104290.11
XM_007962050.2	ENSG00000104290.11
XM_007962051.2	ENSG00000104290.11
XM_007962055.2	ENSG00000012232.9
XM_007962056.2	ENSG00000012232.9
XM_007962057.2	ENSG00000012232.9
XM_007962058.2	ENSG00000104299.15
XM_007962060.2	ENSG00000197892.13
XM_007962061.2	ENSG00000197892.13
XM_007962062.2	ENSG00000127314.18
XM_007962063.2	ENSG00000147421.18
XM_007962064.2	ENSG00000147421.18
XM_007962065.2	ENSG00000147421.18
XM_007962066.2	ENSG00000147421.18
XM_007962067.2	ENSG00000147421.18
XM_007962068.2	ENSG00000147421.18
XM_007962069.2	ENSG00000147421.18
XM_007962071.2	ENSG00000147421.18
XM_007962072.2	ENSG00000147421.18
XM_007962073.2	ENSG00000147421.18
XM_007962075.2	ENSG00000120875.9
XM_007962076.2	ENSG00000133872.14
XM_007962077.2	ENSG00000133872.14
XM_007962078.2	ENSG00000133872.14
XM_007962079.2	ENSG00000104660.19
XM_007962080.2	ENSG00000177669.4
XM_007962081.2	ENSG00000104671.8
XM_007962084.2	ENSG00000157110.16
XM_007962085.2	ENSG00000157110.16
XM_007962086.2	ENSG00000110719.10
XM_007962088.2	ENSG00000157110.16
XM_007962092.2	ENSG00000253457.3
XM_007962093.2	ENSG00000253457.3
XM_007962094.2	ENSG00000253457.3
XM_007962095.2	ENSG00000197265.9
XM_007962096.2	ENSG00000197265.9
XM_007962098.2	ENSG00000064995.18
XM_007962100.2	ENSG00000104691.16
XM_007962101.2	ENSG00000104691.16
XM_007962102.2	ENSG00000104691.16
XM_007962105.2	ENSG00000104695.13
XM_007962107.2	ENSG00000133863.9
XM_007962111.2	ENSG00000165392.11
XM_007962113.2	ENSG00000165392.11
XM_007962115.2	ENSG00000165392.11
XM_007962116.2	ENSG00000165392.11
XM_007962119.2	ENSG00000165392.11
XM_007962122.2	ENSG00000172733.12
XM_007962123.2	ENSG00000172733.12
XM_007962124.2	ENSG00000172733.12
XM_007962125.2	ENSG00000157168.20
XM_007962126.2	ENSG00000157168.20
XM_007962127.2	ENSG00000157168.20
XM_007962128.2	ENSG00000157168.20
XM_007962129.2	ENSG00000157168.20
XM_007962130.2	ENSG00000157168.20
XM_007962131.2	ENSG00000157168.20
XM_007962132.2	ENSG00000157168.20
XM_007962133.2	ENSG00000157168.20
XM_007962135.2	ENSG00000157168.20
XM_007962136.2	ENSG00000157168.20
XM_007962137.2	ENSG00000157168.20
XM_007962138.2	ENSG00000088882.8
XM_007962139.2	ENSG00000157168.20
XM_007962141.2	ENSG00000157168.20
XM_007962142.2	ENSG00000175063.17
XM_007962145.2	ENSG00000172728.16
XM_007962147.2	ENSG00000129696.13
XM_007962149.2	ENSG00000147403.18
XM_007962151.2	ENSG00000133874.2
XM_007962152.2	ENSG00000133878.9
XM_007962153.2	ENSG00000133878.9
XM_007962154.2	ENSG00000088881.21
XM_007962156.2	ENSG00000156687.11
XM_007962158.2	ENSG00000156687.11
XM_007962159.2	ENSG00000156687.11
XM_007962161.2	ENSG00000156687.11
XM_007962162.2	ENSG00000156687.11
XM_007962163.2	ENSG00000156687.11
XM_007962164.2	ENSG00000110719.10
XM_007962168.2	ENSG00000101365.21
XM_007962169.2	ENSG00000183779.7
XM_007962170.2	ENSG00000147475.17
XM_007962171.2	ENSG00000147475.17
XM_007962172.2	ENSG00000147471.12
XM_007962173.2	ENSG00000104221.13
XM_007962174.2	ENSG00000020181.18
XM_007962175.2	ENSG00000020181.18
XM_007962178.2	ENSG00000169154.7
XM_007962180.2	ENSG00000101365.21
XM_007962181.2	ENSG00000188778.6
XM_007962182.2	ENSG00000187840.5
XM_007962183.2	ENSG00000129691.16
XM_007962184.2	ENSG00000147465.12
XM_007962185.2	ENSG00000147465.12
XM_007962188.2	ENSG00000101365.21
XM_007962192.2	ENSG00000156735.11
XM_007962193.2	ENSG00000156735.11
XM_007962194.2	ENSG00000175324.10
XM_007962195.2	ENSG00000147535.17
XM_007962196.2	ENSG00000147535.17
XM_007962197.2	ENSG00000147535.17
XM_007962199.2	ENSG00000165046.13
XM_007962201.2	ENSG00000165046.13
XM_007962202.2	ENSG00000147548.17
XM_007962205.2	ENSG00000147548.17
XM_007962206.2	ENSG00000147548.17
XM_007962207.2	ENSG00000147548.17
XM_007962212.2	ENSG00000077782.22
XM_007962213.2	ENSG00000077782.22
XM_007962219.2	ENSG00000077782.22
XM_007962222.2	ENSG00000077782.22
XM_007962223.2	ENSG00000077782.22
XM_007962224.2	ENSG00000077782.22
XM_007962225.2	ENSG00000147526.20
XM_007962226.2	ENSG00000147526.20
XM_007962227.2	ENSG00000147526.20
XM_007962228.2	ENSG00000147526.20
XM_007962230.2	ENSG00000147526.20
XM_007962231.2	ENSG00000147526.20
XM_007962232.2	ENSG00000147526.20
XM_007962233.2	ENSG00000147526.20
XM_007962235.2	ENSG00000147526.20
XM_007962236.2	ENSG00000169499.15
XM_007962237.2	ENSG00000169499.15
XM_007962238.2	ENSG00000169499.15
XM_007962239.2	ENSG00000169499.15
XM_007962240.2	ENSG00000169495.5
XM_007962241.2	ENSG00000169490.17
XM_007962242.2	ENSG00000168615.13
XM_007962243.2	ENSG00000101361.17
XM_007962249.2	ENSG00000197475.11
XM_007962251.2	ENSG00000168619.16
XM_007962253.2	ENSG00000276286.4
XM_007962258.2	ENSG00000101361.17
XM_007962263.2	ENSG00000131203.13
XM_007962264.2	ENSG00000176907.5
XM_007962271.2	ENSG00000165061.15
XM_007962274.2	ENSG00000165061.15
XM_007962275.2	ENSG00000110721.12
XM_007962276.2	ENSG00000088876.13
XM_007962277.2	ENSG00000104332.12
XM_007962278.2	ENSG00000147533.17
XM_007962279.2	ENSG00000147533.17
XM_007962280.2	ENSG00000147533.17
XM_007962281.2	ENSG00000088876.13
XM_007962282.2	ENSG00000147536.12
XM_007962283.2	ENSG00000147536.12
XM_007962284.2	ENSG00000147536.12
XM_007962285.2	ENSG00000147536.12
XM_007962286.2	ENSG00000158669.11
XM_007962287.2	ENSG00000165066.13
XM_007962288.2	ENSG00000029534.21
XM_007962289.2	ENSG00000029534.21
XM_007962291.2	ENSG00000029534.21
XM_007962292.2	ENSG00000029534.21
XM_007962294.2	ENSG00000029534.21
XM_007962295.2	ENSG00000029534.21
XM_007962296.2	ENSG00000029534.21
XM_007962298.2	ENSG00000029534.21
XM_007962299.2	ENSG00000029534.21
XM_007962300.2	ENSG00000029534.21
XM_007962305.2	ENSG00000029534.21
XM_007962306.2	ENSG00000125835.19
XM_007962307.2	ENSG00000029534.21
XM_007962308.2	ENSG00000029534.21
XM_007962310.2	ENSG00000029534.21
XM_007962311.2	ENSG00000029534.21
XM_007962313.2	ENSG00000083168.11
XM_007962314.2	ENSG00000083168.11
XM_007962315.2	ENSG00000125835.19
XM_007962316.2	ENSG00000070718.12
XM_007962317.2	ENSG00000070718.12
XM_007962322.2	ENSG00000104368.19
XM_007962323.2	ENSG00000104365.16
XM_007962326.2	ENSG00000104365.16
XM_007962327.2	ENSG00000125780.12
XM_007962328.2	ENSG00000070501.12
XM_007962329.2	ENSG00000070501.12
XM_007962331.2	ENSG00000104371.5
XM_007962332.2	ENSG00000104371.5
XM_007962334.2	ENSG00000078668.14
XM_007962335.2	ENSG00000078668.14
XM_007962336.2	ENSG00000176209.12
XM_007962337.2	ENSG00000176209.12
XM_007962338.2	ENSG00000176209.12
XM_007962339.2	ENSG00000176209.12
XM_007962341.2	ENSG00000168575.10
XM_007962343.2	ENSG00000168575.10
XM_007962344.2	ENSG00000147432.7
XM_007962346.2	ENSG00000147434.9
XM_007962347.2	ENSG00000131931.8
XM_007962348.2	ENSG00000131931.8
XM_007962349.2	ENSG00000120925.16
XM_007962350.2	ENSG00000120925.16
XM_007962351.2	ENSG00000120925.16
XM_007962353.2	ENSG00000120925.16
XM_007962354.2	ENSG00000120925.16
XM_007962355.2	ENSG00000168172.9
XM_007962356.2	ENSG00000168172.9
XM_007962357.2	ENSG00000168172.9
XM_007962358.2	ENSG00000168172.9
XM_007962360.2	ENSG00000168522.13
XM_007962362.2	ENSG00000110721.12
XM_007962364.2	ENSG00000185900.11
XM_007962367.2	ENSG00000165102.15
XM_007962370.2	ENSG00000125834.13
XM_007962372.2	ENSG00000275074.2
XM_007962374.2	ENSG00000173535.15
XM_007962377.2	ENSG00000077782.22
XM_007962379.2	ENSG00000101327.9
XM_007962382.2	ENSG00000101327.9
XM_007962392.2	ENSG00000225774.2
XM_007962394.2	ENSG00000189180.16
XM_007962395.2	ENSG00000182632.15
XM_007962396.2	ENSG00000225774.2
XM_007962403.2	ENSG00000225774.2
XM_007962404.2	ENSG00000225774.2
XM_007962406.2	ENSG00000196693.15
XM_007962408.2	ENSG00000189180.16
XM_007962409.2	ENSG00000196693.15
XM_007962410.2	ENSG00000196693.15
XM_007962411.2	ENSG00000196693.15
XM_007962412.2	ENSG00000110721.12
XM_007962413.2	ENSG00000175395.16
XM_007962417.2	ENSG00000198105.16
XM_007962418.2	ENSG00000198105.16
XM_007962419.2	ENSG00000198105.16
XM_007962420.2	ENSG00000198105.16
XM_007962421.2	ENSG00000198105.16
XM_007962424.2	ENSG00000198105.16
XM_007962434.2	ENSG00000165731.21
XM_007962435.2	ENSG00000169826.8
XM_007962436.2	ENSG00000169826.8
XM_007962437.2	ENSG00000169826.8
XM_007962438.2	ENSG00000169826.8
XM_007962441.2	ENSG00000198915.12
XM_007962442.2	ENSG00000198915.12
XM_007962457.2	ENSG00000169813.17
XM_007962458.2	ENSG00000169813.17
XM_007962459.2	ENSG00000169813.17
XM_007962460.2	ENSG00000169813.17
XM_007962461.2	ENSG00000169813.17
XM_007962462.2	ENSG00000169813.17
XM_007962463.2	ENSG00000169813.17
XM_007962465.2	ENSG00000198298.13
XM_007962466.2	ENSG00000198298.13
XM_007962467.2	ENSG00000198298.13
XM_007962468.2	ENSG00000198298.13
XM_007962469.2	ENSG00000196793.14
XM_007962470.2	ENSG00000196793.14
XM_007962471.2	ENSG00000196793.14
XM_007962472.2	ENSG00000089012.14
XM_007962473.2	ENSG00000243660.11
XM_007962474.2	ENSG00000243660.11
XM_007962475.2	ENSG00000243660.11
XM_007962476.2	ENSG00000169740.14
XM_007962477.2	ENSG00000169740.14
XM_007962479.2	ENSG00000169740.14
XM_007962480.2	ENSG00000089012.14
XM_007962483.2	ENSG00000107562.16
XM_007962484.2	ENSG00000107562.16
XM_007962485.2	ENSG00000107562.16
XM_007962486.2	ENSG00000187783.12
XM_007962488.2	ENSG00000107551.21
XM_007962489.2	ENSG00000107551.21
XM_007962490.2	ENSG00000107551.21
XM_007962491.2	ENSG00000107551.21
XM_007962493.2	ENSG00000165507.9
XM_007962494.2	ENSG00000165512.5
XM_007962495.2	ENSG00000165512.5
XM_007962496.2	ENSG00000165512.5
XM_007962497.2	ENSG00000165512.5
XM_007962502.2	ENSG00000204147.11
XM_007962504.2	ENSG00000204147.11
XM_007962505.2	ENSG00000242338.6
XM_007962506.2	ENSG00000242324.1
XM_007962519.2	ENSG00000188234.14
XM_007962521.2	ENSG00000172671.20
XM_007962522.2	ENSG00000172671.20
XM_007962523.2	ENSG00000172671.20
XM_007962525.2	ENSG00000172671.20
XM_007962527.2	ENSG00000172671.20
XM_007962529.2	ENSG00000172671.20
XM_007962530.2	ENSG00000165406.16
XM_007962531.2	ENSG00000165406.16
XM_007962532.2	ENSG00000165406.16
XM_007962533.2	ENSG00000165406.16
XM_007962535.2	ENSG00000165406.16
XM_007962538.2	ENSG00000012779.11
XM_007962539.2	ENSG00000256574.8
XM_007962541.2	ENSG00000274650.1
XM_007962542.2	ENSG00000274209.6
XM_007962543.2	ENSG00000263639.7
XM_007962547.2	ENSG00000266412.6
XM_007962549.2	ENSG00000266412.6
XM_007962550.2	ENSG00000266412.6
XM_007962551.1	ENSG00000266412.6
XM_007962553.2	ENSG00000227345.9
XM_007962555.2	ENSG00000101307.16
XM_007962556.2	ENSG00000227345.9
XM_007962557.2	ENSG00000227345.9
XM_007962558.2	ENSG00000227345.9
XM_007962559.2	ENSG00000265354.4
XM_007962561.2	ENSG00000197444.10
XM_007962563.2	ENSG00000178645.13
XM_007962564.2	ENSG00000070748.19
XM_007962567.2	ENSG00000187714.7
XM_007962576.2	ENSG00000225830.16
XM_007962577.2	ENSG00000225830.16
XM_007962580.2	ENSG00000225830.16
XM_007962581.2	ENSG00000225830.16
XM_007962582.2	ENSG00000196209.13
XM_007962583.2	ENSG00000165606.10
XM_007962586.2	ENSG00000177354.12
XM_007962591.2	ENSG00000196209.13
XM_007962595.2	ENSG00000204161.14
XM_007962596.2	ENSG00000204161.14
XM_007962598.2	ENSG00000204161.14
XM_007962599.2	ENSG00000204161.14
XM_007962600.2	ENSG00000172538.7
XM_007962602.2	ENSG00000196209.13
XM_007962605.2	ENSG00000128815.19
XM_007962606.2	ENSG00000128815.19
XM_007962610.2	ENSG00000165633.13
XM_007962612.2	ENSG00000165633.13
XM_007962613.2	ENSG00000128805.15
XM_007962614.2	ENSG00000128805.15
XM_007962615.2	ENSG00000128805.15
XM_007962616.2	ENSG00000128805.15
XM_007962617.2	ENSG00000128805.15
XM_007962620.2	ENSG00000128805.15
XM_007962621.2	ENSG00000128805.15
XM_007962624.2	ENSG00000088833.18
XM_007962626.2	ENSG00000107643.16
XM_007962627.2	ENSG00000107643.16
XM_007962628.2	ENSG00000107643.16
XM_007962629.2	ENSG00000107643.16
XM_007962633.2	ENSG00000170324.21
XM_007962634.2	ENSG00000088833.18
XM_007962635.2	ENSG00000170324.21
XM_007962638.2	ENSG00000170324.21
XM_007962648.2	ENSG00000204179.11
XM_007962652.2	ENSG00000266524.3
XM_007962653.2	ENSG00000263761.3
XM_007962654.2	ENSG00000265203.2
XM_007962655.2	ENSG00000265763.4
XM_007962666.2	ENSG00000101298.15
XM_007962668.2	ENSG00000148672.10
XM_007962670.2	ENSG00000101298.15
XM_007962672.2	ENSG00000148672.10
XM_007962675.2	ENSG00000122376.12
XM_007962678.2	ENSG00000122376.12
XM_007962679.2	ENSG00000122376.12
XM_007962682.2	ENSG00000122376.12
XM_007962683.2	ENSG00000277758.6
XM_007962684.2	ENSG00000204175.5
XM_007962685.2	ENSG00000264717.5
XM_007962688.2	ENSG00000265190.7
XM_007962689.2	ENSG00000101298.15
XM_007962690.2	ENSG00000265190.7
XM_007962691.2	ENSG00000189090.8
XM_007962692.2	ENSG00000272734.1
XM_007962694.2	ENSG00000173269.14
XM_007962696.2	ENSG00000173267.14
XM_007962701.2	ENSG00000107779.14
XM_007962709.2	ENSG00000125775.15
XM_007962715.2	ENSG00000062650.20
XM_007962716.2	ENSG00000062650.20
XM_007962718.2	ENSG00000182771.19
XM_007962723.2	ENSG00000182771.19
XM_007962724.2	ENSG00000182771.19
XM_007962729.2	ENSG00000107771.17
XM_007962734.2	ENSG00000107771.17
XM_007962736.2	ENSG00000107771.17
XM_007962737.2	ENSG00000107771.17
XM_007962738.2	ENSG00000148604.15
XM_007962739.2	ENSG00000148604.15
XM_007962740.2	ENSG00000148604.15
XM_007962741.2	ENSG00000148604.15
XM_007962742.2	ENSG00000148604.15
XM_007962743.2	ENSG00000148602.6
XM_007962744.2	ENSG00000148600.15
XM_007962745.2	ENSG00000148600.15
XM_007962746.2	ENSG00000204033.10
XM_007962747.2	ENSG00000188373.5
XM_007962748.2	ENSG00000165678.21
XM_007962751.2	ENSG00000185737.13
XM_007962752.2	ENSG00000185737.13
XM_007962754.2	ENSG00000185737.13
XM_007962756.2	ENSG00000185737.13
XM_007962757.2	ENSG00000185737.13
XM_007962758.2	ENSG00000185737.13
XM_007962759.2	ENSG00000088832.18
XM_007962760.2	ENSG00000178217.15
XM_007962767.2	ENSG00000088832.18
XM_007962770.2	ENSG00000108219.15
XM_007962774.2	ENSG00000108219.15
XM_007962775.2	ENSG00000108219.15
XM_007962776.2	ENSG00000122378.14
XM_007962777.2	ENSG00000088832.18
XM_007962778.2	ENSG00000122378.14
XM_007962780.2	ENSG00000151224.13
XM_007962791.2	ENSG00000133665.13
XM_007962794.2	ENSG00000110717.13
XM_007962795.2	ENSG00000166743.10
XM_007962796.2	ENSG00000122359.18
XM_007962797.2	ENSG00000122359.18
XM_007962798.2	ENSG00000189129.14
XM_007962799.2	ENSG00000133678.14
XM_007962800.2	ENSG00000133678.14
XM_007962801.2	ENSG00000133678.14
XM_007962802.2	ENSG00000133678.14
XM_007962803.2	ENSG00000133678.14
XM_007962804.2	ENSG00000133678.14
XM_007962805.2	ENSG00000133678.14
XM_007962806.2	ENSG00000133678.14
XM_007962808.2	ENSG00000133661.17
XM_007962812.2	ENSG00000242600.8
XM_007962816.2	ENSG00000185303.17
XM_007962818.2	ENSG00000165424.7
XM_007962819.2	ENSG00000108179.14
XM_007962823.2	ENSG00000108175.18
XM_007962825.2	ENSG00000108175.18
XM_007962826.2	ENSG00000108175.18
XM_007962828.2	ENSG00000108175.18
XM_007962829.2	ENSG00000108175.18
XM_007962830.2	ENSG00000108175.18
XM_007962831.2	ENSG00000108175.18
XM_007962833.2	ENSG00000108175.18
XM_007962834.2	ENSG00000108175.18
XM_007962835.2	ENSG00000138326.21
XM_007962838.2	ENSG00000138326.21
XM_007962839.2	ENSG00000138326.21
XM_007962840.2	ENSG00000138326.21
XM_007962841.2	ENSG00000138326.21
XM_007962843.2	ENSG00000125818.18
XM_007962844.2	ENSG00000138326.21
XM_007962845.2	ENSG00000138326.21
XM_007962846.2	ENSG00000138326.21
XM_007962847.2	ENSG00000148606.13
XM_007962848.2	ENSG00000151208.17
XM_007962849.2	ENSG00000151208.17
XM_007962861.2	ENSG00000101282.9
XM_007962862.2	ENSG00000156113.24
XM_007962865.2	ENSG00000156113.24
XM_007962866.2	ENSG00000156113.24
XM_007962867.2	ENSG00000110717.13
XM_007962868.2	ENSG00000156113.24
XM_007962869.2	ENSG00000156113.24
XM_007962874.2	ENSG00000156113.24
XM_007962875.2	ENSG00000156113.24
XM_007962878.2	ENSG00000156113.24
XM_007962879.2	ENSG00000156113.24
XM_007962880.2	ENSG00000156113.24
XM_007962881.2	ENSG00000156113.24
XM_007962882.2	ENSG00000156113.24
XM_007962883.2	ENSG00000156113.24
XM_007962884.2	ENSG00000156113.24
XM_007962885.2	ENSG00000156113.24
XM_007962886.2	ENSG00000156113.24
XM_007962887.2	ENSG00000156113.24
XM_007962889.2	ENSG00000156113.24
XM_007962891.2	ENSG00000156113.24
XM_007962892.2	ENSG00000156113.24
XM_007962894.2	ENSG00000156113.24
XM_007962895.2	ENSG00000156113.24
XM_007962896.2	ENSG00000156113.24
XM_007962897.2	ENSG00000156113.24
XM_007962898.2	ENSG00000156113.24
XM_007962900.2	ENSG00000156113.24
XM_007962901.2	ENSG00000156113.24
XM_007962904.2	ENSG00000125898.13
XM_007962905.2	ENSG00000165655.17
XM_007962914.2	ENSG00000165637.13
XM_007962919.2	ENSG00000165644.11
XM_007962921.2	ENSG00000165644.11
XM_007962922.2	ENSG00000165644.11
XM_007962925.2	ENSG00000165644.11
XM_007962926.2	ENSG00000125898.13
XM_007962927.2	ENSG00000156671.15
XM_007962929.2	ENSG00000156671.15
XM_007962931.2	ENSG00000079393.21
XM_007962935.2	ENSG00000079393.21
XM_007962937.2	ENSG00000125898.13
XM_007962940.2	ENSG00000188716.6
XM_007962947.2	ENSG00000156650.14
XM_007962950.2	ENSG00000156650.14
XM_007962951.2	ENSG00000156110.15
XM_007962952.2	ENSG00000156110.15
XM_007962953.2	ENSG00000110717.13
XM_007962956.2	ENSG00000185009.13
XM_007962958.2	ENSG00000185009.13
XM_007962960.2	ENSG00000185009.13
XM_007962961.2	ENSG00000185009.13
XM_007962962.2	ENSG00000035403.18
XM_007962963.2	ENSG00000035403.18
XM_007962964.2	ENSG00000222047.9
XM_007962965.2	ENSG00000122861.16
XM_007962966.2	ENSG00000122861.16
XM_007962967.2	ENSG00000101276.18
XM_007962968.2	ENSG00000148660.21
XM_007962969.2	ENSG00000148660.21
XM_007962970.2	ENSG00000148660.21
XM_007962971.2	ENSG00000148660.21
XM_007962972.2	ENSG00000148660.21
XM_007962973.2	ENSG00000148660.21
XM_007962974.2	ENSG00000148660.21
XM_007962975.2	ENSG00000148660.21
XM_007962976.2	ENSG00000148660.21
XM_007962977.2	ENSG00000148660.21
XM_007962979.2	ENSG00000148660.21
XM_007962980.2	ENSG00000148660.21
XM_007962981.2	ENSG00000148660.21
XM_007962982.2	ENSG00000148660.21
XM_007962983.2	ENSG00000148660.21
XM_007962984.2	ENSG00000148660.21
XM_007962985.2	ENSG00000148660.21
XM_007962986.2	ENSG00000148660.21
XM_007962988.2	ENSG00000148660.21
XM_007962989.2	ENSG00000148660.21
XM_007962991.2	ENSG00000148660.21
XM_007962992.2	ENSG00000148660.21
XM_007962993.2	ENSG00000148660.21
XM_007962994.2	ENSG00000148660.21
XM_007962995.2	ENSG00000148660.21
XM_007962996.2	ENSG00000148660.21
XM_007962997.2	ENSG00000148660.21
XM_007962998.2	ENSG00000148660.21
XM_007962999.2	ENSG00000148660.21
XM_007963000.2	ENSG00000272916.5
XM_007963001.2	ENSG00000214655.11
XM_007963002.2	ENSG00000215397.4
XM_007963003.2	ENSG00000214655.11
XM_007963005.2	ENSG00000214655.11
XM_007963006.2	ENSG00000214655.11
XM_007963007.2	ENSG00000214655.11
XM_007963008.2	ENSG00000214655.11
XM_007963009.2	ENSG00000214655.11
XM_007963010.2	ENSG00000214655.11
XM_007963011.2	ENSG00000214655.11
XM_007963012.2	ENSG00000166507.19
XM_007963013.2	ENSG00000166507.19
XM_007963014.2	ENSG00000172586.8
XM_007963015.2	ENSG00000176986.16
XM_007963016.2	ENSG00000176986.16
XM_007963017.2	ENSG00000271303.2
XM_007963019.2	ENSG00000196968.11
XM_007963020.2	ENSG00000196968.11
XM_007963021.2	ENSG00000196968.11
XM_007963022.2	ENSG00000177791.12
XM_007963026.2	ENSG00000166317.12
XM_007963027.2	ENSG00000166317.12
XM_007963028.2	ENSG00000107758.16
XM_007963029.2	ENSG00000107758.16
XM_007963030.2	ENSG00000125878.7
XM_007963031.2	ENSG00000107758.16
XM_007963032.2	ENSG00000107758.16
XM_007963033.2	ENSG00000107758.16
XM_007963034.2	ENSG00000107758.16
XM_007963048.2	ENSG00000166348.19
XM_007963057.2	ENSG00000166343.10
XM_007963059.2	ENSG00000138279.16
XM_007963060.2	ENSG00000138279.16
XM_007963061.2	ENSG00000156042.18
XM_007963062.2	ENSG00000156042.18
XM_007963063.2	ENSG00000156042.18
XM_007963064.2	ENSG00000156042.18
XM_007963067.2	ENSG00000156042.18
XM_007963070.2	ENSG00000156042.18
XM_007963071.2	ENSG00000182180.14
XM_007963072.2	ENSG00000213551.7
XM_007963073.2	ENSG00000122884.13
XM_007963074.2	ENSG00000122884.13
XM_007963076.2	ENSG00000166321.14
XM_007963079.2	ENSG00000166321.14
XM_007963082.2	ENSG00000122882.11
XM_007963083.2	ENSG00000122882.11
XM_007963085.2	ENSG00000138286.15
XM_007963086.2	ENSG00000125875.15
XM_007963088.2	ENSG00000138286.15
XM_007963091.2	ENSG00000138308.6
XM_007963092.2	ENSG00000138308.6
XM_007963096.2	ENSG00000138315.13
XM_007963098.2	ENSG00000029993.15
XM_007963100.2	ENSG00000156026.14
XM_007963101.2	ENSG00000134419.15
XM_007963103.2	ENSG00000107745.19
XM_007963106.2	ENSG00000126005.17
XM_007963107.2	ENSG00000107745.19
XM_007963109.2	ENSG00000107745.19
XM_007963110.2	ENSG00000148719.16
XM_007963111.2	ENSG00000148719.16
XM_007963112.2	ENSG00000148719.16
XM_007963113.2	ENSG00000126005.17
XM_007963114.2	ENSG00000168209.6
XM_007963117.2	ENSG00000138303.18
XM_007963118.2	ENSG00000166295.9
XM_007963119.2	ENSG00000166295.9
XM_007963120.2	ENSG00000166295.9
XM_007963122.2	ENSG00000107742.13
XM_007963123.2	ENSG00000107742.13
XM_007963124.2	ENSG00000125966.10
XM_007963125.2	ENSG00000122863.6
XM_007963126.2	ENSG00000197746.14
XM_007963127.2	ENSG00000197746.14
XM_007963128.2	ENSG00000197746.14
XM_007963129.2	ENSG00000125966.10
XM_007963133.2	ENSG00000107736.22
XM_007963136.2	ENSG00000107738.20
XM_007963138.2	ENSG00000198246.9
XM_007963139.2	ENSG00000198246.9
XM_007963143.2	ENSG00000107731.12
XM_007963145.2	ENSG00000166228.9
XM_007963148.2	ENSG00000166224.17
XM_007963149.2	ENSG00000242372.9
XM_007963151.2	ENSG00000166220.13
XM_007963155.2	ENSG00000138316.11
XM_007963156.2	ENSG00000138316.11
XM_007963157.2	ENSG00000180644.8
XM_007963158.2	ENSG00000180644.8
XM_007963159.2	ENSG00000242372.9
XM_007963160.2	ENSG00000107719.9
XM_007963162.2	ENSG00000107719.9
XM_007963163.2	ENSG00000107719.9
XM_007963166.2	ENSG00000156574.10
XM_007963167.2	ENSG00000148730.7
XM_007963169.2	ENSG00000125998.8
XM_007963170.2	ENSG00000172731.15
XM_007963172.2	ENSG00000172731.15
XM_007963173.2	ENSG00000172731.15
XM_007963175.2	ENSG00000172731.15
XM_007963176.2	ENSG00000172731.15
XM_007963178.1	ENSG00000180817.12
XM_007963179.2	ENSG00000079332.15
XM_007963180.2	ENSG00000101019.22
XM_007963181.2	ENSG00000079332.15
XM_007963182.2	ENSG00000079332.15
XM_007963183.2	ENSG00000156521.14
XM_007963185.2	ENSG00000156521.14
XM_007963187.2	ENSG00000156521.14
XM_007963188.2	ENSG00000156521.14
XM_007963189.2	ENSG00000099284.15
XM_007963190.2	ENSG00000101019.22
XM_007963191.2	ENSG00000042286.15
XM_007963192.2	ENSG00000042286.15
XM_007963193.2	ENSG00000042286.15
XM_007963195.2	ENSG00000042286.15
XM_007963196.2	ENSG00000042286.15
XM_007963200.2	ENSG00000197467.17
XM_007963201.2	ENSG00000197467.17
XM_007963202.2	ENSG00000197467.17
XM_007963203.2	ENSG00000197467.17
XM_007963205.2	ENSG00000197467.17
XM_007963214.2	ENSG00000101019.22
XM_007963215.2	ENSG00000171224.9
XM_007963218.2	ENSG00000099282.10
XM_007963220.2	ENSG00000125965.9
XM_007963221.2	ENSG00000156515.24
XM_007963222.2	ENSG00000156515.24
XM_007963224.2	ENSG00000075073.15
XM_007963226.2	ENSG00000156510.13
XM_007963229.2	ENSG00000156502.14
XM_007963231.2	ENSG00000122862.5
XM_007963232.2	ENSG00000126001.16
XM_007963233.2	ENSG00000198954.9
XM_007963234.2	ENSG00000198954.9
XM_007963235.2	ENSG00000165732.13
XM_007963236.2	ENSG00000107625.14
XM_007963238.2	ENSG00000107625.14
XM_007963240.2	ENSG00000126001.16
XM_007963244.2	ENSG00000165730.16
XM_007963246.2	ENSG00000165730.16
XM_007963247.2	ENSG00000165730.16
XM_007963248.2	ENSG00000060339.14
XM_007963249.2	ENSG00000060339.14
XM_007963250.2	ENSG00000060339.14
XM_007963251.2	ENSG00000060339.14
XM_007963252.2	ENSG00000060339.14
XM_007963255.2	ENSG00000138336.9
XM_007963256.2	ENSG00000138346.15
XM_007963257.2	ENSG00000138346.15
XM_007963258.2	ENSG00000138346.15
XM_007963259.2	ENSG00000204130.14
XM_007963260.2	ENSG00000204130.14
XM_007963261.2	ENSG00000204130.14
XM_007963262.2	ENSG00000126001.16
XM_007963263.2	ENSG00000204130.14
XM_007963266.2	ENSG00000204130.14
XM_007963267.2	ENSG00000204130.14
XM_007963268.2	ENSG00000204130.14
XM_007963271.2	ENSG00000108187.16
XM_007963273.2	ENSG00000108187.16
XM_007963274.2	ENSG00000108187.16
XM_007963275.1	ENSG00000108187.16
XM_007963278.2	ENSG00000096746.18
XM_007963279.2	ENSG00000096746.18
XM_007963280.2	ENSG00000096746.18
XM_007963281.2	ENSG00000179774.9
XM_007963282.2	ENSG00000126001.16
XM_007963283.2	ENSG00000138347.16
XM_007963285.2	ENSG00000138347.16
XM_007963290.2	ENSG00000148634.16
XM_007963291.2	ENSG00000126001.16
XM_007963292.2	ENSG00000148634.16
XM_007963295.2	ENSG00000096717.12
XM_007963296.2	ENSG00000108176.15
XM_007963299.2	ENSG00000198739.11
XM_007963300.2	ENSG00000183230.18
XM_007963302.2	ENSG00000183230.18
XM_007963304.2	ENSG00000126001.16
XM_007963310.2	ENSG00000161970.15
XM_007963311.2	ENSG00000126001.16
XM_007963312.2	ENSG00000165476.14
XM_007963313.2	ENSG00000165476.14
XM_007963314.2	ENSG00000171988.19
XM_007963315.2	ENSG00000148572.16
XM_007963320.2	ENSG00000122877.17
XM_007963321.2	ENSG00000122877.17
XM_007963323.2	ENSG00000122877.17
XM_007963324.2	ENSG00000181915.5
XM_007963325.2	ENSG00000138311.18
XM_007963326.2	ENSG00000285837.1
XM_007963328.2	ENSG00000182010.11
XM_007963331.2	ENSG00000150347.17
XM_007963334.2	ENSG00000150347.17
XM_007963336.2	ENSG00000183346.9
XM_007963337.2	ENSG00000183346.9
XM_007963338.2	ENSG00000196932.12
XM_007963339.2	ENSG00000072422.17
XM_007963340.2	ENSG00000072422.17
XM_007963341.2	ENSG00000072422.17
XM_007963343.2	ENSG00000072422.17
XM_007963344.2	ENSG00000072422.17
XM_007963347.2	ENSG00000072422.17
XM_007963348.2	ENSG00000099849.15
XM_007963352.2	ENSG00000170312.16
XM_007963354.2	ENSG00000151150.22
XM_007963355.2	ENSG00000151150.22
XM_007963356.2	ENSG00000151150.22
XM_007963357.2	ENSG00000151150.22
XM_007963358.2	ENSG00000151150.22
XM_007963359.2	ENSG00000151150.22
XM_007963360.2	ENSG00000151150.22
XM_007963362.2	ENSG00000151150.22
XM_007963364.2	ENSG00000151150.22
XM_007963365.2	ENSG00000151150.22
XM_007963366.2	ENSG00000151150.22
XM_007963367.2	ENSG00000151150.22
XM_007963368.2	ENSG00000151150.22
XM_007963369.2	ENSG00000151150.22
XM_007963370.2	ENSG00000151150.22
XM_007963371.2	ENSG00000151150.22
XM_007963372.2	ENSG00000151150.22
XM_007963373.2	ENSG00000151150.22
XM_007963374.2	ENSG00000151150.22
XM_007963375.2	ENSG00000151150.22
XM_007963376.2	ENSG00000151150.22
XM_007963377.2	ENSG00000108091.11
XM_007963378.2	ENSG00000165449.12
XM_007963379.2	ENSG00000165449.12
XM_007963380.2	ENSG00000165443.12
XM_007963383.2	ENSG00000148541.13
XM_007963390.2	ENSG00000148541.13
XM_007963391.2	ENSG00000148541.13
XM_007963393.2	ENSG00000148541.13
XM_007963394.2	ENSG00000148541.13
XM_007963396.2	ENSG00000122870.12
XM_007963397.2	ENSG00000122870.12
XM_007963398.2	ENSG00000122870.12
XM_007963399.2	ENSG00000122870.12
XM_007963400.2	ENSG00000108064.11
XM_007963401.2	ENSG00000072401.15
XM_007963402.2	ENSG00000072401.15
XM_007963403.2	ENSG00000151151.6
XM_007963404.2	ENSG00000151151.6
XM_007963406.2	ENSG00000122873.12
XM_007963407.2	ENSG00000122873.12
XM_007963409.2	ENSG00000122952.17
XM_007963410.2	ENSG00000122952.17
XM_007963426.1	ENSG00000061656.11
XM_007963436.2	ENSG00000150275.20
XM_007963437.2	ENSG00000061656.11
XM_007963440.2	ENSG00000249860.4
XM_007963442.2	ENSG00000165471.7
XM_007963443.2	ENSG00000061656.11
XM_007963444.2	ENSG00000107984.10
XM_007963445.2	ENSG00000122644.13
XM_007963446.1	ENSG00000061656.11
XM_007963450.2	ENSG00000148584.15
XM_007963452.2	ENSG00000188611.17
XM_007963454.2	ENSG00000198964.14
XM_007963455.2	ENSG00000198964.14
XM_007963456.2	ENSG00000198964.14
XM_007963458.2	ENSG00000100532.13
XM_007963459.2	ENSG00000107789.16
XM_007963460.2	ENSG00000107789.16
XM_007963463.2	ENSG00000198682.13
XM_007963464.2	ENSG00000198682.13
XM_007963465.2	ENSG00000198682.13
XM_007963467.2	ENSG00000138138.14
XM_007963469.2	ENSG00000138138.14
XM_007963470.2	ENSG00000227268.5
XM_007963471.1	ENSG00000171862.11
XM_007963473.2	ENSG00000184719.12
XM_007963477.2	ENSG00000204021.5
XM_007963478.2	ENSG00000182333.15
XM_007963480.2	ENSG00000204022.9
XM_007963481.2	ENSG00000204020.6
XM_007963482.2	ENSG00000173239.14
XM_007963485.2	ENSG00000152766.6
XM_007963486.2	ENSG00000110057.8
XM_007963488.2	ENSG00000107796.13
XM_007963489.2	ENSG00000138134.12
XM_007963492.2	ENSG00000026103.22
XM_007963493.2	ENSG00000138135.7
XM_007963495.2	ENSG00000107798.18
XM_007963496.2	ENSG00000119922.11
XM_007963497.2	ENSG00000119917.15
XM_007963500.2	ENSG00000185745.10
XM_007963502.2	ENSG00000204010.3
XM_007963503.2	ENSG00000152778.10
XM_007963504.2	ENSG00000152779.14
XM_007963509.2	ENSG00000152782.17
XM_007963510.2	ENSG00000152782.17
XM_007963511.2	ENSG00000152782.17
XM_007963512.2	ENSG00000152782.17
XM_007963513.2	ENSG00000152782.17
XM_007963514.2	ENSG00000138182.15
XM_007963515.2	ENSG00000138182.15
XM_007963516.2	ENSG00000138182.15
XM_007963518.2	ENSG00000148680.16
XM_007963519.2	ENSG00000148680.16
XM_007963520.2	ENSG00000148680.16
XM_007963522.2	ENSG00000148688.14
XM_007963523.2	ENSG00000148677.7
XM_007963524.2	ENSG00000180628.15
XM_007963525.2	ENSG00000180628.15
XM_007963529.2	ENSG00000165338.17
XM_007963530.2	ENSG00000165338.17
XM_007963533.2	ENSG00000119938.9
XM_007963534.2	ENSG00000107854.6
XM_007963536.2	ENSG00000174721.10
XM_007963537.2	ENSG00000125995.16
XM_007963538.2	ENSG00000095564.14
XM_007963541.2	ENSG00000095564.14
XM_007963542.2	ENSG00000095564.14
XM_007963543.2	ENSG00000095564.14
XM_007963544.2	ENSG00000198060.10
XM_007963545.2	ENSG00000107864.15
XM_007963546.2	ENSG00000125995.16
XM_007963547.2	ENSG00000107864.15
XM_007963548.2	ENSG00000107864.15
XM_007963549.2	ENSG00000107864.15
XM_007963550.2	ENSG00000107864.15
XM_007963551.2	ENSG00000107864.15
[truncated: 70,300 more rows]
