# Supplementary material for: Central role of lung macrophages in SARS-CoV-2 physiopathology: a cross-model single-cell RNA-seq perspective
Source: Front Immunol. 2023 Jun 7;14:1197588. doi: 10.3389/fimmu.2023.1197588 (PMC10282834; doi:10.3389/fimmu.2023.1197588)
Supplement: Supplementary file 2 [file DataSheet_2.zip › Figshare/Crosspecies_cell_barcodes_and_clusters.csv]

	barcode	cluster	modality	run
CAGCAATGTTAGGGAC_1	CAGCAATGTTAGGGAC_1	0	Ham_Mock	1
TATTGGGGTTGCTCAA_1	TATTGGGGTTGCTCAA_1	0	Ham_Mock	1
GATCATGCACCGTCGA_1	GATCATGCACCGTCGA_1	0	Ham_Mock	1
AGTTCCCTCTCATTTG_1	AGTTCCCTCTCATTTG_1	0	Ham_Mock	1
AACTTCTTCAATGCAC_1	AACTTCTTCAATGCAC_1	0	Ham_Mock	1
TAGCACACAGCGACAA_1	TAGCACACAGCGACAA_1	0	Ham_Mock	1
GAGTTTGTCTGCAGCG_1	GAGTTTGTCTGCAGCG_1	0	Ham_Mock	1
CATGGTAAGTTCGGTT_1	CATGGTAAGTTCGGTT_1	0	Ham_Mock	1
CTCAGAAGTACGACTT_1	CTCAGAAGTACGACTT_1	0	Ham_Mock	1
GGTGTTACACGTATAC_1	GGTGTTACACGTATAC_1	0	Ham_Mock	1
TGTTTGTCACAAGTGG_1	TGTTTGTCACAAGTGG_1	0	Ham_Mock	1
ATAGACCCAGAGAAAG_1	ATAGACCCAGAGAAAG_1	0	Ham_Mock	1
TCCGATCCAAGCGGAT_1	TCCGATCCAAGCGGAT_1	0	Ham_Mock	1
CCTCAACCATCGAACT_1	CCTCAACCATCGAACT_1	0	Ham_Mock	1
GGGAGATAGAGCTGCA_1	GGGAGATAGAGCTGCA_1	0	Ham_Mock	1
CATGCCTTCCCGAACG_1	CATGCCTTCCCGAACG_1	0	Ham_Mock	1
CAACCTCGTTTCGTTT_1	CAACCTCGTTTCGTTT_1	0	Ham_Mock	1
ACTATTCGTTCGAGCC_1	ACTATTCGTTCGAGCC_1	0	Ham_Mock	1
TATATCCGTATCGAGG_1	TATATCCGTATCGAGG_1	0	Ham_Mock	1
CAATACGAGTCTAGCT_1	CAATACGAGTCTAGCT_1	0	Ham_Mock	1
TCTTAGTGTCGAACAG_1	TCTTAGTGTCGAACAG_1	0	Ham_Mock	1
TCATGCCTCGTAACAC_1	TCATGCCTCGTAACAC_1	0	Ham_Mock	1
ACGTTCCGTGATACCT_1	ACGTTCCGTGATACCT_1	0	Ham_Mock	1
AGAACAAAGAGGTCGT_1	AGAACAAAGAGGTCGT_1	0	Ham_Mock	1
GTCTGTCTCCGTAGTA_1	GTCTGTCTCCGTAGTA_1	0	Ham_Mock	1
TGTGAGTTCTAACGGT_1	TGTGAGTTCTAACGGT_1	0	Ham_Mock	1
AGAGCCCAGTGCTAGG_1	AGAGCCCAGTGCTAGG_1	0	Ham_Mock	1
TTTGGAGCAAGTTTGC_1	TTTGGAGCAAGTTTGC_1	0	Ham_Mock	1
CATCGCTCATGAGATA_1	CATCGCTCATGAGATA_1	0	Ham_Mock	1
CGTCAAAGTGTTCCTC_1	CGTCAAAGTGTTCCTC_1	0	Ham_Mock	1
CAATACGGTATGAGGC_1	CAATACGGTATGAGGC_1	0	Ham_Mock	1
GATGCTAGTTGCTTGA_1	GATGCTAGTTGCTTGA_1	0	Ham_Mock	1
CCCGGAAAGTCATCCA_1	CCCGGAAAGTCATCCA_1	0	Ham_Mock	1
TTACTGTAGTTTCAGC_1	TTACTGTAGTTTCAGC_1	0	Ham_Mock	1
TCTATACGTTTACTGG_1	TCTATACGTTTACTGG_1	0	Ham_Mock	1
CATTCCGTCTTCCAGC_1	CATTCCGTCTTCCAGC_1	0	Ham_Mock	1
CACAGATAGAGAAGGT_1	CACAGATAGAGAAGGT_1	0	Ham_Mock	1
GTCATGAGTTGTCAGT_1	GTCATGAGTTGTCAGT_1	0	Ham_Mock	1
TTGGTTTTCTGCTCTG_1	TTGGTTTTCTGCTCTG_1	0	Ham_Mock	1
AGAGCCCTCTATCGGA_1	AGAGCCCTCTATCGGA_1	0	Ham_Mock	1
CCACGAGTCGCGTGCA_1	CCACGAGTCGCGTGCA_1	0	Ham_Mock	1
GAAGAATGTCCCTCAT_1	GAAGAATGTCCCTCAT_1	0	Ham_Mock	1
TAGTGCAGTTTACTGG_1	TAGTGCAGTTTACTGG_1	0	Ham_Mock	1
AGGAAATTCGTTATCT_1	AGGAAATTCGTTATCT_1	0	Ham_Mock	1
AGTGATCTCACGACTA_1	AGTGATCTCACGACTA_1	0	Ham_Mock	1
CTGTACCGTAGAGGAA_1	CTGTACCGTAGAGGAA_1	0	Ham_Mock	1
CCCGAAGTCGCGTTTC_1	CCCGAAGTCGCGTTTC_1	0	Ham_Mock	1
ACTCCCACATTGAGCT_1	ACTCCCACATTGAGCT_1	0	Ham_Mock	1
TGGAGGATCCTCTTTC_1	TGGAGGATCCTCTTTC_1	0	Ham_Mock	1
ACTGTCCAGTTCAACC_1	ACTGTCCAGTTCAACC_1	0	Ham_Mock	1
GAAATGATCGAAGTGG_1	GAAATGATCGAAGTGG_1	0	Ham_Mock	1
GTTTGGAAGCTCGGCT_1	GTTTGGAAGCTCGGCT_1	0	Ham_Mock	1
ACGGTCGGTCGGCTAC_1	ACGGTCGGTCGGCTAC_1	0	Ham_Mock	1
GGTGATTTCACGGTCG_1	GGTGATTTCACGGTCG_1	0	Ham_Mock	1
TCAGGGCGTCCTGTCT_1	TCAGGGCGTCCTGTCT_1	0	Ham_Mock	1
TTGGTTTCATCTTCGC_1	TTGGTTTCATCTTCGC_1	0	Ham_Mock	1
ACATCGATCAGCAGAG_1	ACATCGATCAGCAGAG_1	0	Ham_Mock	1
CCTACGTTCAGTGTTG_1	CCTACGTTCAGTGTTG_1	0	Ham_Mock	1
TAGGTTGGTCCCTGAG_1	TAGGTTGGTCCCTGAG_1	0	Ham_Mock	1
CACTGTCCAGTTGGTT_1	CACTGTCCAGTTGGTT_1	0	Ham_Mock	1
CATGCCTCACAACGAG_1	CATGCCTCACAACGAG_1	0	Ham_Mock	1
CGTGTCTAGCTCAGAG_1	CGTGTCTAGCTCAGAG_1	0	Ham_Mock	1
CTGCATCCAGAATTCC_1	CTGCATCCAGAATTCC_1	0	Ham_Mock	1
GGAATGGCACGCAAAG_1	GGAATGGCACGCAAAG_1	0	Ham_Mock	1
GAGCCTGAGCGACATG_1	GAGCCTGAGCGACATG_1	0	Ham_Mock	1
AGGAATAAGTCCCAAT_1	AGGAATAAGTCCCAAT_1	0	Ham_Mock	1
TGTTGGAAGGTCTACT_1	TGTTGGAAGGTCTACT_1	0	Ham_Mock	1
GGACGTCAGGTGAGAA_1	GGACGTCAGGTGAGAA_1	0	Ham_Mock	1
GTGGGAATCTCGCTTG_1	GTGGGAATCTCGCTTG_1	0	Ham_Mock	1
TTGAACGGTTCTCTAT_1	TTGAACGGTTCTCTAT_1	0	Ham_Mock	1
TTGCATTGTCACTACA_1	TTGCATTGTCACTACA_1	0	Ham_Mock	1
GAAGCCCAGACGCTCC_1	GAAGCCCAGACGCTCC_1	0	Ham_Mock	1
CCGGTAGTCACTTCTA_1	CCGGTAGTCACTTCTA_1	0	Ham_Mock	1
GCAACATTCAAACCCA_1	GCAACATTCAAACCCA_1	0	Ham_Mock	1
TACACCCAGGTTTGAA_1	TACACCCAGGTTTGAA_1	0	Ham_Mock	1
ACTCCCATCCATAGGT_1	ACTCCCATCCATAGGT_1	0	Ham_Mock	1
GTTACCCGTGTATTGC_1	GTTACCCGTGTATTGC_1	0	Ham_Mock	1
TGTGCGGAGCATTTCG_1	TGTGCGGAGCATTTCG_1	0	Ham_Mock	1
TCATGTTCAGTAGAAT_1	TCATGTTCAGTAGAAT_1	0	Ham_Mock	1
GTCGAATTCGTCTCAC_1	GTCGAATTCGTCTCAC_1	0	Ham_Mock	1
GATCAGTAGACTCTAC_1	GATCAGTAGACTCTAC_1	0	Ham_Mock	1
CAGATTGGTTCTCTAT_1	CAGATTGGTTCTCTAT_1	0	Ham_Mock	1
GTAGATCCAAATTGGA_1	GTAGATCCAAATTGGA_1	0	Ham_Mock	1
ACGTAACAGCCTGGAA_1	ACGTAACAGCCTGGAA_1	0	Ham_Mock	1
AAGCATCTCGAAGTGG_1	AAGCATCTCGAAGTGG_1	0	Ham_Mock	1
GTATTTCTCCTTTGAT_1	GTATTTCTCCTTTGAT_1	0	Ham_Mock	1
GGCAGTCTCTCGCGTT_1	GGCAGTCTCTCGCGTT_1	0	Ham_Mock	1
TCCTGCATCGACCCAG_1	TCCTGCATCGACCCAG_1	0	Ham_Mock	1
CACGTGGCACATATCG_1	CACGTGGCACATATCG_1	0	Ham_Mock	1
CTTACCGAGGGCCTCT_1	CTTACCGAGGGCCTCT_1	0	Ham_Mock	1
GGTAATCGTCTAGGCC_1	GGTAATCGTCTAGGCC_1	0	Ham_Mock	1
GTGATGTCAAGCTGTT_1	GTGATGTCAAGCTGTT_1	0	Ham_Mock	1
CAACGATCACTGAGTT_1	CAACGATCACTGAGTT_1	0	Ham_Mock	1
CATCGTCAGGCCCAAA_1	CATCGTCAGGCCCAAA_1	0	Ham_Mock	1
CGTTCTGCAGTTCACA_1	CGTTCTGCAGTTCACA_1	0	Ham_Mock	1
GCATCGGGTCCCGGTA_1	GCATCGGGTCCCGGTA_1	0	Ham_Mock	1
TGGATCACATGAGGGT_1	TGGATCACATGAGGGT_1	0	Ham_Mock	1
GTCTTTAAGGACTAAT_1	GTCTTTAAGGACTAAT_1	0	Ham_Mock	1
TACCGAAAGAGAGAAC_1	TACCGAAAGAGAGAAC_1	0	Ham_Mock	1
CTTCTAATCCAGTGTA_1	CTTCTAATCCAGTGTA_1	0	Ham_Mock	1
GGCTGTGCATCATTGG_1	GGCTGTGCATCATTGG_1	0	Ham_Mock	1
ACTTAGGCATATCGGT_1	ACTTAGGCATATCGGT_1	0	Ham_Mock	1
TCAATTCAGCGTTCAT_1	TCAATTCAGCGTTCAT_1	0	Ham_Mock	1
TTCACGCTCTTGGGCG_1	TTCACGCTCTTGGGCG_1	0	Ham_Mock	1
GCCAACGTCTTGGCTC_1	GCCAACGTCTTGGCTC_1	0	Ham_Mock	1
ATACTTCGTGGCTACC_1	ATACTTCGTGGCTACC_1	0	Ham_Mock	1
CAGGGCTCAGTGTACT_1	CAGGGCTCAGTGTACT_1	0	Ham_Mock	1
TAAGTCGAGTTAGAAC_1	TAAGTCGAGTTAGAAC_1	0	Ham_Mock	1
TTGGGCGGTCTCGCGA_1	TTGGGCGGTCTCGCGA_1	0	Ham_Mock	1
AGTAACCAGCGCCGTT_1	AGTAACCAGCGCCGTT_1	0	Ham_Mock	1
GCCCAGAAGAAGTGTT_1	GCCCAGAAGAAGTGTT_1	0	Ham_Mock	1
TGACCCTTCCTGCTAC_1	TGACCCTTCCTGCTAC_1	0	Ham_Mock	1
TATCGCCTCACTTCTA_1	TATCGCCTCACTTCTA_1	0	Ham_Mock	1
TCGTAGATCATAGAGA_1	TCGTAGATCATAGAGA_1	0	Ham_Mock	1
CTGTGAAGTAAGTCAA_1	CTGTGAAGTAAGTCAA_1	0	Ham_Mock	1
ACTGTGATCCACAGGC_1	ACTGTGATCCACAGGC_1	0	Ham_Mock	1
GTCCACTCAGCGTACC_1	GTCCACTCAGCGTACC_1	0	Ham_Mock	1
ATATCCTCAGCGAACA_1	ATATCCTCAGCGAACA_1	0	Ham_Mock	1
TGAGGAGTCTTTCGAT_1	TGAGGAGTCTTTCGAT_1	0	Ham_Mock	1
TGAGCGCTCTTTCCAA_1	TGAGCGCTCTTTCCAA_1	0	Ham_Mock	1
CAGATCAGTAATACCC_1	CAGATCAGTAATACCC_1	0	Ham_Mock	1
GAGACTTCATCGGAAG_1	GAGACTTCATCGGAAG_1	0	Ham_Mock	1
TCCTAATGTGCGAACA_2	TCCTAATGTGCGAACA_2	0	Ham_Mock	2
AGGCTGCAGCCAGACA_2	AGGCTGCAGCCAGACA_2	0	Ham_Mock	2
ACCATTTCAAGCACCC_2	ACCATTTCAAGCACCC_2	0	Ham_Mock	2
GCTGAATTCGGCCAAC_2	GCTGAATTCGGCCAAC_2	0	Ham_Mock	2
TCAAGCACATCCCGTT_2	TCAAGCACATCCCGTT_2	0	Ham_Mock	2
AACGAAATCGGTATGT_2	AACGAAATCGGTATGT_2	0	Ham_Mock	2
CACATGATCATGCCGG_2	CACATGATCATGCCGG_2	0	Ham_Mock	2
GGAATCTTCACCTTAT_2	GGAATCTTCACCTTAT_2	0	Ham_Mock	2
TGATCTTCATCTCCCA_2	TGATCTTCATCTCCCA_2	0	Ham_Mock	2
ATAGACCAGGGCAAGG_2	ATAGACCAGGGCAAGG_2	0	Ham_Mock	2
CGCCATTCAAGTAGTA_2	CGCCATTCAAGTAGTA_2	0	Ham_Mock	2
AACCTGATCGCGGACT_2	AACCTGATCGCGGACT_2	0	Ham_Mock	2
CTGCCATCACCCAACG_2	CTGCCATCACCCAACG_2	0	Ham_Mock	2
AGGTTACCACACCAGC_2	AGGTTACCACACCAGC_2	0	Ham_Mock	2
GAAACCTTCCTTCAGC_2	GAAACCTTCCTTCAGC_2	0	Ham_Mock	2
TTATTGCCAGCTTTCC_2	TTATTGCCAGCTTTCC_2	0	Ham_Mock	2
AACAGGGGTATTAAGG_2	AACAGGGGTATTAAGG_2	0	Ham_Mock	2
CCCTCAAAGAGCTGCA_2	CCCTCAAAGAGCTGCA_2	0	Ham_Mock	2
ACTATTCGTCCCACGA_2	ACTATTCGTCCCACGA_2	0	Ham_Mock	2
GTCTACCAGTGGTTAA_2	GTCTACCAGTGGTTAA_2	0	Ham_Mock	2
AGGGTCCAGGCCACTC_2	AGGGTCCAGGCCACTC_2	0	Ham_Mock	2
GATAGCTAGTAGCTCT_2	GATAGCTAGTAGCTCT_2	0	Ham_Mock	2
TCAGTGAAGACCAGCA_2	TCAGTGAAGACCAGCA_2	0	Ham_Mock	2
TGGGATTAGACATGCG_2	TGGGATTAGACATGCG_2	0	Ham_Mock	2
GTTCGCTGTGTTACAC_2	GTTCGCTGTGTTACAC_2	0	Ham_Mock	2
CTAGGTAAGCCTCCAG_2	CTAGGTAAGCCTCCAG_2	0	Ham_Mock	2
TACCTCGGTTACCCTC_2	TACCTCGGTTACCCTC_2	0	Ham_Mock	2
TACGTCCAGTTTCAGC_2	TACGTCCAGTTTCAGC_2	0	Ham_Mock	2
TCAGGTAGTTTAGAGA_2	TCAGGTAGTTTAGAGA_2	0	Ham_Mock	2
TCTATACAGAAACACT_2	TCTATACAGAAACACT_2	0	Ham_Mock	2
GGGTGTCCAAGGCTTT_2	GGGTGTCCAAGGCTTT_2	0	Ham_Mock	2
CTGGTCTCAAGAGCTG_2	CTGGTCTCAAGAGCTG_2	0	Ham_Mock	2
TAACTTCCAGTGGTGA_2	TAACTTCCAGTGGTGA_2	0	Ham_Mock	2
ACTTCCGAGTTTCGAC_2	ACTTCCGAGTTTCGAC_2	0	Ham_Mock	2
ATGACCAGTGGTAATA_2	ATGACCAGTGGTAATA_2	0	Ham_Mock	2
CATCCCATCCCAAGTA_2	CATCCCATCCCAAGTA_2	0	Ham_Mock	2
CGGAACCGTCTCGACG_2	CGGAACCGTCTCGACG_2	0	Ham_Mock	2
GGGACTCAGTAAAGCT_2	GGGACTCAGTAAAGCT_2	0	Ham_Mock	2
GAGAGGTCAGGAATAT_2	GAGAGGTCAGGAATAT_2	0	Ham_Mock	2
TCGGATAGTTGTGGCC_2	TCGGATAGTTGTGGCC_2	0	Ham_Mock	2
GGTAACTAGCGACCCT_2	GGTAACTAGCGACCCT_2	0	Ham_Mock	2
TGCATCCAGTGAACAT_2	TGCATCCAGTGAACAT_2	0	Ham_Mock	2
GTGTTCCGTTATGTGC_2	GTGTTCCGTTATGTGC_2	0	Ham_Mock	2
CTAGACACACTGTTCC_2	CTAGACACACTGTTCC_2	0	Ham_Mock	2
AGGGCTCCATATGAAG_2	AGGGCTCCATATGAAG_2	0	Ham_Mock	2
GTGAGGAGTAAGCAAT_2	GTGAGGAGTAAGCAAT_2	0	Ham_Mock	2
CACGTTCAGCAACTTC_2	CACGTTCAGCAACTTC_2	0	Ham_Mock	2
GTGAGCCCAGCTACTA_2	GTGAGCCCAGCTACTA_2	0	Ham_Mock	2
CGATGGCTCGTCGATA_2	CGATGGCTCGTCGATA_2	0	Ham_Mock	2
GGAATCTTCGTTCCCA_2	GGAATCTTCGTTCCCA_2	0	Ham_Mock	2
ATTCATCCATTCCTAT_2	ATTCATCCATTCCTAT_2	0	Ham_Mock	2
GGAAGTGTCTGTGCAA_2	GGAAGTGTCTGTGCAA_2	0	Ham_Mock	2
CTGCGAGTCTAGGCCG_2	CTGCGAGTCTAGGCCG_2	0	Ham_Mock	2
CATCCCAGTGTCTTAG_2	CATCCCAGTGTCTTAG_2	0	Ham_Mock	2
TGGATGTAGCAATTAG_2	TGGATGTAGCAATTAG_2	0	Ham_Mock	2
CTACCTGTCTATCGCC_2	CTACCTGTCTATCGCC_2	0	Ham_Mock	2
TGTTGAGGTGAGGCAT_2	TGTTGAGGTGAGGCAT_2	0	Ham_Mock	2
AGCCAATAGGTGGGTT_2	AGCCAATAGGTGGGTT_2	0	Ham_Mock	2
GTTACGACATGTTACG_2	GTTACGACATGTTACG_2	0	Ham_Mock	2
ATTCTACCAGACAAAT_2	ATTCTACCAGACAAAT_2	0	Ham_Mock	2
CCGGGTATCATCCCGT_2	CCGGGTATCATCCCGT_2	0	Ham_Mock	2
CGGACACCAGGTAGTG_2	CGGACACCAGGTAGTG_2	0	Ham_Mock	2
CTGCGAGCACTCCGAG_2	CTGCGAGCACTCCGAG_2	0	Ham_Mock	2
CGGACACTCTAAGCGT_2	CGGACACTCTAAGCGT_2	0	Ham_Mock	2
CAAGAGGCACACCTAA_2	CAAGAGGCACACCTAA_2	0	Ham_Mock	2
TACGGGCTCATCGCTC_2	TACGGGCTCATCGCTC_2	0	Ham_Mock	2
CATCCGTTCCTTATCA_2	CATCCGTTCCTTATCA_2	0	Ham_Mock	2
GTGGGAAAGTGTACCT_2	GTGGGAAAGTGTACCT_2	0	Ham_Mock	2
ATCACGAGTAGCTGAG_2	ATCACGAGTAGCTGAG_2	0	Ham_Mock	2
AGGAAATTCTCGTCAC_2	AGGAAATTCTCGTCAC_2	0	Ham_Mock	2
AGTCATGCAGCTGGTC_2	AGTCATGCAGCTGGTC_2	0	Ham_Mock	2
TCACGCTCACTGAGGA_2	TCACGCTCACTGAGGA_2	0	Ham_Mock	2
TTGCGTCAGTAGTCTC_2	TTGCGTCAGTAGTCTC_2	0	Ham_Mock	2
TTGCCTGAGCGCCCAT_2	TTGCCTGAGCGCCCAT_2	0	Ham_Mock	2
GATTGGTCAGTTCTAG_2	GATTGGTCAGTTCTAG_2	0	Ham_Mock	2
CTCAACCCATTGCCGG_2	CTCAACCCATTGCCGG_2	0	Ham_Mock	2
CGATGCGGTGTCATGT_2	CGATGCGGTGTCATGT_2	0	Ham_Mock	2
AGTAACCGTAGACGTG_2	AGTAACCGTAGACGTG_2	0	Ham_Mock	2
TTGAGTGAGCTGAAGC_2	TTGAGTGAGCTGAAGC_2	0	Ham_Mock	2
GTATTTCAGGTTATAG_2	GTATTTCAGGTTATAG_2	0	Ham_Mock	2
CAGCAATTCCCATAGA_2	CAGCAATTCCCATAGA_2	0	Ham_Mock	2
CAAAGAAGTATGAGCG_2	CAAAGAAGTATGAGCG_2	0	Ham_Mock	2
ACCCTTGTCTGACCCT_2	ACCCTTGTCTGACCCT_2	0	Ham_Mock	2
TAGACCAAGTAGCCAG_2	TAGACCAAGTAGCCAG_2	0	Ham_Mock	2
TCTATCAGTAGAGGAA_2	TCTATCAGTAGAGGAA_2	0	Ham_Mock	2
GTCGAATAGCCTTTGA_2	GTCGAATAGCCTTTGA_2	0	Ham_Mock	2
GAATAGAAGAGTAACT_2	GAATAGAAGAGTAACT_2	0	Ham_Mock	2
ATGAGGGTCGTGACTA_2	ATGAGGGTCGTGACTA_2	0	Ham_Mock	2
GTTCTATCACAGCATT_2	GTTCTATCACAGCATT_2	0	Ham_Mock	2
ATCAGGTGTCGTACTA_2	ATCAGGTGTCGTACTA_2	0	Ham_Mock	2
GTGCTTCCACAATGAA_2	GTGCTTCCACAATGAA_2	0	Ham_Mock	2
CCGATCTTCATCTCTA_2	CCGATCTTCATCTCTA_2	0	Ham_Mock	2
CCGGACAAGGGTTGCA_2	CCGGACAAGGGTTGCA_2	0	Ham_Mock	2
CGAGTTAGTAGTGTGG_2	CGAGTTAGTAGTGTGG_2	0	Ham_Mock	2
ACCTGTCGTTAGGGAC_2	ACCTGTCGTTAGGGAC_2	0	Ham_Mock	2
CTCATGCCAGTAACAA_2	CTCATGCCAGTAACAA_2	0	Ham_Mock	2
GTGAGGAAGCATCGAG_2	GTGAGGAAGCATCGAG_2	0	Ham_Mock	2
ACGGTCGTCACATTGG_2	ACGGTCGTCACATTGG_2	0	Ham_Mock	2
AAGCGTTGTGAATTGA_2	AAGCGTTGTGAATTGA_2	0	Ham_Mock	2
CACTTCGGTGCGTGCT_2	CACTTCGGTGCGTGCT_2	0	Ham_Mock	2
GCCCAGACAGTTAAAG_2	GCCCAGACAGTTAAAG_2	0	Ham_Mock	2
TGGAGAGGTTTATGCG_2	TGGAGAGGTTTATGCG_2	0	Ham_Mock	2
TCATATCCATGTCAGT_2	TCATATCCATGTCAGT_2	0	Ham_Mock	2
TGTTGGAAGGTGCGAT_2	TGTTGGAAGGTGCGAT_2	0	Ham_Mock	2
TGGGATTTCCTAGAGT_2	TGGGATTTCCTAGAGT_2	0	Ham_Mock	2
TCGAAGTTCTGGACCG_2	TCGAAGTTCTGGACCG_2	0	Ham_Mock	2
GTGTGATGTTAGTCGT_2	GTGTGATGTTAGTCGT_2	0	Ham_Mock	2
ATCTTCAGTGGCCTCA_2	ATCTTCAGTGGCCTCA_2	0	Ham_Mock	2
GAACTGTTCGGAATTC_2	GAACTGTTCGGAATTC_2	0	Ham_Mock	2
TCAGGTATCGTTCCTG_2	TCAGGTATCGTTCCTG_2	0	Ham_Mock	2
CTGTGAAGTTAAGAAC_2	CTGTGAAGTTAAGAAC_2	0	Ham_Mock	2
GACTGATAGTGCAGGT_2	GACTGATAGTGCAGGT_2	0	Ham_Mock	2
TGCTGAATCACGGTCG_2	TGCTGAATCACGGTCG_2	0	Ham_Mock	2
AGAAGTATCATTGCTT_2	AGAAGTATCATTGCTT_2	0	Ham_Mock	2
GTAACCATCTCTGGTC_2	GTAACCATCTCTGGTC_2	0	Ham_Mock	2
ATCACTTGTGCTCTCT_2	ATCACTTGTGCTCTCT_2	0	Ham_Mock	2
TCCTTCTGTACGATCT_2	TCCTTCTGTACGATCT_2	0	Ham_Mock	2
GTCTGTCTCAGAGTGG_2	GTCTGTCTCAGAGTGG_2	0	Ham_Mock	2
TCCTTTCTCGAGATGG_2	TCCTTTCTCGAGATGG_2	0	Ham_Mock	2
AGGTGTTAGCGTCAAG_2	AGGTGTTAGCGTCAAG_2	0	Ham_Mock	2
CACAGATTCGCGTGCA_2	CACAGATTCGCGTGCA_2	0	Ham_Mock	2
GTCTAGATCTGACAGT_2	GTCTAGATCTGACAGT_2	0	Ham_Mock	2
AGAACAAAGAACAAGG_2	AGAACAAAGAACAAGG_2	0	Ham_Mock	2
ATTTACCGTCAAAGTA_2	ATTTACCGTCAAAGTA_2	0	Ham_Mock	2
TGGGAAGAGGCATTTC_2	TGGGAAGAGGCATTTC_2	0	Ham_Mock	2
CGTTAGACATGGCTAT_2	CGTTAGACATGGCTAT_2	0	Ham_Mock	2
ATGACCAAGGAGAGTA_2	ATGACCAAGGAGAGTA_2	0	Ham_Mock	2
CATCCGTCAACTGCTA_2	CATCCGTCAACTGCTA_2	0	Ham_Mock	2
TGTTCCGTCTGATGGT_2	TGTTCCGTCTGATGGT_2	0	Ham_Mock	2
TGGTTAGGTGCCGGTT_2	TGGTTAGGTGCCGGTT_2	0	Ham_Mock	2
CCTGTTGCAGTAACGG_2	CCTGTTGCAGTAACGG_2	0	Ham_Mock	2
GTGGGAATCCATAAGC_2	GTGGGAATCCATAAGC_2	0	Ham_Mock	2
TCGTCCAAGTTTCTTC_2	TCGTCCAAGTTTCTTC_2	0	Ham_Mock	2
TGCTCCAGTATGGTAA_2	TGCTCCAGTATGGTAA_2	0	Ham_Mock	2
CATTCATTCTTACCAT_2	CATTCATTCTTACCAT_2	0	Ham_Mock	2
ACTTTCACACCAGCGT_2	ACTTTCACACCAGCGT_2	0	Ham_Mock	2
TATTCCATCGAGATAA_2	TATTCCATCGAGATAA_2	0	Ham_Mock	2
GGTGATTGTGAGCAGT_2	GGTGATTGTGAGCAGT_2	0	Ham_Mock	2
ACTTTGTCATAGGCGA_2	ACTTTGTCATAGGCGA_2	0	Ham_Mock	2
TTTGTTGAGCTGCGAA_2	TTTGTTGAGCTGCGAA_2	0	Ham_Mock	2
TATCAGGAGTTGCCTA_2	TATCAGGAGTTGCCTA_2	0	Ham_Mock	2
CTCTCGAAGGTGGGTT_2	CTCTCGAAGGTGGGTT_2	0	Ham_Mock	2
TCACACCAGCCTCTTC_2	TCACACCAGCCTCTTC_2	0	Ham_Mock	2
CTTCAATGTCACTACA_2	CTTCAATGTCACTACA_2	0	Ham_Mock	2
GAAATGAGTCTGATCA_2	GAAATGAGTCTGATCA_2	0	Ham_Mock	2
CCACACTTCGGAGTAG_2	CCACACTTCGGAGTAG_2	0	Ham_Mock	2
AGCGTCGGTTTGGCTA_2	AGCGTCGGTTTGGCTA_2	0	Ham_Mock	2
TGGTAGTAGGTCTACT_2	TGGTAGTAGGTCTACT_2	0	Ham_Mock	2
TTGTTCACATGAAGGC_3	TTGTTCACATGAAGGC_3	0	Ham_Mock	3
TTAGGCACACGCCACA_3	TTAGGCACACGCCACA_3	0	Ham_Mock	3
ACGTCCTAGTCATGAA_3	ACGTCCTAGTCATGAA_3	0	Ham_Mock	3
CATGCCTTCAGCCTTC_3	CATGCCTTCAGCCTTC_3	0	Ham_Mock	3
CCCTTAGGTCGGTGTC_3	CCCTTAGGTCGGTGTC_3	0	Ham_Mock	3
TGGATGTGTAGTCGTT_3	TGGATGTGTAGTCGTT_3	0	Ham_Mock	3
TCCTTCTTCATTTGCT_3	TCCTTCTTCATTTGCT_3	0	Ham_Mock	3
ATTACCTAGCCACTCG_3	ATTACCTAGCCACTCG_3	0	Ham_Mock	3
AACCAACCAACTGGTT_3	AACCAACCAACTGGTT_3	0	Ham_Mock	3
CACTGGGCATCATCTT_3	CACTGGGCATCATCTT_3	0	Ham_Mock	3
AATGACCTCATCCTAT_3	AATGACCTCATCCTAT_3	0	Ham_Mock	3
ACAGAAATCAGTCATG_3	ACAGAAATCAGTCATG_3	0	Ham_Mock	3
TAGACCACAGACCATT_3	TAGACCACAGACCATT_3	0	Ham_Mock	3
TCAAGCAGTAAGGCCA_3	TCAAGCAGTAAGGCCA_3	0	Ham_Mock	3
ATCCTATTCTCATTAC_3	ATCCTATTCTCATTAC_3	0	Ham_Mock	3
TTGACCCTCCAGTACA_3	TTGACCCTCCAGTACA_3	0	Ham_Mock	3
CCGCAAGGTATGGAGC_3	CCGCAAGGTATGGAGC_3	0	Ham_Mock	3
CATAAGCAGGTTTACC_3	CATAAGCAGGTTTACC_3	0	Ham_Mock	3
TGACCCTAGAGCAGCT_3	TGACCCTAGAGCAGCT_3	0	Ham_Mock	3
GAGACTTAGAATAACC_3	GAGACTTAGAATAACC_3	0	Ham_Mock	3
ACCACAAAGACCAACG_3	ACCACAAAGACCAACG_3	0	Ham_Mock	3
GGCACGTCACAGCGCT_3	GGCACGTCACAGCGCT_3	0	Ham_Mock	3
GCCTGTTTCAGTGTGT_3	GCCTGTTTCAGTGTGT_3	0	Ham_Mock	3
AGATAGAGTATCCTCC_3	AGATAGAGTATCCTCC_3	0	Ham_Mock	3
TAACGACAGAGCCTGA_3	TAACGACAGAGCCTGA_3	0	Ham_Mock	3
CCTGCATGTTTGCCGG_3	CCTGCATGTTTGCCGG_3	0	Ham_Mock	3
CTACTATCAACCGTAT_3	CTACTATCAACCGTAT_3	0	Ham_Mock	3
GTCACTCCACAGTACT_3	GTCACTCCACAGTACT_3	0	Ham_Mock	3
ATGGTTGTCAGTGCGC_3	ATGGTTGTCAGTGCGC_3	0	Ham_Mock	3
AGCTTCCGTCAACACT_3	AGCTTCCGTCAACACT_3	0	Ham_Mock	3
GAAGGACTCATCGACA_3	GAAGGACTCATCGACA_3	0	Ham_Mock	3
CATAAGCCACTACCCT_3	CATAAGCCACTACCCT_3	0	Ham_Mock	3
ACTGCAAAGACTTAAG_3	ACTGCAAAGACTTAAG_3	0	Ham_Mock	3
GACTATGCAGCTGTTA_3	GACTATGCAGCTGTTA_3	0	Ham_Mock	3
ATACTTCGTCGAACGA_3	ATACTTCGTCGAACGA_3	0	Ham_Mock	3
ACTGTGAAGTCGCTAT_3	ACTGTGAAGTCGCTAT_3	0	Ham_Mock	3
TCAGTTTGTTGTCATG_3	TCAGTTTGTTGTCATG_3	0	Ham_Mock	3
TCATATCAGTTCGCAT_3	TCATATCAGTTCGCAT_3	0	Ham_Mock	3
ATGCATGGTCCATACA_3	ATGCATGGTCCATACA_3	0	Ham_Mock	3
ATGAAAGCATGAGATA_3	ATGAAAGCATGAGATA_3	0	Ham_Mock	3
GGTCTGGTCCACACAA_3	GGTCTGGTCCACACAA_3	0	Ham_Mock	3
AAGTGAACACGCTGCA_3	AAGTGAACACGCTGCA_3	0	Ham_Mock	3
TCATATCTCAGCTGTA_3	TCATATCTCAGCTGTA_3	0	Ham_Mock	3
CTCAGTCAGCTAGAAT_3	CTCAGTCAGCTAGAAT_3	0	Ham_Mock	3
ATACTTCCACCACATA_3	ATACTTCCACCACATA_3	0	Ham_Mock	3
TCAATTCCAATAACGA_3	TCAATTCCAATAACGA_3	0	Ham_Mock	3
ATCGGCGAGAGTGTTA_3	ATCGGCGAGAGTGTTA_3	0	Ham_Mock	3
CCCAACTTCGCAATGT_3	CCCAACTTCGCAATGT_3	0	Ham_Mock	3
CTTCCTTAGTGGAATT_3	CTTCCTTAGTGGAATT_3	0	Ham_Mock	3
CTTGAGACAATGGCCC_3	CTTGAGACAATGGCCC_3	0	Ham_Mock	3
GCCCAGAAGAATAGTC_3	GCCCAGAAGAATAGTC_3	0	Ham_Mock	3
GCGATCGTCCATAGGT_3	GCGATCGTCCATAGGT_3	0	Ham_Mock	3
CAACGGCGTCAACACT_3	CAACGGCGTCAACACT_3	0	Ham_Mock	3
ACGTTCCCACAATCTG_3	ACGTTCCCACAATCTG_3	0	Ham_Mock	3
GGAGGTATCCGTGGGT_3	GGAGGTATCCGTGGGT_3	0	Ham_Mock	3
GACCAATTCTTCGCTG_3	GACCAATTCTTCGCTG_3	0	Ham_Mock	3
CATTGTTAGCCATATC_3	CATTGTTAGCCATATC_3	0	Ham_Mock	3
GACCAATTCCATTCAT_3	GACCAATTCCATTCAT_3	0	Ham_Mock	3
TGACTCCTCGCTAGCG_3	TGACTCCTCGCTAGCG_3	0	Ham_Mock	3
CTCCTTTGTCTACTGA_3	CTCCTTTGTCTACTGA_3	0	Ham_Mock	3
TTGGGCGGTCTGTTAG_3	TTGGGCGGTCTGTTAG_3	0	Ham_Mock	3
GCTTCACGTGCTCCGA_3	GCTTCACGTGCTCCGA_3	0	Ham_Mock	3
CAGCAGCTCAAAGACA_3	CAGCAGCTCAAAGACA_3	0	Ham_Mock	3
TTCCTTCGTAATTAGG_3	TTCCTTCGTAATTAGG_3	0	Ham_Mock	3
ATTCCCGCAGAGGCAT_3	ATTCCCGCAGAGGCAT_3	0	Ham_Mock	3
TCCAGAACATGGACAG_3	TCCAGAACATGGACAG_3	0	Ham_Mock	3
AGGTCATCATCAGTGT_3	AGGTCATCATCAGTGT_3	0	Ham_Mock	3
CGGAGAAAGAAGCTGC_3	CGGAGAAAGAAGCTGC_3	0	Ham_Mock	3
CGAGAAGTCTAAGCGT_3	CGAGAAGTCTAAGCGT_3	0	Ham_Mock	3
GAGCCTGCAGTCAACT_3	GAGCCTGCAGTCAACT_3	0	Ham_Mock	3
AGTGTTGTCCACGTAA_3	AGTGTTGTCCACGTAA_3	0	Ham_Mock	3
AGATCCATCCGTGGGT_3	AGATCCATCCGTGGGT_3	0	Ham_Mock	3
CTGAGGCTCTCTATGT_3	CTGAGGCTCTCTATGT_3	0	Ham_Mock	3
AGGGCTCCATTGTACG_3	AGGGCTCCATTGTACG_3	0	Ham_Mock	3
TCACACCAGGCCCAAA_3	TCACACCAGGCCCAAA_3	0	Ham_Mock	3
CGGGTCATCCGATCTC_3	CGGGTCATCCGATCTC_3	0	Ham_Mock	3
GAAGAATAGTTACGAA_3	GAAGAATAGTTACGAA_3	0	Ham_Mock	3
AACGGGACAGTAACAA_3	AACGGGACAGTAACAA_3	0	Ham_Mock	3
AGAAATGGTTGCATGT_3	AGAAATGGTTGCATGT_3	0	Ham_Mock	3
TGCCGAGGTGTCCCTT_3	TGCCGAGGTGTCCCTT_3	0	Ham_Mock	3
CATGGTATCCAATGCA_3	CATGGTATCCAATGCA_3	0	Ham_Mock	3
CCTGCATAGTAGGGTC_3	CCTGCATAGTAGGGTC_3	0	Ham_Mock	3
TCACTCGCACAAAGCG_3	TCACTCGCACAAAGCG_3	0	Ham_Mock	3
AGAAGCGTCATGCTAG_3	AGAAGCGTCATGCTAG_3	0	Ham_Mock	3
TTCCGTGCAACCGGAA_3	TTCCGTGCAACCGGAA_3	0	Ham_Mock	3
AGGAAATCATACAGCT_3	AGGAAATCATACAGCT_3	0	Ham_Mock	3
AATGAAGCACTTGTGA_3	AATGAAGCACTTGTGA_3	0	Ham_Mock	3
TTGAACGTCTGCGGCA_3	TTGAACGTCTGCGGCA_3	0	Ham_Mock	3
TGGGATTTCCTAAACG_3	TGGGATTTCCTAAACG_3	0	Ham_Mock	3
CTCAGTCTCTACTTCA_3	CTCAGTCTCTACTTCA_3	0	Ham_Mock	3
ATCGATGGTGCCTATA_3	ATCGATGGTGCCTATA_3	0	Ham_Mock	3
GATTCGACACTGCTTC_3	GATTCGACACTGCTTC_3	0	Ham_Mock	3
GTCAGCGGTCAATGGG_3	GTCAGCGGTCAATGGG_3	0	Ham_Mock	3
CTGCGAGAGCATTGTC_3	CTGCGAGAGCATTGTC_3	0	Ham_Mock	3
ACTTTCAAGCTGTTAC_3	ACTTTCAAGCTGTTAC_3	0	Ham_Mock	3
GTACAGTTCAGTCATG_3	GTACAGTTCAGTCATG_3	0	Ham_Mock	3
CAAGACTTCGCTGTTC_3	CAAGACTTCGCTGTTC_3	0	Ham_Mock	3
AGATCGTCAAATAGCA_3	AGATCGTCAAATAGCA_3	0	Ham_Mock	3
TAGATCGCAGTGGCTC_3	TAGATCGCAGTGGCTC_3	0	Ham_Mock	3
GGGCTCACAGAAACCG_3	GGGCTCACAGAAACCG_3	0	Ham_Mock	3
AGTGATCGTGAGCCAA_3	AGTGATCGTGAGCCAA_3	0	Ham_Mock	3
GGTAACTTCGCGGACT_3	GGTAACTTCGCGGACT_3	0	Ham_Mock	3
CACTGAAGTGAGATTA_3	CACTGAAGTGAGATTA_3	0	Ham_Mock	3
CCGTGAGAGTGCAGGT_3	CCGTGAGAGTGCAGGT_3	0	Ham_Mock	3
TGAGCATGTTGCTCCT_3	TGAGCATGTTGCTCCT_3	0	Ham_Mock	3
CCCTCAAAGCTTTCCC_3	CCCTCAAAGCTTTCCC_3	0	Ham_Mock	3
CTTACCGGTGCAATGG_3	CTTACCGGTGCAATGG_3	0	Ham_Mock	3
CAGAGCCTCCGGACTG_3	CAGAGCCTCCGGACTG_3	0	Ham_Mock	3
CAACCAAGTCCGGTCA_3	CAACCAAGTCCGGTCA_3	0	Ham_Mock	3
CTCAGGGAGGTGCTTT_3	CTCAGGGAGGTGCTTT_3	0	Ham_Mock	3
GGGACAAGTATGCAAA_3	GGGACAAGTATGCAAA_3	0	Ham_Mock	3
GGGTAGAGTGTCCACG_3	GGGTAGAGTGTCCACG_3	0	Ham_Mock	3
CTGCCATCAGCGGTCT_3	CTGCCATCAGCGGTCT_3	0	Ham_Mock	3
TGCATCCTCGTTCAGA_3	TGCATCCTCGTTCAGA_3	0	Ham_Mock	3
GGGAAGTCAAATCGTC_3	GGGAAGTCAAATCGTC_3	0	Ham_Mock	3
GATCGTAAGGCCCGTT_3	GATCGTAAGGCCCGTT_3	0	Ham_Mock	3
CATTGAGGTAGAATGT_3	CATTGAGGTAGAATGT_3	0	Ham_Mock	3
TGACAGTCAATCCTTT_3	TGACAGTCAATCCTTT_3	0	Ham_Mock	3
TCCTAATCATGTGACT_3	TCCTAATCATGTGACT_3	0	Ham_Mock	3
GGGAGATGTGAATTGA_3	GGGAGATGTGAATTGA_3	0	Ham_Mock	3
CAACCAAGTCTGTGTA_3	CAACCAAGTCTGTGTA_3	0	Ham_Mock	3
GACCCAGCAATCACGT_3	GACCCAGCAATCACGT_3	0	Ham_Mock	3
CCCTCAATCCCATAGA_3	CCCTCAATCCCATAGA_3	0	Ham_Mock	3
GGGTGAATCCACTGGG_3	GGGTGAATCCACTGGG_3	0	Ham_Mock	3
CCCTCTCGTTGTATGC_3	CCCTCTCGTTGTATGC_3	0	Ham_Mock	3
CATCAAGGTCTTGCTC_3	CATCAAGGTCTTGCTC_3	0	Ham_Mock	3
TGATGCAAGGGCAGGA_3	TGATGCAAGGGCAGGA_3	0	Ham_Mock	3
ATCACGATCACGGACC_3	ATCACGATCACGGACC_3	0	Ham_Mock	3
AGGAATATCCAACACA_3	AGGAATATCCAACACA_3	0	Ham_Mock	3
CTACATTTCAGCATTG_3	CTACATTTCAGCATTG_3	0	Ham_Mock	3
TACGCTCCATTGCTGA_3	TACGCTCCATTGCTGA_3	0	Ham_Mock	3
TCTACCGGTGCCTGAC_3	TCTACCGGTGCCTGAC_3	0	Ham_Mock	3
TGACCCTGTAGATGTA_3	TGACCCTGTAGATGTA_3	0	Ham_Mock	3
AAGCGAGAGGCCCACT_3	AAGCGAGAGGCCCACT_3	0	Ham_Mock	3
CGGCAGTGTCGAAACG_3	CGGCAGTGTCGAAACG_3	0	Ham_Mock	3
TTGAACGAGGAGTCTG_3	TTGAACGAGGAGTCTG_3	0	Ham_Mock	3
CTCCCAAAGACGCATG_3	CTCCCAAAGACGCATG_3	0	Ham_Mock	3
GTAGGAGTCGCAGTGC_3	GTAGGAGTCGCAGTGC_3	0	Ham_Mock	3
AGAGCAGTCATCCTAT_3	AGAGCAGTCATCCTAT_3	0	Ham_Mock	3
ATAGGCTCAAGCCATT_3	ATAGGCTCAAGCCATT_3	0	Ham_Mock	3
GACGCTGCACACCGAC_3	GACGCTGCACACCGAC_3	0	Ham_Mock	3
AAACCCAAGGCGTTAG_3	AAACCCAAGGCGTTAG_3	0	Ham_Mock	3
TCGAAGTCACGCGTGT_3	TCGAAGTCACGCGTGT_3	0	Ham_Mock	3
TGTTCTACAGGTGTTT_3	TGTTCTACAGGTGTTT_3	0	Ham_Mock	3
GATGCTACACGACCTG_3	GATGCTACACGACCTG_3	0	Ham_Mock	3
TTGTTTGGTATGTCAC_3	TTGTTTGGTATGTCAC_3	0	Ham_Mock	3
GACCTTCTCACCTCAC_3	GACCTTCTCACCTCAC_3	0	Ham_Mock	3
ACACTGACAGAACATA_3	ACACTGACAGAACATA_3	0	Ham_Mock	3
TGCACGGGTAATTGGA_3	TGCACGGGTAATTGGA_3	0	Ham_Mock	3
CCTTGTGGTCATATGC_3	CCTTGTGGTCATATGC_3	0	Ham_Mock	3
GAATCACGTCTACAAC_3	GAATCACGTCTACAAC_3	0	Ham_Mock	3
TACGGGCCAGGTCCGT_3	TACGGGCCAGGTCCGT_3	0	Ham_Mock	3
AGTGCCGTCAATGTCG_3	AGTGCCGTCAATGTCG_3	0	Ham_Mock	3
ACAGAAACAGAGAGGG_3	ACAGAAACAGAGAGGG_3	0	Ham_Mock	3
TGCCGAGTCACCCTCA_3	TGCCGAGTCACCCTCA_3	0	Ham_Mock	3
CTAACTTGTGGACTAG_3	CTAACTTGTGGACTAG_3	0	Ham_Mock	3
GTGAGTTAGTTTAGGA_3	GTGAGTTAGTTTAGGA_3	0	Ham_Mock	3
TCAATCTGTACTGACT_3	TCAATCTGTACTGACT_3	0	Ham_Mock	3
CGTGCTTTCAAGGTGG_3	CGTGCTTTCAAGGTGG_3	0	Ham_Mock	3
CATGGTAAGAATAGTC_3	CATGGTAAGAATAGTC_3	0	Ham_Mock	3
CTTCAATCAACGGCTC_3	CTTCAATCAACGGCTC_3	0	Ham_Mock	3
AGACAAAGTATCGCTA_3	AGACAAAGTATCGCTA_3	0	Ham_Mock	3
GATCACATCTGCATGA_3	GATCACATCTGCATGA_3	0	Ham_Mock	3
TGGTACAAGTCACACT_3	TGGTACAAGTCACACT_3	0	Ham_Mock	3
TGTCCTGAGAAGGCTC_3	TGTCCTGAGAAGGCTC_3	0	Ham_Mock	3
ATTCCTATCCCGATCT_3	ATTCCTATCCCGATCT_3	0	Ham_Mock	3
TCCTTCTCATGTTACG_3	TCCTTCTCATGTTACG_3	0	Ham_Mock	3
ACTTTGTAGGCTAAAT_3	ACTTTGTAGGCTAAAT_3	0	Ham_Mock	3
TACTTGTTCGTGGGAA_3	TACTTGTTCGTGGGAA_3	0	Ham_Mock	3
AAGGTAAAGGGATCGT_3	AAGGTAAAGGGATCGT_3	0	Ham_Mock	3
AGGTGTTCAGTTCACA_3	AGGTGTTCAGTTCACA_3	0	Ham_Mock	3
TACAGGTGTATGGAGC_3	TACAGGTGTATGGAGC_3	0	Ham_Mock	3
CAGCACGGTCCGGATC_3	CAGCACGGTCCGGATC_3	0	Ham_Mock	3
GAGTCTATCCTACGAA_3	GAGTCTATCCTACGAA_3	0	Ham_Mock	3
TATCCTAAGCTTGTGT_3	TATCCTAAGCTTGTGT_3	0	Ham_Mock	3
ATATCCTGTATGAGCG_3	ATATCCTGTATGAGCG_3	0	Ham_Mock	3
TCAGCAAGTAGTGATA_3	TCAGCAAGTAGTGATA_3	0	Ham_Mock	3
AGTTCGAGTGAATATG_3	AGTTCGAGTGAATATG_3	0	Ham_Mock	3
CGTGATACAGGTGTGA_3	CGTGATACAGGTGTGA_3	0	Ham_Mock	3
CCTACGTGTACAACGG_3	CCTACGTGTACAACGG_3	0	Ham_Mock	3
TCGAAGTAGCAGTACG_3	TCGAAGTAGCAGTACG_3	0	Ham_Mock	3
CGAGGAAAGGAAACGA_3	CGAGGAAAGGAAACGA_3	0	Ham_Mock	3
TTCTTGAAGGGCAAGG_3	TTCTTGAAGGGCAAGG_3	0	Ham_Mock	3
ACTGTCCAGAGTTGTA_3	ACTGTCCAGAGTTGTA_3	0	Ham_Mock	3
AACGAAAGTCTTGAGT_3	AACGAAAGTCTTGAGT_3	0	Ham_Mock	3
CTGGTCTCAGAGCTAG_3	CTGGTCTCAGAGCTAG_3	0	Ham_Mock	3
GCCAACGCAATTGGTC_3	GCCAACGCAATTGGTC_3	0	Ham_Mock	3
GTGCGTGTCTGGGAGA_3	GTGCGTGTCTGGGAGA_3	0	Ham_Mock	3
TCATTTGGTGGTCTGC_3	TCATTTGGTGGTCTGC_3	0	Ham_Mock	3
CTCCGATAGCGTTAGG_3	CTCCGATAGCGTTAGG_3	0	Ham_Mock	3
AGTTAGCTCACCTCAC_3	AGTTAGCTCACCTCAC_3	0	Ham_Mock	3
GTGGAGACAGCTTTGA_3	GTGGAGACAGCTTTGA_3	0	Ham_Mock	3
GTAGGAGTCACTTGGA_3	GTAGGAGTCACTTGGA_3	0	Ham_Mock	3
GTAACCATCCTACAAG_3	GTAACCATCCTACAAG_3	0	Ham_Mock	3
TTAATCCTCGACGTCG_3	TTAATCCTCGACGTCG_3	0	Ham_Mock	3
ATGACCAGTTTCCCAC_3	ATGACCAGTTTCCCAC_3	0	Ham_Mock	3
TGCGGGTGTGTGTGGA_3	TGCGGGTGTGTGTGGA_3	0	Ham_Mock	3
CTGGCAGCATAAGATG_3	CTGGCAGCATAAGATG_3	0	Ham_Mock	3
GTGTTAGGTTAGAGTA_3	GTGTTAGGTTAGAGTA_3	0	Ham_Mock	3
GGTAGAGAGCAGCACA_3	GGTAGAGAGCAGCACA_3	0	Ham_Mock	3
GGTGTCGGTACGTGAG_3	GGTGTCGGTACGTGAG_3	0	Ham_Mock	3
TTCATTGTCCAAGCCG_3	TTCATTGTCCAAGCCG_3	0	Ham_Mock	3
GCTGGGTGTATGCGGA_3	GCTGGGTGTATGCGGA_3	0	Ham_Mock	3
AAGCCATTCCTAGAGT_3	AAGCCATTCCTAGAGT_3	0	Ham_Mock	3
TACGGGCGTTATGTCG_3	TACGGGCGTTATGTCG_3	0	Ham_Mock	3
AACTTCTAGCTAAGTA_3	AACTTCTAGCTAAGTA_3	0	Ham_Mock	3
GTCGAATAGCGACATG_3	GTCGAATAGCGACATG_3	0	Ham_Mock	3
TTGTGTTGTGAACCGA_3	TTGTGTTGTGAACCGA_3	0	Ham_Mock	3
GCCGTGAGTTCGGCGT_3	GCCGTGAGTTCGGCGT_3	0	Ham_Mock	3
TTGCCTGGTTAGTTCG_3	TTGCCTGGTTAGTTCG_3	0	Ham_Mock	3
GCGTTTCCAAGCGAGT_3	GCGTTTCCAAGCGAGT_3	0	Ham_Mock	3
GGCTGTGGTTTCGACA_3	GGCTGTGGTTTCGACA_3	0	Ham_Mock	3
TGAATGCTCGGTGTTA_3	TGAATGCTCGGTGTTA_3	0	Ham_Mock	3
TGTGATGTCGCGTCGA_3	TGTGATGTCGCGTCGA_3	0	Ham_Mock	3
GAGGCCTCAGATACTC_3	GAGGCCTCAGATACTC_3	0	Ham_Mock	3
GCCGATGCATGACGGA_3	GCCGATGCATGACGGA_3	0	Ham_Mock	3
GCACATATCGCGTCGA_3	GCACATATCGCGTCGA_3	0	Ham_Mock	3
ATCCGTCCATCCAACA_3	ATCCGTCCATCCAACA_3	0	Ham_Mock	3
CAGGTATTCTCCTGTG_3	CAGGTATTCTCCTGTG_3	0	Ham_Mock	3
CATTGAGAGTGATGGC_3	CATTGAGAGTGATGGC_3	0	Ham_Mock	3
ATCGGCGTCGGTCTGG_3	ATCGGCGTCGGTCTGG_3	0	Ham_Mock	3
CCTCTAGTCGTGGGTC_3	CCTCTAGTCGTGGGTC_3	0	Ham_Mock	3
ATTCACTGTCGTCGGT_3	ATTCACTGTCGTCGGT_3	0	Ham_Mock	3
TTCTGTAAGAGCACTG_3	TTCTGTAAGAGCACTG_3	0	Ham_Mock	3
TCTACCGTCGGTGTAT_3	TCTACCGTCGGTGTAT_3	0	Ham_Mock	3
TACCCACGTTAGCTAC_3	TACCCACGTTAGCTAC_3	0	Ham_Mock	3
CACGAATGTCCGGCAT_3	CACGAATGTCCGGCAT_3	0	Ham_Mock	3
TAAGTCGGTGGGTCAA_3	TAAGTCGGTGGGTCAA_3	0	Ham_Mock	3
TTCCGTGCAGCTGTCG_3	TTCCGTGCAGCTGTCG_3	0	Ham_Mock	3
CTGTAGACAGCCTTCT_3	CTGTAGACAGCCTTCT_3	0	Ham_Mock	3
CCTCTAGAGTTACGTC_3	CCTCTAGAGTTACGTC_3	0	Ham_Mock	3
CCTCTAGAGGTAAGAG_3	CCTCTAGAGGTAAGAG_3	0	Ham_Mock	3
CATTGCCGTCTTAGTG_3	CATTGCCGTCTTAGTG_3	0	Ham_Mock	3
TCGTCCACACTAAACC_3	TCGTCCACACTAAACC_3	0	Ham_Mock	3
AGGTGTTGTACTCCGG_3	AGGTGTTGTACTCCGG_3	0	Ham_Mock	3
CAATACGAGGAGGTTC_3	CAATACGAGGAGGTTC_3	0	Ham_Mock	3
TATCTTGTCGCCTCTA_3	TATCTTGTCGCCTCTA_3	0	Ham_Mock	3
AGCTTCCAGACCATGG_3	AGCTTCCAGACCATGG_3	0	Ham_Mock	3
TTCACGCAGTAGCATA_3	TTCACGCAGTAGCATA_3	0	Ham_Mock	3
AAGTACCAGTGCAAAT_3	AAGTACCAGTGCAAAT_3	0	Ham_Mock	3
TGTACAGCACCAGGTC_3	TGTACAGCACCAGGTC_3	0	Ham_Mock	3
ATATCCTAGCTGGTGA_3	ATATCCTAGCTGGTGA_3	0	Ham_Mock	3
CCTACGTAGGCCTGCT_3	CCTACGTAGGCCTGCT_3	0	Ham_Mock	3
TCTCACGCAGATTTCG_3	TCTCACGCAGATTTCG_3	0	Ham_Mock	3
AAGACTCTCCGCAGTG_3	AAGACTCTCCGCAGTG_3	0	Ham_Mock	3
GATGAGGGTCAACATC_3	GATGAGGGTCAACATC_3	0	Ham_Mock	3
CGAGTGCAGGTACCTT_3	CGAGTGCAGGTACCTT_3	0	Ham_Mock	3
TCAGCAAGTCACCTTC_3	TCAGCAAGTCACCTTC_3	0	Ham_Mock	3
GGCGTCAGTGTTGAGG_3	GGCGTCAGTGTTGAGG_3	0	Ham_Mock	3
TCGTGGGGTTTAGACC_3	TCGTGGGGTTTAGACC_3	0	Ham_Mock	3
CACGTTCAGGTACATA_3	CACGTTCAGGTACATA_3	0	Ham_Mock	3
TGGGCTGTCGGACTGC_3	TGGGCTGTCGGACTGC_3	0	Ham_Mock	3
AATCACGCAGACCTGC_3	AATCACGCAGACCTGC_3	0	Ham_Mock	3
GGAATGGAGCTGCGAA_3	GGAATGGAGCTGCGAA_3	0	Ham_Mock	3
ATCAGGTCACTCCCTA_3	ATCAGGTCACTCCCTA_3	0	Ham_Mock	3
TGTGATGAGGACAGCT_3	TGTGATGAGGACAGCT_3	0	Ham_Mock	3
TGGGCGTCAGTTGTTG_3	TGGGCGTCAGTTGTTG_3	0	Ham_Mock	3
AAAGGTATCACACGAT_3	AAAGGTATCACACGAT_3	0	Ham_Mock	3
ATGGGAGGTCTCCCTA_3	ATGGGAGGTCTCCCTA_3	0	Ham_Mock	3
TTACCGCGTCAGGAGT_3	TTACCGCGTCAGGAGT_3	0	Ham_Mock	3
TCTGTCGTCCCATAGA_3	TCTGTCGTCCCATAGA_3	0	Ham_Mock	3
ACGTAGTTCTGTACAG_3	ACGTAGTTCTGTACAG_3	0	Ham_Mock	3
GTATTGGTCCAAAGGG_3	GTATTGGTCCAAAGGG_3	0	Ham_Mock	3
AAAGGGCGTCAGATTC_3	AAAGGGCGTCAGATTC_3	0	Ham_Mock	3
GCTACCTGTAGACGGT_3	GCTACCTGTAGACGGT_3	0	Ham_Mock	3
GGGACAATCATGAAAG_3	GGGACAATCATGAAAG_3	0	Ham_Mock	3
TCTGTCGGTAAGCAAT_3	TCTGTCGGTAAGCAAT_3	0	Ham_Mock	3
ACGATCACACCATTCC_4	ACGATCACACCATTCC_4	0	Ham_2dpi	1
TAGTGCAAGGGTCACA_4	TAGTGCAAGGGTCACA_4	0	Ham_2dpi	1
CCACAAACATTAGGCT_4	CCACAAACATTAGGCT_4	0	Ham_2dpi	1
CGTCCATCACAGTGTT_4	CGTCCATCACAGTGTT_4	0	Ham_2dpi	1
GCCAGGTCAGGAAGTC_4	GCCAGGTCAGGAAGTC_4	0	Ham_2dpi	1
CTCCCTCGTCGGTGAA_4	CTCCCTCGTCGGTGAA_4	0	Ham_2dpi	1
TTTGTTGTCACGGGCT_4	TTTGTTGTCACGGGCT_4	0	Ham_2dpi	1
TTGTGGAAGGCCACCT_4	TTGTGGAAGGCCACCT_4	0	Ham_2dpi	1
GGGACCTAGTCTCCTC_4	GGGACCTAGTCTCCTC_4	0	Ham_2dpi	1
GAGTCTATCTATTTCG_4	GAGTCTATCTATTTCG_4	0	Ham_2dpi	1
TTGCCTGCAAGCCATT_4	TTGCCTGCAAGCCATT_4	0	Ham_2dpi	1
ACGGTTACAAGCGAAC_4	ACGGTTACAAGCGAAC_4	0	Ham_2dpi	1
CGAGGCTAGAGAGTGA_4	CGAGGCTAGAGAGTGA_4	0	Ham_2dpi	1
TAACTTCAGAGGTTTA_4	TAACTTCAGAGGTTTA_4	0	Ham_2dpi	1
GATAGCTCACAGTCCG_4	GATAGCTCACAGTCCG_4	0	Ham_2dpi	1
CACGAATGTCAAGCCC_4	CACGAATGTCAAGCCC_4	0	Ham_2dpi	1
CCGGACACAACTCCAA_4	CCGGACACAACTCCAA_4	0	Ham_2dpi	1
TGTGAGTCAATCAAGA_4	TGTGAGTCAATCAAGA_4	0	Ham_2dpi	1
GTGCGTGGTCTCCCTA_4	GTGCGTGGTCTCCCTA_4	0	Ham_2dpi	1
TGAGGAGGTCTGATCA_4	TGAGGAGGTCTGATCA_4	0	Ham_2dpi	1
GAGAAATAGCTAAGTA_4	GAGAAATAGCTAAGTA_4	0	Ham_2dpi	1
AACCACAAGCCTCTGG_4	AACCACAAGCCTCTGG_4	0	Ham_2dpi	1
CATTGAGAGGAACTAT_4	CATTGAGAGGAACTAT_4	0	Ham_2dpi	1
GAGATGGCACTGCGTG_4	GAGATGGCACTGCGTG_4	0	Ham_2dpi	1
CACTTCGGTCCTACGG_4	CACTTCGGTCCTACGG_4	0	Ham_2dpi	1
TTGCCTGAGGTGTGAC_4	TTGCCTGAGGTGTGAC_4	0	Ham_2dpi	1
TGGGCTGAGGCACCAA_4	TGGGCTGAGGCACCAA_4	0	Ham_2dpi	1
GAAGAATCACGCAGTC_4	GAAGAATCACGCAGTC_4	0	Ham_2dpi	1
TGAGCGCGTAGTCTTG_4	TGAGCGCGTAGTCTTG_4	0	Ham_2dpi	1
GATCCCTTCGCAGAGA_4	GATCCCTTCGCAGAGA_4	0	Ham_2dpi	1
ATTCATCCAACGACAG_4	ATTCATCCAACGACAG_4	0	Ham_2dpi	1
AGGGTTTTCTGAATGC_4	AGGGTTTTCTGAATGC_4	0	Ham_2dpi	1
GCTTTCGTCGGAGCAA_4	GCTTTCGTCGGAGCAA_4	0	Ham_2dpi	1
TAGACTGCAAAGCTAA_4	TAGACTGCAAAGCTAA_4	0	Ham_2dpi	1
ACCGTTCTCGCTATTT_4	ACCGTTCTCGCTATTT_4	0	Ham_2dpi	1
GATCGTACAACACGTT_4	GATCGTACAACACGTT_4	0	Ham_2dpi	1
AACCACAAGCCTCAAT_4	AACCACAAGCCTCAAT_4	0	Ham_2dpi	1
AGGATAAAGGTTGCCC_4	AGGATAAAGGTTGCCC_4	0	Ham_2dpi	1
CATACCCAGGGTACGT_4	CATACCCAGGGTACGT_4	0	Ham_2dpi	1
ATCCCTGTCCGATAGT_4	ATCCCTGTCCGATAGT_4	0	Ham_2dpi	1
ATGGATCAGCGTGCCT_4	ATGGATCAGCGTGCCT_4	0	Ham_2dpi	1
AGGGTTTAGGTAGCCA_4	AGGGTTTAGGTAGCCA_4	0	Ham_2dpi	1
GAGATGGCAGAGCTAG_4	GAGATGGCAGAGCTAG_4	0	Ham_2dpi	1
GTCTACCAGGCTAAAT_4	GTCTACCAGGCTAAAT_4	0	Ham_2dpi	1
TTGATGGCATTCATCT_4	TTGATGGCATTCATCT_4	0	Ham_2dpi	1
TCAAGTGGTGCATGTT_4	TCAAGTGGTGCATGTT_4	0	Ham_2dpi	1
GTTAGACAGACATAAC_4	GTTAGACAGACATAAC_4	0	Ham_2dpi	1
CCGCAAGGTGGACTAG_4	CCGCAAGGTGGACTAG_4	0	Ham_2dpi	1
TGAATGCGTGGCCACT_4	TGAATGCGTGGCCACT_4	0	Ham_2dpi	1
TAACGACAGCACTCCG_4	TAACGACAGCACTCCG_4	0	Ham_2dpi	1
ATTCCCGCACCTCTAC_4	ATTCCCGCACCTCTAC_4	0	Ham_2dpi	1
ATCTCTACATTGACAC_4	ATCTCTACATTGACAC_4	0	Ham_2dpi	1
CATGCGGTCGTTCGCT_4	CATGCGGTCGTTCGCT_4	0	Ham_2dpi	1
TTCCTCTCAGACAAGC_4	TTCCTCTCAGACAAGC_4	0	Ham_2dpi	1
CAACCTCGTCGTTGGC_4	CAACCTCGTCGTTGGC_4	0	Ham_2dpi	1
GAACACTGTCCAACGC_4	GAACACTGTCCAACGC_4	0	Ham_2dpi	1
CATTGAGTCTACTCAT_4	CATTGAGTCTACTCAT_4	0	Ham_2dpi	1
TTATTGCTCCATGCAA_4	TTATTGCTCCATGCAA_4	0	Ham_2dpi	1
GATAGAATCTCTAGGA_4	GATAGAATCTCTAGGA_4	0	Ham_2dpi	1
CTTTCAAAGAGTGTGC_4	CTTTCAAAGAGTGTGC_4	0	Ham_2dpi	1
TGCAGATAGCCGCACT_4	TGCAGATAGCCGCACT_4	0	Ham_2dpi	1
CATACTTTCCTAAGTG_4	CATACTTTCCTAAGTG_4	0	Ham_2dpi	1
AAGCGAGAGCTGGCCT_4	AAGCGAGAGCTGGCCT_4	0	Ham_2dpi	1
GCCGATGCAAACGTGG_4	GCCGATGCAAACGTGG_4	0	Ham_2dpi	1
CATGCGGCAAGTGATA_4	CATGCGGCAAGTGATA_4	0	Ham_2dpi	1
AAACGCTTCGGAGTGA_4	AAACGCTTCGGAGTGA_4	0	Ham_2dpi	1
ATCAGGTTCAGAGCGA_4	ATCAGGTTCAGAGCGA_4	0	Ham_2dpi	1
AGCCAATTCGGACTGC_4	AGCCAATTCGGACTGC_4	0	Ham_2dpi	1
CTGCATCAGTTGCCTA_4	CTGCATCAGTTGCCTA_4	0	Ham_2dpi	1
TTACGTTTCTTTCCGG_4	TTACGTTTCTTTCCGG_4	0	Ham_2dpi	1
GCCGTGACATATGAAG_4	GCCGTGACATATGAAG_4	0	Ham_2dpi	1
AATGACCCAACATCGT_4	AATGACCCAACATCGT_4	0	Ham_2dpi	1
TTGCCTGAGGTCGAGT_4	TTGCCTGAGGTCGAGT_4	0	Ham_2dpi	1
CATCGCTGTGCCTAAT_4	CATCGCTGTGCCTAAT_4	0	Ham_2dpi	1
GGGTATTGTTCACGAT_4	GGGTATTGTTCACGAT_4	0	Ham_2dpi	1
CATCCGTAGGGCGAAG_4	CATCCGTAGGGCGAAG_4	0	Ham_2dpi	1
AGTAACCTCTGTCGCT_4	AGTAACCTCTGTCGCT_4	0	Ham_2dpi	1
GGGATGACACTCATAG_4	GGGATGACACTCATAG_4	0	Ham_2dpi	1
TACAGGTGTGATTGGG_4	TACAGGTGTGATTGGG_4	0	Ham_2dpi	1
GGGTCTGCACAAGGTG_4	GGGTCTGCACAAGGTG_4	0	Ham_2dpi	1
AGCATCAGTGGAACAC_4	AGCATCAGTGGAACAC_4	0	Ham_2dpi	1
AATGGAAAGGGCAAGG_4	AATGGAAAGGGCAAGG_4	0	Ham_2dpi	1
CCCTCTCCAGATACCT_4	CCCTCTCCAGATACCT_4	0	Ham_2dpi	1
TAAGCGTCATTAGGCT_4	TAAGCGTCATTAGGCT_4	0	Ham_2dpi	1
GAACACTCAACTCGTA_4	GAACACTCAACTCGTA_4	0	Ham_2dpi	1
GTAGCTAGTGGCTTAT_4	GTAGCTAGTGGCTTAT_4	0	Ham_2dpi	1
GCTGAATTCGTGCATA_4	GCTGAATTCGTGCATA_4	0	Ham_2dpi	1
GGGAGATGTGTGTGGA_4	GGGAGATGTGTGTGGA_4	0	Ham_2dpi	1
TTTAGTCGTATCGCGC_4	TTTAGTCGTATCGCGC_4	0	Ham_2dpi	1
CGAATTGCAATCGTCA_4	CGAATTGCAATCGTCA_4	0	Ham_2dpi	1
CCAATGAGTCACTCGG_4	CCAATGAGTCACTCGG_4	0	Ham_2dpi	1
TTGAGTGAGACCCGCT_4	TTGAGTGAGACCCGCT_4	0	Ham_2dpi	1
GCCAGTGAGCGCACAA_4	GCCAGTGAGCGCACAA_4	0	Ham_2dpi	1
GGCTTGGGTACCTATG_4	GGCTTGGGTACCTATG_4	0	Ham_2dpi	1
CTGATCCCAAATTAGG_4	CTGATCCCAAATTAGG_4	0	Ham_2dpi	1
TTAGGGTTCCATTTCA_4	TTAGGGTTCCATTTCA_4	0	Ham_2dpi	1
AACCATGGTCATCACA_4	AACCATGGTCATCACA_4	0	Ham_2dpi	1
CCCTGATTCCTGCTAC_4	CCCTGATTCCTGCTAC_4	0	Ham_2dpi	1
GGTTCTCTCGGCTGTG_4	GGTTCTCTCGGCTGTG_4	0	Ham_2dpi	1
TTACGCCAGGCGTTGA_4	TTACGCCAGGCGTTGA_4	0	Ham_2dpi	1
GGTGAAGCACTCTAGA_4	GGTGAAGCACTCTAGA_4	0	Ham_2dpi	1
CTTGATTGTCAGCTTA_4	CTTGATTGTCAGCTTA_4	0	Ham_2dpi	1
ATGGATCTCGGTTAGT_4	ATGGATCTCGGTTAGT_4	0	Ham_2dpi	1
CTGTGAACAAATGCGG_4	CTGTGAACAAATGCGG_4	0	Ham_2dpi	1
CCCGGAACAGTAACAA_4	CCCGGAACAGTAACAA_4	0	Ham_2dpi	1
TATTGCTAGAGGTCGT_4	TATTGCTAGAGGTCGT_4	0	Ham_2dpi	1
TCACACCAGGGTCAAC_4	TCACACCAGGGTCAAC_4	0	Ham_2dpi	1
GTCAGCGGTGTCTTAG_4	GTCAGCGGTGTCTTAG_4	0	Ham_2dpi	1
GGGTTATGTTGGGATG_4	GGGTTATGTTGGGATG_4	0	Ham_2dpi	1
TCCATCGAGTTAGAAC_4	TCCATCGAGTTAGAAC_4	0	Ham_2dpi	1
CTCCTCCAGAACGCGT_4	CTCCTCCAGAACGCGT_4	0	Ham_2dpi	1
TGTTGGATCACTAGCA_4	TGTTGGATCACTAGCA_4	0	Ham_2dpi	1
ACGATGTAGTTCATGC_4	ACGATGTAGTTCATGC_4	0	Ham_2dpi	1
TCCTAATGTAAGGCCA_4	TCCTAATGTAAGGCCA_4	0	Ham_2dpi	1
CGCATAAGTCTCCTGT_4	CGCATAAGTCTCCTGT_4	0	Ham_2dpi	1
CAGAGCCTCAAGAGTA_4	CAGAGCCTCAAGAGTA_4	0	Ham_2dpi	1
CTGTATTTCACTAGCA_4	CTGTATTTCACTAGCA_4	0	Ham_2dpi	1
CATACCCTCTGAATCG_4	CATACCCTCTGAATCG_4	0	Ham_2dpi	1
TCACGCTTCACGACTA_4	TCACGCTTCACGACTA_4	0	Ham_2dpi	1
TGAACGTGTTAGAGAT_4	TGAACGTGTTAGAGAT_4	0	Ham_2dpi	1
GTCAGCGCATTACTCT_4	GTCAGCGCATTACTCT_4	0	Ham_2dpi	1
AGATAGATCGAGGCAA_4	AGATAGATCGAGGCAA_4	0	Ham_2dpi	1
CCTGTTGCAGCAAGAC_4	CCTGTTGCAGCAAGAC_4	0	Ham_2dpi	1
TTACTGTGTGCTTATG_4	TTACTGTGTGCTTATG_4	0	Ham_2dpi	1
AAGACAATCTTGGGCG_4	AAGACAATCTTGGGCG_4	0	Ham_2dpi	1
GATGAGGCACGGGTAA_4	GATGAGGCACGGGTAA_4	0	Ham_2dpi	1
GGTCTGGCACAGACGA_4	GGTCTGGCACAGACGA_4	0	Ham_2dpi	1
GAAACCTTCTCGGTCT_4	GAAACCTTCTCGGTCT_4	0	Ham_2dpi	1
CAACCTCGTTGGGAAC_4	CAACCTCGTTGGGAAC_4	0	Ham_2dpi	1
AAGCGTTCATAGAAAC_4	AAGCGTTCATAGAAAC_4	0	Ham_2dpi	1
CACATGAAGCCGTAAG_4	CACATGAAGCCGTAAG_4	0	Ham_2dpi	1
GAATCGTGTCCTACAA_4	GAATCGTGTCCTACAA_4	0	Ham_2dpi	1
ACTGCAAAGGTTACCT_4	ACTGCAAAGGTTACCT_4	0	Ham_2dpi	1
GCGATCGCACGGGTAA_4	GCGATCGCACGGGTAA_4	0	Ham_2dpi	1
AAGAACATCTGCTCTG_4	AAGAACATCTGCTCTG_4	0	Ham_2dpi	1
GCGTGCACATGGAATA_4	GCGTGCACATGGAATA_4	0	Ham_2dpi	1
TTCGGTCGTCACTCAA_4	TTCGGTCGTCACTCAA_4	0	Ham_2dpi	1
AACAGGGGTTGCCAAT_4	AACAGGGGTTGCCAAT_4	0	Ham_2dpi	1
AGAGCAGTCCTCTCTT_4	AGAGCAGTCCTCTCTT_4	0	Ham_2dpi	1
TTTCCTCGTCACTCAA_4	TTTCCTCGTCACTCAA_4	0	Ham_2dpi	1
CCATCACCAGCTAACT_4	CCATCACCAGCTAACT_4	0	Ham_2dpi	1
GAAGAATCAGAAGCGT_4	GAAGAATCAGAAGCGT_4	0	Ham_2dpi	1
CATCGCTCATACATCG_4	CATCGCTCATACATCG_4	0	Ham_2dpi	1
CACTGGGCATGCCATA_4	CACTGGGCATGCCATA_4	0	Ham_2dpi	1
TCTCCGAGTCCTGTCT_4	TCTCCGAGTCCTGTCT_4	0	Ham_2dpi	1
CCACTTGGTTGTGCCG_4	CCACTTGGTTGTGCCG_4	0	Ham_2dpi	1
TTCTAGTAGCTGAGTG_4	TTCTAGTAGCTGAGTG_4	0	Ham_2dpi	1
TCCAGAAGTAACAGGC_4	TCCAGAAGTAACAGGC_4	0	Ham_2dpi	1
CATGCGGAGAGCAGAA_4	CATGCGGAGAGCAGAA_4	0	Ham_2dpi	1
GGTGATTGTTGTAGCT_4	GGTGATTGTTGTAGCT_4	0	Ham_2dpi	1
TCATTACGTACTCCCT_4	TCATTACGTACTCCCT_4	0	Ham_2dpi	1
AATGAAGCAAGCGGAT_4	AATGAAGCAAGCGGAT_4	0	Ham_2dpi	1
AGATAGACAGTTCACA_4	AGATAGACAGTTCACA_4	0	Ham_2dpi	1
TGAATCGAGGGACAGG_4	TGAATCGAGGGACAGG_4	0	Ham_2dpi	1
CAAGAGGCAACTGGTT_4	CAAGAGGCAACTGGTT_4	0	Ham_2dpi	1
GGAGCAATCAGCCTTC_4	GGAGCAATCAGCCTTC_4	0	Ham_2dpi	1
TTCCGGTCACATGAAA_4	TTCCGGTCACATGAAA_4	0	Ham_2dpi	1
GATGCTACACCGTCGA_4	GATGCTACACCGTCGA_4	0	Ham_2dpi	1
ACACAGTTCTGCTGAA_4	ACACAGTTCTGCTGAA_4	0	Ham_2dpi	1
TCTGCCATCTCCATAT_4	TCTGCCATCTCCATAT_4	0	Ham_2dpi	1
TTACGCCGTTGGATCT_4	TTACGCCGTTGGATCT_4	0	Ham_2dpi	1
GTTCATTAGAGCATCG_4	GTTCATTAGAGCATCG_4	0	Ham_2dpi	1
TGTACAGGTTGGTAGG_4	TGTACAGGTTGGTAGG_4	0	Ham_2dpi	1
TCTACATTCCAAGGGA_4	TCTACATTCCAAGGGA_4	0	Ham_2dpi	1
TCGCAGGTCGATTGAC_4	TCGCAGGTCGATTGAC_4	0	Ham_2dpi	1
GGGCTACTCATTGCCC_4	GGGCTACTCATTGCCC_4	0	Ham_2dpi	1
GAGACTTAGGTTGAGC_4	GAGACTTAGGTTGAGC_4	0	Ham_2dpi	1
GTGTTAGCATATACCG_4	GTGTTAGCATATACCG_4	0	Ham_2dpi	1
CAGTTCCTCCAACTAG_4	CAGTTCCTCCAACTAG_4	0	Ham_2dpi	1
ATCATTCAGCTGTACT_4	ATCATTCAGCTGTACT_4	0	Ham_2dpi	1
CTCATCGCATGGTACT_4	CTCATCGCATGGTACT_4	0	Ham_2dpi	1
TAAGCACCAGCGTGCT_4	TAAGCACCAGCGTGCT_4	0	Ham_2dpi	1
ACGTACACAGTGTGCC_4	ACGTACACAGTGTGCC_4	0	Ham_2dpi	1
CAAGACTCAATCTAGC_4	CAAGACTCAATCTAGC_4	0	Ham_2dpi	1
ATAGAGACATACTGTG_4	ATAGAGACATACTGTG_4	0	Ham_2dpi	1
TATATCCCATCATTTC_4	TATATCCCATCATTTC_4	0	Ham_2dpi	1
GTGTGGCAGATTAGCA_4	GTGTGGCAGATTAGCA_4	0	Ham_2dpi	1
GTTCATTCATGCGGTC_4	GTTCATTCATGCGGTC_4	0	Ham_2dpi	1
TCCTTCTTCTTCCAGC_4	TCCTTCTTCTTCCAGC_4	0	Ham_2dpi	1
CAGTGCGAGATGTTGA_4	CAGTGCGAGATGTTGA_4	0	Ham_2dpi	1
GGCTTTCAGCTGCGAA_4	GGCTTTCAGCTGCGAA_4	0	Ham_2dpi	1
AAGCATCCAACCCTAA_4	AAGCATCCAACCCTAA_4	0	Ham_2dpi	1
ACATCGACAAATGCTC_4	ACATCGACAAATGCTC_4	0	Ham_2dpi	1
CACAGATTCACGATAC_4	CACAGATTCACGATAC_4	0	Ham_2dpi	1
GTATTGGCATCCTATT_4	GTATTGGCATCCTATT_4	0	Ham_2dpi	1
TCAAGTGGTAGCTGAG_4	TCAAGTGGTAGCTGAG_4	0	Ham_2dpi	1
ATCGTAGTCGACGACC_4	ATCGTAGTCGACGACC_4	0	Ham_2dpi	1
GGTGTCGTCGTTCAGA_4	GGTGTCGTCGTTCAGA_4	0	Ham_2dpi	1
CTAGGTAAGATAGGGA_4	CTAGGTAAGATAGGGA_4	0	Ham_2dpi	1
TATGTTCAGTTAGAAC_4	TATGTTCAGTTAGAAC_4	0	Ham_2dpi	1
CTCCGATAGATCGCCC_4	CTCCGATAGATCGCCC_4	0	Ham_2dpi	1
ACTTATCTCCACGAAT_4	ACTTATCTCCACGAAT_4	0	Ham_2dpi	1
CGGGCATAGAGACAAG_4	CGGGCATAGAGACAAG_4	0	Ham_2dpi	1
CGAGTGCCACCGGCTA_4	CGAGTGCCACCGGCTA_4	0	Ham_2dpi	1
TGCATCCGTAACACGG_4	TGCATCCGTAACACGG_4	0	Ham_2dpi	1
TCGGTCTGTGCCTGCA_4	TCGGTCTGTGCCTGCA_4	0	Ham_2dpi	1
TGCAGATCAATATCCG_4	TGCAGATCAATATCCG_4	0	Ham_2dpi	1
GGTTAACAGGTTGGAC_4	GGTTAACAGGTTGGAC_4	0	Ham_2dpi	1
CATCCACCAGCCGTTG_4	CATCCACCAGCCGTTG_4	0	Ham_2dpi	1
ATCTCTAAGATACAGT_4	ATCTCTAAGATACAGT_4	0	Ham_2dpi	1
AGTTAGCAGGCATCGA_4	AGTTAGCAGGCATCGA_4	0	Ham_2dpi	1
TATCTTGTCAAAGCCT_4	TATCTTGTCAAAGCCT_4	0	Ham_2dpi	1
CGAATTGCAATATCCG_4	CGAATTGCAATATCCG_4	0	Ham_2dpi	1
TACCCACCATCCCACT_4	TACCCACCATCCCACT_4	0	Ham_2dpi	1
ATGGGTTTCCGTACGG_4	ATGGGTTTCCGTACGG_4	0	Ham_2dpi	1
ACCCAAATCGCAGTGC_4	ACCCAAATCGCAGTGC_4	0	Ham_2dpi	1
CTGTGGGGTCGTCTCT_4	CTGTGGGGTCGTCTCT_4	0	Ham_2dpi	1
ACATCCCTCGAGTCTA_4	ACATCCCTCGAGTCTA_4	0	Ham_2dpi	1
ATTCCTAGTCAAAGCG_4	ATTCCTAGTCAAAGCG_4	0	Ham_2dpi	1
GTATTGGAGCTCGACC_4	GTATTGGAGCTCGACC_4	0	Ham_2dpi	1
CTACCCACAGAACGCA_4	CTACCCACAGAACGCA_4	0	Ham_2dpi	1
GAACTGTAGTAGTGCG_4	GAACTGTAGTAGTGCG_4	0	Ham_2dpi	1
GTCCACTCATACCACA_4	GTCCACTCATACCACA_4	0	Ham_2dpi	1
GTCTCACGTGAGCGAT_4	GTCTCACGTGAGCGAT_4	0	Ham_2dpi	1
GGTGTCGTCGCTACGG_4	GGTGTCGTCGCTACGG_4	0	Ham_2dpi	1
CAATTTCTCAGAGCGA_4	CAATTTCTCAGAGCGA_4	0	Ham_2dpi	1
TGCGGGTGTAAGAACT_4	TGCGGGTGTAAGAACT_4	0	Ham_2dpi	1
ATTCCTATCTGACGCG_4	ATTCCTATCTGACGCG_4	0	Ham_2dpi	1
TATTTCGAGCGATGCA_4	TATTTCGAGCGATGCA_4	0	Ham_2dpi	1
CATCAAGTCCGTTTCG_4	CATCAAGTCCGTTTCG_4	0	Ham_2dpi	1
TTTGGAGAGGCATGCA_4	TTTGGAGAGGCATGCA_4	0	Ham_2dpi	1
TGTTTGTGTAGTGTGG_4	TGTTTGTGTAGTGTGG_4	0	Ham_2dpi	1
GAGGCCTAGTATAACG_4	GAGGCCTAGTATAACG_4	0	Ham_2dpi	1
TACTTACTCCTAAACG_4	TACTTACTCCTAAACG_4	0	Ham_2dpi	1
TCATGTTGTGGACAGT_4	TCATGTTGTGGACAGT_4	0	Ham_2dpi	1
TGAATGCCATCGTGGC_4	TGAATGCCATCGTGGC_4	0	Ham_2dpi	1
GTCACGGCACTCATAG_4	GTCACGGCACTCATAG_4	0	Ham_2dpi	1
AACTTCTTCGGCATTA_4	AACTTCTTCGGCATTA_4	0	Ham_2dpi	1
CTTGAGAGTACTAAGA_4	CTTGAGAGTACTAAGA_4	0	Ham_2dpi	1
GGCGTCAAGACCATAA_4	GGCGTCAAGACCATAA_4	0	Ham_2dpi	1
CGCATAACATTGCTGA_4	CGCATAACATTGCTGA_4	0	Ham_2dpi	1
CTGGCAGCATCAGTCA_4	CTGGCAGCATCAGTCA_4	0	Ham_2dpi	1
TGGGAAGAGTGCTAGG_4	TGGGAAGAGTGCTAGG_4	0	Ham_2dpi	1
TTCCTAAAGTAAGCAT_4	TTCCTAAAGTAAGCAT_4	0	Ham_2dpi	1
GACCAATGTTAGTCGT_4	GACCAATGTTAGTCGT_4	0	Ham_2dpi	1
GGTGTCGAGACAGCGT_4	GGTGTCGAGACAGCGT_4	0	Ham_2dpi	1
CATCCCAGTGTTGCCG_4	CATCCCAGTGTTGCCG_4	0	Ham_2dpi	1
TATCAGGGTCGAGTGA_4	TATCAGGGTCGAGTGA_4	0	Ham_2dpi	1
GATCGTAGTCCTTAAG_4	GATCGTAGTCCTTAAG_4	0	Ham_2dpi	1
CATACCCGTGTGTCCG_4	CATACCCGTGTGTCCG_4	0	Ham_2dpi	1
CCGTAGGAGAAAGCGA_4	CCGTAGGAGAAAGCGA_4	0	Ham_2dpi	1
ACGGAAGTCTTAAGGC_4	ACGGAAGTCTTAAGGC_4	0	Ham_2dpi	1
CGTAAGTCACATGTTG_4	CGTAAGTCACATGTTG_4	0	Ham_2dpi	1
CGAGTGCGTAGCGAGT_4	CGAGTGCGTAGCGAGT_4	0	Ham_2dpi	1
TGCGGCAGTCTCCCTA_4	TGCGGCAGTCTCCCTA_4	0	Ham_2dpi	1
TTCCGGTCACTCGATA_4	TTCCGGTCACTCGATA_4	0	Ham_2dpi	1
ATCGATGGTCAAGCGA_4	ATCGATGGTCAAGCGA_4	0	Ham_2dpi	1
CTAACCCCAGCACAAG_4	CTAACCCCAGCACAAG_4	0	Ham_2dpi	1
ATCGATGCAGCACACC_4	ATCGATGCAGCACACC_4	0	Ham_2dpi	1
GTGAGGATCGACGTCG_4	GTGAGGATCGACGTCG_4	0	Ham_2dpi	1
CAGCAATCATGTTCAG_4	CAGCAATCATGTTCAG_4	0	Ham_2dpi	1
TCCGAAACACATACTG_4	TCCGAAACACATACTG_4	0	Ham_2dpi	1
CTCAAGATCGGTCATA_4	CTCAAGATCGGTCATA_4	0	Ham_2dpi	1
TGGAGGATCCCTCATG_4	TGGAGGATCCCTCATG_4	0	Ham_2dpi	1
TTGTGGATCGAGTCCG_4	TTGTGGATCGAGTCCG_4	0	Ham_2dpi	1
ACTTCCGAGCCGTAAG_4	ACTTCCGAGCCGTAAG_4	0	Ham_2dpi	1
TGATTTCTCTATCGGA_4	TGATTTCTCTATCGGA_4	0	Ham_2dpi	1
CTGCATCAGGACATCG_4	CTGCATCAGGACATCG_4	0	Ham_2dpi	1
CTGCAGGGTTTACTTC_4	CTGCAGGGTTTACTTC_4	0	Ham_2dpi	1
CACACAAAGACCACGA_4	CACACAAAGACCACGA_4	0	Ham_2dpi	1
TGTGATGAGATGTAGT_4	TGTGATGAGATGTAGT_4	0	Ham_2dpi	1
AACCACACATTCTCTA_4	AACCACACATTCTCTA_4	0	Ham_2dpi	1
CCGTAGGCACAGAAGC_4	CCGTAGGCACAGAAGC_4	0	Ham_2dpi	1
ACCCTTGGTGAGCCAA_4	ACCCTTGGTGAGCCAA_4	0	Ham_2dpi	1
TTGTTGTCAGAGGTTG_4	TTGTTGTCAGAGGTTG_4	0	Ham_2dpi	1
CTACTATGTTATTCCT_4	CTACTATGTTATTCCT_4	0	Ham_2dpi	1
GTGCTTCCAGCGTAGA_4	GTGCTTCCAGCGTAGA_4	0	Ham_2dpi	1
CTCCCTCCATGAAGCG_4	CTCCCTCCATGAAGCG_4	0	Ham_2dpi	1
TACCGGGAGTGATAAC_4	TACCGGGAGTGATAAC_4	0	Ham_2dpi	1
CCTCTAGGTCTGCCTT_4	CCTCTAGGTCTGCCTT_4	0	Ham_2dpi	1
CGAATTGGTACCCGCA_4	CGAATTGGTACCCGCA_4	0	Ham_2dpi	1
TATCCTAAGTGATCGG_4	TATCCTAAGTGATCGG_4	0	Ham_2dpi	1
TCCACCAAGGTATAGT_4	TCCACCAAGGTATAGT_4	0	Ham_2dpi	1
ATCGTAGTCTTACGTT_4	ATCGTAGTCTTACGTT_4	0	Ham_2dpi	1
TTATTGCTCGGAGCAA_4	TTATTGCTCGGAGCAA_4	0	Ham_2dpi	1
GCCCAGAGTATCCTTT_4	GCCCAGAGTATCCTTT_4	0	Ham_2dpi	1
CGGTCAGAGAGAGGTA_4	CGGTCAGAGAGAGGTA_4	0	Ham_2dpi	1
TCAAGCAGTTCGTACA_4	TCAAGCAGTTCGTACA_4	0	Ham_2dpi	1
CAGCACGGTATCGAAA_4	CAGCACGGTATCGAAA_4	0	Ham_2dpi	1
GGTTAACCATGAAAGT_4	GGTTAACCATGAAAGT_4	0	Ham_2dpi	1
TGTTCATGTCTTCCGT_4	TGTTCATGTCTTCCGT_4	0	Ham_2dpi	1
AGTTAGCGTTCTCCCA_4	AGTTAGCGTTCTCCCA_4	0	Ham_2dpi	1
GGAACCCTCCGCGGAT_4	GGAACCCTCCGCGGAT_4	0	Ham_2dpi	1
TTTCACAGTAGCCAGA_4	TTTCACAGTAGCCAGA_4	0	Ham_2dpi	1
TTGGTTTGTGATAGTA_4	TTGGTTTGTGATAGTA_4	0	Ham_2dpi	1
ATTCCTACACTCCCTA_4	ATTCCTACACTCCCTA_4	0	Ham_2dpi	1
TGGAACTGTCTAGTGT_4	TGGAACTGTCTAGTGT_4	0	Ham_2dpi	1
CATAGACAGAAAGTCT_4	CATAGACAGAAAGTCT_4	0	Ham_2dpi	1
AGGGCCTGTGTCGATT_4	AGGGCCTGTGTCGATT_4	0	Ham_2dpi	1
TCTATCAGTTGTTGAC_4	TCTATCAGTTGTTGAC_4	0	Ham_2dpi	1
GGCTTTCGTCGATTCA_4	GGCTTTCGTCGATTCA_4	0	Ham_2dpi	1
TTACCATAGCCATCCG_4	TTACCATAGCCATCCG_4	0	Ham_2dpi	1
CGAGGCTCAGAGGTAC_4	CGAGGCTCAGAGGTAC_4	0	Ham_2dpi	1
AGAACCTGTTACCTGA_4	AGAACCTGTTACCTGA_4	0	Ham_2dpi	1
GTAAGTCCACCATATG_4	GTAAGTCCACCATATG_4	0	Ham_2dpi	1
CTGCCTATCATTGCCC_4	CTGCCTATCATTGCCC_4	0	Ham_2dpi	1
CGTCCATAGCATTGTC_4	CGTCCATAGCATTGTC_4	0	Ham_2dpi	1
TTCTTCCGTGGAAATT_4	TTCTTCCGTGGAAATT_4	0	Ham_2dpi	1
TGACAGTTCGGATAAA_4	TGACAGTTCGGATAAA_4	0	Ham_2dpi	1
GGTGTTACAATCCTAG_4	GGTGTTACAATCCTAG_4	0	Ham_2dpi	1
GTCTCACAGGTAGCAC_4	GTCTCACAGGTAGCAC_4	0	Ham_2dpi	1
TCGCTTGAGACGGAAA_4	TCGCTTGAGACGGAAA_4	0	Ham_2dpi	1
ATCGGCGCAGACACAG_4	ATCGGCGCAGACACAG_4	0	Ham_2dpi	1
CCAATGATCTGCACCT_4	CCAATGATCTGCACCT_4	0	Ham_2dpi	1
GCCGATGGTACAGTTC_4	GCCGATGGTACAGTTC_4	0	Ham_2dpi	1
CGGAGAAAGGCATGCA_4	CGGAGAAAGGCATGCA_4	0	Ham_2dpi	1
TGCAGGCGTCCGGTGT_4	TGCAGGCGTCCGGTGT_4	0	Ham_2dpi	1
GCCGATGCATTGAGCT_4	GCCGATGCATTGAGCT_4	0	Ham_2dpi	1
GGACGTCTCTGGTTGA_4	GGACGTCTCTGGTTGA_4	0	Ham_2dpi	1
ATGCCTCTCACTGCTC_4	ATGCCTCTCACTGCTC_4	0	Ham_2dpi	1
ATTCCCGAGCGTTGTT_4	ATTCCCGAGCGTTGTT_4	0	Ham_2dpi	1
CCGTTCAAGTCAGAGC_4	CCGTTCAAGTCAGAGC_4	0	Ham_2dpi	1
AGGGTTTAGCGCGTTC_4	AGGGTTTAGCGCGTTC_4	0	Ham_2dpi	1
AACGAAAGTAATCAGA_4	AACGAAAGTAATCAGA_4	0	Ham_2dpi	1
GGCGTCAGTTGTCATG_4	GGCGTCAGTTGTCATG_4	0	Ham_2dpi	1
TCCCATGTCAGCGCAC_4	TCCCATGTCAGCGCAC_4	0	Ham_2dpi	1
TCACTCGGTACGCTTA_4	TCACTCGGTACGCTTA_4	0	Ham_2dpi	1
TCCGGGACAGCGAACA_4	TCCGGGACAGCGAACA_4	0	Ham_2dpi	1
AGATGAAGTATGAGCG_4	AGATGAAGTATGAGCG_4	0	Ham_2dpi	1
TCATATCAGGCTGTAG_4	TCATATCAGGCTGTAG_4	0	Ham_2dpi	1
TAGGTACTCTCCGTGT_4	TAGGTACTCTCCGTGT_4	0	Ham_2dpi	1
GCAACCGTCCAGTGTA_4	GCAACCGTCCAGTGTA_4	0	Ham_2dpi	1
TGATTTCTCGTACACA_4	TGATTTCTCGTACACA_4	0	Ham_2dpi	1
CTATCCGTCTCGTGAA_4	CTATCCGTCTCGTGAA_4	0	Ham_2dpi	1
AAAGGTAAGTACTCGT_4	AAAGGTAAGTACTCGT_4	0	Ham_2dpi	1
ACTGCAACAGTCACGC_4	ACTGCAACAGTCACGC_4	0	Ham_2dpi	1
CCAATTTAGACATAGT_4	CCAATTTAGACATAGT_4	0	Ham_2dpi	1
TAGGTACTCTGGACTA_4	TAGGTACTCTGGACTA_4	0	Ham_2dpi	1
GAAGGACCAACGATTC_4	GAAGGACCAACGATTC_4	0	Ham_2dpi	1
TTTAGTCTCGCACTCT_4	TTTAGTCTCGCACTCT_4	0	Ham_2dpi	1
GACTCAATCAAATGAG_4	GACTCAATCAAATGAG_4	0	Ham_2dpi	1
TCCTCCCAGTGTAGAT_4	TCCTCCCAGTGTAGAT_4	0	Ham_2dpi	1
AGATGCTAGTGTCATC_4	AGATGCTAGTGTCATC_4	0	Ham_2dpi	1
TCAAGTGGTCTCGACG_4	TCAAGTGGTCTCGACG_4	0	Ham_2dpi	1
TGGGATTCAGAGACTG_4	TGGGATTCAGAGACTG_4	0	Ham_2dpi	1
ATACTTCGTGGGACAT_4	ATACTTCGTGGGACAT_4	0	Ham_2dpi	1
CATCCCAGTCAAAGTA_4	CATCCCAGTCAAAGTA_4	0	Ham_2dpi	1
TGGTACATCTCCTGTG_4	TGGTACATCTCCTGTG_4	0	Ham_2dpi	1
GAGATGGGTGCTAGCC_4	GAGATGGGTGCTAGCC_4	0	Ham_2dpi	1
TAAGCCAGTTCGGCGT_4	TAAGCCAGTTCGGCGT_4	0	Ham_2dpi	1
GGAGATGAGTTATGGA_4	GGAGATGAGTTATGGA_4	0	Ham_2dpi	1
AGACCATAGCTATCTG_4	AGACCATAGCTATCTG_4	0	Ham_2dpi	1
ACGTACATCTGGACTA_4	ACGTACATCTGGACTA_4	0	Ham_2dpi	1
GTCAGCGAGTCGCTAT_4	GTCAGCGAGTCGCTAT_4	0	Ham_2dpi	1
AACGTCAGTAGAATGT_4	AACGTCAGTAGAATGT_4	0	Ham_2dpi	1
AACCTGATCCATATGG_4	AACCTGATCCATATGG_4	0	Ham_2dpi	1
TATTGCTGTTCCATTT_4	TATTGCTGTTCCATTT_4	0	Ham_2dpi	1
CTCTCGACAAGTGACG_4	CTCTCGACAAGTGACG_4	0	Ham_2dpi	1
AGCGCCAAGTACTGGG_4	AGCGCCAAGTACTGGG_4	0	Ham_2dpi	1
TCAGTTTCATCTGTTT_4	TCAGTTTCATCTGTTT_4	0	Ham_2dpi	1
GGTGTCGCATAATGCC_4	GGTGTCGCATAATGCC_4	0	Ham_2dpi	1
TTGGATGAGTGAACAT_4	TTGGATGAGTGAACAT_4	0	Ham_2dpi	1
TCGTGGGGTTTACACG_4	TCGTGGGGTTTACACG_4	0	Ham_2dpi	1
ATCCGTCCAACGTATC_4	ATCCGTCCAACGTATC_4	0	Ham_2dpi	1
GCTGCAGAGCTGAAAT_4	GCTGCAGAGCTGAAAT_4	0	Ham_2dpi	1
ACGATGTGTGACTGAG_4	ACGATGTGTGACTGAG_4	0	Ham_2dpi	1
CACTGAAGTGATTCAC_4	CACTGAAGTGATTCAC_4	0	Ham_2dpi	1
GGGAGTATCCTGCCAT_4	GGGAGTATCCTGCCAT_4	0	Ham_2dpi	1
AGCGATTTCATGAAAG_4	AGCGATTTCATGAAAG_4	0	Ham_2dpi	1
TATGTTCTCCCATTTA_4	TATGTTCTCCCATTTA_4	0	Ham_2dpi	1
GAATCGTTCGCACTCT_4	GAATCGTTCGCACTCT_4	0	Ham_2dpi	1
GAGCCTGAGGCGTCCT_4	GAGCCTGAGGCGTCCT_4	0	Ham_2dpi	1
CGGGACTTCTGACCCT_4	CGGGACTTCTGACCCT_4	0	Ham_2dpi	1
AGCTACAGTATCCCAA_4	AGCTACAGTATCCCAA_4	0	Ham_2dpi	1
TCCCAGTCAAACAGGC_4	TCCCAGTCAAACAGGC_4	0	Ham_2dpi	1
GGAGAACGTGTAAACA_4	GGAGAACGTGTAAACA_4	0	Ham_2dpi	1
CGGCAGTCAATGGGTG_4	CGGCAGTCAATGGGTG_4	0	Ham_2dpi	1
GGGTCACTCGTCCTCA_4	GGGTCACTCGTCCTCA_4	0	Ham_2dpi	1
CATTGAGTCGCGATCG_4	CATTGAGTCGCGATCG_4	0	Ham_2dpi	1
CAGTTCCAGTTGGCGA_4	CAGTTCCAGTTGGCGA_4	0	Ham_2dpi	1
AATTCCTTCGCCTTGT_4	AATTCCTTCGCCTTGT_4	0	Ham_2dpi	1
ACGGAAGAGGATCACG_4	ACGGAAGAGGATCACG_4	0	Ham_2dpi	1
AGGATCTAGATGGGCT_4	AGGATCTAGATGGGCT_4	0	Ham_2dpi	1
GTAACACCAAGTGACG_4	GTAACACCAAGTGACG_4	0	Ham_2dpi	1
TGAGGAGTCGTTACCC_4	TGAGGAGTCGTTACCC_4	0	Ham_2dpi	1
CGTTAGACAGTAGATA_4	CGTTAGACAGTAGATA_4	0	Ham_2dpi	1
TCGGGCATCCCTCATG_4	TCGGGCATCCCTCATG_4	0	Ham_2dpi	1
CAGTTCCAGGACAGTC_4	CAGTTCCAGGACAGTC_4	0	Ham_2dpi	1
CCTAACCTCGTAGCTA_4	CCTAACCTCGTAGCTA_4	0	Ham_2dpi	1
ACAGGGAAGAGCTGCA_4	ACAGGGAAGAGCTGCA_4	0	Ham_2dpi	1
GACTATGAGATCGGTG_4	GACTATGAGATCGGTG_4	0	Ham_2dpi	1
CATGAGTAGTTGTACC_4	CATGAGTAGTTGTACC_4	0	Ham_2dpi	1
GGAAGTGGTGTGAGCA_4	GGAAGTGGTGTGAGCA_4	0	Ham_2dpi	1
TGCGGCAGTTTCAGAC_4	TGCGGCAGTTTCAGAC_4	0	Ham_2dpi	1
ACTATCTTCTCCATAT_4	ACTATCTTCTCCATAT_4	0	Ham_2dpi	1
CACTGAAAGGTCGTAG_4	CACTGAAAGGTCGTAG_4	0	Ham_2dpi	1
TGGGAAGTCGCCTATC_4	TGGGAAGTCGCCTATC_4	0	Ham_2dpi	1
TTCCTTCGTTGCATCA_4	TTCCTTCGTTGCATCA_4	0	Ham_2dpi	1
CCCTCTCAGTTGAATG_4	CCCTCTCAGTTGAATG_4	0	Ham_2dpi	1
GCTGAATCAAGTTGGG_4	GCTGAATCAAGTTGGG_4	0	Ham_2dpi	1
CAACGGCTCGCAATGT_4	CAACGGCTCGCAATGT_4	0	Ham_2dpi	1
CTTCTCTTCGGTAGGA_4	CTTCTCTTCGGTAGGA_4	0	Ham_2dpi	1
TCCTGCAAGGTGTGAC_4	TCCTGCAAGGTGTGAC_4	0	Ham_2dpi	1
TACTTACGTGGAAATT_4	TACTTACGTGGAAATT_4	0	Ham_2dpi	1
AAAGTGATCATGAAAG_4	AAAGTGATCATGAAAG_4	0	Ham_2dpi	1
TTACGTTGTGTGTTTG_4	TTACGTTGTGTGTTTG_4	0	Ham_2dpi	1
AGGGAGTGTAGCTGCC_4	AGGGAGTGTAGCTGCC_4	0	Ham_2dpi	1
ACCATTTAGTTAGTAG_4	ACCATTTAGTTAGTAG_4	0	Ham_2dpi	1
CTCAACCGTAAGACCG_4	CTCAACCGTAAGACCG_4	0	Ham_2dpi	1
AGGGAGTAGAAGTATC_4	AGGGAGTAGAAGTATC_4	0	Ham_2dpi	1
GTTCGCTAGTGCCGAA_4	GTTCGCTAGTGCCGAA_4	0	Ham_2dpi	1
CTGCTCATCCAAATGC_4	CTGCTCATCCAAATGC_4	0	Ham_2dpi	1
GCGATCGGTGGAAATT_4	GCGATCGGTGGAAATT_4	0	Ham_2dpi	1
AGATGAACACGCTGTG_4	AGATGAACACGCTGTG_4	0	Ham_2dpi	1
ACGATGTTCATTACCT_4	ACGATGTTCATTACCT_4	0	Ham_2dpi	1
GTGTCCTAGATAACAC_4	GTGTCCTAGATAACAC_4	0	Ham_2dpi	1
CATCCGTGTTAGGAGC_4	CATCCGTGTTAGGAGC_4	0	Ham_2dpi	1
GTTCGCTTCGGCTGAC_4	GTTCGCTTCGGCTGAC_4	0	Ham_2dpi	1
AACCATGTCCGCGAGT_4	AACCATGTCCGCGAGT_4	0	Ham_2dpi	1
CCTCCTCAGGATGGCT_4	CCTCCTCAGGATGGCT_4	0	Ham_2dpi	1
ACGGTTATCTGTGCAA_4	ACGGTTATCTGTGCAA_4	0	Ham_2dpi	1
ACGTTCCAGCCAGTAG_4	ACGTTCCAGCCAGTAG_4	0	Ham_2dpi	1
TGCCGAGCACACGGTC_4	TGCCGAGCACACGGTC_4	0	Ham_2dpi	1
TCATTCACACTTCAGA_4	TCATTCACACTTCAGA_4	0	Ham_2dpi	1
GTAGAAATCCAAACCA_4	GTAGAAATCCAAACCA_4	0	Ham_2dpi	1
CAACGATGTATCACGT_4	CAACGATGTATCACGT_4	0	Ham_2dpi	1
TGTCCTGGTGCCTATA_4	TGTCCTGGTGCCTATA_4	0	Ham_2dpi	1
GCTTTCGTCATTTCCA_4	GCTTTCGTCATTTCCA_4	0	Ham_2dpi	1
AATCACGGTGAACTAA_4	AATCACGGTGAACTAA_4	0	Ham_2dpi	1
GTGTGATCATGTCTAG_4	GTGTGATCATGTCTAG_4	0	Ham_2dpi	1
TTCCGTGGTGTATTCG_4	TTCCGTGGTGTATTCG_4	0	Ham_2dpi	1
TGGAACTTCTTAGCCC_4	TGGAACTTCTTAGCCC_4	0	Ham_2dpi	1
TCGACCTGTTATGACC_4	TCGACCTGTTATGACC_4	0	Ham_2dpi	1
AGTAGCTAGGAATCGC_4	AGTAGCTAGGAATCGC_4	0	Ham_2dpi	1
ATTGGGTCATATCGGT_4	ATTGGGTCATATCGGT_4	0	Ham_2dpi	1
TCAATTCTCGCTGATA_4	TCAATTCTCGCTGATA_4	0	Ham_2dpi	1
CCGATCTAGCGTCAAG_4	CCGATCTAGCGTCAAG_4	0	Ham_2dpi	1
CTGCGAGGTCCCTGTT_4	CTGCGAGGTCCCTGTT_4	0	Ham_2dpi	1
GGCACGTCAGCATGCC_4	GGCACGTCAGCATGCC_4	0	Ham_2dpi	1
CTCAATTCAGCCCAGT_4	CTCAATTCAGCCCAGT_4	0	Ham_2dpi	1
GGTAATCGTACAGAAT_4	GGTAATCGTACAGAAT_4	0	Ham_2dpi	1
TTACTGTAGCCACAAG_4	TTACTGTAGCCACAAG_4	0	Ham_2dpi	1
CAGTTAGCACGCTGAC_4	CAGTTAGCACGCTGAC_4	0	Ham_2dpi	1
AGGACTTGTTTACCAG_4	AGGACTTGTTTACCAG_4	0	Ham_2dpi	1
CATGCGGTCCATTTCA_4	CATGCGGTCCATTTCA_4	0	Ham_2dpi	1
ATCGTAGGTTTACCAG_4	ATCGTAGGTTTACCAG_4	0	Ham_2dpi	1
TGTTACTCAACAAAGT_4	TGTTACTCAACAAAGT_4	0	Ham_2dpi	1
CTGTAGACATAGTCGT_4	CTGTAGACATAGTCGT_4	0	Ham_2dpi	1
CACTGGGCAGACACCC_4	CACTGGGCAGACACCC_4	0	Ham_2dpi	1
TAAGCGTGTCGAGATG_4	TAAGCGTGTCGAGATG_4	0	Ham_2dpi	1
AGGTCTACAGCAGGAT_4	AGGTCTACAGCAGGAT_4	0	Ham_2dpi	1
GGCGTCAGTCCAGAAG_4	GGCGTCAGTCCAGAAG_4	0	Ham_2dpi	1
ATGGAGGCAGTCACGC_4	ATGGAGGCAGTCACGC_4	0	Ham_2dpi	1
TTAGGGTAGATGGGCT_4	TTAGGGTAGATGGGCT_4	0	Ham_2dpi	1
CCTGTTGAGCGTTGTT_4	CCTGTTGAGCGTTGTT_4	0	Ham_2dpi	1
AGTCTCCCAATCGAAA_4	AGTCTCCCAATCGAAA_4	0	Ham_2dpi	1
AGTGCCGAGTGTTCCA_4	AGTGCCGAGTGTTCCA_4	0	Ham_2dpi	1
ACACAGTAGGTTAGTA_4	ACACAGTAGGTTAGTA_4	0	Ham_2dpi	1
GCCAGGTCACTGATTG_4	GCCAGGTCACTGATTG_4	0	Ham_2dpi	1
AAAGGATTCGATTTCT_4	AAAGGATTCGATTTCT_4	0	Ham_2dpi	1
AGAACCTAGTATGACA_4	AGAACCTAGTATGACA_4	0	Ham_2dpi	1
GGGTAGAAGAAGTCAT_4	GGGTAGAAGAAGTCAT_4	0	Ham_2dpi	1
TCTCACGCAGACAATA_4	TCTCACGCAGACAATA_4	0	Ham_2dpi	1
GTATTGGCAAGGATGC_4	GTATTGGCAAGGATGC_4	0	Ham_2dpi	1
GCTTGGGCAGACTCTA_4	GCTTGGGCAGACTCTA_4	0	Ham_2dpi	1
CTAACTTGTAGGTGCA_4	CTAACTTGTAGGTGCA_4	0	Ham_2dpi	1
CTTACCGTCTCGTCGT_4	CTTACCGTCTCGTCGT_4	0	Ham_2dpi	1
TTAATCCAGGGACCAT_4	TTAATCCAGGGACCAT_4	0	Ham_2dpi	1
TCATGAGCACAGTCGC_4	TCATGAGCACAGTCGC_4	0	Ham_2dpi	1
TACGGGCAGTTCGCAT_4	TACGGGCAGTTCGCAT_4	0	Ham_2dpi	1
ATCCGTCAGAGTATAC_4	ATCCGTCAGAGTATAC_4	0	Ham_2dpi	1
CCCTAACCACCATTCC_4	CCCTAACCACCATTCC_4	0	Ham_2dpi	1
TCGATTTTCACGGACC_4	TCGATTTTCACGGACC_4	0	Ham_2dpi	1
ATCCGTCGTACGCGTC_4	ATCCGTCGTACGCGTC_4	0	Ham_2dpi	1
ATTGTTCAGATTACCC_4	ATTGTTCAGATTACCC_4	0	Ham_2dpi	1
CTGCGAGCATGATAGA_4	CTGCGAGCATGATAGA_4	0	Ham_2dpi	1
CTGCAGGCACGTGAGA_4	CTGCAGGCACGTGAGA_4	0	Ham_2dpi	1
AGATCGTAGCTTCATG_4	AGATCGTAGCTTCATG_4	0	Ham_2dpi	1
TTGATGGAGTTCACTG_4	TTGATGGAGTTCACTG_4	0	Ham_2dpi	1
ACGGTTACACATATGC_5	ACGGTTACACATATGC_5	0	Ham_2dpi	2
AGCGTATTCGGAGTAG_5	AGCGTATTCGGAGTAG_5	0	Ham_2dpi	2
GTCATCCCAGCTCTGG_5	GTCATCCCAGCTCTGG_5	0	Ham_2dpi	2
TGATTCTAGGCATGCA_5	TGATTCTAGGCATGCA_5	0	Ham_2dpi	2
GTAAGTCAGTGTTGTC_5	GTAAGTCAGTGTTGTC_5	0	Ham_2dpi	2
CACAACACACGAAAGC_5	CACAACACACGAAAGC_5	0	Ham_2dpi	2
TGGAGGAAGGACTAAT_5	TGGAGGAAGGACTAAT_5	0	Ham_2dpi	2
GAGAAATGTATCAGCT_5	GAGAAATGTATCAGCT_5	0	Ham_2dpi	2
ACGGTTAAGTGCCGAA_5	ACGGTTAAGTGCCGAA_5	0	Ham_2dpi	2
CAATGACCAGTTGTCA_5	CAATGACCAGTTGTCA_5	0	Ham_2dpi	2
CACCAAACATTGGATC_5	CACCAAACATTGGATC_5	0	Ham_2dpi	2
CCACAAATCGACCACG_5	CCACAAATCGACCACG_5	0	Ham_2dpi	2
GCCAGTGGTTTACCTT_5	GCCAGTGGTTTACCTT_5	0	Ham_2dpi	2
TCAGGTATCCATTTCA_5	TCAGGTATCCATTTCA_5	0	Ham_2dpi	2
TCATGAGTCAGCCCAG_5	TCATGAGTCAGCCCAG_5	0	Ham_2dpi	2
GACCTTCCATAGGTTC_5	GACCTTCCATAGGTTC_5	0	Ham_2dpi	2
AATGGCTAGCTTACGT_5	AATGGCTAGCTTACGT_5	0	Ham_2dpi	2
AGACTCAGTAAGCAAT_5	AGACTCAGTAAGCAAT_5	0	Ham_2dpi	2
CAATACGCATCCGCGA_5	CAATACGCATCCGCGA_5	0	Ham_2dpi	2
ACCATTTTCCACCTGT_5	ACCATTTTCCACCTGT_5	0	Ham_2dpi	2
AAGTTCGCAAATTGCC_5	AAGTTCGCAAATTGCC_5	0	Ham_2dpi	2
ATGCGATTCCAACTGA_5	ATGCGATTCCAACTGA_5	0	Ham_2dpi	2
GTAATCGCACTGCATA_5	GTAATCGCACTGCATA_5	0	Ham_2dpi	2
GTTGTCCAGTGAGGTC_5	GTTGTCCAGTGAGGTC_5	0	Ham_2dpi	2
CCGAACGTCCGTACGG_5	CCGAACGTCCGTACGG_5	0	Ham_2dpi	2
TGCTGAAAGAATCTAG_5	TGCTGAAAGAATCTAG_5	0	Ham_2dpi	2
TCTTTGAAGATAGGGA_5	TCTTTGAAGATAGGGA_5	0	Ham_2dpi	2
CGTAATGGTCATCCGG_5	CGTAATGGTCATCCGG_5	0	Ham_2dpi	2
CAGCGTGGTTCTTGCC_5	CAGCGTGGTTCTTGCC_5	0	Ham_2dpi	2
GGTAACTTCCTGCTAC_5	GGTAACTTCCTGCTAC_5	0	Ham_2dpi	2
ACACTGACACGATAGG_5	ACACTGACACGATAGG_5	0	Ham_2dpi	2
CAGATCAGTAACAGTA_5	CAGATCAGTAACAGTA_5	0	Ham_2dpi	2
GGAGAACCAATACCTG_5	GGAGAACCAATACCTG_5	0	Ham_2dpi	2
GCAACATTCCGCTGTT_5	GCAACATTCCGCTGTT_5	0	Ham_2dpi	2
ACTATTCGTCTTCTAT_5	ACTATTCGTCTTCTAT_5	0	Ham_2dpi	2
AATGACCAGATAACGT_5	AATGACCAGATAACGT_5	0	Ham_2dpi	2
CGGGTGTGTTCTCACC_5	CGGGTGTGTTCTCACC_5	0	Ham_2dpi	2
CTCAGAAGTGTTACTG_5	CTCAGAAGTGTTACTG_5	0	Ham_2dpi	2
ATCATTCTCGATTCCC_5	ATCATTCTCGATTCCC_5	0	Ham_2dpi	2
GAGACTTCATGGCACC_5	GAGACTTCATGGCACC_5	0	Ham_2dpi	2
ACCTACCCAGCGAACA_5	ACCTACCCAGCGAACA_5	0	Ham_2dpi	2
CCGCAAGGTCCATAGT_5	CCGCAAGGTCCATAGT_5	0	Ham_2dpi	2
TGCTGAAAGATTGATG_5	TGCTGAAAGATTGATG_5	0	Ham_2dpi	2
GTGCAGCTCACGGTCG_5	GTGCAGCTCACGGTCG_5	0	Ham_2dpi	2
AACCAACGTACCGTGC_5	AACCAACGTACCGTGC_5	0	Ham_2dpi	2
GATGACTAGGTACAGC_5	GATGACTAGGTACAGC_5	0	Ham_2dpi	2
GGAGGTAAGTCTTCCC_5	GGAGGTAAGTCTTCCC_5	0	Ham_2dpi	2
GTTAGACGTTTACACG_5	GTTAGACGTTTACACG_5	0	Ham_2dpi	2
TCGCACTAGTCACGCC_5	TCGCACTAGTCACGCC_5	0	Ham_2dpi	2
ATCAGGTCACCGCTAG_5	ATCAGGTCACCGCTAG_5	0	Ham_2dpi	2
ACTGTCCGTGAGGCAT_5	ACTGTCCGTGAGGCAT_5	0	Ham_2dpi	2
GTGGTTAAGGTCATTC_5	GTGGTTAAGGTCATTC_5	0	Ham_2dpi	2
ACTTCGCAGGCGCTCT_5	ACTTCGCAGGCGCTCT_5	0	Ham_2dpi	2
AACCTGAAGATTGGGC_5	AACCTGAAGATTGGGC_5	0	Ham_2dpi	2
TCCATGCTCAGTGCGC_5	TCCATGCTCAGTGCGC_5	0	Ham_2dpi	2
GAGATGGCAAGAAATC_5	GAGATGGCAAGAAATC_5	0	Ham_2dpi	2
CTCCAACCAAACTCGT_5	CTCCAACCAAACTCGT_5	0	Ham_2dpi	2
TCACTATCAGATTAAG_5	TCACTATCAGATTAAG_5	0	Ham_2dpi	2
TAGACTGAGCTAGATA_5	TAGACTGAGCTAGATA_5	0	Ham_2dpi	2
AGACAGGCATCTCATT_5	AGACAGGCATCTCATT_5	0	Ham_2dpi	2
AATCACGAGTAGATCA_5	AATCACGAGTAGATCA_5	0	Ham_2dpi	2
ATTATCCAGGTCTGGA_5	ATTATCCAGGTCTGGA_5	0	Ham_2dpi	2
TGAATCGCAGCTATAC_5	TGAATCGCAGCTATAC_5	0	Ham_2dpi	2
TAGACCAAGTTCCGTA_5	TAGACCAAGTTCCGTA_5	0	Ham_2dpi	2
TCATATCGTTGCCGAC_5	TCATATCGTTGCCGAC_5	0	Ham_2dpi	2
TCCACCACATCACAGT_5	TCCACCACATCACAGT_5	0	Ham_2dpi	2
ATCTCTATCAAGCTGT_5	ATCTCTATCAAGCTGT_5	0	Ham_2dpi	2
CACAGGCAGCTTAGTC_5	CACAGGCAGCTTAGTC_5	0	Ham_2dpi	2
GAAATGAAGGGTTAAT_5	GAAATGAAGGGTTAAT_5	0	Ham_2dpi	2
GTCCTCAAGTGCCGAA_5	GTCCTCAAGTGCCGAA_5	0	Ham_2dpi	2
CTGAGCGAGATGCTAA_5	CTGAGCGAGATGCTAA_5	0	Ham_2dpi	2
GATGGAGGTATAGGGC_5	GATGGAGGTATAGGGC_5	0	Ham_2dpi	2
GTGGAAGGTCACCTTC_5	GTGGAAGGTCACCTTC_5	0	Ham_2dpi	2
CGAATTGCAAAGGAGA_5	CGAATTGCAAAGGAGA_5	0	Ham_2dpi	2
ACCCAAACATCTAACG_5	ACCCAAACATCTAACG_5	0	Ham_2dpi	2
GTTCATTTCACTAGCA_5	GTTCATTTCACTAGCA_5	0	Ham_2dpi	2
TTCTTGAAGACTGAGC_5	TTCTTGAAGACTGAGC_5	0	Ham_2dpi	2
TCCTAATAGAAGTCTA_5	TCCTAATAGAAGTCTA_5	0	Ham_2dpi	2
CTCTCAGAGGCCATAG_5	CTCTCAGAGGCCATAG_5	0	Ham_2dpi	2
TGTAACGGTACACGTT_5	TGTAACGGTACACGTT_5	0	Ham_2dpi	2
TGGAACTGTCGGCTAC_5	TGGAACTGTCGGCTAC_5	0	Ham_2dpi	2
ACTTTGTGTTCTGAGT_5	ACTTTGTGTTCTGAGT_5	0	Ham_2dpi	2
GTCCTCACAAGCGCTC_5	GTCCTCACAAGCGCTC_5	0	Ham_2dpi	2
TTTGGTTAGCGTCAAG_5	TTTGGTTAGCGTCAAG_5	0	Ham_2dpi	2
TGAGCATAGGGTTTCT_5	TGAGCATAGGGTTTCT_5	0	Ham_2dpi	2
TCTTGCGTCTTAGGAC_5	TCTTGCGTCTTAGGAC_5	0	Ham_2dpi	2
TTTCACAGTTGCCGCA_5	TTTCACAGTTGCCGCA_5	0	Ham_2dpi	2
TGAGTCACAGACCATT_5	TGAGTCACAGACCATT_5	0	Ham_2dpi	2
ATTACCTAGGGCGAGA_5	ATTACCTAGGGCGAGA_5	0	Ham_2dpi	2
CTACAGAAGTGGTTAA_5	CTACAGAAGTGGTTAA_5	0	Ham_2dpi	2
GTGCTGGTCAGCTTCC_5	GTGCTGGTCAGCTTCC_5	0	Ham_2dpi	2
GAGATGGCATCAGTCA_5	GAGATGGCATCAGTCA_5	0	Ham_2dpi	2
GGGACTCGTTCCCACT_5	GGGACTCGTTCCCACT_5	0	Ham_2dpi	2
CTGCCTACAAATCAAG_5	CTGCCTACAAATCAAG_5	0	Ham_2dpi	2
AGCGATTTCTGTTGGA_5	AGCGATTTCTGTTGGA_5	0	Ham_2dpi	2
TAGATCGAGATTAGAC_5	TAGATCGAGATTAGAC_5	0	Ham_2dpi	2
GACCCTTGTCATTCCC_5	GACCCTTGTCATTCCC_5	0	Ham_2dpi	2
TAGAGTCGTGGGTATG_5	TAGAGTCGTGGGTATG_5	0	Ham_2dpi	2
AACGGGAAGGACACTG_5	AACGGGAAGGACACTG_5	0	Ham_2dpi	2
CCCTGATGTAGAAACT_5	CCCTGATGTAGAAACT_5	0	Ham_2dpi	2
TATATCCCATTCGGGC_5	TATATCCCATTCGGGC_5	0	Ham_2dpi	2
AGCCAGCGTTAGCGGA_5	AGCCAGCGTTAGCGGA_5	0	Ham_2dpi	2
GTCGAATGTTATCTTC_5	GTCGAATGTTATCTTC_5	0	Ham_2dpi	2
CTTAGGATCTAGATCG_5	CTTAGGATCTAGATCG_5	0	Ham_2dpi	2
GGCGTCATCATGCTAG_5	GGCGTCATCATGCTAG_5	0	Ham_2dpi	2
ACCCAAATCCATATGG_5	ACCCAAATCCATATGG_5	0	Ham_2dpi	2
TCGTCCACACAGTATC_5	TCGTCCACACAGTATC_5	0	Ham_2dpi	2
ATCCACCTCGACCTAA_5	ATCCACCTCGACCTAA_5	0	Ham_2dpi	2
AATCACGAGCAGCAGT_5	AATCACGAGCAGCAGT_5	0	Ham_2dpi	2
CGCAGGTTCACAAGAA_5	CGCAGGTTCACAAGAA_5	0	Ham_2dpi	2
ACACCAAGTTAACAGA_5	ACACCAAGTTAACAGA_5	0	Ham_2dpi	2
AGAGCAGAGGAACATT_5	AGAGCAGAGGAACATT_5	0	Ham_2dpi	2
TTTGTTGGTGAAGCTG_5	TTTGTTGGTGAAGCTG_5	0	Ham_2dpi	2
TTTAGTCTCTCCCAAC_5	TTTAGTCTCTCCCAAC_5	0	Ham_2dpi	2
TTAGGCACATAGAAAC_5	TTAGGCACATAGAAAC_5	0	Ham_2dpi	2
TGTCCCACACCTCGTT_5	TGTCCCACACCTCGTT_5	0	Ham_2dpi	2
TGTCCCAAGATTGGGC_5	TGTCCCAAGATTGGGC_5	0	Ham_2dpi	2
CCGTGAGCAACTGTGT_5	CCGTGAGCAACTGTGT_5	0	Ham_2dpi	2
AGGCATTTCGATCCAA_5	AGGCATTTCGATCCAA_5	0	Ham_2dpi	2
TACCTCGAGTGATTCC_5	TACCTCGAGTGATTCC_5	0	Ham_2dpi	2
TCATGAGAGCCATCCG_5	TCATGAGAGCCATCCG_5	0	Ham_2dpi	2
TGCTTCGTCCATCAGA_5	TGCTTCGTCCATCAGA_5	0	Ham_2dpi	2
AGATGAACACGTAACT_5	AGATGAACACGTAACT_5	0	Ham_2dpi	2
AGTGTTGAGAAGCCAC_5	AGTGTTGAGAAGCCAC_5	0	Ham_2dpi	2
CCCTCAAAGGAACGTC_5	CCCTCAAAGGAACGTC_5	0	Ham_2dpi	2
CTCAGTCGTAACAAGT_5	CTCAGTCGTAACAAGT_5	0	Ham_2dpi	2
ACATGCATCCCAGGCA_5	ACATGCATCCCAGGCA_5	0	Ham_2dpi	2
ATGCGATGTGTATACC_5	ATGCGATGTGTATACC_5	0	Ham_2dpi	2
GACATCATCGACCACG_5	GACATCATCGACCACG_5	0	Ham_2dpi	2
GTTACGATCTAGCAAC_5	GTTACGATCTAGCAAC_5	0	Ham_2dpi	2
GTGTGATAGGATACGC_5	GTGTGATAGGATACGC_5	0	Ham_2dpi	2
TATCTGTGTAGGACTG_5	TATCTGTGTAGGACTG_5	0	Ham_2dpi	2
TTTACGTGTACAACGG_5	TTTACGTGTACAACGG_5	0	Ham_2dpi	2
TTCCAATCATTGGGAG_5	TTCCAATCATTGGGAG_5	0	Ham_2dpi	2
CAACGATGTCGAGCTC_5	CAACGATGTCGAGCTC_5	0	Ham_2dpi	2
TGATCAGAGCCTGTCG_5	TGATCAGAGCCTGTCG_5	0	Ham_2dpi	2
AGTGCCGTCAGGGATG_5	AGTGCCGTCAGGGATG_5	0	Ham_2dpi	2
AATGGCTAGAGATGCC_5	AATGGCTAGAGATGCC_5	0	Ham_2dpi	2
GCCAACGCAAACGTGG_5	GCCAACGCAAACGTGG_5	0	Ham_2dpi	2
CGAAGTTCAGCGGATA_5	CGAAGTTCAGCGGATA_5	0	Ham_2dpi	2
GTGTGATTCCGATCTC_5	GTGTGATTCCGATCTC_5	0	Ham_2dpi	2
TGAACGTCAAGACCGA_5	TGAACGTCAAGACCGA_5	0	Ham_2dpi	2
GCCTGTTGTCTACATG_5	GCCTGTTGTCTACATG_5	0	Ham_2dpi	2
AGCCAGCGTAGTTCCA_5	AGCCAGCGTAGTTCCA_5	0	Ham_2dpi	2
GTCCACTCACAGTATC_5	GTCCACTCACAGTATC_5	0	Ham_2dpi	2
GACGCTGTCCTCTGCA_5	GACGCTGTCCTCTGCA_5	0	Ham_2dpi	2
TCGCACTTCTGGGAGA_5	TCGCACTTCTGGGAGA_5	0	Ham_2dpi	2
AGGATAAAGATGGCAC_5	AGGATAAAGATGGCAC_5	0	Ham_2dpi	2
AGTGACTCAGGTGGAT_5	AGTGACTCAGGTGGAT_5	0	Ham_2dpi	2
TCATGGAGTCCGGATC_5	TCATGGAGTCCGGATC_5	0	Ham_2dpi	2
CCACCATTCGCGAAGA_5	CCACCATTCGCGAAGA_5	0	Ham_2dpi	2
TCATATCGTTCGAGCC_5	TCATATCGTTCGAGCC_5	0	Ham_2dpi	2
ACCTGAACAATAGTAG_5	ACCTGAACAATAGTAG_5	0	Ham_2dpi	2
ATTGTTCAGTCGCCCA_5	ATTGTTCAGTCGCCCA_5	0	Ham_2dpi	2
TCATTGTAGGTAGCCA_5	TCATTGTAGGTAGCCA_5	0	Ham_2dpi	2
CAGCAGCGTAGGATAT_5	CAGCAGCGTAGGATAT_5	0	Ham_2dpi	2
AAATGGAAGAGGGCGA_5	AAATGGAAGAGGGCGA_5	0	Ham_2dpi	2
TTGCCTGTCTAGGCAT_5	TTGCCTGTCTAGGCAT_5	0	Ham_2dpi	2
CTGTAGATCGACCAAT_5	CTGTAGATCGACCAAT_5	0	Ham_2dpi	2
GTCGCGAAGGTTAAAC_5	GTCGCGAAGGTTAAAC_5	0	Ham_2dpi	2
TGCGGGTGTGCACAAG_5	TGCGGGTGTGCACAAG_5	0	Ham_2dpi	2
TTCCTAAGTGCTCTCT_5	TTCCTAAGTGCTCTCT_5	0	Ham_2dpi	2
TGTCAGATCTCTTGCG_5	TGTCAGATCTCTTGCG_5	0	Ham_2dpi	2
ATACCTTTCTTCGACC_5	ATACCTTTCTTCGACC_5	0	Ham_2dpi	2
ACGGAAGAGGTCTACT_5	ACGGAAGAGGTCTACT_5	0	Ham_2dpi	2
GTGTAACTCGCCTTTG_6	GTGTAACTCGCCTTTG_6	0	Ham_2dpi	3
TTCCGTGGTAACCAGG_6	TTCCGTGGTAACCAGG_6	0	Ham_2dpi	3
TTCTTCCGTTTGGCTA_6	TTCTTCCGTTTGGCTA_6	0	Ham_2dpi	3
GTTGCGGCAAGTGTCT_6	GTTGCGGCAAGTGTCT_6	0	Ham_2dpi	3
AATTCCTCAAGTATCC_6	AATTCCTCAAGTATCC_6	0	Ham_2dpi	3
AGAAGCGAGTCATTGC_6	AGAAGCGAGTCATTGC_6	0	Ham_2dpi	3
CATGCTCCACGACCTG_6	CATGCTCCACGACCTG_6	0	Ham_2dpi	3
AGTAACCCAGTCGGTC_6	AGTAACCCAGTCGGTC_6	0	Ham_2dpi	3
TAATTCCTCCACCTCA_6	TAATTCCTCCACCTCA_6	0	Ham_2dpi	3
AATAGAGGTTGTCTAG_6	AATAGAGGTTGTCTAG_6	0	Ham_2dpi	3
TTCCAATCACCGTGAC_6	TTCCAATCACCGTGAC_6	0	Ham_2dpi	3
TCAGCCTCACATTCTT_6	TCAGCCTCACATTCTT_6	0	Ham_2dpi	3
AATCGACAGAGGCCAT_6	AATCGACAGAGGCCAT_6	0	Ham_2dpi	3
GCAACATCACACCTGG_6	GCAACATCACACCTGG_6	0	Ham_2dpi	3
CTCCACACAGTCTGGC_6	CTCCACACAGTCTGGC_6	0	Ham_2dpi	3
GTTCCGTAGTGATGGC_6	GTTCCGTAGTGATGGC_6	0	Ham_2dpi	3
AACCACAAGTCACAGG_6	AACCACAAGTCACAGG_6	0	Ham_2dpi	3
TAGGAGGCATAGAAAC_6	TAGGAGGCATAGAAAC_6	0	Ham_2dpi	3
GCCATGGTCTGCGTCT_6	GCCATGGTCTGCGTCT_6	0	Ham_2dpi	3
GGACGTCCAAACCATC_6	GGACGTCCAAACCATC_6	0	Ham_2dpi	3
GTGCTTCAGGTCATAA_6	GTGCTTCAGGTCATAA_6	0	Ham_2dpi	3
ACACAGTCAGTGGTGA_6	ACACAGTCAGTGGTGA_6	0	Ham_2dpi	3
TGGGATTTCCACGTCT_6	TGGGATTTCCACGTCT_6	0	Ham_2dpi	3
CTACCTGAGTCTCCTC_6	CTACCTGAGTCTCCTC_6	0	Ham_2dpi	3
CCACGAGAGGAAGTAG_6	CCACGAGAGGAAGTAG_6	0	Ham_2dpi	3
CACAACACACGGCGTT_6	CACAACACACGGCGTT_6	0	Ham_2dpi	3
AACGAAAAGATTCGCT_6	AACGAAAAGATTCGCT_6	0	Ham_2dpi	3
GTTTGGATCAAAGGAT_6	GTTTGGATCAAAGGAT_6	0	Ham_2dpi	3
TGCATGAGTATTCCTT_6	TGCATGAGTATTCCTT_6	0	Ham_2dpi	3
ATGGAGGCAATCTCTT_6	ATGGAGGCAATCTCTT_6	0	Ham_2dpi	3
AACCACAAGCGCAATG_6	AACCACAAGCGCAATG_6	0	Ham_2dpi	3
CCTCTAGGTTCAAGTC_6	CCTCTAGGTTCAAGTC_6	0	Ham_2dpi	3
CAGCAATCAGCACGAA_6	CAGCAATCAGCACGAA_6	0	Ham_2dpi	3
ACGTACACAGTGGCTC_6	ACGTACACAGTGGCTC_6	0	Ham_2dpi	3
CACATGAGTGACAACG_6	CACATGAGTGACAACG_6	0	Ham_2dpi	3
ACCACAAAGCTGAAGC_6	ACCACAAAGCTGAAGC_6	0	Ham_2dpi	3
GAGTTTGTCAGCTTGA_6	GAGTTTGTCAGCTTGA_6	0	Ham_2dpi	3
ATAGACCTCTTCCCGA_6	ATAGACCTCTTCCCGA_6	0	Ham_2dpi	3
CATAAGCGTGAGAACC_6	CATAAGCGTGAGAACC_6	0	Ham_2dpi	3
GCACGGTCACTTGGCG_6	GCACGGTCACTTGGCG_6	0	Ham_2dpi	3
TACCTCGCAAGCGAGT_6	TACCTCGCAAGCGAGT_6	0	Ham_2dpi	3
TGACCCTCAGAGCCCT_6	TGACCCTCAGAGCCCT_6	0	Ham_2dpi	3
GCATCGGCACGCTTAA_6	GCATCGGCACGCTTAA_6	0	Ham_2dpi	3
TGTTTGTAGCATTGAA_6	TGTTTGTAGCATTGAA_6	0	Ham_2dpi	3
GACCAATCATCCTTGC_6	GACCAATCATCCTTGC_6	0	Ham_2dpi	3
AGGATCTTCGATACAC_6	AGGATCTTCGATACAC_6	0	Ham_2dpi	3
CAACCAACATGGGCAA_6	CAACCAACATGGGCAA_6	0	Ham_2dpi	3
AAAGGTAGTTCTCTAT_6	AAAGGTAGTTCTCTAT_6	0	Ham_2dpi	3
ATCATTCCAGGACGAT_6	ATCATTCCAGGACGAT_6	0	Ham_2dpi	3
TCGACCTAGGTGGCTA_6	TCGACCTAGGTGGCTA_6	0	Ham_2dpi	3
AGCCACGCACCGTGCA_6	AGCCACGCACCGTGCA_6	0	Ham_2dpi	3
CGACAGCGTTGCGTAT_6	CGACAGCGTTGCGTAT_6	0	Ham_2dpi	3
GCTTGGGGTCCAGCCA_6	GCTTGGGGTCCAGCCA_6	0	Ham_2dpi	3
TGAACGTAGTCAGCCC_6	TGAACGTAGTCAGCCC_6	0	Ham_2dpi	3
AACCATGCACTCTAGA_6	AACCATGCACTCTAGA_6	0	Ham_2dpi	3
ATGAAAGTCTTCTCAA_6	ATGAAAGTCTTCTCAA_6	0	Ham_2dpi	3
CAGCGTGTCAGCTTGA_6	CAGCGTGTCAGCTTGA_6	0	Ham_2dpi	3
CTCCTCCGTCCGGCAT_6	CTCCTCCGTCCGGCAT_6	0	Ham_2dpi	3
AACAGGGGTCAGTCGC_6	AACAGGGGTCAGTCGC_6	0	Ham_2dpi	3
GTTCCGTGTTGCGGCT_6	GTTCCGTGTTGCGGCT_6	0	Ham_2dpi	3
ATCACAGGTGTAAATG_6	ATCACAGGTGTAAATG_6	0	Ham_2dpi	3
GGCTTTCGTAGATTAG_6	GGCTTTCGTAGATTAG_6	0	Ham_2dpi	3
TTACCATAGGATATGT_6	TTACCATAGGATATGT_6	0	Ham_2dpi	3
TGAGTCAAGTGCTACT_6	TGAGTCAAGTGCTACT_6	0	Ham_2dpi	3
GAGTGTTTCCCTCAAC_6	GAGTGTTTCCCTCAAC_6	0	Ham_2dpi	3
GAGCTGCAGCTCGAAG_6	GAGCTGCAGCTCGAAG_6	0	Ham_2dpi	3
CGGAGAATCCTTCAGC_6	CGGAGAATCCTTCAGC_6	0	Ham_2dpi	3
GCCAGTGTCGCTGATA_6	GCCAGTGTCGCTGATA_6	0	Ham_2dpi	3
CAAGAGGAGGCTTTCA_6	CAAGAGGAGGCTTTCA_6	0	Ham_2dpi	3
CGCGTGATCATTGTTC_6	CGCGTGATCATTGTTC_6	0	Ham_2dpi	3
TCAGGGCCAGTTGCGC_6	TCAGGGCCAGTTGCGC_6	0	Ham_2dpi	3
ACGGGTCAGAGGGTCT_6	ACGGGTCAGAGGGTCT_6	0	Ham_2dpi	3
AAAGGTAGTTATCCAG_6	AAAGGTAGTTATCCAG_6	0	Ham_2dpi	3
CGGTCAGAGGATAATC_6	CGGTCAGAGGATAATC_6	0	Ham_2dpi	3
TATTGCTAGAGAGAAC_6	TATTGCTAGAGAGAAC_6	0	Ham_2dpi	3
CCGATGGGTAGAATAC_6	CCGATGGGTAGAATAC_6	0	Ham_2dpi	3
ACTATGGTCCGAAGGA_6	ACTATGGTCCGAAGGA_6	0	Ham_2dpi	3
TCATTACGTCCCGGTA_6	TCATTACGTCCCGGTA_6	0	Ham_2dpi	3
CTCCCAAGTGATACAA_6	CTCCCAAGTGATACAA_6	0	Ham_2dpi	3
TAACCAGAGTCGAAAT_6	TAACCAGAGTCGAAAT_6	0	Ham_2dpi	3
TTCTAACGTTGTAAAG_6	TTCTAACGTTGTAAAG_6	0	Ham_2dpi	3
GCTCAAAAGGATAATC_6	GCTCAAAAGGATAATC_6	0	Ham_2dpi	3
AGAAATGTCTTGTGCC_6	AGAAATGTCTTGTGCC_6	0	Ham_2dpi	3
TTACCATGTGTTAACC_6	TTACCATGTGTTAACC_6	0	Ham_2dpi	3
AGGGAGTCAGTAGTGG_6	AGGGAGTCAGTAGTGG_6	0	Ham_2dpi	3
CGTAGTACAGATCACT_6	CGTAGTACAGATCACT_6	0	Ham_2dpi	3
ATATCCTCAACGGCTC_6	ATATCCTCAACGGCTC_6	0	Ham_2dpi	3
GGAATGGGTCGATGCC_6	GGAATGGGTCGATGCC_6	0	Ham_2dpi	3
GGGTATTCAAAGCAAT_6	GGGTATTCAAAGCAAT_6	0	Ham_2dpi	3
GAGAAATAGGCCTAAG_6	GAGAAATAGGCCTAAG_6	0	Ham_2dpi	3
GTGAGCCTCTGGGCAC_6	GTGAGCCTCTGGGCAC_6	0	Ham_2dpi	3
GATAGCTGTACAAAGT_6	GATAGCTGTACAAAGT_6	0	Ham_2dpi	3
CGCGTGATCCACGTCT_6	CGCGTGATCCACGTCT_6	0	Ham_2dpi	3
GCATCTCCAACATACC_6	GCATCTCCAACATACC_6	0	Ham_2dpi	3
CTAAGTGGTGCAGATG_6	CTAAGTGGTGCAGATG_6	0	Ham_2dpi	3
GTTACGAAGTAAATGC_6	GTTACGAAGTAAATGC_6	0	Ham_2dpi	3
ATGATCGCACTAAACC_6	ATGATCGCACTAAACC_6	0	Ham_2dpi	3
GTAATCGCAAATTGCC_6	GTAATCGCAAATTGCC_6	0	Ham_2dpi	3
TCAATCTCACCTCGTT_6	TCAATCTCACCTCGTT_6	0	Ham_2dpi	3
CATCCGTAGTATAACG_6	CATCCGTAGTATAACG_6	0	Ham_2dpi	3
CACTTCGGTGCCTGAC_6	CACTTCGGTGCCTGAC_6	0	Ham_2dpi	3
CTCTGGTAGACCCTTA_6	CTCTGGTAGACCCTTA_6	0	Ham_2dpi	3
AAAGTCCCAGCGACAA_6	AAAGTCCCAGCGACAA_6	0	Ham_2dpi	3
GTCGTAAGTTCCTTGC_6	GTCGTAAGTTCCTTGC_6	0	Ham_2dpi	3
GACTGATCATTGACAC_6	GACTGATCATTGACAC_6	0	Ham_2dpi	3
AACCATGTCCATTGTT_6	AACCATGTCCATTGTT_6	0	Ham_2dpi	3
CGCATGGAGTCACGCC_6	CGCATGGAGTCACGCC_6	0	Ham_2dpi	3
GTAATGCTCCGACGGT_6	GTAATGCTCCGACGGT_6	0	Ham_2dpi	3
GTCCTCACAGCAGTCC_6	GTCCTCACAGCAGTCC_6	0	Ham_2dpi	3
GTTCCGTCACCAGCGT_6	GTTCCGTCACCAGCGT_6	0	Ham_2dpi	3
TTTGACTAGATCGCCC_6	TTTGACTAGATCGCCC_6	0	Ham_2dpi	3
TCACATTTCCCTTTGG_6	TCACATTTCCCTTTGG_6	0	Ham_2dpi	3
AATTCCTTCGTCAGAT_6	AATTCCTTCGTCAGAT_6	0	Ham_2dpi	3
AGTGCCGGTCGGTGAA_6	AGTGCCGGTCGGTGAA_6	0	Ham_2dpi	3
TGGTAGTTCAGACAAA_6	TGGTAGTTCAGACAAA_6	0	Ham_2dpi	3
TTTGGTTTCTACTCAT_6	TTTGGTTTCTACTCAT_6	0	Ham_2dpi	3
GAACTGTAGCGCTGCT_6	GAACTGTAGCGCTGCT_6	0	Ham_2dpi	3
TGTAGACCAAGTGACG_6	TGTAGACCAAGTGACG_6	0	Ham_2dpi	3
TGTTCTACATATAGCC_6	TGTTCTACATATAGCC_6	0	Ham_2dpi	3
CTACCCATCAATCGGT_6	CTACCCATCAATCGGT_6	0	Ham_2dpi	3
TTCCAATGTTTGGGTT_6	TTCCAATGTTTGGGTT_6	0	Ham_2dpi	3
GGGTAGATCACCTACC_6	GGGTAGATCACCTACC_6	0	Ham_2dpi	3
TGTGATGCAGCTACAT_6	TGTGATGCAGCTACAT_6	0	Ham_2dpi	3
ATGGAGGGTTGGGAAC_6	ATGGAGGGTTGGGAAC_6	0	Ham_2dpi	3
ATTGTTCTCAGCTAGT_6	ATTGTTCTCAGCTAGT_6	0	Ham_2dpi	3
TGTTCCGTCTTCGTAT_6	TGTTCCGTCTTCGTAT_6	0	Ham_2dpi	3
TCCCAGTCACTGAATC_6	TCCCAGTCACTGAATC_6	0	Ham_2dpi	3
GGTTAACAGGCTCACC_6	GGTTAACAGGCTCACC_6	0	Ham_2dpi	3
TCATATCTCGTCGATA_6	TCATATCTCGTCGATA_6	0	Ham_2dpi	3
GCACGTGGTAGAAACT_6	GCACGTGGTAGAAACT_6	0	Ham_2dpi	3
TTATTGCCACGAGGTA_6	TTATTGCCACGAGGTA_6	0	Ham_2dpi	3
GCCGATGAGTCGCCAC_6	GCCGATGAGTCGCCAC_6	0	Ham_2dpi	3
TCTTGCGCAGCACAAG_6	TCTTGCGCAGCACAAG_6	0	Ham_2dpi	3
ATCTTCATCGCTTTAT_6	ATCTTCATCGCTTTAT_6	0	Ham_2dpi	3
CCCTTAGAGTGATAGT_6	CCCTTAGAGTGATAGT_6	0	Ham_2dpi	3
GACTTCCAGGGTGGGA_6	GACTTCCAGGGTGGGA_6	0	Ham_2dpi	3
TGAGGGACATTCTCCG_6	TGAGGGACATTCTCCG_6	0	Ham_2dpi	3
CGTGAATCACGCACCA_6	CGTGAATCACGCACCA_6	0	Ham_2dpi	3
ATAGGCTCAGACAATA_6	ATAGGCTCAGACAATA_6	0	Ham_2dpi	3
GGTAACTCACGCTGTG_6	GGTAACTCACGCTGTG_6	0	Ham_2dpi	3
TCGGGACGTCATCAGT_6	TCGGGACGTCATCAGT_6	0	Ham_2dpi	3
AGGTCTAGTAATTGGA_6	AGGTCTAGTAATTGGA_6	0	Ham_2dpi	3
CATGCGGCAAGAGTTA_6	CATGCGGCAAGAGTTA_6	0	Ham_2dpi	3
AGTAGTCCAAATGAGT_6	AGTAGTCCAAATGAGT_6	0	Ham_2dpi	3
CTGCCTAGTGTTGACT_6	CTGCCTAGTGTTGACT_6	0	Ham_2dpi	3
TCCAGAATCGGCACTG_6	TCCAGAATCGGCACTG_6	0	Ham_2dpi	3
CCTTCAGCACCAGACC_6	CCTTCAGCACCAGACC_6	0	Ham_2dpi	3
TAGGAGGTCAGCCTTC_6	TAGGAGGTCAGCCTTC_6	0	Ham_2dpi	3
TATCCTAGTAGTAAGT_6	TATCCTAGTAGTAAGT_6	0	Ham_2dpi	3
GACCAATTCCGAGAAG_6	GACCAATTCCGAGAAG_6	0	Ham_2dpi	3
AGGATCTCACGTCGGT_6	AGGATCTCACGTCGGT_6	0	Ham_2dpi	3
ACTACGACACGTCTCT_6	ACTACGACACGTCTCT_6	0	Ham_2dpi	3
CAAGGGAAGCGAATGC_6	CAAGGGAAGCGAATGC_6	0	Ham_2dpi	3
ATGACCAAGAGTATAC_6	ATGACCAAGAGTATAC_6	0	Ham_2dpi	3
TTGCGTCCATCCTGTC_6	TTGCGTCCATCCTGTC_6	0	Ham_2dpi	3
TGCAGTACATTGAGGG_6	TGCAGTACATTGAGGG_6	0	Ham_2dpi	3
TCACACCGTGGTATGG_6	TCACACCGTGGTATGG_6	0	Ham_2dpi	3
ATAGAGATCGTAGGGA_6	ATAGAGATCGTAGGGA_6	0	Ham_2dpi	3
CAGGTATCACTACCCT_6	CAGGTATCACTACCCT_6	0	Ham_2dpi	3
CATTGAGGTTGCTCCT_6	CATTGAGGTTGCTCCT_6	0	Ham_2dpi	3
ACGATCATCATGGAGG_6	ACGATCATCATGGAGG_6	0	Ham_2dpi	3
ACGTAGTTCAGGAAGC_6	ACGTAGTTCAGGAAGC_6	0	Ham_2dpi	3
AGGAAATTCGTGGCGT_6	AGGAAATTCGTGGCGT_6	0	Ham_2dpi	3
TAAGCGTGTCGGCACT_6	TAAGCGTGTCGGCACT_6	0	Ham_2dpi	3
AGATCGTAGAGGCGGA_6	AGATCGTAGAGGCGGA_6	0	Ham_2dpi	3
CAGCACGAGTTGAAGT_6	CAGCACGAGTTGAAGT_6	0	Ham_2dpi	3
GGGCTCATCCATTTGT_6	GGGCTCATCCATTTGT_6	0	Ham_2dpi	3
CTCTGGTAGTTGCCTA_6	CTCTGGTAGTTGCCTA_6	0	Ham_2dpi	3
ACCGTTCTCCGATAGT_6	ACCGTTCTCCGATAGT_6	0	Ham_2dpi	3
CTGTATTAGTTAGAAC_6	CTGTATTAGTTAGAAC_6	0	Ham_2dpi	3
AGATGAAGTTTCTATC_6	AGATGAAGTTTCTATC_6	0	Ham_2dpi	3
TTCGCTGGTGCCCGTA_6	TTCGCTGGTGCCCGTA_6	0	Ham_2dpi	3
TACCTGCAGACCTGGA_6	TACCTGCAGACCTGGA_6	0	Ham_2dpi	3
AATCGACCAGCGTACC_6	AATCGACCAGCGTACC_6	0	Ham_2dpi	3
GATTGGTGTAATTAGG_6	GATTGGTGTAATTAGG_6	0	Ham_2dpi	3
TCGATTTCAACTCATG_6	TCGATTTCAACTCATG_6	0	Ham_2dpi	3
ACAGGGACACAAGTTC_6	ACAGGGACACAAGTTC_6	0	Ham_2dpi	3
ACCATTTGTGCTCCGA_6	ACCATTTGTGCTCCGA_6	0	Ham_2dpi	3
TGAATGCAGTCATTGC_6	TGAATGCAGTCATTGC_6	0	Ham_2dpi	3
AATTCCTTCTCATGCC_6	AATTCCTTCTCATGCC_6	0	Ham_2dpi	3
GGGTAGATCGCCTCTA_6	GGGTAGATCGCCTCTA_6	0	Ham_2dpi	3
AGAGCAGGTCGTATGT_6	AGAGCAGGTCGTATGT_6	0	Ham_2dpi	3
GAAACCTTCCGACAGC_6	GAAACCTTCCGACAGC_6	0	Ham_2dpi	3
GTGCACGGTGCTGTCG_6	GTGCACGGTGCTGTCG_6	0	Ham_2dpi	3
TATCTTGGTTTACTTC_6	TATCTTGGTTTACTTC_6	0	Ham_2dpi	3
TCTAACTTCGGCAGTC_6	TCTAACTTCGGCAGTC_6	0	Ham_2dpi	3
AGATCCAGTGTTCAGT_6	AGATCCAGTGTTCAGT_6	0	Ham_2dpi	3
TCTTAGTGTAGTATAG_6	TCTTAGTGTAGTATAG_6	0	Ham_2dpi	3
TCTTGCGTCACCATGA_6	TCTTGCGTCACCATGA_6	0	Ham_2dpi	3
CCGATGGGTGCTGTCG_6	CCGATGGGTGCTGTCG_6	0	Ham_2dpi	3
TCAGCAATCCTCTGCA_6	TCAGCAATCCTCTGCA_6	0	Ham_2dpi	3
CAAGGGAAGAAACCCG_6	CAAGGGAAGAAACCCG_6	0	Ham_2dpi	3
TCCTCTTAGGTTCTTG_6	TCCTCTTAGGTTCTTG_6	0	Ham_2dpi	3
GTGCACGGTATCTCGA_6	GTGCACGGTATCTCGA_6	0	Ham_2dpi	3
CCTCATGTCACGGTCG_6	CCTCATGTCACGGTCG_6	0	Ham_2dpi	3
CACTAAGCACCTGATA_6	CACTAAGCACCTGATA_6	0	Ham_2dpi	3
GTACAGTGTAGACAAT_6	GTACAGTGTAGACAAT_6	0	Ham_2dpi	3
TTTACTGCAGAGTGTG_6	TTTACTGCAGAGTGTG_6	0	Ham_2dpi	3
CTCTGGTAGTTGCTCA_6	CTCTGGTAGTTGCTCA_6	0	Ham_2dpi	3
AAGACAAGTAGTCTGT_6	AAGACAAGTAGTCTGT_6	0	Ham_2dpi	3
GTCAAGTAGTTGGCTT_6	GTCAAGTAGTTGGCTT_6	0	Ham_2dpi	3
GTTACCCCAAACTCTG_6	GTTACCCCAAACTCTG_6	0	Ham_2dpi	3
AGTTCGATCCCTCGTA_6	AGTTCGATCCCTCGTA_6	0	Ham_2dpi	3
ACATCGATCTTCCTAA_6	ACATCGATCTTCCTAA_6	0	Ham_2dpi	3
TTACCATGTTCTCGCT_6	TTACCATGTTCTCGCT_6	0	Ham_2dpi	3
CAGATCATCTATTTCG_6	CAGATCATCTATTTCG_6	0	Ham_2dpi	3
TTTACTGCATAACCCA_6	TTTACTGCATAACCCA_6	0	Ham_2dpi	3
GTATTGGGTCCAGCGT_6	GTATTGGGTCCAGCGT_6	0	Ham_2dpi	3
GTTGCTCTCGCTGCGA_6	GTTGCTCTCGCTGCGA_6	0	Ham_2dpi	3
TTGCGTCCAACGCCCA_6	TTGCGTCCAACGCCCA_6	0	Ham_2dpi	3
CGGACACCAACATACC_6	CGGACACCAACATACC_6	0	Ham_2dpi	3
CAATCGAGTTGCCGAC_6	CAATCGAGTTGCCGAC_6	0	Ham_2dpi	3
TAAGCGTCAATGAAAC_6	TAAGCGTCAATGAAAC_6	0	Ham_2dpi	3
GGAATCTCATCAACCA_6	GGAATCTCATCAACCA_6	0	Ham_2dpi	3
GTTACGAAGGTTAGTA_6	GTTACGAAGGTTAGTA_6	0	Ham_2dpi	3
AGGAGGTAGCCGTTGC_6	AGGAGGTAGCCGTTGC_6	0	Ham_2dpi	3
TTGGTTTAGTGTACAA_6	TTGGTTTAGTGTACAA_6	0	Ham_2dpi	3
AGAAGCGTCCTCATAT_6	AGAAGCGTCCTCATAT_6	0	Ham_2dpi	3
CAATACGAGCGCCTAC_6	CAATACGAGCGCCTAC_6	0	Ham_2dpi	3
CCTCAACTCTAGCAAC_6	CCTCAACTCTAGCAAC_6	0	Ham_2dpi	3
GTTGTGACATGGTACT_6	GTTGTGACATGGTACT_6	0	Ham_2dpi	3
CTCTGGTCATTGGGAG_6	CTCTGGTCATTGGGAG_6	0	Ham_2dpi	3
TTCTAACAGCCTAGGA_6	TTCTAACAGCCTAGGA_6	0	Ham_2dpi	3
ACTTTCAAGCGCTGCT_6	ACTTTCAAGCGCTGCT_6	0	Ham_2dpi	3
GGCTTTCTCCACACAA_6	GGCTTTCTCCACACAA_6	0	Ham_2dpi	3
GGTGAAGAGCAACAAT_6	GGTGAAGAGCAACAAT_6	0	Ham_2dpi	3
GAGTGTTGTCATCGGC_6	GAGTGTTGTCATCGGC_6	0	Ham_2dpi	3
ATCGGATCATGGGAAC_6	ATCGGATCATGGGAAC_6	0	Ham_2dpi	3
GTGTCCTAGCAGTCTT_6	GTGTCCTAGCAGTCTT_6	0	Ham_2dpi	3
ATCGTGAAGTAAACTG_6	ATCGTGAAGTAAACTG_6	0	Ham_2dpi	3
GTGTAACGTGGCTCTG_6	GTGTAACGTGGCTCTG_6	0	Ham_2dpi	3
GCGGAAACAGTGTATC_6	GCGGAAACAGTGTATC_6	0	Ham_2dpi	3
GTGCTTCCAACCCTCT_6	GTGCTTCCAACCCTCT_6	0	Ham_2dpi	3
TGTAACGGTATACCCA_6	TGTAACGGTATACCCA_6	0	Ham_2dpi	3
AATGGCTCAGGCACAA_6	AATGGCTCAGGCACAA_6	0	Ham_2dpi	3
TTTACTGGTGAGCCAA_6	TTTACTGGTGAGCCAA_6	0	Ham_2dpi	3
AGCTACACAATATCCG_6	AGCTACACAATATCCG_6	0	Ham_2dpi	3
ATCACGATCCGTACGG_6	ATCACGATCCGTACGG_6	0	Ham_2dpi	3
TCATCATAGATTACCC_6	TCATCATAGATTACCC_6	0	Ham_2dpi	3
ATGACCACAGTTTCAG_6	ATGACCACAGTTTCAG_6	0	Ham_2dpi	3
TTGGGTAAGCTAGATA_6	TTGGGTAAGCTAGATA_6	0	Ham_2dpi	3
GGGCGTTCACCTCTGT_6	GGGCGTTCACCTCTGT_6	0	Ham_2dpi	3
GGGCTCATCCTAACAG_6	GGGCTCATCCTAACAG_6	0	Ham_2dpi	3
ACCCTTGCAGGCACTC_6	ACCCTTGCAGGCACTC_6	0	Ham_2dpi	3
CGCGTGAGTAACTGCT_6	CGCGTGAGTAACTGCT_6	0	Ham_2dpi	3
TCTACATGTCGAGTTT_6	TCTACATGTCGAGTTT_6	0	Ham_2dpi	3
GTGGTTATCCAAGCCG_6	GTGGTTATCCAAGCCG_6	0	Ham_2dpi	3
GTAGGTTAGATCACTC_6	GTAGGTTAGATCACTC_6	0	Ham_2dpi	3
GACCCTTGTCCTTTGC_6	GACCCTTGTCCTTTGC_6	0	Ham_2dpi	3
TTGGTTTCATCCTAAG_6	TTGGTTTCATCCTAAG_6	0	Ham_2dpi	3
GACCCTTAGCCAAGTG_6	GACCCTTAGCCAAGTG_6	0	Ham_2dpi	3
TTGGTTTAGATGACCG_6	TTGGTTTAGATGACCG_6	0	Ham_2dpi	3
TCCGATCTCGGCTGTG_6	TCCGATCTCGGCTGTG_6	0	Ham_2dpi	3
CAAAGAAAGGCGACAT_6	CAAAGAAAGGCGACAT_6	0	Ham_2dpi	3
ATCTTCAAGGTATTGA_6	ATCTTCAAGGTATTGA_6	0	Ham_2dpi	3
GGACGTCCAGAAATCA_6	GGACGTCCAGAAATCA_6	0	Ham_2dpi	3
CAGAGCCGTACATTGC_6	CAGAGCCGTACATTGC_6	0	Ham_2dpi	3
GTTACCCGTGAGAGGG_6	GTTACCCGTGAGAGGG_6	0	Ham_2dpi	3
TCCTCCCCATAGCACT_6	TCCTCCCCATAGCACT_6	0	Ham_2dpi	3
GCTCAAACAAACACGG_6	GCTCAAACAAACACGG_6	0	Ham_2dpi	3
AGTCTCCGTGTGATGG_6	AGTCTCCGTGTGATGG_6	0	Ham_2dpi	3
AAGTACCTCCAACTGA_6	AAGTACCTCCAACTGA_6	0	Ham_2dpi	3
GAGTGTTTCAGCGGAA_6	GAGTGTTTCAGCGGAA_6	0	Ham_2dpi	3
GTGTGGCCACAGTATC_6	GTGTGGCCACAGTATC_6	0	Ham_2dpi	3
GTCATGACATAGAAAC_6	GTCATGACATAGAAAC_6	0	Ham_2dpi	3
GTCATTTTCAACTCTT_6	GTCATTTTCAACTCTT_6	0	Ham_2dpi	3
TATACCTAGAAGCCTG_6	TATACCTAGAAGCCTG_6	0	Ham_2dpi	3
TCGTGCTGTATGGGAC_6	TCGTGCTGTATGGGAC_6	0	Ham_2dpi	3
CCTACGTAGCTTGTTG_6	CCTACGTAGCTTGTTG_6	0	Ham_2dpi	3
CTCATCGCACGACCTG_6	CTCATCGCACGACCTG_6	0	Ham_2dpi	3
GGCTTTCCAGACCAGA_6	GGCTTTCCAGACCAGA_6	0	Ham_2dpi	3
TTGTGGACACGCCAGT_7	TTGTGGACACGCCAGT_7	0	Ham_3dpi	1
AGACCATAGCTCTTCC_7	AGACCATAGCTCTTCC_7	0	Ham_3dpi	1
AGTGTTGCAGAACGCA_7	AGTGTTGCAGAACGCA_7	0	Ham_3dpi	1
ACCTGAAAGTAACCTC_7	ACCTGAAAGTAACCTC_7	0	Ham_3dpi	1
GAAGCGACAATTTCCT_7	GAAGCGACAATTTCCT_7	0	Ham_3dpi	1
TATATCCGTCCCTCAT_7	TATATCCGTCCCTCAT_7	0	Ham_3dpi	1
TGGGCGTAGCACTCTA_7	TGGGCGTAGCACTCTA_7	0	Ham_3dpi	1
ATCGCCTTCAAATGAG_7	ATCGCCTTCAAATGAG_7	0	Ham_3dpi	1
CAGATACCAGCTCTGG_7	CAGATACCAGCTCTGG_7	0	Ham_3dpi	1
TGGTAGTGTCATATGC_7	TGGTAGTGTCATATGC_7	0	Ham_3dpi	1
ACAAGCTGTCATCACA_7	ACAAGCTGTCATCACA_7	0	Ham_3dpi	1
GGGTAGACAAGTGACG_7	GGGTAGACAAGTGACG_7	0	Ham_3dpi	1
GTGGAGATCCGTGTCT_7	GTGGAGATCCGTGTCT_7	0	Ham_3dpi	1
GGAATGGCATCAGCAT_7	GGAATGGCATCAGCAT_7	0	Ham_3dpi	1
AGACAAAAGAATTGTG_7	AGACAAAAGAATTGTG_7	0	Ham_3dpi	1
AGATGAAGTACCGTCG_7	AGATGAAGTACCGTCG_7	0	Ham_3dpi	1
ACACGCGTCAAACTGC_7	ACACGCGTCAAACTGC_7	0	Ham_3dpi	1
CAACAGTGTACAGAAT_7	CAACAGTGTACAGAAT_7	0	Ham_3dpi	1
AACACACTCATCACCC_7	AACACACTCATCACCC_7	0	Ham_3dpi	1
CGACAGCAGAGCTGCA_7	CGACAGCAGAGCTGCA_7	0	Ham_3dpi	1
CACGTTCTCCATTTCA_7	CACGTTCTCCATTTCA_7	0	Ham_3dpi	1
AGGTTACAGAGAGCGG_7	AGGTTACAGAGAGCGG_7	0	Ham_3dpi	1
GAAGAATCAGGTCAAG_7	GAAGAATCAGGTCAAG_7	0	Ham_3dpi	1
TGGGATTAGAGTCCGA_7	TGGGATTAGAGTCCGA_7	0	Ham_3dpi	1
CACACAAGTATCAAGA_7	CACACAAGTATCAAGA_7	0	Ham_3dpi	1
AAGCATCCAGATCCTA_7	AAGCATCCAGATCCTA_7	0	Ham_3dpi	1
GGGATCCGTTGATGTC_7	GGGATCCGTTGATGTC_7	0	Ham_3dpi	1
GAACTGTAGATGTTGA_7	GAACTGTAGATGTTGA_7	0	Ham_3dpi	1
AATAGAGGTTTGCAGT_7	AATAGAGGTTTGCAGT_7	0	Ham_3dpi	1
TGTTCCGAGGTTGGTG_7	TGTTCCGAGGTTGGTG_7	0	Ham_3dpi	1
AGGATCTAGAGGCCAT_7	AGGATCTAGAGGCCAT_7	0	Ham_3dpi	1
TTAGGCACAGCGACCT_7	TTAGGCACAGCGACCT_7	0	Ham_3dpi	1
GTTAGACAGATTGACA_7	GTTAGACAGATTGACA_7	0	Ham_3dpi	1
CCCATTGTCATGTCTT_7	CCCATTGTCATGTCTT_7	0	Ham_3dpi	1
TTTCGATGTGCAATGG_7	TTTCGATGTGCAATGG_7	0	Ham_3dpi	1
TGTCCTGCAAGGCGTA_7	TGTCCTGCAAGGCGTA_7	0	Ham_3dpi	1
AGGTTACGTGCGTTTA_7	AGGTTACGTGCGTTTA_7	0	Ham_3dpi	1
AGGAGGTTCGTCGGGT_7	AGGAGGTTCGTCGGGT_7	0	Ham_3dpi	1
AGTAGCTAGCTCATAC_7	AGTAGCTAGCTCATAC_7	0	Ham_3dpi	1
GTAGCTATCAAGTGTC_7	GTAGCTATCAAGTGTC_7	0	Ham_3dpi	1
CCCTTAGCATGGCCCA_7	CCCTTAGCATGGCCCA_7	0	Ham_3dpi	1
ACCCTCATCTTCCCGA_7	ACCCTCATCTTCCCGA_7	0	Ham_3dpi	1
TTCCACGGTGGCTCTG_7	TTCCACGGTGGCTCTG_7	0	Ham_3dpi	1
AGCATCACAGCACAAG_7	AGCATCACAGCACAAG_7	0	Ham_3dpi	1
TAATTCCTCTAGTGAC_7	TAATTCCTCTAGTGAC_7	0	Ham_3dpi	1
AACCAACGTCTGCGCA_7	AACCAACGTCTGCGCA_7	0	Ham_3dpi	1
TGGAGAGGTCGAAACG_7	TGGAGAGGTCGAAACG_7	0	Ham_3dpi	1
TGATGCACACGGCCAT_7	TGATGCACACGGCCAT_7	0	Ham_3dpi	1
CACGTGGCAAACACCT_7	CACGTGGCAAACACCT_7	0	Ham_3dpi	1
CTATCCGTCGGTCGGT_7	CTATCCGTCGGTCGGT_7	0	Ham_3dpi	1
ATCGCCTGTTACCTTT_7	ATCGCCTGTTACCTTT_7	0	Ham_3dpi	1
ATAGACCAGTGGTTAA_7	ATAGACCAGTGGTTAA_7	0	Ham_3dpi	1
GTAGGAGCACTGGAAG_7	GTAGGAGCACTGGAAG_7	0	Ham_3dpi	1
CAGCAGCCAGAAGTGC_7	CAGCAGCCAGAAGTGC_7	0	Ham_3dpi	1
CCTGTTGAGGCACCAA_7	CCTGTTGAGGCACCAA_7	0	Ham_3dpi	1
CGAGGAACACCGTCTT_7	CGAGGAACACCGTCTT_7	0	Ham_3dpi	1
GTGGTTAAGTTGCCCG_7	GTGGTTAAGTTGCCCG_7	0	Ham_3dpi	1
AACCAACAGCGTCAGA_7	AACCAACAGCGTCAGA_7	0	Ham_3dpi	1
TTCCGTGTCAGCTGAT_7	TTCCGTGTCAGCTGAT_7	0	Ham_3dpi	1
ACGTCCTCAGCTATTG_7	ACGTCCTCAGCTATTG_7	0	Ham_3dpi	1
GGAAGTGCATCCTTCG_7	GGAAGTGCATCCTTCG_7	0	Ham_3dpi	1
GCAGTTAAGGTAAACT_7	GCAGTTAAGGTAAACT_7	0	Ham_3dpi	1
TTGATGGCAAGAGTTA_7	TTGATGGCAAGAGTTA_7	0	Ham_3dpi	1
GCAGGCTTCACGGAGA_7	GCAGGCTTCACGGAGA_7	0	Ham_3dpi	1
AGGGTCCCAGAAGTGC_7	AGGGTCCCAGAAGTGC_7	0	Ham_3dpi	1
CCTTGTGGTCCAGCAC_7	CCTTGTGGTCCAGCAC_7	0	Ham_3dpi	1
AGGTTGTTCCACTAGA_7	AGGTTGTTCCACTAGA_7	0	Ham_3dpi	1
AGGACTTGTGACGCCT_7	AGGACTTGTGACGCCT_7	0	Ham_3dpi	1
GATCCCTTCGGAAGGT_7	GATCCCTTCGGAAGGT_7	0	Ham_3dpi	1
TATGTTCTCGGAACTT_7	TATGTTCTCGGAACTT_7	0	Ham_3dpi	1
GATCACAAGCGACAGT_7	GATCACAAGCGACAGT_7	0	Ham_3dpi	1
TTTCATGCAGAGGTAC_7	TTTCATGCAGAGGTAC_7	0	Ham_3dpi	1
CTAGGTATCATTCATC_7	CTAGGTATCATTCATC_7	0	Ham_3dpi	1
CAGGCCACATCGTTCC_7	CAGGCCACATCGTTCC_7	0	Ham_3dpi	1
TCATCATTCGACGCTG_7	TCATCATTCGACGCTG_7	0	Ham_3dpi	1
CGTAATGTCTTCTGTA_7	CGTAATGTCTTCTGTA_7	0	Ham_3dpi	1
CAGCGTGTCACTGGGC_7	CAGCGTGTCACTGGGC_7	0	Ham_3dpi	1
CTTCCGAAGCCGCACT_7	CTTCCGAAGCCGCACT_7	0	Ham_3dpi	1
TGGGAAGAGATGCAGC_7	TGGGAAGAGATGCAGC_7	0	Ham_3dpi	1
CGTGATATCACGGACC_7	CGTGATATCACGGACC_7	0	Ham_3dpi	1
TGACGCGCATAGACTC_7	TGACGCGCATAGACTC_7	0	Ham_3dpi	1
CATTCCGCACGTAGAG_7	CATTCCGCACGTAGAG_7	0	Ham_3dpi	1
ACATGCATCACCTACC_7	ACATGCATCACCTACC_7	0	Ham_3dpi	1
TATCCTAGTATGCAAA_7	TATCCTAGTATGCAAA_7	0	Ham_3dpi	1
GACAGCCCAACTACGT_7	GACAGCCCAACTACGT_7	0	Ham_3dpi	1
ATCGATGGTCCCGTGA_7	ATCGATGGTCCCGTGA_7	0	Ham_3dpi	1
ATTCCCGAGTTACGTC_7	ATTCCCGAGTTACGTC_7	0	Ham_3dpi	1
CAGATACTCGTACACA_7	CAGATACTCGTACACA_7	0	Ham_3dpi	1
ACGGGTCGTTATGGTC_7	ACGGGTCGTTATGGTC_7	0	Ham_3dpi	1
CTAACCCTCACGAGGA_7	CTAACCCTCACGAGGA_7	0	Ham_3dpi	1
CTAACCCTCAAACTGC_7	CTAACCCTCAAACTGC_7	0	Ham_3dpi	1
GATTCTTCATGCGGTC_7	GATTCTTCATGCGGTC_7	0	Ham_3dpi	1
CACAGATCACGTAGAG_7	CACAGATCACGTAGAG_7	0	Ham_3dpi	1
AGGTGTTTCGACGACC_7	AGGTGTTTCGACGACC_7	0	Ham_3dpi	1
GTTAGACAGCCTAGGA_7	GTTAGACAGCCTAGGA_7	0	Ham_3dpi	1
TAGGTTGCACTCCGAG_7	TAGGTTGCACTCCGAG_7	0	Ham_3dpi	1
CATTCATAGACCTGGA_7	CATTCATAGACCTGGA_7	0	Ham_3dpi	1
ATGTCCCAGAGAGCAA_7	ATGTCCCAGAGAGCAA_7	0	Ham_3dpi	1
CGTCCATTCACCTTGC_7	CGTCCATTCACCTTGC_7	0	Ham_3dpi	1
CGATCGGCAAGTGGGT_7	CGATCGGCAAGTGGGT_7	0	Ham_3dpi	1
ATGAGGGTCGGAATGG_7	ATGAGGGTCGGAATGG_7	0	Ham_3dpi	1
GCACTAAGTGAGTGAC_7	GCACTAAGTGAGTGAC_7	0	Ham_3dpi	1
TCACTCGAGCGTGCCT_7	TCACTCGAGCGTGCCT_7	0	Ham_3dpi	1
GTAGAGGAGCTCGACC_7	GTAGAGGAGCTCGACC_7	0	Ham_3dpi	1
GCGTGCAAGAGCACTG_7	GCGTGCAAGAGCACTG_7	0	Ham_3dpi	1
TCAGTCCGTAGGCAAC_7	TCAGTCCGTAGGCAAC_7	0	Ham_3dpi	1
CACTTCGTCCAGGACC_7	CACTTCGTCCAGGACC_7	0	Ham_3dpi	1
TGATCAGGTACTCCGG_7	TGATCAGGTACTCCGG_7	0	Ham_3dpi	1
TTTCGATTCTCTGAGA_7	TTTCGATTCTCTGAGA_7	0	Ham_3dpi	1
GAACACTTCTCGTCAC_7	GAACACTTCTCGTCAC_7	0	Ham_3dpi	1
ACGTAACGTCTATGAC_7	ACGTAACGTCTATGAC_7	0	Ham_3dpi	1
GAGACTTGTTTAGAGA_7	GAGACTTGTTTAGAGA_7	0	Ham_3dpi	1
TAGACTGAGCGTGAGT_7	TAGACTGAGCGTGAGT_7	0	Ham_3dpi	1
TTTGGTTTCGGCTGGT_7	TTTGGTTTCGGCTGGT_7	0	Ham_3dpi	1
CATGCAATCCTTCACG_7	CATGCAATCCTTCACG_7	0	Ham_3dpi	1
AAGCCATCAGACCTGC_7	AAGCCATCAGACCTGC_7	0	Ham_3dpi	1
GTCAAGTGTATGGTTC_7	GTCAAGTGTATGGTTC_7	0	Ham_3dpi	1
CAGATCATCCTAGCTC_7	CAGATCATCCTAGCTC_7	0	Ham_3dpi	1
GTTGCGGAGTCATCGT_7	GTTGCGGAGTCATCGT_7	0	Ham_3dpi	1
CCTCTAGTCAAACTGC_7	CCTCTAGTCAAACTGC_7	0	Ham_3dpi	1
CTTGATTCAATGACCT_7	CTTGATTCAATGACCT_7	0	Ham_3dpi	1
TGCAGGCTCAGCTGAT_7	TGCAGGCTCAGCTGAT_7	0	Ham_3dpi	1
GTTCGCTTCACAGTGT_7	GTTCGCTTCACAGTGT_7	0	Ham_3dpi	1
AGGGCCTTCACTAGCA_7	AGGGCCTTCACTAGCA_7	0	Ham_3dpi	1
TTCGCTGAGGCAGTCA_7	TTCGCTGAGGCAGTCA_7	0	Ham_3dpi	1
TCAAGACAGCGATGAC_7	TCAAGACAGCGATGAC_7	0	Ham_3dpi	1
AACCTTTAGCGCCATC_7	AACCTTTAGCGCCATC_7	0	Ham_3dpi	1
CAGGCCAAGACGTCGA_7	CAGGCCAAGACGTCGA_7	0	Ham_3dpi	1
GACCTTCGTGCTCCGA_7	GACCTTCGTGCTCCGA_7	0	Ham_3dpi	1
AACAAGAAGCTCTGTA_7	AACAAGAAGCTCTGTA_7	0	Ham_3dpi	1
AGATCGTAGAGTATAC_7	AGATCGTAGAGTATAC_7	0	Ham_3dpi	1
TCGTAGACAGGTGGAT_7	TCGTAGACAGGTGGAT_7	0	Ham_3dpi	1
TTCATTGTCACTACGA_7	TTCATTGTCACTACGA_7	0	Ham_3dpi	1
TGCTTCGTCTATGTGG_7	TGCTTCGTCTATGTGG_7	0	Ham_3dpi	1
AGCCAGCAGGGTACGT_7	AGCCAGCAGGGTACGT_7	0	Ham_3dpi	1
CCAATTTGTCATGGCC_7	CCAATTTGTCATGGCC_7	0	Ham_3dpi	1
CCATAAGCAAGGTCTT_7	CCATAAGCAAGGTCTT_7	0	Ham_3dpi	1
TGGCGTGAGCCTCGTG_7	TGGCGTGAGCCTCGTG_7	0	Ham_3dpi	1
GTCTTTATCTGGTCAA_7	GTCTTTATCTGGTCAA_7	0	Ham_3dpi	1
TGAATGCAGGAGATAG_7	TGAATGCAGGAGATAG_7	0	Ham_3dpi	1
TTTCACATCCTGGGAC_7	TTTCACATCCTGGGAC_7	0	Ham_3dpi	1
TTCTTCCGTGAGACGT_7	TTCTTCCGTGAGACGT_7	0	Ham_3dpi	1
AGATCCAGTTATGACC_7	AGATCCAGTTATGACC_7	0	Ham_3dpi	1
CAGCAGCGTAATTAGG_7	CAGCAGCGTAATTAGG_7	0	Ham_3dpi	1
TATCTGTTCCTGCTAC_7	TATCTGTTCCTGCTAC_7	0	Ham_3dpi	1
TCATGAGTCTTTCCAA_7	TCATGAGTCTTTCCAA_7	0	Ham_3dpi	1
TGAGCATCAGTACTAC_7	TGAGCATCAGTACTAC_7	0	Ham_3dpi	1
AGAAGCGAGCCTTCTC_7	AGAAGCGAGCCTTCTC_7	0	Ham_3dpi	1
CTGTAGACAGCTTTGA_7	CTGTAGACAGCTTTGA_7	0	Ham_3dpi	1
GATTGGTAGGCTGTAG_7	GATTGGTAGGCTGTAG_7	0	Ham_3dpi	1
AAGCATCGTCTCACAA_7	AAGCATCGTCTCACAA_7	0	Ham_3dpi	1
TTGGGTAAGACTGTTC_7	TTGGGTAAGACTGTTC_7	0	Ham_3dpi	1
TTCCACGTCTTCTGTA_7	TTCCACGTCTTCTGTA_7	0	Ham_3dpi	1
AGCCAATGTCGAATTC_7	AGCCAATGTCGAATTC_7	0	Ham_3dpi	1
GGTAATCGTTGTGTAC_7	GGTAATCGTTGTGTAC_7	0	Ham_3dpi	1
TCTTGCGTCAGGAACG_7	TCTTGCGTCAGGAACG_7	0	Ham_3dpi	1
GCACGGTCACGGATCC_7	GCACGGTCACGGATCC_7	0	Ham_3dpi	1
GTGACGCAGGCTGAAC_8	GTGACGCAGGCTGAAC_8	0	Ham_3dpi	2
TATTCCAAGCTACAAA_8	TATTCCAAGCTACAAA_8	0	Ham_3dpi	2
GCCGTGACATACATCG_8	GCCGTGACATACATCG_8	0	Ham_3dpi	2
GAGTTTGGTACTTGTG_8	GAGTTTGGTACTTGTG_8	0	Ham_3dpi	2
CATTCCGTCGCTATTT_8	CATTCCGTCGCTATTT_8	0	Ham_3dpi	2
ATTATCCTCTGCACCT_8	ATTATCCTCTGCACCT_8	0	Ham_3dpi	2
AGCCAGCTCACTACTT_8	AGCCAGCTCACTACTT_8	0	Ham_3dpi	2
TCGCACTTCTCCTGTG_8	TCGCACTTCTCCTGTG_8	0	Ham_3dpi	2
GATAGCTGTACCCGCA_8	GATAGCTGTACCCGCA_8	0	Ham_3dpi	2
CTGAGGCGTGCCTACG_8	CTGAGGCGTGCCTACG_8	0	Ham_3dpi	2
ATTCCTAAGCTAGAAT_8	ATTCCTAAGCTAGAAT_8	0	Ham_3dpi	2
ACGGGTCGTACCAGAG_8	ACGGGTCGTACCAGAG_8	0	Ham_3dpi	2
ACGGTTATCACAGAGG_8	ACGGTTATCACAGAGG_8	0	Ham_3dpi	2
GCTACAATCGAGCCAC_8	GCTACAATCGAGCCAC_8	0	Ham_3dpi	2
CTGTCGTTCGATACGT_8	CTGTCGTTCGATACGT_8	0	Ham_3dpi	2
ATGGAGGTCATCGACA_8	ATGGAGGTCATCGACA_8	0	Ham_3dpi	2
CGGAGAAGTTGTAGCT_8	CGGAGAAGTTGTAGCT_8	0	Ham_3dpi	2
GGAATGGAGGTTAAAC_8	GGAATGGAGGTTAAAC_8	0	Ham_3dpi	2
TGTCCTGAGACGCTCC_8	TGTCCTGAGACGCTCC_8	0	Ham_3dpi	2
GATAGCTAGTAATTGG_8	GATAGCTAGTAATTGG_8	0	Ham_3dpi	2
TAAGCACCACGCTGCA_8	TAAGCACCACGCTGCA_8	0	Ham_3dpi	2
CATGGTACAGCTATTG_8	CATGGTACAGCTATTG_8	0	Ham_3dpi	2
TTCTAACTCCTACGGG_8	TTCTAACTCCTACGGG_8	0	Ham_3dpi	2
ATAGGCTTCAGATTGC_8	ATAGGCTTCAGATTGC_8	0	Ham_3dpi	2
ACGTCCTCATTCCTAT_8	ACGTCCTCATTCCTAT_8	0	Ham_3dpi	2
GTTACCCCAGGACATG_8	GTTACCCCAGGACATG_8	0	Ham_3dpi	2
CCTAAGATCCGCACTT_8	CCTAAGATCCGCACTT_8	0	Ham_3dpi	2
GTTAGTGGTTGCGTAT_8	GTTAGTGGTTGCGTAT_8	0	Ham_3dpi	2
GTGGGAACAATCTGCA_8	GTGGGAACAATCTGCA_8	0	Ham_3dpi	2
CTCACTGAGAGAGCGG_8	CTCACTGAGAGAGCGG_8	0	Ham_3dpi	2
CACGTGGAGCTCGTGC_8	CACGTGGAGCTCGTGC_8	0	Ham_3dpi	2
CCGATCTCAGATAAAC_8	CCGATCTCAGATAAAC_8	0	Ham_3dpi	2
GGGCTACCACAACGAG_8	GGGCTACCACAACGAG_8	0	Ham_3dpi	2
AAGCGTTTCGGCTGGT_8	AAGCGTTTCGGCTGGT_8	0	Ham_3dpi	2
CTTCAATTCCGCTAGG_8	CTTCAATTCCGCTAGG_8	0	Ham_3dpi	2
CATACTTGTCGCAACC_8	CATACTTGTCGCAACC_8	0	Ham_3dpi	2
GCCAACGTCCGGCAAC_8	GCCAACGTCCGGCAAC_8	0	Ham_3dpi	2
CCGGTGAGTAGGCAAC_8	CCGGTGAGTAGGCAAC_8	0	Ham_3dpi	2
CGCCAGATCATGAGAA_8	CGCCAGATCATGAGAA_8	0	Ham_3dpi	2
CGAAGTTCATAGGTTC_8	CGAAGTTCATAGGTTC_8	0	Ham_3dpi	2
CGTAATGCAGATTTCG_8	CGTAATGCAGATTTCG_8	0	Ham_3dpi	2
TGTAAGCCACGCTGTG_8	TGTAAGCCACGCTGTG_8	0	Ham_3dpi	2
TCAAGCAAGCTGAGTG_8	TCAAGCAAGCTGAGTG_8	0	Ham_3dpi	2
AGACACTTCAACTTTC_8	AGACACTTCAACTTTC_8	0	Ham_3dpi	2
AATCGACTCGTGGACC_8	AATCGACTCGTGGACC_8	0	Ham_3dpi	2
TACGGTAGTGTATACC_8	TACGGTAGTGTATACC_8	0	Ham_3dpi	2
CCTCCAATCCGCACTT_8	CCTCCAATCCGCACTT_8	0	Ham_3dpi	2
TTGATGGCAACAGCCC_8	TTGATGGCAACAGCCC_8	0	Ham_3dpi	2
CATTGTTGTACACTCA_8	CATTGTTGTACACTCA_8	0	Ham_3dpi	2
TAAGCCAGTGGTCAAG_8	TAAGCCAGTGGTCAAG_8	0	Ham_3dpi	2
GATGATCAGACCAAGC_8	GATGATCAGACCAAGC_8	0	Ham_3dpi	2
TAATTCCAGCTCATAC_8	TAATTCCAGCTCATAC_8	0	Ham_3dpi	2
TGGTGATGTAACATGA_8	TGGTGATGTAACATGA_8	0	Ham_3dpi	2
ATGGAGGCACCAATTG_8	ATGGAGGCACCAATTG_8	0	Ham_3dpi	2
ATCGTAGAGGGAACAA_8	ATCGTAGAGGGAACAA_8	0	Ham_3dpi	2
TTGTTTGCAGTGAGCA_8	TTGTTTGCAGTGAGCA_8	0	Ham_3dpi	2
CAACAGTCAAAGGAGA_8	CAACAGTCAAAGGAGA_8	0	Ham_3dpi	2
ACGTTCCCACAGCCTG_8	ACGTTCCCACAGCCTG_8	0	Ham_3dpi	2
GCACTAACATTCATCT_8	GCACTAACATTCATCT_8	0	Ham_3dpi	2
CATAGACTCACGGAGA_8	CATAGACTCACGGAGA_8	0	Ham_3dpi	2
GATAGCTGTCGGTGTC_8	GATAGCTGTCGGTGTC_8	0	Ham_3dpi	2
AAGTGAAAGTAGCATA_8	AAGTGAAAGTAGCATA_8	0	Ham_3dpi	2
CTCAGAATCTTGAACG_8	CTCAGAATCTTGAACG_8	0	Ham_3dpi	2
TGAGGAGTCACACCCT_8	TGAGGAGTCACACCCT_8	0	Ham_3dpi	2
GTGCTTCCAATACCTG_8	GTGCTTCCAATACCTG_8	0	Ham_3dpi	2
CATAAGCTCATAGAGA_8	CATAAGCTCATAGAGA_8	0	Ham_3dpi	2
CTTCAATGTTCTCACC_8	CTTCAATGTTCTCACC_8	0	Ham_3dpi	2
TCATTTGAGTGAGGCT_8	TCATTTGAGTGAGGCT_8	0	Ham_3dpi	2
CTGTCGTTCAACTGAC_8	CTGTCGTTCAACTGAC_8	0	Ham_3dpi	2
TTTCACAGTTCGCGTG_8	TTTCACAGTTCGCGTG_8	0	Ham_3dpi	2
GAGCTGCAGGAAGTAG_8	GAGCTGCAGGAAGTAG_8	0	Ham_3dpi	2
CTTCCGAAGGTATAGT_8	CTTCCGAAGGTATAGT_8	0	Ham_3dpi	2
GAGTTACTCCTCATAT_8	GAGTTACTCCTCATAT_8	0	Ham_3dpi	2
CAAAGAAAGACGCATG_8	CAAAGAAAGACGCATG_8	0	Ham_3dpi	2
GTTAGTGTCCTTACCG_8	GTTAGTGTCCTTACCG_8	0	Ham_3dpi	2
GAGTGAGCATACCAGT_8	GAGTGAGCATACCAGT_8	0	Ham_3dpi	2
GCCAGGTTCACCTCTG_8	GCCAGGTTCACCTCTG_8	0	Ham_3dpi	2
TTCCACGAGGGTACGT_8	TTCCACGAGGGTACGT_8	0	Ham_3dpi	2
TGGGATTGTTAGGAGC_8	TGGGATTGTTAGGAGC_8	0	Ham_3dpi	2
TGAATGCGTTTGTTCT_8	TGAATGCGTTTGTTCT_8	0	Ham_3dpi	2
ATTCGTTTCCGTATGA_8	ATTCGTTTCCGTATGA_8	0	Ham_3dpi	2
CTATAGGTCAATCGGT_8	CTATAGGTCAATCGGT_8	0	Ham_3dpi	2
CGTGAATGTTAGTCGT_8	CGTGAATGTTAGTCGT_8	0	Ham_3dpi	2
TAAGCCATCTCGAACA_8	TAAGCCATCTCGAACA_8	0	Ham_3dpi	2
CTACATTTCCTCTAGC_8	CTACATTTCCTCTAGC_8	0	Ham_3dpi	2
GGAGATGCAAGTTCCA_8	GGAGATGCAAGTTCCA_8	0	Ham_3dpi	2
CCATAAGCAGTCAACT_8	CCATAAGCAGTCAACT_8	0	Ham_3dpi	2
TCAATTCTCATTGCCC_8	TCAATTCTCATTGCCC_8	0	Ham_3dpi	2
GATGATCCACTAACCA_8	GATGATCCACTAACCA_8	0	Ham_3dpi	2
TGACCCTAGCGCCTAC_8	TGACCCTAGCGCCTAC_8	0	Ham_3dpi	2
ATGCGATTCGTGTGAT_8	ATGCGATTCGTGTGAT_8	0	Ham_3dpi	2
CATCGGGGTGGACCTC_8	CATCGGGGTGGACCTC_8	0	Ham_3dpi	2
TCAGTGAGTTTCGCTC_8	TCAGTGAGTTTCGCTC_8	0	Ham_3dpi	2
GGTTAACTCAAGGACG_8	GGTTAACTCAAGGACG_8	0	Ham_3dpi	2
ACTCCCAGTCGTGATT_8	ACTCCCAGTCGTGATT_8	0	Ham_3dpi	2
ACTGTCCGTGGTAACG_8	ACTGTCCGTGGTAACG_8	0	Ham_3dpi	2
ATGGATCCATGGACAG_8	ATGGATCCATGGACAG_8	0	Ham_3dpi	2
AGATCCATCACGGTCG_8	AGATCCATCACGGTCG_8	0	Ham_3dpi	2
TAGAGTCGTGATTCTG_8	TAGAGTCGTGATTCTG_8	0	Ham_3dpi	2
GTTGAACCACCTTCCA_8	GTTGAACCACCTTCCA_8	0	Ham_3dpi	2
CATAAGCGTATGGTTC_8	CATAAGCGTATGGTTC_8	0	Ham_3dpi	2
CGTTGGGAGGAGAGGC_8	CGTTGGGAGGAGAGGC_8	0	Ham_3dpi	2
TGGTTAGAGGCGCTCT_8	TGGTTAGAGGCGCTCT_8	0	Ham_3dpi	2
AGACAGGAGCGTCAGA_8	AGACAGGAGCGTCAGA_8	0	Ham_3dpi	2
TCATTTGCAGAATCGG_8	TCATTTGCAGAATCGG_8	0	Ham_3dpi	2
CATGCTCAGAAGAACG_8	CATGCTCAGAAGAACG_8	0	Ham_3dpi	2
GTCATGACAGTAGATA_8	GTCATGACAGTAGATA_8	0	Ham_3dpi	2
TACTGCCGTGTCGCTG_8	TACTGCCGTGTCGCTG_8	0	Ham_3dpi	2
TGCGATAGTCTCAGGC_8	TGCGATAGTCTCAGGC_8	0	Ham_3dpi	2
GATCACAGTGCAATGG_8	GATCACAGTGCAATGG_8	0	Ham_3dpi	2
GTCAAACGTCCGAAAG_8	GTCAAACGTCCGAAAG_8	0	Ham_3dpi	2
CAGGGCTAGGTTAAAC_8	CAGGGCTAGGTTAAAC_8	0	Ham_3dpi	2
TAGACCATCAGAGTGG_8	TAGACCATCAGAGTGG_8	0	Ham_3dpi	2
GCAGCCATCGATAACC_8	GCAGCCATCGATAACC_8	0	Ham_3dpi	2
AGCGTATCAAGCACAG_8	AGCGTATCAAGCACAG_8	0	Ham_3dpi	2
CTGGCAGCAGTGGGTA_8	CTGGCAGCAGTGGGTA_8	0	Ham_3dpi	2
AGGTAGGGTTGGGAAC_8	AGGTAGGGTTGGGAAC_8	0	Ham_3dpi	2
ATGCGATTCCTAGCCT_8	ATGCGATTCCTAGCCT_8	0	Ham_3dpi	2
GTGTGGCCACGGGTAA_8	GTGTGGCCACGGGTAA_8	0	Ham_3dpi	2
ATTCCTAGTTGGGCCT_8	ATTCCTAGTTGGGCCT_8	0	Ham_3dpi	2
ATGGAGGCAACCTATG_8	ATGGAGGCAACCTATG_8	0	Ham_3dpi	2
ATGCGATGTTTCAGAC_8	ATGCGATGTTTCAGAC_8	0	Ham_3dpi	2
TTTCATGTCGTTCATT_8	TTTCATGTCGTTCATT_8	0	Ham_3dpi	2
CATTGTTCATGTTACG_8	CATTGTTCATGTTACG_8	0	Ham_3dpi	2
ATGGATCTCCCGGTAG_8	ATGGATCTCCCGGTAG_8	0	Ham_3dpi	2
CATTCTATCGACGCGT_8	CATTCTATCGACGCGT_8	0	Ham_3dpi	2
ATTCAGGTCCATTTGT_8	ATTCAGGTCCATTTGT_8	0	Ham_3dpi	2
AGATGAATCAAAGGTA_8	AGATGAATCAAAGGTA_8	0	Ham_3dpi	2
TCAGGTATCATTTACC_8	TCAGGTATCATTTACC_8	0	Ham_3dpi	2
TACCGAACATGGGCAA_8	TACCGAACATGGGCAA_8	0	Ham_3dpi	2
ACTTTGTAGGAACTCG_8	ACTTTGTAGGAACTCG_8	0	Ham_3dpi	2
ATGCCTCCAGGTCAAG_8	ATGCCTCCAGGTCAAG_8	0	Ham_3dpi	2
TGGGAAGAGGATCATA_8	TGGGAAGAGGATCATA_8	0	Ham_3dpi	2
TACGCTCTCTCGGCTT_8	TACGCTCTCTCGGCTT_8	0	Ham_3dpi	2
TAATTCCGTGTGTCCG_8	TAATTCCGTGTGTCCG_8	0	Ham_3dpi	2
ACTATCTTCTAGAACC_8	ACTATCTTCTAGAACC_8	0	Ham_3dpi	2
TTACCATAGGTCGAGT_8	TTACCATAGGTCGAGT_8	0	Ham_3dpi	2
ATACTTCGTCCGGACT_8	ATACTTCGTCCGGACT_8	0	Ham_3dpi	2
TGAGGGAAGAATCCCT_8	TGAGGGAAGAATCCCT_8	0	Ham_3dpi	2
CATCCCAGTCACGTGC_8	CATCCCAGTCACGTGC_8	0	Ham_3dpi	2
TTTACCATCCGCGAGT_8	TTTACCATCCGCGAGT_8	0	Ham_3dpi	2
AAGTCGTCAAGCGATG_8	AAGTCGTCAAGCGATG_8	0	Ham_3dpi	2
GTGAGGATCTGGTCAA_8	GTGAGGATCTGGTCAA_8	0	Ham_3dpi	2
TTGAACGTCTACACAG_8	TTGAACGTCTACACAG_8	0	Ham_3dpi	2
AGCATCACATGTCTAG_8	AGCATCACATGTCTAG_8	0	Ham_3dpi	2
GCATTAGTCACCCTGT_8	GCATTAGTCACCCTGT_8	0	Ham_3dpi	2
TACGGGCCATTCCTAT_8	TACGGGCCATTCCTAT_8	0	Ham_3dpi	2
GTAGTACAGGTTAGTA_8	GTAGTACAGGTTAGTA_8	0	Ham_3dpi	2
ACTTCGCTCGTGAGAG_8	ACTTCGCTCGTGAGAG_8	0	Ham_3dpi	2
TGGAACTGTTGGATCT_8	TGGAACTGTTGGATCT_8	0	Ham_3dpi	2
AGATGAACAAAGACGC_8	AGATGAACAAAGACGC_8	0	Ham_3dpi	2
CGTTCTGTCTTCTAAC_8	CGTTCTGTCTTCTAAC_8	0	Ham_3dpi	2
GTATTGGGTATGAGCG_8	GTATTGGGTATGAGCG_8	0	Ham_3dpi	2
GATCAGTCATTGCAAC_8	GATCAGTCATTGCAAC_8	0	Ham_3dpi	2
TGCGGCACATTCATCT_8	TGCGGCACATTCATCT_8	0	Ham_3dpi	2
GGCAGTCCACAAGCTT_8	GGCAGTCCACAAGCTT_8	0	Ham_3dpi	2
AGGTGTTGTACAACGG_8	AGGTGTTGTACAACGG_8	0	Ham_3dpi	2
CGTGCTTGTAGCGTCC_8	CGTGCTTGTAGCGTCC_8	0	Ham_3dpi	2
GTAGCTAGTGTCCGTG_8	GTAGCTAGTGTCCGTG_8	0	Ham_3dpi	2
ATCACGATCGTCAAAC_8	ATCACGATCGTCAAAC_8	0	Ham_3dpi	2
AAGCCATCAAGGCAAC_8	AAGCCATCAAGGCAAC_8	0	Ham_3dpi	2
GTGCTTCGTTAGTCGT_8	GTGCTTCGTTAGTCGT_8	0	Ham_3dpi	2
GAGGGTACATTCCTAT_8	GAGGGTACATTCCTAT_8	0	Ham_3dpi	2
TGTTCCGGTAATCAAG_8	TGTTCCGGTAATCAAG_8	0	Ham_3dpi	2
TGATCTTAGATCGCCC_8	TGATCTTAGATCGCCC_8	0	Ham_3dpi	2
GTAGTACAGCTTAGTC_8	GTAGTACAGCTTAGTC_8	0	Ham_3dpi	2
CTTCGGTTCGAAACAA_8	CTTCGGTTCGAAACAA_8	0	Ham_3dpi	2
GTCAAGTCAGGGCTTC_8	GTCAAGTCAGGGCTTC_8	0	Ham_3dpi	2
AATGAAGGTCGATTTG_8	AATGAAGGTCGATTTG_8	0	Ham_3dpi	2
GTGTGGCTCAACGCTA_8	GTGTGGCTCAACGCTA_8	0	Ham_3dpi	2
GGGTTATGTCCGAAAG_8	GGGTTATGTCCGAAAG_8	0	Ham_3dpi	2
AGCTACACAAGAGTAT_8	AGCTACACAAGAGTAT_8	0	Ham_3dpi	2
TTGTGGATCATAGCAC_8	TTGTGGATCATAGCAC_8	0	Ham_3dpi	2
ATGCATGGTGCTCCGA_8	ATGCATGGTGCTCCGA_8	0	Ham_3dpi	2
TCGAACAGTAAGGCTG_8	TCGAACAGTAAGGCTG_8	0	Ham_3dpi	2
ATCGCCTGTCTGCGCA_8	ATCGCCTGTCTGCGCA_8	0	Ham_3dpi	2
TCTCACGCAGTCGCTG_8	TCTCACGCAGTCGCTG_8	0	Ham_3dpi	2
TTTGGTTAGGAGGCAG_8	TTTGGTTAGGAGGCAG_8	0	Ham_3dpi	2
GCATGATTCAAGCTGT_8	GCATGATTCAAGCTGT_8	0	Ham_3dpi	2
GAGGCAAAGACGAAGA_8	GAGGCAAAGACGAAGA_8	0	Ham_3dpi	2
ACTATGGGTTGCGAAG_8	ACTATGGGTTGCGAAG_8	0	Ham_3dpi	2
AACCTGAGTTCAACGT_8	AACCTGAGTTCAACGT_8	0	Ham_3dpi	2
CACTTCGCAAACACCT_8	CACTTCGCAAACACCT_8	0	Ham_3dpi	2
TCTAACTGTCCAGCGT_8	TCTAACTGTCCAGCGT_8	0	Ham_3dpi	2
GTTATGGGTTCCTACC_8	GTTATGGGTTCCTACC_8	0	Ham_3dpi	2
CAATACGGTACCCGCA_8	CAATACGGTACCCGCA_8	0	Ham_3dpi	2
AGTGTTGGTGGCCTCA_8	AGTGTTGGTGGCCTCA_8	0	Ham_3dpi	2
TGTAAGCGTCTACAAC_8	TGTAAGCGTCTACAAC_8	0	Ham_3dpi	2
CGAGAAGTCTCTGCTG_8	CGAGAAGTCTCTGCTG_8	0	Ham_3dpi	2
CGGAGAAAGGACTAAT_8	CGGAGAAAGGACTAAT_8	0	Ham_3dpi	2
AACCACAGTATCTCTT_8	AACCACAGTATCTCTT_8	0	Ham_3dpi	2
CAACCAAAGATCCCGC_8	CAACCAAAGATCCCGC_8	0	Ham_3dpi	2
AACGTCAAGGAAAGGT_8	AACGTCAAGGAAAGGT_8	0	Ham_3dpi	2
CGCCAGAGTCGTGCCA_8	CGCCAGAGTCGTGCCA_8	0	Ham_3dpi	2
TATCTTGAGTATAACG_8	TATCTTGAGTATAACG_8	0	Ham_3dpi	2
TTCCGTGCACAAAGTA_8	TTCCGTGCACAAAGTA_8	0	Ham_3dpi	2
GTAGGAGGTAGTGCGA_8	GTAGGAGGTAGTGCGA_8	0	Ham_3dpi	2
GCCAACGGTCGGTGTC_8	GCCAACGGTCGGTGTC_8	0	Ham_3dpi	2
GGGCTCATCGGCCTTT_8	GGGCTCATCGGCCTTT_8	0	Ham_3dpi	2
TAATCTCGTGTAAACA_8	TAATCTCGTGTAAACA_8	0	Ham_3dpi	2
GGAGATGCACGACTAT_8	GGAGATGCACGACTAT_8	0	Ham_3dpi	2
GCGATCGTCACTGATG_8	GCGATCGTCACTGATG_8	0	Ham_3dpi	2
TCACGGGAGGATAATC_8	TCACGGGAGGATAATC_8	0	Ham_3dpi	2
GGTTCTCAGCACCGTC_8	GGTTCTCAGCACCGTC_8	0	Ham_3dpi	2
CATCCACAGCAACTCT_8	CATCCACAGCAACTCT_8	0	Ham_3dpi	2
CATGAGTAGCGTTGTT_8	CATGAGTAGCGTTGTT_8	0	Ham_3dpi	2
TTCACGCCATAGGCGA_8	TTCACGCCATAGGCGA_8	0	Ham_3dpi	2
GAATAGATCTCCCTAG_8	GAATAGATCTCCCTAG_8	0	Ham_3dpi	2
CTGGACGAGGAATGTT_8	CTGGACGAGGAATGTT_8	0	Ham_3dpi	2
GCGATCGGTAGATTAG_8	GCGATCGGTAGATTAG_8	0	Ham_3dpi	2
TTCCGGTTCTTCACGC_8	TTCCGGTTCTTCACGC_8	0	Ham_3dpi	2
CCTGTTGCATGACTGT_8	CCTGTTGCATGACTGT_8	0	Ham_3dpi	2
TCCACGTCATCCGGCA_8	TCCACGTCATCCGGCA_8	0	Ham_3dpi	2
AGTCATGGTAGAGCTG_8	AGTCATGGTAGAGCTG_8	0	Ham_3dpi	2
ATCGATGAGTTGGAAT_8	ATCGATGAGTTGGAAT_8	0	Ham_3dpi	2
TCTTAGTCAAGTATAG_8	TCTTAGTCAAGTATAG_8	0	Ham_3dpi	2
GGTAGAGCACACTTAG_8	GGTAGAGCACACTTAG_8	0	Ham_3dpi	2
GCACGTGTCTAACACG_8	GCACGTGTCTAACACG_8	0	Ham_3dpi	2
AAGATAGTCTCGTCAC_8	AAGATAGTCTCGTCAC_8	0	Ham_3dpi	2
TCTTAGTCATAGGTTC_8	TCTTAGTCATAGGTTC_8	0	Ham_3dpi	2
GTTAGACTCTGGAGAG_8	GTTAGACTCTGGAGAG_8	0	Ham_3dpi	2
ACACGCGTCCAAGGGA_8	ACACGCGTCCAAGGGA_8	0	Ham_3dpi	2
GCTGAATAGCAACTCT_8	GCTGAATAGCAACTCT_8	0	Ham_3dpi	2
AGACTCAGTTATGTCG_8	AGACTCAGTTATGTCG_8	0	Ham_3dpi	2
TGTTGGATCCCTCTAG_8	TGTTGGATCCCTCTAG_8	0	Ham_3dpi	2
GTCCACTCACTCTAGA_8	GTCCACTCACTCTAGA_8	0	Ham_3dpi	2
CATACTTCATCGATCA_8	CATACTTCATCGATCA_8	0	Ham_3dpi	2
ATTGGGTCACCAGACC_8	ATTGGGTCACCAGACC_8	0	Ham_3dpi	2
CCCTTAGTCTCGGTCT_8	CCCTTAGTCTCGGTCT_8	0	Ham_3dpi	2
CTCCGATGTGAGATAT_8	CTCCGATGTGAGATAT_8	0	Ham_3dpi	2
ACGGTTAAGCGCAATG_8	ACGGTTAAGCGCAATG_8	0	Ham_3dpi	2
AAAGAACTCCTATGGA_9	AAAGAACTCCTATGGA_9	0	Ham_3dpi	3
AACACACCAATCCAGT_9	AACACACCAATCCAGT_9	0	Ham_3dpi	3
ATTACCTAGTTGGAGC_9	ATTACCTAGTTGGAGC_9	0	Ham_3dpi	3
GGAATGGCAGCTGAAG_9	GGAATGGCAGCTGAAG_9	0	Ham_3dpi	3
TGAATGCGTTTGGCTA_9	TGAATGCGTTTGGCTA_9	0	Ham_3dpi	3
ACAACCACAGACCATT_9	ACAACCACAGACCATT_9	0	Ham_3dpi	3
TGAGCATAGTCATGAA_9	TGAGCATAGTCATGAA_9	0	Ham_3dpi	3
CAACCAAGTAGCACGA_9	CAACCAAGTAGCACGA_9	0	Ham_3dpi	3
CACTAAGGTATGTCAC_9	CACTAAGGTATGTCAC_9	0	Ham_3dpi	3
TCACATTAGCACCGTC_9	TCACATTAGCACCGTC_9	0	Ham_3dpi	3
GACCGTGTCGACATAC_9	GACCGTGTCGACATAC_9	0	Ham_3dpi	3
CCAATTTTCGCTAATG_9	CCAATTTTCGCTAATG_9	0	Ham_3dpi	3
AGTACCACAAGAGATT_9	AGTACCACAAGAGATT_9	0	Ham_3dpi	3
CATCCACAGCCTCTGG_9	CATCCACAGCCTCTGG_9	0	Ham_3dpi	3
TCCGAAAGTCATCTAG_9	TCCGAAAGTCATCTAG_9	0	Ham_3dpi	3
AACAAAGGTACGAGCA_9	AACAAAGGTACGAGCA_9	0	Ham_3dpi	3
GTCAGCGAGATGTTCC_9	GTCAGCGAGATGTTCC_9	0	Ham_3dpi	3
GGGTTATTCATCGACA_9	GGGTTATTCATCGACA_9	0	Ham_3dpi	3
TCCAGAACATCGATCA_9	TCCAGAACATCGATCA_9	0	Ham_3dpi	3
GTTGCGGTCTGCCTGT_9	GTTGCGGTCTGCCTGT_9	0	Ham_3dpi	3
TTTAGTCGTCAACGCC_9	TTTAGTCGTCAACGCC_9	0	Ham_3dpi	3
CATTGCCTCAATCTTC_9	CATTGCCTCAATCTTC_9	0	Ham_3dpi	3
CTCAATTGTACCTTCC_9	CTCAATTGTACCTTCC_9	0	Ham_3dpi	3
ATTCTACCATTAGGAA_9	ATTCTACCATTAGGAA_9	0	Ham_3dpi	3
TGTGGCGAGGAATGTT_9	TGTGGCGAGGAATGTT_9	0	Ham_3dpi	3
CTCATGCCAGAGTCAG_9	CTCATGCCAGAGTCAG_9	0	Ham_3dpi	3
AGATGAATCGTAACCA_9	AGATGAATCGTAACCA_9	0	Ham_3dpi	3
TTCCTCTTCCCAAGCG_9	TTCCTCTTCCCAAGCG_9	0	Ham_3dpi	3
CAAGCTATCCAAATGC_9	CAAGCTATCCAAATGC_9	0	Ham_3dpi	3
ATTATCCAGGTCCAGA_9	ATTATCCAGGTCCAGA_9	0	Ham_3dpi	3
TGCTTCGAGTTGGGAC_9	TGCTTCGAGTTGGGAC_9	0	Ham_3dpi	3
CCTATCGAGACGAAGA_9	CCTATCGAGACGAAGA_9	0	Ham_3dpi	3
AAAGAACAGCAGGCAT_9	AAAGAACAGCAGGCAT_9	0	Ham_3dpi	3
ACCAACAAGGAATCGC_9	ACCAACAAGGAATCGC_9	0	Ham_3dpi	3
ATTCCATGTGATTCTG_9	ATTCCATGTGATTCTG_9	0	Ham_3dpi	3
AAGTGAAAGGCTCTCG_9	AAGTGAAAGGCTCTCG_9	0	Ham_3dpi	3
GGATGTTAGAGGACTC_9	GGATGTTAGAGGACTC_9	0	Ham_3dpi	3
ATCACTTCAGAAATCA_9	ATCACTTCAGAAATCA_9	0	Ham_3dpi	3
AAACGAAAGCGTGAAC_9	AAACGAAAGCGTGAAC_9	0	Ham_3dpi	3
TGTAACGGTCAACATC_9	TGTAACGGTCAACATC_9	0	Ham_3dpi	3
ATAGACCCAAATTGGA_9	ATAGACCCAAATTGGA_9	0	Ham_3dpi	3
TCAGTCCGTAGTGATA_9	TCAGTCCGTAGTGATA_9	0	Ham_3dpi	3
CCGGTGAGTCTTCGAA_9	CCGGTGAGTCTTCGAA_9	0	Ham_3dpi	3
CAATTTCCATACATCG_9	CAATTTCCATACATCG_9	0	Ham_3dpi	3
CCGCAAGCAAGTTCGT_9	CCGCAAGCAAGTTCGT_9	0	Ham_3dpi	3
GCAGCTGGTTGCGGAA_9	GCAGCTGGTTGCGGAA_9	0	Ham_3dpi	3
TGGTGATAGATCCTAC_9	TGGTGATAGATCCTAC_9	0	Ham_3dpi	3
GTGTTCCAGCGGGTAT_9	GTGTTCCAGCGGGTAT_9	0	Ham_3dpi	3
ATCGTGATCTTGGAAC_9	ATCGTGATCTTGGAAC_9	0	Ham_3dpi	3
AACCTGAGTCTAGGTT_9	AACCTGAGTCTAGGTT_9	0	Ham_3dpi	3
TGTAACGCAGCTCTGG_9	TGTAACGCAGCTCTGG_9	0	Ham_3dpi	3
GATGACTCAATAGTAG_9	GATGACTCAATAGTAG_9	0	Ham_3dpi	3
AGTCATGAGACTACGG_9	AGTCATGAGACTACGG_9	0	Ham_3dpi	3
GGTGATTGTTTCACTT_9	GGTGATTGTTTCACTT_9	0	Ham_3dpi	3
ATTCCCGCACGAAAGC_9	ATTCCCGCACGAAAGC_9	0	Ham_3dpi	3
ACCAACACATAGAGGC_9	ACCAACACATAGAGGC_9	0	Ham_3dpi	3
TTGCATTAGAAACACT_9	TTGCATTAGAAACACT_9	0	Ham_3dpi	3
CTGAGCGAGCGAAACC_9	CTGAGCGAGCGAAACC_9	0	Ham_3dpi	3
TCATGTTGTCAGTCGC_9	TCATGTTGTCAGTCGC_9	0	Ham_3dpi	3
TGCTCGTGTTCTTCAT_9	TGCTCGTGTTCTTCAT_9	0	Ham_3dpi	3
CCACGAGTCCATTCAT_9	CCACGAGTCCATTCAT_9	0	Ham_3dpi	3
CGTCCATTCGCGTAGC_9	CGTCCATTCGCGTAGC_9	0	Ham_3dpi	3
GAAGCGATCAGCCTCT_9	GAAGCGATCAGCCTCT_9	0	Ham_3dpi	3
CTGCTCATCGCTATTT_9	CTGCTCATCGCTATTT_9	0	Ham_3dpi	3
TGACGCGCAGTCCCGA_9	TGACGCGCAGTCCCGA_9	0	Ham_3dpi	3
ACCCAAATCCTCTCGA_9	ACCCAAATCCTCTCGA_9	0	Ham_3dpi	3
CCACTTGCATCTGCGG_9	CCACTTGCATCTGCGG_9	0	Ham_3dpi	3
TCTCCGAAGCTATCCA_9	TCTCCGAAGCTATCCA_9	0	Ham_3dpi	3
AACAGGGAGTCATGAA_9	AACAGGGAGTCATGAA_9	0	Ham_3dpi	3
AGTGTTGGTAGGAAAG_9	AGTGTTGGTAGGAAAG_9	0	Ham_3dpi	3
TGAATGCAGTAACCGG_9	TGAATGCAGTAACCGG_9	0	Ham_3dpi	3
TGGATGTAGGGCATGT_9	TGGATGTAGGGCATGT_9	0	Ham_3dpi	3
CAACGATCAGCTCTGG_9	CAACGATCAGCTCTGG_9	0	Ham_3dpi	3
AATGGAATCCGCACTT_9	AATGGAATCCGCACTT_9	0	Ham_3dpi	3
TATCTTGTCGTGAGAG_9	TATCTTGTCGTGAGAG_9	0	Ham_3dpi	3
AGGTTACCAAGACGAC_9	AGGTTACCAAGACGAC_9	0	Ham_3dpi	3
ACTCTCGAGGATGGCT_9	ACTCTCGAGGATGGCT_9	0	Ham_3dpi	3
TCCAGAATCTCTGGTC_9	TCCAGAATCTCTGGTC_9	0	Ham_3dpi	3
TGGTACAAGGTAATCA_9	TGGTACAAGGTAATCA_9	0	Ham_3dpi	3
AGATCCAAGCGTCAAG_9	AGATCCAAGCGTCAAG_9	0	Ham_3dpi	3
CATTGCCAGAAACTCA_9	CATTGCCAGAAACTCA_9	0	Ham_3dpi	3
CTACAGAGTTGCATTG_9	CTACAGAGTTGCATTG_9	0	Ham_3dpi	3
AGTCAACGTTGATCGT_9	AGTCAACGTTGATCGT_9	0	Ham_3dpi	3
TGCGATAAGTTACGAA_9	TGCGATAAGTTACGAA_9	0	Ham_3dpi	3
GGCTTGGAGCTGTTCA_9	GGCTTGGAGCTGTTCA_9	0	Ham_3dpi	3
ACATCCCGTTCTCGTC_9	ACATCCCGTTCTCGTC_9	0	Ham_3dpi	3
CAATACGAGGGTTAGC_9	CAATACGAGGGTTAGC_9	0	Ham_3dpi	3
AGGTCATAGTTGCTCA_9	AGGTCATAGTTGCTCA_9	0	Ham_3dpi	3
AAGTACCCACCTCAGG_9	AAGTACCCACCTCAGG_9	0	Ham_3dpi	3
GGGACCTCATTGGATC_9	GGGACCTCATTGGATC_9	0	Ham_3dpi	3
TCGTCCAGTTATGTCG_9	TCGTCCAGTTATGTCG_9	0	Ham_3dpi	3
AGCCAATGTCCGGATC_9	AGCCAATGTCCGGATC_9	0	Ham_3dpi	3
CGTTCTGTCTTCTGTA_9	CGTTCTGTCTTCTGTA_9	0	Ham_3dpi	3
AGTCATGGTATCTCGA_9	AGTCATGGTATCTCGA_9	0	Ham_3dpi	3
TAGAGTCGTTGACGGA_9	TAGAGTCGTTGACGGA_9	0	Ham_3dpi	3
AAACGCTTCAGCTGTA_9	AAACGCTTCAGCTGTA_9	0	Ham_3dpi	3
CAGCCAGAGGTGCAGT_9	CAGCCAGAGGTGCAGT_9	0	Ham_3dpi	3
ACTGTGAGTATCGAGG_9	ACTGTGAGTATCGAGG_9	0	Ham_3dpi	3
TCTTGCGGTCCACATA_9	TCTTGCGGTCCACATA_9	0	Ham_3dpi	3
TTCCTCTCAGTAGTGG_9	TTCCTCTCAGTAGTGG_9	0	Ham_3dpi	3
GCATCTCGTTGGTAGG_9	GCATCTCGTTGGTAGG_9	0	Ham_3dpi	3
GTAGCTAGTTGCCATA_9	GTAGCTAGTTGCCATA_9	0	Ham_3dpi	3
CCTCACATCGCATGAT_9	CCTCACATCGCATGAT_9	0	Ham_3dpi	3
GGTTGTAGTATAGGAT_9	GGTTGTAGTATAGGAT_9	0	Ham_3dpi	3
CACAGGCCAGGACTAG_9	CACAGGCCAGGACTAG_9	0	Ham_3dpi	3
CATGGATTCCGTTTCG_9	CATGGATTCCGTTTCG_9	0	Ham_3dpi	3
TCTATCAGTCAGCTTA_9	TCTATCAGTCAGCTTA_9	0	Ham_3dpi	3
CGCATGGTCTTGAGCA_9	CGCATGGTCTTGAGCA_9	0	Ham_3dpi	3
CTGTGGGCAGGTACGA_9	CTGTGGGCAGGTACGA_9	0	Ham_3dpi	3
TCGACCTGTTTAGACC_9	TCGACCTGTTTAGACC_9	0	Ham_3dpi	3
GTTCTATTCATTATCC_9	GTTCTATTCATTATCC_9	0	Ham_3dpi	3
CAGCAATTCGGACTTA_9	CAGCAATTCGGACTTA_9	0	Ham_3dpi	3
ATTCATCCACGATAGG_9	ATTCATCCACGATAGG_9	0	Ham_3dpi	3
AACGAAATCTTTGATC_9	AACGAAATCTTTGATC_9	0	Ham_3dpi	3
TGAGGAGCAGAATGTA_9	TGAGGAGCAGAATGTA_9	0	Ham_3dpi	3
GCGGATCGTGGAGAAA_9	GCGGATCGTGGAGAAA_9	0	Ham_3dpi	3
GTGGTTATCGACATCA_9	GTGGTTATCGACATCA_9	0	Ham_3dpi	3
CTACCCAGTTGCTGAT_9	CTACCCAGTTGCTGAT_9	0	Ham_3dpi	3
CCATAAGAGGGAGGCA_9	CCATAAGAGGGAGGCA_9	0	Ham_3dpi	3
TCAAGTGAGGTCACAG_9	TCAAGTGAGGTCACAG_9	0	Ham_3dpi	3
GAAGCCCGTCATCGCG_9	GAAGCCCGTCATCGCG_9	0	Ham_3dpi	3
CTGAATGGTTCTAACG_9	CTGAATGGTTCTAACG_9	0	Ham_3dpi	3
TACAACGTCGTAGGAG_9	TACAACGTCGTAGGAG_9	0	Ham_3dpi	3
CATTTCAGTCTCGCGA_9	CATTTCAGTCTCGCGA_9	0	Ham_3dpi	3
AGAAGCGAGTTGGCGA_9	AGAAGCGAGTTGGCGA_9	0	Ham_3dpi	3
GAGTGTTTCAGCTTCC_9	GAGTGTTTCAGCTTCC_9	0	Ham_3dpi	3
GGTAATCTCGCCATAA_9	GGTAATCTCGCCATAA_9	0	Ham_3dpi	3
CAGCAATAGATTGGGC_9	CAGCAATAGATTGGGC_9	0	Ham_3dpi	3
CACTTCGAGTATGTAG_9	CACTTCGAGTATGTAG_9	0	Ham_3dpi	3
ATCCTATCAAAGCAAT_9	ATCCTATCAAAGCAAT_9	0	Ham_3dpi	3
CACTTCGTCGCTTGAA_9	CACTTCGTCGCTTGAA_9	0	Ham_3dpi	3
CTGCTCAAGTAATCCC_9	CTGCTCAAGTAATCCC_9	0	Ham_3dpi	3
GTCAAGTGTCGTCATA_9	GTCAAGTGTCGTCATA_9	0	Ham_3dpi	3
GCAACATCAAACGTGG_9	GCAACATCAAACGTGG_9	0	Ham_3dpi	3
GAATCACAGCCGGATA_9	GAATCACAGCCGGATA_9	0	Ham_3dpi	3
CGCCATTTCACCATCC_9	CGCCATTTCACCATCC_9	0	Ham_3dpi	3
CTGCATCGTATCAGGG_9	CTGCATCGTATCAGGG_9	0	Ham_3dpi	3
CCTCCAAAGTTGGCGA_9	CCTCCAAAGTTGGCGA_9	0	Ham_3dpi	3
CCACGAGGTCGGTGTC_9	CCACGAGGTCGGTGTC_9	0	Ham_3dpi	3
GAGTCATGTTTCTATC_9	GAGTCATGTTTCTATC_9	0	Ham_3dpi	3
CTAGGTATCAGATTGC_9	CTAGGTATCAGATTGC_9	0	Ham_3dpi	3
AAAGAACCAACCGGAA_9	AAAGAACCAACCGGAA_9	0	Ham_3dpi	3
TTACTGTCATTGTAGC_9	TTACTGTCATTGTAGC_9	0	Ham_3dpi	3
TAGGTTGAGATGAACT_9	TAGGTTGAGATGAACT_9	0	Ham_3dpi	3
AACGAAAGTCGATTTG_9	AACGAAAGTCGATTTG_9	0	Ham_3dpi	3
GTGTTCCGTTGTAAAG_9	GTGTTCCGTTGTAAAG_9	0	Ham_3dpi	3
GGGAGATCAAATCGGG_9	GGGAGATCAAATCGGG_9	0	Ham_3dpi	3
AGCTCAAAGACTGGGT_9	AGCTCAAAGACTGGGT_9	0	Ham_3dpi	3
CGAGTTAGTCTTAGTG_9	CGAGTTAGTCTTAGTG_9	0	Ham_3dpi	3
GGGTATTGTGTCCAAT_9	GGGTATTGTGTCCAAT_9	0	Ham_3dpi	3
CTTCAATGTCTCAGAT_9	CTTCAATGTCTCAGAT_9	0	Ham_3dpi	3
GGTAGAGTCTTCCAGC_9	GGTAGAGTCTTCCAGC_9	0	Ham_3dpi	3
CAATTTCGTTTACGTG_9	CAATTTCGTTTACGTG_9	0	Ham_3dpi	3
GTCTAGAAGCCGTTGC_9	GTCTAGAAGCCGTTGC_9	0	Ham_3dpi	3
CCAATGATCGCCTTGT_9	CCAATGATCGCCTTGT_9	0	Ham_3dpi	3
CTGGACGTCTCGACGG_9	CTGGACGTCTCGACGG_9	0	Ham_3dpi	3
ATCTCTAGTGAATTAG_9	ATCTCTAGTGAATTAG_9	0	Ham_3dpi	3
AACGAAAAGTGAGTTA_9	AACGAAAAGTGAGTTA_9	0	Ham_3dpi	3
GCGTGCAGTACAGCGA_9	GCGTGCAGTACAGCGA_9	0	Ham_3dpi	3
TTTGATCCAGTGGTGA_9	TTTGATCCAGTGGTGA_9	0	Ham_3dpi	3
GACTCTCTCTGAGAGG_9	GACTCTCTCTGAGAGG_9	0	Ham_3dpi	3
CCTATCGAGGTAATCA_9	CCTATCGAGGTAATCA_9	0	Ham_3dpi	3
CCTCTCCCACTGCATA_9	CCTCTCCCACTGCATA_9	0	Ham_3dpi	3
AGTACTGGTGGTAATA_9	AGTACTGGTGGTAATA_9	0	Ham_3dpi	3
TATGTTCCAGACAAAT_9	TATGTTCCAGACAAAT_9	0	Ham_3dpi	3
GTCAAGTAGCAGGCAT_9	GTCAAGTAGCAGGCAT_9	0	Ham_3dpi	3
ACCGTTCCATGGACAG_9	ACCGTTCCATGGACAG_9	0	Ham_3dpi	3
CTGCGAGCACATACTG_9	CTGCGAGCACATACTG_9	0	Ham_3dpi	3
GCCAGTGCAACTCGAT_9	GCCAGTGCAACTCGAT_9	0	Ham_3dpi	3
[truncated: 77,627 more rows]
