# Supplementary material for: Central role of lung macrophages in SARS-CoV-2 physiopathology: a cross-model single-cell RNA-seq perspective
Source: Front Immunol. 2023 Jun 7;14:1197588. doi: 10.3389/fimmu.2023.1197588 (PMC10282834; doi:10.3389/fimmu.2023.1197588)
Supplement: Supplementary file 2 [file DataSheet_2.zip › Figshare/Hamster_ncbi_2_Human_Ensembl.csv]

ACCNUM	Ensembl
NM_001281321.2	ENSG00000104904.12
NM_001281324.1	ENSG00000085741.13
NM_001281325.1	ENSG00000091831.24
NM_001281327.1	ENSG00000118596.12
NM_001281329.1	ENSG00000130649.10
NM_001281331.1	ENSG00000197408.10
NM_001281332.1	ENSG00000109424.4
NM_001281335.1	ENSG00000203747.12
NM_001281337.1	ENSG00000085465.13
NM_001281338.1	ENSG00000276085.1
NM_001281341.1	ENSG00000156234.8
NM_001281344.1	ENSG00000169245.6
NM_001281347.1	ENSG00000104327.7
NM_001281350.1	ENSG00000162267.12
NM_001281353.1	ENSG00000117594.10
NM_001281356.1	ENSG00000077092.19
NM_001281357.1	ENSG00000172534.14
NM_001281359.1	ENSG00000102468.11
NM_001281362.1	ENSG00000071537.14
NM_001281365.1	ENSG00000197838.5
NM_001281367.1	ENSG00000168811.7
NM_001281370.1	ENSG00000104826.15
NM_001281371.1	ENSG00000102100.16
NM_001281373.1	ENSG00000140505.7
NM_001281376.1	ENSG00000015520.15
NM_001281377.1	ENSG00000244752.3
NM_001281379.1	ENSG00000257017.9
NM_001281381.1	ENSG00000141736.14
NM_001281383.1	ENSG00000157456.8
NM_001281385.1	ENSG00000147889.18
NM_001281387.1	ENSG00000215301.11
NM_001281389.1	ENSG00000132740.10
NM_001281391.1	ENSG00000102683.8
NM_001281393.1	ENSG00000079246.16
NM_001281395.1	ENSG00000066926.13
NM_001281397.1	ENSG00000203857.10
NM_001281399.1	ENSG00000166347.19
NM_001281401.1	ENSG00000167419.11
NM_001281403.1	ENSG00000125510.18
NM_001281405.1	ENSG00000101292.8
NM_001281407.1	ENSG00000103275.21
NM_001281408.1	ENSG00000065325.13
NM_001281411.1	ENSG00000169738.8
NM_001281413.1	ENSG00000169908.12
NM_001281417.1	ENSG00000143437.21
NM_001281419.1	ENSG00000121594.12
NM_001281420.1	ENSG00000167286.10
NM_001281423.1	ENSG00000140465.14
NM_001281538.1	ENSG00000126266.3
NM_001281539.1	ENSG00000147883.12
NM_001281541.1	ENSG00000122304.11
NM_001281543.1	ENSG00000186951.16
NM_001281544.1	ENSG00000109458.8
NM_001281548.1	ENSG00000182963.11
NM_001281549.1	ENSG00000142173.16
NM_001281551.1	ENSG00000120088.15
NM_001281552.1	ENSG00000149506.11
NM_001281554.1	ENSG00000181092.10
NM_001281555.1	ENSG00000172016.16
NM_001281557.1	ENSG00000138760.11
NM_001281558.1	ENSG00000145423.5
NM_001281562.1	ENSG00000183813.7
NM_001281563.1	ENSG00000172023.8
NM_001281564.1	ENSG00000175445.17
NM_001281565.1	ENSG00000170820.12
NM_001281566.1	ENSG00000166033.13
NM_001281567.1	ENSG00000133794.20
NM_001281568.1	ENSG00000170498.9
NM_001281569.1	ENSG00000147133.17
NM_001281570.1	ENSG00000125363.14
NM_001281571.1	ENSG00000118260.15
NM_001281572.1	ENSG00000173020.11
NM_001281573.1	ENSG00000012504.15
NM_001281574.1	ENSG00000121351.8
NM_001281575.1	ENSG00000108242.13
NM_001281576.1	ENSG00000065618.21
NM_001281577.1	ENSG00000158019.21
NM_001281578.1	ENSG00000115738.10
NM_001281579.1	ENSG00000172016.16
NM_001281580.1	ENSG00000121742.19
NM_001281581.1	ENSG00000159640.17
NM_001281582.1	ENSG00000164305.19
NM_001281583.1	ENSG00000197838.5
NM_001281584.1	ENSG00000141551.14
NM_001281585.1	ENSG00000099194.6
NM_001281586.1	ENSG00000099194.6
NM_001281587.1	ENSG00000012779.11
NM_001281588.1	ENSG00000213923.13
NM_001281589.1	ENSG00000141499.17
NM_001281590.1	ENSG00000118702.10
NM_001281591.1	ENSG00000130066.17
NM_001281592.1	ENSG00000118046.16
NM_001281593.1	ENSG00000188910.8
NM_001281594.1	ENSG00000142156.16
NM_001281595.1	ENSG00000075624.17
NM_001281597.1	ENSG00000139351.15
NM_001281598.1	ENSG00000187134.14
NM_001281599.1	ENSG00000113552.16
NM_001281600.1	ENSG00000160868.15
NM_001281601.1	ENSG00000109610.6
NM_001281602.1	ENSG00000188372.15
NM_001281603.1	ENSG00000204267.16
NM_001281604.1	ENSG00000131808.11
NM_001281605.1	ENSG00000114867.22
NM_001281606.1	ENSG00000019169.11
NM_001281607.1	ENSG00000138386.17
NM_001281608.1	ENSG00000138823.14
NM_001281609.1	ENSG00000273706.5
NM_001281610.1	ENSG00000197838.5
NM_001281611.1	ENSG00000115268.10
NM_001281612.1	ENSG00000175084.13
NM_001281613.1	ENSG00000076242.16
NM_001281614.1	ENSG00000076242.16
NM_001281615.1	ENSG00000259384.7
NM_001281616.1	ENSG00000152661.9
NM_001281617.1	ENSG00000145545.12
NM_001281618.1	ENSG00000170624.14
NM_001281619.1	ENSG00000068028.18
NM_001281620.1	ENSG00000148516.23
NM_001281621.1	ENSG00000131759.18
NM_001281622.1	ENSG00000170581.14
NM_001281623.1	ENSG00000029559.7
NM_001281624.1	ENSG00000129562.11
NM_001281625.1	ENSG00000156150.9
NM_001281626.1	ENSG00000277893.2
NM_001281627.1	ENSG00000164362.21
NM_001281628.1	ENSG00000196136.18
NM_001281629.1	ENSG00000109471.5
NM_001281630.1	ENSG00000134184.13
NM_001281631.1	ENSG00000111537.5
NM_001281632.1	ENSG00000064393.16
NM_001281633.1	ENSG00000112592.14
NM_001281634.1	ENSG00000145386.11
NM_001281635.1	ENSG00000157601.15
NM_001281636.1	ENSG00000088812.18
NM_001281637.1	ENSG00000174156.15
NM_001281639.1	ENSG00000116288.13
NM_001281640.1	ENSG00000140459.18
NM_001281641.2	ENSG00000118785.15
NM_001281642.1	ENSG00000164794.9
NM_001281643.1	ENSG00000139151.16
NM_001281644.1	ENSG00000007171.18
NM_001281645.1	ENSG00000118520.15
NM_001281646.1	ENSG00000125347.15
NM_001281647.1	ENSG00000147145.13
NM_001281648.1	ENSG00000116996.10
NM_001281649.1	ENSG00000163631.17
NM_001281650.1	ENSG00000123505.19
NM_001281651.1	ENSG00000166426.8
NM_001281652.1	ENSG00000172179.12
NM_001281653.1	ENSG00000108242.13
NM_001281654.1	ENSG00000197249.14
NM_001281656.1	ENSG00000111701.7
NM_001281657.1	ENSG00000118137.10
NM_001281658.1	ENSG00000106546.14
NM_001281659.1	ENSG00000123374.11
NM_001281660.1	ENSG00000182326.15
NM_001281661.1	ENSG00000141510.18
NM_001281662.1	ENSG00000151655.19
NM_001281663.1	ENSG00000108823.17
NM_001281664.1	ENSG00000102962.5
NM_001281665.1	ENSG00000135346.9
NM_001281666.1	ENSG00000197822.12
NM_001281667.1	ENSG00000148680.16
NM_001281668.1	ENSG00000198467.16
NM_001281669.1	ENSG00000262243.5
NM_001281670.1	ENSG00000120705.13
NM_001281671.1	ENSG00000103310.11
NM_001281672.1	ENSG00000021762.20
NM_001281674.1	ENSG00000163069.13
NM_001281676.1	ENSG00000131050.11
NM_001281677.1	ENSG00000090861.17
NM_001281678.1	ENSG00000162761.14
NM_001281679.1	ENSG00000198074.10
NM_001281680.1	ENSG00000115159.16
NM_001281681.1	ENSG00000108679.13
NM_001281682.1	ENSG00000147465.12
NM_001281683.1	ENSG00000108242.13
NM_001281684.1	ENSG00000172819.17
NM_001281685.1	ENSG00000115415.20
NM_001281686.1	ENSG00000108242.13
NM_001281687.1	ENSG00000136943.12
NM_001281688.1	ENSG00000170348.9
NM_001281689.1	ENSG00000113302.5
NM_001281690.1	ENSG00000198121.14
NM_001281691.1	ENSG00000111328.7
NM_001281692.1	ENSG00000163421.9
NM_001281693.1	ENSG00000204021.5
NM_001281694.1	ENSG00000170214.5
NM_001281695.1	ENSG00000147862.17
NM_001281696.1	ENSG00000163623.10
NM_001281698.1	ENSG00000141646.14
NM_001281699.2	ENSG00000115009.13
NM_001281700.1	ENSG00000152234.16
NM_001281701.1	ENSG00000165556.10
NM_001281702.1	ENSG00000113161.17
NM_001281703.1	ENSG00000213931.7
NM_001281704.1	ENSG00000198300.14
NM_001281705.1	ENSG00000130988.13
NM_001281706.1	ENSG00000130988.13
NM_001281707.1	ENSG00000187094.12
NM_001281820.1	ENSG00000123999.5
NM_001281821.1	ENSG00000171428.15
NM_001281822.1	ENSG00000196767.9
NM_001281823.1	ENSG00000171428.15
NM_001281833.1	ENSG00000017427.17
NM_001281839.1	ENSG00000187098.17
NM_001281841.1	ENSG00000157542.11
NM_001281842.1	ENSG00000165806.21
NM_001281843.1	ENSG00000112715.25
NM_001281846.1	ENSG00000084207.18
NM_001281849.1	ENSG00000157388.20
NM_001281873.1	ENSG00000026508.20
NM_001281874.1	ENSG00000026508.20
NM_001281877.1	ENSG00000127022.16
NM_001281881.1	ENSG00000157168.20
NM_001281882.1	ENSG00000169715.15
NM_001281884.1	ENSG00000054219.11
NM_001281931.1	ENSG00000148795.7
NM_001281938.1	ENSG00000053438.11
NM_001281939.1	ENSG00000008441.18
NM_001281941.1	ENSG00000087460.29
NM_001281944.1	ENSG00000185825.17
NM_001281945.1	ENSG00000055332.19
NM_001281946.1	ENSG00000055332.19
NM_001281948.1	ENSG00000169252.6
NM_001281950.1	ENSG00000198258.11
NM_001281951.1	ENSG00000187097.13
NM_001281953.1	ENSG00000277405.2
NM_001282122.1	ENSG00000184154.15
NM_001282123.1	ENSG00000184154.15
NM_001282298.1	ENSG00000185231.5
NM_001282299.1	ENSG00000125878.7
NM_001285915.1	ENSG00000171865.10
NM_001286112.1	ENSG00000273841.5
NM_001286114.1	ENSG00000085231.14
NM_001287611.1	ENSG00000176136.6
NM_001287613.2	ENSG00000139679.16
NM_001287615.1	ENSG00000127951.8
NM_001290055.1	ENSG00000180304.14
NM_001290262.1	ENSG00000162551.14
NM_001290483.1	ENSG00000143450.19
NM_001291223.1	ENSG00000242265.6
NM_001291224.1	ENSG00000242265.6
NM_001301426.1	ENSG00000143450.19
NM_001305226.1	ENSG00000235437.8
NM_001305391.1	ENSG00000235437.8
NM_001310552.1	ENSG00000125820.6
NM_001310553.1	ENSG00000125820.6
NM_001310554.1	ENSG00000107018.8
NM_001310555.1	ENSG00000114013.16
NM_001310556.1	ENSG00000187134.14
NM_001310557.1	ENSG00000129167.10
NM_001310558.1	ENSG00000173432.12
NM_001310559.1	ENSG00000172831.14
NM_001310560.1	ENSG00000100197.23
NM_001310561.1	ENSG00000110484.7
NM_001310562.1	ENSG00000129673.10
NM_001310563.1	ENSG00000196917.6
NM_001310564.1	ENSG00000134057.15
NM_001310565.1	ENSG00000139514.13
NM_001310566.1	ENSG00000092009.10
NM_001310567.1	ENSG00000203857.10
NM_001310568.1	ENSG00000182866.17
NM_001310569.1	ENSG00000198610.11
NM_001310570.1	ENSG00000237906.1
NM_001310571.1	ENSG00000197635.11
NM_001310573.1	ENSG00000111863.13
NM_001310574.1	ENSG00000188257.12
NM_001310575.1	ENSG00000115267.9
NM_001310577.1	ENSG00000128595.17
NM_001310578.1	ENSG00000128590.5
NM_001310580.1	ENSG00000139515.6
NM_001319637.1	ENSG00000182782.8
NM_001379101.1	ENSG00000125676.20
XM_005063137.4	ENSG00000165813.20
XM_005063145.4	ENSG00000214413.9
XM_005063146.1	ENSG00000113068.10
XM_005063153.4	ENSG00000138172.11
XM_005063175.4	ENSG00000099194.6
XM_005063185.3	ENSG00000165879.9
XM_005063202.1	ENSG00000206491.12
XM_005063204.4	ENSG00000119917.15
XM_005063206.4	ENSG00000138135.7
XM_005063213.3	ENSG00000120215.10
XM_005063219.4	ENSG00000181778.5
XM_005063224.4	ENSG00000204711.9
XM_005063225.3	ENSG00000119138.5
XM_005063233.4	ENSG00000135045.7
XM_005063241.1	ENSG00000172377.3
XM_005063242.1	ENSG00000180475.4
XM_005063245.3	ENSG00000172365.4
XM_005063247.3	ENSG00000186660.15
XM_005063249.2	ENSG00000172769.4
XM_005063253.1	ENSG00000235678.3
XM_005063254.1	ENSG00000176495.3
XM_005063255.2	ENSG00000172742.6
XM_005063257.1	ENSG00000172742.6
XM_005063262.2	ENSG00000284873.1
XM_005063263.4	ENSG00000284873.1
XM_005063266.4	ENSG00000110079.19
XM_005063270.3	ENSG00000204979.8
XM_005063272.3	ENSG00000166959.8
XM_005063273.4	ENSG00000214782.7
XM_005063289.4	ENSG00000185475.11
XM_005063292.4	ENSG00000133317.16
XM_005063293.4	ENSG00000188070.9
XM_005063301.4	ENSG00000168065.16
XM_005063305.4	ENSG00000273003.1
XM_005063320.4	ENSG00000213402.3
XM_005063327.4	ENSG00000171067.11
XM_005063330.4	ENSG00000172890.13
XM_005063334.4	ENSG00000064201.16
XM_005063336.3	ENSG00000283787.2
XM_005063345.4	ENSG00000185507.21
XM_005063347.4	ENSG00000174885.13
XM_005063348.4	ENSG00000176340.4
XM_005063352.2	ENSG00000171794.4
XM_005063360.4	ENSG00000148848.15
XM_005063363.3	ENSG00000175018.13
XM_005063366.4	ENSG00000196177.13
XM_005063370.2	ENSG00000183559.12
XM_005063375.4	ENSG00000120008.16
XM_005063379.4	ENSG00000156885.6
XM_005063384.4	ENSG00000156860.16
XM_005063388.4	ENSG00000167371.21
XM_005063389.4	ENSG00000181625.17
XM_005063396.4	ENSG00000182601.7
XM_005063412.2	ENSG00000107890.17
XM_005063418.4	ENSG00000169344.16
XM_005063423.4	ENSG00000043591.6
XM_005063424.4	ENSG00000198924.8
XM_005063425.4	ENSG00000148737.17
XM_005063426.4	ENSG00000148737.17
XM_005063427.4	ENSG00000148737.17
XM_005063428.4	ENSG00000148737.17
XM_005063429.4	ENSG00000148737.17
XM_005063430.4	ENSG00000148737.17
XM_005063431.4	ENSG00000148737.17
XM_005063434.4	ENSG00000148737.17
XM_005063435.4	ENSG00000148737.17
XM_005063442.4	ENSG00000148737.17
XM_005063444.4	ENSG00000148737.17
XM_005063451.4	ENSG00000151532.14
XM_005063452.4	ENSG00000243316.7
XM_005063453.3	ENSG00000119913.6
XM_005063457.4	ENSG00000150593.18
XM_005063461.4	ENSG00000108055.10
XM_005063462.4	ENSG00000138166.6
XM_005063463.4	ENSG00000119953.14
XM_005063464.4	ENSG00000119950.21
XM_005063469.4	ENSG00000108039.18
XM_005063473.4	ENSG00000108018.16
XM_005063475.4	ENSG00000108018.16
XM_005063476.4	ENSG00000108018.16
XM_005063478.4	ENSG00000156395.14
XM_005063479.4	ENSG00000120051.15
XM_005063481.3	ENSG00000148834.13
XM_005063483.4	ENSG00000197748.13
XM_005063486.4	ENSG00000107960.11
XM_005063487.4	ENSG00000107957.16
XM_005063488.4	ENSG00000107957.16
XM_005063490.4	ENSG00000183128.7
XM_005063491.4	ENSG00000148835.11
XM_005063494.4	ENSG00000148842.18
XM_005063495.4	ENSG00000148842.18
XM_005063497.4	ENSG00000171206.15
XM_005063503.4	ENSG00000077150.20
XM_005063505.4	ENSG00000059915.17
XM_005063510.4	ENSG00000198728.11
XM_005063511.4	ENSG00000198728.11
XM_005063512.4	ENSG00000198728.11
XM_005063513.4	ENSG00000166189.8
XM_005063514.4	ENSG00000120029.13
XM_005063518.4	ENSG00000120049.20
XM_005063522.4	ENSG00000198408.14
XM_005063524.4	ENSG00000107833.10
XM_005063525.3	ENSG00000107831.14
XM_005063526.3	ENSG00000107831.14
XM_005063527.2	ENSG00000107831.14
XM_005063528.3	ENSG00000107831.14
XM_005063529.3	ENSG00000107831.14
XM_005063530.4	ENSG00000107829.15
XM_005063531.4	ENSG00000166171.13
XM_005063532.4	ENSG00000166169.17
XM_005063534.4	ENSG00000166167.18
XM_005063536.4	ENSG00000166167.18
XM_005063540.4	ENSG00000107807.13
XM_005063541.4	ENSG00000107821.15
XM_005063547.4	ENSG00000055950.16
XM_005063551.4	ENSG00000166135.14
XM_005063552.4	ENSG00000166136.16
XM_005063554.4	ENSG00000213341.11
XM_005063555.4	ENSG00000213341.11
XM_005063558.4	ENSG00000120054.12
XM_005063559.4	ENSG00000107554.17
XM_005063560.4	ENSG00000023839.12
XM_005063561.4	ENSG00000119929.13
XM_005063563.4	ENSG00000014919.13
XM_005063564.4	ENSG00000198018.7
XM_005063565.4	ENSG00000155287.11
XM_005063566.4	ENSG00000119919.11
XM_005063567.4	ENSG00000120053.12
XM_005063568.4	ENSG00000119946.11
XM_005063569.4	ENSG00000119946.11
XM_005063570.4	ENSG00000172987.13
XM_005063571.4	ENSG00000172987.13
XM_005063574.4	ENSG00000119943.13
XM_005063576.4	ENSG00000138131.4
XM_005063579.4	ENSG00000155265.11
XM_005063580.4	ENSG00000095713.14
XM_005063583.4	ENSG00000120057.5
XM_005063584.4	ENSG00000155256.18
XM_005063590.4	ENSG00000119986.7
XM_005063591.4	ENSG00000155252.13
XM_005063592.4	ENSG00000171160.18
XM_005063594.4	ENSG00000241935.9
XM_005063596.4	ENSG00000165887.12
XM_005063597.4	ENSG00000165886.5
XM_005063598.4	ENSG00000155229.21
XM_005063601.4	ENSG00000187122.17
XM_005063603.4	ENSG00000155629.15
XM_005063604.4	ENSG00000077147.16
XM_005063606.4	ENSG00000107447.8
XM_005063607.3	ENSG00000107447.8
XM_005063608.4	ENSG00000197430.11
XM_005063609.4	ENSG00000095585.17
XM_005063610.4	ENSG00000177853.14
XM_005063611.4	ENSG00000119977.22
XM_005063613.4	ENSG00000107438.9
XM_005063615.4	ENSG00000107438.9
XM_005063623.4	ENSG00000108242.13
XM_005063631.4	ENSG00000138193.16
XM_005063632.4	ENSG00000176273.15
XM_005063633.4	ENSG00000108231.14
XM_005063635.2	ENSG00000095464.10
XM_005063636.4	ENSG00000138207.14
XM_005063638.4	ENSG00000186188.11
XM_005063641.4	ENSG00000138119.17
XM_005063642.4	ENSG00000138119.17
XM_005063644.4	ENSG00000095596.12
XM_005063645.4	ENSG00000187553.10
XM_005063646.4	ENSG00000138190.17
XM_005063649.4	ENSG00000152804.11
XM_005063650.4	ENSG00000119912.18
XM_005063651.4	ENSG00000198060.10
XM_005063652.4	ENSG00000107864.15
XM_005063654.4	ENSG00000107864.15
XM_005063660.4	ENSG00000119938.9
XM_005063663.4	ENSG00000165338.17
XM_005063664.4	ENSG00000180628.15
XM_005063667.4	ENSG00000148677.7
XM_005063668.4	ENSG00000148688.14
XM_005063673.4	ENSG00000152779.14
XM_005063675.4	ENSG00000107798.18
XM_005063676.4	ENSG00000107796.13
XM_005063680.4	ENSG00000138134.12
XM_005063682.3	ENSG00000173239.14
XM_005063687.4	ENSG00000184719.12
XM_005063688.4	ENSG00000171862.11
XM_005063689.4	ENSG00000138138.14
XM_005063690.4	ENSG00000107789.16
XM_005063693.4	ENSG00000148584.15
XM_005063697.4	ENSG00000107984.10
XM_005063698.3	ENSG00000179021.10
XM_005063700.4	ENSG00000147854.17
XM_005063701.2	ENSG00000170777.11
XM_005063702.4	ENSG00000137040.10
XM_005063705.4	ENSG00000183354.12
XM_005063707.4	ENSG00000107036.12
XM_005063709.4	ENSG00000120217.14
XM_005063710.4	ENSG00000107020.10
XM_005063712.3	ENSG00000120210.8
XM_005063713.4	ENSG00000096968.14
XM_005063715.4	ENSG00000147853.17
XM_005063718.4	ENSG00000205808.7
XM_005063722.4	ENSG00000080608.10
XM_005063724.2	ENSG00000168263.9
XM_005063725.4	ENSG00000173253.16
XM_005063727.4	ENSG00000064218.5
XM_005063728.4	ENSG00000137090.12
XM_005063731.4	ENSG00000136682.15
XM_005063733.4	ENSG00000154330.13
XM_005063734.4	ENSG00000187866.10
XM_005063737.4	ENSG00000119139.21
XM_005063739.4	ENSG00000165072.10
XM_005063740.4	ENSG00000198887.9
XM_005063743.4	ENSG00000083067.24
XM_005063746.4	ENSG00000083067.24
XM_005063747.4	ENSG00000083067.24
XM_005063748.4	ENSG00000083067.24
XM_005063750.4	ENSG00000083067.24
XM_005063751.4	ENSG00000083067.24
XM_005063752.4	ENSG00000083067.24
XM_005063754.4	ENSG00000083067.24
XM_005063755.4	ENSG00000083067.24
XM_005063757.4	ENSG00000083067.24
XM_005063765.4	ENSG00000135048.14
XM_005063767.4	ENSG00000155621.15
XM_005063768.4	ENSG00000119125.17
XM_005063769.4	ENSG00000107372.13
XM_005063771.4	ENSG00000165092.13
XM_005063773.4	ENSG00000135046.14
XM_005063775.4	ENSG00000198963.11
XM_005063776.4	ENSG00000106733.21
XM_005063777.4	ENSG00000134996.12
XM_005063779.3	ENSG00000204612.1
XM_005063781.4	ENSG00000156052.11
XM_005063782.4	ENSG00000106829.20
XM_005063783.4	ENSG00000106829.20
XM_005063785.2	ENSG00000172377.3
XM_005063786.2	ENSG00000186508.4
XM_005063787.2	ENSG00000186509.4
XM_005063788.2	ENSG00000172377.3
XM_005063790.2	ENSG00000280204.4
XM_005063791.1	ENSG00000172772.3
XM_005063792.3	ENSG00000172362.3
XM_005063793.1	ENSG00000172365.4
XM_005063794.2	ENSG00000172365.4
XM_005063797.3	ENSG00000172365.4
XM_005063799.4	ENSG00000242689.3
XM_005063800.3	ENSG00000172769.4
XM_005063801.4	ENSG00000149124.11
XM_005063803.4	ENSG00000110042.8
XM_005063804.4	ENSG00000197629.6
XM_005063805.3	ENSG00000176495.3
XM_005063806.3	ENSG00000172320.4
XM_005063807.2	ENSG00000166884.3
XM_005063808.2	ENSG00000176200.1
XM_005063809.4	ENSG00000235162.9
XM_005063810.1	ENSG00000176200.1
XM_005063811.2	ENSG00000172289.3
XM_005063812.2	ENSG00000172289.3
XM_005063813.4	ENSG00000166900.17
XM_005063816.4	ENSG00000134812.8
XM_005063817.4	ENSG00000166902.5
XM_005063819.4	ENSG00000110077.15
XM_005063820.4	ENSG00000166930.7
XM_005063821.4	ENSG00000156738.18
XM_005063826.4	ENSG00000110107.9
XM_005063827.4	ENSG00000110107.9
XM_005063828.4	ENSG00000110108.10
XM_005063829.4	ENSG00000006118.15
XM_005063830.4	ENSG00000006118.15
XM_005063831.4	ENSG00000110446.12
XM_005063834.4	ENSG00000167987.11
XM_005063835.4	ENSG00000229859.10
XM_005063836.4	ENSG00000167992.13
XM_005063837.4	ENSG00000167986.15
XM_005063839.4	ENSG00000162144.10
XM_005063840.4	ENSG00000149483.12
XM_005063841.4	ENSG00000149532.16
XM_005063842.4	ENSG00000149532.16
XM_005063844.4	ENSG00000204950.4
XM_005063848.4	ENSG00000134780.10
XM_005063850.4	ENSG00000134825.16
XM_005063851.4	ENSG00000168496.4
XM_005063852.3	ENSG00000149485.19
XM_005063853.4	ENSG00000134824.14
XM_005063854.4	ENSG00000221968.9
XM_005063855.4	ENSG00000167994.13
XM_005063857.4	ENSG00000167996.16
XM_005063858.4	ENSG00000089597.18
XM_005063859.4	ENSG00000089597.18
XM_005063863.4	ENSG00000185085.2
XM_005063866.4	ENSG00000177363.5
XM_005063867.4	ENSG00000162188.6
XM_005063869.4	ENSG00000214753.4
XM_005063871.4	ENSG00000185670.9
XM_005063874.4	ENSG00000168569.8
XM_005063876.4	ENSG00000162231.14
XM_005063879.4	ENSG00000168539.4
XM_005063881.4	ENSG00000197901.12
XM_005063883.4	ENSG00000149452.16
XM_005063885.4	ENSG00000196600.12
XM_005063886.4	ENSG00000196600.12
XM_005063889.4	ENSG00000184743.13
XM_005063890.4	ENSG00000133318.14
XM_005063891.4	ENSG00000168005.9
XM_005063893.4	ENSG00000110583.13
XM_005063895.3	ENSG00000176340.4
XM_005063896.4	ENSG00000167770.12
XM_005063897.4	ENSG00000126500.4
XM_005063898.4	ENSG00000133315.12
XM_005063899.4	ENSG00000168439.17
XM_005063902.4	ENSG00000149781.13
XM_005063903.4	ENSG00000149781.13
XM_005063904.4	ENSG00000173511.10
XM_005063905.4	ENSG00000173511.10
XM_005063906.4	ENSG00000173486.14
XM_005063915.4	ENSG00000257069.6
XM_005063916.4	ENSG00000173113.7
XM_005063917.4	ENSG00000173153.17
XM_005063919.4	ENSG00000162302.13
XM_005063922.3	ENSG00000162302.13
XM_005063924.4	ENSG00000110076.19
XM_005063936.4	ENSG00000168066.21
XM_005063937.4	ENSG00000168066.21
XM_005063938.4	ENSG00000168066.21
XM_005063939.4	ENSG00000168066.21
XM_005063941.4	ENSG00000168067.12
XM_005063942.4	ENSG00000133895.18
XM_005063946.4	ENSG00000133895.18
XM_005063948.4	ENSG00000110047.18
XM_005063952.4	ENSG00000149735.7
XM_005063953.4	ENSG00000068971.14
XM_005063955.4	ENSG00000213465.8
XM_005063957.4	ENSG00000168061.17
XM_005063961.4	ENSG00000149809.17
XM_005063963.4	ENSG00000149823.9
XM_005063964.4	ENSG00000174276.7
XM_005063965.4	ENSG00000149806.11
XM_005063966.4	ENSG00000197847.12
XM_005063967.3	ENSG00000014138.9
XM_005063969.4	ENSG00000133884.10
XM_005063973.4	ENSG00000162241.13
XM_005063975.4	ENSG00000168056.17
XM_005063976.4	ENSG00000168056.17
XM_005063978.4	ENSG00000142186.17
XM_005063980.4	ENSG00000173465.8
XM_005063981.4	ENSG00000176973.8
XM_005063987.4	ENSG00000173338.13
XM_005063988.4	ENSG00000213445.10
XM_005063989.4	ENSG00000213445.10
XM_005063990.4	ENSG00000213445.10
XM_005063992.4	ENSG00000173039.19
XM_005063993.4	ENSG00000172977.13
XM_005063994.4	ENSG00000172977.13
XM_005063995.3	ENSG00000172977.13
XM_005063996.4	ENSG00000172977.13
XM_005063997.4	ENSG00000172922.11
XM_005063999.4	ENSG00000254470.3
XM_005064000.4	ENSG00000172818.10
XM_005064001.4	ENSG00000172638.13
XM_005064002.4	ENSG00000172638.13
XM_005064003.4	ENSG00000172543.9
XM_005064004.4	ENSG00000172500.13
XM_005064005.4	ENSG00000172500.13
XM_005064006.4	ENSG00000175602.4
XM_005064007.4	ENSG00000175573.7
XM_005064008.4	ENSG00000175573.7
XM_005064012.4	ENSG00000175550.8
XM_005064014.4	ENSG00000175467.15
XM_005064015.4	ENSG00000175376.9
XM_005064016.4	ENSG00000175334.8
XM_005064017.4	ENSG00000175315.3
XM_005064019.4	ENSG00000175115.13
XM_005064022.4	ENSG00000174851.16
XM_005064023.2	ENSG00000174871.11
XM_005064024.4	ENSG00000179292.5
XM_005064025.4	ENSG00000174807.4
XM_005064027.4	ENSG00000174744.14
XM_005064028.4	ENSG00000174684.7
XM_005064029.4	ENSG00000174669.12
XM_005064030.4	ENSG00000174576.10
XM_005064032.4	ENSG00000174516.15
XM_005064034.4	ENSG00000254986.7
XM_005064037.4	ENSG00000174080.12
XM_005064038.4	ENSG00000182791.5
XM_005064039.4	ENSG00000173992.9
XM_005064040.4	ENSG00000239306.5
XM_005064041.4	ENSG00000173933.21
XM_005064042.4	ENSG00000173933.21
XM_005064049.4	ENSG00000173898.15
XM_005064050.4	ENSG00000173914.12
XM_005064053.4	ENSG00000173715.18
XM_005064054.4	ENSG00000173653.8
XM_005064057.4	ENSG00000173621.9
XM_005064058.4	ENSG00000173599.15
XM_005064061.4	ENSG00000173227.14
XM_005064062.4	ENSG00000173156.7
XM_005064064.4	ENSG00000172932.16
XM_005064066.4	ENSG00000172830.13
XM_005064067.4	ENSG00000172830.13
XM_005064068.4	ENSG00000175505.11
XM_005064069.4	ENSG00000172613.8
XM_005064071.4	ENSG00000172531.16
XM_005064075.4	ENSG00000175634.15
XM_005064076.4	ENSG00000172725.14
XM_005064078.4	ENSG00000175544.14
XM_005064079.4	ENSG00000172663.9
XM_005064082.4	ENSG00000110711.11
XM_005064083.4	ENSG00000110697.13
XM_005064084.4	ENSG00000167797.8
XM_005064086.4	ENSG00000167791.14
XM_005064089.4	ENSG00000167799.10
XM_005064091.4	ENSG00000132744.8
XM_005064092.3	ENSG00000132746.15
XM_005064093.3	ENSG00000110057.8
XM_005064094.4	ENSG00000110717.13
XM_005064095.4	ENSG00000110066.15
XM_005064097.4	ENSG00000162337.12
XM_005064102.4	ENSG00000069482.7
XM_005064103.4	ENSG00000132749.11
XM_005064104.4	ENSG00000197345.13
XM_005064108.4	ENSG00000162341.18
XM_005064110.4	ENSG00000110092.4
XM_005064111.4	ENSG00000149716.13
XM_005064112.3	ENSG00000162344.4
XM_005064113.1	ENSG00000075388.4
XM_005064114.3	ENSG00000186895.4
XM_005064115.4	ENSG00000131620.17
XM_005064118.4	ENSG00000168040.5
XM_005064121.4	ENSG00000085733.16
XM_005064122.4	ENSG00000085733.16
XM_005064127.4	ENSG00000184350.11
XM_005064128.3	ENSG00000182170.3
XM_005064133.4	ENSG00000205531.13
XM_005064135.4	ENSG00000205531.13
XM_005064138.4	ENSG00000273707.4
XM_005064141.4	ENSG00000053918.18
XM_005064142.4	ENSG00000070985.13
XM_005064143.4	ENSG00000184281.15
XM_005064144.4	ENSG00000110651.12
XM_005064146.4	ENSG00000180176.15
XM_005064153.4	ENSG00000180176.15
XM_005064159.4	ENSG00000130595.19
XM_005064174.4	ENSG00000288199.3
XM_005064176.4	ENSG00000130592.17
XM_005064179.4	ENSG00000130598.16
XM_005064180.4	ENSG00000117984.15
XM_005064184.4	ENSG00000182208.14
XM_005064185.4	ENSG00000174672.16
XM_005064186.4	ENSG00000174672.16
XM_005064188.4	ENSG00000174672.16
XM_005064189.4	ENSG00000174672.16
XM_005064190.4	ENSG00000174672.16
XM_005064192.4	ENSG00000078902.16
XM_005064194.4	ENSG00000183020.14
XM_005064195.4	ENSG00000183020.14
XM_005064196.4	ENSG00000177830.18
XM_005064197.4	ENSG00000214063.11
XM_005064198.4	ENSG00000214063.11
XM_005064200.4	ENSG00000177700.6
XM_005064201.4	ENSG00000177697.19
XM_005064203.4	ENSG00000177666.17
XM_005064205.4	ENSG00000177600.9
XM_005064206.4	ENSG00000177595.19
XM_005064209.4	ENSG00000184524.6
XM_005064210.4	ENSG00000177030.18
XM_005064212.4	ENSG00000069696.7
XM_005064215.4	ENSG00000099849.15
XM_005064218.4	ENSG00000174775.18
XM_005064220.4	ENSG00000023191.17
XM_005064221.4	ENSG00000174915.12
XM_005064222.4	ENSG00000185187.13
XM_005064226.4	ENSG00000206013.2
XM_005064227.4	ENSG00000142102.16
XM_005064230.4	ENSG00000177963.15
XM_005064231.4	ENSG00000177951.17
XM_005064233.4	ENSG00000277730.2
XM_005064234.4	ENSG00000222019.7
XM_005064235.3	ENSG00000171772.17
XM_005064237.4	ENSG00000256574.8
XM_005064238.3	ENSG00000256574.8
XM_005064239.4	ENSG00000184933.6
XM_005064240.2	ENSG00000169214.5
XM_005064241.4	ENSG00000184933.6
XM_005064242.4	ENSG00000203772.7
XM_005064243.3	ENSG00000148824.19
XM_005064245.4	ENSG00000148832.16
XM_005064246.4	ENSG00000127884.5
XM_005064247.4	ENSG00000148803.12
XM_005064249.4	ENSG00000130643.9
XM_005064250.4	ENSG00000163132.8
XM_005064251.4	ENSG00000198546.15
XM_005064252.4	ENSG00000130640.15
XM_005064253.4	ENSG00000151651.16
XM_005064255.4	ENSG00000171798.19
XM_005064260.4	ENSG00000165752.17
XM_005064261.4	ENSG00000151640.13
XM_005064262.4	ENSG00000188385.12
XM_005064263.4	ENSG00000175470.20
XM_005064264.4	ENSG00000176769.9
XM_005064265.4	ENSG00000108010.12
XM_005064270.4	ENSG00000180745.5
XM_005064271.2	ENSG00000186766.8
XM_005064272.4	ENSG00000188916.9
XM_005064276.4	ENSG00000203780.12
XM_005064277.4	ENSG00000188690.15
XM_005064278.4	ENSG00000154485.5
XM_005064280.4	ENSG00000107938.18
XM_005064282.4	ENSG00000165660.8
XM_005064283.4	ENSG00000203791.15
XM_005064284.4	ENSG00000189319.14
XM_005064285.4	ENSG00000107902.14
XM_005064287.3	ENSG00000229544.9
XM_005064288.4	ENSG00000065154.12
XM_005064289.4	ENSG00000182022.18
XM_005064290.4	ENSG00000121898.13
XM_005064291.3	ENSG00000154478.4
XM_005064294.4	ENSG00000188620.11
XM_005064295.4	ENSG00000095574.12
XM_005064296.4	ENSG00000179988.15
XM_005064297.4	ENSG00000119965.13
XM_005064299.4	ENSG00000107679.14
XM_005064307.4	ENSG00000138162.19
XM_005064309.4	ENSG00000107672.15
XM_005064313.4	ENSG00000148908.15
XM_005064314.4	ENSG00000148908.15
XM_005064315.4	ENSG00000169877.10
XM_005064316.4	ENSG00000140675.13
XM_005064317.4	ENSG00000140688.17
XM_005064318.4	ENSG00000140682.19
XM_005064320.4	ENSG00000140691.18
XM_005064322.4	ENSG00000169896.18
XM_005064323.4	ENSG00000169896.18
XM_005064324.4	ENSG00000177238.14
XM_005064325.4	ENSG00000103490.14
XM_005064327.4	ENSG00000089280.19
XM_005064328.4	ENSG00000089280.19
XM_005064332.4	ENSG00000103507.14
XM_005064335.4	ENSG00000103510.20
XM_005064336.4	ENSG00000151006.7
XM_005064338.4	ENSG00000167394.13
XM_005064341.4	ENSG00000103496.15
XM_005064344.4	ENSG00000099365.11
XM_005064345.4	ENSG00000099377.14
XM_005064347.4	ENSG00000099381.19
XM_005064349.4	ENSG00000175938.7
XM_005064351.4	ENSG00000099385.12
XM_005064354.4	ENSG00000103549.22
XM_005064358.4	ENSG00000156873.16
XM_005064359.4	ENSG00000196118.12
XM_005064360.4	ENSG00000196118.12
XM_005064362.4	ENSG00000229809.9
XM_005064364.4	ENSG00000005844.19
XM_005064367.4	ENSG00000179965.12
XM_005064369.4	ENSG00000180096.12
XM_005064370.4	ENSG00000180209.12
XM_005064371.4	ENSG00000169221.14
XM_005064372.4	ENSG00000169217.9
XM_005064374.4	ENSG00000185905.4
XM_005064375.4	ENSG00000079616.13
XM_005064377.4	ENSG00000280789.2
XM_005064378.4	ENSG00000013364.19
XM_005064380.4	ENSG00000103502.14
XM_005064381.4	ENSG00000174938.15
XM_005064382.4	ENSG00000174938.15
XM_005064388.4	ENSG00000174939.11
XM_005064389.4	ENSG00000174943.11
XM_005064390.4	ENSG00000149932.17
XM_005064393.4	ENSG00000149930.18
XM_005064395.4	ENSG00000149930.18
XM_005064396.4	ENSG00000149930.18
XM_005064399.4	ENSG00000169592.15
XM_005064401.3	ENSG00000149926.13
XM_005064405.4	ENSG00000149926.13
XM_005064406.4	ENSG00000149925.22
XM_005064407.4	ENSG00000149923.14
XM_005064409.4	ENSG00000149922.11
XM_005064412.4	ENSG00000102886.15
XM_005064414.4	ENSG00000102879.16
XM_005064416.4	ENSG00000169627.9
XM_005064417.4	ENSG00000176476.9
XM_005064418.4	ENSG00000176046.9
XM_005064419.4	ENSG00000184110.15
XM_005064426.4	ENSG00000168488.19
XM_005064427.4	ENSG00000168488.19
XM_005064429.4	ENSG00000178952.11
XM_005064430.4	ENSG00000178188.15
XM_005064440.4	ENSG00000169682.18
XM_005064443.4	ENSG00000213658.12
XM_005064444.4	ENSG00000188322.8
XM_005064445.4	ENSG00000169181.13
XM_005064446.4	ENSG00000077235.18
XM_005064448.4	ENSG00000103522.16
XM_005064449.4	ENSG00000155666.12
XM_005064450.4	ENSG00000205629.12
XM_005064452.4	ENSG00000090905.19
XM_005064454.4	ENSG00000006116.4
XM_005064456.4	ENSG00000166869.3
XM_005064457.4	ENSG00000166851.15
XM_005064458.4	ENSG00000166847.10
XM_005064461.4	ENSG00000166828.3
XM_005064462.4	ENSG00000122254.7
XM_005064464.3	ENSG00000230872.2
XM_005064465.4	ENSG00000140743.8
XM_005064466.4	ENSG00000058600.16
XM_005064476.4	ENSG00000185716.12
XM_005064477.3	ENSG00000155714.14
XM_005064478.4	ENSG00000140740.11
XM_005064479.4	ENSG00000103316.12
XM_005064481.4	ENSG00000011638.11
XM_005064482.4	ENSG00000102897.10
XM_005064483.4	ENSG00000188215.10
XM_005064484.4	ENSG00000005187.12
XM_005064485.4	ENSG00000066654.14
XM_005064489.4	ENSG00000183549.10
XM_005064491.4	ENSG00000180269.8
XM_005064494.4	ENSG00000135801.10
XM_005064499.4	ENSG00000135778.12
XM_005064505.4	ENSG00000168907.13
XM_005064506.4	ENSG00000188089.13
XM_005064510.4	ENSG00000104147.9
XM_005064519.4	ENSG00000137801.11
XM_005064526.1	ENSG00000284733.2
XM_005064527.2	ENSG00000232459.1
XM_005064528.1	ENSG00000232459.1
XM_005064529.3	ENSG00000176290.8
XM_005064530.3	ENSG00000169488.7
XM_005064531.3	ENSG00000176695.8
XM_005064532.2	ENSG00000169488.7
XM_005064533.2	ENSG00000176281.5
XM_005064536.1	ENSG00000182854.8
XM_005064544.4	ENSG00000186714.13
XM_005064546.4	ENSG00000085063.17
XM_005064551.4	ENSG00000166199.13
XM_005064554.4	ENSG00000110492.16
XM_005064565.1	ENSG00000176567.1
XM_005064566.2	ENSG00000181950.3
XM_005064567.2	ENSG00000181950.3
XM_005064568.1	ENSG00000237388.3
XM_005064569.4	ENSG00000221954.2
XM_005064570.1	ENSG00000181950.3
XM_005064574.2	ENSG00000181939.3
XM_005064575.2	ENSG00000181950.3
XM_005064576.2	ENSG00000181950.3
XM_005064578.1	ENSG00000181939.3
XM_005064582.1	ENSG00000181903.6
XM_005064583.2	ENSG00000181927.4
XM_005064585.1	ENSG00000181837.7
XM_005064586.1	ENSG00000186886.8
XM_005064590.3	ENSG00000187612.1
XM_005064591.3	ENSG00000187612.1
XM_005064593.1	ENSG00000181950.3
XM_005064594.2	ENSG00000174970.5
XM_005064595.1	ENSG00000174970.5
XM_005064596.1	ENSG00000174970.5
XM_005064598.3	ENSG00000174970.5
XM_005064599.1	ENSG00000181780.4
XM_005064600.2	ENSG00000181780.4
XM_005064601.1	ENSG00000225538.2
XM_005064602.1	ENSG00000172154.11
XM_005064603.1	ENSG00000181693.8
XM_005064605.1	ENSG00000181693.8
XM_005064606.1	ENSG00000181693.8
XM_005064607.3	ENSG00000181698.5
XM_005064609.3	ENSG00000181752.3
XM_005064612.1	ENSG00000174937.5
XM_005064613.1	ENSG00000166693.7
XM_005064614.2	ENSG00000254834.5
XM_005064615.1	ENSG00000241356.2
XM_005064620.4	ENSG00000150722.11
XM_005064646.4	ENSG00000204334.7
XM_005064652.4	ENSG00000073737.17
XM_005064657.1	ENSG00000107890.17
XM_005064662.4	ENSG00000168118.12
XM_005064665.4	ENSG00000154429.11
XM_005064666.4	ENSG00000143632.15
XM_005064668.4	ENSG00000069248.12
XM_005064669.4	ENSG00000143641.10
XM_005064670.4	ENSG00000177614.11
XM_005064671.4	ENSG00000135775.14
XM_005064672.4	ENSG00000135744.9
XM_005064673.4	ENSG00000119280.17
XM_005064675.4	ENSG00000143643.13
XM_005064680.3	ENSG00000173409.14
XM_005064681.4	ENSG00000182118.8
XM_005064683.4	ENSG00000143633.13
XM_005064684.4	ENSG00000116906.13
XM_005064685.4	ENSG00000116903.7
XM_005064686.4	ENSG00000010072.16
XM_005064687.4	ENSG00000135766.9
XM_005064689.4	ENSG00000116991.11
XM_005064691.4	ENSG00000135749.19
XM_005064692.4	ENSG00000143674.11
XM_005064694.4	ENSG00000183780.13
XM_005064695.4	ENSG00000168275.16
XM_005064696.4	ENSG00000059588.10
XM_005064697.4	ENSG00000168264.11
XM_005064698.4	ENSG00000168264.11
XM_005064699.4	ENSG00000166887.16
XM_005064700.4	ENSG00000166887.16
XM_005064702.4	ENSG00000103966.11
XM_005064705.4	ENSG00000243789.11
XM_005064707.4	ENSG00000137802.14
XM_005064709.4	ENSG00000137802.14
XM_005064712.4	ENSG00000092445.12
XM_005064715.4	ENSG00000137825.11
XM_005064716.4	ENSG00000137815.14
XM_005064719.4	ENSG00000187446.12
XM_005064720.4	ENSG00000178997.12
XM_005064721.4	ENSG00000128917.8
XM_005064723.4	ENSG00000104142.11
XM_005064724.4	ENSG00000104140.7
XM_005064725.4	ENSG00000166145.15
XM_005064726.4	ENSG00000166143.10
XM_005064729.4	ENSG00000166140.17
XM_005064731.4	ENSG00000104129.10
XM_005064732.4	ENSG00000137880.6
XM_005064736.4	ENSG00000166133.18
XM_005064738.4	ENSG00000169105.8
XM_005064740.4	ENSG00000140320.12
XM_005064741.4	ENSG00000140323.6
XM_005064747.4	ENSG00000104081.14
XM_005064749.4	ENSG00000140319.11
XM_005064750.4	ENSG00000166073.11
XM_005064752.4	ENSG00000172575.12
XM_005064755.4	ENSG00000134138.20
XM_005064756.4	ENSG00000134138.20
XM_005064757.4	ENSG00000134138.20
XM_005064758.4	ENSG00000134138.20
XM_005064759.4	ENSG00000134138.20
XM_005064760.4	ENSG00000186073.14
XM_005064762.4	ENSG00000134146.12
XM_005064763.4	ENSG00000198146.4
XM_005064766.4	ENSG00000198826.11
XM_005064768.4	ENSG00000166923.12
XM_005064771.4	ENSG00000248905.10
XM_005064772.2	ENSG00000215296.10
XM_005064775.4	ENSG00000134153.10
XM_005064776.4	ENSG00000134152.11
XM_005064779.4	ENSG00000140199.13
XM_005064780.4	ENSG00000140199.13
XM_005064781.4	ENSG00000184507.16
XM_005064782.4	ENSG00000176454.14
XM_005064783.2	ENSG00000182854.8
XM_005064784.4	ENSG00000184140.6
XM_005064785.4	ENSG00000232459.1
XM_005064786.1	ENSG00000232459.1
XM_005064787.1	ENSG00000232459.1
XM_005064788.3	ENSG00000232459.1
XM_005064789.4	ENSG00000232459.1
XM_005064790.3	ENSG00000232459.1
XM_005064791.1	ENSG00000232459.1
XM_005064792.2	ENSG00000214344.4
XM_005064793.3	ENSG00000284733.2
XM_005064794.1	ENSG00000165762.3
XM_005064795.1	ENSG00000176253.4
XM_005064796.2	ENSG00000176290.8
XM_005064797.1	ENSG00000240361.2
XM_005064798.2	ENSG00000176281.5
XM_005064799.4	ENSG00000176281.5
XM_005064801.2	ENSG00000169488.7
XM_005064803.4	ENSG00000148942.15
XM_005064805.4	ENSG00000176971.4
XM_005064806.4	ENSG00000129151.9
XM_005064807.4	ENSG00000109881.17
XM_005064808.4	ENSG00000205213.14
XM_005064809.4	ENSG00000148943.12
XM_005064810.4	ENSG00000176697.20
XM_005064812.4	ENSG00000169519.21
XM_005064813.4	ENSG00000182255.7
XM_005064818.4	ENSG00000170946.15
XM_005064819.4	ENSG00000049449.10
XM_005064828.4	ENSG00000149100.13
XM_005064829.4	ENSG00000135378.4
XM_005064830.4	ENSG00000060749.16
XM_005064831.4	ENSG00000121690.11
XM_005064832.4	ENSG00000176148.16
XM_005064840.4	ENSG00000110427.17
XM_005064841.4	ENSG00000205177.6
XM_005064842.3	ENSG00000110429.14
XM_005064843.4	ENSG00000135363.12
XM_005064846.4	ENSG00000135387.21
XM_005064848.4	ENSG00000166016.6
XM_005064850.4	ENSG00000135374.11
XM_005064852.4	ENSG00000135373.13
XM_005064854.4	ENSG00000149089.13
XM_005064855.4	ENSG00000110435.13
XM_005064867.4	ENSG00000110436.13
XM_005064869.4	ENSG00000149090.12
XM_005064871.4	ENSG00000179431.7
XM_005064872.4	ENSG00000166326.7
XM_005064873.4	ENSG00000179241.13
XM_005064874.4	ENSG00000110442.12
XM_005064881.4	ENSG00000148948.8
XM_005064882.4	ENSG00000166181.13
XM_005064883.4	ENSG00000166181.13
XM_005064886.4	ENSG00000052841.15
XM_005064888.4	ENSG00000052850.8
XM_005064889.4	ENSG00000085117.12
XM_005064891.4	ENSG00000157570.12
XM_005064894.4	ENSG00000019505.8
XM_005064896.4	ENSG00000121671.12
XM_005064897.4	ENSG00000121653.11
XM_005064899.4	ENSG00000234776.5
XM_005064900.4	ENSG00000121680.16
XM_005064901.4	ENSG00000165905.18
XM_005064904.4	ENSG00000157613.11
XM_005064905.4	ENSG00000149091.15
XM_005064906.4	ENSG00000149091.15
XM_005064907.4	ENSG00000149091.15
XM_005064909.4	ENSG00000149091.15
XM_005064910.4	ENSG00000149091.15
XM_005064914.4	ENSG00000180720.8
XM_005064916.4	ENSG00000175224.17
XM_005064920.4	ENSG00000180210.15
XM_005064922.4	ENSG00000149182.15
XM_005064923.4	ENSG00000149182.15
XM_005064925.3	ENSG00000149179.14
XM_005064930.4	ENSG00000165912.16
XM_005064934.4	ENSG00000025434.19
XM_005064938.4	ENSG00000066336.12
XM_005064941.4	ENSG00000165915.14
XM_005064943.4	ENSG00000165916.9
XM_005064945.4	ENSG00000165917.10
XM_005064952.4	ENSG00000110536.14
XM_005064953.4	ENSG00000123444.14
XM_005064954.4	ENSG00000123444.14
XM_005064956.4	ENSG00000213619.11
XM_005064957.4	ENSG00000172247.4
XM_005064958.4	ENSG00000109919.10
XM_005064964.3	ENSG00000175619.3
XM_005064965.2	ENSG00000175619.3
XM_005064966.2	ENSG00000175619.3
XM_005064967.2	ENSG00000176547.10
XM_005064968.4	ENSG00000176547.10
XM_005064969.4	ENSG00000260811.3
XM_005064970.4	ENSG00000221954.2
XM_005064971.2	ENSG00000221954.2
XM_005064972.1	ENSG00000181950.3
XM_005064973.2	ENSG00000181950.3
XM_005064974.2	ENSG00000181950.3
XM_005064976.2	ENSG00000181950.3
XM_005064977.2	ENSG00000181950.3
XM_005064978.2	ENSG00000181958.5
XM_005064979.2	ENSG00000181939.3
XM_005064980.3	ENSG00000181939.3
XM_005064981.3	ENSG00000181939.3
XM_005064983.2	ENSG00000181950.3
XM_005064984.3	ENSG00000184789.6
XM_005064985.2	ENSG00000181939.3
XM_005064986.3	ENSG00000181939.3
XM_005064987.2	ENSG00000181939.3
XM_005064988.3	ENSG00000181939.3
XM_005064989.1	ENSG00000181939.3
XM_005064990.3	ENSG00000181939.3
XM_005064991.2	ENSG00000181939.3
XM_005064992.1	ENSG00000279514.2
XM_005064994.1	ENSG00000172188.6
XM_005064995.1	ENSG00000185926.1
XM_005064996.3	ENSG00000185926.1
XM_005064997.3	ENSG00000185926.1
XM_005064999.2	ENSG00000181927.4
XM_005065000.1	ENSG00000181927.4
XM_005065001.1	ENSG00000181927.4
XM_005065002.2	ENSG00000181837.7
XM_005065003.4	ENSG00000187612.1
XM_005065004.4	ENSG00000181837.7
XM_005065005.3	ENSG00000181837.7
XM_005065006.1	ENSG00000181837.7
XM_005065007.2	ENSG00000181837.7
XM_005065008.1	ENSG00000186113.1
XM_005065009.1	ENSG00000186119.9
XM_005065010.2	ENSG00000186119.9
XM_005065011.3	ENSG00000186119.9
XM_005065012.2	ENSG00000279395.3
XM_005065013.1	ENSG00000205029.1
XM_005065014.3	ENSG00000186124.4
XM_005065016.3	ENSG00000174970.5
XM_005065017.2	ENSG00000187612.1
XM_005065018.2	ENSG00000187612.1
XM_005065019.1	ENSG00000187612.1
XM_005065020.2	ENSG00000227806.1
XM_005065021.3	ENSG00000187612.1
XM_005065022.1	ENSG00000187612.1
XM_005065023.2	ENSG00000174970.5
XM_005065024.2	ENSG00000174970.5
XM_005065025.1	ENSG00000174970.5
XM_005065026.2	ENSG00000181785.3
XM_005065027.2	ENSG00000184741.6
XM_005065028.2	ENSG00000181780.4
XM_005065029.2	ENSG00000181761.5
XM_005065030.2	ENSG00000181718.7
XM_005065031.2	ENSG00000181698.5
XM_005065033.1	ENSG00000172489.7
XM_005065035.1	ENSG00000181718.7
XM_005065036.1	ENSG00000280314.4
XM_005065037.2	ENSG00000280314.4
XM_005065038.1	ENSG00000280314.4
XM_005065039.1	ENSG00000280314.4
XM_005065040.1	ENSG00000280314.4
XM_005065041.2	ENSG00000280314.4
XM_005065042.2	ENSG00000167822.3
XM_005065043.2	ENSG00000280314.4
XM_005065044.1	ENSG00000230213.1
XM_005065045.2	ENSG00000181752.3
XM_005065046.2	ENSG00000174957.1
XM_005065047.1	ENSG00000181752.3
XM_005065048.1	ENSG00000150261.5
XM_005065049.2	ENSG00000262315.4
XM_005065050.1	ENSG00000281038.1
XM_005065051.3	ENSG00000272987.1
XM_005065052.2	ENSG00000279961.2
XM_005065053.2	ENSG00000279961.2
XM_005065054.3	ENSG00000279961.2
XM_005065055.2	ENSG00000174937.5
XM_005065057.1	ENSG00000255223.5
XM_005065058.2	ENSG00000254834.5
XM_005065059.2	ENSG00000172464.4
XM_005065060.2	ENSG00000172459.5
XM_005065061.1	ENSG00000232511.4
XM_005065062.2	ENSG00000261958.1
XM_005065063.4	ENSG00000172457.7
XM_005065064.1	ENSG00000181325.7
XM_005065065.1	ENSG00000261958.1
XM_005065066.2	ENSG00000181296.3
XM_005065068.2	ENSG00000241356.2
XM_005065069.1	ENSG00000241356.2
XM_005065070.2	ENSG00000241356.2
XM_005065071.4	ENSG00000134824.14
XM_005065072.3	ENSG00000181273.3
XM_005065073.2	ENSG00000283307.1
XM_005065074.2	ENSG00000283307.1
XM_005065075.4	ENSG00000183908.7
XM_005065076.4	ENSG00000134817.11
XM_005065077.4	ENSG00000149115.14
XM_005065078.4	ENSG00000149136.9
XM_005065079.3	ENSG00000109991.9
XM_005065081.4	ENSG00000186652.10
XM_005065082.4	ENSG00000186907.8
XM_005065083.4	ENSG00000149150.9
XM_005065085.4	ENSG00000134809.9
XM_005065086.4	ENSG00000214872.8
XM_005065087.4	ENSG00000156587.16
XM_005065089.4	ENSG00000166793.13
XM_005065090.4	ENSG00000172409.7
XM_005065092.4	ENSG00000156599.11
XM_005065095.4	ENSG00000156603.19
XM_005065096.4	ENSG00000213593.10
XM_005065098.4	ENSG00000233436.7
XM_005065102.4	ENSG00000064989.13
XM_005065103.2	ENSG00000163012.4
XM_005065104.4	ENSG00000144369.13
XM_005065105.4	ENSG00000138448.12
XM_005065107.4	ENSG00000065548.18
XM_005065109.4	ENSG00000170396.9
XM_005065110.4	ENSG00000163002.13
XM_005065111.4	ENSG00000061676.15
XM_005065112.4	ENSG00000061676.15
XM_005065113.4	ENSG00000162998.5
XM_005065117.4	ENSG00000162992.5
XM_005065118.4	ENSG00000188452.15
XM_005065120.4	ENSG00000170035.16
XM_005065121.4	ENSG00000144331.20
XM_005065123.4	ENSG00000116095.11
XM_005065124.4	ENSG00000079150.18
XM_005065125.4	ENSG00000204311.15
XM_005065126.4	ENSG00000180228.14
XM_005065132.4	ENSG00000116044.16
XM_005065133.4	ENSG00000128645.15
XM_005065134.4	ENSG00000170166.6
XM_005065138.4	ENSG00000175879.9
XM_005065139.4	ENSG00000175879.9
XM_005065140.4	ENSG00000128709.13
XM_005065142.2	ENSG00000170178.7
XM_005065143.3	ENSG00000128714.6
XM_005065144.4	ENSG00000144320.14
XM_005065147.4	ENSG00000154518.10
XM_005065152.3	ENSG00000163328.14
XM_005065153.3	ENSG00000163328.14
XM_005065155.4	ENSG00000138430.16
XM_005065161.4	ENSG00000115844.11
XM_005065162.4	ENSG00000144355.15
XM_005065163.4	ENSG00000128708.13
XM_005065165.4	ENSG00000198586.14
XM_005065166.4	ENSG00000115806.13
XM_005065167.4	ENSG00000128683.14
XM_005065169.4	ENSG00000204335.4
XM_005065170.4	ENSG00000071909.19
XM_005065172.4	ENSG00000144362.12
XM_005065173.4	ENSG00000154479.13
XM_005065176.1	ENSG00000152254.11
XM_005065180.4	ENSG00000123607.16
XM_005065183.4	ENSG00000178662.16
XM_005065186.3	ENSG00000153253.19
XM_005065191.4	ENSG00000115290.10
XM_005065200.4	ENSG00000146013.11
XM_005065204.1	ENSG00000061492.12
XM_005065243.4	ENSG00000101546.13
XM_005065261.4	ENSG00000113070.8
XM_005065266.4	ENSG00000171604.12
XM_005065267.4	ENSG00000171604.12
XM_005065269.4	ENSG00000171604.12
XM_005065270.4	ENSG00000131508.16
XM_005065271.4	ENSG00000184584.13
XM_005065272.4	ENSG00000170464.10
XM_005065275.4	ENSG00000170469.11
XM_005065276.4	ENSG00000228672.4
XM_005065277.3	ENSG00000170476.16
XM_005065278.4	ENSG00000120727.13
XM_005065279.4	ENSG00000015479.20
XM_005065282.4	ENSG00000146006.8
XM_005065284.4	ENSG00000044115.21
XM_005065288.4	ENSG00000120738.8
XM_005065292.4	ENSG00000120709.11
XM_005065294.4	ENSG00000031003.10
XM_005065295.4	ENSG00000129625.13
XM_005065296.4	ENSG00000134982.17
XM_005065297.4	ENSG00000134986.14
XM_005065299.4	ENSG00000152495.11
XM_005065301.4	ENSG00000169967.17
XM_005065304.3	ENSG00000163166.15
XM_005065306.4	ENSG00000144230.17
XM_005065308.4	ENSG00000072163.20
XM_005065310.4	ENSG00000144231.11
XM_005065311.4	ENSG00000144233.11
XM_005065312.4	ENSG00000144233.11
XM_005065313.4	ENSG00000136715.19
XM_005065314.4	ENSG00000136715.19
XM_005065316.4	ENSG00000164209.17
XM_005065317.4	ENSG00000132872.12
XM_005065318.4	ENSG00000152214.14
XM_005065327.4	ENSG00000141424.13
XM_005065328.4	ENSG00000141425.18
XM_005065330.4	ENSG00000153391.16
XM_005065331.4	ENSG00000186812.13
XM_005065333.4	ENSG00000197050.11
XM_005065335.4	ENSG00000166974.13
XM_005065339.4	ENSG00000101746.16
XM_005065340.4	ENSG00000101746.16
XM_005065345.4	ENSG00000141441.16
XM_005065349.4	ENSG00000118271.12
XM_005065352.3	ENSG00000134765.10
XM_005065356.3	ENSG00000170558.10
XM_005065358.4	ENSG00000171885.18
XM_005065359.4	ENSG00000171885.18
XM_005065360.4	ENSG00000134504.14
XM_005065361.4	ENSG00000134504.14
XM_005065362.4	ENSG00000141380.14
XM_005065363.4	ENSG00000141380.14
XM_005065366.4	ENSG00000198795.11
XM_005065368.3	ENSG00000134489.7
XM_005065373.4	ENSG00000154040.21
XM_005065376.4	ENSG00000154065.17
XM_005065377.4	ENSG00000141452.10
XM_005065380.4	ENSG00000101782.15
XM_005065381.4	ENSG00000141448.11
XM_005065382.4	ENSG00000101752.12
XM_005065384.4	ENSG00000141449.15
XM_005065385.4	ENSG00000206052.11
XM_005065386.4	ENSG00000150637.9
XM_005065388.4	ENSG00000176225.15
XM_005065391.4	ENSG00000166342.19
XM_005065392.4	ENSG00000075336.12
XM_005065395.4	ENSG00000187773.9
XM_005065396.4	ENSG00000133313.15
XM_005065398.4	ENSG00000215421.10
XM_005065399.4	ENSG00000180011.7
XM_005065402.4	ENSG00000101493.11
XM_005065410.4	ENSG00000256463.9
XM_005065411.4	ENSG00000256463.9
XM_005065412.4	ENSG00000060069.18
XM_005065414.4	ENSG00000141759.15
XM_005065416.4	ENSG00000178184.16
XM_005065419.4	ENSG00000166479.10
XM_005065420.4	ENSG00000181450.18
XM_005065421.4	ENSG00000185028.4
XM_005065422.4	ENSG00000164366.4
XM_005065423.4	ENSG00000073578.17
XM_005065424.4	ENSG00000249915.8
XM_005065425.4	ENSG00000249915.8
XM_005065429.4	ENSG00000180104.16
XM_005065430.4	ENSG00000112877.8
XM_005065433.4	ENSG00000028310.18
XM_005065434.4	ENSG00000028310.18
XM_005065435.4	ENSG00000145506.14
XM_005065436.4	ENSG00000113504.21
XM_005065438.4	ENSG00000174358.16
XM_005065440.4	ENSG00000164363.10
XM_005065442.4	ENSG00000164363.10
XM_005065447.4	ENSG00000145494.12
XM_005065449.4	ENSG00000170561.13
XM_005065450.4	ENSG00000170549.4
XM_005065452.4	ENSG00000164151.12
XM_005065453.4	ENSG00000133398.4
XM_005065454.4	ENSG00000037474.15
XM_005065457.4	ENSG00000112941.14
XM_005065458.4	ENSG00000112941.14
XM_005065460.4	ENSG00000124279.12
XM_005065461.4	ENSG00000124275.15
XM_005065466.4	ENSG00000197050.11
XM_005065467.4	ENSG00000150756.14
XM_005065468.4	ENSG00000150753.12
XM_005065469.4	ENSG00000164237.9
XM_005065470.4	ENSG00000145491.12
XM_005065473.4	ENSG00000145649.8
XM_005065477.2	ENSG00000095015.6
XM_005065494.4	ENSG00000164325.8
XM_005065497.4	ENSG00000176928.7
XM_005065512.4	ENSG00000039319.17
XM_005065517.4	ENSG00000176018.13
XM_005065522.4	ENSG00000164291.17
XM_005065524.4	ENSG00000169271.3
XM_005065525.4	ENSG00000178996.14
XM_005065526.4	ENSG00000164283.13
XM_005065528.3	ENSG00000113088.6
XM_005065529.4	ENSG00000164294.14
XM_005065530.3	ENSG00000234602.9
XM_005065531.4	ENSG00000152669.9
XM_005065532.4	ENSG00000067248.10
XM_005065533.4	ENSG00000039123.16
XM_005065535.4	ENSG00000067113.17
XM_005065536.4	ENSG00000067113.17
XM_005065537.4	ENSG00000164509.16
XM_005065540.4	ENSG00000155545.20
XM_005065544.2	ENSG00000169067.4
XM_005065545.1	ENSG00000169067.4
XM_005065546.4	ENSG00000145632.15
XM_005065548.4	ENSG00000152932.8
XM_005065549.4	ENSG00000113448.19
XM_005065551.4	ENSG00000113448.19
XM_005065552.4	ENSG00000113448.19
XM_005065554.4	ENSG00000113448.19
XM_005065555.4	ENSG00000113448.19
XM_005065556.4	ENSG00000113448.19
XM_005065557.4	ENSG00000113448.19
XM_005065559.4	ENSG00000164181.14
XM_005065561.4	ENSG00000049167.16
XM_005065564.4	ENSG00000068796.19
XM_005065565.4	ENSG00000068796.19
XM_005065566.4	ENSG00000068796.19
XM_005065568.4	ENSG00000086189.11
XM_005065571.4	ENSG00000145642.12
XM_005065572.4	ENSG00000153006.16
XM_005065573.4	ENSG00000153015.16
XM_005065575.4	ENSG00000113593.12
XM_005065576.4	ENSG00000113595.15
XM_005065578.4	ENSG00000113597.18
XM_005065580.4	ENSG00000197860.10
XM_005065581.4	ENSG00000123213.23
XM_005065593.4	ENSG00000153914.16
XM_005065595.3	ENSG00000069020.18
XM_005065596.4	ENSG00000145675.15
XM_005065597.4	ENSG00000145675.15
XM_005065598.4	ENSG00000145740.19
XM_005065605.4	ENSG00000152942.19
XM_005065606.4	ENSG00000152939.17
XM_005065608.4	ENSG00000273772.4
XM_005065609.4	ENSG00000205572.10
XM_005065611.4	ENSG00000164326.5
XM_005065612.4	ENSG00000164326.5
XM_005065613.4	ENSG00000178175.12
XM_005065614.2	ENSG00000223497.1
XM_005065616.4	ENSG00000083312.19
XM_005065617.4	ENSG00000157111.13
XM_005065618.4	ENSG00000157111.13
XM_005065620.4	ENSG00000145741.16
XM_005065621.3	ENSG00000164331.10
XM_005065622.4	ENSG00000164338.10
XM_005065624.4	ENSG00000214944.10
XM_005065626.4	ENSG00000049860.14
XM_005065628.4	ENSG00000164346.10
XM_005065631.4	ENSG00000113163.19
XM_005065633.4	ENSG00000181104.7
XM_005065635.4	ENSG00000164251.5
XM_005065636.4	ENSG00000171643.14
XM_005065637.4	ENSG00000145708.11
XM_005065638.4	ENSG00000113231.14
XM_005065642.4	ENSG00000113231.14
XM_005065645.3	ENSG00000171540.8
XM_005065646.4	ENSG00000171530.15
XM_005065647.4	ENSG00000132842.14
XM_005065648.4	ENSG00000145685.14
XM_005065649.4	ENSG00000113273.17
XM_005065650.3	ENSG00000132837.15
XM_005065651.4	ENSG00000132840.10
XM_005065652.4	ENSG00000152409.9
XM_005065653.4	ENSG00000152413.15
XM_005065656.4	ENSG00000164329.14
XM_005065657.4	ENSG00000164329.14
XM_005065659.2	ENSG00000164299.7
XM_005065660.4	ENSG00000152380.10
XM_005065661.4	ENSG00000189127.8
XM_005065662.4	ENSG00000228716.7
XM_005065664.4	ENSG00000113319.13
XM_005065665.4	ENSG00000131730.16
XM_005065667.4	ENSG00000145687.16
XM_005065668.4	ENSG00000145687.16
XM_005065670.4	ENSG00000145687.16
XM_005065672.4	ENSG00000145687.16
XM_005065675.4	ENSG00000186468.13
XM_005065676.4	ENSG00000205464.13
XM_005065677.3	ENSG00000174695.10
XM_005065680.4	ENSG00000164176.13
XM_005065682.4	ENSG00000127184.13
XM_005065683.4	ENSG00000145715.15
XM_005065684.4	ENSG00000134480.16
XM_005065685.4	ENSG00000164180.14
XM_005065693.4	ENSG00000081189.16
XM_005065694.4	ENSG00000153140.9
XM_005065695.4	ENSG00000176055.10
XM_005065696.4	ENSG00000113356.13
XM_005065698.4	ENSG00000113369.9
XM_005065699.4	ENSG00000175745.14
XM_005065702.4	ENSG00000133302.13
XM_005065703.4	ENSG00000198677.12
XM_005065704.4	ENSG00000178015.5
XM_005065706.4	ENSG00000175449.14
XM_005065707.4	ENSG00000145757.16
XM_005065708.4	ENSG00000164292.13
XM_005065709.4	ENSG00000173221.14
XM_005065715.3	ENSG00000184530.9
XM_005065717.4	ENSG00000146376.11
XM_005065718.1	ENSG00000203756.8
XM_005065719.3	ENSG00000111640.15
XM_005065723.2	ENSG00000146399.3
XM_005065725.4	ENSG00000146411.6
XM_005065729.3	ENSG00000164485.15
XM_005065730.4	ENSG00000027697.15
XM_005065731.2	ENSG00000072518.22
XM_005065734.4	ENSG00000164440.15
XM_005065743.4	ENSG00000055211.14
XM_005065758.4	ENSG00000130363.13
XM_005065763.3	ENSG00000130368.7
XM_005065767.4	ENSG00000146352.13
XM_005065768.4	ENSG00000188580.15
XM_005065769.4	ENSG00000111906.18
XM_005065770.4	ENSG00000135547.9
XM_005065771.4	ENSG00000111912.20
XM_005065772.4	ENSG00000111912.20
XM_005065773.4	ENSG00000111911.7
XM_005065774.4	ENSG00000066651.20
XM_005065775.4	ENSG00000203760.9
XM_005065776.4	ENSG00000146374.14
XM_005065778.4	ENSG00000093144.19
XM_005065779.4	ENSG00000093144.19
XM_005065781.4	ENSG00000093144.19
XM_005065788.4	ENSG00000196569.13
XM_005065792.3	ENSG00000164483.17
XM_005065794.4	ENSG00000256162.2
XM_005065796.4	ENSG00000118507.18
XM_005065797.4	ENSG00000118507.18
XM_005065798.4	ENSG00000118507.18
XM_005065801.4	ENSG00000112282.18
XM_005065802.4	ENSG00000112282.18
XM_005065803.3	ENSG00000197594.14
XM_005065804.3	ENSG00000197594.14
XM_005065805.4	ENSG00000118523.6
XM_005065806.4	ENSG00000079931.15
XM_005065807.2	ENSG00000135569.4
XM_005065808.2	ENSG00000146383.7
XM_005065809.3	ENSG00000237110.2
XM_005065810.2	ENSG00000237449.1
XM_005065811.3	ENSG00000179073.6
XM_005065812.2	ENSG00000146378.6
XM_005065814.4	ENSG00000112306.8
XM_005065815.4	ENSG00000118526.7
XM_005065816.4	ENSG00000028839.10
XM_005065818.4	ENSG00000118515.12
XM_005065819.4	ENSG00000118515.12
XM_005065822.4	ENSG00000118514.14
XM_005065825.4	ENSG00000112339.15
XM_005065826.4	ENSG00000118513.19
XM_005065828.4	ENSG00000118513.19
XM_005065832.4	ENSG00000171408.14
XM_005065835.4	ENSG00000197442.10
XM_005065838.4	ENSG00000182747.5
XM_005065839.2	ENSG00000177468.7
XM_005065840.4	ENSG00000118503.15
XM_005065841.4	ENSG00000112378.12
XM_005065842.4	ENSG00000112379.9
XM_005065843.4	ENSG00000051620.11
XM_005065844.4	ENSG00000024862.18
XM_005065845.4	ENSG00000135597.19
XM_005065846.4	ENSG00000135597.19
XM_005065847.4	ENSG00000135597.19
XM_005065848.4	ENSG00000135597.19
XM_005065850.4	ENSG00000146386.8
XM_005065851.4	ENSG00000112406.5
XM_005065852.4	ENSG00000164442.10
XM_005065854.4	ENSG00000135577.5
XM_005065855.1	ENSG00000203733.5
XM_005065856.4	ENSG00000009844.16
XM_005065857.4	ENSG00000010818.10
XM_005065858.4	ENSG00000146416.19
XM_005065859.4	ENSG00000189007.16
XM_005065860.4	ENSG00000034693.15
XM_005065861.4	ENSG00000001036.14
XM_005065868.4	ENSG00000135604.10
XM_005065869.4	ENSG00000152818.18
XM_005065871.4	ENSG00000118508.5
XM_005065874.3	ENSG00000139343.10
XM_005065875.4	ENSG00000055208.19
XM_005065877.4	ENSG00000120253.14
XM_005065878.4	ENSG00000120256.11
XM_005065882.4	ENSG00000198729.5
XM_005065883.4	ENSG00000009765.15
XM_005065885.4	ENSG00000181472.5
XM_005065886.4	ENSG00000155906.20
XM_005065887.4	ENSG00000146476.11
XM_005065895.4	ENSG00000120279.6
XM_005065897.4	ENSG00000112029.10
XM_005065899.4	ENSG00000112031.16
XM_005065900.4	ENSG00000074706.13
XM_005065903.4	ENSG00000112038.18
XM_005065906.4	ENSG00000153721.19
XM_005065908.4	ENSG00000146426.19
XM_005065909.4	ENSG00000029639.11
XM_005065910.3	ENSG00000074771.4
XM_005065911.4	ENSG00000171989.6
XM_005065913.4	ENSG00000215712.11
XM_005065914.4	ENSG00000078269.15
XM_005065915.4	ENSG00000078269.15
XM_005065916.4	ENSG00000122335.17
XM_005065917.4	ENSG00000122335.17
XM_005065918.4	ENSG00000272047.3
XM_005065919.4	ENSG00000130338.13
XM_005065920.4	ENSG00000146425.11
XM_005065922.3	ENSG00000164674.17
XM_005065924.4	ENSG00000164691.18
XM_005065926.4	ENSG00000112096.19
XM_005065927.4	ENSG00000175003.15
XM_005065936.4	ENSG00000166523.8
XM_005065943.4	ENSG00000184344.4
XM_005065965.4	ENSG00000187783.12
XM_005065966.2	ENSG00000274650.1
XM_005065972.4	ENSG00000144713.13
XM_005065973.4	ENSG00000225526.6
XM_005065986.4	ENSG00000170364.12
XM_005065997.4	ENSG00000111644.8
XM_005066000.4	ENSG00000111652.10
XM_005066001.4	ENSG00000111652.10
XM_005066004.4	ENSG00000089693.11
XM_005066006.4	ENSG00000250510.8
XM_005066007.4	ENSG00000110811.20
XM_005066008.4	ENSG00000111664.11
XM_005066009.4	ENSG00000111665.12
XM_005066010.4	ENSG00000111667.14
XM_005066011.4	ENSG00000111667.14
XM_005066012.4	ENSG00000111669.15
XM_005066014.4	ENSG00000010626.15
XM_005066017.3	ENSG00000111674.9
XM_005066019.4	ENSG00000215021.10
XM_005066020.4	ENSG00000111684.11
XM_005066021.4	ENSG00000126749.16
XM_005066023.4	ENSG00000139178.12
XM_005066024.4	ENSG00000139182.15
XM_005066027.4	ENSG00000139197.11
XM_005066030.4	ENSG00000089818.18
XM_005066031.4	ENSG00000171860.5
XM_005066034.4	ENSG00000003056.8
XM_005066037.3	ENSG00000120645.12
XM_005066040.4	ENSG00000111181.13
XM_005066041.4	ENSG00000010379.16
XM_005066042.4	ENSG00000184979.10
XM_005066043.4	ENSG00000215193.14
XM_005066045.4	ENSG00000099968.18
XM_005066046.4	ENSG00000131100.13
XM_005066051.4	ENSG00000069998.12
XM_005066054.4	ENSG00000139044.12
XM_005066065.4	ENSG00000111186.13
XM_005066066.4	ENSG00000006831.10
XM_005066067.4	ENSG00000166159.11
XM_005066068.4	ENSG00000151062.15
XM_005066073.4	ENSG00000151065.14
XM_005066075.4	ENSG00000165733.8
XM_005066076.4	ENSG00000165731.21
XM_005066080.4	ENSG00000169813.17
XM_005066081.4	ENSG00000169813.17
XM_005066086.4	ENSG00000169740.14
XM_005066088.1	ENSG00000064666.15
XM_005066089.4	ENSG00000107562.16
XM_005066090.4	ENSG00000107562.16
XM_005066091.4	ENSG00000165507.9
XM_005066092.4	ENSG00000107551.21
XM_005066097.4	ENSG00000165406.16
XM_005066098.4	ENSG00000004399.13
XM_005066099.3	ENSG00000178804.8
XM_005066100.4	ENSG00000163914.5
XM_005066101.4	ENSG00000163913.13
XM_005066102.4	ENSG00000163913.13
XM_005066103.4	ENSG00000163913.13
XM_005066104.4	ENSG00000129071.10
XM_005066107.4	ENSG00000144712.12
XM_005066112.4	ENSG00000132155.13
XM_005066115.4	ENSG00000075975.17
XM_005066117.4	ENSG00000157150.5
XM_005066119.4	ENSG00000144560.15
XM_005066120.4	ENSG00000144560.15
XM_005066121.4	ENSG00000144560.15
XM_005066125.4	ENSG00000157103.12
XM_005066126.4	ENSG00000132164.10
XM_005066132.4	ENSG00000157020.18
XM_005066136.4	ENSG00000134086.8
XM_005066137.4	ENSG00000254999.4
XM_005066139.4	ENSG00000125037.12
XM_005066140.4	ENSG00000163704.12
XM_005066143.4	ENSG00000171135.15
XM_005066146.4	ENSG00000156990.14
XM_005066147.4	ENSG00000214021.16
XM_005066149.4	ENSG00000134072.11
XM_005066151.4	ENSG00000156983.17
XM_005066152.4	ENSG00000144550.13
XM_005066153.4	ENSG00000163719.20
XM_005066154.4	ENSG00000163719.20
XM_005066155.4	ENSG00000156959.9
XM_005066158.4	ENSG00000134077.16
XM_005066159.4	ENSG00000196220.16
XM_005066160.4	ENSG00000196220.16
XM_005066161.4	ENSG00000180914.11
XM_005066162.4	ENSG00000182533.7
XM_005066167.4	ENSG00000071282.12
XM_005066169.4	ENSG00000196277.16
XM_005066170.4	ENSG00000196277.16
XM_005066171.4	ENSG00000134109.11
XM_005066172.4	ENSG00000134108.14
XM_005066173.4	ENSG00000134107.5
XM_005066174.4	ENSG00000150995.21
XM_005066176.4	ENSG00000150995.21
XM_005066177.4	ENSG00000150995.21
XM_005066178.4	ENSG00000150995.21
XM_005066179.4	ENSG00000150995.21
XM_005066180.4	ENSG00000175928.6
XM_005066183.4	ENSG00000113851.15
XM_005066184.4	ENSG00000113851.15
XM_005066186.3	ENSG00000091181.20
XM_005066190.3	ENSG00000188343.13
XM_005066191.4	ENSG00000183808.12
XM_005066192.4	ENSG00000164953.17
XM_005066193.4	ENSG00000079112.10
XM_005066194.4	ENSG00000164949.8
XM_005066195.4	ENSG00000265817.4
XM_005066196.4	ENSG00000197275.14
XM_005066197.4	ENSG00000164944.12
XM_005066203.4	ENSG00000156162.16
XM_005066204.4	ENSG00000175305.18
XM_005066207.4	ENSG00000164941.14
XM_005066210.4	ENSG00000175895.4
XM_005066211.4	ENSG00000156172.6
XM_005066212.4	ENSG00000156466.10
XM_005066213.4	ENSG00000205268.11
XM_005066218.4	ENSG00000104442.10
XM_005066219.4	ENSG00000180828.3
XM_005066220.4	ENSG00000137561.5
XM_005066221.3	ENSG00000137563.13
XM_005066223.2	ENSG00000112238.12
XM_005066224.4	ENSG00000279170.3
XM_005066225.4	ENSG00000112237.13
XM_005066226.4	ENSG00000112237.13
XM_005066230.4	ENSG00000123552.18
XM_005066231.4	ENSG00000132424.17
XM_005066232.4	ENSG00000132423.12
XM_005066233.4	ENSG00000146267.12
XM_005066234.3	ENSG00000184486.10
XM_005066237.4	ENSG00000172469.17
XM_005066240.4	ENSG00000130045.16
XM_005066247.4	ENSG00000127083.8
XM_005066266.4	ENSG00000219607.4
XM_005066272.2	ENSG00000172179.12
XM_005066273.1	ENSG00000172179.12
XM_005066274.2	ENSG00000172179.12
XM_005066275.1	ENSG00000172179.12
XM_005066277.1	ENSG00000172179.12
XM_005066278.2	ENSG00000172179.12
XM_005066281.3	ENSG00000172179.12
XM_005066296.4	ENSG00000120149.9
XM_005066297.4	ENSG00000090054.15
XM_005066298.4	ENSG00000165030.4
XM_005066299.4	ENSG00000148090.12
XM_005066302.4	ENSG00000130222.11
XM_005066304.4	ENSG00000187764.12
XM_005066306.4	ENSG00000123975.5
XM_005066307.4	ENSG00000148082.10
XM_005066308.4	ENSG00000213694.6
XM_005066309.4	ENSG00000106723.17
XM_005066310.2	ENSG00000188199.10
XM_005066311.4	ENSG00000196305.19
XM_005066315.4	ENSG00000127080.10
XM_005066316.4	ENSG00000185963.14
XM_005066317.4	ENSG00000185963.14
XM_005066319.4	ENSG00000127084.19
XM_005066322.4	ENSG00000165233.18
XM_005066323.4	ENSG00000131669.10
XM_005066324.4	ENSG00000165238.16
XM_005066325.2	ENSG00000048828.17
XM_005066329.4	ENSG00000131668.14
XM_005066330.4	ENSG00000158079.16
XM_005066331.3	ENSG00000198618.5
XM_005066332.4	ENSG00000172201.12
XM_005066333.4	ENSG00000137393.10
XM_005066335.4	ENSG00000112183.15
XM_005066338.4	ENSG00000137198.10
XM_005066339.4	ENSG00000007944.15
XM_005066340.3	ENSG00000047579.20
XM_005066341.4	ENSG00000008083.14
XM_005066343.4	ENSG00000112149.10
XM_005066344.4	ENSG00000180537.13
XM_005066345.4	ENSG00000050393.11
XM_005066347.4	ENSG00000010017.13
XM_005066348.4	ENSG00000225921.7
XM_005066351.4	ENSG00000145990.11
XM_005066357.4	ENSG00000112137.18
XM_005066359.4	ENSG00000078401.7
XM_005066360.4	ENSG00000095951.17
XM_005066361.4	ENSG00000205269.6
XM_005066363.4	ENSG00000224531.6
XM_005066364.4	ENSG00000124827.7
XM_005066365.4	ENSG00000111846.19
XM_005066366.4	ENSG00000111846.19
XM_005066367.4	ENSG00000124802.12
XM_005066368.4	ENSG00000188428.20
XM_005066369.4	ENSG00000239264.9
XM_005066371.4	ENSG00000153162.9
XM_005066372.4	ENSG00000168566.13
XM_005066373.4	ENSG00000096696.15
XM_005066374.4	ENSG00000096696.15
XM_005066375.4	ENSG00000124784.9
XM_005066377.4	ENSG00000124783.14
XM_005066378.4	ENSG00000124782.20
XM_005066384.4	ENSG00000112799.9
XM_005066385.4	ENSG00000124491.16
XM_005066386.4	ENSG00000124785.9
XM_005066389.4	ENSG00000214113.11
XM_005066390.4	ENSG00000124787.14
XM_005066391.4	ENSG00000153046.18
XM_005066396.4	ENSG00000168994.14
XM_005066397.4	ENSG00000137266.15
XM_005066398.4	ENSG00000137266.15
XM_005066399.4	ENSG00000180822.12
XM_005066401.4	ENSG00000137267.7
XM_005066406.4	ENSG00000137274.13
XM_005066410.4	ENSG00000021355.13
XM_005066411.4	ENSG00000124535.16
XM_005066415.4	ENSG00000054598.9
XM_005066418.4	ENSG00000164379.7
XM_005066419.3	ENSG00000188996.4
XM_005066420.4	ENSG00000112685.14
XM_005066422.4	ENSG00000137265.15
XM_005066424.4	ENSG00000112679.15
XM_005066425.4	ENSG00000169021.6
XM_005066426.4	ENSG00000144891.19
XM_005066431.4	ENSG00000124766.7
XM_005066432.1	ENSG00000172179.12
XM_005066433.1	ENSG00000172179.12
XM_005066434.2	ENSG00000172179.12
XM_005066435.2	ENSG00000172179.12
XM_005066436.1	ENSG00000172179.12
XM_005066437.2	ENSG00000172179.12
XM_005066440.2	ENSG00000112273.7
XM_005066443.4	ENSG00000111802.14
XM_005066444.4	ENSG00000112304.11
XM_005066445.4	ENSG00000079691.18
XM_005066446.4	ENSG00000079691.18
XM_005066447.4	ENSG00000079691.18
XM_005066449.4	ENSG00000079689.14
XM_005066450.2	ENSG00000278677.2
XM_005066451.4	ENSG00000146047.7
XM_005066459.4	ENSG00000112337.11
XM_005066463.4	ENSG00000010704.19
XM_005066464.4	ENSG00000168298.7
XM_005066469.4	ENSG00000124610.5
XM_005066470.4	ENSG00000168298.7
XM_005066477.4	ENSG00000233822.5
XM_005066479.4	ENSG00000124508.17
XM_005066487.4	ENSG00000188676.13
XM_005066499.2	ENSG00000188877.12
XM_005066500.4	ENSG00000133863.9
XM_005066502.4	ENSG00000104691.16
XM_005066518.4	ENSG00000164344.16
XM_005066523.4	ENSG00000151718.16
XM_005066529.2	ENSG00000168594.15
XM_005066531.4	ENSG00000176209.12
XM_005066532.4	ENSG00000168575.10
XM_005066533.4	ENSG00000078668.14
XM_005066534.4	ENSG00000078668.14
XM_005066536.4	ENSG00000070501.12
XM_005066537.4	ENSG00000104365.16
XM_005066540.4	ENSG00000070718.12
XM_005066544.4	ENSG00000029534.21
XM_005066545.4	ENSG00000029534.21
XM_005066550.4	ENSG00000029534.21
XM_005066551.4	ENSG00000029534.21
XM_005066552.4	ENSG00000165066.13
XM_005066553.4	ENSG00000158669.11
XM_005066556.4	ENSG00000147536.12
XM_005066557.4	ENSG00000147533.17
XM_005066558.4	ENSG00000104332.12
XM_005066560.4	ENSG00000131203.13
XM_005066561.2	ENSG00000168619.16
XM_005066562.4	ENSG00000168615.13
XM_005066563.4	ENSG00000169490.17
XM_005066564.4	ENSG00000169499.15
XM_005066565.4	ENSG00000169499.15
XM_005066569.4	ENSG00000147548.17
XM_005066570.4	ENSG00000147548.17
XM_005066572.4	ENSG00000156735.11
XM_005066576.4	ENSG00000185900.11
XM_005066577.4	ENSG00000168172.9
XM_005066578.4	ENSG00000120925.16
XM_005066579.4	ENSG00000131931.8
XM_005066580.4	ENSG00000183779.7
XM_005066581.4	ENSG00000147475.17
XM_005066582.4	ENSG00000147471.12
XM_005066583.3	ENSG00000020181.18
XM_005066584.4	ENSG00000104221.13
XM_005066585.3	ENSG00000169154.7
XM_005066587.4	ENSG00000187840.5
XM_005066589.4	ENSG00000147434.9
XM_005066590.4	ENSG00000147434.9
XM_005066591.4	ENSG00000156687.11
XM_005066592.4	ENSG00000156687.11
XM_005066593.4	ENSG00000156687.11
XM_005066594.4	ENSG00000156687.11
XM_005066595.4	ENSG00000156687.11
XM_005066596.4	ENSG00000133878.9
XM_005066597.4	ENSG00000133874.2
XM_005066598.4	ENSG00000133874.2
XM_005066599.4	ENSG00000198042.11
XM_005066601.4	ENSG00000172728.16
XM_005066605.4	ENSG00000165392.11
XM_005066613.4	ENSG00000157110.16
XM_005066614.4	ENSG00000157110.16
XM_005066615.3	ENSG00000177669.4
XM_005066616.4	ENSG00000104660.19
XM_005066617.4	ENSG00000133872.14
XM_005066620.4	ENSG00000120875.9
XM_005066622.4	ENSG00000104626.15
XM_005066629.4	ENSG00000164743.5
XM_005066630.4	ENSG00000185053.14
XM_005066634.4	ENSG00000104723.21
XM_005066635.4	ENSG00000038945.15
XM_005066638.3	ENSG00000078579.9
XM_005066642.4	ENSG00000003987.14
XM_005066643.4	ENSG00000003989.18
XM_005066646.4	ENSG00000129422.14
XM_005066647.4	ENSG00000104760.17
XM_005066648.4	ENSG00000078674.18
XM_005066649.4	ENSG00000104763.20
XM_005066650.4	ENSG00000275145.3
XM_005066651.2	ENSG00000179046.9
XM_005066652.4	ENSG00000083857.14
XM_005066654.4	ENSG00000145476.16
XM_005066655.4	ENSG00000109794.13
XM_005066659.4	ENSG00000154553.16
XM_005066660.4	ENSG00000154553.16
XM_005066661.4	ENSG00000154553.16
XM_005066664.4	ENSG00000205129.9
XM_005066666.4	ENSG00000109771.16
XM_005066667.4	ENSG00000109762.16
XM_005066669.4	ENSG00000151729.11
XM_005066670.2	ENSG00000187821.8
XM_005066671.2	ENSG00000187821.8
XM_005066672.4	ENSG00000151726.15
XM_005066673.4	ENSG00000151726.15
XM_005066675.4	ENSG00000168310.11
XM_005066676.4	ENSG00000164303.11
XM_005066677.4	ENSG00000173320.12
XM_005066680.4	ENSG00000168538.16
XM_005066681.4	ENSG00000182552.15
XM_005066682.4	ENSG00000168556.7
XM_005066684.4	ENSG00000151718.16
XM_005066686.4	ENSG00000109674.4
XM_005066687.4	ENSG00000150630.4
XM_005066688.4	ENSG00000129128.13
XM_005066689.4	ENSG00000164122.9
XM_005066700.1	ENSG00000147596.4
XM_005066704.4	ENSG00000147601.15
XM_005066722.1	ENSG00000170289.13
XM_005066725.3	ENSG00000184007.22
XM_005066728.4	ENSG00000104331.9
XM_005066729.4	ENSG00000215114.10
XM_005066730.4	ENSG00000167910.4
XM_005066731.4	ENSG00000178538.10
XM_005066732.4	ENSG00000104388.15
XM_005066736.4	ENSG00000198363.18
XM_005066738.4	ENSG00000198363.18
XM_005066739.4	ENSG00000198363.18
XM_005066740.4	ENSG00000198363.18
XM_005066742.4	ENSG00000147571.5
XM_005066743.4	ENSG00000179041.4
XM_005066744.4	ENSG00000147576.17
XM_005066745.4	ENSG00000169085.13
XM_005066746.4	ENSG00000185697.17
XM_005066747.4	ENSG00000185697.17
XM_005066748.4	ENSG00000175073.8
XM_005066749.4	ENSG00000261787.2
XM_005066750.4	ENSG00000178125.14
XM_005066752.4	ENSG00000066777.9
XM_005066753.3	ENSG00000165078.13
XM_005066754.4	ENSG00000046889.19
XM_005066755.4	ENSG00000165084.16
XM_005066758.4	ENSG00000137571.11
XM_005066760.4	ENSG00000221947.8
XM_005066767.4	ENSG00000182674.6
XM_005066768.4	ENSG00000164764.11
XM_005066769.4	ENSG00000121039.10
XM_005066771.4	ENSG00000104369.5
XM_005066773.4	ENSG00000137558.9
XM_005066775.4	ENSG00000091656.19
XM_005066777.4	ENSG00000164751.15
XM_005066780.3	ENSG00000104435.14
XM_005066783.4	ENSG00000076554.16
XM_005066784.4	ENSG00000076554.16
XM_005066785.4	ENSG00000205189.12
XM_005066788.4	ENSG00000164687.11
XM_005066791.4	ENSG00000133731.10
XM_005066792.4	ENSG00000253598.3
XM_005066793.4	ENSG00000104231.11
XM_005066795.4	ENSG00000164695.5
XM_005066796.4	ENSG00000104497.14
XM_005066801.4	ENSG00000133739.16
XM_005066803.4	ENSG00000133739.16
XM_005066804.4	ENSG00000176731.12
XM_005066805.4	ENSG00000133740.11
XM_005066806.4	ENSG00000133742.14
XM_005066807.4	ENSG00000164879.7
[truncated: 52,065 more rows]
