# Supplementary material for: Central role of lung macrophages in SARS-CoV-2 physiopathology: a cross-model single-cell RNA-seq perspective
Source: Front Immunol. 2023 Jun 7;14:1197588. doi: 10.3389/fimmu.2023.1197588 (PMC10282834; doi:10.3389/fimmu.2023.1197588)
Supplement: Supplementary file 2 [file DataSheet_2.zip › Figshare/Ham_GM_gene_id_gene_title.csv]

NM_001281321.2;ornithine decarboxylase antizyme 1 (Oaz1)	mRNA;
NM_001281324.1;Wnt family member 11 (Wnt11)	mRNA;
NM_001281325.1;estrogen receptor 1 (Esr1)	mRNA;
NM_001281327.1;solute carrier family 16 member 7 (Slc16a7)	mRNA;
NM_001281329.1;cytochrome P450 2E1-like (LOC101843716)	mRNA;
NM_001281331.1;cytochrome P450 2B1-like (LOC101844487)	mRNA;
NM_001281332.1;uncoupling protein 1 (Ucp1)	mRNA; nuclear gene for mitochondrial product
NM_001281335.1;low affinity immunoglobulin gamma Fc region receptor III-like (Fcgr4)	mRNA;
NM_001281337.1;oviductal glycoprotein 1 (Ovgp1)	mRNA;
NM_001281338.1;chemokine (C-C motif) ligand 3 (Ccl3)	mRNA;
NM_001281341.1;C-X-C motif chemokine ligand 13 (Cxcl13)	mRNA;
NM_001281344.1;C-X-C motif chemokine ligand 10 (Cxcl10)	mRNA;
NM_001281347.1;calbindin 1 (Calb1)	mRNA;
NM_001281350.1;inter-alpha-trypsin inhibitor heavy chain 3 (Itih3)	mRNA;
NM_001281353.1;hydroxysteroid 11-beta dehydrogenase 1 (Hsd11b1)	mRNA;
NM_001281356.1;retinoic acid receptor beta (Rarb)	mRNA;
NM_001281357.1;host cell factor C1 (Hcfc1)	mRNA;
NM_001281359.1;5-hydroxytryptamine receptor 2A (Htr2a)	mRNA;
NM_001281362.1;SEL1L adaptor subunit of ERAD E3 ubiquitin ligase (Sel1l)	mRNA;
NM_001281365.1;cytochrome P450 2A9-like (LOC101826326)	mRNA;
NM_001281367.1;interleukin 12A (Il12a)	mRNA;
NM_001281370.1;luteinizing hormone beta polypeptide (Lhb)	mRNA;
NM_001281371.1;solute carrier family 35 member A2 (Slc35a2)	mRNA;
NM_001281373.1;cytochrome P450 1A2-like (LOC101825565)	mRNA;
NM_001281376.1;NPC1 like intracellular cholesterol transporter 1 (Npc1l1)	mRNA;
NM_001281377.1;crystallin beta B2 (Crybb2)	mRNA;
NM_001281379.1;haptoglobin (Hp)	mRNA;
NM_001281381.1;erb-b2 receptor tyrosine kinase 2 (Erbb2)	mRNA;
NM_001281383.1;cyclin B2 (Ccnb2)	mRNA;
NM_001281385.1;cyclin-dependent kinase inhibitor 2A (Cdkn2a)	mRNA;
NM_001281387.1;DEAD-box helicase 3 X-linked (Ddx3x)	mRNA;
NM_001281389.1;immunoglobulin mu DNA binding protein 2 (Ighmbp2)	mRNA;
NM_001281391.1;sarcoglycan gamma (Sgcg)	mRNA;
NM_001281393.1;X-ray repair cross complementing 5 (Xrcc5)	mRNA;
NM_001281395.1;ferrochelatase (Fech)	mRNA;
NM_001281397.1;3 beta-hydroxysteroid dehydrogenase type 3-like (LOC101837099)	mRNA;
NM_001281399.1;cytochrome b5-like (LOC101842475)	mRNA;
NM_001281401.1;lactoperoxidase (Lpo)	mRNA;
NM_001281403.1;opioid related nociceptin receptor 1 (Oprl1)	mRNA;
NM_001281405.1;prokineticin receptor 2 (Prokr2)	mRNA;
NM_001281407.1;ubiquitin conjugating enzyme E2 I (Ube2i)	mRNA;
NM_001281408.1;glucagon like peptide 2 receptor (Glp2r)	mRNA;
NM_001281411.1;dicarbonyl and L-xylulose reductase (Dcxr)	mRNA;
NM_001281413.1;transmembrane 4 L six family member 1 (Tm4sf1)	mRNA;
NM_001281417.1;aryl hydrocarbon receptor nuclear translocator (Arnt)	mRNA;
NM_001281419.1;CD80 molecule (Cd80)	mRNA;
NM_001281420.1;CD3d molecule (Cd3d)	mRNA;
NM_001281423.1;cytochrome P450 1A1-like (LOC101844540)	mRNA;
NM_001281538.1;free fatty acid receptor 1 (Ffar1)	mRNA;
NM_001281539.1;cyclin dependent kinase inhibitor 2B (Cdkn2b)	mRNA;
NM_001281541.1;protamine 2 (Prm2)	mRNA;
NM_001281543.1;peroxisome proliferator activated receptor alpha (Ppara)	mRNA;
NM_001281544.1;GRB2 associated binding protein 1 (Gab1)	mRNA;
NM_001281548.1;gap junction protein gamma 1 (Gjc1)	mRNA;
NM_001281549.1;collagen type VI alpha 2 chain (Col6a2)	mRNA;
NM_001281551.1;corticotropin releasing hormone receptor 1 (Crhr1)	mRNA;
NM_001281552.1;zona pellucida glycoprotein 1 (Zp1)	mRNA;
NM_001281554.1;adiponectin	C1Q and collagen domain containing (Adipoq)	mRNA;
NM_001281555.1;pancreatic beta cell growth factor-like (LOC101829186)	mRNA;
NM_001281557.1;scavenger receptor class B member 2 (Scarb2)	mRNA;
NM_001281558.1;secreted frizzled related protein 2 (Sfrp2)	mRNA;
NM_001281561.1;probasin-like (LOC101830982)	mRNA;
NM_001281562.1;C-C motif chemokine receptor 4 (Ccr4)	mRNA;
NM_001281563.1;lithostathine-2-like (Reg2)	mRNA;
NM_001281564.1;lipoprotein lipase (Lpl)	mRNA;
NM_001281565.1;follicle stimulating hormone receptor (Fshr)	mRNA;
NM_001281566.1;HtrA serine peptidase 1 (Htra1)	mRNA;
NM_001281567.1;aryl hydrocarbon receptor nuclear translocator like (Arntl)	mRNA;
NM_001281568.1;KiSS-1 metastasis suppressor (Kiss1)	mRNA;
NM_001281569.1;TATA-box binding protein associated factor 1 (Taf1)	mRNA;
NM_001281570.1;amelogenin X-linked (Amelx)	mRNA;
NM_001281571.1;cAMP responsive element binding protein 1 (Creb1)	mRNA;
NM_001281572.1;G protein-coupled receptor kinase 2 (Grk2)	mRNA;
NM_001281573.1;nuclear receptor subfamily 1 group H member 4 (Nr1h4)	mRNA;
NM_001281574.1;islet amyloid polypeptide (Iapp)	mRNA;
NM_001281575.1;cytochrome P450 2C27-like (LOC101841752)	mRNA;
NM_001281576.1;collagen type XVII alpha 1 chain (Col17a1)	mRNA;
NM_001281577.1;BRISC and BRCA1 A complex member 2 (Babam2)	mRNA;
NM_001281578.1;inhibitor of DNA binding 2 (Id2)	mRNA;
NM_001281579.1;regenerating islet-derived protein 3-gamma-like (Reg3gamma)	mRNA;
NM_001281580.1;gap junction protein beta 6 (Gjb6)	mRNA;
NM_001281581.1;angiotensin-converting enzyme-like (LOC101824864)	mRNA;
NM_001281582.1;caspase 3 (Casp3)	mRNA;
NM_001281583.1;cytochrome P450 2A8-like (LOC101825889)	mRNA;
NM_001281584.1;casein kinase 1 delta (Csnk1d)	mRNA;
NM_001281585.1;acyl-CoA desaturase 1-like (LOC101834849)	mRNA;
NM_001281586.1;acyl-CoA desaturase 2-like (LOC101835362)	mRNA;
NM_001281587.1;arachidonate 5-lipoxygenase (Alox5)	mRNA;
NM_001281588.1;casein kinase 1	epsilon (Csnk1e)	mRNA;
NM_001281589.1;WD repeat containing antisense to TP53 (Wrap53)	mRNA;
NM_001281590.1;growth hormone releasing hormone (Ghrh)	mRNA;
NM_001281591.1;spermidine/spermine N1-acetyltransferase 1 (Sat1)	mRNA;
NM_001281592.1;serine/threonine kinase 11 (Stk11)	mRNA;
NM_001281593.1;gap junction protein beta 3 (Gjb3)	mRNA;
NM_001281594.1;collagen type VI alpha 1 chain (Col6a1)	mRNA;
NM_001281595.1;actin beta (Actb)	mRNA;
NM_001281597.1;synaptonemal complex protein 3 (Sycp3)	mRNA;
NM_001281598.1;estradiol 17 beta-dehydrogenase 5-like (LOC101843311)	mRNA;
NM_001281599.1;glucosamine-6-phosphate deaminase 1 (Gnpda1)	mRNA;
NM_001281600.1;cytochrome P450 3A31-like (LOC101836914)	mRNA;
NM_001281601.1;superoxide dismutase 3 (Sod3)	mRNA;
NM_001281602.1;zona pellucida glycoprotein 3 (Zp3)	mRNA;
NM_001281603.1;transporter 2	ATP binding cassette subfamily B member (Tap2)	mRNA;
NM_001281604.1;follicle stimulating hormone subunit beta (Fshb)	mRNA;
NM_001281605.1;eukaryotic translation initiation factor 4 gamma 1 (Eif4g1)	mRNA;
NM_001281606.1;macrophage receptor with collagenous structure (Marco)	mRNA;
NM_001281607.1;NGFI-A binding protein 1 (Nab1)	mRNA;
NM_001281608.1;microsomal triglyceride transfer protein (Mttp)	mRNA;
NM_001281609.1;LIM homeobox 1 (Lhx1)	mRNA;
NM_001281610.1;cytochrome P450 2A3-like (LOC101826941)	mRNA;
NM_001281611.1;ribosomal protein S15 (Rps15)	mRNA;
NM_001281612.1;desmin (Des)	mRNA;
NM_001281613.1;mutL homolog 1 (Mlh1)	mRNA;
NM_001281614.1;asparagine synthetase (glutamine-hydrolyzing) (Asns)	mRNA;
NM_001281615.1;growth hormone 1 (Gh1)	mRNA;
NM_001281616.1;gap junction protein alpha 1 (Gja1)	mRNA;
NM_001281617.1;steroid 5 alpha-reductase 1 (Srd5a1)	mRNA;
NM_001281618.1;sarcoglycan delta (Sgcd)	mRNA;
NM_001281619.1;Ras association domain family member 1 (Rassf1)	mRNA;
NM_001281620.1;zinc finger E-box binding homeobox 1 (Zeb1)	mRNA;
NM_001281621.1;retinoic acid receptor alpha (Rara)	mRNA;
NM_001281622.1;signal transducer and activator of transcription 2 (Stat2)	mRNA;
NM_001281623.1;integrin binding sialoprotein (Ibsp)	mRNA;
NM_001281624.1;defender against cell death 1 (Dad1)	mRNA;
NM_001281625.1;ALX homeobox 3 (Alx3)	mRNA;
NM_001281626.1;steroid 5 alpha-reductase 2 (Srd5a2)	mRNA;
NM_001281627.1;telomerase reverse transcriptase (Tert)	mRNA;
NM_001281628.1;serine protease inhibitor A3N-like (LOC101840529)	mRNA;
NM_001281629.1;interleukin 2 (Il2)	mRNA;
NM_001281630.1;glutathione S-transferase-like (LOC101829268)	mRNA;
NM_001281631.1;interferon gamma (Ifng)	mRNA;
NM_001281632.1;homeodomain interacting protein kinase 2 (Hipk2)	mRNA;
NM_001281633.1;TATA-box binding protein (Tbp)	mRNA;
NM_001281634.1;cyclin A2 (Ccna2)	mRNA;
NM_001281635.1;myxovirus (influenza virus) resistance 2 (mouse) (Mx2)	mRNA;
NM_001281636.1;attractin (Atrn)	mRNA;
NM_001281637.1;glutathione S-transferase alpha-3-like (LOC101840543)	mRNA;
NM_001281639.1;Parkinsonism associated deglycase (Park7)	mRNA;
NM_001281640.1;cholesterol side-chain cleavage enzyme	mitochondrial-like (LOC101827747)	mRNA; nuclear gene for mitochondrial product
NM_001281641.2;secreted phosphoprotein 1 (Spp1)	mRNA;
NM_001281642.1;potassium voltage-gated channel modifier subfamily V member 1 (Kcnv1)	mRNA;
NM_001281643.1;phospholipase C zeta 1 (Plcz1)	mRNA;
NM_001281644.1;nitric oxide synthase 2 (Nos2)	mRNA;
NM_001281645.1;arginase 1 (Arg1)	mRNA;
NM_001281646.1;interferon regulatory factor 1 (Irf1)	mRNA;
NM_001281647.1;lysophosphatidic acid receptor 4 (Lpar4)	mRNA;
NM_001281648.1;zona pellucida glycoprotein 4 (Zp4)	mRNA;
NM_001281649.1;albumin (Alb)	mRNA;
NM_001281650.1;adenosylmethionine decarboxylase 1 (Amd1)	mRNA;
NM_001281651.1;cellular retinoic acid binding protein 1 (Crabp1)	mRNA;
NM_001281652.1;prolactin-like (LOC101843376)	mRNA;
NM_001281653.1;cytochrome P450 2C27-like (LOC101831088)	mRNA;
NM_001281654.1;serpin peptidase inhibitor	clade A (alpha-1 antiproteinase	antitrypsin)	member 1 (Serpina1)	mRNA;
NM_001281656.1;apolipoprotein B mRNA editing enzyme catalytic subunit 1 (Apobec1)	mRNA;
NM_001281657.1;apolipoprotein A1 (Apoa1)	mRNA;
NM_001281658.1;aryl hydrocarbon receptor (Ahr)	mRNA;
NM_001281659.1;cyclin dependent kinase 2 (Cdk2)	mRNA;
NM_001281660.1;complement C1s (C1s)	mRNA;
NM_001281661.1;tumor protein p53 (Tp53)	mRNA;
NM_001281662.1;inter-alpha-trypsin inhibitor heavy chain 2 (Itih2)	mRNA;
NM_001281663.1;sarcoglycan alpha (Sgca)	mRNA;
NM_001281664.1;C-C motif chemokine ligand 22 (Ccl22)	mRNA;
NM_001281665.1;glycoprotein hormones	alpha polypeptide (Cga)	mRNA;
NM_001281666.1;occludin (Ocln)	mRNA;
NM_001281667.1;5-hydroxytryptamine receptor 7 (Htr7)	mRNA;
NM_001281668.1;tropomyosin 2 (Tpm2)	mRNA;
NM_001281669.1;carboxylesterase 1D-like (LOC101832386)	mRNA;
NM_001281670.1;eukaryotic translation termination factor 1 (Etf1)	mRNA;
NM_001281671.1;zona pellucida glycoprotein 2 (Zp2)	mRNA;
NM_001281672.1;oxysterol binding protein like 5 (Osbpl5)	mRNA;
NM_001281674.1;sarcoglycan beta (Sgcb)	mRNA;
NM_001281676.1;BPI fold containing family A member 2 (Bpifa2)	mRNA;
NM_001281677.1;alanyl-tRNA synthetase 1 (Aars1)	mRNA;
NM_001281678.1;LIM homeobox transcription factor 1 alpha (Lmx1a)	mRNA;
NM_001281679.1;aldo-keto reductase family 1 member B10 (Akr1b10)	mRNA;
NM_001281680.1;glycerol-3-phosphate dehydrogenase 2 (Gpd2)	mRNA; nuclear gene for mitochondrial product
NM_001281681.1;galectin 3 binding protein (Lgals3bp)	mRNA;
NM_001281682.1;steroidogenic acute regulatory protein (Star)	mRNA; nuclear gene for mitochondrial product
NM_001281683.1;cytochrome P450 2C28-like (LOC101832144)	mRNA;
NM_001281684.1;retinoic acid receptor gamma (Rarg)	mRNA;
NM_001281685.1;signal transducer and activator of transcription 1 (Stat1)	mRNA;
NM_001281686.1;cytochrome P450 2C25-like (LOC101823450)	mRNA;
NM_001281687.1;cathepsin V (Ctsv)	mRNA;
NM_001281688.1;transmembrane p24 trafficking protein 10 (Tmed10)	mRNA;
NM_001281689.1;interleukin 12B (Il12b)	mRNA;
NM_001281690.1;lysophosphatidic acid receptor 1 (Lpar1)	mRNA;
NM_001281691.1;cyclin dependent kinase 2 associated protein 1 (Cdk2ap1)	mRNA;
NM_001281692.1;prokineticin 2 (Prok2)	mRNA;
NM_001281693.1;lipase member K-like (LOC101824484)	mRNA;
NM_001281694.1;adrenoceptor alpha 1B (Adra1b)	mRNA;
NM_001281695.1;nuclear factor I B (Nfib)	mRNA;
NM_001281696.1;NK6 homeobox 1 (Nkx6-1)	mRNA;
NM_001281698.1;SMAD family member 4 (Smad4)	mRNA;
NM_001281699.2;C-C motif chemokine ligand 20 (Ccl20)	mRNA;
NM_001281700.1;ATP synthase F1 subunit alpha (Atp5f1a)	mRNA;
NM_001281701.1;caudal type homeobox 2 (Cdx2)	mRNA;
NM_001281702.1;3-hydroxy-3-methylglutaryl-CoA reductase (Hmgcr)	mRNA;
NM_001281703.1;hemoglobin subunit beta-Y-like (LOC101840881)	mRNA;
NM_001281704.1;paternally expressed 3 (Peg3)	mRNA;
NM_001281705.1;regucalcin (Rgn)	mRNA;
NM_001281706.1;steroid 5 alpha-reductase 3 (Srd5a3)	mRNA;
NM_001281707.1;cholecystokinin (Cck)	mRNA;
NM_001281820.1;inhibin subunit alpha (Inha)	mRNA;
NM_001281821.1;N-acetyltransferase 1 (arylamine N-acetyltransferase) (Nat1)	mRNA;
NM_001281822.1;POU class 3 homeobox 4 (Pou3f4)	mRNA;
NM_001281823.1;N-acetyltransferase 2 (arylamine N-acetyltransferase) (Nat2)	mRNA;
NM_001281833.1;insulin like growth factor 1 (Igf1)	mRNA;
NM_001281839.1;melanocyte inducing transcription factor (Mitf)	mRNA;
NM_001281841.1;potassium inwardly rectifying channel subfamily J member 6 (Kcnj6)	mRNA;
NM_001281842.1;caspase 7 (Casp7)	mRNA;
NM_001281843.1;vascular endothelial growth factor A (Vegfa)	mRNA;
NM_001281846.1;glutathione S-transferase pi 1 (Gstp1)	mRNA;
NM_001281849.1;calcium voltage-gated channel subunit alpha1 D (Cacna1d)	mRNA;
NM_001281873.1;CD44 molecule (Indian blood group) (Cd44)	transcript variant 1	mRNA;
NM_001281874.1;CD44 molecule (Indian blood group) (Cd44)	transcript variant 2	mRNA;
NM_001281877.1;calnexin (Canx)	mRNA;
NM_001281881.1;neuregulin 1 (Nrg1)	mRNA;
NM_001281882.1;metallothionein 2A (Mt2a)	mRNA;
NM_001281884.1;lymphocyte antigen 75 (Ly75)	mRNA;
NM_001281931.1;Steroid 17-alpha-hydroxylase/17	20 lyase (Cyp17a1)	mRNA;
NM_001281938.1;neuronatin (Nnat)	mRNA;
NM_001281939.1;nuclear factor I X (Nfix)	mRNA;
NM_001281941.1;GNAS complex locus (Gnas)	mRNA;
NM_001281944.1;B cell receptor associated protein 31 (Bcap31)	mRNA;
NM_001281945.1;eukaryotic translation initiation factor 2 alpha kinase 2 (Eif2ak2)	transcript variant 1	mRNA;
NM_001281946.1;eukaryotic translation initiation factor 2 alpha kinase 2 (Eif2ak2)	transcript variant 2	mRNA;
NM_001281948.1;adrenoceptor beta 2 (Adrb2)	mRNA;
NM_001281950.1;ubiquitin like 5 (Ubl5)	mRNA;
NM_001281951.1;ectonucleoside triphosphate diphosphohydrolase 5 (inactive) (Entpd5)	mRNA;
NM_001281953.1;serpin family A member 6 (Serpina6)	mRNA;
NM_001282122.1;leucine-rich repeat-containing protein 51 (Lrrc51)	mRNA;
NM_001282123.1;transmembrane O-methyltransferase (Tomt)	mRNA;
NM_001282298.1;melanocortin 2 receptor (Mc2r)	mRNA;
NM_001282299.1;transcription factor 15 (Tcf15)	mRNA;
NM_001285915.1;ribonuclease H1 (Rnaseh1)	mRNA;
NM_001286112.1;TATA-box binding protein associated factor 9 (Taf9)	mRNA;
NM_001286114.1;adenylate kinase 6 (Ak6)	mRNA;
NM_001287611.1;melanocortin 5 receptor (Mc5r)	mRNA;
NM_001287613.2;lysophosphatidic acid receptor 6 (Lpar6)	mRNA;
NM_001287615.1;fibrinogen like 2 (Fgl2)	mRNA;
NM_001290055.1;ornithine decarboxylase antizyme 2 (Oaz2)	mRNA;
NM_001290262.1;alkaline phosphatase	biomineralization associated (Alpl)	mRNA;
NM_001290483.1;ornithine decarboxylase antizyme 3 (Oaz3)	transcript variant 2	mRNA;
NM_001291223.1;paternally expressed 10 (Peg10)	transcript variant 1	mRNA;
NM_001291224.1;paternally expressed 10 (Peg10)	transcript variant 1	mRNA;
NM_001301426.1;ornithine decarboxylase antizyme 3 (Oaz3)	transcript variant 1	mRNA;
NM_001305226.1;syncytin b (Synb)	mRNA;
NM_001305391.1;syncytin a (Syna)	mRNA;
NM_001310552.1;NK2 homeobox 2 (Nkx2-2)	mRNA;
NM_001310553.1;DExD/H-box helicase 58 (Ddx58)	mRNA;
NM_001310554.1;prorelaxin (LOC101831439)	mRNA;
NM_001310555.1;CD86 molecule (Cd86)	mRNA;
NM_001310556.1;aldo-keto reductase family 1 member C13-like (LOC101842245)	mRNA;
NM_001310557.1;tryptophan hydroxylase 1 (Tph1)	mRNA;
NM_001310558.1;serum amyloid A-3 protein-like (LOC101833293)	mRNA;
NM_001310559.1;liver carboxylesterase (LOC106022736)	mRNA;
NM_001310560.1;cytochrome P450 2D28 (LOC101840984)	mRNA;
NM_001310561.1;secretoglobin family 2A member 2 (Scgb2a2)	mRNA;
NM_001310562.1;aralkylamine N-acetyltransferase (Aanat)	mRNA;
NM_001310563.1;hydroxycarboxylic acid receptor 1 (Hcar1)	mRNA;
NM_001310564.1;cyclin B1 (Ccnb1)	mRNA;
NM_001310565.1;solute carrier family 7 member 1 (Slc7a1)	mRNA;
NM_001310566.1;mast cell protease 1 (LOC101843106)	mRNA;
NM_001310567.1;hydroxyacid oxidase 2 (Hao2)	mRNA;
NM_001310568.1;LCK proto-oncogene	Src family tyrosine kinase (Lck)	mRNA;
NM_001310569.1;aldo-keto reductase family 1 member C13 (LOC101842874)	mRNA;
NM_001310570.1;major urinary protein 4-like (LOC101826747)	mRNA;
NM_001310571.1;dipeptidyl peptidase 4 (Dpp4)	mRNA;
NM_001310573.1;androgen dependent TFPI regulating protein (Adtrp)	mRNA;
NM_001310574.1;phospholipase A2 group IIA (Pla2g2a)	mRNA;
NM_001310575.1;interferon induced with helicase C domain 1 (Ifih1)	mRNA;
NM_001310577.1;calumenin (Calu)	mRNA;
NM_001310578.1;DnaJ heat shock protein family (Hsp40) member B9 (Dnajb9)	mRNA;
NM_001310580.1;pancreatic and duodenal homeobox 1 (Pdx1)	mRNA;
NM_001319637.1;hydroxycarboxylic acid receptor 2 (Hcar2)	mRNA;
NM_001379101.1;THO complex subunit 2-like (LOC101830611)	mRNA;
XM_005063137.4;coiled-coil domain containing 186 (Ccdc186)	transcript variant X1	mRNA;
XM_005063145.4;BBSome interacting protein 1 (Bbip1)	transcript variant X1	mRNA;
XM_005063146.1;prefoldin subunit 1 (LOC101827188)	mRNA;
XM_005063153.4;calcium homeostasis modulator family member 2 (Calhm2)	mRNA;
XM_005063175.4;stearoyl-CoA desaturase 2 (LOC101835628)	transcript variant X1	mRNA;
XM_005063185.3;FRAT regulator of WNT signaling pathway 1 (Frat1)	mRNA;
XM_005063202.1;proline-rich protein 3-like (LOC101822611)	mRNA;
XM_005063204.4;interferon induced protein with tetratricopeptide repeats 3 (Ifit3)	transcript variant X1	mRNA;
XM_005063206.4;cholesterol 25-hydroxylase (Ch25h)	mRNA;
XM_005063213.3;melan-A (Mlana)	mRNA;
XM_005063219.4;transmembrane protein 252 (Tmem252)	mRNA;
XM_005063224.4;chromosome unknown C9orf135 homolog (CUNH9orf135)	transcript variant X1	mRNA;
XM_005063225.3;Kruppel like factor 9 (Klf9)	mRNA;
XM_005063233.4;chromosome unknown C9orf40 homolog (CUNH9orf40)	transcript variant X1	mRNA;
XM_005063241.1;olfactory receptor 9I1-like (LOC101837634)	mRNA;
XM_005063242.1;olfactory receptor 10Q1 (LOC101837901)	mRNA;
XM_005063245.3;olfactory receptor 5B12-like (LOC101838697)	mRNA;
XM_005063247.3;ZFP91 zinc finger protein	atypical E3 ubiquitin ligase (Zfp91)	transcript variant X1	mRNA;
XM_005063249.2;olfactory receptor 5B3-like (LOC101841395)	mRNA;
XM_005063253.1;olfactory receptor 1440 (LOC101842731)	mRNA;
XM_005063254.1;olfactory receptor 5AN1-like (LOC101843528)	mRNA;
XM_005063255.2;olfactory receptor 4D10-like (LOC101844329)	mRNA;
XM_005063257.1;olfactory receptor 4D9-like (LOC101822791)	mRNA;
XM_005063262.2;oocyte-secreted protein 1 (LOC101824114)	transcript variant X1	mRNA;
XM_005063263.4;membrane spanning 4-domains A3 (Ms4a3)	transcript variant X2	mRNA;
XM_005063266.4;membrane-spanning 4-domains subfamily A member 4A (LOC101825174)	transcript variant X1	mRNA;
XM_005063270.3;membrane spanning 4-domains A13 (Ms4a13)	transcript variant X1	mRNA;
XM_005063272.3;membrane spanning 4-domains A8 (Ms4a8)	transcript variant X1	mRNA;
XM_005063273.4;membrane spanning 4-domains A18 (Ms4a18)	transcript variant X1	mRNA;
XM_005063289.4;transmembrane protein 179B (Tmem179b)	transcript variant X1	mRNA;
XM_005063292.4;galectin 12 (Lgals12)	transcript variant X14	mRNA;
XM_005063293.4;zinc finger translocation associated (Zfta)	mRNA;
XM_005063301.4;solute carrier family 22 member 11 (Slc22a11)	mRNA;
XM_005063305.4;sorting nexin 15 (Snx15)	mRNA;
XM_005063320.4;protein tyrosine phosphatase receptor type C associated protein (LOC101840490)	mRNA;
XM_005063327.4;chromosome unknown C11orf24 homolog (CUNH11orf24)	transcript variant X1	mRNA;
XM_005063330.4;NAD synthetase 1 (Nadsyn1)	mRNA;
XM_005063334.4;tetraspanin 32 (Tspan32)	mRNA;
XM_005063336.3;proline-rich protein 33 (LOC101824298)	mRNA;
XM_005063345.4;interferon regulatory factor 7 (Irf7)	transcript variant X1	mRNA;
XM_005063347.4;NLR family pyrin domain containing 6 (Nlrp6)	mRNA;
XM_005063348.4;cytochrome c oxidase subunit 8B	mitochondrial (LOC101827967)	mRNA;
XM_005063352.2;undifferentiated embryonic cell transcription factor 1 (Utf1)	mRNA;
XM_005063360.4;ADAM metallopeptidase domain 12 (Adam12)	transcript variant X1	mRNA;
XM_005063363.3;testis expressed 36 (Tex36)	transcript variant X1	mRNA;
XM_005063366.4;acyl-CoA dehydrogenase short/branched chain (Acadsb)	mRNA;
XM_005063370.2;chromosome unknown C10orf120 homolog (CUNH10orf120)	mRNA;
XM_005063375.4;WD repeat domain 11 (Wdr11)	transcript variant X1	mRNA;
XM_005063379.4;cytochrome c oxidase subunit 6A2	mitochondrial (LOC101838803)	mRNA;
XM_005063384.4;fibrosin (Fbrs)	transcript variant X1	mRNA;
XM_005063388.4;proline rich transmembrane protein 2 (Prrt2)	mRNA;
XM_005063389.4;SLX1 homolog A	structure-specific endonuclease subunit (Slx1a)	transcript variant X1	mRNA;
XM_005063396.4;heparan sulfate-glucosamine 3-sulfotransferase 4 (Hs3st4)	mRNA;
XM_005063412.2;ankyrin repeat domain-containing protein 26-like (LOC101827625)	mRNA;
XM_005063418.4;uromodulin (Umod)	mRNA;
XM_005063423.4;adrenoceptor beta 1 (Adrb1)	mRNA;
XM_005063424.4;DNA cross-link repair 1A (Dclre1a)	transcript variant X1	mRNA;
XM_005063425.4;transcription factor 7 like 2 (Tcf7l2)	transcript variant X10	mRNA;
XM_005063426.4;transcription factor 7 like 2 (Tcf7l2)	transcript variant X12	mRNA;
XM_005063427.4;transcription factor 7 like 2 (Tcf7l2)	transcript variant X13	mRNA;
XM_005063428.4;transcription factor 7 like 2 (Tcf7l2)	transcript variant X16	mRNA;
XM_005063429.4;transcription factor 7 like 2 (Tcf7l2)	transcript variant X18	mRNA;
XM_005063430.4;transcription factor 7 like 2 (Tcf7l2)	transcript variant X20	mRNA;
XM_005063431.4;transcription factor 7 like 2 (Tcf7l2)	transcript variant X19	mRNA;
XM_005063434.4;transcription factor 7 like 2 (Tcf7l2)	transcript variant X33	mRNA;
XM_005063435.4;transcription factor 7 like 2 (Tcf7l2)	transcript variant X34	mRNA;
XM_005063442.4;transcription factor 7 like 2 (Tcf7l2)	transcript variant X40	mRNA;
XM_005063444.4;transcription factor 7 like 2 (Tcf7l2)	transcript variant X41	mRNA;
XM_005063451.4;vesicle transport through interaction with t-SNAREs 1A (Vti1a)	transcript variant X2	mRNA;
XM_005063452.4;guanylate cyclase 2G (LOC101836071)	mRNA;
XM_005063453.3;tectorin beta (Tectb)	mRNA;
XM_005063457.4;programmed cell death 4 (Pdcd4)	transcript variant X3	mRNA;
XM_005063461.4;structural maintenance of chromosomes 3 (Smc3)	mRNA;
XM_005063462.4;dual specificity phosphatase 5 (Dusp5)	mRNA;
XM_005063463.4;survival motor neuron domain containing 1 (Smndc1)	transcript variant X2	mRNA;
XM_005063464.4;MAX interactor 1	dimerization protein (Mxi1)	transcript variant X1	mRNA;
XM_005063469.4;X-prolyl aminopeptidase 1 (Xpnpep1)	transcript variant X1	mRNA;
XM_005063473.4;sortilin related VPS10 domain containing receptor 1 (Sorcs1)	transcript variant X7	mRNA;
XM_005063475.4;sortilin related VPS10 domain containing receptor 1 (Sorcs1)	transcript variant X2	mRNA;
XM_005063476.4;sortilin related VPS10 domain containing receptor 1 (Sorcs1)	transcript variant X5	mRNA;
XM_005063478.4;sortilin related VPS10 domain containing receptor 3 (Sorcs3)	mRNA;
XM_005063479.4;cilia and flagella associated protein 58 (Cfap58)	mRNA;
XM_005063481.3;glutathione S-transferase omega-1 (LOC101843100)	mRNA;
XM_005063483.4;cilia and flagella associated protein 43 (Cfap43)	transcript variant X1	mRNA;
XM_005063486.4;STN1 subunit of CST complex (Stn1)	transcript variant X1	mRNA;
XM_005063487.4;SH3 and PX domains 2A (Sh3pxd2a)	transcript variant X1	mRNA;
XM_005063488.4;SH3 and PX domains 2A (Sh3pxd2a)	transcript variant X3	mRNA;
XM_005063490.4;calcium homeostasis modulator 3 (Calhm3)	mRNA;
XM_005063491.4;TATA-box binding protein associated factor 5 (Taf5)	mRNA;
XM_005063494.4;cyclin and CBS domain divalent metal cation transport mediator 2 (Cnnm2)	transcript variant X1	mRNA;
XM_005063495.4;cyclin and CBS domain divalent metal cation transport mediator 2 (Cnnm2)	transcript variant X2	mRNA;
XM_005063497.4;tripartite motif containing 8 (Trim8)	mRNA;
XM_005063503.4;nuclear factor kappa B subunit 2 (Nfkb2)	mRNA;
XM_005063505.4;pleckstrin and Sec7 domain containing (Psd)	transcript variant X3	mRNA;
XM_005063510.4;LIM domain binding 1 (Ldb1)	transcript variant X1	mRNA;
XM_005063511.4;LIM domain binding 1 (Ldb1)	transcript variant X3	mRNA;
XM_005063512.4;LIM domain binding 1 (Ldb1)	transcript variant X2	mRNA;
XM_005063513.4;HPS6 biogenesis of lysosomal organelles complex 2 subunit 3 (Hps6)	mRNA;
XM_005063514.4;armadillo like helical domain containing 3 (Armh3)	transcript variant X1	mRNA;
XM_005063518.4;potassium voltage-gated channel interacting protein 2 (Kcnip2)	transcript variant X5	mRNA;
XM_005063522.4;O-GlcNAcase (Oga)	mRNA;
XM_005063524.4;nucleophosmin/nucleoplasmin 3 (Npm3)	mRNA;
XM_005063525.3;fibroblast growth factor 8 (Fgf8)	transcript variant X3	mRNA;
XM_005063526.3;fibroblast growth factor 8 (Fgf8)	transcript variant X4	mRNA;
XM_005063527.2;fibroblast growth factor 8 (Fgf8)	transcript variant X5	mRNA;
XM_005063528.3;fibroblast growth factor 8 (Fgf8)	transcript variant X6	mRNA;
XM_005063529.3;fibroblast growth factor 8 (Fgf8)	transcript variant X7	mRNA;
XM_005063530.4;F-box and WD repeat domain containing 4 (Fbxw4)	transcript variant X1	mRNA;
XM_005063531.4;deleted in primary ciliary dyskinesia homolog (mouse) (Dpcd)	transcript variant X1	mRNA;
XM_005063532.4;DNA polymerase lambda (Poll)	mRNA;
XM_005063534.4;beta-transducin repeat containing E3 ubiquitin protein ligase (Btrc)	transcript variant X2	mRNA;
XM_005063536.4;beta-transducin repeat containing E3 ubiquitin protein ligase (Btrc)	transcript variant X8	mRNA;
XM_005063540.4;T cell leukemia homeobox 1 (Tlx1)	mRNA;
XM_005063541.4;Kazal type serine peptidase inhibitor domain 1 (Kazald1)	transcript variant X2	mRNA;
XM_005063547.4;mitochondrial ribosomal protein L43 (Mrpl43)	mRNA;
XM_005063551.4;hypoxia inducible factor 1 subunit alpha inhibitor (Hif1an)	mRNA;
XM_005063552.4;NADH:ubiquinone oxidoreductase subunit B8 (Ndufb8)	mRNA;
XM_005063554.4;component of inhibitor of nuclear factor kappa B kinase complex (Chuk)	transcript variant X1	mRNA;
XM_005063555.4;component of inhibitor of nuclear factor kappa B kinase complex (Chuk)	transcript variant X3	mRNA;
XM_005063558.4;carboxypeptidase N subunit 1 (Cpn1)	mRNA;
XM_005063559.4;dynamin binding protein (LOC101838167)	transcript variant X1	mRNA;
XM_005063560.4;ATP binding cassette subfamily C member 2 (Abcc2)	mRNA;
XM_005063561.4;cutC copper transporter (Cutc)	transcript variant X3	mRNA;
XM_005063563.4;cytochrome c oxidase assembly protein COX15 homolog (LOC101839163)	mRNA;
XM_005063564.4;ectonucleoside triphosphate diphosphohydrolase 7 (Entpd7)	transcript variant X1	mRNA;
XM_005063565.4;solute carrier family 25 member 28 (Slc25a28)	transcript variant X1	mRNA;
XM_005063566.4;NK2 homeobox 3 (Nkx2-3)	mRNA;
XM_005063567.4;glutamic-oxaloacetic transaminase 1 (Got1)	mRNA;
XM_005063568.4;cyclin and CBS domain divalent metal cation transport mediator 1 (Cnnm1)	transcript variant X2	mRNA;
XM_005063569.4;cyclin and CBS domain divalent metal cation transport mediator 1 (Cnnm1)	transcript variant X1	mRNA;
XM_005063570.4;heparanase 2 (inactive) (Hpse2)	transcript variant X1	mRNA;
XM_005063571.4;heparanase 2 (inactive) (Hpse2)	transcript variant X2	mRNA;
XM_005063574.4;pyridine nucleotide-disulphide oxidoreductase domain 2 (Pyroxd2)	mRNA;
XM_005063576.4;lysyl oxidase like 4 (Loxl4)	transcript variant X1	mRNA;
XM_005063579.4;golgin A7 family member B (Golga7b)	transcript variant X1	mRNA;
XM_005063580.4;cartilage acidic protein 1 (Crtac1)	transcript variant X1	mRNA;
XM_005063583.4;secreted frizzled related protein 5 (Sfrp5)	mRNA;
XM_005063584.4;zinc finger FYVE-type containing 27 (Zfyve27)	transcript variant X1	mRNA;
XM_005063590.4;arginine vasopressin induced 1 (Avpi1)	mRNA;
XM_005063591.4;phosphatidylinositol 4-kinase type 2 alpha (Pi4k2a)	mRNA;
XM_005063592.4;MORN repeat containing 4 (Morn4)	transcript variant X1	mRNA;
XM_005063594.4;4-hydroxy-2-oxoglutarate aldolase 1 (Hoga1)	mRNA;
XM_005063596.4;ankyrin repeat domain 2 (Ankrd2)	mRNA;
XM_005063597.4;ubiquitin domain containing 1 (Ubtd1)	mRNA;
XM_005063598.4;MMS19 homolog	cytosolic iron-sulfur assembly component (Mms19)	transcript variant X1	mRNA;
XM_005063601.4;slit guidance ligand 1 (Slit1)	mRNA;
XM_005063603.4;phosphoinositide-3-kinase adaptor protein 1 (Pik3ap1)	mRNA;
XM_005063604.4;transmembrane 9 superfamily member 3 (Tm9sf3)	mRNA;
XM_005063606.4;DNA nucleotidylexotransferase (Dntt)	transcript variant X1	mRNA;
XM_005063607.3;DNA nucleotidylexotransferase (Dntt)	transcript variant X2	mRNA;
XM_005063608.4;oligodendrocytic myelin paranodal and inner loop protein (Opalin)	transcript variant X1	mRNA;
XM_005063609.4;B cell linker (Blnk)	transcript variant X1	mRNA;
XM_005063610.4;zinc finger protein 518A (Znf518a)	transcript variant X1	mRNA;
XM_005063611.4;tectonic family member 3 (Tctn3)	transcript variant X1	mRNA;
XM_005063613.4;PDZ and LIM domain 1 (Pdlim1)	mRNA;
XM_005063615.4;cytochrome P450 2C70 (LOC101829294)	mRNA;
XM_005063623.4;cytochrome P450 2C19-like (LOC101831527)	mRNA;
XM_005063631.4;phospholipase C epsilon 1 (Plce1)	transcript variant X4	mRNA;
XM_005063632.4;solute carrier family 35 member G1 (Slc35g1)	mRNA;
XM_005063633.4;leucine rich glioma inactivated 1 (Lgi1)	mRNA;
XM_005063635.2;phosphodiesterase 6C (Pde6c)	transcript variant X1	mRNA;
XM_005063636.4;retinol binding protein 4 (Rbp4)	transcript variant X1	mRNA;
XM_005063638.4;free fatty acid receptor 4 (Ffar4)	mRNA;
XM_005063641.4;myoferlin (Myof)	transcript variant X3	mRNA;
XM_005063642.4;myoferlin (Myof)	transcript variant X4	mRNA;
XM_005063644.4;cytochrome P450 26A1 (LOC101836237)	transcript variant X1	mRNA;
XM_005063645.4;cytochrome P450 26C1 (LOC101836485)	mRNA;
XM_005063646.4;exocyst complex component 6 (Exoc6)	transcript variant X4	mRNA;
XM_005063649.4;hematopoietically expressed homeobox (Hhex)	mRNA;
XM_005063650.4;insulin degrading enzyme (Ide)	transcript variant X1	mRNA;
XM_005063651.4;membrane associated ring-CH-type finger 5 (Marchf5)	transcript variant X1	mRNA;
XM_005063652.4;cytoplasmic polyadenylation element binding protein 3 (Cpeb3)	transcript variant X1	mRNA;
XM_005063654.4;cytoplasmic polyadenylation element binding protein 3 (Cpeb3)	transcript variant X2	mRNA;
XM_005063660.4;protein phosphatase 1 regulatory subunit 3C (Ppp1r3c)	mRNA;
XM_005063663.4;HECT domain E3 ubiquitin protein ligase 2 (Hectd2)	transcript variant X1	mRNA;
XM_005063664.4;polycomb group ring finger 5 (Pcgf5)	transcript variant X1	mRNA;
XM_005063667.4;ankyrin repeat domain 1 (Ankrd1)	mRNA;
XM_005063668.4;ribonuclease P/MRP subunit p30 (Rpp30)	transcript variant X1	mRNA;
XM_005063673.4;solute carrier family 16 member 12 (Slc16a12)	mRNA;
XM_005063675.4;lipase A	lysosomal acid type (Lipa)	transcript variant X2	mRNA;
XM_005063676.4;actin alpha 2	smooth muscle (Acta2)	mRNA;
XM_005063680.4;STAM binding protein like 1 (Stambpl1)	transcript variant X1	mRNA;
XM_005063682.3;lipase member M (LOC101822889)	mRNA;
XM_005063687.4;renalase	FAD dependent amine oxidase (Rnls)	transcript variant X1	mRNA;
XM_005063688.4;phosphatase and tensin homolog (Pten)	partial mRNA;
XM_005063689.4;ATPase family AAA domain containing 1 (Atad1)	transcript variant X1	mRNA;
XM_005063690.4;multiple inositol-polyphosphate phosphatase 1 (Minpp1)	mRNA;
XM_005063693.4;APOBEC1 complementation factor (A1cf)	transcript variant X1	mRNA;
XM_005063697.4;dickkopf WNT signaling pathway inhibitor 1 (Dkk1)	mRNA;
XM_005063698.3;uncharacterized protein C3orf38 homolog (LOC101827715)	mRNA;
XM_005063700.4;ubiquitin like with PHD and ring finger domains 2 (Uhrf2)	mRNA;
XM_005063701.2;TPD52 like 3 (Tpd52l3)	mRNA;
XM_005063702.4;RAN binding protein 6 (Ranbp6)	transcript variant X1	mRNA;
XM_005063705.4;KIAA2026 ortholog (Kiaa2026)	transcript variant X1	mRNA;
XM_005063707.4;RIC1 homolog	RAB6A GEF complex partner 1 (Ric1)	transcript variant X1	mRNA;
XM_005063709.4;CD274 molecule (Cd274)	transcript variant X1	mRNA;
XM_005063710.4;plasminogen receptor with a C-terminal lysine (Plgrkt)	mRNA;
XM_005063712.3;insulin like 6 (Insl6)	transcript variant X2	mRNA;
XM_005063713.4;Janus kinase 2 (Jak2)	mRNA;
XM_005063715.4;adenylate kinase 3 (Ak3)	transcript variant X1	mRNA;
XM_005063718.4;phospholipid phosphatase 6 (Plpp6)	mRNA;
XM_005063722.4;pumilio RNA binding family member 3 (Pum3)	transcript variant X3	mRNA;
XM_005063724.2;potassium voltage-gated channel modifier subfamily V member 2 (Kcnv2)	mRNA;
XM_005063725.4;doublesex and mab-3 related transcription factor 2 (Dmrt2)	transcript variant X1	mRNA;
XM_005063727.4;doublesex and mab-3 related transcription factor 3 (Dmrt3)	mRNA;
XM_005063728.4;doublesex and mab-3 related transcription factor 1 (Dmrt1)	transcript variant X2	mRNA;
XM_005063731.4;COBW domain containing 1 (Cbwd1)	transcript variant X1	mRNA;
XM_005063733.4;phosphoglucomutase 5 (Pgm5)	mRNA;
XM_005063734.4;PP2A Aalpha (PPP2R1A) and B55A (PPP2R2A) interacting phosphatase regulator 1 (Pabir1)	mRNA;
XM_005063737.4;tight junction protein 2 (Tjp2)	transcript variant X5	mRNA;
XM_005063739.4;MAM domain containing 2 (Mamdc2)	mRNA;
XM_005063740.4;structural maintenance of chromosomes 5 (Smc5)	transcript variant X2	mRNA;
XM_005063743.4;transient receptor potential cation channel subfamily M member 3 (Trpm3)	transcript variant X3	mRNA;
XM_005063746.4;transient receptor potential cation channel subfamily M member 3 (Trpm3)	transcript variant X5	mRNA;
XM_005063747.4;transient receptor potential cation channel subfamily M member 3 (Trpm3)	transcript variant X8	mRNA;
XM_005063748.4;transient receptor potential cation channel subfamily M member 3 (Trpm3)	transcript variant X9	mRNA;
XM_005063750.4;transient receptor potential cation channel subfamily M member 3 (Trpm3)	transcript variant X10	mRNA;
XM_005063751.4;transient receptor potential cation channel subfamily M member 3 (Trpm3)	transcript variant X12	mRNA;
XM_005063752.4;transient receptor potential cation channel subfamily M member 3 (Trpm3)	transcript variant X11	mRNA;
XM_005063754.4;transient receptor potential cation channel subfamily M member 3 (Trpm3)	transcript variant X13	mRNA;
XM_005063755.4;transient receptor potential cation channel subfamily M member 3 (Trpm3)	transcript variant X14	mRNA;
XM_005063757.4;transient receptor potential cation channel subfamily M member 3 (Trpm3)	transcript variant X15	mRNA;
XM_005063765.4;cell migration inducing hyaluronidase 2 (Cemip2)	transcript variant X1	mRNA;
XM_005063767.4;chromosome unknown C9orf85 homolog (CUNH9orf85)	transcript variant X1	mRNA;
XM_005063768.4;guanine deaminase (Gda)	transcript variant X1	mRNA;
XM_005063769.4;zinc finger AN1-type containing 5 (Zfand5)	mRNA;
XM_005063771.4;retinal dehydrogenase 1 (LOC101822890)	mRNA;
XM_005063773.4;annexin A1 (Anxa1)	mRNA;
XM_005063775.4;RAR related orphan receptor B (Rorb)	mRNA;
XM_005063776.4;nicotinamide riboside kinase 1 (Nmrk1)	transcript variant X1	mRNA;
XM_005063777.4;osteoclast stimulating factor 1 (Ostf1)	transcript variant X1	mRNA;
XM_005063779.3;forkhead box B2 (Foxb2)	mRNA;
XM_005063781.4;G protein subunit alpha q (Gnaq)	mRNA;
XM_005063782.4;TLE family member 4	transcriptional corepressor (Tle4)	transcript variant X6	mRNA;
XM_005063783.4;TLE family member 4	transcriptional corepressor (Tle4)	transcript variant X5	mRNA;
XM_005063785.2;olfactory receptor 9I1-like (LOC101826481)	mRNA;
XM_005063786.2;olfactory receptor 9I1-like (LOC101826744)	mRNA;
XM_005063787.2;olfactory receptor 9Q1 (LOC101827001)	mRNA;
XM_005063788.2;olfactory receptor 9I1-like (LOC101827276)	mRNA;
XM_005063790.2;olfactory receptor 1S1-like (LOC101827797)	mRNA;
XM_005063791.1;olfactory receptor 10W1-like (LOC101828056)	mRNA;
XM_005063792.3;olfactory receptor 5B12-like (LOC101828319)	mRNA;
XM_005063793.1;olfactory receptor 5B12-like (LOC101828587)	mRNA;
XM_005063794.2;olfactory receptor 5B2-like (LOC101828848)	mRNA;
XM_005063797.3;olfactory receptor 5B2-like (LOC101829651)	mRNA;
XM_005063799.4;ciliary neurotrophic factor (Cntf)	mRNA;
XM_005063800.3;olfactory receptor 5B3-like (LOC101830734)	mRNA;
XM_005063801.4;glycine N-acyltransferase (LOC101831003)	transcript variant X1	mRNA;
XM_005063803.4;deltex E3 ubiquitin ligase 4 (Dtx4)	transcript variant X3	mRNA;
XM_005063804.4;macrophage-expressed gene 1 protein (LOC101831799)	mRNA;
XM_005063805.3;olfactory receptor 5AN1 (LOC101832317)	mRNA;
XM_005063806.3;olfactory receptor 5A1-like (LOC101832577)	mRNA;
XM_005063807.2;olfactory receptor 4D6 (LOC101832835)	mRNA;
XM_005063808.2;olfactory receptor 4D11-like (LOC101833099)	mRNA;
XM_005063809.4;overexpressed in colon carcinoma 1 protein homolog (LOC101833360)	mRNA;
XM_005063810.1;olfactory receptor 4D11 (LOC101833629)	mRNA;
XM_005063811.2;olfactory receptor 10V1 (LOC101833882)	mRNA;
XM_005063812.2;olfactory receptor 10V1-like (LOC101834138)	mRNA;
XM_005063813.4;syntaxin 3 (Stx3)	transcript variant X8	mRNA;
XM_005063816.4;cobalamin binding intrinsic factor (Cblif)	transcript variant X1	mRNA;
XM_005063817.4;mitochondrial ribosomal protein L16 (Mrpl16)	mRNA;
XM_005063819.4;membrane spanning 4-domains A6A (Ms4a6a)	mRNA;
XM_005063820.4;membrane spanning 4-domains A5 (Ms4a5)	mRNA;
XM_005063821.4;membrane spanning 4-domains A1 (Ms4a1)	mRNA;
XM_005063826.4;pre-mRNA processing factor 19 (Prpf19)	transcript variant X1	mRNA;
XM_005063827.4;pre-mRNA processing factor 19 (Prpf19)	transcript variant X2	mRNA;
XM_005063828.4;transmembrane protein 109 (Tmem109)	transcript variant X1	mRNA;
XM_005063829.4;transmembrane protein 132A (Tmem132a)	transcript variant X1	mRNA;
XM_005063830.4;transmembrane protein 132A (Tmem132a)	transcript variant X2	mRNA;
XM_005063831.4;solute carrier family 15 member 3 (Slc15a3)	mRNA;
XM_005063834.4;VPS37C subunit of ESCRT-I (Vps37c)	transcript variant X2	mRNA;
XM_005063835.4;pepsin A-5 (LOC101840051)	transcript variant X1	mRNA;
XM_005063836.4;von Willebrand factor C and EGF domains (Vwce)	mRNA;
XM_005063837.4;damage specific DNA binding protein 1 (Ddb1)	mRNA;
XM_005063839.4;cytochrome b ascorbate-dependent protein 3 (LOC101841130)	transcript variant X7	mRNA;
XM_005063840.4;transmembrane protein 138 (Tmem138)	transcript variant X2	mRNA;
XM_005063841.4;cleavage and polyadenylation specific factor 7 (Cpsf7)	transcript variant X1	mRNA;
XM_005063842.4;cleavage and polyadenylation specific factor 7 (Cpsf7)	transcript variant X3	mRNA;
XM_005063844.4;leucine rich repeat containing 10B (Lrrc10b)	mRNA;
XM_005063848.4;diacylglycerol lipase alpha (Dagla)	mRNA;
XM_005063850.4;transmembrane protein 258 (Tmem258)	mRNA;
XM_005063851.4;flap structure-specific endonuclease 1 (Fen1)	mRNA;
XM_005063852.3;fatty acid desaturase 1 (Fads1)	transcript variant X1	mRNA;
XM_005063853.4;fatty acid desaturase 2 (Fads2)	mRNA;
XM_005063854.4;fatty acid desaturase 3 (Fads3)	mRNA;
XM_005063855.4;RAB3A interacting protein like 1 (Rab3il1)	transcript variant X4	mRNA;
XM_005063857.4;ferritin heavy chain 1 (Fth1)	mRNA;
XM_005063858.4;glucosidase II alpha subunit (Ganab)	transcript variant X1	mRNA;
XM_005063859.4;glucosidase II alpha subunit (Ganab)	transcript variant X2	mRNA;
XM_005063863.4;integrator complex subunit 5 (Ints5)	transcript variant X1	mRNA;
XM_005063866.4;LRRN4 C-terminal like (Lrrn4cl)	mRNA;
XM_005063867.4;G protein subunit gamma 3 (Gng3)	transcript variant X1	mRNA;
XM_005063869.4;heterogeneous nuclear ribonucleoprotein U like 2 (Hnrnpul2)	transcript variant X1	mRNA;
XM_005063871.4;zinc finger and BTB domain containing 3 (Zbtb3)	mRNA;
XM_005063874.4;transmembrane protein 223 (Tmem223)	mRNA;
XM_005063876.4;nuclear RNA export factor 1 (Nxf1)	transcript variant X1	mRNA;
XM_005063879.4;cholinergic receptor muscarinic 1 (Chrm1)	mRNA;
XM_005063881.4;solute carrier family 22 member 6 (Slc22a6)	mRNA;
XM_005063883.4;solute carrier family 22 member 8 (Slc22a8)	mRNA;
XM_005063885.4;solute carrier family 22 member 19 (LOC101829652)	mRNA;
XM_005063886.4;solute carrier family 22 member 19-like (LOC101830108)	transcript variant X1	mRNA;
XM_005063889.4;atlastin GTPase 3 (Atl3)	transcript variant X1	mRNA;
XM_005063890.4;reticulon 3 (Rtn3)	transcript variant X1	mRNA;
XM_005063891.4;spindlin interactor and repressor of chromatin binding (Spindoc)	transcript variant X2	mRNA;
XM_005063893.4;N-alpha-acetyltransferase 40	NatD catalytic subunit (Naa40)	mRNA;
XM_005063895.3;cytochrome c oxidase subunit 8A	mitochondrial (LOC101832408)	mRNA;
XM_005063896.4;OTU deubiquitinase	ubiquitin aldehyde binding 1 (Otub1)	mRNA;
XM_005063897.4;fibronectin leucine rich transmembrane protein 1 (Flrt1)	mRNA;
XM_005063898.4;mono-ADP ribosylhydrolase 1 (Macrod1)	transcript variant X3	mRNA;
XM_005063899.4;stress induced phosphoprotein 1 (Stip1)	transcript variant X2	mRNA;
XM_005063902.4;FERM domain containing kindlin 3 (Fermt3)	transcript variant X1	mRNA;
XM_005063903.4;FERM domain containing kindlin 3 (Fermt3)	transcript variant X2	mRNA;
XM_005063904.4;vascular endothelial growth factor B (Vegfb)	transcript variant X1	mRNA;
XM_005063905.4;vascular endothelial growth factor B (Vegfb)	transcript variant X3	mRNA;
XM_005063906.4;FKBP prolyl isomerase 2 (Fkbp2)	transcript variant X5	mRNA;
XM_005063915.4;catsper channel auxiliary subunit zeta (Catsperz)	transcript variant X1	mRNA;
XM_005063916.4;tRNA methyltransferase subunit 11-2 (Trmt112)	mRNA;
XM_005063917.4;estrogen related receptor alpha (Esrra)	mRNA;
XM_005063919.4;ribosomal protein S6 kinase A4 (Rps6ka4)	transcript variant X1	mRNA;
XM_005063922.3;ribosomal protein S6 kinase A4 (Rps6ka4)	transcript variant X2	mRNA;
XM_005063924.4;neurexin 2 (Nrxn2)	mRNA;
XM_005063936.4;splicing factor 1 (Sf1)	transcript variant X1	mRNA;
XM_005063937.4;splicing factor 1 (Sf1)	transcript variant X10	mRNA;
XM_005063938.4;splicing factor 1 (Sf1)	transcript variant X6	mRNA;
XM_005063939.4;splicing factor 1 (Sf1)	transcript variant X8	mRNA;
XM_005063941.4;mitogen-activated protein kinase kinase kinase kinase 2 (Map4k2)	mRNA;
XM_005063942.4;menin 1 (Men1)	transcript variant X1	mRNA;
XM_005063946.4;menin 1 (Men1)	transcript variant X2	mRNA;
XM_005063948.4;EH domain containing 1 (Ehd1)	transcript variant X2	mRNA;
XM_005063952.4;glycoprotein hormone subunit alpha 2 (Gpha2)	transcript variant X1	mRNA;
XM_005063953.4;protein phosphatase 2 regulatory subunit B'beta (Ppp2r5b)	mRNA;
XM_005063955.4;ADP ribosylation factor like GTPase 2 (Arl2)	mRNA;
XM_005063957.4;SAC3 domain containing 1 (Sac3d1)	mRNA;
XM_005063961.4;transmembrane 7 superfamily member 2 (Tm7sf2)	transcript variant X1	mRNA;
XM_005063963.4;VPS51 subunit of GARP complex (Vps51)	transcript variant X1	mRNA;
XM_005063964.4;zinc finger HIT-type containing 2 (Znhit2)	mRNA;
XM_005063965.4;FAU ubiquitin like and ribosomal protein S30 fusion (Fau)	mRNA;
XM_005063966.4;solute carrier family 22 member 20 (LOC101825358)	transcript variant X2	mRNA;
XM_005063967.3;DNA polymerase alpha 2	accessory subunit (Pola2)	mRNA;
XM_005063969.4;double PHD fingers 2 (Dpf2)	transcript variant X2	mRNA;
XM_005063973.4;solute carrier family 25 member 45 (Slc25a45)	transcript variant X1	mRNA;
XM_005063975.4;latent transforming growth factor beta binding protein 3 (Ltbp3)	transcript variant X4	mRNA;
XM_005063976.4;latent transforming growth factor beta binding protein 3 (Ltbp3)	transcript variant X1	mRNA;
XM_005063978.4;SCY1 like pseudokinase 1 (Scyl1)	transcript variant X1	mRNA;
XM_005063980.4;zinc ribbon domain containing 2 (Znrd2)	mRNA;
XM_005063981.4;family with sequence similarity 89 member B (Fam89b)	mRNA;
XM_005063987.4;potassium two pore domain channel subfamily K member 7 (Kcnk7)	mRNA;
XM_005063988.4;signal-induced proliferation-associated 1 (Sipa1)	transcript variant X2	mRNA;
XM_005063989.4;signal-induced proliferation-associated 1 (Sipa1)	transcript variant X1	mRNA;
XM_005063990.4;signal-induced proliferation-associated 1 (Sipa1)	transcript variant X3	mRNA;
XM_005063992.4;RELA proto-oncogene	NF-kB subunit (Rela)	transcript variant X1	mRNA;
XM_005063993.4;lysine acetyltransferase 5 (Kat5)	transcript variant X1	mRNA;
XM_005063994.4;lysine acetyltransferase 5 (Kat5)	transcript variant X2	mRNA;
XM_005063995.3;lysine acetyltransferase 5 (Kat5)	transcript variant X3	mRNA;
XM_005063996.4;lysine acetyltransferase 5 (Kat5)	transcript variant X4	mRNA;
XM_005063997.4;ribonuclease H2 subunit C (Rnaseh2c)	mRNA;
XM_005063999.4;adaptor related protein complex 5 subunit beta 1 (Ap5b1)	transcript variant X1	mRNA;
XM_005064000.4;ovo like transcriptional repressor 1 (Ovol1)	transcript variant X1	mRNA;
XM_005064001.4;EGF containing fibulin extracellular matrix protein 2 (Efemp2)	transcript variant X1	mRNA;
XM_005064002.4;EGF containing fibulin extracellular matrix protein 2 (Efemp2)	transcript variant X2	mRNA;
XM_005064003.4;cathepsin W (Ctsw)	transcript variant X1	mRNA;
XM_005064004.4;FGF1 intracellular binding protein (LOC101833884)	transcript variant X1	mRNA;
XM_005064005.4;FGF1 intracellular binding protein (LOC101833884)	transcript variant X2	mRNA;
XM_005064006.4;coiled-coil domain containing 85B (Ccdc85b)	transcript variant X1	mRNA;
XM_005064007.4;chromosome unknown C11orf68 homolog (CUNH11orf68)	transcript variant X1	mRNA;
XM_005064008.4;chromosome unknown C11orf68 homolog (CUNH11orf68)	transcript variant X2	mRNA;
XM_005064012.4;DR1 associated protein 1 (Drap1)	transcript variant X2	mRNA;
XM_005064014.4;spliceosome associated factor 1	recruiter of U4/U6.U5 tri-snRNP (Sart1)	transcript variant X1	mRNA;
XM_005064015.4;eukaryotic translation initiation factor 1A domain containing (Eif1ad)	mRNA;
XM_005064016.4;BAF nuclear assembly factor 1 (Banf1)	mRNA;
XM_005064017.4;cystatin E/M (Cst6)	mRNA;
XM_005064019.4;phosphofurin acidic cluster sorting protein 1 (Pacs1)	transcript variant X2	mRNA;
XM_005064022.4;Yip1 interacting factor homolog A	membrane trafficking protein (Yif1a)	mRNA;
XM_005064023.2;cornichon family AMPA receptor auxiliary protein 2 (Cnih2)	transcript variant X1	mRNA;
XM_005064024.4;transmembrane protein 151A (Tmem151a)	mRNA;
XM_005064025.4;CD248 molecule (Cd248)	mRNA;
XM_005064027.4;BRMS1 transcriptional repressor and anoikis regulator (Brms1)	transcript variant X1	mRNA;
XM_005064028.4;beta-1	4-glucuronyltransferase 1 (B4gat1)	mRNA;
XM_005064029.4;solute carrier family 29 member 2 (Slc29a2)	transcript variant X1	mRNA;
XM_005064030.4;neuronal PAS domain protein 4 (Npas4)	transcript variant X1	mRNA;
XM_005064032.4;pellino E3 ubiquitin protein ligase family member 3 (Peli3)	transcript variant X2	mRNA;
XM_005064034.4;dipeptidyl peptidase 3 (Dpp3)	transcript variant X1	mRNA;
XM_005064037.4;cathepsin F (Ctsf)	mRNA;
XM_005064038.4;coiled-coil domain containing 87 (Ccdc87)	mRNA;
XM_005064039.4;copper chaperone for superoxide dismutase (Ccs)	transcript variant X1	mRNA;
XM_005064040.4;RNA-binding protein 14 (LOC101843260)	transcript variant X1	mRNA;
XM_005064041.4;RNA-binding protein 14 (LOC101843260)	transcript variant X5	mRNA;
XM_005064042.4;RNA-binding protein 14 (LOC101843260)	transcript variant X7	mRNA;
XM_005064049.4;spectrin beta	non-erythrocytic 2 (Sptbn2)	transcript variant X2	mRNA;
XM_005064050.4;RNA-binding protein 4B (LOC101822619)	transcript variant X1	mRNA;
XM_005064053.4;chromosome unknown C11orf80 homolog (CUNH11orf80)	mRNA;
XM_005064054.4;Ras converting CAAX endopeptidase 1 (Rce1)	transcript variant X1	mRNA;
XM_005064057.4;leucine rich repeat and fibronectin type III domain containing 4 (Lrfn4)	mRNA;
XM_005064058.4;pyruvate carboxylase (Pc)	transcript variant X1	mRNA;
XM_005064061.4;synaptotagmin 12 (Syt12)	mRNA;
XM_005064062.4;ras homolog family member D (Rhod)	mRNA;
XM_005064064.4;ankyrin repeat domain 13D (Ankrd13d)	transcript variant X4	mRNA;
XM_005064066.4;slingshot protein phosphatase 3 (Ssh3)	transcript variant X1	mRNA;
XM_005064067.4;slingshot protein phosphatase 3 (Ssh3)	transcript variant X2	mRNA;
XM_005064068.4;cardiotrophin like cytokine factor 1 (Clcf1)	transcript variant X1	mRNA;
XM_005064069.4;RAD9 checkpoint clamp component A (Rad9a)	transcript variant X1	mRNA;
XM_005064071.4;protein phosphatase 1 catalytic subunit alpha (Ppp1ca)	mRNA;
XM_005064075.4;ribosomal protein S6 kinase B2 (Rps6kb2)	transcript variant X1	mRNA;
XM_005064076.4;coronin 1B (Coro1b)	transcript variant X2	mRNA;
XM_005064078.4;calcium binding protein 4 (Cabp4)	transcript variant X2	mRNA;
XM_005064079.4;transmembrane protein 134 (Tmem134)	transcript variant X1	mRNA;
XM_005064082.4;aryl hydrocarbon receptor interacting protein (LOC101830383)	mRNA;
XM_005064083.4;phosphatidylinositol transfer protein membrane associated 1 (Pitpnm1)	transcript variant X1	mRNA;
XM_005064084.4;cyclin dependent kinase 2 associated protein 2 (Cdk2ap2)	transcript variant X1	mRNA;
XM_005064086.4;calcium binding protein 2 (Cabp2)	transcript variant X2	mRNA;
XM_005064089.4;nudix hydrolase 8 (Nudt8)	transcript variant X1	mRNA;
XM_005064091.4;aminoacylase 3 (Acy3)	transcript variant X1	mRNA;
XM_005064092.3;aldehyde dehydrogenase family 3 member B2 (LOC101832760)	transcript variant X1	mRNA;
XM_005064093.3;unc-93 homolog B1	TLR signaling regulator (Unc93b1)	mRNA;
XM_005064094.4;NADH:ubiquinone oxidoreductase core subunit S8 (Ndufs8)	transcript variant X2	mRNA;
XM_005064095.4;lysine methyltransferase 5B (Kmt5b)	transcript variant X1	mRNA;
XM_005064097.4;LDL receptor related protein 5 (Lrp5)	mRNA;
XM_005064102.4;galanin and GMAP prepropeptide (Gal)	mRNA;
XM_005064103.4;testis expressed metallothionein like protein (Tesmin)	mRNA;
XM_005064104.4;mitochondrial ribosomal protein L21 (Mrpl21)	mRNA;
XM_005064108.4;two pore segment channel 2 (Tpcn2)	transcript variant X2	mRNA;
XM_005064110.4;cyclin D1 (Ccnd1)	mRNA;
XM_005064111.4;LTO1 maturation factor of ABCE1 (Lto1)	transcript variant X3	mRNA;
XM_005064112.3;fibroblast growth factor 19 (Fgf19)	mRNA;
XM_005064113.1;fibroblast growth factor 4 (Fgf4)	mRNA;
XM_005064114.3;fibroblast growth factor 3 (Fgf3)	mRNA;
XM_005064115.4;anoctamin 1 (Ano1)	transcript variant X8	mRNA;
XM_005064118.4;Fas associated via death domain (Fadd)	mRNA;
XM_005064121.4;cortactin (Cttn)	transcript variant X1	mRNA;
XM_005064122.4;cortactin (Cttn)	transcript variant X2	mRNA;
XM_005064127.4;MAS related GPR family member E (Mrgpre)	mRNA;
XM_005064128.3;MAS related GPR family member G (Mrgprg)	mRNA;
XM_005064133.4;nucleosome assembly protein 1 like 4 (Nap1l4)	transcript variant X1	mRNA;
XM_005064135.4;nucleosome assembly protein 1 like 4 (Nap1l4)	transcript variant X3	mRNA;
XM_005064138.4;cyclin dependent kinase inhibitor 1C (Cdkn1c)	transcript variant X3	mRNA;
XM_005064141.4;potassium voltage-gated channel subfamily Q member 1 (Kcnq1)	transcript variant X3	mRNA;
XM_005064142.4;transient receptor potential cation channel subfamily M member 5 (Trpm5)	transcript variant X1	mRNA;
XM_005064143.4;tumor suppressing subtransferable candidate 4 (Tssc4)	transcript variant X1	mRNA;
XM_005064144.4;CD81 molecule (Cd81)	mRNA;
XM_005064146.4;tyrosine hydroxylase (Th)	mRNA;
XM_005064153.4;mitochondrial ribosomal protein L23 (Mrpl23)	transcript variant X1	mRNA;
XM_005064159.4;troponin T3	fast skeletal type (Tnnt3)	transcript variant X2	mRNA;
XM_005064174.4;lymphocyte specific protein 1 (Lsp1)	transcript variant X4	mRNA;
XM_005064176.4;lymphocyte specific protein 1 (Lsp1)	transcript variant X5	mRNA;
XM_005064179.4;troponin I2	fast skeletal type (Tnni2)	mRNA;
XM_005064180.4;cathepsin D (Ctsd)	mRNA;
XM_005064184.4;MOB kinase activator 2 (Mob2)	transcript variant X1	mRNA;
XM_005064185.4;BR serine/threonine kinase 2 (Brsk2)	transcript variant X4	mRNA;
XM_005064186.4;BR serine/threonine kinase 2 (Brsk2)	transcript variant X6	mRNA;
XM_005064188.4;BR serine/threonine kinase 2 (Brsk2)	transcript variant X14	mRNA;
XM_005064189.4;BR serine/threonine kinase 2 (Brsk2)	transcript variant X16	mRNA;
XM_005064190.4;BR serine/threonine kinase 2 (Brsk2)	transcript variant X17	mRNA;
XM_005064192.4;toll interacting protein (LOC101832676)	mRNA;
XM_005064194.4;adaptor related protein complex 2 subunit alpha 2 (Ap2a2)	transcript variant X1	mRNA;
XM_005064195.4;adaptor related protein complex 2 subunit alpha 2 (Ap2a2)	transcript variant X2	mRNA;
XM_005064196.4;chitinase domain containing 1 (Chid1)	mRNA;
XM_005064197.4;tetraspanin 4 (Tspan4)	transcript variant X2	mRNA;
XM_005064198.4;tetraspanin 4 (Tspan4)	transcript variant X3	mRNA;
XM_005064200.4;RNA polymerase II	I and III subunit L (Polr2l)	mRNA;
XM_005064201.4;CD151 molecule (Raph blood group) (Cd151)	transcript variant X1	mRNA;
XM_005064203.4;patatin like phospholipase domain containing 2 (Pnpla2)	mRNA;
XM_005064205.4;ribosomal protein lateral stalk subunit P2 (Rplp2)	transcript variant X1	mRNA;
XM_005064206.4;p53-induced death domain protein 1 (Pidd1)	mRNA;
XM_005064209.4;cell cycle exit and neuronal differentiation 1 (Cend1)	mRNA;
XM_005064210.4;DEAF1 transcription factor (Deaf1)	transcript variant X2	mRNA;
XM_005064212.4;dopamine receptor D4 (Drd4)	mRNA;
XM_005064215.4;Ras association domain family member 7 (Rassf7)	transcript variant X1	mRNA;
XM_005064218.4;HRas proto-oncogene	GTPase (Hras)	transcript variant X1	mRNA;
XM_005064220.4;ribonuclease/angiogenin inhibitor 1 (Rnh1)	transcript variant X1	mRNA;
XM_005064221.4;phosphatidylserine synthase 2 (Ptdss2)	transcript variant X1	mRNA;
XM_005064222.4;single Ig and TIR domain containing (Sigirr)	transcript variant X6	mRNA;
XM_005064226.4;interferon induced transmembrane protein 5 (Ifitm5)	transcript variant X1	mRNA;
XM_005064227.4;protein-glucosylgalactosylhydroxylysine glucosidase (Pgghg)	transcript variant X1	mRNA;
XM_005064230.4;RIC8 guanine nucleotide exchange factor A (Ric8a)	mRNA;
XM_005064231.4;Bet1 golgi vesicular membrane trafficking protein like (Bet1l)	transcript variant X2	mRNA;
XM_005064233.4;secretoglobin family 1C member 1 (Scgb1c1)	mRNA;
XM_005064234.4;5-hydroxyisourate hydrolase (LOC101843172)	mRNA;
XM_005064235.3;synaptonemal complex central element protein 1 (Syce1)	mRNA;
XM_005064237.4;olfactory receptor 13G1-like (LOC101843984)	mRNA;
XM_005064238.3;olfactory receptor 13A1 (LOC101844240)	mRNA;
XM_005064239.4;olfactory receptor 226-like (LOC101844506)	mRNA;
XM_005064240.2;olfactory receptor 287 (LOC101844776)	mRNA;
XM_005064241.4;olfactory receptor 226 (LOC101822433)	mRNA;
XM_005064242.4;shadow of prion protein (Sprn)	mRNA;
XM_005064243.3;mitochondrial ribosome associated GTPase 1 (Mtg1)	mRNA;
XM_005064245.4;polyamine oxidase (Paox)	transcript variant X1	mRNA;
XM_005064246.4;enoyl-CoA hydratase	short chain 1 (Echs1)	transcript variant X1	mRNA;
XM_005064247.4;fucose mutarotase (Fuom)	transcript variant X3	mRNA;
XM_005064249.4;fucose mutarotase (Fuom)	transcript variant X2	mRNA;
XM_005064250.4;VENT homeobox (Ventx)	transcript variant X1	mRNA;
XM_005064251.4;zinc finger protein 511 (Znf511)	mRNA;
XM_005064252.4;tubulin gamma complex associated protein 2 (Tubgcp2)	transcript variant X1	mRNA;
XM_005064253.4;ADAM metallopeptidase domain 8 (Adam8)	transcript variant X1	mRNA;
XM_005064255.4;kinase non-catalytic C-lobe domain containing 1 (Kndc1)	transcript variant X2	mRNA;
XM_005064260.4;serine/threonine kinase 32C (Stk32c)	mRNA;
XM_005064261.4;dihydropyrimidinase like 4 (Dpysl4)	transcript variant X1	mRNA;
XM_005064262.4;Janus kinase and microtubule interacting protein 3 (Jakmip3)	transcript variant X15	mRNA;
XM_005064263.4;protein phosphatase 2 regulatory subunit Bdelta (Ppp2r2d)	mRNA;
XM_005064264.4;transcription elongation regulator 1 like (Tcerg1l)	mRNA;
XM_005064265.4;glutaredoxin 3 (Glrx3)	mRNA;
XM_005064270.4;clarin 3 (Clrn3)	mRNA;
XM_005064271.2;forkhead box I2 (Foxi2)	mRNA;
XM_005064272.4;inhibitory synaptic factor 2A (Insyn2a)	transcript variant X2	mRNA;
XM_005064276.4;fibronectin type III and ankyrin repeat domains 1 (Fank1)	transcript variant X2	mRNA;
XM_005064277.4;uroporphyrinogen III synthase (Uros)	transcript variant X1	mRNA;
XM_005064278.4;matrix metallopeptidase 21 (Mmp21)	mRNA;
XM_005064280.4;erythroid differentiation regulatory factor 1 (Edrf1)	mRNA;
XM_005064282.4;abraxas 2	BRISC complex subunit (Abraxas2)	transcript variant X1	mRNA;
XM_005064283.4;EEF1A lysine methyltransferase 2 (Eef1akmt2)	transcript variant X1	mRNA;
XM_005064284.4;family with sequence similarity 53 member B (Fam53b)	mRNA;
XM_005064285.4;phospholysine phosphohistidine inorganic pyrophosphate phosphatase (LOC101834406)	transcript variant X1	mRNA;
XM_005064287.3;NK1 homeobox 2 (Nkx1-2)	mRNA;
XM_005064288.4;ornithine aminotransferase (Oat)	mRNA;
XM_005064289.4;carbohydrate sulfotransferase 15 (Chst15)	transcript variant X1	mRNA;
XM_005064290.4;carboxypeptidase X	M14 family member 2 (Cpxm2)	transcript variant X1	mRNA;
XM_005064291.3;G protein-coupled receptor 26 (Gpr26)	mRNA;
XM_005064294.4;H6 family homeobox 3 (Hmx3)	mRNA;
XM_005064295.4;IKAROS family zinc finger 5 (Ikzf5)	transcript variant X1	mRNA;
XM_005064296.4;phosphoseryl-tRNA kinase (Pstk)	transcript variant X1	mRNA;
XM_005064297.4;chromosome unknown C10orf88 homolog (CUNH10orf88)	transcript variant X1	mRNA;
XM_005064299.4;pleckstrin homology domain containing A1 (Plekha1)	transcript variant X6	mRNA;
XM_005064307.4;transforming acidic coiled-coil containing protein 2 (Tacc2)	transcript variant X9	mRNA;
XM_005064309.4;NSE4 homolog A	SMC5-SMC6 complex component (Nsmce4a)	mRNA;
XM_005064313.4;regulator of G protein signaling 10 (Rgs10)	transcript variant X2	mRNA;
XM_005064314.4;regulator of G protein signaling 10 (Rgs10)	transcript variant X3	mRNA;
XM_005064315.4;alpha hemoglobin stabilizing protein (LOC101841405)	transcript variant X4	mRNA;
XM_005064316.4;solute carrier family 5 member 2 (Slc5a2)	mRNA;
XM_005064317.4;RUS family member 1 (Rusf1)	mRNA;
XM_005064318.4;transforming growth factor beta 1 induced transcript 1 (Tgfb1i1)	transcript variant X1	mRNA;
XM_005064320.4;armadillo repeat containing 5 (Armc5)	mRNA;
XM_005064322.4;integrin subunit alpha M (Itgam)	transcript variant X1	mRNA;
XM_005064323.4;integrin subunit alpha M (Itgam)	transcript variant X2	mRNA;
XM_005064324.4;tripartite motif containing 72 (Trim72)	mRNA;
XM_005064325.4;apoptosis-associated speck-like protein containing a CARD (LOC101843909)	mRNA;
XM_005064327.4;FUS RNA binding protein (Fus)	transcript variant X1	mRNA;
XM_005064328.4;FUS RNA binding protein (Fus)	transcript variant X2	mRNA;
XM_005064332.4;branched chain keto acid dehydrogenase kinase (Bckdk)	transcript variant X2	mRNA;
XM_005064335.4;lysine acetyltransferase 8 (Kat8)	mRNA;
XM_005064336.4;serine protease 53 (Prss53)	mRNA;
XM_005064338.4;zinc finger protein 668 (Znf668)	transcript variant X2	mRNA;
XM_005064341.4;syntaxin 4 (Stx4)	transcript variant X3	mRNA;
XM_005064344.4;syntaxin 1B (Stx1b)	mRNA;
XM_005064345.4;hydroxy-delta-5-steroid dehydrogenase	3 beta- and steroid delta-isomerase 7 (Hsd3b7)	transcript variant X1	mRNA;
XM_005064347.4;SET domain containing 1A	histone lysine methyltransferase (Setd1a)	transcript variant X1	mRNA;
XM_005064349.4;ORAI calcium release-activated calcium modulator 3 (Orai3)	mRNA;
XM_005064351.4;BAF chromatin remodeling complex subunit BCL7C (Bcl7c)	mRNA;
XM_005064354.4;ring finger protein 40 (Rnf40)	transcript variant X1	mRNA;
XM_005064358.4;phosphorylase kinase catalytic subunit gamma 2 (Phkg2)	transcript variant X2	mRNA;
XM_005064359.4;coiled-coil domain containing 189 (Ccdc189)	transcript variant X1	mRNA;
XM_005064360.4;transmembrane protein 265 (Tmem265)	transcript variant X1	mRNA;
XM_005064362.4;zinc finger protein 688 (LOC101830025)	mRNA;
XM_005064364.4;integrin subunit alpha L (Itgal)	transcript variant X1	mRNA;
XM_005064367.4;zinc finger protein 771 (Znf771)	transcript variant X2	mRNA;
XM_005064369.4;septin 1 (Septin1)	transcript variant X1	mRNA;
XM_005064370.4;myosin light chain	phosphorylatable	fast skeletal muscle (Mylpf)	mRNA;
XM_005064371.4;TBC1 domain family member 10B (Tbc1d10b)	mRNA;
XM_005064372.4;CD2 cytoplasmic tail binding protein 2 (Cd2bp2)	transcript variant X4	mRNA;
XM_005064374.4;chromosome unknown C16orf54 homolog (CUNH16orf54)	transcript variant X1	mRNA;
XM_005064375.4;kinesin family member 22 (Kif22)	mRNA;
XM_005064377.4;PAXIP1 associated glutamate rich protein 1 (Pagr1)	mRNA;
XM_005064378.4;major vault protein (LOC101833970)	transcript variant X1	mRNA;
XM_005064380.4;CDP-diacylglycerol--inositol 3-phosphatidyltransferase (Cdipt)	mRNA;
XM_005064381.4;seizure related 6 homolog like 2 (Sez6l2)	transcript variant X1	mRNA;
XM_005064382.4;seizure related 6 homolog like 2 (Sez6l2)	transcript variant X2	mRNA;
XM_005064388.4;aspartate beta-hydroxylase domain containing 1 (Asphd1)	transcript variant X1	mRNA;
XM_005064389.4;potassium channel tetramerization domain containing 13 (Kctd13)	mRNA;
XM_005064390.4;transmembrane protein 219 (Tmem219)	transcript variant X8	mRNA;
XM_005064393.4;TAO kinase 2 (Taok2)	transcript variant X2	mRNA;
XM_005064395.4;TAO kinase 2 (Taok2)	transcript variant X3	mRNA;
XM_005064396.4;TAO kinase 2 (Taok2)	transcript variant X4	mRNA;
XM_005064399.4;INO80 complex subunit E (Ino80e)	transcript variant X2	mRNA;
XM_005064401.3;TLC domain containing 3B (Tlcd3b)	transcript variant X2	mRNA;
XM_005064405.4;aldolase	fructose-bisphosphate A (Aldoa)	transcript variant X2	mRNA;
XM_005064406.4;aldolase	fructose-bisphosphate A (Aldoa)	transcript variant X3	mRNA;
XM_005064407.4;protein phosphatase 4 catalytic subunit (Ppp4c)	mRNA;
XM_005064409.4;T-box transcription factor 6 (Tbx6)	mRNA;
XM_005064412.4;glycerophosphodiester phosphodiesterase domain containing 3 (Gdpd3)	transcript variant X1	mRNA;
XM_005064414.4;coronin 1A (Coro1a)	transcript variant X1	mRNA;
XM_005064416.4;bolA family member 2B (Bola2b)	mRNA;
XM_005064417.4;SAGA complex associated factor 29 (Sgf29)	transcript variant X1	mRNA;
XM_005064418.4;nuclear protein 1	transcriptional regulator (Nupr1)	transcript variant X1	mRNA;
XM_005064419.4;eukaryotic translation initiation factor 3 subunit C (LOC101843174)	transcript variant X1	mRNA;
XM_005064426.4;ataxin 2 like (Atxn2l)	transcript variant X13	mRNA;
XM_005064427.4;ataxin 2 like (Atxn2l)	transcript variant X16	mRNA;
XM_005064429.4;Tu translation elongation factor	mitochondrial (Tufm)	transcript variant X2	mRNA;
XM_005064430.4;SH2B adaptor protein 1 (Sh2b1)	transcript variant X2	mRNA;
XM_005064440.4;sphingolipid transporter 1 (putative) (Spns1)	mRNA;
XM_005064443.4;linker for activation of T cells (Lat)	transcript variant X1	mRNA;
XM_005064444.4;SH3 domain binding kinase 1 (Sbk1)	transcript variant X1	mRNA;
XM_005064445.4;GSG1 like (Gsg1l)	mRNA;
XM_005064446.4;general transcription factor IIIC subunit 1 (Gtf3c1)	transcript variant X1	mRNA;
XM_005064448.4;interleukin 21 receptor (Il21r)	mRNA;
XM_005064449.4;lysine demethylase 8 (Kdm8)	transcript variant X2	mRNA;
XM_005064450.4;leucine carboxyl methyltransferase 1 (Lcmt1)	transcript variant X1	mRNA;
XM_005064452.4;trinucleotide repeat containing adaptor 6A (Tnrc6a)	transcript variant X5	mRNA;
XM_005064454.4;calcium voltage-gated channel auxiliary subunit gamma 3 (Cacng3)	transcript variant X1	mRNA;
XM_005064456.4;calcineurin like EF-hand protein 2 (Chp2)	transcript variant X2	mRNA;
XM_005064457.4;polo like kinase 1 (Plk1)	mRNA;
XM_005064458.4;dynactin subunit 5 (Dctn5)	mRNA;
XM_005064461.4;sodium channel epithelial 1 subunit gamma (Scnn1g)	mRNA;
XM_005064462.4;heparan sulfate-glucosamine 3-sulfotransferase 2 (Hs3st2)	mRNA;
XM_005064464.3;transmembrane protein 180 (LOC101831360)	transcript variant X1	mRNA;
XM_005064465.4;cerebellar degeneration related protein 2 (Cdr2)	mRNA;
XM_005064466.4;RNA polymerase III subunit E (Polr3e)	transcript variant X2	mRNA;
XM_005064476.4;modulator of smoothened (Mosmo)	mRNA;
XM_005064477.3;PDZ domain containing 9 (Pdzd9)	transcript variant X1	mRNA;
XM_005064478.4;cytochrome b-c1 complex subunit 2	mitochondrial (LOC101834409)	mRNA;
XM_005064479.4;crystallin mu (Crym)	mRNA;
XM_005064481.4;lipid droplet assembly factor 1 (Ldaf1)	transcript variant X1	mRNA;
XM_005064482.4;LYR motif containing 1 (Lyrm1)	transcript variant X1	mRNA;
XM_005064483.4;defective in cullin neddylation 1 domain containing 3 (Dcun1d3)	transcript variant X1	mRNA;
XM_005064484.4;acyl-CoA synthetase medium chain family member 3 (Acsm3)	transcript variant X3	mRNA;
XM_005064485.4;THUMP domain containing 1 (Thumpd1)	mRNA;
XM_005064489.4;acyl-CoA synthetase medium chain family member 5 (Acsm5)	transcript variant X1	mRNA;
XM_005064491.4;G protein-coupled receptor 139 (Gpr139)	mRNA;
XM_005064494.4;TATA-box binding protein associated factor 5 like (Taf5l)	transcript variant X1	mRNA;
XM_005064499.4;nucleoside-triphosphatase	cancer-related (Ntpcr)	transcript variant X1	mRNA;
XM_005064505.4;phospholipase A2 group IVF (Pla2g4f)	transcript variant X1	mRNA;
XM_005064506.4;phospholipase A2 group IVE (Pla2g4e)	transcript variant X1	mRNA;
XM_005064510.4;Opa interacting protein 5 (Oip5)	transcript variant X1	mRNA;
XM_005064519.4;thrombospondin 1 (Thbs1)	transcript variant X1	mRNA;
XM_005064526.1;olfactory receptor 4F3/4F16/4F29-like (LOC101830476)	mRNA;
XM_005064527.2;olfactory receptor 4F15-like (LOC101830737)	mRNA;
XM_005064528.1;olfactory receptor 4F3/4F16/4F29-like (LOC101831006)	mRNA;
XM_005064529.3;olfactory receptor 4K3-like (LOC101831802)	mRNA;
XM_005064530.3;olfactory receptor 4K3-like (LOC101832062)	mRNA;
XM_005064531.3;olfactory receptor 4F4 (LOC101832319)	mRNA;
XM_005064532.2;olfactory receptor 4K13-like (LOC101832580)	mRNA;
XM_005064533.2;olfactory receptor 4K3-like (LOC101833364)	mRNA;
XM_005064536.1;olfactory receptor 4F15-like (LOC101834673)	mRNA;
XM_005064544.4;coiled-coil domain containing 73 (Ccdc73)	mRNA;
XM_005064546.4;CD59 molecule (CD59 blood group) (Cd59)	transcript variant X2	mRNA;
XM_005064551.4;alkB homolog 3	alpha-ketoglutarate dependent dioxygenase (Alkbh3)	transcript variant X1	mRNA;
XM_005064554.4;midkine (Mdk)	transcript variant X1	mRNA;
XM_005064565.1;olfactory receptor 4X1 (LOC101823769)	mRNA;
XM_005064566.2;olfactory receptor 4A16-like (LOC101825100)	mRNA;
XM_005064567.2;putative olfactory receptor 4A4 (LOC101825363)	mRNA;
XM_005064568.1;olfactory receptor 4A47-like (LOC101825618)	mRNA;
XM_005064569.4;olfactory receptor 4C12-like (LOC101825880)	mRNA;
XM_005064570.1;olfactory receptor 4A5-like (LOC101826672)	mRNA;
XM_005064574.2;olfactory receptor 4C15-like (LOC101829844)	mRNA;
XM_005064575.2;olfactory receptor 4A5-like (LOC101830388)	mRNA;
XM_005064576.2;olfactory receptor 4A5-like (LOC101830918)	mRNA;
XM_005064578.1;olfactory receptor 4C15-like (LOC101832763)	mRNA;
XM_005064582.1;olfactory receptor 4C6-like (LOC101835894)	mRNA;
XM_005064583.2;olfactory receptor 4P4 (LOC101836411)	mRNA;
XM_005064585.1;olfactory receptor 5D13-like (LOC101836941)	mRNA;
XM_005064586.1;olfactory receptor 5D13-like (LOC101837207)	mRNA;
XM_005064590.3;olfactory receptor 5W2-like (LOC101838814)	mRNA;
XM_005064591.3;olfactory receptor 5W2-like (LOC101839080)	mRNA;
XM_005064593.1;olfactory receptor 4A8-like (LOC101839616)	mRNA;
XM_005064594.2;olfactory receptor 10AG1-like (LOC101839878)	mRNA;
XM_005064595.1;olfactory receptor 10AG1-like (LOC101840147)	mRNA;
XM_005064596.1;olfactory receptor 10AG1-like (LOC101840424)	partial mRNA;
XM_005064598.3;olfactory receptor 10AG1-like (LOC101840974)	mRNA;
XM_005064599.1;olfactory receptor 1052-like (LOC101841761)	mRNA;
XM_005064600.2;olfactory receptor 1052-like (LOC101842029)	mRNA;
XM_005064601.1;olfactory receptor 1052-like (LOC101842300)	mRNA;
XM_005064602.1;olfactory receptor 8I2 (LOC101842567)	mRNA;
XM_005064603.1;olfactory receptor 8H1-like (LOC101842837)	mRNA;
XM_005064605.1;olfactory receptor 8H1-like (LOC101843645)	mRNA;
XM_005064606.1;olfactory receptor 8H1-like (LOC101844433)	mRNA;
XM_005064607.3;olfactory receptor 1094-like (LOC101844707)	mRNA;
XM_005064609.3;olfactory receptor 8K5-like (LOC101822894)	mRNA;
XM_005064612.1;olfactory receptor 5M3-like (LOC101823695)	mRNA;
XM_005064613.1;olfactory receptor 1030-like (LOC101824750)	mRNA;
XM_005064614.2;olfactory receptor 5M10 (LOC101825278)	mRNA;
XM_005064615.1;olfactory receptor 998-like (LOC101826316)	mRNA;
XM_005064620.4;protein phosphatase 1 regulatory inhibitor subunit 1C (Ppp1r1c)	transcript variant X1	mRNA;
XM_005064646.4;glutamate rich 2 (Erich2)	transcript variant X4	mRNA;
XM_005064652.4;dehydrogenase/reductase 9 (Dhrs9)	transcript variant X2	mRNA;
XM_005064657.1;kinesin-related protein 4-like (LOC101842741)	mRNA;
XM_005064662.4;RAB4A	member RAS oncogene family (Rab4a)	transcript variant X1	mRNA;
XM_005064665.4;centriole	cilia and spindle associated protein (LOC101822623)	transcript variant X1	mRNA;
XM_005064666.4;actin alpha 1	skeletal muscle (Acta1)	mRNA;
XM_005064668.4;nucleoporin 133 (Nup133)	mRNA;
XM_005064669.4;polypeptide N-acetylgalactosaminyltransferase 2 (Galnt2)	mRNA;
XM_005064670.4;piggyBac transposable element derived 5 (Pgbd5)	mRNA;
XM_005064671.4;component of oligomeric golgi complex 2 (Cog2)	transcript variant X1	mRNA;
XM_005064672.4;angiotensinogen (Agt)	mRNA;
XM_005064673.4;chromosome unknown C1orf198 homolog (CUNH1orf198)	transcript variant X1	mRNA;
XM_005064675.4;tetratricopeptide repeat domain 13 (Ttc13)	transcript variant X5	mRNA;
XM_005064680.3;ARV1 homolog	fatty acid homeostasis modulator (Arv1)	transcript variant X1	mRNA;
XM_005064681.4;family with sequence similarity 89 member A (Fam89a)	mRNA;
XM_005064683.4;chromosome unknown C1orf131 homolog (CUNH1orf131)	mRNA;
XM_005064684.4;glyceronephosphate O-acyltransferase (Gnpat)	transcript variant X1	mRNA;
XM_005064685.4;exocyst complex component 8 (Exoc8)	mRNA;
XM_005064686.4;SprT-like N-terminal domain (Sprtn)	mRNA;
XM_005064687.4;egl-9 family hypoxia inducible factor 1 (Egln1)	mRNA;
XM_005064689.4;signal induced proliferation associated 1 like 2 (Sipa1l2)	transcript variant X1	mRNA;
XM_005064691.4;pecanex 2 (Pcnx2)	transcript variant X1	mRNA;
XM_005064692.4;mitogen-activated protein kinase kinase kinase 21 (Map3k21)	transcript variant X1	mRNA;
XM_005064694.4;solute carrier family 35 member F3 (Slc35f3)	transcript variant X2	mRNA;
XM_005064695.4;cytochrome c oxidase assembly factor 6 homolog (LOC101830200)	mRNA;
XM_005064696.4;TAR (HIV-1) RNA binding protein 1 (Tarbp1)	transcript variant X2	mRNA;
XM_005064697.4;interferon regulatory factor 2 binding protein 2 (Irf2bp2)	transcript variant X1	mRNA;
XM_005064698.4;interferon regulatory factor 2 binding protein 2 (Irf2bp2)	transcript variant X2	mRNA;
XM_005064699.4;VPS39 subunit of HOPS complex (Vps39)	transcript variant X1	mRNA;
XM_005064700.4;VPS39 subunit of HOPS complex (Vps39)	transcript variant X2	mRNA;
XM_005064702.4;EH domain containing 4 (Ehd4)	mRNA;
XM_005064705.4;jumonji domain containing 7 (Jmjd7)	mRNA;
XM_005064707.4;mitogen-activated protein kinase binding protein 1 (Mapkbp1)	transcript variant X1	mRNA;
XM_005064709.4;mitogen-activated protein kinase binding protein 1 (Mapkbp1)	transcript variant X2	mRNA;
XM_005064712.4;TYRO3 protein tyrosine kinase (Tyro3)	transcript variant X1	mRNA;
XM_005064715.4;inositol-trisphosphate 3-kinase A (Itpka)	mRNA;
XM_005064716.4;RTF1 homolog	Paf1/RNA polymerase II complex component (Rtf1)	mRNA;
XM_005064719.4;calcineurin like EF-hand protein 1 (Chp1)	mRNA;
XM_005064720.4;exonuclease 3'-5' domain containing 1 (Exd1)	transcript variant X2	mRNA;
XM_005064721.4;delta like canonical Notch ligand 4 (Dll4)	transcript variant X1	mRNA;
XM_005064723.4;VPS18 core subunit of CORVET and HOPS complexes (Vps18)	mRNA;
XM_005064724.4;ras homolog family member V (Rhov)	mRNA;
XM_005064725.4;serine peptidase inhibitor	Kunitz type 1 (Spint1)	transcript variant X1	mRNA;
XM_005064726.4;protein phosphatase 1 regulatory inhibitor subunit 14D (Ppp1r14d)	mRNA;
XM_005064729.4;zinc finger FYVE-type containing 19 (Zfyve19)	mRNA;
XM_005064731.4;DnaJ heat shock protein family (Hsp40) member C17 (Dnajc17)	transcript variant X1	mRNA;
XM_005064732.4;GTP cyclohydrolase I feedback regulator (Gchfr)	mRNA;
XM_005064736.4;RNA pseudouridine synthase domain containing 2 (Rpusd2)	mRNA;
XM_005064738.4;carbohydrate sulfotransferase 14 (Chst14)	mRNA;
XM_005064740.4;bromo adjacent homology domain containing 1 (Bahd1)	transcript variant X2	mRNA;
XM_005064741.4;dispatched RND transporter family member 2 (Disp2)	mRNA;
XM_005064747.4;Bcl2 modifying factor (Bmf)	transcript variant X1	mRNA;
XM_005064749.4;signal recognition particle 14 (Srp14)	mRNA;
XM_005064750.4;G protein-coupled receptor 176 (Gpr176)	transcript variant X4	mRNA;
XM_005064752.4;RAS guanyl releasing protein 1 (Rasgrp1)	mRNA;
XM_005064755.4;Meis homeobox 2 (Meis2)	transcript variant X4	mRNA;
XM_005064756.4;Meis homeobox 2 (Meis2)	transcript variant X6	mRNA;
XM_005064757.4;Meis homeobox 2 (Meis2)	transcript variant X10	mRNA;
XM_005064758.4;Meis homeobox 2 (Meis2)	transcript variant X11	mRNA;
XM_005064759.4;Meis homeobox 2 (Meis2)	transcript variant X12	mRNA;
XM_005064760.4;CDAN1 interacting nuclease 1 (Cdin1)	transcript variant X2	mRNA;
XM_005064762.4;diphthamine biosynthesis 6 (Dph6)	mRNA;
XM_005064763.4;zinc finger protein 770 (Znf770)	transcript variant X1	mRNA;
XM_005064766.4;Rho GTPase activating protein 11A (Arhgap11a)	transcript variant X1	mRNA;
XM_005064768.4;gremlin 1	DAN family BMP antagonist (Grem1)	transcript variant X2	mRNA;
XM_005064771.4;formin 1 (Fmn1)	transcript variant X4	mRNA;
XM_005064772.2;transmembrane and coiled-coil domain-containing protein 5B-like (LOC101826675)	transcript variant X1	mRNA;
XM_005064775.4;ER membrane protein complex subunit 7 (Emc7)	mRNA;
XM_005064776.4;katanin regulatory subunit B1 like 1 (Katnbl1)	transcript variant X1	mRNA;
XM_005064779.4;solute carrier family 12 member 6 (Slc12a6)	transcript variant X2	mRNA;
XM_005064780.4;solute carrier family 12 member 6 (Slc12a6)	transcript variant X3	mRNA;
XM_005064781.4;NUT midline carcinoma family member 1 (Nutm1)	transcript variant X1	mRNA;
XM_005064782.4;lysophosphatidylcholine acyltransferase 4 (Lpcat4)	mRNA;
XM_005064783.2;olfactory receptor 4F15-like (LOC101829572)	mRNA;
XM_005064784.4;olfactory receptor 4F6-like (LOC101829847)	mRNA;
XM_005064785.4;olfactory receptor 4F3/4F16/4F29-like (LOC101830119)	mRNA;
XM_005064786.1;olfactory receptor 4F3/4F16/4F29-like (LOC101830391)	mRNA;
XM_005064787.1;olfactory receptor 4F3/4F16/4F29-like (LOC101830652)	mRNA;
XM_005064788.3;olfactory receptor 4F6-like (LOC101830920)	mRNA;
XM_005064789.4;olfactory receptor 4F3/4F16/4F29-like (LOC101831186)	mRNA;
XM_005064790.3;olfactory receptor 4F3/4F16/4F29-like (LOC101831449)	mRNA;
XM_005064791.1;olfactory receptor 4F3/4F16/4F29-like (LOC101831715)	mRNA;
XM_005064792.2;olfactory receptor 4F6-like (LOC101831986)	mRNA;
XM_005064793.3;olfactory receptor 4F3/4F16/4F29-like (LOC101832242)	mRNA;
XM_005064794.1;olfactory receptor 4K3-like (LOC101832506)	mRNA;
XM_005064795.1;olfactory receptor 4K3-like (LOC101832764)	mRNA;
XM_005064796.2;olfactory receptor 4K3-like (LOC101833299)	mRNA;
XM_005064797.1;olfactory receptor 4F17-like (LOC101833557)	mRNA;
XM_005064798.2;olfactory receptor 4K3-like (LOC101833807)	mRNA;
XM_005064799.4;olfactory receptor 4K3-like (LOC101834063)	mRNA;
XM_005064801.2;olfactory receptor 4K3-like (LOC101834594)	mRNA;
XM_005064803.4;solute carrier family 5 member 12 (Slc5a12)	mRNA;
XM_005064805.4;fin bud initiation factor homolog (Fibin)	mRNA;
XM_005064806.4;gamma-butyrobetaine hydroxylase 1 (Bbox1)	transcript variant X1	mRNA;
XM_005064807.4;coiled-coil domain containing 34 (Ccdc34)	mRNA;
XM_005064808.4;leucine rich repeat containing G protein-coupled receptor 4 (Lgr4)	mRNA;
XM_005064809.4;lin-7 homolog C	crumbs cell polarity complex component (Lin7c)	mRNA;
XM_005064810.4;brain derived neurotrophic factor (Bdnf)	mRNA;
XM_005064812.4;methyltransferase like 15 (Mettl15)	transcript variant X3	mRNA;
XM_005064813.4;potassium voltage-gated channel subfamily A member 4 (Kcna4)	transcript variant X1	mRNA;
XM_005064818.4;DnaJ heat shock protein family (Hsp40) member C24 (Dnajc24)	mRNA;
XM_005064819.4;reticulocalbin 1 (Rcn1)	transcript variant X1	mRNA;
XM_005064828.4;eukaryotic translation initiation factor 3 subunit M (Eif3m)	mRNA;
XM_005064829.4;proline rich and Gla domain 4 (Prrg4)	transcript variant X1	mRNA;
XM_005064830.4;glutamine and serine rich 1 (Qser1)	mRNA;
XM_005064831.4;DEP domain containing 7 (Depdc7)	mRNA;
XM_005064832.4;t-complex 11 like 1 (Tcp11l1)	transcript variant X2	mRNA;
XM_005064840.4;KIAA1549 like (Kiaa1549l)	transcript variant X5	mRNA;
XM_005064841.4;chromosome unknown C11orf91 homolog (CUNH11orf91)	mRNA;
XM_005064842.3;F-box protein 3 (Fbxo3)	transcript variant X1	mRNA;
XM_005064843.4;LIM domain only 2 (Lmo2)	transcript variant X1	mRNA;
XM_005064846.4;cell cycle associated protein 1 (Caprin1)	mRNA;
XM_005064848.4;ankyrin repeat and BTB domain containing 2 (Abtb2)	mRNA;
XM_005064850.4;E74 like ETS transcription factor 5 (Elf5)	transcript variant X1	mRNA;
XM_005064852.4;ETS homologous factor (Ehf)	transcript variant X2	mRNA;
XM_005064854.4;APAF1 interacting protein (LOC101825367)	transcript variant X1	mRNA;
XM_005064855.4;pyruvate dehydrogenase complex component X (Pdhx)	transcript variant X1	mRNA;
XM_005064867.4;solute carrier family 1 member 2 (Slc1a2)	transcript variant X1	mRNA;
XM_005064869.4;peptidase domain containing associated with muscle regeneration 1 (Pamr1)	transcript variant X1	mRNA;
XM_005064871.4;four-jointed box kinase 1 (Fjx1)	mRNA;
XM_005064872.4;tripartite motif containing 44 (Trim44)	transcript variant X2	mRNA;
XM_005064873.4;low density lipoprotein receptor class A domain containing 3 (Ldlrad3)	transcript variant X1	mRNA;
XM_005064874.4;COMM domain containing 9 (Commd9)	transcript variant X1	mRNA;
XM_005064881.4;leucine rich repeat containing 4C (Lrrc4c)	transcript variant X1	mRNA;
XM_005064882.4;apoptosis inhibitor 5 (Api5)	transcript variant X1	mRNA;
XM_005064883.4;apoptosis inhibitor 5 (Api5)	transcript variant X3	mRNA;
XM_005064886.4;tetratricopeptide repeat domain 17 (Ttc17)	transcript variant X4	mRNA;
XM_005064888.4;ALX homeobox 4 (Alx4)	mRNA;
XM_005064889.4;CD82 molecule (Cd82)	transcript variant X1	mRNA;
XM_005064891.4;tetraspanin 18 (Tspan18)	transcript variant X1	mRNA;
XM_005064894.4;synaptotagmin 13 (Syt13)	mRNA;
XM_005064896.4;cryptochrome circadian regulator 2 (Cry2)	mRNA;
XM_005064897.4;mitogen-activated protein kinase 8 interacting protein 1 (Mapk8ip1)	transcript variant X3	mRNA;
XM_005064899.4;chromosome unknown C11orf94 homolog (CUNH11orf94)	mRNA;
XM_005064900.4;peroxisomal biogenesis factor 16 (Pex16)	transcript variant X1	mRNA;
XM_005064901.4;LARGE xylosyl- and glucuronyltransferase 2 (Large2)	transcript variant X1	mRNA;
XM_005064904.4;cAMP responsive element binding protein 3 like 1 (Creb3l1)	mRNA;
XM_005064905.4;diacylglycerol kinase zeta (Dgkz)	transcript variant X3	mRNA;
XM_005064906.4;diacylglycerol kinase zeta (Dgkz)	transcript variant X4	mRNA;
XM_005064907.4;diacylglycerol kinase zeta (Dgkz)	transcript variant X10	mRNA;
XM_005064909.4;diacylglycerol kinase zeta (Dgkz)	transcript variant X12	mRNA;
XM_005064910.4;diacylglycerol kinase zeta (Dgkz)	transcript variant X13	mRNA;
XM_005064914.4;cholinergic receptor muscarinic 4 (Chrm4)	mRNA;
XM_005064916.4;autophagy related 13 (Atg13)	transcript variant X3	mRNA;
XM_005064920.4;coagulation factor II	thrombin (F2)	transcript variant X2	mRNA;
XM_005064922.4;ADP ribosylation factor GTPase activating protein 2 (Arfgap2)	transcript variant X2	mRNA;
XM_005064923.4;ADP ribosylation factor GTPase activating protein 2 (Arfgap2)	transcript variant X4	mRNA;
XM_005064925.3;chromosome unknown C11orf49 homolog (CUNH11orf49)	transcript variant X1	mRNA;
XM_005064930.4;protein kinase C and casein kinase substrate in neurons 3 (Pacsin3)	transcript variant X1	mRNA;
XM_005064934.4;nuclear receptor subfamily 1 group H member 3 (Nr1h3)	transcript variant X2	mRNA;
XM_005064938.4;Spi-1 proto-oncogene (Spi1)	transcript variant X1	mRNA;
XM_005064941.4;solute carrier family 39 member 13 (Slc39a13)	transcript variant X8	mRNA;
XM_005064943.4;proteasome 26S subunit	ATPase 3 (Psmc3)	mRNA;
XM_005064945.4;receptor associated protein of the synapse (Rapsn)	transcript variant X1	mRNA;
XM_005064952.4;protein tyrosine phosphatase mitochondrial 1 (Ptpmt1)	transcript variant X1	mRNA;
XM_005064953.4;kelch repeat and BTB domain containing 4 (Kbtbd4)	transcript variant X1	mRNA;
XM_005064954.4;kelch repeat and BTB domain containing 4 (Kbtbd4)	transcript variant X3	mRNA;
XM_005064956.4;NADH:ubiquinone oxidoreductase core subunit S3 (Ndufs3)	mRNA;
XM_005064957.4;C1q and TNF related 4 (C1qtnf4)	mRNA;
XM_005064958.4;mitochondrial carrier 2 (Mtch2)	transcript variant X1	mRNA;
XM_005064964.3;olfactory receptor 142 (LOC101828061)	mRNA;
XM_005064965.2;olfactory receptor 142 (LOC101828326)	transcript variant X1	mRNA;
XM_005064966.2;olfactory receptor 4B1-like (LOC101828593)	mRNA;
XM_005064967.2;olfactory receptor 140 (LOC101828856)	mRNA;
XM_005064968.4;olfactory receptor 4C3 (LOC101829123)	mRNA;
XM_005064969.4;olfactory receptor 4C45 (LOC101829387)	mRNA;
XM_005064970.4;olfactory receptor 4C12-like (LOC101829931)	mRNA;
XM_005064971.2;olfactory receptor 4C12-like (LOC101830739)	mRNA;
XM_005064972.1;olfactory receptor 4A5-like (LOC101831008)	mRNA;
XM_005064973.2;olfactory receptor 4A5-like (LOC101831270)	mRNA;
XM_005064974.2;olfactory receptor 4A5-like (LOC101831535)	mRNA;
XM_005064976.2;olfactory receptor 4A5-like (LOC101832321)	mRNA;
XM_005064977.2;olfactory receptor 4A16-like (LOC101832842)	mRNA;
XM_005064978.2;olfactory receptor 4A15-like (LOC101833109)	mRNA;
XM_005064979.2;olfactory receptor 4C15-like (LOC101833370)	mRNA;
XM_005064980.3;olfactory receptor 4C15-like (LOC101833639)	mRNA;
XM_005064981.3;olfactory receptor 4C15-like (LOC101833892)	mRNA;
XM_005064983.2;olfactory receptor 4A16-like (LOC101834676)	mRNA;
XM_005064984.3;olfactory receptor 140-like (LOC101834942)	mRNA;
XM_005064985.2;olfactory receptor 4C15-like (LOC101835206)	mRNA;
XM_005064986.3;olfactory receptor 4C15-like (LOC101835722)	mRNA;
XM_005064987.2;olfactory receptor 4C15-like (LOC101835984)	mRNA;
XM_005064988.3;olfactory receptor 4C15-like (LOC101836247)	mRNA;
XM_005064989.1;olfactory receptor 4C15-like (LOC101836496)	mRNA;
XM_005064990.3;olfactory receptor 4C15-like (LOC101836766)	mRNA;
XM_005064991.2;olfactory receptor 4C15-like (LOC101837024)	mRNA;
XM_005064992.1;olfactory receptor 4C16-like (LOC101837562)	mRNA;
XM_005064994.1;olfactory receptor 4C11 (LOC101838098)	mRNA;
XM_005064995.1;olfactory receptor 4C46-like (LOC101838370)	mRNA;
XM_005064996.3;olfactory receptor 4C46-like (LOC101838900)	transcript variant X2	mRNA;
XM_005064997.3;olfactory receptor 4C46-like (LOC101839428)	mRNA;
XM_005064999.2;olfactory receptor 4P4-like (LOC101840500)	mRNA;
XM_005065000.1;olfactory receptor 4P4-like (LOC101840765)	mRNA;
XM_005065001.1;olfactory receptor 4P4-like (LOC101841038)	mRNA;
XM_005065002.2;olfactory receptor 5D18-like (LOC101841309)	mRNA;
XM_005065003.4;olfactory receptor 5W2-like (LOC101841581)	mRNA;
XM_005065004.4;olfactory receptor 5D18-like (LOC101841849)	mRNA;
XM_005065005.3;olfactory receptor 5D18-like (LOC101842120)	mRNA;
XM_005065006.1;olfactory receptor 5D18-like (LOC101842395)	mRNA;
XM_005065007.2;olfactory receptor 5D14-like (LOC101842660)	mRNA;
XM_005065008.1;olfactory receptor 5D14-like (LOC101842919)	mRNA;
XM_005065009.1;olfactory receptor 5D18 (LOC101843179)	mRNA;
XM_005065010.2;olfactory receptor 5D18-like (LOC101843445)	mRNA;
XM_005065011.3;olfactory receptor 5D18-like (LOC101843725)	mRNA;
XM_005065012.2;olfactory receptor 5L1-like (LOC101844247)	mRNA;
XM_005065013.1;olfactory receptor 5D16-like (LOC101844512)	mRNA;
XM_005065014.3;olfactory receptor 1020-like (LOC101844779)	mRNA;
XM_005065016.3;olfactory receptor 10AG1-like (LOC101822709)	mRNA;
XM_005065017.2;olfactory receptor 5W2-like (LOC101822978)	mRNA;
XM_005065018.2;olfactory receptor 5W2-like (LOC101823242)	mRNA;
XM_005065019.1;olfactory receptor 5W2-like (LOC101823511)	mRNA;
XM_005065020.2;olfactory receptor 1009-like (LOC101823772)	mRNA;
XM_005065021.3;olfactory receptor 5W2-like (LOC101824312)	mRNA;
XM_005065022.1;olfactory receptor 5W2-like (LOC101824583)	mRNA;
XM_005065023.2;olfactory receptor 10AG1-like (LOC101824842)	mRNA;
XM_005065024.2;olfactory receptor 10AG1-like (LOC101825105)	mRNA;
XM_005065025.1;olfactory receptor 10AG1-like (LOC101825623)	mRNA;
XM_005065026.2;olfactory receptor 5AS1 (LOC101825883)	mRNA;
XM_005065027.2;olfactory receptor 1052-like (LOC101826149)	mRNA;
XM_005065028.2;olfactory receptor 1052-like (LOC101826419)	mRNA;
XM_005065029.2;olfactory receptor 8H1-like (LOC101826678)	mRNA;
XM_005065030.2;olfactory receptor 141 (LOC101827204)	mRNA;
XM_005065031.2;olfactory receptor 1094 (LOC101827724)	mRNA;
XM_005065033.1;olfactory receptor 5T3-like (LOC101828771)	mRNA;
XM_005065035.1;olfactory receptor 1086 (LOC101829574)	mRNA;
XM_005065036.1;olfactory receptor 8K3-like (LOC101830121)	mRNA;
XM_005065037.2;olfactory receptor 8K3-like (LOC101830393)	mRNA;
XM_005065038.1;olfactory receptor 8K3-like (LOC101830921)	mRNA;
XM_005065039.1;olfactory receptor 8K3-like (LOC101831187)	mRNA;
XM_005065040.1;olfactory receptor 8K3-like (LOC101831450)	mRNA;
XM_005065041.2;olfactory receptor 8K3-like (LOC101831716)	mRNA;
XM_005065042.2;olfactory receptor 8J3-like (LOC101831987)	mRNA;
XM_005065043.2;olfactory receptor 8K3-like (LOC101832243)	mRNA;
XM_005065044.1;olfactory receptor 8K3-like (LOC101832507)	mRNA;
XM_005065045.2;olfactory receptor 8K5-like (LOC101832765)	mRNA;
XM_005065046.2;olfactory receptor 1052 (LOC101833033)	mRNA;
XM_005065047.1;olfactory receptor 8K5-like (LOC101833300)	mRNA;
XM_005065048.1;olfactory receptor 8K1 (LOC101833559)	mRNA;
XM_005065049.2;olfactory receptor 1044-like (LOC101834065)	mRNA;
XM_005065050.1;olfactory receptor 1044 (LOC101834328)	mRNA;
XM_005065051.3;olfactory receptor 5AL1-like (LOC101834862)	mRNA;
XM_005065052.2;olfactory receptor 1038 (LOC101835116)	mRNA;
XM_005065053.2;olfactory receptor 1038-like (LOC101835377)	mRNA;
XM_005065054.3;olfactory receptor 5M9 (LOC101835643)	mRNA;
XM_005065055.2;olfactory receptor 5M3 (LOC101835897)	mRNA;
XM_005065057.1;olfactory receptor 5M11-like (LOC101836412)	mRNA;
XM_005065058.2;olfactory receptor 5M10-like (LOC101836668)	mRNA;
XM_005065059.2;olfactory receptor 1020 (LOC101836942)	mRNA;
XM_005065060.2;olfactory receptor 1019 (LOC101837209)	mRNA;
XM_005065061.1;olfactory receptor 2G3-like (LOC101837483)	mRNA;
XM_005065062.2;olfactory receptor 1013-like (LOC101837750)	mRNA;
XM_005065063.4;olfactory receptor 9G4-like (LOC101838015)	mRNA;
XM_005065064.1;olfactory receptor 1013-like (LOC101838280)	mRNA;
XM_005065065.1;olfactory receptor 1013-like (LOC101838541)	mRNA;
XM_005065066.2;olfactory receptor 1009 (LOC101838817)	mRNA;
XM_005065068.2;olfactory receptor 1002 (LOC101839347)	mRNA;
XM_005065069.1;olfactory receptor 998-like (LOC101839619)	mRNA;
XM_005065070.2;olfactory receptor 5G3-like (LOC101839881)	mRNA;
XM_005065071.4;fatty acid desaturase 2-like protein FADS2B (LOC101840150)	transcript variant X1	mRNA;
XM_005065072.3;putative olfactory receptor 5AK3 (LOC101840426)	mRNA;
XM_005065073.2;olfactory receptor 5AK2-like (LOC101840706)	mRNA;
XM_005065074.2;putative olfactory receptor 5AK3 (LOC101840975)	mRNA;
XM_005065075.4;leucine rich repeat containing 55 (Lrrc55)	mRNA;
XM_005065076.4;apelin receptor (Aplnr)	mRNA;
XM_005065077.4;tankyrase 1 binding protein 1 (Tnks1bp1)	transcript variant X1	mRNA;
XM_005065078.4;structure specific recognition protein 1 (Ssrp1)	mRNA;
XM_005065079.3;purinergic receptor P2X 3 (P2rx3)	transcript variant X1	mRNA;
XM_005065081.4;proteoglycan 2	pro eosinophil major basic protein (Prg2)	mRNA;
XM_005065082.4;reticulon 4 receptor like 2 (Rtn4rl2)	transcript variant X1	mRNA;
XM_005065083.4;solute carrier family 43 member 1 (Slc43a1)	transcript variant X1	mRNA;
XM_005065085.4;translocase of inner mitochondrial membrane 10 (Timm10)	mRNA;
XM_005065086.4;smoothelin like 1 (Smtnl1)	transcript variant X1	mRNA;
XM_005065087.4;ubiquitin conjugating enzyme E2 L6 (Ube2l6)	mRNA;
XM_005065089.4;yippee like 4 (Ypel4)	mRNA;
XM_005065090.4;cleavage factor polyribonucleotide kinase subunit 1 (Clp1)	mRNA;
XM_005065092.4;zinc finger DHHC-type palmitoyltransferase 5 (Zdhhc5)	transcript variant X1	mRNA;
XM_005065095.4;mediator complex subunit 19 (Med19)	mRNA;
XM_005065096.4;thioredoxin related transmembrane protein 2 (Tmx2)	mRNA;
XM_005065098.4;BTB domain containing 18 (Btbd18)	transcript variant X2	mRNA;
XM_005065102.4;calcitonin receptor like receptor (Calcrl)	transcript variant X1	mRNA;
XM_005065103.2;zinc finger SWIM-type containing 2 (Zswim2)	mRNA;
XM_005065104.4;family with sequence similarity 171 member B (Fam171b)	mRNA;
XM_005065105.4;integrin subunit alpha V (Itgav)	transcript variant X1	mRNA;
XM_005065107.4;zinc finger CCCH-type containing 15 (Zc3h15)	transcript variant X2	mRNA;
XM_005065109.4;zinc finger protein 804A (Znf804a)	mRNA;
XM_005065110.4;nucleoporin 35 (Nup35)	mRNA;
XM_005065111.4;NCK associated protein 1 (Nckap1)	transcript variant X1	mRNA;
XM_005065112.4;NCK associated protein 1 (Nckap1)	transcript variant X3	mRNA;
XM_005065113.4;frizzled related protein (Frzb)	mRNA;
XM_005065117.4;neuronal differentiation 1 (Neurod1)	mRNA;
XM_005065118.4;ceramide kinase like (Cerkl)	transcript variant X1	mRNA;
XM_005065120.4;ubiquitin conjugating enzyme E2 E3 (Ube2e3)	transcript variant X2	mRNA;
XM_005065121.4;zinc finger protein 385B (Znf385b)	transcript variant X3	mRNA;
XM_005065123.4;pleckstrin homology domain containing A3 (Plekha3)	transcript variant X1	mRNA;
XM_005065124.4;FKBP prolyl isomerase 7 (Fkbp7)	transcript variant X2	mRNA;
XM_005065125.4;pejvakin (Pjvk)	transcript variant X1	mRNA;
XM_005065126.4;protein activator of interferon induced protein kinase EIF2AK2 (Prkra)	transcript variant X1	mRNA;
XM_005065132.4;nuclear factor	erythroid 2 like 2 (Nfe2l2)	transcript variant X1	mRNA;
XM_005065133.4;homeobox D1 (Hoxd1)	mRNA;
XM_005065134.4;homeobox D4 (Hoxd4)	mRNA;
XM_005065138.4;homeobox D8 (Hoxd8)	transcript variant X3	mRNA;
XM_005065139.4;homeobox D8 (Hoxd8)	transcript variant X4	mRNA;
XM_005065140.4;homeobox D9 (Hoxd9)	mRNA;
XM_005065142.2;homeobox D12 (Hoxd12)	mRNA;
XM_005065143.3;homeobox D13 (Hoxd13)	mRNA;
XM_005065144.4;lunapark	ER junction formation factor (Lnpk)	transcript variant X2	mRNA;
XM_005065147.4;ATP synthase membrane subunit c locus 3 (Atp5mc3)	transcript variant X2	mRNA;
XM_005065152.3;G protein-coupled receptor 155 (Gpr155)	transcript variant X1	mRNA;
XM_005065153.3;G protein-coupled receptor 155 (Gpr155)	transcript variant X3	mRNA;
XM_005065155.4;Obg like ATPase 1 (Ola1)	mRNA;
XM_005065161.4;distal-less homeobox 2 (Dlx2)	mRNA;
XM_005065162.4;distal-less homeobox 1 (Dlx1)	transcript variant X2	mRNA;
XM_005065163.4;histone acetyltransferase 1 (Hat1)	transcript variant X1	mRNA;
XM_005065165.4;tousled like kinase 1 (Tlk1)	transcript variant X1	mRNA;
XM_005065166.4;golgi reassembly stacking protein 2 (Gorasp2)	transcript variant X1	mRNA;
XM_005065167.4;glutamate decarboxylase 1 (Gad1)	transcript variant X1	mRNA;
XM_005065169.4;Sp5 transcription factor (Sp5)	mRNA;
XM_005065170.4;myosin IIIB (Myo3b)	mRNA;
XM_005065172.4;phosphatase	orphan 2 (Phospho2)	transcript variant X1	mRNA;
XM_005065173.4;coiled-coil domain containing 173 (Ccdc173)	transcript variant X1	mRNA;
XM_005065176.1;glucose-6-phosphatase catalytic subunit 2 (G6pc2)	transcript variant X1	mRNA;
XM_005065180.4;tetratricopeptide repeat domain 21B (Ttc21b)	transcript variant X1	mRNA;
XM_005065183.4;cysteine and serine rich nuclear protein 3 (Csrnp3)	transcript variant X1	mRNA;
XM_005065186.3;sodium voltage-gated channel alpha subunit 3 (Scn3a)	transcript variant X2	mRNA;
XM_005065191.4;growth factor receptor bound protein 14 (Grb14)	transcript variant X1	mRNA;
XM_005065200.4;GDNF family receptor alpha 3 (Gfra3)	mRNA;
XM_005065204.1;Wnt family member 8A (Wnt8a)	mRNA;
XM_005065243.4;ribosome binding factor A (Rbfa)	mRNA;
XM_005065261.4;heparin binding EGF like growth factor (Hbegf)	mRNA;
XM_005065266.4;CXXC finger protein 5 (Cxxc5)	transcript variant X1	mRNA;
XM_005065267.4;CXXC finger protein 5 (Cxxc5)	transcript variant X5	mRNA;
XM_005065269.4;CXXC finger protein 5 (Cxxc5)	transcript variant X2	mRNA;
XM_005065270.4;ubiquitin conjugating enzyme E2 D2 (Ube2d2)	transcript variant X2	mRNA;
XM_005065271.4;stimulator of interferon response cGAMP interactor 1 (Sting1)	transcript variant X1	mRNA;
XM_005065272.4;DnaJ heat shock protein family (Hsp40) member C18 (Dnajc18)	transcript variant X2	mRNA;
XM_005065275.4;spermatogenesis associated 24 (Spata24)	mRNA;
XM_005065276.4;proline rich basic protein 1 (Prob1)	mRNA;
XM_005065277.3;marginal zone B and B1 cell specific protein (Mzb1)	mRNA;
XM_005065278.4;poly(A) binding protein interacting protein 2 (Paip2)	mRNA;
XM_005065279.4;matrin 3 (Matr3)	transcript variant X1	mRNA;
XM_005065282.4;leucine rich repeat transmembrane neuronal 2 (Lrrtm2)	mRNA;
XM_005065284.4;catenin alpha 1 (Ctnna1)	transcript variant X1	mRNA;
XM_005065288.4;early growth response 1 (Egr1)	mRNA;
XM_005065292.4;family with sequence similarity 53 member C (Fam53c)	transcript variant X2	mRNA;
XM_005065294.4;family with sequence similarity 13 member B (Fam13b)	transcript variant X5	mRNA;
XM_005065295.4;receptor accessory protein 5 (Reep5)	mRNA;
XM_005065296.4;APC regulator of WNT signaling pathway (Apc)	transcript variant X10	mRNA;
XM_005065297.4;neuronal regeneration related protein (LOC101840871)	transcript variant X1	mRNA;
XM_005065299.4;calcium/calmodulin dependent protein kinase IV (Camk4)	transcript variant X7	mRNA;
XM_005065301.4;mitogen-activated protein kinase kinase kinase 2 (Map3k2)	transcript variant X1	mRNA;
XM_005065304.3;interacts with SUPT6H	CTD assembly factor 1 (Iws1)	transcript variant X1	mRNA;
XM_005065306.4;G protein-coupled receptor 17 (Gpr17)	mRNA;
XM_005065308.4;LIM zinc finger domain containing 2 (Lims2)	transcript variant X1	mRNA;
XM_005065310.4;RNA polymerase II subunit D (Polr2d)	mRNA;
XM_005065311.4;AMMECR1 like (Ammecr1l)	transcript variant X1	mRNA;
XM_005065312.4;AMMECR1 like (Ammecr1l)	transcript variant X4	mRNA;
XM_005065313.4;Sin3A associated protein 130 (Sap130)	transcript variant X2	mRNA;
XM_005065314.4;Sin3A associated protein 130 (Sap130)	transcript variant X4	mRNA;
XM_005065316.4;solute carrier family 25 member 46 (Slc25a46)	transcript variant X1	mRNA;
XM_005065317.4;synaptotagmin 4 (Syt4)	transcript variant X1	mRNA;
XM_005065318.4;Ras like without CAAX 2 (Rit2)	transcript variant X1	mRNA;
XM_005065327.4;solute carrier family 39 member 6 (Slc39a6)	mRNA;
XM_005065328.4;regulation of nuclear pre-mRNA domain containing 1A (Rprd1a)	transcript variant X1	mRNA;
XM_005065330.4;INO80 complex subunit C (Ino80c)	transcript variant X2	mRNA;
XM_005065331.4;zinc finger protein 397 (Znf397)	transcript variant X5	mRNA;
XM_005065333.4;zinc finger protein 271 (LOC101827009)	transcript variant X2	mRNA;
XM_005065335.4;microtubule associated protein RP/EB family member 2 (Mapre2)	transcript variant X1	mRNA;
XM_005065339.4;nucleolar protein 4 (Nol4)	transcript variant X1	mRNA;
XM_005065340.4;nucleolar protein 4 (Nol4)	transcript variant X3	mRNA;
XM_005065345.4;GRB2 associated regulator of MAPK1 subtype 1 (Garem1)	transcript variant X1	mRNA;
XM_005065349.4;transthyretin (Ttr)	mRNA;
XM_005065352.3;desmocollin 1 (Dsc1)	transcript variant X1	mRNA;
XM_005065356.3;cadherin 2 (Cdh2)	mRNA;
XM_005065358.4;aquaporin 4 (Aqp4)	transcript variant X1	mRNA;
XM_005065359.4;aquaporin 4 (Aqp4)	transcript variant X3	mRNA;
XM_005065360.4;potassium channel tetramerization domain containing 1 (Kctd1)	transcript variant X1	mRNA;
XM_005065361.4;potassium channel tetramerization domain containing 1 (Kctd1)	transcript variant X3	mRNA;
XM_005065362.4;SS18 subunit of BAF chromatin remodeling complex (Ss18)	transcript variant X1	mRNA;
XM_005065363.4;SS18 subunit of BAF chromatin remodeling complex (Ss18)	transcript variant X4	mRNA;
XM_005065366.4;zinc finger protein 521 (Znf521)	transcript variant X1	mRNA;
XM_005065368.3;histamine receptor H4 (Hrh4)	transcript variant X2	mRNA;
XM_005065373.4;calcium binding tyrosine phosphorylation regulated (Cabyr)	transcript variant X1	mRNA;
XM_005065376.4;ankyrin repeat domain 29 (Ankrd29)	transcript variant X1	mRNA;
XM_005065377.4;regulator of MON1-CCZ1 (Rmc1)	transcript variant X1	mRNA;
XM_005065380.4;RIO kinase 3 (Riok3)	transcript variant X1	mRNA;
XM_005065381.4;GATA binding protein 6 (Gata6)	transcript variant X1	mRNA;
XM_005065382.4;MIB E3 ubiquitin protein ligase 1 (Mib1)	mRNA;
XM_005065384.4;GREB1 like retinoic acid receptor coactivator (Greb1l)	transcript variant X2	mRNA;
XM_005065385.4;docking protein 6 (Dok6)	mRNA;
XM_005065386.4;CD226 molecule (Cd226)	transcript variant X1	mRNA;
XM_005065388.4;rotatin (Rttn)	transcript variant X1	mRNA;
XM_005065391.4;neuropilin and tolloid like 1 (Neto1)	transcript variant X2	mRNA;
XM_005065392.4;translocase of inner mitochondrial membrane 21 (Timm21)	mRNA;
XM_005065395.4;divergent protein kinase domain 1C (Dipk1c)	transcript variant X1	mRNA;
XM_005065396.4;carnosine dipeptidase 2 (Cndp2)	mRNA;
XM_005065398.4;zinc finger protein 407 (Znf407)	transcript variant X1	mRNA;
XM_005065399.4;zinc binding alcohol dehydrogenase domain containing 2 (Zadh2)	mRNA;
XM_005065402.4;zinc finger protein 516 (Znf516)	transcript variant X2	mRNA;
XM_005065410.4;spalt like transcription factor 3 (Sall3)	transcript variant X1	mRNA;
XM_005065411.4;spalt like transcription factor 3 (Sall3)	transcript variant X2	mRNA;
XM_005065412.4;CTD phosphatase subunit 1 (Ctdp1)	transcript variant X1	mRNA;
XM_005065414.4;thioredoxin like 4A (Txnl4a)	transcript variant X1	mRNA;
XM_005065416.4;par-6 family cell polarity regulator gamma (Pard6g)	mRNA;
XM_005065419.4;thioredoxin related transmembrane protein 3 (Tmx3)	mRNA;
XM_005065420.4;zinc finger protein 420 (LOC101826488)	transcript variant X1	mRNA;
XM_005065421.4;leucine rich repeat containing 14B (Lrrc14b)	transcript variant X1	mRNA;
XM_005065422.4;coiled-coil domain containing 127 (Ccdc127)	mRNA;
XM_005065423.4;succinate dehydrogenase complex flavoprotein subunit A (Sdha)	transcript variant X1	mRNA;
XM_005065424.4;programmed cell death 6 (Pdcd6)	transcript variant X1	mRNA;
XM_005065425.4;programmed cell death 6 (Pdcd6)	transcript variant X2	mRNA;
XM_005065429.4;exocyst complex component 3 (Exoc3)	transcript variant X1	mRNA;
XM_005065430.4;centrosomal protein 72 (Cep72)	mRNA;
XM_005065433.4;bromodomain containing 9 (Brd9)	transcript variant X2	mRNA;
XM_005065434.4;bromodomain containing 9 (Brd9)	transcript variant X3	mRNA;
XM_005065435.4;NKD inhibitor of WNT signaling pathway 2 (Nkd2)	transcript variant X1	mRNA;
XM_005065436.4;solute carrier family 12 member 7 (Slc12a7)	transcript variant X5	mRNA;
XM_005065438.4;solute carrier family 6 member 19 (Slc6a19)	mRNA;
XM_005065440.4;solute carrier family 6 member 18 (Slc6a18)	transcript variant X1	mRNA;
XM_005065442.4;solute carrier family 6 member 18 (Slc6a18)	transcript variant X2	mRNA;
XM_005065447.4;NADH:ubiquinone oxidoreductase subunit S6 (Ndufs6)	mRNA;
XM_005065449.4;iroquois homeobox 2 (Irx2)	transcript variant X1	mRNA;
XM_005065450.4;iroquois homeobox 1 (Irx1)	transcript variant X1	mRNA;
XM_005065452.4;interactor of little elongation complex ELL subunit 1 (Ice1)	mRNA;
XM_005065453.4;mediator complex subunit 10 (Med10)	mRNA;
XM_005065454.4;NOP2/Sun RNA methyltransferase 2 (Nsun2)	mRNA;
XM_005065457.4;terminal nucleotidyltransferase 4A (Tent4a)	transcript variant X1	mRNA;
XM_005065458.4;terminal nucleotidyltransferase 4A (Tent4a)	transcript variant X2	mRNA;
XM_005065460.4;FAST kinase domains 3 (Fastkd3)	transcript variant X1	mRNA;
XM_005065461.4;5-methyltetrahydrofolate-homocysteine methyltransferase reductase (Mtrr)	mRNA;
XM_005065466.4;zinc finger protein 420-like (LOC101838712)	transcript variant X2	mRNA;
XM_005065467.4;ATP synthase c subunit lysine N-methyltransferase (Atpsckmt)	transcript variant X1	mRNA;
XM_005065468.4;chaperonin containing TCP1 subunit 5 (Cct5)	mRNA;
XM_005065469.4;carboxymethylenebutenolidase homolog (Cmbl)	mRNA;
XM_005065470.4;rhophilin associated tail protein 1 like (Ropn1l)	mRNA;
XM_005065473.4;granzyme A (LOC101841676)	mRNA;
XM_005065477.2;mitogen-activated protein kinase kinase kinase 1 (Map3k1)	mRNA;
XM_005065494.4;transmembrane protein 174 (Tmem174)	mRNA;
XM_005065497.4;glucosaminyl (N-acetyl) transferase 4 (Gcnt4)	mRNA;
XM_005065512.4;zinc finger FYVE-type containing 16 (Zfyve16)	transcript variant X2	mRNA;
XM_005065517.4;LysM domain containing 3 (Lysmd3)	mRNA;
XM_005065522.4;arylsulfatase family member K (Arsk)	transcript variant X2	mRNA;
XM_005065524.4;heat shock protein family B (small) member 3 (Hspb3)	mRNA;
XM_005065525.4;sorting nexin 18 (Snx18)	mRNA;
XM_005065526.4;endothelial cell specific molecule 1 (Esm1)	mRNA;
XM_005065528.3;granzyme K (Gzmk)	mRNA;
XM_005065529.4;glutathione peroxidase 8 (putative) (Gpx8)	transcript variant X1	mRNA;
XM_005065530.3;multiciliate differentiation and DNA synthesis associated cell cycle protein (Mcidas)	transcript variant X2	mRNA;
XM_005065531.4;cyclin O (Ccno)	mRNA;
XM_005065532.4;DExH-box helicase 29 (Dhx29)	mRNA;
XM_005065533.4;Mtr4 exosome RNA helicase (Mtrex)	mRNA;
XM_005065535.4;phospholipid phosphatase 1 (Plpp1)	transcript variant X1	mRNA;
XM_005065536.4;phospholipid phosphatase 1 (Plpp1)	transcript variant X2	mRNA;
XM_005065537.4;interleukin 31 receptor A (Il31ra)	mRNA;
XM_005065540.4;MIER family member 3 (Mier3)	transcript variant X1	mRNA;
XM_005065544.2;actin beta like 2 (Actbl2)	transcript variant X1	mRNA;
XM_005065545.1;actin beta like 2 (Actbl2)	transcript variant X2	mRNA;
XM_005065546.4;polo like kinase 2 (Plk2)	mRNA;
XM_005065548.4;RAB3C	member RAS oncogene family (Rab3c)	transcript variant X1	mRNA;
XM_005065549.4;phosphodiesterase 4D (Pde4d)	transcript variant X1	mRNA;
XM_005065551.4;phosphodiesterase 4D (Pde4d)	transcript variant X4	mRNA;
XM_005065552.4;phosphodiesterase 4D (Pde4d)	transcript variant X5	mRNA;
XM_005065554.4;phosphodiesterase 4D (Pde4d)	transcript variant X6	mRNA;
XM_005065555.4;phosphodiesterase 4D (Pde4d)	transcript variant X7	mRNA;
XM_005065556.4;phosphodiesterase 4D (Pde4d)	transcript variant X8	mRNA;
XM_005065557.4;phosphodiesterase 4D (Pde4d)	transcript variant X9	mRNA;
XM_005065559.4;ELOVL fatty acid elongase 7 (Elovl7)	transcript variant X1	mRNA;
XM_005065561.4;ERCC excision repair 8	CSA ubiquitin ligase complex subunit (Ercc8)	transcript variant X1	mRNA;
XM_005065564.4;kinesin family member 2A (Kif2a)	transcript variant X1	mRNA;
XM_005065565.4;kinesin family member 2A (Kif2a)	transcript variant X6	mRNA;
XM_005065566.4;kinesin family member 2A (Kif2a)	transcript variant X7	mRNA;
XM_005065568.4;DIMT1 rRNA methyltransferase and ribosome maturation factor (Dimt1)	transcript variant X1	mRNA;
XM_005065571.4;shisa like 2B (Shisal2b)	mRNA;
XM_005065572.4;SREK1 interacting protein 1 (Srek1ip1)	mRNA;
XM_005065573.4;CWC27 spliceosome associated cyclophilin (Cwc27)	transcript variant X1	mRNA;
XM_005065575.4;peptidylprolyl isomerase domain and WD repeat containing 1 (Ppwd1)	mRNA;
XM_005065576.4;tripartite motif containing 23 (Trim23)	mRNA;
XM_005065578.4;trafficking protein particle complex subunit 13 (Trappc13)	transcript variant X3	mRNA;
XM_005065580.4;small glutamine rich tetratricopeptide repeat co-chaperone beta (Sgtb)	transcript variant X1	mRNA;
XM_005065581.4;neurolysin (Nln)	mRNA;
XM_005065593.4;splicing regulatory glutamic acid and lysine rich protein 1 (Srek1)	transcript variant X1	mRNA;
XM_005065595.3;microtubule associated serine/threonine kinase family member 4 (Mast4)	transcript variant X6	mRNA;
XM_005065596.4;phosphoinositide-3-kinase regulatory subunit 1 (Pik3r1)	transcript variant X1	mRNA;
XM_005065597.4;phosphoinositide-3-kinase regulatory subunit 1 (Pik3r1)	transcript variant X3	mRNA;
XM_005065598.4;solute carrier family 30 member 5 (Slc30a5)	transcript variant X1	mRNA;
XM_005065605.4;RAD17 checkpoint clamp loader component (Rad17)	transcript variant X1	mRNA;
XM_005065606.4;MARVEL domain containing 2 (Marveld2)	transcript variant X2	mRNA;
XM_005065608.4;survival motor neuron protein (LOC101838021)	transcript variant X1	mRNA;
XM_005065609.4;small EDRK-rich factor 1A (Serf1a)	mRNA;
XM_005065611.4;CART prepropeptide (Cartpt)	transcript variant X1	mRNA;
XM_005065612.4;CART prepropeptide (Cartpt)	transcript variant X2	mRNA;
XM_005065613.4;zinc finger protein 366 (Znf366)	mRNA;
XM_005065614.2;histone H2B subacrosomal variant-like (LOC101839521)	mRNA;
XM_005065616.4;transportin 1 (Tnpo1)	transcript variant X2	mRNA;
XM_005065617.4;transmembrane protein 171 (Tmem171)	transcript variant X3	mRNA;
XM_005065618.4;transmembrane protein 171 (Tmem171)	transcript variant X1	mRNA;
XM_005065620.4;basic transcription factor 3 (Btf3)	transcript variant X2	mRNA;
XM_005065621.3;ankyrin repeat family A member 2 (Ankra2)	transcript variant X3	mRNA;
XM_005065622.4;UTP15 small subunit processome component (Utp15)	transcript variant X1	mRNA;
XM_005065624.4;Rho guanine nucleotide exchange factor 28 (Arhgef28)	transcript variant X5	mRNA;
XM_005065626.4;hexosaminidase subunit beta (Hexb)	mRNA;
XM_005065628.4;NSA2 ribosome biogenesis factor (Nsa2)	mRNA;
XM_005065631.4;ceramide transporter 1 (Cert1)	transcript variant X1	mRNA;
XM_005065633.4;coagulation factor II thrombin receptor (F2r)	mRNA;
XM_005065635.4;F2R like trypsin receptor 1 (F2rl1)	mRNA;
XM_005065636.4;S100 calcium binding protein Z (S100z)	mRNA;
XM_005065637.4;corticotropin releasing hormone binding protein (LOC101822533)	mRNA;
XM_005065638.4;phosphodiesterase 8B (Pde8b)	transcript variant X2	mRNA;
XM_005065642.4;phosphodiesterase 8B (Pde8b)	transcript variant X8	mRNA;
XM_005065645.3;orthopedia homeobox (LOC101824227)	mRNA;
XM_005065646.4;tubulin folding cofactor A (Tbca)	mRNA;
XM_005065647.4;adaptor related protein complex 3 subunit beta 1 (Ap3b1)	transcript variant X1	mRNA;
XM_005065648.4;LHFPL tetraspan subfamily member 2 (Lhfpl2)	transcript variant X1	mRNA;
XM_005065649.4;arylsulfatase B (Arsb)	mRNA;
XM_005065650.3;dimethylglycine dehydrogenase (Dmgdh)	mRNA;
XM_005065651.4;S-methylmethionine--homocysteine S-methyltransferase BHMT2 (LOC101826060)	mRNA;
XM_005065652.4;junction mediating and regulatory protein	p53 cofactor (Jmy)	mRNA;
XM_005065653.4;homer scaffold protein 1 (Homer1)	mRNA;
XM_005065656.4;terminal nucleotidyltransferase 2 (Tent2)	transcript variant X4	mRNA;
XM_005065657.4;terminal nucleotidyltransferase 2 (Tent2)	transcript variant X5	mRNA;
XM_005065659.2;spermatogenic leucine zipper 1 (Spz1)	mRNA;
XM_005065660.4;family with sequence similarity 151 member B (Fam151b)	transcript variant X1	mRNA;
XM_005065661.4;ankyrin repeat domain 34B (Ankrd34b)	mRNA;
XM_005065662.4;dihydrofolate reductase (Dhfr)	mRNA;
XM_005065664.4;Ras protein specific guanine nucleotide releasing factor 2 (Rasgrf2)	transcript variant X2	mRNA;
XM_005065665.4;creatine kinase	mitochondrial 2 (Ckmt2)	mRNA;
XM_005065667.4;single stranded DNA binding protein 2 (Ssbp2)	transcript variant X1	mRNA;
XM_005065668.4;single stranded DNA binding protein 2 (Ssbp2)	transcript variant X2	mRNA;
XM_005065670.4;single stranded DNA binding protein 2 (Ssbp2)	transcript variant X3	mRNA;
XM_005065672.4;single stranded DNA binding protein 2 (Ssbp2)	transcript variant X4	mRNA;
XM_005065675.4;ribosomal protein S23 (Rps23)	mRNA;
XM_005065676.4;ATPase H+ transporting accessory protein 1 like (Atp6ap1l)	transcript variant X1	mRNA;
XM_005065677.3;transmembrane protein 167A (Tmem167a)	mRNA;
XM_005065680.4;EGF like repeats and discoidin domains 3 (Edil3)	transcript variant X1	mRNA;
XM_005065682.4;cytochrome c oxidase subunit 7C	mitochondrial (LOC101834067)	mRNA;
XM_005065683.4;RAS p21 protein activator 1 (Rasa1)	transcript variant X1	mRNA;
XM_005065684.4;cyclin H (Ccnh)	transcript variant X2	mRNA;
XM_005065685.4;transmembrane protein 161B (Tmem161b)	transcript variant X1	mRNA;
XM_005065693.4;myocyte enhancer factor 2C (Mef2c)	transcript variant X7	mRNA;
XM_005065694.4;centrin 3 (Cetn3)	mRNA;
XM_005065695.4;metallo-beta-lactamase domain containing 2 (Mblac2)	transcript variant X1	mRNA;
XM_005065696.4;RNA polymerase III subunit G (Polr3g)	mRNA;
XM_005065698.4;arrestin domain containing 3 (Arrdc3)	transcript variant X2	mRNA;
XM_005065699.4;nuclear receptor subfamily 2 group F member 1 (Nr2f1)	transcript variant X1	mRNA;
XM_005065702.4;SMC5-SMC6 complex localization factor 1 (Slf1)	transcript variant X2	mRNA;
XM_005065703.4;tetratricopeptide repeat domain 37 (Ttc37)	transcript variant X1	mRNA;
XM_005065704.4;G protein-coupled receptor 150 (Gpr150)	mRNA;
XM_005065706.4;Rieske Fe-S domain containing (Rfesd)	mRNA;
XM_005065707.4;spermatogenesis associated 9 (Spata9)	mRNA;
XM_005065708.4;Rho related BTB domain containing 3 (Rhobtb3)	mRNA;
XM_005065709.4;glutaredoxin (Glrx)	transcript variant X1	mRNA;
XM_005065715.3;chromosome unknown C6orf58 homolog (CUNH6orf58)	mRNA;
XM_005065717.4;Rho GTPase activating protein 18 (Arhgap18)	transcript variant X2	mRNA;
XM_005065718.1;transmembrane protein 244 (Tmem244)	mRNA;
XM_005065719.3;glyceraldehyde-3-phosphate dehydrogenase-like (LOC101823612)	mRNA;
XM_005065723.2;trace amine associated receptor 1 (Taar1)	mRNA;
XM_005065725.4;solute carrier family 2 member 12 (Slc2a12)	transcript variant X1	mRNA;
XM_005065729.3;interleukin 22 receptor subunit alpha 2 (Il22ra2)	mRNA;
XM_005065730.4;interferon gamma receptor 1 (Ifngr1)	mRNA;
XM_005065731.2;sperm motility kinase Z-like (LOC101827812)	transcript variant X1	mRNA;
XM_005065734.4;taxilin beta (Txlnb)	transcript variant X3	mRNA;
XM_005065743.4;glycoprotein integral membrane 1 (Ginm1)	transcript variant X2	mRNA;
XM_005065758.4;radial spoke head 3 (Rsph3)	mRNA;
XM_005065763.3;mas-related G-protein coupled receptor member H-like (LOC101839174)	mRNA;
XM_005065767.4;clavesin 2 (Clvs2)	transcript variant X3	mRNA;
XM_005065768.4;sodium/potassium transporting ATPase interacting 2 (Nkain2)	transcript variant X2	mRNA;
XM_005065769.4;HD domain containing 2 (Hddc2)	mRNA;
XM_005065770.4;hes related family bHLH transcription factor with YRPW motif 2 (Hey2)	mRNA;
XM_005065771.4;nuclear receptor coactivator 7 (Ncoa7)	transcript variant X1	mRNA;
XM_005065772.4;nuclear receptor coactivator 7 (Ncoa7)	transcript variant X4	mRNA;
XM_005065773.4;histidine triad nucleotide binding protein 3 (Hint3)	mRNA;
XM_005065774.4;tRNA methyltransferase 11 homolog (Trmt11)	transcript variant X1	mRNA;
XM_005065775.4;centromere protein W (Cenpw)	mRNA;
XM_005065776.4;R-spondin 3 (Rspo3)	transcript variant X2	mRNA;
XM_005065778.4;ethylmalonyl-CoA decarboxylase 1 (Echdc1)	transcript variant X1	mRNA;
XM_005065779.4;ethylmalonyl-CoA decarboxylase 1 (Echdc1)	transcript variant X6	mRNA;
XM_005065781.4;KIAA0408 ortholog (Kiaa0408)	transcript variant X1	mRNA;
XM_005065788.4;laminin subunit alpha 2 (Lama2)	transcript variant X1	mRNA;
XM_005065792.3;sterile alpha motif domain containing 3 (Samd3)	mRNA;
XM_005065794.4;small leucine rich protein 1 (Smlr1)	transcript variant X1	mRNA;
XM_005065796.4;A-kinase anchoring protein 7 (Akap7)	transcript variant X5	mRNA;
XM_005065797.4;A-kinase anchoring protein 7 (Akap7)	transcript variant X8	mRNA;
XM_005065798.4;A-kinase anchoring protein 7 (Akap7)	transcript variant X9	mRNA;
XM_005065801.4;mediator complex subunit 23 (Med23)	transcript variant X1	mRNA;
XM_005065802.4;mediator complex subunit 23 (Med23)	transcript variant X2	mRNA;
XM_005065803.3;ectonucleotide pyrophosphatase/phosphodiesterase 1 (Enpp1)	transcript variant X1	mRNA;
XM_005065804.3;ectonucleotide pyrophosphatase/phosphodiesterase 1 (Enpp1)	transcript variant X2	mRNA;
XM_005065805.4;cellular communication network factor 2 (Ccn2)	mRNA;
XM_005065806.4;monooxygenase DBH like 1 (Moxd1)	mRNA;
XM_005065807.2;trace amine associated receptor 5 (Taar5)	mRNA;
XM_005065808.2;trace amine-associated receptor 6 (LOC101827553)	mRNA;
XM_005065809.3;trace amine-associated receptor 7a (LOC101827813)	mRNA;
XM_005065810.2;trace amine-associated receptor 4 (LOC101828071)	mRNA;
XM_005065811.3;trace amine-associated receptor 3 (LOC101828337)	mRNA;
XM_005065812.2;trace amine-associated receptor 2 (LOC101828604)	mRNA;
XM_005065814.4;ribosomal protein S12 (Rps12)	mRNA;
XM_005065815.4;transcription factor 21 (Tcf21)	mRNA;
XM_005065816.4;TATA-box binding protein like 1 (Tbpl1)	transcript variant X2	mRNA;
XM_005065818.4;serum/glucocorticoid regulated kinase 1 (Sgk1)	transcript variant X2	mRNA;
XM_005065819.4;serum/glucocorticoid regulated kinase 1 (Sgk1)	transcript variant X3	mRNA;
XM_005065822.4;aldehyde dehydrogenase 8 family member A1 (Aldh8a1)	mRNA;
XM_005065825.4;HBS1 like translational GTPase (Hbs1l)	transcript variant X2	mRNA;
XM_005065826.4;MYB proto-oncogene	transcription factor (Myb)	transcript variant X1	mRNA;
XM_005065828.4;MYB proto-oncogene	transcription factor (Myb)	transcript variant X2	mRNA;
XM_005065832.4;phosphodiesterase 7B (Pde7b)	transcript variant X2	mRNA;
XM_005065835.4;mitogen-activated protein kinase kinase kinase 5 (Map3k5)	mRNA;
XM_005065838.4;solute carrier family 35 member D3 (Slc35d3)	mRNA;
XM_005065839.2;oligodendrocyte transcription factor 3 (Olig3)	mRNA;
XM_005065840.4;TNF alpha induced protein 3 (Tnfaip3)	transcript variant X1	mRNA;
XM_005065841.4;p53 apoptosis effector related to PMP22 (LOC101835121)	mRNA;
XM_005065842.4;ARFGEF family member 3 (Arfgef3)	transcript variant X2	mRNA;
XM_005065843.4;heme binding protein 2 (Hebp2)	mRNA;
XM_005065844.4;coiled-coil domain containing 28A (Ccdc28a)	transcript variant X3	mRNA;
XM_005065845.4;RALBP1 associated Eps domain containing 1 (Reps1)	transcript variant X1	mRNA;
XM_005065846.4;RALBP1 associated Eps domain containing 1 (Reps1)	transcript variant X2	mRNA;
XM_005065847.4;RALBP1 associated Eps domain containing 1 (Reps1)	transcript variant X5	mRNA;
XM_005065848.4;RALBP1 associated Eps domain containing 1 (Reps1)	transcript variant X6	mRNA;
XM_005065850.4;ABRA C-terminal like (Abracl)	transcript variant X1	mRNA;
XM_005065851.4;hdc homolog	cell cycle regulator (Heca)	transcript variant X1	mRNA;
XM_005065852.4;Cbp/p300 interacting transactivator with Glu/Asp rich carboxy-terminal domain 2 (Cited2)	mRNA;
XM_005065854.4;neuromedin B receptor (Nmbr)	mRNA;
XM_005065855.1;gap junction protein epsilon 1 (Gje1)	mRNA;
XM_005065856.4;vesicle trafficking 1 (Vta1)	mRNA;
XM_005065857.4;HIVEP zinc finger 2 (Hivep2)	transcript variant X1	mRNA;
XM_005065858.4;androgen induced 1 (Aig1)	transcript variant X1	mRNA;
XM_005065859.4;adenosine deaminase tRNA specific 2 (Adat2)	transcript variant X1	mRNA;
XM_005065860.4;peroxisomal biogenesis factor 3 (Pex3)	mRNA;
XM_005065861.4;alpha-L-fucosidase 2 (Fuca2)	mRNA;
XM_005065868.4;syntaxin 11 (Stx11)	mRNA;
XM_005065869.4;utrophin (Utrn)	transcript variant X3	mRNA;
XM_005065871.4;RAB32	member RAS oncogene family (Rab32)	mRNA;
XM_005065874.3;small nuclear ribonucleoprotein F-like (LOC101844346)	mRNA;
XM_005065875.4;TGF-beta activated kinase 1 (MAP3K7) binding protein 2 (Tab2)	transcript variant X1	mRNA;
XM_005065877.4;nucleoporin 43 (Nup43)	mRNA;
XM_005065878.4;LDL receptor related protein 11 (Lrp11)	transcript variant X1	mRNA;
XM_005065882.4;protein phosphatase 1 regulatory inhibitor subunit 14C (Ppp1r14c)	mRNA;
XM_005065883.4;iodotyrosine deiodinase (Iyd)	mRNA;
XM_005065885.4;zinc finger and BTB domain containing 2 (Zbtb2)	transcript variant X2	mRNA;
XM_005065886.4;required for meiotic nuclear division 1 homolog (Rmnd1)	transcript variant X1	mRNA;
XM_005065887.4;acidic residue methyltransferase 1 (Armt1)	transcript variant X1	mRNA;
XM_005065895.4;MYC target 1 (Myct1)	mRNA;
XM_005065897.4;F-box protein 5 (Fbxo5)	mRNA;
XM_005065899.4;mitochondrial translation release factor 1 like (Mtrf1l)	transcript variant X1	mRNA;
XM_005065900.4;interaction protein for cytohesin exchange factors 1 (Ipcef1)	transcript variant X6	mRNA;
XM_005065903.4;opioid receptor mu 1 (Oprm1)	mRNA;
XM_005065906.4;CNKSR family member 3 (Cnksr3)	transcript variant X1	mRNA;
XM_005065908.4;TIAM Rac1 associated GEF 2 (Tiam2)	transcript variant X1	mRNA;
XM_005065909.4;transcription factor B1	mitochondrial (Tfb1m)	transcript variant X1	mRNA;
XM_005065910.3;NADPH oxidase 3 (Nox3)	mRNA;
XM_005065911.4;L-lactate dehydrogenase A-like 6A (LOC101831021)	mRNA;
XM_005065913.4;transmembrane protein 242 (Tmem242)	mRNA;
XM_005065914.4;synaptojanin 2 (Synj2)	transcript variant X1	mRNA;
XM_005065915.4;synaptojanin 2 (Synj2)	transcript variant X3	mRNA;
XM_005065916.4;serine active site containing 1 (Serac1)	transcript variant X2	mRNA;
XM_005065917.4;serine active site containing 1 (Serac1)	transcript variant X4	mRNA;
XM_005065918.4;general transcription factor IIH subunit 5 (Gtf2h5)	transcript variant X1	mRNA;
XM_005065919.4;TUB like protein 4 (Tulp4)	mRNA;
XM_005065920.4;dynein light chain Tctex-type 1 (Dynlt1)	mRNA;
XM_005065922.3;synaptotagmin like 3 (Sytl3)	transcript variant X2	mRNA;
XM_005065924.4;T cell activation RhoGTPase activating protein (LOC101833978)	mRNA;
XM_005065926.4;superoxide dismutase 2 (Sod2)	mRNA;
XM_005065927.4;solute carrier family 22 member 1 (LOC101834781)	mRNA;
XM_005065936.4;C-type lectin domain family 4 member E (Clec4e)	mRNA;
XM_005065943.4;growth differentiation factor 3 (Gdf3)	mRNA;
XM_005065965.4;transmembrane protein 72 (Tmem72)	mRNA;
XM_005065966.2;olfactory receptor 6C75-like (LOC101827020)	mRNA;
XM_005065972.4;ribosomal protein L32 (Rpl32)	transcript variant X1	mRNA;
XM_005065973.4;MKRN2 opposite strand (Mkrn2os)	mRNA;
XM_005065986.4;histone-lysine N-methyltransferase SETMAR (LOC101833651)	mRNA;
XM_005065997.4;acrosin binding protein (LOC101839703)	mRNA;
XM_005066000.4;COP9 signalosome subunit 7A (Cops7a)	transcript variant X2	mRNA;
XM_005066001.4;COP9 signalosome subunit 7A (Cops7a)	transcript variant X3	mRNA;
XM_005066004.4;myeloid leukemia factor 2 (Mlf2)	transcript variant X2	mRNA;
XM_005066006.4;G protein-coupled receptor 162 (Gpr162)	transcript variant X1	mRNA;
XM_005066007.4;prolyl 3-hydroxylase 3 (P3h3)	mRNA;
XM_005066008.4;G protein subunit beta 3 (Gnb3)	transcript variant X1	mRNA;
XM_005066009.4;cell division cycle associated 3 (Cdca3)	transcript variant X3	mRNA;
XM_005066010.4;ubiquitin specific peptidase 5 (Usp5)	transcript variant X1	mRNA;
XM_005066011.4;ubiquitin specific peptidase 5 (Usp5)	transcript variant X2	mRNA;
XM_005066012.4;triosephosphate isomerase 1 (Tpi1)	mRNA;
XM_005066014.4;leucine rich repeat containing 23 (Lrrc23)	transcript variant X2	mRNA;
XM_005066017.3;enolase 2 (Eno2)	transcript variant X1	mRNA;
XM_005066019.4;prohibitin 2 (Phb2)	mRNA;
XM_005066020.4;lysophosphatidylcholine acyltransferase 3 (Lpcat3)	mRNA;
XM_005066021.4;EMG1 N1-specific pseudouridine methyltransferase (Emg1)	mRNA;
XM_005066023.4;complement C1r subcomponent like (C1rl)	mRNA;
XM_005066024.4;calsyntenin 3 (Clstn3)	mRNA;
XM_005066027.4;peroxisomal biogenesis factor 5 (Pex5)	transcript variant X4	mRNA;
XM_005066030.4;NECAP endocytosis associated 1 (Necap1)	mRNA;
XM_005066031.4;complement C3a receptor 1 (C3ar1)	mRNA;
XM_005066034.4;mannose-6-phosphate receptor	cation dependent (M6pr)	mRNA;
XM_005066037.3;IQ motif and Sec7 domain ArfGEF 3 (Iqsec3)	transcript variant X1	mRNA;
XM_005066040.4;solute carrier family 6 member 12 (Slc6a12)	transcript variant X1	mRNA;
XM_005066041.4;solute carrier family 6 member 13 (Slc6a13)	mRNA;
XM_005066042.4;ubiquitin specific peptidase 18 (Usp18)	mRNA;
XM_005066043.4;peroxisomal biogenesis factor 26 (Pex26)	mRNA;
XM_005066045.4;BCL2 like 13 (Bcl2l13)	transcript variant X4	mRNA;
XM_005066046.4;ATPase H+ transporting V1 subunit E1 (Atp6v1e1)	mRNA;
XM_005066051.4;haloacid dehalogenase like hydrolase domain containing 5 (Hdhd5)	transcript variant X1	mRNA;
XM_005066054.4;beta-1	4-N-acetyl-galactosaminyltransferase 3 (B4galnt3)	mRNA;
XM_005066065.4;Wnt family member 5B (Wnt5b)	transcript variant X2	mRNA;
XM_005066066.4;adiponectin receptor 2 (Adipor2)	transcript variant X1	mRNA;
XM_005066067.4;leucine rich repeats and transmembrane domains 2 (Lrtm2)	mRNA;
XM_005066068.4;calcium voltage-gated channel auxiliary subunit alpha2delta 4 (Cacna2d4)	transcript variant X1	mRNA;
XM_005066073.4;decapping mRNA 1B (Dcp1b)	transcript variant X1	mRNA;
XM_005066075.4;BMS1 ribosome biogenesis factor (Bms1)	transcript variant X1	mRNA;
XM_005066076.4;ret proto-oncogene (Ret)	mRNA;
XM_005066080.4;heterogeneous nuclear ribonucleoprotein F (Hnrnpf)	transcript variant X1	mRNA;
XM_005066081.4;heterogeneous nuclear ribonucleoprotein F (Hnrnpf)	transcript variant X2	mRNA;
XM_005066086.4;zinc finger protein 32 (Znf32)	transcript variant X2	mRNA;
XM_005066088.1;calponin-2-like (LOC101838289)	transcript variant X2	mRNA;
XM_005066089.4;C-X-C motif chemokine ligand 12 (Cxcl12)	transcript variant X1	mRNA;
XM_005066090.4;C-X-C motif chemokine ligand 12 (Cxcl12)	transcript variant X2	mRNA;
XM_005066091.4;DEPP1 autophagy regulator (Depp1)	transcript variant X2	mRNA;
XM_005066092.4;Ras association domain family member 4 (Rassf4)	transcript variant X2	mRNA;
XM_005066097.4;membrane associated ring-CH-type finger 8 (Marchf8)	transcript variant X10	mRNA;
XM_005066098.4;plexin D1 (Plxnd1)	mRNA;
XM_005066099.3;histone H1.8 (LOC101841149)	transcript variant X1	mRNA;
XM_005066100.4;rhodopsin (Rho)	transcript variant X1	mRNA;
XM_005066101.4;intraflagellar transport 122 (Ift122)	transcript variant X2	mRNA;
XM_005066102.4;intraflagellar transport 122 (Ift122)	transcript variant X4	mRNA;
XM_005066103.4;intraflagellar transport 122 (Ift122)	transcript variant X5	mRNA;
XM_005066104.4;methyl-CpG binding domain 4	DNA glycosylase (Mbd4)	transcript variant X2	mRNA;
XM_005066107.4;cullin associated and neddylation dissociated 2 (putative) (Cand2)	transcript variant X1	mRNA;
XM_005066112.4;Raf-1 proto-oncogene	serine/threonine kinase (Raf1)	transcript variant X2	mRNA;
XM_005066115.4;makorin ring finger protein 2 (Mkrn2)	mRNA;
XM_005066117.4;TIMP metallopeptidase inhibitor 4 (Timp4)	transcript variant X1	mRNA;
XM_005066119.4;vestigial like family member 4 (Vgll4)	transcript variant X1	mRNA;
XM_005066120.4;vestigial like family member 4 (Vgll4)	transcript variant X3	mRNA;
XM_005066121.4;vestigial like family member 4 (Vgll4)	transcript variant X5	mRNA;
XM_005066125.4;solute carrier family 6 member 1 (Slc6a1)	mRNA;
XM_005066126.4;solute carrier family 6 member 11 (Slc6a11)	mRNA;
XM_005066132.4;SEC13 homolog	nuclear pore and COPII coat complex component (Sec13)	mRNA;
XM_005066136.4;von Hippel-Lindau tumor suppressor (Vhl)	partial mRNA;
XM_005066137.4;BRICK1 subunit of SCAR/WAVE actin nucleating complex (Brk1)	mRNA;
XM_005066139.4;ER membrane protein complex subunit 3 (Emc3)	mRNA;
XM_005066140.4;proline rich transmembrane protein 3 (Prrt3)	transcript variant X1	mRNA;
XM_005066143.4;jagunal homolog 1 (Jagn1)	transcript variant X1	mRNA;
XM_005066146.4;RNA pseudouridine synthase D3 (Rpusd3)	transcript variant X1	mRNA;
XM_005066147.4;tubulin tyrosine ligase like 3 (Ttll3)	transcript variant X5	mRNA;
XM_005066149.4;calcium/calmodulin dependent protein kinase I (Camk1)	transcript variant X1	mRNA;
XM_005066151.4;bromodomain and PHD finger containing 1 (Brpf1)	transcript variant X5	mRNA;
XM_005066152.4;copine family member 9 (Cpne9)	transcript variant X2	mRNA;
XM_005066153.4;myotubularin related protein 14 (Mtmr14)	transcript variant X1	mRNA;
XM_005066154.4;myotubularin related protein 14 (Mtmr14)	transcript variant X2	mRNA;
XM_005066155.4;LHFPL tetraspan subfamily member 4 (Lhfpl4)	transcript variant X1	mRNA;
XM_005066158.4;THUMP domain containing 3 (Thumpd3)	transcript variant X2	mRNA;
XM_005066159.4;SLIT-ROBO Rho GTPase activating protein 3 (Srgap3)	transcript variant X2	mRNA;
XM_005066160.4;SLIT-ROBO Rho GTPase activating protein 3 (Srgap3)	transcript variant X3	mRNA;
XM_005066161.4;oxytocin receptor (Oxtr)	transcript variant X1	mRNA;
XM_005066162.4;caveolin 3 (Cav3)	mRNA;
XM_005066167.4;LIM and cysteine rich domains 1 (Lmcd1)	mRNA;
XM_005066169.4;glutamate metabotropic receptor 7 (Grm7)	transcript variant X2	mRNA;
XM_005066170.4;glutamate metabotropic receptor 7 (Grm7)	transcript variant X4	mRNA;
XM_005066171.4;ER degradation enhancing alpha-mannosidase like protein 1 (Edem1)	mRNA;
XM_005066172.4;ADP ribosylation factor like GTPase 8B (Arl8b)	mRNA;
XM_005066173.4;basic helix-loop-helix family member e40 (Bhlhe40)	mRNA;
XM_005066174.4;inositol 1	4	5-trisphosphate receptor type 1 (Itpr1)	transcript variant X2	mRNA;
XM_005066176.4;inositol 1	4	5-trisphosphate receptor type 1 (Itpr1)	transcript variant X5	mRNA;
XM_005066177.4;inositol 1	4	5-trisphosphate receptor type 1 (Itpr1)	transcript variant X6	mRNA;
XM_005066178.4;inositol 1	4	5-trisphosphate receptor type 1 (Itpr1)	transcript variant X8	mRNA;
XM_005066179.4;inositol 1	4	5-trisphosphate receptor type 1 (Itpr1)	transcript variant X9	mRNA;
XM_005066180.4;leucine rich repeat neuronal 1 (Lrrn1)	transcript variant X1	mRNA;
XM_005066183.4;cereblon (Crbn)	transcript variant X2	mRNA;
XM_005066184.4;cereblon (Crbn)	transcript variant X3	mRNA;
XM_005066186.3;interleukin 5 receptor subunit alpha (Il5ra)	mRNA;
XM_005066190.3;CBY1 interacting BAR domain containing 1 (Cibar1)	transcript variant X3	mRNA;
XM_005066191.4;RNA binding motif protein 12B (Rbm12b)	transcript variant X1	mRNA;
XM_005066192.4;transmembrane protein 67 (Tmem67)	transcript variant X1	mRNA;
XM_005066193.4;cadherin 17 (Cdh17)	mRNA;
XM_005066194.4;GTP binding protein overexpressed in skeletal muscle (Gem)	mRNA;
XM_005066195.4;fibrinogen silencer binding protein (LOC101841857)	mRNA;
XM_005066196.4;RAD54 homolog B (Rad54b)	transcript variant X2	mRNA;
XM_005066197.4;vir like m6A methyltransferase associated (Virma)	transcript variant X1	mRNA;
XM_005066203.4;dpy-19 like 4 (Dpy19l4)	transcript variant X2	mRNA;
XM_005066204.4;cyclin E2 (Ccne2)	transcript variant X1	mRNA;
XM_005066207.4;integrator complex subunit 8 (Ints8)	transcript variant X1	mRNA;
XM_005066210.4;pleckstrin homology and FYVE domain containing 2 (Plekhf2)	transcript variant X1	mRNA;
XM_005066211.4;chromosome unknown C8orf37 homolog (CUNH8orf37)	mRNA;
XM_005066212.4;growth differentiation factor 6 (Gdf6)	mRNA;
XM_005066213.4;phosphodiesterase 7A (Pde7a)	transcript variant X1	mRNA;
XM_005066218.4;armadillo repeat containing 1 (Armc1)	mRNA;
XM_005066219.4;basic helix-loop-helix family member e22 (Bhlhe22)	mRNA;
XM_005066220.4;alpha tocopherol transfer protein (Ttpa)	mRNA;
XM_005066221.3;gamma-glutamyl hydrolase (Ggh)	mRNA;
XM_005066223.2;PR/SET domain 13 (Prdm13)	mRNA;
XM_005066224.4;thiosulfate sulfurtransferase like domain containing 3 (Tstd3)	transcript variant X2	mRNA;
XM_005066225.4;cyclin C (Ccnc)	transcript variant X1	mRNA;
XM_005066226.4;cyclin C (Ccnc)	transcript variant X2	mRNA;
XM_005066230.4;ubiquitin specific peptidase 45 (Usp45)	transcript variant X1	mRNA;
XM_005066231.4;PNN interacting serine and arginine rich protein (Pnisr)	transcript variant X1	mRNA;
XM_005066232.4;coenzyme Q3	methyltransferase (Coq3)	transcript variant X1	mRNA;
XM_005066233.4;failed axon connections homolog	metaxin like GST domain containing (Faxc)	transcript variant X1	mRNA;
XM_005066234.3;POU class 3 homeobox 2 (Pou3f2)	mRNA;
XM_005066237.4;mannosidase endo-alpha (Manea)	mRNA;
XM_005066240.4;nucleoredoxin like 2 (Nxnl2)	mRNA;
XM_005066247.4;osteomodulin (Omd)	mRNA;
XM_005066266.4;protein phosphatase 1 regulatory subunit 3G (Ppp1r3g)	mRNA;
XM_005066272.2;prolactin-like (LOC101844621)	transcript variant X1	mRNA;
XM_005066273.1;prolactin-2C3-like (LOC101844882)	mRNA;
XM_005066274.2;prolactin-2A1-like (LOC101822538)	mRNA;
XM_005066275.1;prolactin-7D1-like (LOC101823077)	mRNA;
XM_005066277.1;prolactin-6A1-like (LOC101823615)	mRNA;
XM_005066278.2;prolactin-like (LOC101823878)	mRNA;
XM_005066281.3;prolactin-6A1-like (LOC101824659)	mRNA;
XM_005066296.4;msh homeobox 2 (Msx2)	mRNA;
XM_005066297.4;serine palmitoyltransferase long chain base subunit 1 (Sptlc1)	mRNA;
XM_005066298.4;nuclear factor	interleukin 3 regulated (Nfil3)	transcript variant X1	mRNA;
XM_005066299.4;AU RNA binding methylglutaconyl-CoA hydratase (Auh)	mRNA;
XM_005066302.4;growth arrest and DNA damage inducible gamma (Gadd45g)	mRNA;
XM_005066304.4;semaphorin 4D (Sema4d)	transcript variant X1	mRNA;
XM_005066306.4;CDC28 protein kinase regulatory subunit 2 (Cks2)	mRNA;
XM_005066307.4;SHC adaptor protein 3 (Shc3)	transcript variant X2	mRNA;
XM_005066308.4;sphingosine-1-phosphate receptor 3 (S1pr3)	mRNA;
XM_005066309.4;spindlin 1 (Spin1)	transcript variant X1	mRNA;
XM_005066310.2;NUT family member 2-like (LOC101833471)	mRNA;
XM_005066311.4;isoleucyl-tRNA synthetase 1 (Iars1)	mRNA;
XM_005066315.4;inositol-pentakisphosphate 2-kinase (Ippk)	transcript variant X1	mRNA;
XM_005066316.4;BICD cargo adaptor 2 (Bicd2)	transcript variant X1	mRNA;
XM_005066317.4;BICD cargo adaptor 2 (Bicd2)	transcript variant X2	mRNA;
XM_005066319.4;FYVE	RhoGEF and PH domain containing 3 (Fgd3)	transcript variant X3	mRNA;
XM_005066322.4;caspase recruitment domain family member 19 (Card19)	transcript variant X2	mRNA;
XM_005066323.4;ninjurin 1 (Ninj1)	mRNA;
XM_005066324.4;WNK lysine deficient protein kinase 2 (Wnk2)	transcript variant X6	mRNA;
XM_005066325.2;family with sequence similarity 120A (Fam120a)	mRNA;
XM_005066329.4;BARX homeobox 1 (Barx1)	mRNA;
XM_005066330.4;protein tyrosine phosphatase domain containing 1 (Ptpdc1)	transcript variant X2	mRNA;
XM_005066331.3;peptidyl-prolyl cis-trans isomerase A-like (LOC101838454)	mRNA;
XM_005066332.4;inhibitor of DNA binding 4	HLH protein (Id4)	transcript variant X1	mRNA;
XM_005066333.4;ring finger protein 144B (Rnf144b)	transcript variant X1	mRNA;
XM_005066335.4;RNA binding motif protein 24 (Rbm24)	transcript variant X1	mRNA;
XM_005066338.4;guanosine monophosphate reductase (Gmpr)	transcript variant X1	mRNA;
XM_005066339.4;myosin regulatory light chain interacting protein (LOC101840514)	transcript variant X1	mRNA;
XM_005066340.3;dystrobrevin binding protein 1 (Dtnbp1)	transcript variant X2	mRNA;
XM_005066341.4;jumonji and AT-rich interaction domain containing 2 (Jarid2)	transcript variant X1	mRNA;
XM_005066343.4;CD83 molecule (Cd83)	transcript variant X1	mRNA;
XM_005066344.4;ring finger protein 182 (Rnf182)	mRNA;
XM_005066345.4;mitochondrial calcium uniporter regulator 1 (Mcur1)	transcript variant X2	mRNA;
XM_005066347.4;RAN binding protein 9 (Ranbp9)	mRNA;
XM_005066348.4;nucleolar protein 7 (Nol7)	mRNA;
XM_005066351.4;glucose-fructose oxidoreductase domain containing 1 (Gfod1)	transcript variant X1	mRNA;
XM_005066357.4;phosphatase and actin regulator 1 (Phactr1)	transcript variant X7	mRNA;
XM_005066359.4;endothelin 1 (Edn1)	mRNA;
XM_005066360.4;HIVEP zinc finger 1 (Hivep1)	transcript variant X3	mRNA;
XM_005066361.4;transmembrane protein 170B (Tmem170b)	transcript variant X1	mRNA;
XM_005066363.4;small integral membrane protein 13 (Smim13)	mRNA;
XM_005066364.4;glial cells missing transcription factor 2 (Gcm2)	transcript variant X2	mRNA;
XM_005066365.4;glucosaminyl (N-acetyl) transferase 2 (I blood group) (Gcnt2)	transcript variant X2	mRNA;
XM_005066366.4;glucosaminyl (N-acetyl) transferase 2 (I blood group) (Gcnt2)	transcript variant X1	mRNA;
XM_005066367.4;eukaryotic translation elongation factor 1 epsilon 1 (Eef1e1)	mRNA;
XM_005066368.4;biogenesis of lysosomal organelles complex 1 subunit 5 (Bloc1s5)	mRNA;
XM_005066369.4;thioredoxin domain containing 5 (Txndc5)	mRNA;
XM_005066371.4;bone morphogenetic protein 6 (Bmp6)	mRNA;
XM_005066372.4;small nuclear ribonucleoprotein U11/U12 subunit 48 (Snrnp48)	mRNA;
XM_005066373.4;desmoplakin (LOC101826587)	transcript variant X1	mRNA;
XM_005066374.4;desmoplakin (LOC101826587)	transcript variant X2	mRNA;
XM_005066375.4;RIO kinase 1 (Riok1)	transcript variant X2	mRNA;
XM_005066377.4;signal sequence receptor subunit 1 (Ssr1)	transcript variant X2	mRNA;
XM_005066378.4;ras responsive element binding protein 1 (Rreb1)	transcript variant X2	mRNA;
XM_005066384.4;lymphocyte antigen 86 (Ly86)	mRNA;
XM_005066385.4;coagulation factor XIII A chain (F13a1)	mRNA;
XM_005066386.4;neuritin 1 (Nrn1)	mRNA;
XM_005066389.4;LYR motif containing 4 (Lyrm4)	transcript variant X2	mRNA;
XM_005066390.4;ribonuclease P/MRP subunit p40 (Rpp40)	transcript variant X1	mRNA;
XM_005066391.4;chromodomain Y like (Cdyl)	transcript variant X5	mRNA;
XM_005066396.4;PX domain containing 1 (Pxdc1)	transcript variant X1	mRNA;
XM_005066397.4;solute carrier family 22 member 23 (Slc22a23)	transcript variant X1	mRNA;
XM_005066398.4;solute carrier family 22 member 23 (Slc22a23)	transcript variant X2	mRNA;
XM_005066399.4;proteasome assembly chaperone 4 (Psmg4)	mRNA;
XM_005066401.4;tubulin beta 2A class IIa (Tubb2a)	mRNA;
XM_005066406.4;biphenyl hydrolase like (Bphl)	mRNA;
XM_005066410.4;serpin family B member 1 (Serpinb1)	mRNA;
XM_005066411.4;WRN helicase interacting protein 1 (Wrnip1)	mRNA;
XM_005066415.4;forkhead box C1 (Foxc1)	mRNA;
XM_005066418.4;forkhead box Q1 (Foxq1)	mRNA;
XM_005066419.3;HUS1 checkpoint clamp component B (Hus1b)	mRNA;
XM_005066420.4;exocyst complex component 2 (Exoc2)	transcript variant X1	mRNA;
XM_005066422.4;interferon regulatory factor 4 (Irf4)	transcript variant X2	mRNA;
XM_005066424.4;dual specificity phosphatase 22 (Dusp22)	transcript variant X4	mRNA;
XM_005066425.4;cytochrome b-c1 complex subunit Rieske	mitochondrial (LOC101839974)	mRNA;
XM_005066426.4;type-1A angiotensin II receptor (LOC101840244)	mRNA;
XM_005066431.4;SRY-box transcription factor 4 (Sox4)	mRNA;
XM_005066432.1;prolactin-5A1-like (LOC101841774)	mRNA;
XM_005066433.1;prolactin-4A1-like (LOC101842042)	mRNA;
XM_005066434.2;prolactin-2B1-like (LOC101842318)	mRNA;
XM_005066435.2;prolactin-8A9-like (LOC101842581)	transcript variant X1	mRNA;
XM_005066436.1;prolactin-3B1-like (LOC101842847)	mRNA;
XM_005066437.2;prolactin-3D1-like (LOC101843114)	mRNA;
XM_005066440.2;HDGF like 1 (Hdgfl1)	mRNA;
XM_005066443.4;tyrosyl-DNA phosphodiesterase 2 (Tdp2)	mRNA;
XM_005066444.4;acyl-CoA thioesterase 13 (Acot13)	transcript variant X1	mRNA;
XM_005066445.4;capping protein regulator and myosin 1 linker 1 (Carmil1)	transcript variant X7	mRNA;
XM_005066446.4;capping protein regulator and myosin 1 linker 1 (Carmil1)	transcript variant X8	mRNA;
XM_005066447.4;capping protein regulator and myosin 1 linker 1 (Carmil1)	transcript variant X9	mRNA;
XM_005066449.4;secretagogin	EF-hand calcium binding protein (Scgn)	mRNA;
XM_005066450.2;histone H2A type 4 (LOC101823521)	mRNA;
XM_005066451.4;histone H2B type 1-A (LOC101823784)	mRNA;
XM_005066459.4;solute carrier family 17 member 2 (Slc17a2)	transcript variant X5	mRNA;
XM_005066463.4;homeostatic iron regulator (Hfe)	transcript variant X1	mRNA;
XM_005066464.4;H1.2 linker histone	cluster member (H1-2)	mRNA;
XM_005066469.4;H1.1 linker histone	cluster member (H1-1)	mRNA;
XM_005066470.4;histone H1.4 (LOC101828346)	transcript variant X2	mRNA;
XM_005066477.4;histone H2B type 1-C/E/F/G/I (LOC101830217)	mRNA;
XM_005066479.4;butyrophilin subfamily 2 member A2 (LOC101830754)	transcript variant X1	mRNA;
XM_005066487.4;indoleamine 2	3-dioxygenase 2 (Ido2)	mRNA;
XM_005066499.2;putative ankyrin repeat domain-containing protein 19 (LOC101841244)	mRNA;
XM_005066500.4;testis expressed 15	meiosis and synapsis associated (Tex15)	transcript variant X1	mRNA;
XM_005066502.4;UBX domain protein 8 (Ubxn8)	transcript variant X1	mRNA;
XM_005066518.4;kallikrein B1 (Klkb1)	transcript variant X1	mRNA;
XM_005066523.4;claudin 22 (Cldn22)	mRNA;
XM_005066529.2;ADAM metallopeptidase domain 29 (Adam29)	mRNA;
XM_005066531.4;small integral membrane protein 19 (Smim19)	mRNA;
XM_005066532.4;solute carrier family 20 member 2 (Slc20a2)	transcript variant X2	mRNA;
XM_005066533.4;voltage dependent anion channel 3 (Vdac3)	transcript variant X1	mRNA;
XM_005066534.4;voltage dependent anion channel 3 (Vdac3)	transcript variant X3	mRNA;
XM_005066536.4;DNA polymerase beta (Polb)	mRNA;
XM_005066537.4;inhibitor of nuclear factor kappa B kinase subunit beta (Ikbkb)	transcript variant X2	mRNA;
XM_005066540.4;adaptor related protein complex 3 subunit mu 2 (Ap3m2)	transcript variant X4	mRNA;
XM_005066544.4;ankyrin 1 (Ank1)	transcript variant X2	mRNA;
XM_005066545.4;ankyrin 1 (Ank1)	transcript variant X5	mRNA;
XM_005066550.4;ankyrin 1 (Ank1)	transcript variant X10	mRNA;
XM_005066551.4;ankyrin 1 (Ank1)	transcript variant X11	mRNA;
XM_005066552.4;NK6 homeobox 3 (Nkx6-3)	mRNA;
XM_005066553.4;glycerol-3-phosphate acyltransferase 4 (Gpat4)	mRNA;
XM_005066556.4;GINS complex subunit 4 (Gins4)	transcript variant X1	mRNA;
XM_005066557.4;golgin A7 (Golga7)	transcript variant X1	mRNA;
XM_005066558.4;secreted frizzled related protein 1 (Sfrp1)	mRNA;
XM_005066560.4;indoleamine 2	3-dioxygenase 1 (Ido1)	transcript variant X1	mRNA;
XM_005066561.2;disintegrin and metalloproteinase domain-containing protein 18 (LOC101840246)	transcript variant X1	mRNA;
XM_005066562.4;ADAM metallopeptidase domain 9 (Adam9)	mRNA;
XM_005066563.4;TM2 domain containing 2 (Tm2d2)	mRNA;
XM_005066564.4;pleckstrin homology domain containing A2 (Plekha2)	transcript variant X1	mRNA;
XM_005066565.4;pleckstrin homology domain containing A2 (Plekha2)	transcript variant X2	mRNA;
XM_005066569.4;nuclear receptor binding SET domain protein 3 (Nsd3)	transcript variant X1	mRNA;
XM_005066570.4;nuclear receptor binding SET domain protein 3 (Nsd3)	transcript variant X5	mRNA;
XM_005066572.4;BAG cochaperone 4 (Bag4)	transcript variant X2	mRNA;
XM_005066576.4;protein O-mannose kinase (Pomk)	transcript variant X1	mRNA;
XM_005066577.4;hook microtubule tethering protein 3 (Hook3)	transcript variant X2	mRNA;
XM_005066578.4;ring finger protein 170 (Rnf170)	transcript variant X7	mRNA;
XM_005066579.4;THAP domain containing 1 (Thap1)	mRNA;
XM_005066580.4;zinc finger protein 703 (Znf703)	mRNA;
XM_005066581.4;ER lipid raft associated 2 (Erlin2)	transcript variant X2	mRNA;
XM_005066582.4;pyridoxal phosphate binding protein (Plpbp)	mRNA;
XM_005066583.3;adhesion G protein-coupled receptor A2 (Adgra2)	transcript variant X1	mRNA;
XM_005066584.4;BRF2 RNA polymerase III transcription initiation factor subunit (Brf2)	mRNA;
XM_005066585.3;glutamic-oxaloacetic transaminase 1 like 1 (Got1l1)	transcript variant X1	mRNA;
XM_005066587.4;eukaryotic translation initiation factor 4E binding protein 1 (Eif4ebp1)	mRNA;
XM_005066589.4;cholinergic receptor nicotinic alpha 6 subunit (Chrna6)	transcript variant X1	mRNA;
XM_005066590.4;cholinergic receptor nicotinic alpha 6 subunit (Chrna6)	transcript variant X2	mRNA;
XM_005066591.4;unc-5 netrin receptor D (Unc5d)	transcript variant X1	mRNA;
XM_005066592.4;unc-5 netrin receptor D (Unc5d)	transcript variant X2	mRNA;
XM_005066593.4;unc-5 netrin receptor D (Unc5d)	transcript variant X5	mRNA;
XM_005066594.4;unc-5 netrin receptor D (Unc5d)	transcript variant X8	mRNA;
XM_005066595.4;unc-5 netrin receptor D (Unc5d)	transcript variant X9	mRNA;
XM_005066596.4;dual specificity phosphatase 26 (Dusp26)	transcript variant X1	mRNA;
XM_005066597.4;ring finger protein 122 (Rnf122)	transcript variant X1	mRNA;
XM_005066598.4;ring finger protein 122 (Rnf122)	transcript variant X2	mRNA;
XM_005066599.4;MAK16 homolog (Mak16)	mRNA;
XM_005066601.4;fucosyltransferase 10 (Fut10)	mRNA;
XM_005066605.4;WRN RecQ like helicase (Wrn)	transcript variant X1	mRNA;
XM_005066613.4;RNA binding protein	mRNA processing factor (Rbpms)	transcript variant X1	mRNA;
XM_005066614.4;RNA binding protein	mRNA processing factor (Rbpms)	transcript variant X5	mRNA;
XM_005066615.3;membrane bound O-acyltransferase domain containing 4 (Mboat4)	mRNA;
XM_005066616.4;leptin receptor overlapping transcript like 1 (Leprotl1)	transcript variant X1	mRNA;
XM_005066617.4;store-operated calcium entry associated regulatory factor (Saraf)	mRNA;
XM_005066620.4;dual specificity phosphatase 4 (Dusp4)	mRNA;
XM_005066622.4;exoribonuclease 1 (Eri1)	transcript variant X1	mRNA;
XM_005066629.4;chromosome unknown C8orf48 homolog (CUNH8orf48)	mRNA;
XM_005066630.4;sarcoglycan zeta (Sgcz)	mRNA;
XM_005066634.4;tumor suppressor candidate 3 (Tusc3)	transcript variant X1	mRNA;
XM_005066635.4;macrophage scavenger receptor 1 (Msr1)	transcript variant X1	mRNA;
XM_005066638.3;fibroblast growth factor 20 (Fgf20)	mRNA;
XM_005066642.4;myotubularin related protein 7 (Mtmr7)	transcript variant X2	mRNA;
XM_005066643.4;solute carrier family 7 member 2 (Slc7a2)	transcript variant X2	mRNA;
XM_005066646.4;microtubule associated scaffold protein 1 (Mtus1)	transcript variant X5	mRNA;
XM_005066647.4;fibrinogen like 1 (Fgl1)	mRNA;
XM_005066648.4;pericentriolar material 1 (Pcm1)	transcript variant X11	mRNA;
XM_005066649.4;N-acylsphingosine amidohydrolase 1 (Asah1)	mRNA;
XM_005066650.4;FSHD region gene 1 (Frg1)	mRNA;
XM_005066651.2;tripartite motif family like 2 (Triml2)	mRNA;
XM_005066652.4;FAT atypical cadherin 1 (Fat1)	transcript variant X8	mRNA;
XM_005066654.4;cytochrome P450 4V2 (LOC101842758)	mRNA;
XM_005066655.4;family with sequence similarity 149 member A (Fam149a)	transcript variant X2	mRNA;
XM_005066659.4;PDZ and LIM domain 3 (Pdlim3)	transcript variant X1	mRNA;
XM_005066660.4;PDZ and LIM domain 3 (Pdlim3)	transcript variant X2	mRNA;
XM_005066661.4;PDZ and LIM domain 3 (Pdlim3)	transcript variant X3	mRNA;
XM_005066664.4;chromosome unknown C4orf47 homolog (CUNH4orf47)	transcript variant X1	mRNA;
XM_005066666.4;LRP2 binding protein (LOC101823169)	transcript variant X1	mRNA;
XM_005066667.4;sorting nexin 25 (Snx25)	transcript variant X1	mRNA;
XM_005066669.4;solute carrier family 25 member 4 (Slc25a4)	mRNA;
XM_005066670.2;helt bHLH transcription factor (Helt)	transcript variant X1	mRNA;
XM_005066671.2;helt bHLH transcription factor (Helt)	transcript variant X2	mRNA;
XM_005066672.4;acyl-CoA synthetase long chain family member 1 (Acsl1)	transcript variant X1	mRNA;
XM_005066673.4;acyl-CoA synthetase long chain family member 1 (Acsl1)	transcript variant X2	mRNA;
XM_005066675.4;interferon regulatory factor 2 (Irf2)	transcript variant X2	mRNA;
XM_005066676.4;ectonucleotide pyrophosphatase/phosphodiesterase 6 (Enpp6)	transcript variant X2	mRNA;
XM_005066677.4;storkhead box 2 (Stox2)	transcript variant X3	mRNA;
XM_005066680.4;trafficking protein particle complex subunit 11 (Trappc11)	transcript variant X1	mRNA;
XM_005066681.4;RWD domain containing 4 (Rwdd4)	transcript variant X1	mRNA;
XM_005066682.4;inhibitor of growth family member 2 (Ing2)	mRNA;
XM_005066684.4;WW and C2 domain containing 2 (Wwc2)	transcript variant X1	mRNA;
XM_005066686.4;nei like DNA glycosylase 3 (Neil3)	mRNA;
XM_005066687.4;vascular endothelial growth factor C (Vegfc)	transcript variant X1	mRNA;
XM_005066688.4;signal peptidase complex subunit 3 (Spcs3)	mRNA;
XM_005066689.4;ankyrin repeat and SOCS box containing 5 (Asb5)	transcript variant X1	mRNA;
XM_005066700.1;PR/SET domain 14 (Prdm14)	mRNA;
XM_005066704.4;telomeric repeat binding factor 1 (Terf1)	transcript variant X1	mRNA;
XM_005066722.1;cyclic nucleotide gated channel subunit beta 3 (Cngb3)	mRNA;
XM_005066725.3;protein tyrosine phosphatase type IVA 2-like (LOC101823252)	mRNA;
XM_005066728.4;3'(2')	5'-bisphosphate nucleotidase 2 (Bpnt2)	mRNA;
XM_005066729.4;UBX domain protein 2B (Ubxn2b)	mRNA;
XM_005066730.4;cholesterol 7-alpha-monooxygenase (Cyp7a1)	mRNA;
XM_005066731.4;carbonic anhydrase 8 (Ca8)	transcript variant X2	mRNA;
XM_005066732.4;RAB2A	member RAS oncogene family (Rab2a)	mRNA;
XM_005066736.4;aspartate beta-hydroxylase (Asph)	transcript variant X4	mRNA;
XM_005066738.4;aspartate beta-hydroxylase (Asph)	transcript variant X10	mRNA;
XM_005066739.4;aspartate beta-hydroxylase (Asph)	transcript variant X11	mRNA;
XM_005066740.4;aspartate beta-hydroxylase (Asph)	transcript variant X13	mRNA;
XM_005066742.4;corticotropin releasing hormone (Crh)	mRNA;
XM_005066743.4;ribosome biogenesis regulator 1 homolog (Rrs1)	mRNA;
XM_005066744.4;alcohol dehydrogenase iron containing 1 (Adhfe1)	transcript variant X1	mRNA;
XM_005066745.4;vexin (Vxn)	mRNA;
XM_005066746.4;MYB proto-oncogene like 1 (Mybl1)	transcript variant X1	mRNA;
XM_005066747.4;MYB proto-oncogene like 1 (Mybl1)	transcript variant X3	mRNA;
XM_005066748.4;valosin containing protein interacting protein 1 (Vcpip1)	mRNA;
XM_005066749.4;transcription factor 24 (Tcf24)	mRNA;
XM_005066750.4;protein phosphatase 1 regulatory subunit 42 (Ppp1r42)	transcript variant X1	mRNA;
XM_005066752.4;ADP ribosylation factor guanine nucleotide exchange factor 1 (Arfgef1)	transcript variant X1	mRNA;
XM_005066753.3;carboxypeptidase A6 (Cpa6)	transcript variant X1	mRNA;
XM_005066754.4;phosphatidylinositol-3	4	5-trisphosphate dependent Rac exchange factor 2 (Prex2)	mRNA;
XM_005066755.4;chromosome unknown C8orf34 homolog (CUNH8orf34)	transcript variant X1	mRNA;
XM_005066758.4;solute carrier organic anion transporter family member 5A1 (Slco5a1)	transcript variant X1	mRNA;
XM_005066760.4;XK related 9 (Xkr9)	transcript variant X1	mRNA;
XM_005066767.4;potassium voltage-gated channel subfamily B member 2 (Kcnb2)	transcript variant X1	mRNA;
XM_005066768.4;somatomedin B and thrombospondin type 1 domain containing (Sbspon)	mRNA;
XM_005066769.4;retinol dehydrogenase 10 (Rdh10)	transcript variant X1	mRNA;
XM_005066771.4;junctophilin 1 (Jph1)	transcript variant X3	mRNA;
XM_005066773.4;peptidase inhibitor 15 (Pi15)	transcript variant X1	mRNA;
XM_005066775.4;zinc finger homeobox 4 (Zfhx4)	mRNA;
XM_005066777.4;peroxisomal biogenesis factor 2 (Pex2)	transcript variant X1	mRNA;
XM_005066780.3;stathmin 2 (Stmn2)	mRNA;
XM_005066783.4;tumor protein D52 (Tpd52)	transcript variant X1	mRNA;
XM_005066784.4;tumor protein D52 (Tpd52)	transcript variant X3	mRNA;
XM_005066785.4;zinc finger and BTB domain containing 10 (Zbtb10)	mRNA;
XM_005066788.4;fatty acid binding protein 5 (Fabp5)	transcript variant X2	mRNA;
XM_005066791.4;inositol monophosphatase 1 (Impa1)	transcript variant X1	mRNA;
XM_005066792.4;solute carrier family 10 member 5 (Slc10a5)	mRNA;
XM_005066793.4;zinc finger AN1-type containing 1 (Zfand1)	transcript variant X2	mRNA;
XM_005066795.4;charged multivesicular body protein 4C (Chmp4c)	mRNA;
XM_005066796.4;sorting nexin 16 (Snx16)	mRNA;
XM_005066801.4;leucine rich repeat and coiled-coil centrosomal protein 1 (Lrrcc1)	transcript variant X1	mRNA;
XM_005066803.4;leucine rich repeat and coiled-coil centrosomal protein 1 (Lrrcc1)	transcript variant X2	mRNA;
XM_005066804.4;ribosomal biogenesis factor (Rbis)	transcript variant X1	mRNA;
XM_005066805.4;E2F transcription factor 5 (E2f5)	transcript variant X1	mRNA;
XM_005066806.4;carbonic anhydrase 1 (Ca1)	transcript variant X4	mRNA;
XM_005066807.4;carbonic anhydrase 3 (Ca3)	transcript variant X2	mRNA;
[truncated: 138,990 more rows]
[truncated: 2 more columns]
