# Supplementary material for: Central role of lung macrophages in SARS-CoV-2 physiopathology: a cross-model single-cell RNA-seq perspective
Source: Front Immunol. 2023 Jun 7;14:1197588. doi: 10.3389/fimmu.2023.1197588 (PMC10282834; doi:10.3389/fimmu.2023.1197588)
Supplement: Supplementary file 2 [file DataSheet_2.zip › Figshare/Lung_All_10dpi_vs_3dpi_min2cells_edgeR_results_Genename.csv]

	logFC	logCPM	F	PValue	FDR
XM-021235820.2	1,20132770949387	11,436056184046	170,447780752175	4,40330568914845e-11	1,48554388274266e-06	XM_021235820.2	ribosomal protein S18 (Rps18), transcript variant X1, mRNA
XM-021222781.1	2,69823284848107	2,37099092196241	166,599122185557	5,38006621303297e-11	1,48554388274266e-06	XM_021222781.1	DLG associated protein 5 (Dlgap5), transcript variant X1, mRNA
XM-005081462.3	-1,03772324496426	4,47081752666	126,873376589624	5,65364110412333e-10	8,62598094036598e-06	XM_005081462.3	zinc finger CCHC-type containing 2 (Zcchc2), transcript variant X9, mRNA
XM-040737580.1	-2,93722176984192	4,37440526012417	125,388714799431	6,24799430708821e-10	8,62598094036598e-06	XM_040737580.1	DExD/H-box helicase 58 (Ddx58), transcript variant X1, mRNA
XM-005064457.4	2,19531738575375	3,20927115324307	117,713182852571	1,06557540581263e-09	9,90874306300814e-06	XM_005064457.4	polo like kinase 1 (Plk1), mRNA
XM-005086264.4	1,23757525580699	1,94591050993717	117,56969147303	1,07656921588528e-09	9,90874306300814e-06	XM_005086264.4	high mobility group box 3 (Hmgb3), transcript variant X3, mRNA
XM-040747640.1	0,855237017985127	10,8981842509663	110,505730212342	1,80935840706479e-09	1,13858720228473e-05	XM_040747640.1	ribosomal protein L15 (Rpl15), mRNA
XM-005066369.4	2,31240296117201	5,69107593867118	109,820194171616	1,90573218394294e-09	1,13858720228473e-05	XM_005066369.4	thioredoxin domain containing 5 (Txndc5), mRNA
XM-013125397.3	1,24407846337106	1,922366601328	108,542853402684	2,10077034242912e-09	1,13858720228473e-05	XM_013125397.3	high mobility group box 3 (Hmgb3), transcript variant X2, mRNA
NM-001310553.1	-2,61754813507536	3,12396606987487	107,065658229546	2,35424147009706e-09	1,13858720228473e-05	NM_001310553.1	DExD/H-box helicase 58 (Ddx58), mRNA
NM-001310575.1	-2,72409501080346	6,07830182926441	106,603173285726	2,44039380419175e-09	1,13858720228473e-05	NM_001310575.1	interferon induced with helicase C domain 1 (Ifih1), mRNA
XM-005078569.4	-1,58117155875542	4,02284606037485	106,427038556526	2,47411386850223e-09	1,13858720228473e-05	XM_005078569.4	shiftless antiviral inhibitor of ribosomal frameshifting (Shfl), transcript variant X1, mRNA
XM-005075075.4	-1,44090493009123	6,8093198859736	103,547751578448	3,10496441425335e-09	1,27382208270095e-05	XM_005075075.4	shisa family member 5 (Shisa5), transcript variant X1, mRNA
XM-005086263.3	1,15044266204734	2,07280219409825	102,389632818878	3,4071399472842e-09	1,27382208270095e-05	XM_005086263.3	high mobility group box 3 (Hmgb3), transcript variant X1, mRNA
XM-005078964.4	1,41941920502583	6,52431458479866	102,198828478807	3,45996871659318e-09	1,27382208270095e-05	XM_005078964.4	malectin (Mlec), mRNA
XM-040751222.1	1,0834398141785	2,74796755904362	99,0076324882464	4,4918860018215e-09	1,55037445352869e-05	XM_040751222.1	protein kinase, DNA-activated, catalytic subunit (Prkdc), transcript variant X1, mRNA
XM-005072331.4	-1,28970768222052	3,77714972538943	98,1044260402943	4,84253415839377e-09	1,57308297860669e-05	XM_005072331.4	MAD2L1 binding protein (LOC101840647), mRNA
XM-040754585.1	1,12447073139523	7,03222401160567	96,7759326834885	5,41440822570185e-09	1,59804569469152e-05	XM_040754585.1	ribosomal protein L22 like 1 (Rpl22l1), transcript variant X2, mRNA
XM-040730808.1	-4,23281088334977	4,86146044263563	96,0604194831712	5,7529881703841e-09	1,59804569469152e-05	XM_040730808.1	cytidine/uridine monophosphate kinase 2 (Cmpk2), mRNA
XM-005079712.4	0,995712860761428	5,57255582720632	95,9900984956654	5,78750432671128e-09	1,59804569469152e-05	XM_005079712.4	extended synaptotagmin 1 (Esyt1), mRNA
XM-013117723.3	-3,34851213958612	4,50882052829993	90,6195726854924	9,24213294933702e-09	2,43041690473423e-05	XM_013117723.3	HECT and RLD domain containing E3 ubiquitin protein ligase family member 6 (Herc6), transcript variant X2, mRNA
XM-005078066.4	-0,71260215070283	2,38246982473792	86,8611461031099	1,30044410823964e-08	3,19309956611052e-05	XM_005078066.4	GRIP and coiled-coil domain containing 1 (Gcc1), transcript variant X2, mRNA
XM-021230628.2	1,5088418649278	3,36884868519492	86,6194043348671	1,3298799438748e-08	3,19309956611052e-05	XM_021230628.2	mitotic arrest deficient 2 like 1 (Mad2l1), mRNA
XM-005071372.4	-1,41874314790621	3,30784366209248	86,0583148078168	1,40107458987253e-08	3,2238726312967e-05	XM_005071372.4	basic leucine zipper nuclear factor 1 (Blzf1), transcript variant X1, mRNA
XM-005083631.4	1,23576893618201	5,32658732684155	85,0433386175857	1,54078856773057e-08	3,40354031457413e-05	XM_005083631.4	phosphatidylinositol glycan anchor biosynthesis class K (Pigk), mRNA
XM-005080401.4	-2,40735976602643	4,92156725801865	84,5439346189678	1,61511846602944e-08	3,43051162184654e-05	XM_005080401.4	serpin family E member 1 (Serpine1), mRNA
XM-040728574.1	-2,13168097760121	6,8569999751581	83,4419234600983	1,79353418829684e-08	3,66837525979647e-05	XM_040728574.1	sterile alpha motif domain containing 9 (Samd9), mRNA
XM-013122273.3	-2,09598992625537	5,29511509940841	82,6078052629114	1,94304209627119e-08	3,83223416873144e-05	XM_013122273.3	transmembrane protein 140 (Tmem140), mRNA
XM-040749659.1	2,28449960294237	4,69904347511781	80,9731729826525	2,27755633159284e-08	4,33709554675459e-05	XM_040749659.1	DNA topoisomerase II alpha (Top2a), mRNA
XM-005066311.4	1,06052867907503	3,75431422824636	80,6232614124237	2,35713426716005e-08	4,33901275898822e-05	XM_005066311.4	isoleucyl-tRNA synthetase 1 (Iars1), mRNA
XM-013121671.3	-1,2665546474452	5,91813653381353	79,9460753636519	2,51999956274149e-08	4,48917599525277e-05	XM_013121671.3	enoyl-CoA delta isomerase 1 (Eci1), mRNA
XM-040746035.1	2,22743699051122	1,91636631917218	79,2463285127957	2,70143479139832e-08	4,66200109125564e-05	XM_040746035.1	BUB1 mitotic checkpoint serine/threonine kinase B (Bub1b), transcript variant X1, mRNA
XM-005063697.4	-4,63128186726399	0,77155697382603	78,659061933411	2,86485671539529e-08	4,69746288829029e-05	XM_005063697.4	dickkopf WNT signaling pathway inhibitor 1 (Dkk1), mRNA
XM-005078296.4	1,76241761283703	0,35765568531276	78,5647368348707	2,89210738450438e-08	4,69746288829029e-05	XM_005078296.4	lysyl oxidase like 3 (Loxl3), transcript variant X2, mRNA
XM-005080734.4	-1,83834567266762	2,87588126885229	78,0320548755121	3,05146832371349e-08	4,81469390596439e-05	XM_005080734.4	phospholipid scramblase 1 (LOC101834040), transcript variant X1, mRNA
XM-005087385.4	-1,79336081635287	4,49861494402232	76,2435024153347	3,66166060130939e-08	5,61698736240861e-05	XM_005087385.4	2',3'-cyclic nucleotide 3' phosphodiesterase (LOC101830936), transcript variant X1, mRNA
XM-005069857.4	2,21016406529343	4,67608157876375	74,5775303322653	4,3529417431226e-08	6,49694202222169e-05	XM_005069857.4	baculoviral IAP repeat containing 5 (Birc5), mRNA
XM-040728830.1	1,45637305904819	1,57030291801868	74,3216565734848	4,47133804608478e-08	6,49803084886804e-05	XM_040728830.1	nicotinamide nucleotide transhydrogenase (Nnt), transcript variant X1, mRNA
XM-040744793.1	0,785192051670366	11,9303186566043	71,9399326606301	5,76096824288805e-08	8,15753103192948e-05	XM_040744793.1	ribosomal protein L10 (Rpl10), mRNA
XM-040731444.1	-2,89340064261304	3,63859787034703	71,3804650587383	6,12026543472203e-08	8,31723060392047e-05	XM_040731444.1	2'-5'-oligoadenylate synthase-like protein 1 (LOC101822825), transcript variant X3, mRNA
XM-040741072.1	5,00138432089944	3,83179807400777	71,2984726037031	6,17496839708712e-08	8,31723060392047e-05	XM_040741072.1	TNF receptor superfamily member 17 (Tnfrsf17), mRNA
XM-040749545.1	-0,813726724312562	4,70182994670673	70,7001786340909	6,59084937876187e-08	8,66602538316061e-05	XM_040749545.1	speckle type BTB/POZ protein (LOC101840016), transcript variant X1, mRNA
XM-005070150.4	3,06522832461631	1,67501927624024	70,3254385484243	6,86702300289143e-08	8,81917391422503e-05	XM_005070150.4	C-C motif chemokine receptor 10 (Ccr10), transcript variant X1, mRNA
XM-040749546.1	-0,696405905508428	4,61499765575658	69,3023173230222	7,68825628479323e-08	9,64946056980503e-05	XM_040749546.1	speckle type BTB/POZ protein (LOC101840016), transcript variant X2, mRNA
XM-005084459.4	1,53558518877354	2,87538453704355	68,9717689792699	7,97628569776365e-08	9,78849780829555e-05	XM_005084459.4	non-SMC condensin II complex subunit G2 (Ncapg2), transcript variant X3, mRNA
XM-005087412.4	-2,14631745858583	4,41213061736937	68,7251401800462	8,19894409757859e-08	9,84301062705826e-05	XM_005087412.4	5'-nucleotidase, cytosolic IIIA (Nt5c3a), transcript variant X2, mRNA
XM-005087391.4	-2,43454966909776	4,03102125817161	68,4965437112179	8,41145780570767e-08	9,88328395451915e-05	XM_005087391.4	DExH-box helicase 58 (Dhx58), mRNA
NM-001281946.1	-1,89473811759497	4,71110368799868	68,1120794844271	8,78271037467125e-08	0,000101045082860593	NM_001281946.1	eukaryotic translation initiation factor 2 alpha kinase 2 (Eif2ak2), transcript variant 2, mRNA
XM-005075155.4	1,05640935178665	2,8645657293686	67,7968409408403	9,10062035506999e-08	0,000101678420145965	XM_005075155.4	polypeptide N-acetylgalactosaminyltransferase 7 (Galnt7), transcript variant X1, mRNA
XM-013115963.3	2,28872893810962	3,12456653199416	67,6950206424419	9,20599921646066e-08	0,000101678420145965	XM_013115963.3	centromere protein A (Cenpa), mRNA
XM-040750853.1	-1,48545420661844	6,32397386988068	67,4174158298787	9,50020699688868e-08	0,000102870476705133	XM_040750853.1	poly(ADP-ribose) polymerase family member 14 (Parp14), transcript variant X1, mRNA
XM-005067820.4	-2,79274448836352	3,14259182504061	67,0300318810971	9,92823951820589e-08	0,000105437903683347	XM_005067820.4	XIAP associated factor 1 (Xaf1), transcript variant X2, mRNA
XM-040745590.1	-1,0731652693459	6,43943722117004	66,5150004469299	1,05306061817696e-07	0,000109724942600386	XM_040745590.1	corepressor interacting with RBPJ, CIR1 (Cir1), mRNA
XM-040753637.1	1,2409385385625	2,40386889197593	66,0491724962435	1,11102832100401e-07	0,000110276276680867	XM_040753637.1	solute carrier family 39 member 10 (Slc39a10), transcript variant X1, mRNA
XM-040735280.1	-1,04029681188048	4,6739922257215	66,0236292860627	1,11430720351499e-07	0,000110276276680867	XM_040735280.1	NEDD4 binding protein 1 (N4bp1), mRNA
XM-005070347.4	2,581488648978	11,1384532102201	65,8858800988917	1,13217454459131e-07	0,000110276276680867	XM_005070347.4	ribosomal protein S27a (Rps27a), mRNA
XM-021227729.2	7,41885128555806	4,83009549755635	65,8397572562828	1,13822754070864e-07	0,000110276276680867	XM_021227729.2	gastrokine 2 (Gkn2), mRNA
XM-040752721.1	2,20499584869689	1,19131758004354	65,348151414936	1,20501012859085e-07	0,000114142213681085	XM_040752721.1	centromere protein M (Cenpm), transcript variant X1, mRNA
XM-040742239.1	-2,72534066140454	2,93934476156072	65,1843937561791	1,22820651300868e-07	0,000114142213681085	XM_040742239.1	DExD/H-box helicase 60 (Ddx60), transcript variant X6, mRNA
XM-005082863.4	1,92560002790627	2,97101877730018	65,0043012784693	1,2542870124125e-07	0,000114142213681085	XM_005082863.4	NIMA related kinase 2 (Nek2), mRNA
XM-040752542.1	2,34994752603381	4,56575664351748	64,9599309969331	1,26080599640486e-07	0,000114142213681085	XM_040752542.1	marker of proliferation Ki-67 (Mki67), mRNA
XM-021227674.2	-2,09118191893251	5,28112399255031	64,3169063607708	1,35959953507603e-07	0,000121100846330708	XM_021227674.2	epithelial stromal interaction 1 (Epsti1), transcript variant X2, mRNA
XM-013126232.3	-1,7934873756948	4,2415569880941	63,8772608870631	1,43205251930135e-07	0,000125385235509857	XM_013126232.3	5'-nucleotidase, cytosolic IIIA (Nt5c3a), transcript variant X3, mRNA
XM-005075156.4	1,03949422039162	2,83598814874141	63,754073607097	1,45311007399516e-07	0,000125385235509857	XM_005075156.4	polypeptide N-acetylgalactosaminyltransferase 7 (Galnt7), transcript variant X2, mRNA
XM-021224752.2	2,07594243115165	0,583830132876025	63,0840467714859	1,57379470648871e-07	0,000132301826473443	XM_021224752.2	centrosomal protein 55 (Cep55), transcript variant X4, mRNA
XM-021226880.2	1,46262412818311	0,481860977449589	63,0265975287796	1,58464616100476e-07	0,000132301826473443	XM_021226880.2	GRAM domain containing 2A (Gramd2a), transcript variant X1, mRNA
XM-021222963.2	-1,74291119762156	3,9015218057648	62,9192769333557	1,60513949980455e-07	0,000132301826473443	XM_021222963.2	poly(ADP-ribose) polymerase family member 10 (Parp10), mRNA
XM-005065675.4	0,615047615039632	11,4174556291019	62,5960884402952	1,66864058793133e-07	0,000135513246805765	XM_005065675.4	ribosomal protein S23 (Rps23), mRNA
XM-005086391.4	-0,90902360783896	3,24682393076637	62,2809590916961	1,73323644215178e-07	0,000136048667573609	XM_005086391.4	coenzyme Q6, monooxygenase (Coq6), transcript variant X2, mRNA
XM-005087277.4	-1,20877623344444	4,30588341661527	62,2313112916771	1,74366262096097e-07	0,000136048667573609	XM_005087277.4	tripartite motif-containing protein 30A (LOC101822541), transcript variant X2, mRNA
XM-040731442.1	-3,30114909023231	5,52294152868573	62,2053559340671	1,7491408441486e-07	0,000136048667573609	XM_040731442.1	2'-5'-oligoadenylate synthase-like protein 1 (LOC101822825), transcript variant X1, mRNA
XM-040728741.1	-0,817327538714138	3,66353014375064	62,0367855167097	1,7851853215754e-07	0,000136923714164833	XM_040728741.1	embryonic ectoderm development (Eed), transcript variant X1, mRNA
XM-013114015.3	-2,02666653404452	5,29175881684293	61,4108336251745	1,92637868367153e-07	0,000145729227982296	XM_013114015.3	epithelial stromal interaction 1 (Epsti1), transcript variant X1, mRNA
XM-040736313.1	-2,86028714385574	3,39319334019259	61,2777978735213	1,95794836565305e-07	0,000146115865601113	XM_040736313.1	apolipoprotein L2-like (LOC110339291), transcript variant X1, mRNA
XM-005083678.4	0,888000651982509	7,17580025697782	60,9720332530532	2,03269256161869e-07	0,000147800437358539	XM_005083678.4	phosphohistidine phosphatase 1 (Phpt1), mRNA
XM-013111205.3	1,98637192011475	0,952524312500485	60,8789631538511	2,05606426484351e-07	0,000147800437358539	XM_013111205.3	G2 and S-phase expressed 1 (Gtse1), transcript variant X1, mRNA
XM-005076945.4	-2,55553477653153	5,1278243939941	60,8601955726464	2,06081299373596e-07	0,000147800437358539	XM_005076945.4	schlafen family member 5 (Slfn5), mRNA
XM-040740441.1	4,79303715919082	0,579647673431394	60,5247325263862	2,14776845477882e-07	0,000149390516441947	XM_040740441.1	prolactin induced protein (LOC101840956), transcript variant X2, mRNA
XM-005070491.3	-1,31997968943361	2,45841366975705	60,5052414158037	2,15294374626818e-07	0,000149390516441947	XM_005070491.3	ring finger protein 25 (Rnf25), transcript variant X1, mRNA
XM-040749721.1	1,07776948489165	2,55654211819578	60,4632541936924	2,16413901842601e-07	0,000149390516441947	XM_040749721.1	ATPase H+ transporting V0 subunit a1 (Atp6v0a1), transcript variant X1, mRNA
XM-021227023.2	-1,88505052304549	6,38430421121543	60,043426947569	2,27968046098735e-07	0,000155423547873538	XM_021227023.2	ring finger protein 213 (Rnf213), transcript variant X1, mRNA
XM-040755065.1	0,833182007748161	7,30686462620966	59,8718630354983	2,32884172194755e-07	0,000156838969820526	XM_040755065.1	solute carrier family 25 member 3 (Slc25a3), transcript variant X1, mRNA
XM-005076562.4	-2,65211358933321	2,31723604455803	59,6387287903968	2,39753023464721e-07	0,000157747619925863	XM_005076562.4	protein phosphatase, Mg2+/Mn2+ dependent 1J (Ppm1j), mRNA
XM-040728828.1	1,9828018268656	0,832964978119734	59,5698313285413	2,41825513222835e-07	0,000157747619925863	XM_040728828.1	phosphodiesterase 4D (Pde4d), transcript variant X10, mRNA
XM-040749616.1	0,795517786293015	11,3249116029025	59,4496970001345	2,45486686565777e-07	0,000157747619925863	XM_040749616.1	ribosomal protein L23 (Rpl23), mRNA
XM-005083138.4	2,06554797860353	-0,683223300995561	59,4440782890343	2,45659411010145e-07	0,000157747619925863	XM_005083138.4	kelch like family member 13 (Klhl13), transcript variant X5, mRNA
XM-005070214.3	-3,79009039545457	2,3029597097923	59,2173318971732	2,52742945064927e-07	0,000158390501961729	XM_005070214.3	CD300e molecule (Cd300e), mRNA
XM-005065277.3	4,28609574350329	6,08713062096916	59,1108227052056	2,56147815148391e-07	0,000158390501961729	XM_005065277.3	marginal zone B and B1 cell specific protein (Mzb1), mRNA
XM-040738450.1	-2,04583294549138	4,15641608368927	59,0759620890808	2,57273200746753e-07	0,000158390501961729	XM_040738450.1	absent in melanoma 2 (Aim2), transcript variant X1, mRNA
XM-021234457.1	2,03897439874408	1,22107351752911	59,0494369246083	2,58133151828111e-07	0,000158390501961729	XM_021234457.1	kinesin family member 20A (Kif20a), transcript variant X2, mRNA
XM-005079586.4	2,5230884467443	7,09035419333835	58,6699328805287	2,70790400149224e-07	0,000164331088547701	XM_005079586.4	stathmin 1 (Stmn1), transcript variant X1, mRNA
XM-040749724.1	1,11089266175102	2,52793359549481	58,4673122089945	2,77827441620147e-07	0,000166768941695989	XM_040749724.1	ATPase H+ transporting V0 subunit a1 (Atp6v0a1), transcript variant X4, mRNA
XM-013112267.3	-4,04766938145414	6,81351519306396	58,3641887447732	2,81486209618865e-07	0,000167148327311744	XM_013112267.3	interferon induced protein with tetratricopeptide repeats 2 (Ifit2), mRNA
XM-005064766.4	1,96068939401188	1,83841428801519	58,0885278537523	2,91530150917774e-07	0,00016997007189903	XM_005064766.4	Rho GTPase activating protein 11A (Arhgap11a), transcript variant X1, mRNA
XM-005086128.4	0,647122843899655	10,6712361067936	57,9684086873221	2,9602993170531e-07	0,00016997007189903	XM_005086128.4	ubiquitin A-52 residue ribosomal protein fusion product 1 (Uba52), transcript variant X1, mRNA
XM-040744984.1	2,08237928937841	3,14292411150571	57,9476738964601	2,96814404386149e-07	0,00016997007189903	XM_040744984.1	kinesin family member 11 (Kif11), mRNA
XM-005085798.4	1,98767860513582	3,12698379075231	57,9020269473469	2,98549488885375e-07	0,00016997007189903	XM_005085798.4	cyclin dependent kinase inhibitor 3 (Cdkn3), transcript variant X2, mRNA
XM-013122813.3	1,05979056494026	6,63164715669592	57,2787212713567	3,2339628677401e-07	0,000182237107559265	XM_013122813.3	interleukin 13 receptor subunit alpha 1 (Il13ra1), mRNA
XM-040746505.1	-0,629945514093452	4,35396747620075	56,9551204310309	3,37189049867224e-07	0,000186606920612373	XM_040746505.1	p53 and DNA damage regulated 1 (Pdrg1), mRNA
XM-005067529.4	0,975658564379399	7,33485967029202	56,938629872312	3,37909098602732e-07	0,000186606920612373	XM_005067529.4	transmembrane protein 256 (Tmem256), mRNA
XM-005070795.4	1,73845647764127	3,3986622614982	56,7896407288362	3,44492051051643e-07	0,000188358703240356	XM_005070795.4	cyclin dependent kinase 1 (Cdk1), transcript variant X1, mRNA
XM-040753149.1	-1,52814210860864	6,7399317009364	56,6673860548419	3,49999505317956e-07	0,000189476207129674	XM_040753149.1	SP110 nuclear body protein (Sp110), transcript variant X1, mRNA
XM-005074699.4	-0,502073861714569	4,93108638586285	56,552491250709	3,55264055548712e-07	0,000189476207129674	XM_005074699.4	RNA binding motif protein 22 (Rbm22), mRNA
XM-005070131.4	-1,85865077962855	6,89114203180242	56,4835457805386	3,58465082466094e-07	0,000189476207129674	XM_005070131.4	interferon induced protein 35 (Ifi35), transcript variant X1, mRNA
XM-005083995.3	-0,545017017420198	6,21893038204243	56,445181070141	3,60260063534256e-07	0,000189476207129674	XM_005083995.3	SNW domain containing 1 (Snw1), mRNA
XM-013113450.3	-0,769180885247618	3,19769681454974	56,3396045728243	3,65251099752949e-07	0,000190288931441103	XM_013113450.3	SAP30 binding protein (LOC101840639), transcript variant X2, mRNA
XM-013126950.3	1,85102878161408	0,790268439575586	56,0204924712886	3,80806512565898e-07	0,000195809694810581	XM_013126950.3	C-type lectin domain containing 11A (Clec11a), transcript variant X2, mRNA
XM-013124287.3	-0,867806857340063	3,81427420057121	55,9778603309063	3,82939429225387e-07	0,000195809694810581	XM_013124287.3	nuclear receptor subfamily 1 group H member 2 (Nr1h2), transcript variant X1, mRNA
NM-001281945.1	-2,12662052571323	5,23272141471412	55,7706335367367	3,93496618039937e-07	0,000199361992978326	NM_001281945.1	eukaryotic translation initiation factor 2 alpha kinase 2 (Eif2ak2), transcript variant 1, mRNA
XM-040749427.1	1,84468600688309	0,607165120819893	55,379664593819	4,14300070997892e-07	0,000207993701098069	XM_040749427.1	proline rich 11 (Prr11), transcript variant X3, mRNA
XM-005070836.4	0,858591969664949	5,61902020746586	55,2722874657763	4,20223916452505e-07	0,000209067077136695	XM_005070836.4	eukaryotic translation initiation factor 4E binding protein 2 (Eif4ebp2), mRNA
XM-040741267.1	-0,989025101666751	3,52631395682777	54,915556815909	4,40585191173326e-07	0,000217239969619248	XM_040741267.1	nibrin (Nbn), transcript variant X1, mRNA
XM-021223414.2	2,50115798100085	0,767438526173725	54,7373971001689	4,51159717847567e-07	0,000220485347419593	XM_021223414.2	histone H2A type 1-E (LOC101840156), mRNA
XM-005086116.4	0,839348488375006	2,66058001103826	54,6592149815756	4,55888293309113e-07	0,000220841886927215	XM_005086116.4	phosphoinositide-3-kinase regulatory subunit 2 (Pik3r2), transcript variant X2, mRNA
XM-040744736.1	0,757653096217336	3,6854602242343	54,4291865243944	4,70120813083274e-07	0,00022542995359149	XM_040744736.1	centrin 2 (Cetn2), transcript variant X1, mRNA
XM-005087411.4	-1,56973099323193	4,24423312339593	54,3753254467425	4,73523732735999e-07	0,00022542995359149	XM_005087411.4	5'-nucleotidase, cytosolic IIIA (Nt5c3a), transcript variant X1, mRNA
XM-040745682.1	-0,65217080251772	4,94790264971713	54,2899793777058	4,78971641750797e-07	0,000225562540106254	XM_040745682.1	CWC22 spliceosome associated protein homolog (Cwc22), transcript variant X1, mRNA
XM-005081058.4	1,49793864670238	5,44540316877604	54,2434441021874	4,81971239543279e-07	0,000225562540106254	XM_005081058.4	aflatoxin B1 aldehyde reductase member 2 (LOC101835797), transcript variant X1, mRNA
XM-040756426.1	0,57503211523718	6,59221173490042	54,1180639659041	4,90156714549476e-07	0,000227465667262859	XM_040756426.1	WASP family member 2 (Wasf2), mRNA
XM-005069873.3	-1,09857163508761	3,68995001610116	53,5868720948548	5,26578283901405e-07	0,000242331326251427	XM_005069873.3	jumonji domain containing 6, arginine demethylase and lysine hydroxylase (Jmjd6), transcript variant X4, mRNA
XM-005067144.4	0,724756691635473	3,59140930474926	53,2933082340129	5,47980631019882e-07	0,000249084606256859	XM_005067144.4	anoctamin 6 (Ano6), transcript variant X2, mRNA
XM-005084261.4	-1,07848716313582	3,05224420004651	53,2626062697352	5,50273829554845e-07	0,000249084606256859	XM_005084261.4	pre-mRNA processing factor 3 (Prpf3), transcript variant X1, mRNA
XM-040740185.1	-1,30227674073572	7,95990042032565	53,1402829819522	5,59516129617848e-07	0,000249637323967421	XM_040740185.1	DnaJ heat shock protein family (Hsp40) member A1 (Dnaja1), transcript variant X1, mRNA
XM-005067582.4	0,69118617550086	11,3007317538133	53,112735591721	5,61621054295685e-07	0,000249637323967421	XM_005067582.4	ribosomal protein L26 (Rpl26), mRNA
XM-005067304.4	0,666963065541178	9,36781142847729	53,0680227186651	5,65056234534399e-07	0,000249637323967421	XM_005067304.4	prefoldin subunit 5 (Pfdn5), mRNA
XM-005075164.4	0,764781680756161	2,55433262348145	52,9489816304646	5,74315415957664e-07	0,000251134038917896	XM_005075164.4	chloride voltage-gated channel 3 (Clcn3), transcript variant X4, mRNA
XM-005075252.4	2,10134216323494	1,06225951902612	52,908031517391	5,77539166713254e-07	0,000251134038917896	XM_005075252.4	PDZ binding kinase (Pbk), mRNA
XM-021232365.2	-0,697230585457544	2,39974701939258	52,6917365314217	5,94901369509472e-07	0,000254546845821043	XM_021232365.2	spliceosome associated factor 3, U4/U6 recycling protein (Sart3), transcript variant X1, mRNA
XM-037984009.1	2,63139263031837	-0,244614757862232	137,565701003341	5,96312904422359e-07	0,000254546845821043	XM_037984009.1	DLG associated protein 5 (DLGAP5), transcript variant X2, mRNA
XM-013123197.3	-3,02520949385442	6,4083446039151	52,5388803612389	6,07518402500514e-07	0,000254546845821043	XM_013123197.3	interferon-induced protein 44 (LOC101834051), transcript variant X1, mRNA
XM-013119800.3	-3,0946779232479	5,22769994258385	57,797325174868	6,0963051977376e-07	0,000254546845821043	XM_013119800.3	2'-5'-oligoadenylate synthetase 3 (Oas3), transcript variant X1, mRNA
XM-021223011.2	-3,79085124056731	4,71499463224101	52,4890889805588	6,11691795945247e-07	0,000254546845821043	XM_021223011.2	apolipoprotein L2-like (LOC110339291), transcript variant X3, mRNA
XM-005063837.4	0,700834983203517	4,84554008171344	52,4730390672336	6,1304379425972e-07	0,000254546845821043	XM_005063837.4	damage specific DNA binding protein 1 (Ddb1), mRNA
XM-005075685.4	-2,14412873878739	2,08663885779615	52,0778601316533	6,47394902040389e-07	0,000265727601412614	XM_005075685.4	adrenomedullin (Adm), mRNA
XM-040731372.1	-3,46970267837206	6,46761382770865	52,053344395	6,4959485351845e-07	0,000265727601412614	XM_040731372.1	2'-5'-oligoadenylate synthase 1A-like (LOC121133964), mRNA
XM-040752203.1	-0,829228669505934	6,02113967352376	51,9361818798614	6,60223111557794e-07	0,00026665041475374	XM_040752203.1	histone H2A type 2-A (LOC121142393), mRNA
XM-040741761.1	0,683467988878233	11,1303789386989	51,9001591122433	6,63529325480805e-07	0,00026665041475374	XM_040741761.1	ribosomal protein S14 (Rps14), mRNA
XM-040728650.1	-0,89563718204143	2,98653276711491	51,8539915211358	6,67793379986743e-07	0,00026665041475374	XM_040728650.1	zinc finger C3HC-type containing 1 (Zc3hc1), mRNA
XM-005088091.4	0,668885540605995	10,5405034017179	51,7687359942957	6,75747298531024e-07	0,00026665041475374	XM_005088091.4	ribosomal protein L13a (Rpl13a), mRNA
XM-005070733.4	0,799413285147713	2,50560852910957	51,7661160761731	6,75993373633269e-07	0,00026665041475374	XM_005070733.4	ybeY metalloendoribonuclease (Ybey), transcript variant X1, mRNA
XM-005065771.4	-1,14373275545556	3,61980498151817	51,6683269702685	6,85249281618814e-07	0,000268384442043386	XM_005065771.4	nuclear receptor coactivator 7 (Ncoa7), transcript variant X1, mRNA
XM-005074067.4	-1,54944244495918	3,32699634069992	51,379414876268	7,13422125902175e-07	0,000276016826653516	XM_005074067.4	tripartite motif containing 21 (Trim21), transcript variant X1, mRNA
XM-021230788.2	2,47660125501274	1,75196617189539	51,3662814281787	7,14732837379632e-07	0,000276016826653516	XM_021230788.2	nucleolar and spindle associated protein 1 (Nusap1), transcript variant X2, mRNA
XM-040754583.1	1,16585456465806	7,43085477162529	51,2173557588864	7,29782878977033e-07	0,000279871734087692	XM_040754583.1	ribosomal protein L22 like 1 (Rpl22l1), transcript variant X1, mRNA
XM-005076451.4	0,557709570473951	10,7941579512771	51,0429419570568	7,47854817468353e-07	0,00028304568915233	XM_005076451.4	ribosomal protein L17 (Rpl17), mRNA
XM-040749092.1	-0,768552706381679	5,04291314960292	51,0187353221625	7,5040178155801e-07	0,00028304568915233	XM_040749092.1	mitochondrial ribosomal protein L49 (Mrpl49), mRNA
XM-005070348.4	0,679444896530836	3,52898745951468	50,9900215153653	7,53435395940036e-07	0,00028304568915233	XM_005070348.4	prolyl-tRNA synthetase associated domain-containing protein 1 (LOC101823187), transcript variant X1, mRNA
XM-040746627.1	3,15991973090393	0,107043394140171	55,8097432359585	7,72932425470764e-07	0,000287800172167877	XM_040746627.1	polycystin 1 like 1, transient receptor potential channel interacting (Pkd1l1), mRNA
XM-040754649.1	-0,588511863367852	2,65231724914416	50,7756660787309	7,76514299091222e-07	0,000287800172167877	XM_040754649.1	nuclear factor of activated T cells 2 interacting protein (LOC101824577), transcript variant X1, mRNA
XM-005063858.4	0,633057832320272	3,89620977101208	50,4867146688613	8,08868251423341e-07	0,000297792935444017	XM_005063858.4	glucosidase II alpha subunit (Ganab), transcript variant X1, mRNA
XM-040749999.1	0,988820125389777	0,63771346014768	50,2075940571548	8,41538993872226e-07	0,000307769201308608	XM_040749999.1	arylsulfatase G (Arsg), transcript variant X4, mRNA
XM-005063859.4	0,633695875653569	3,90471734571648	50,0657645739939	8,5869572844345e-07	0,00030819422095464	XM_005063859.4	glucosidase II alpha subunit (Ganab), transcript variant X2, mRNA
XM-008016298.2	2,37624241474045	0,128489003046226	126,701474422981	8,59534350205731e-07	0,00030819422095464	XM_008016298.2	PCNA clamp associated factor (PCLAF), transcript variant X4, mRNA
XM-005075163.4	0,807817354769478	2,45917409903469	50,0003031585497	8,66744288904909e-07	0,00030819422095464	XM_005075163.4	chloride voltage-gated channel 3 (Clcn3), transcript variant X1, mRNA
XM-013110477.3	1,27794638437347	2,68357159154951	49,9780983502835	8,69493273276594e-07	0,00030819422095464	XM_013110477.3	tumor protein p53 inducible nuclear protein 1 (Tp53inp1), transcript variant X1, mRNA
XM-021223556.2	-0,495127060879139	5,04126910226107	49,9691392510617	8,70605143939662e-07	0,00030819422095464	XM_021223556.2	TOX high mobility group box family member 4 (Tox4), mRNA
XM-005075037.4	0,602630524323231	5,41666534016583	49,8046651944202	8,91298519819567e-07	0,000313295962200352	XM_005075037.4	STT3 oligosaccharyltransferase complex catalytic subunit B (Stt3b), mRNA
XM-040751603.1	-2,85254338648464	6,98534318122443	49,7376522590322	8,99884884694202e-07	0,000313295962200352	XM_040751603.1	interferon induced protein 44 like (Ifi44l), transcript variant X1, mRNA
XM-040755681.1	2,42689657078384	1,64280340526047	49,6844480780523	9,06766939580964e-07	0,000313295962200352	XM_040755681.1	histone H2A type 1-B (LOC121143554), mRNA
XM-005087551.4	-2,76050373505705	6,4495181889561	49,6771953504176	9,07709581921923e-07	0,000313295962200352	XM_005087551.4	DnaJ heat shock protein family (Hsp40) member B1 (Dnajb1), mRNA
XM-005067871.4	2,54142514083928	1,70640545053081	49,5886215431511	9,19309233295901e-07	0,000315328777015732	XM_005067871.4	5',3'-nucleotidase, mitochondrial (Nt5m), transcript variant X1, mRNA
XM-005069293.4	2,31265055998339	3,3257681322748	49,2170273547747	9,69787675815486e-07	0,000329795998781274	XM_005069293.4	interleukin 18 (Il18), transcript variant X3, mRNA
XM-021231680.2	-0,853292720650256	4,08781490727408	49,165798632953	9,76983465466989e-07	0,000329795998781274	XM_021231680.2	WASP homolog associated with actin, golgi membranes and microtubules (Whamm), mRNA
XM-005066325.2	0,765004483428091	5,97343233766676	49,1486677504833	9,79402864698844e-07	0,000329795998781274	XM_005066325.2	family with sequence similarity 120A (Fam120a), mRNA
XM-040742221.1	-1,33389072932681	4,05642151727856	48,7999499520118	1,03011777112928e-06	0,000344771053289961	XM_040742221.1	membrane associated ring-CH-type finger 1 (Marchf1), transcript variant X1, mRNA
XM-005063204.4	-4,43133561442872	7,04790808996737	48,6561638064303	1,05186691744323e-06	0,000348123853344322	XM_005063204.4	interferon induced protein with tetratricopeptide repeats 3 (Ifit3), transcript variant X1, mRNA
XM-021235248.2	1,12544501269801	5,09604557982658	48,6504403426256	1,05274307381758e-06	0,000348123853344322	XM_021235248.2	single-pass membrane protein with coiled-coil domains 4 (Smco4), mRNA
XM-005073802.4	1,23798636042707	5,51123458929563	48,5615334321371	1,0664569935808e-06	0,000350559648889918	XM_005073802.4	DOP1 leucine zipper like protein B (Dop1b), transcript variant X5, mRNA
XM-021229058.2	-3,03492766955528	1,18715683488294	48,4291209753462	1,08724848228257e-06	0,000354015035288521	XM_021229058.2	uncharacterized LOC101831404 (LOC101831404), transcript variant X5, mRNA
XM-005073537.4	1,00147388429134	1,33595881771776	48,4072139189058	1,09073126663267e-06	0,000354015035288521	XM_005073537.4	carbamoyl-phosphate synthetase 2, aspartate transcarbamylase, and dihydroorotase (Cad), transcript variant X1, mRNA
XM-013121026.3	-1,48426456422989	2,80839598430863	48,3729678047417	1,09620040262091e-06	0,000354015035288521	XM_013121026.3	CDC42 effector protein 2 (Cdc42ep2), transcript variant X1, mRNA
XM-005072623.4	0,581303697668764	7,80134816118395	48,3067806273874	1,10685651164799e-06	0,000355378162786328	XM_005072623.4	eukaryotic translation initiation factor 3 subunit E (Eif3e), mRNA
XM-005066562.4	1,55949116413106	5,06510854756632	47,8448111241321	1,18449535551295e-06	0,000378107349785243	XM_005066562.4	ADAM metallopeptidase domain 9 (Adam9), mRNA
XM-013111439.3	1,45857968656125	5,45835220153142	47,5965981874589	1,22867770900071e-06	0,000389487941703962	XM_013111439.3	spermidine/spermine N1-acetyltransferase family member 2 (Sat2), transcript variant X2, mRNA
XM-040732402.1	1,42717271257208	-0,0666287245871833	47,5659778011049	1,23425303850126e-06	0,000389487941703962	XM_040732402.1	ZW10 interacting kinetochore protein (Zwint), transcript variant X1, mRNA
XM-040734724.1	-1,1672366743334	5,86773539809917	47,5260078195209	1,24157277655044e-06	0,000389571676205804	XM_040734724.1	transmembrane protein 123 (Tmem123), mRNA
XM-013123418.3	1,970493501664	2,40287399949191	47,4154208993242	1,26207544931795e-06	0,0003937675401872	XM_013123418.3	cell division cycle 20 (Cdc20), transcript variant X1, mRNA
XM-040756493.1	-2,48780221211621	5,26809572604359	47,2917769874074	1,28544230990468e-06	0,000398804865854922	XM_040756493.1	syndecan 3 (Sdc3), mRNA
XM-008013084.2	2,33372322629183	-0,387939432699316	115,01148426826	1,31839506385377e-06	0,000406743290537768	XM_008013084.2	baculoviral IAP repeat containing 5 (BIRC5), transcript variant X2, mRNA
XM-040732907.1	2,18022648822456	1,33402915622978	46,9039286230608	1,36189291664805e-06	0,000415934764311232	XM_040732907.1	MYB proto-oncogene like 2 (Mybl2), mRNA
XM-005073685.4	-1,1908496309443	4,5695727104493	46,8954815779425	1,3636128382758e-06	0,000415934764311232	XM_005073685.4	terminal nucleotidyltransferase 5A (Tent5a), transcript variant X1, mRNA
XM-013117216.3	-1,20085804861362	3,16159546381229	46,8603924131011	1,37078312155302e-06	0,000415934764311232	XM_013117216.3	serine protease FAM111A (LOC101841659), transcript variant X3, mRNA
XM-040750603.1	-1,45337939953427	4,74966442170144	46,6177521682746	1,42151883414332e-06	0,000425714691094022	XM_040750603.1	chromosome unknown C3orf38 homolog (CUNH3orf38), mRNA
XM-040749462.1	-1,36509254694459	5,75394074743983	46,5906654521421	1,42730999991413e-06	0,000425714691094022	XM_040749462.1	tripartite motif containing 25 (Trim25), mRNA
XM-005080880.4	2,22802441688635	2,59656890031987	46,5188444404258	1,44279181910653e-06	0,000425714691094022	XM_005080880.4	hepatocyte growth factor (Hgf), transcript variant X1, mRNA
XM-005087130.4	-0,708249860276057	5,58287726910912	46,5106986599348	1,44455940038046e-06	0,000425714691094022	XM_005087130.4	GABA type A receptor associated protein like 1 (Gabarapl1), mRNA
XM-005077500.4	0,926712627528806	6,6907371538349	46,4840399226702	1,45036089930108e-06	0,000425714691094022	XM_005077500.4	mitotic spindle organizing protein 2B (Mzt2b), mRNA
XM-005064807.4	1,38817408459539	4,55804450535421	46,4722944004071	1,45292512538618e-06	0,000425714691094022	XM_005064807.4	coiled-coil domain containing 34 (Ccdc34), mRNA
XM-040740126.1	-1,98162857549567	4,49787520588056	46,4212535559996	1,46412636726233e-06	0,000425714691094022	XM_040740126.1	cyclic GMP-AMP synthase (LOC106021433), mRNA
XM-037984008.1	2,64676904991519	0,45595439684047	112,294323001369	1,46468548652514e-06	0,000425714691094022	XM_037984008.1	DLG associated protein 5 (DLGAP5), transcript variant X1, mRNA
XM-040755691.1	2,56309668038245	1,49931262428825	46,3456812616191	1,48088657879959e-06	0,000428170054594913	XM_040755691.1	histone H2B type 1-C/E/F/G/I-like (LOC121143563), mRNA
XM-005082163.4	-0,904711881174188	4,81648612510095	46,1953671977918	1,51485572096605e-06	0,000435710376742861	XM_005082163.4	small nuclear RNA activating complex polypeptide 3 (Snapc3), mRNA
XM-040728444.1	0,881186563404528	5,15894606953003	46,1373955815463	1,5281855837558e-06	0,0004359072408091	XM_040728444.1	calumenin (Calu), transcript variant X2, mRNA
XM-005064093.3	-1,18923498463021	6,936340880286	46,0981586696091	1,53728105772287e-06	0,0004359072408091	XM_005064093.3	unc-93 homolog B1, TLR signaling regulator (Unc93b1), mRNA
XM-005083767.4	1,7449505203489	4,92328070322605	46,0898253273229	1,53922048308298e-06	0,0004359072408091	XM_005083767.4	transmembrane protein 141 (Tmem141), mRNA
XM-005072370.4	-0,893697124456983	5,57945147874301	45,9743309729156	1,56637943386086e-06	0,000437016824037573	XM_005072370.4	tubulin folding cofactor C (Tbcc), mRNA
XM-040748214.1	0,622530858226443	8,404600721408	45,969719511582	1,56747476055783e-06	0,000437016824037573	XM_040748214.1	elongin B (Elob), mRNA
XM-005081679.4	-0,861420239914304	4,46051729237863	45,9410228055304	1,57430990218608e-06	0,000437016824037573	XM_005081679.4	UBA like domain containing 1 (Ubald1), mRNA
XM-005068219.4	0,75199858831732	3,75562539764628	45,9066076310334	1,58255050645653e-06	0,000437016824037573	XM_005068219.4	heat shock protein family A (Hsp70) member 13 (Hspa13), mRNA
XM-013124894.3	-1,443535798369	6,49274588388045	45,9059594934186	1,58270615687952e-06	0,000437016824037573	XM_013124894.3	interferon regulatory factor 9 (Irf9), transcript variant X1, mRNA
XM-040749153.1	0,831573493902506	4,81220448691744	45,8214808129872	1,60313906736449e-06	0,000437569528192232	XM_040749153.1	pre-mRNA processing factor 8 (Prpf8), transcript variant X1, mRNA
XM-005080191.4	-1,17690115868732	4,0111716846418	45,7879957500187	1,61131852797186e-06	0,000437569528192232	XM_005080191.4	adenosine deaminase RNA specific (Adar), transcript variant X4, mRNA
XM-005083300.4	-0,846088446629195	3,42649457801662	45,7865047804858	1,61168379927515e-06	0,000437569528192232	XM_005083300.4	RNA exonuclease 1 homolog (Rexo1), mRNA
XM-040749002.1	4,13780407539285	3,43205410374202	45,767279430557	1,6164019946258e-06	0,000437569528192232	XM_040749002.1	C-type lectin domain family 10 member A (LOC101839449), transcript variant X1, mRNA
XM-005080190.4	-1,205018175118	4,050171967869	45,6756751301722	1,63909340615656e-06	0,000440162866852628	XM_005080190.4	adenosine deaminase RNA specific (Adar), transcript variant X3, mRNA
XM-013111022.3	-1,33205535173411	4,6527987312308	45,6643507622484	1,64192290619371e-06	0,000440162866852628	XM_013111022.3	histone H1.0 (LOC101827473), mRNA
XM-013112445.3	1,84085770005073	0,436002881312602	45,4935344598085	1,68526332005721e-06	0,000449598944863958	XM_013112445.3	centrosomal protein 55 (Cep55), transcript variant X2, mRNA
XM-005074039.4	0,997177782302936	2,72111240776317	45,4278292918719	1,70226928668174e-06	0,000451952495614002	XM_005074039.4	anaphase promoting complex subunit 15 (Anapc15), transcript variant X7, mRNA
XM-013121986.3	0,826476133236068	11,0980344090567	45,3442590643599	1,7241733023886e-06	0,000453809703786934	XM_013121986.3	ribosomal protein L35 (Rpl35), mRNA
XM-040733297.1	0,884118127567967	4,64398877260563	45,3384792969921	1,72569965586079e-06	0,000453809703786934	XM_040733297.1	cytoplasmic FMR1 interacting protein 1 (Cyfip1), transcript variant X1, mRNA
XM-005077792.4	-1,6165165310955	5,82538598207676	45,1738907989224	1,7697971107957e-06	0,000457090378026084	XM_005077792.4	alanyl aminopeptidase, membrane (LOC101825331), mRNA
XM-005085103.4	-0,700362981753631	4,07507157189949	45,1731755893516	1,7699914266134e-06	0,000457090378026084	XM_005085103.4	GRIP1 associated protein 1 (Gripap1), transcript variant X1, mRNA
XM-021226557.2	-1,44718609490015	6,58722239113705	45,1574797092553	1,77426178490027e-06	0,000457090378026084	XM_021226557.2	N-myc and STAT interactor (Nmi), transcript variant X2, mRNA
XM-005079048.3	-2,87396816603014	5,80855955807943	45,111538490685	1,78682642850457e-06	0,000457090378026084	XM_005079048.3	2'-5'-oligoadenylate synthetase 2 (Oas2), transcript variant X1, mRNA
XM-013110381.3	2,02375805891803	0,708634092391947	45,0729068331986	1,79746796550376e-06	0,000457090378026084	XM_013110381.3	cytochrome P450 7B1 (LOC101834951), mRNA
XM-005077079.4	-1,69235264985485	2,10616353767486	45,0686950879848	1,79863236075816e-06	0,000457090378026084	XM_005077079.4	notchless homolog 1 (Nle1), transcript variant X1, mRNA
XM-040750003.1	0,540313233212422	5,58769213894267	45,0553110042262	1,8023381044729e-06	0,000457090378026084	XM_040750003.1	protein kinase cAMP-dependent type I regulatory subunit alpha (Prkar1a), transcript variant X3, mRNA
XM-013110577.3	2,6217612451892	3,08437922137133	45,0479086959767	1,80439125035648e-06	0,000457090378026084	XM_013110577.3	histone H3 (LOC101828345), mRNA
XM-040737696.1	2,39022005407613	3,67058863927106	45,0044455731036	1,81649861278699e-06	0,000458056252934011	XM_040737696.1	coiled-coil-helix-coiled-coil-helix domain containing 6 (Chchd6), mRNA
XM-005074478.4	-0,682352455217413	3,54651299015636	44,9161157684425	1,84138149959852e-06	0,000462220236062857	XM_005074478.4	syntaxin 16 (Stx16), transcript variant X2, mRNA
XM-005078607.4	0,925538610020765	7,31066517016538	44,7258668652377	1,89626286017887e-06	0,000473474028453857	XM_005078607.4	homocysteine inducible ER protein with ubiquitin like domain 1 (Herpud1), transcript variant X1, mRNA
XM-013118577.3	2,160044363526	2,07443797963687	44,6607669494474	1,91545482979407e-06	0,000473474028453857	XM_013118577.3	SHC binding and spindle associated 1 (Shcbp1), mRNA
XM-021228376.2	-0,985277905397959	2,47229908362534	44,6561390220749	1,91682731726433e-06	0,000473474028453857	XM_021228376.2	MOB kinase activator 3C (Mob3c), transcript variant X1, mRNA
XM-005085904.3	-1,7870637327684	3,99115326352235	44,6181602252738	1,92813163186191e-06	0,000473474028453857	XM_005085904.3	TSPY like 2 (Tspyl2), mRNA
XM-005065775.4	1,70542763019975	2,99118363752007	44,5960418738974	1,93474899952169e-06	0,000473474028453857	XM_005065775.4	centromere protein W (Cenpw), mRNA
XM-005070326.4	-0,745248539280442	2,44788194813052	44,5684149067293	1,94304965900777e-06	0,000473474028453857	XM_005070326.4	ORC ubiquitin ligase 1 (Obi1), transcript variant X3, mRNA
XM-007989720.2	2,22519036649782	-0,91275313057498	105,191306165957	1,95093032669774e-06	0,000473474028453857	XM_007989720.2	NUF2 component of NDC80 kinetochore complex (NUF2), transcript variant X2, mRNA
XM-021223588.2	-2,09604202362374	2,84532328071484	44,5295161369598	1,95480368114369e-06	0,000473474028453857	XM_021223588.2	hematopoietic SH2 domain containing (Hsh2d), transcript variant X2, mRNA
XM-005072078.4	-0,982567415627393	2,3395083635128	44,4394551522008	1,98231963600542e-06	0,000477546510728024	XM_005072078.4	MOB kinase activator 3C (Mob3c), transcript variant X2, mRNA
XM-040730792.1	-1,05822233619918	4,48206206966342	44,4180815870797	1,98891238351886e-06	0,000477546510728024	XM_040730792.1	Rho associated coiled-coil containing protein kinase 2 (Rock2), transcript variant X1, mRNA
XM-021234512.2	-0,743534397889545	4,1750521888229	44,3787344475829	2,00111250089903e-06	0,00047814530197858	XM_021234512.2	pelota mRNA surveillance and ribosome rescue factor (Pelo), mRNA
XM-040738420.1	1,72559725337096	2,64798068113903	44,345360891991	2,01152516932548e-06	0,00047814530197858	XM_040738420.1	assembly factor for spindle microtubules (Aspm), mRNA
XM-021228673.2	1,19850343999896	1,71717665482902	44,3014375953371	2,02532062803185e-06	0,00047814530197858	XM_021228673.2	GINS complex subunit 1 (Gins1), transcript variant X3, mRNA
XM-013111665.3	0,773210497750993	5,77312529577055	44,2991581080783	2,02603941516348e-06	0,00047814530197858	XM_013111665.3	N-alpha-acetyltransferase 38, NatC auxiliary subunit (Naa38), transcript variant X1, mRNA
XM-005084365.4	1,60787927933877	3,7294947414543	44,1344986642698	2,07871345375895e-06	0,000487945081548761	XM_005084365.4	cell division cycle associated 8 (Cdca8), mRNA
XM-005071479.4	2,18717354101118	2,36786805813643	44,1144318876599	2,08523539123402e-06	0,000487945081548761	XM_005071479.4	NUF2 component of NDC80 kinetochore complex (Nuf2), mRNA
XM-005086723.4	0,619447407243568	11,1487025749235	44,0841850092096	2,09510869015402e-06	0,000488186845169054	XM_005086723.4	ribosomal protein S5 (Rps5), mRNA
XM-005086676.3	2,60558350973345	3,68408179440949	43,9279104098525	2,14694917947452e-06	0,000498164375997063	XM_005086676.3	H1.5 linker histone, cluster member (H1-5), mRNA
XM-005075627.4	0,799459689661791	10,4506201340619	43,8790642996302	2,16344187110801e-06	0,000498936914257915	XM_005075627.4	ribosomal protein S15a (Rps15a), mRNA
XM-013119793.3	0,619532593596697	2,7620038016216	43,8522085077326	2,17256914877778e-06	0,000498936914257915	XM_013119793.3	potassium channel tetramerization domain containing 10 (Kctd10), transcript variant X1, mRNA
NM-001310564.1	1,5669662727608	2,65744249844603	43,8380946266694	2,17738295552944e-06	0,000498936914257915	NM_001310564.1	cyclin B1 (Ccnb1), mRNA
XM-040755703.1	2,21585082999889	2,74922289960145	43,7734669589514	2,19957630021862e-06	0,000501939676046582	XM_040755703.1	histone H3.1 (LOC101827820), mRNA
XM-013118344.3	0,694670724133256	6,08030632392499	43,6075155620639	2,25771656066852e-06	0,000513086993194891	XM_013118344.3	clathrin heavy chain (Cltc), transcript variant X1, mRNA
XM-005087120.4	2,2598729001813	9,07367670763316	43,5004855478701	2,2961126390259e-06	0,000519674280235928	XM_005087120.4	glycoprotein nmb (Gpnmb), mRNA
XM-013117210.3	-1,19400482567708	3,21272175064329	43,4700926735388	2,30714676639345e-06	0,00052004029807066	XM_013117210.3	serine protease FAM111A (LOC101841659), transcript variant X2, mRNA
XM-005068775.4	-1,18987179929746	4,03319197169098	43,335516302342	2,35671288289207e-06	0,000527046332615982	XM_005068775.4	phosphatidylinositol 4-kinase type 2 beta (Pi4k2b), transcript variant X1, mRNA
XM-005073240.4	0,747854238816658	3,07669474416977	43,3173455167246	2,36349497787148e-06	0,000527046332615982	XM_005073240.4	FIG4 phosphoinositide 5-phosphatase (Fig4), mRNA
XM-005071304.4	-2,12708448998473	7,52784669964713	43,3083505262805	2,36686025077436e-06	0,000527046332615982	XM_005071304.4	immediate early response 5 (Ier5), mRNA
XM-040749286.1	-0,883905678153292	6,51966242598212	43,1874994365007	2,41259046179654e-06	0,000533508237366505	XM_040749286.1	proteasome 26S subunit, non-ATPase 11 (Psmd11), mRNA
XM-005079430.4	0,763283882796456	6,10720141638868	43,1806770367631	2,41520098764353e-06	0,000533508237366505	XM_005079430.4	transmembrane 9 superfamily member 2 (Tm9sf2), mRNA
XM-040744242.1	1,73753343883233	0,836490919344358	43,1538364768027	2,42550156683007e-06	0,000533648998114039	XM_040744242.1	kinesin family member 4A (Kif4a), transcript variant X1, mRNA
XM-005083342.4	2,38707085893407	-0,63458780887393	42,9757462736608	2,4950875476261e-06	0,000544830707734734	XM_005083342.4	mitotic spindle positioning (LOC101840312), transcript variant X2, mRNA
XM-005070132.4	0,678464370035513	9,64930048099623	42,9733078072059	2,49605550226148e-06	0,000544830707734734	XM_005070132.4	ribosomal protein L27 (Rpl27), mRNA
XM-005086220.4	0,619351467202571	11,210555823594	42,8356934377097	2,55135928159704e-06	0,000554559704029919	XM_005086220.4	ribosomal protein S16 (Rps16), mRNA
XM-040756716.1	0,798257141477407	2,03528042462468	42,7899586497975	2,57003723054633e-06	0,000554559704029919	XM_040756716.1	poly(A) binding protein cytoplasmic 4 (Pabpc4), transcript variant X4, mRNA
XM-013112955.3	2,27863232912786	3,7064669992127	42,7882124143047	2,57075337229573e-06	0,000554559704029919	XM_013112955.3	interleukin 18 (Il18), transcript variant X1, mRNA
XM-005087079.4	-0,681716284822485	6,65100575359166	42,6256034305207	2,63841538699543e-06	0,000566818323420083	XM_005087079.4	RAB8A, member RAS oncogene family (Rab8a), mRNA
XM-040741419.1	0,613356854969638	10,3284449556163	42,5879961102936	2,65434219994058e-06	0,000566818323420083	XM_040741419.1	ribosomal protein L7 (Rpl7), mRNA
XM-040757616.1	-0,785447016664605	4,98163978059377	42,5785197343516	2,65837218900843e-06	0,000566818323420083	XM_040757616.1	biogenesis of ribosomes BRX1 (Brix1), mRNA
XM-021233980.2	1,72646266815689	2,90587844866697	42,2199520900204	2,81593488392429e-06	0,000597337304547321	XM_021233980.2	centromere protein E (Cenpe), mRNA
XM-040736789.1	-1,64700406965513	4,44096706327327	42,2040901410996	2,82313915121778e-06	0,000597337304547321	XM_040736789.1	mixed lineage kinase domain like pseudokinase (Mlkl), mRNA
XM-040756714.1	0,796876384932025	2,12652303352509	42,0790510338918	2,88064749837259e-06	0,000607178921565374	XM_040756714.1	poly(A) binding protein cytoplasmic 4 (Pabpc4), transcript variant X2, mRNA
XM-005066470.4	1,52228127315537	2,99350439167295	41,9721846284564	2,93082333409321e-06	0,000615406037269824	XM_005066470.4	histone H1.4 (LOC101828346), transcript variant X2, mRNA
XM-040756713.1	0,792483420339253	2,12409336635164	41,8688012417557	2,98028310432879e-06	0,000623421038460051	XM_040756713.1	poly(A) binding protein cytoplasmic 4 (Pabpc4), transcript variant X1, mRNA
XM-005080349.4	2,46744764585605	4,43331730051145	41,7808942506992	3,02306391287009e-06	0,000629983703865426	XM_005080349.4	claudin 3 (Cldn3), mRNA
XM-005072654.4	0,650311297742753	11,1906504979572	41,7210110248855	3,05259460970622e-06	0,00063069030159405	XM_005072654.4	ribosomal protein L30 (Rpl30), mRNA
XM-005084699.4	0,671770732475482	10,9429272588789	41,7099265359494	3,05809563313409e-06	0,00063069030159405	XM_005084699.4	ribosomal protein L18 (Rpl18), mRNA
XM-005086776.4	0,809149352152869	6,44504564626337	41,704653521664	3,06071637018697e-06	0,00063069030159405	XM_005086776.4	histone H2A.V (LOC101837114), transcript variant X1, mRNA
XM-040737794.1	1,19631740841789	2,09408183549463	41,6506686565152	3,08769039797989e-06	0,000633883325420229	XM_040737794.1	non-SMC condensin I complex subunit D2 (Ncapd2), transcript variant X1, mRNA
XM-040730884.1	1,57342741554771	4,24916518861559	41,5784517213648	3,12418530971924e-06	0,000639000035347908	XM_040730884.1	ribonucleotide reductase regulatory subunit M2 (Rrm2), mRNA
XM-040744695.1	-0,932597187278076	1,86559736831038	41,5032574399049	3,16269140994671e-06	0,000644488820748697	XM_040744695.1	FMRP translational regulator 1 (Fmr1), transcript variant X11, mRNA
XM-040756715.1	0,783804744671653	2,12068267604973	41,4332010616961	3,19903818013946e-06	0,00064949883992655	XM_040756715.1	poly(A) binding protein cytoplasmic 4 (Pabpc4), transcript variant X3, mRNA
XM-040752569.1	0,654941487128041	11,5656906834214	41,3363998002358	3,25002155418827e-06	0,000657432931532941	XM_040752569.1	ribosomal protein S3A (Rps3a), mRNA
XM-040750845.1	-1,48875029868628	5,25483155063888	41,2468415739292	3,29798964625161e-06	0,000664701387681019	XM_040750845.1	poly(ADP-ribose) polymerase family member 9 (Parp9), transcript variant X1, mRNA
XM-005077464.4	1,94188050871418	2,50487792281714	41,1533775605428	3,34888435598286e-06	0,000672504689726537	XM_005077464.4	SMAD family member 9 (Smad9), mRNA
XM-005083680.4	-1,05191976323387	1,29091398440023	41,1241657546422	3,36496860903188e-06	0,00067328632777238	XM_005083680.4	TNF receptor associated factor 2 (Traf2), transcript variant X3, mRNA
XM-013121945.3	-0,825005318593397	1,79162527511266	41,1013185096372	3,37760790256676e-06	0,000673375519174538	XM_013121945.3	TATA-box binding protein associated factor, RNA polymerase I subunit B (Taf1b), transcript variant X2, mRNA
XM-040738879.1	-0,96885660316987	3,44104888673572	41,0759242297812	3,39171775113665e-06	0,0006737561909668	XM_040738879.1	tudor domain containing 7 (Tdrd7), transcript variant X1, mRNA
XM-005074653.4	0,805047663815964	7,46443280421615	40,9469731104248	3,46437816327991e-06	0,000685723368060823	XM_005074653.4	SEC11 homolog C, signal peptidase complex subunit (Sec11c), mRNA
XM-040753710.1	0,531471897067368	8,23423957137246	40,91972434769	3,4799509454153e-06	0,000686345753605766	XM_040753710.1	ATP synthase membrane subunit c locus 2 (Atp5mc2), transcript variant X2, mRNA
XM-040754492.1	-0,751390589979076	3,87458968628636	40,8761699286515	3,50500315296083e-06	0,000688826669463022	XM_040754492.1	exosome component 9 (Exosc9), transcript variant X1, mRNA
XM-005070576.4	0,804258261546976	9,42927384404558	40,7889880878693	3,5557496779702e-06	0,000696250515977081	XM_005070576.4	eukaryotic translation elongation factor 1 beta 2 (Eef1b2), mRNA
XM-040750229.1	0,814074498310767	3,56144524865933	40,7681582224598	3,56799391607841e-06	0,000696250515977081	XM_040750229.1	tubulin folding cofactor D (Tbcd), mRNA
XM-005084969.4	-0,7635050370996	4,81869790904597	40,6801165972779	3,62026311952533e-06	0,000703962713072771	XM_005084969.4	TP53 regulating kinase (Tp53rk), mRNA
XM-013121820.3	3,35925156371077	4,06546416476348	40,6300381630241	3,65037070358982e-06	0,000705633455088576	XM_013121820.3	FXYD domain containing ion transport regulator 3 (Fxyd3), mRNA
XM-040758159.1	-1,04370341378115	6,49929767781314	40,6233533234481	3,65441054895213e-06	0,000705633455088576	XM_040758159.1	mitochondrial ribosomal protein L18 (Mrpl18), mRNA
NM-001281383.1	1,83483184291881	3,85809146733422	40,5486469235572	3,69989507230785e-06	0,000711926848338427	NM_001281383.1	cyclin B2 (Ccnb2), mRNA
XM-005084683.4	0,844436481671593	3,65130104941753	40,4976689927099	3,73129118306801e-06	0,000714457497632126	XM_005084683.4	nodal modulator 1 (LOC101835890), mRNA
XM-005087366.4	4,20303867089476	2,19700976910799	40,4853506586858	3,73892178791258e-06	0,000714457497632126	XM_005087366.4	keratin 15 (Krt15), mRNA
XM-005086745.4	-1,37334339702141	2,53756384201471	40,2968240167331	3,85787948835676e-06	0,000732858265606957	XM_005086745.4	DNA ligase 1 (Lig1), transcript variant X2, mRNA
XM-005078135.4	0,654729283295549	9,92785116742838	40,2880224907592	3,86353428621765e-06	0,000732858265606957	XM_005078135.4	histone H3.3A (LOC101833432), mRNA
XM-005074523.4	-1,03340569777668	4,66743271818916	40,270174709809	3,87502921840561e-06	0,000732858265606957	XM_005074523.4	opioid growth factor receptor (Ogfr), transcript variant X1, mRNA
XM-013123226.3	-2,61455109466582	0,813985333477403	40,2060995391272	3,91660912853787e-06	0,000738193933496162	XM_013123226.3	nexilin F-actin binding protein (Nexn), transcript variant X4, mRNA
XM-037984841.1	-2,62630172553008	3,87915914222131	89,3612558034752	3,96510363973096e-06	0,000744792120409873	XM_037984841.1	MX dynamin like GTPase 2 (MX2), transcript variant X2, mRNA
NM-001281389.1	-0,728547155375115	1,91178109469917	40,1003753610191	3,98629679176859e-06	0,000746234759419081	NM_001281389.1	immunoglobulin mu DNA binding protein 2 (Ighmbp2), mRNA
XM-013123816.3	-0,690292052678721	2,65717097985607	39,9856604665587	4,06346237464016e-06	0,000758110291138947	XM_013123816.3	sodium channel modifier 1 (Scnm1), transcript variant X2, mRNA
XM-040755947.1	1,27165702119468	3,32431139334811	39,8994861124784	4,1225139281996e-06	0,000765441485555074	XM_040755947.1	sushi domain containing 3 (Susd3), mRNA
XM-005086062.4	1,33538261635281	2,11883836088334	39,8879672281694	4,13047882615189e-06	0,000765441485555074	XM_005086062.4	TPX2 microtubule nucleation factor (Tpx2), transcript variant X5, mRNA
XM-040748150.1	-0,921117810538261	6,58584343051752	39,8471798496367	4,15881867903375e-06	0,000768115728197189	XM_040748150.1	solute carrier family 3 member 2 (Slc3a2), mRNA
XM-005070038.4	-0,818630136736176	1,99275499852688	39,8217327732856	4,17660846749107e-06	0,000768830086695756	XM_005070038.4	tousled like kinase 2 (Tlk2), transcript variant X4, mRNA
XM-005066171.4	0,979194035481675	5,95596762539862	39,7924712013929	4,19716881421209e-06	0,000770048008624746	XM_005066171.4	ER degradation enhancing alpha-mannosidase like protein 1 (Edem1), mRNA
XM-005078927.4	-0,642155807804231	2,50196432827273	39,7664631315649	4,21553691076722e-06	0,000770856987947712	XM_005078927.4	spliceosome associated factor 3, U4/U6 recycling protein (Sart3), transcript variant X2, mRNA
XM-040744288.1	-0,930293570345398	2,65418123522566	39,7334957070776	4,23894764106792e-06	0,000772579684918596	XM_040744288.1	R3H domain and coiled-coil containing 1 like (R3hcc1l), mRNA
XM-013125222.3	1,3975586173337	1,9053647739756	39,6840916222495	4,2742994007803e-06	0,000776460230620695	XM_013125222.3	TPX2 microtubule nucleation factor (Tpx2), transcript variant X6, mRNA
XM-005065774.4	-0,688269226183732	2,87600016680236	39,5033573412634	4,40642602028784e-06	0,0007957637566369	XM_005065774.4	tRNA methyltransferase 11 homolog (Trmt11), transcript variant X1, mRNA
XM-038006680.1	2,44410293644421	-0,0205468058537167	87,1338083352522	4,42132889724603e-06	0,0007957637566369	XM_038006680.1	centromere protein A (CENPA), transcript variant X2, mRNA
XM-005082306.4	-1,00639596125043	1,46659207244738	39,4800485381263	4,42379170808939e-06	0,0007957637566369	XM_005082306.4	protein O-linked mannose N-acetylglucosaminyltransferase 2 (beta 1,4-) (Pomgnt2), mRNA
XM-005073102.4	-0,62776994055872	4,61257535945836	39,358021621497	4,515946666051e-06	0,000809703372357143	XM_005073102.4	ER membrane protein complex subunit 8 (Emc8), mRNA
XM-005085690.4	0,907157904613375	2,69511799098368	39,3159485310757	4,54820990524659e-06	0,000811098629166061	XM_005085690.4	protein phosphatase, Mg2+/Mn2+ dependent 1L (Ppm1l), mRNA
XM-005074477.4	-0,668691172940032	3,54651552157142	39,3095960813809	4,55310327106835e-06	0,000811098629166061	XM_005074477.4	syntaxin 16 (Stx16), transcript variant X1, mRNA
XM-038001413.1	-1,06373744579903	1,89016122015463	86,2497939218457	4,61987602738288e-06	0,000817401784080515	XM_038001413.1	SP100 nuclear antigen (SP100), transcript variant X13, mRNA
XM-005063906.4	0,70298148673343	5,16450197021131	39,2106722584214	4,63006004823335e-06	0,000817401784080515	XM_005063906.4	FKBP prolyl isomerase 2 (Fkbp2), transcript variant X5, mRNA
XM-021233330.2	-1,44200208456127	10,075711431351	39,2070682246092	4,63289074346663e-06	0,000817401784080515	XM_021233330.2	ubiquitin C (Ubc), mRNA
XM-007989718.2	2,10081878598623	-0,88508520080874	85,7100225689337	4,74642466066317e-06	0,000834766100192557	XM_007989718.2	NUF2 component of NDC80 kinetochore complex (NUF2), transcript variant X1, mRNA
XM-005070270.4	-0,654389412317815	5,87795772879416	39,0284159755393	4,77563154492338e-06	0,000835588721706186	XM_005070270.4	nucleolar protein interacting with the FHA domain of MKI67 (Nifk), mRNA
XM-005077826.4	0,720935018347698	10,0045371312745	39,02136507598	4,78136382839263e-06	0,000835588721706186	XM_005077826.4	ribosomal protein S17 (Rps17), mRNA
XM-013116372.3	-2,32869939750319	8,90161074478031	38,9096505558469	4,87320692971241e-06	0,000847251671840885	XM_013116372.3	interferon-induced transmembrane protein 1 (LOC106021464), mRNA
XM-040738073.1	1,40277485471437	5,64684472099166	38,9029404106386	4,87878515944882e-06	0,000847251671840885	XM_040738073.1	epithelial cell adhesion molecule (Epcam), mRNA
NM-001281622.1	-1,47807019953851	4,46351082524956	38,8717547932252	4,90480281412042e-06	0,00084909978246704	NM_001281622.1	signal transducer and activator of transcription 2 (Stat2), mRNA
XM-040744317.1	0,739505795091904	3,76878971860475	38,8428259003377	4,92907468528096e-06	0,000850635063812362	XM_040744317.1	ATPase copper transporting alpha (Atp7a), mRNA
XM-005077169.4	0,851948748306429	5,51975144537796	38,780087832892	4,98216985659108e-06	0,000857119464674099	XM_005077169.4	mannosidase alpha class 2A member 1 (Man2a1), mRNA
XM-007968659.2	-2,4512348389195	3,63526875267076	84,2119581331448	5,12029284106465e-06	0,000878146123773149	XM_007968659.2	MX dynamin like GTPase 2 (MX2), transcript variant X3, mRNA
XM-040730375.1	2,21226574522073	1,86921444771821	38,5872840941507	5,14933035289619e-06	0,000880392010552134	XM_040730375.1	DEP domain containing MTOR interacting protein (Deptor), transcript variant X1, mRNA
XM-013117165.2	-2,87897036876017	4,36164585216479	38,5626292239048	5,17114881838492e-06	0,000880722827779248	XM_013117165.2	DExD/H-box helicase 60 (Ddx60), transcript variant X1, mRNA
XM-013116691.3	-1,02310805730073	4,61992439978214	38,5491036801408	5,18316165124322e-06	0,000880722827779248	XM_013116691.3	opioid growth factor receptor (Ogfr), transcript variant X2, mRNA
XM-021229017.2	-1,66815056389301	-0,0204882797017861	38,3934802480718	5,32361839943008e-06	0,000901814424816339	XM_021229017.2	acyl-CoA synthetase family member 3 (Acsf3), transcript variant X5, mRNA
XM-013118737.2	-1,01858046288787	0,748288696137799	38,3600442387846	5,35434093873119e-06	0,00090203216020372	XM_013118737.2	protein HIRA (LOC101831864), transcript variant X3, mRNA
XM-040755680.1	-1,46618692073576	4,07733214466142	38,3490857727679	5,36445261631799e-06	0,00090203216020372	XM_040755680.1	histone H2A type 1-B (LOC121143553), mRNA
XM-013115986.3	0,569355307038269	1,82767472154836	38,329320525996	5,38274388431395e-06	0,00090203216020372	XM_013115986.3	general transcription factor IIIC subunit 2 (Gtf3c2), transcript variant X2, mRNA
XM-005065662.4	1,07594157670465	2,84623325049523	38,3077807316254	5,40275578484761e-06	0,00090203216020372	XM_005065662.4	dihydrofolate reductase (Dhfr), mRNA
XM-038009837.1	1,67877618737072	0,609417353104787	83,1517362768606	5,40657404439068e-06	0,00090203216020372	XM_038009837.1	kinetochore scaffold 1 (KNL1), transcript variant X1, mRNA
XM-007995206.2	-1,38697471641119	2,74197463997753	83,0229075616704	5,44266679576942e-06	0,000905318768462562	XM_007995206.2	shiftless antiviral inhibitor of ribosomal frameshifting (SHFL), transcript variant X2, mRNA
XM-005085960.4	-1,79772592289374	7,95097164518233	38,2134261491104	5,49139044109135e-06	0,00091068031747396	XM_005085960.4	lymphocyte antigen 6 family member E (Ly6e), transcript variant X1, mRNA
XM-005085420.4	-0,798377804020614	1,58487472685382	38,1698598307952	5,53285629021968e-06	0,000914809747817639	XM_005085420.4	general transcription factor IIIC subunit 5 (Gtf3c5), transcript variant X1, mRNA
XM-005083376.4	-0,644427671894517	4,14618775117647	38,0065904142556	5,69135656447419e-06	0,000936930780302731	XM_005083376.4	A-kinase anchoring protein 8 like (Akap8l), transcript variant X1, mRNA
XM-038001412.1	-1,49374324153988	3,40660008115491	82,1314558000378	5,70057841122913e-06	0,000936930780302731	XM_038001412.1	SP100 nuclear antigen (SP100), transcript variant X12, mRNA
NM-001281700.1	0,544983397507651	7,72157990490974	37,9786776093573	5,71895238795019e-06	0,000937161503478224	NM_001281700.1	ATP synthase F1 subunit alpha (Atp5f1a), mRNA
XM-005087133.4	3,24959011381971	1,68943539683819	37,9547192147035	5,74275651558556e-06	0,000938278064546441	XM_005087133.4	C-type lectin domain containing 9A (Clec9a), mRNA
XM-005086968.4	1,92535834238569	-0,77701309807017	37,9052678645381	5,79223602300862e-06	0,000943570625765865	XM_005086968.4	DEP domain containing 1 (Depdc1), transcript variant X1, mRNA
XM-005076896.4	0,674549022097883	6,13076548503279	37,887628201345	5,80999943463713e-06	0,00094368061405412	XM_005076896.4	clathrin heavy chain (Cltc), transcript variant X2, mRNA
XM-005078535.4	1,74439161664108	2,12231699326547	37,6469104238477	6,05851160429341e-06	0,000981159075763928	XM_005078535.4	SPC24 component of NDC80 kinetochore complex (Spc24), mRNA
XM-005078195.4	0,883874531205171	4,66960098653991	37,602724218177	6,10539095417499e-06	0,000985859970916257	XM_005078195.4	dual specificity phosphatase 23 (Dusp23), mRNA
XM-040731682.1	0,588326547479246	11,9861037599414	37,4344746021092	6,28759529838305e-06	0,0010123211742213	XM_040731682.1	ribosomal protein lateral stalk subunit P0 (Rplp0), mRNA
XM-021225533.2	1,66382737249494	-0,0262527104240308	37,2211415755721	6,52730627190262e-06	0,00104786035337079	XM_021225533.2	trophinin associated protein (LOC101841055), mRNA
XM-040753272.1	-1,0144128152459	2,91687821141098	37,1976308992348	6,55433516488291e-06	0,00104914958013187	XM_040753272.1	DnaJ heat shock protein family (Hsp40) member B2 (Dnajb2), transcript variant X4, mRNA
XM-040729470.1	-4,11166337486925	3,47786029335448	37,1660106654183	6,59088215527398e-06	0,00105195050908338	XM_040729470.1	neuralized E3 ubiquitin protein ligase 3 (Neurl3), transcript variant X2, mRNA
XM-040735265.1	0,82798298137366	11,6674878508012	37,107565466139	6,65902728693394e-06	0,00105976404292115	XM_040735265.1	ribosomal protein L13 (Rpl13), mRNA
XM-040746050.1	1,10408115665387	2,09595561250187	37,0865289602392	6,68374517458121e-06	0,00106064121701458	XM_040746050.1	kinetochore scaffold 1 (Knl1), transcript variant X1, mRNA
XM-005070133.4	-0,83892138655836	1,16769838014673	36,9592022463193	6,83553277589558e-06	0,00108162023500303	XM_005070133.4	RUN domain containing 1 (Rundc1), transcript variant X4, mRNA
XM-013121053.3	1,93193244626848	3,31129662245435	36,8655769821215	6,94957182449432e-06	0,00109652329838821	XM_013121053.3	OCIA domain containing 2 (Ociad2), transcript variant X4, mRNA
XM-005075224.4	-0,532192828828846	5,0569571808477	36,8105140470166	7,01762021148288e-06	0,00110410557993997	XM_005075224.4	protein phosphatase 2 regulatory subunit Balpha (Ppp2r2a), mRNA
XM-013122156.3	-1,97345464220915	6,3536877693022	36,7341365760835	7,11323042052064e-06	0,00111596885438305	XM_013122156.3	serpin family G member 1 (Serping1), mRNA
XM-013113456.3	-0,836119414153214	1,13201371698123	36,6297329165177	7,24625811450991e-06	0,00113361857823143	XM_013113456.3	RUN domain containing 1 (Rundc1), transcript variant X1, mRNA
XM-005069975.4	0,546006971896601	5,49541286023238	36,5979367108896	7,28731550186538e-06	0,001136821218291	XM_005069975.4	protein kinase cAMP-dependent type I regulatory subunit alpha (Prkar1a), transcript variant X1, mRNA
XM-005077680.4	-0,831874674195855	1,48153515079945	36,5254593954645	7,38186616184042e-06	0,00114468995847423	XM_005077680.4	coiled-coil domain containing 66 (Ccdc66), transcript variant X2, mRNA
NM-001281635.1	-3,18228050520432	6,2026891032218	36,5122036135244	7,39930511217202e-06	0,00114468995847423	NM_001281635.1	myxovirus (influenza virus) resistance 2 (mouse) (Mx2), mRNA
XM-008007142.2	1,52656434905488	0,281430115188258	77,2678186537843	7,39994051816782e-06	0,00114468995847423	XM_008007142.2	centromere protein W (CENPW), transcript variant X1, mRNA
XM-005076576.4	-0,700030498562768	2,88443679913898	36,4831652051824	7,43766639897907e-06	0,00114731198105369	XM_005076576.4	DEAD-box helicase 20 (Ddx20), mRNA
XM-005068171.4	4,64613865267629	8,20691456127332	36,4344975348162	7,50245221792853e-06	0,00114762916811368	XM_005068171.4	joining chain of multimeric IgA and IgM (Jchain), mRNA
XM-007964425.2	1,94708301977613	2,71752660604143	76,9982064808882	7,51097140734308e-06	0,00114762916811368	XM_007964425.2	marker of proliferation Ki-67 (MKI67), transcript variant X1, mRNA
XM-005072629.4	-4,06186030095269	-1,53376458787424	36,420730813149	7,52089115117944e-06	0,00114762916811368	XM_005072629.4	dihydropyrimidinase (Dpys), transcript variant X1, mRNA
XM-040730809.1	-3,58143303239476	5,52049088632224	36,4042935988324	7,54297244769996e-06	0,00114762916811368	XM_040730809.1	radical S-adenosyl methionine domain containing 2 (Rsad2), mRNA
XM-040744685.1	-0,943874521764378	1,77749732688397	36,3836229512525	7,57084246129906e-06	0,00114762916811368	XM_040744685.1	FMRP translational regulator 1 (Fmr1), transcript variant X1, mRNA
XM-038005746.1	1,38138956617191	-0,328247755010825	76,8496020886772	7,57303197557066e-06	0,00114762916811368	XM_038005746.1	high mobility group protein B3-like (LOC119626802), mRNA
XM-005074597.4	-1,86045070785139	3,57381769614994	36,3730128623571	7,5851920607253e-06	0,00114762916811368	XM_005074597.4	helicase with zinc finger 2 (Helz2), transcript variant X1, mRNA
XM-005077501.4	-0,990504839814406	0,844867365887342	36,3508831842747	7,61521801787488e-06	0,00114902404322165	XM_005077501.4	protein HIRA (LOC101831864), transcript variant X1, mRNA
XM-005086562.4	-0,966265464883929	5,73100861713089	36,3251348610624	7,6503190592594e-06	0,00115060270178601	XM_005086562.4	SERTA domain containing 1 (Sertad1), transcript variant X1, mRNA
XM-005064327.4	-0,851392545647676	5,08945119778165	36,3126880152665	7,66735104768309e-06	0,00115060270178601	XM_005064327.4	FUS RNA binding protein (Fus), transcript variant X1, mRNA
XM-040737285.1	-0,549438372942449	5,81716221098735	36,2604556710244	7,73928239777862e-06	0,00115824967787243	XM_040737285.1	CCHC-type zinc finger nucleic acid binding protein (LOC101830959), transcript variant X1, mRNA
XM-007989074.2	1,80004569514851	1,47730442226373	76,1091963423675	7,89166334578067e-06	0,00117786274758754	XM_007989074.2	assembly factor for spindle microtubules (ASPM), transcript variant X1, mRNA
XM-021228196.2	-0,586480735299212	3,14497377947485	36,124694124379	7,92975398806366e-06	0,00118035777422325	XM_021228196.2	geranylgeranyl diphosphate synthase 1 (Ggps1), transcript variant X1, mRNA
XM-037992773.1	-3,18452445051547	0,483250654254961	75,6988584544408	8,07524593520807e-06	0,00119878328367186	XM_037992773.1	galectin-9B-like (LOC103243813), transcript variant X2, mRNA
XM-005076965.4	-2,78651459481009	7,52115055353846	35,9282661071747	8,21456318346998e-06	0,00121619581030549	XM_005076965.4	C-C motif chemokine 12 (LOC101838866), mRNA
XM-040742114.1	0,666900245997147	10,450857053184	35,901970185084	8,25354029046541e-06	0,0012186992219269	XM_040742114.1	ribosomal protein L18a (Rpl18a), mRNA
XM-005063698.3	-1,47931358120674	3,23485066727441	35,8666025234728	8,30628627756222e-06	0,00122321694237892	XM_005063698.3	uncharacterized protein C3orf38 homolog (LOC101827715), mRNA
XM-005073703.4	0,922613296855598	2,21601841376817	35,8255909970696	8,3679156949576e-06	0,00122901536260196	XM_005073703.4	solute carrier family 17 member 5 (Slc17a5), transcript variant X1, mRNA
XM-005065449.4	2,12210821437951	1,58327969127604	35,7165207494139	8,53428958798093e-06	0,00125012628171528	XM_005065449.4	iroquois homeobox 2 (Irx2), transcript variant X1, mRNA
XM-005139217.4	0,726760912921662	4,891479411769	35,6753273491643	8,59807248815414e-06	0,00125613744731699	XM_005139217.4	spermine synthase (Sms), mRNA
XM-008009288.2	0,864818865689766	7,91738208694723	74,4331020756973	8,67506128265265e-06	0,00125970733979869	XM_008009288.2	ribosomal protein L15 (RPL15), transcript variant X1, mRNA
XM-005072710.4	-0,530760187055097	4,64301516556806	35,6161445345069	8,69063276429735e-06	0,00125970733979869	XM_005072710.4	mediator complex subunit 6 (Med6), mRNA
XM-038007362.1	2,2803666492829	-1,03393007682216	74,4010452937092	8,69094046905873e-06	0,00125970733979869	XM_038007362.1	centromere protein M (CENPM), transcript variant X5, mRNA
XM-040756874.1	4,45898619921283	0,617746247328587	35,5674703886183	8,7675823531122e-06	0,00126748944468133	XM_040756874.1	dynein light chain Tctex-type 4 (Dynlt4), transcript variant X1, mRNA
XM-040735419.1	-0,484184164618002	3,41626173171085	35,5063562185699	8,86526546580826e-06	0,00127580945309884	XM_040735419.1	LSM14A mRNA processing body assembly factor (Lsm14a), transcript variant X1, mRNA
XM-005064702.4	-1,09566816636191	6,00662612840063	35,4634349631895	8,93458756464774e-06	0,00127580945309884	XM_005064702.4	EH domain containing 4 (Ehd4), mRNA
XM-021230907.2	1,48153818869131	4,98221512560219	35,4607002907673	8,93902456594786e-06	0,00127580945309884	XM_021230907.2	ATP binding cassette subfamily A member 1 (Abca1), transcript variant X4, mRNA
XM-040754757.1	-1,36367154410917	4,84393162877349	35,4597768634977	8,94052337438896e-06	0,00127580945309884	XM_040754757.1	DNA damage inducible transcript 3 (Ddit3), transcript variant X1, mRNA
XM-005075650.4	3,0733396731398	1,51540368814692	35,4283538291077	8,99169158747653e-06	0,00127580945309884	XM_005075650.4	spondin 1 (Spon1), mRNA
XM-008000564.2	1,14582287570155	3,22701940953637	73,8010977114498	8,99472189267382e-06	0,00127580945309884	XM_008000564.2	protein kinase, DNA-activated, catalytic subunit (PRKDC), transcript variant X2, mRNA
XM-021230949.2	0,956114756388896	2,55260013957109	35,4185191586803	9,00777238698079e-06	0,00127580945309884	XM_021230949.2	phospholipase C beta 2 (Plcb2), transcript variant X1, mRNA
XM-040743419.1	0,923834501578486	3,08079167533901	35,4171865679401	9,0099537648223e-06	0,00127580945309884	XM_040743419.1	LDL receptor related protein 6 (Lrp6), transcript variant X2, mRNA
XM-013116796.3	0,670118162751015	2,62983555576439	35,3841951996346	9,06414518036623e-06	0,00127694832432864	XM_013116796.3	WD repeat domain 7 (Wdr7), transcript variant X2, mRNA
XM-005069550.3	2,28219394598215	4,59004747196597	38,0907635677106	9,07742915072997e-06	0,00127694832432864	XM_005069550.3	gliomedin (Gldn), mRNA
XM-005087665.4	0,782747512023828	3,95715843169494	35,3701251911816	9,08736584566777e-06	0,00127694832432864	XM_005087665.4	centrin 2 (Cetn2), transcript variant X2, mRNA
XM-005070979.4	-1,06529216553713	6,2435334061528	35,3276576263211	9,15785202125913e-06	0,00128358685284775	XM_005070979.4	docking protein 2 (Dok2), mRNA
XM-005072740.4	-0,858308908732107	2,18337295219826	35,3078769249602	9,19088917799617e-06	0,00128495611130547	XM_005072740.4	phosphatidylinositol glycan anchor biosynthesis class H (Pigh), mRNA
XM-008016871.2	2,20699175267517	-0,263189956602399	73,1122780238828	9,35952387469546e-06	0,00130522814761662	XM_008016871.2	MYB proto-oncogene like 2 (MYBL2), transcript variant X1, mRNA
XM-005085759.4	1,10321050894062	1,58688865320372	35,164564548841	9,43421220566912e-06	0,00131232981069489	XM_005085759.4	DENN domain containing 11 (Dennd11), mRNA
XM-005074377.4	0,510658143857142	10,9129282258001	35,0995860992039	9,54687176032206e-06	0,00132432588596072	XM_005074377.4	ribosomal protein L9 (Rpl9), mRNA
XM-005088020.4	0,565796574986894	4,86225946236728	35,0872583242147	9,56841280056367e-06	0,00132432588596072	XM_005088020.4	chromosome unknown C15orf61 homolog (CUNH15orf61), transcript variant X2, mRNA
XM-005088318.4	0,597881829564935	11,2197065926714	35,0347974654758	9,66068260393927e-06	0,00133375384029986	XM_005088318.4	ribosomal protein S9 (Rps9), mRNA
XM-005076485.4	1,47834822650372	5,02566977515826	34,8928265473482	9,91534892385051e-06	0,00136549932411651	XM_005076485.4	ATP binding cassette subfamily A member 1 (Abca1), transcript variant X3, mRNA
XM-005071667.4	-1,2445612847274	5,33683830219226	34,878848211063	9,94082119409518e-06	0,00136560176523063	XM_005071667.4	deltex E3 ubiquitin ligase 3L (Dtx3l), transcript variant X1, mRNA
XM-008000562.2	1,14792968135922	3,23331818331089	71,8993630227616	1,00464861238398e-05	0,00137669267916359	XM_008000562.2	protein kinase, DNA-activated, catalytic subunit (PRKDC), transcript variant X1, mRNA
XM-040728868.1	-0,935440039916222	5,82580334597384	34,7276429232633	1,02210230488876e-05	0,00139714301200934	XM_040728868.1	GC-rich promoter binding protein 1 (Gpbp1), mRNA
XM-013122912.3	4,17377938374456	2,12405546530504	34,5843181516208	1,04946890465414e-05	0,00143100915532395	XM_013122912.3	peptidoglycan recognition protein 2 (Pglyrp2), transcript variant X1, mRNA
XM-005069535.4	-0,560669993071497	3,84655974593121	34,547664887733	1,05659672720314e-05	0,00143547227467175	XM_005069535.4	DEAD-box helicase 10 (Ddx10), mRNA
XM-005064375.4	1,18507819194517	3,16009447169857	34,540783987384	1,05794077899356e-05	0,00143547227467175	XM_005064375.4	kinesin family member 22 (Kif22), mRNA
XM-005069912.4	-0,625362960924824	3,04682720766704	34,4899653331459	1,06792586968398e-05	0,00144546907420167	XM_005069912.4	SAP30 binding protein (LOC101840639), transcript variant X1, mRNA
XM-040748579.1	0,848987777114035	3,44100786024636	34,4642185199081	1,07302439659079e-05	0,00144740156329231	XM_040748579.1	SEC24 homolog A, COPII coat complex component (Sec24a), transcript variant X1, mRNA
XM-013124123.3	-1,81852989860483	7,29007757704004	34,4563116884047	1,0745955398918e-05	0,00144740156329231	XM_013124123.3	protein phosphatase 1 regulatory subunit 15A (Ppp1r15a), mRNA
XM-040746240.1	1,18789500425588	1,66203398692547	34,4308119737759	1,07967984046698e-05	0,00144984267903074	XM_040746240.1	non-SMC condensin I complex subunit H (Ncaph), transcript variant X1, mRNA
XM-021232989.2	-1,65814530073797	5,26829171424494	34,4169746209965	1,08244993347539e-05	0,00144984267903074	XM_021232989.2	TLR adaptor interacting with endolysosomal SLC15A4 (Tasl), transcript variant X1, mRNA
XM-040748966.1	-2,34649589724219	1,61678076809272	34,3924545628863	1,08737788188394e-05	0,00144984267903074	XM_040748966.1	basic leucine zipper ATF-like transcription factor 2 (Batf2), transcript variant X2, mRNA
XM-005081308.4	-0,526169267161383	4,87149810340478	34,383157105244	1,08925292121511e-05	0,00144984267903074	XM_005081308.4	zinc finger protein 622 (Znf622), mRNA
XM-005076812.3	1,54966363554907	2,89452623147923	34,3713178169798	1,0916457455218e-05	0,00144984267903074	XM_005076812.3	carboxypeptidase vitellogenic like (Cpvl), mRNA
XM-005065972.4	0,631551490893527	10,2051428252421	34,3687760749844	1,09216021019265e-05	0,00144984267903074	XM_005065972.4	ribosomal protein L32 (Rpl32), transcript variant X1, mRNA
XM-040753511.1	0,79292148078147	0,716292218579265	34,3527339047135	1,09541342907152e-05	0,00145067412966536	XM_040753511.1	calcium responsive transcription factor (Carf), transcript variant X1, mRNA
XM-005083187.4	0,995658042624521	8,69619525395236	34,3204380697349	1,10199525133379e-05	0,00145449156530424	XM_005083187.4	ribosomal protein L21 (Rpl21), mRNA
XM-038003241.1	0,795620824989784	0,409567571319436	70,3189997666419	1,10356360615398e-05	0,00145449156530424	XM_038003241.1	ATP binding cassette subfamily D member 3 (ABCD3), transcript variant X4, mRNA
XM-005081599.4	0,721935186474424	7,73652366833349	34,1998544285011	1,12695855113786e-05	0,00148178950066756	XM_005081599.4	NADH:ubiquinone oxidoreductase subunit B10 (Ndufb10), mRNA
XM-007964426.2	2,25007120672414	1,21805399951127	69,8276960865363	1,13669222112904e-05	0,00148853210130833	XM_007964426.2	marker of proliferation Ki-67 (MKI67), transcript variant X3, mRNA
XM-008017061.2	2,22350573008665	-0,770075367933519	69,8162621689613	1,13747744957286e-05	0,00148853210130833	XM_008017061.2	BUB1 mitotic checkpoint serine/threonine kinase B (BUB1B), transcript variant X1, mRNA
XM-005087596.4	-0,858293039323438	4,99696829117436	34,104928203784	1,14704956996398e-05	0,00149503171871775	XM_005087596.4	mitochondrial ribosomal protein S18B (Mrps18b), transcript variant X1, mRNA
XM-021227068.2	-1,01587488120091	2,80590753047337	34,0927829816489	1,14964849749494e-05	0,00149503171871775	XM_021227068.2	jumonji domain containing 6, arginine demethylase and lysine hydroxylase (Jmjd6), transcript variant X3, mRNA
XM-040753269.1	-0,988534004157165	2,92320788678823	34,0885033144475	1,15056584176272e-05	0,00149503171871775	XM_040753269.1	DnaJ heat shock protein family (Hsp40) member B2 (Dnajb2), transcript variant X1, mRNA
XM-013116045.3	-1,92831426148178	2,99806067487626	33,951926917756	1,18026957165304e-05	0,00153002832922459	XM_013116045.3	LysM domain containing 2 (Lysmd2), transcript variant X1, mRNA
XM-040752468.1	2,16778607331525	3,33551742714622	33,8755778846862	1,19724277745776e-05	0,00154323782374237	XM_040752468.1	RAB25, member RAS oncogene family (Rab25), mRNA
XM-005069432.4	0,573153245445767	10,833266707543	33,8630215190342	1,20005990783737e-05	0,00154323782374237	XM_005069432.4	ribosomal protein S25 (Rps25), mRNA
XM-040747482.1	-0,97198368891151	3,75787634013298	33,853712705984	1,20215314498648e-05	0,00154323782374237	XM_040747482.1	coiled-coil domain containing 86 (Ccdc86), mRNA
XM-005078747.4	-0,734756208291666	5,18616042060694	33,8434466502039	1,20446630861e-05	0,00154323782374237	XM_005078747.4	exosome component 3 (Exosc3), mRNA
XM-040754133.1	-1,14902863424536	3,84624905276056	33,8406418545869	1,20509914381919e-05	0,00154323782374237	XM_040754133.1	GTP binding protein 1 (Gtpbp1), mRNA
XM-040730324.1	-0,599682809966813	5,00132070486567	33,8312252635066	1,20722645925088e-05	0,00154323782374237	XM_040730324.1	UTP23 small subunit processome component (Utp23), mRNA
XM-037992772.1	-3,22033669059214	0,459556936502619	68,7711524745826	1,21211076201098e-05	0,00154590311134629	XM_037992772.1	galectin-9B-like (LOC103243813), transcript variant X1, mRNA
XM-005079862.4	3,01751674759511	2,51639889485553	33,7728182440032	1,22051423438846e-05	0,00155303405713983	XM_005079862.4	polymeric immunoglobulin receptor (Pigr), transcript variant X1, mRNA
XM-040738406.1	-0,682685762885037	5,65307952333033	33,6807657309418	1,24178544168578e-05	0,00157646802831393	XM_040738406.1	calpain 2 (Capn2), mRNA
XM-040732459.1	2,3692214353199	2,0274671866437	33,6524114357747	1,24841965955714e-05	0,0015812552128299	XM_040732459.1	derlin 3 (Derl3), transcript variant X2, mRNA
XM-005071132.4	-0,577323982958372	5,90353586128736	33,6336598584746	1,25282856530091e-05	0,00158320834531299	XM_005071132.4	CCHC-type zinc finger nucleic acid binding protein (LOC101830959), transcript variant X2, mRNA
XM-040734702.1	1,02985347651764	7,95226249034687	33,543316648721	1,27431253945347e-05	0,00160668117988079	XM_040734702.1	Rab acceptor 1 (Rabac1), mRNA
XM-005069451.4	0,589524863773808	9,57050397173484	33,5262810769977	1,27840907070446e-05	0,001608174544888	XM_005069451.4	ATP synthase membrane subunit g (Atp5mg), mRNA
XM-007965788.2	1,372394094173	0,00659384370366726	67,8590300849103	1,28214399568703e-05	0,00160920727313228	XM_007965788.2	shugoshin 2 (SGO2), transcript variant X1, mRNA
XM-040738905.1	0,671707799335301	4,58892524483193	33,4776635792141	1,2901802535368e-05	0,00161562163993914	XM_040738905.1	xenotropic and polytropic retrovirus receptor 1 (Xpr1), mRNA
NM-001281634.1	2,7615482790677	2,77694588544043	33,4497763036709	1,29698624005264e-05	0,00161982508324051	NM_001281634.1	cyclin A2 (Ccna2), mRNA
XM-021227529.2	2,25924600694539	2,43435610985006	33,4399110985742	1,29940336063224e-05	0,00161982508324051	XM_021227529.2	derlin 3 (Derl3), transcript variant X3, mRNA
XM-005068969.4	-0,538659484904492	4,74036610445632	33,4251084501329	1,30303956223766e-05	0,00162069947713992	XM_005068969.4	ADP ribosylation factor like GTPase 6 interacting protein 6 (Arl6ip6), mRNA
XM-040735732.1	-1,54896049482617	1,68920044397529	33,402439704985	1,30862982694518e-05	0,00162399491153305	XM_040735732.1	sterile alpha motif domain containing 4A (Samd4a), transcript variant X1, mRNA
XM-013123203.3	-1,22155310660797	2,18516891775625	33,3817133681343	1,31376425881629e-05	0,0016267111531137	XM_013123203.3	DnaJ heat shock protein family (Hsp40) member B4 (Dnajb4), transcript variant X2, mRNA
XM-005082021.4	0,567189748839151	11,2820438923447	33,3601880801425	1,31912016419262e-05	0,00162723577911429	XM_005082021.4	ribosomal protein S7 (Rps7), mRNA
XM-040729731.1	-0,722266207534961	3,00220625507539	33,356335998264	1,32008117674055e-05	0,00162723577911429	XM_040729731.1	kelch like ECH associated protein 1 (Keap1), transcript variant X1, mRNA
XM-005063603.4	-1,11952366502264	5,58968664143811	33,3213912675844	1,3288345404674e-05	0,00163235178128205	XM_005063603.4	phosphoinositide-3-kinase adaptor protein 1 (Pik3ap1), mRNA
XM-038003291.1	1,43132769361564	-0,200604572386494	67,2680558169123	1,33014323768094e-05	0,00163235178128205	XM_038003291.1	cellular inhibitor of PP2A (CIP2A), transcript variant X2, mRNA
XM-005078552.4	-0,715477249922327	3,00014368264557	33,2972368054671	1,33492248099022e-05	0,00163458445876284	XM_005078552.4	kelch like ECH associated protein 1 (Keap1), transcript variant X2, mRNA
XM-013110208.3	-0,861212315366741	3,79884761103014	33,2717366744827	1,34138301882447e-05	0,00163886141220271	XM_013110208.3	nuclear receptor coactivator 7 (Ncoa7), transcript variant X2, mRNA
XM-005074794.4	0,499624759136042	11,0142858186811	33,2519965786411	1,34640793846597e-05	0,00164136935968752	XM_005074794.4	ribosomal protein L24 (Rpl24), mRNA
XM-040738935.1	-1,40549821145014	8,9116499616183	33,2293771945772	1,35219135700284e-05	0,00164478888764592	XM_040738935.1	uncharacterized LOC106021785 (LOC106021785), mRNA
XM-005063969.4	-0,522366799497116	3,93930564252729	33,2164297914487	1,35551414176896e-05	0,00164520687835273	XM_005063969.4	double PHD fingers 2 (Dpf2), transcript variant X2, mRNA
XM-005072160.4	-0,827236521548738	2,56793615414442	33,1871513851125	1,36306135911024e-05	0,00165073904595403	XM_005072160.4	leucine rich repeat containing 42 (Lrrc42), transcript variant X1, mRNA
XM-005085388.4	-0,921419577367472	3,30270863418687	33,1371024465663	1,37607034827443e-05	0,00166250709459698	XM_005085388.4	surfeit 6 (Surf6), mRNA
XM-040736591.1	-1,05510077378515	4,41574463771183	33,1266688918738	1,37879952434706e-05	0,00166250709459698	XM_040736591.1	syntrophin beta 2 (Sntb2), transcript variant X1, mRNA
XM-021232069.2	-0,715468185622971	3,01485264143294	33,0561712889289	1,39739741726078e-05	0,00168126089261023	XM_021232069.2	kelch like ECH associated protein 1 (Keap1), transcript variant X3, mRNA
XM-005072039.4	1,88866529267564	0,0586164928080812	32,9910278678882	1,41482927001598e-05	0,00169293866042251	XM_005072039.4	kinesin family member 2C (Kif2c), transcript variant X2, mRNA
XM-021231465.2	-0,931482791375978	0,74991790763906	34,9145036615789	1,41520012006872e-05	0,00169293866042251	XM_021231465.2	protein HIRA (LOC101831864), transcript variant X2, mRNA
XM-005081443.4	-2,39049418382707	2,70385755028929	32,9855712789166	1,41630027001883e-05	0,00169293866042251	XM_005081443.4	serpin family B member 10 (Serpinb10), transcript variant X1, mRNA
XM-013120864.3	0,506530804697988	3,38190728534325	32,9010908125927	1,43929148394543e-05	0,00171670481445793	XM_013120864.3	ubiquitin specific peptidase 9 X-linked (Usp9x), transcript variant X4, mRNA
XM-021230947.2	-1,50046440516766	1,69588412612427	32,6331158246522	1,51499066139125e-05	0,00180310009234204	XM_021230947.2	Mov10 RISC complex RNA helicase (Mov10), transcript variant X1, mRNA
XM-013115201.3	-0,524579740480456	3,92124149286793	32,6079601992563	1,52231942825675e-05	0,00180792619582905	XM_013115201.3	double PHD fingers 2 (Dpf2), transcript variant X1, mRNA
XM-040737287.1	-0,557228891580479	5,87341278387135	32,5069224755717	1,55215232034808e-05	0,00183575698882659	XM_040737287.1	CCHC-type zinc finger nucleic acid binding protein (LOC101830959), transcript variant X4, mRNA
XM-007960645.2	-0,861364136884892	2,09948737984155	64,8014945085266	1,55557442676971e-05	0,00183575698882659	XM_007960645.2	ORC ubiquitin ligase 1 (OBI1), transcript variant X1, mRNA
XM-013120066.3	-0,758715307982134	4,08714651598106	32,4949622843909	1,55572626171745e-05	0,00183575698882659	XM_013120066.3	F-box only protein 6 (LOC101832562), transcript variant X3, mRNA
XM-040732087.1	-3,73031465134922	8,94706304961704	32,4261206831536	1,57647496696762e-05	0,00185505490751288	XM_040732087.1	heat shock 70 kDa protein 1A (LOC121134227), mRNA
XM-008016947.2	1,74159118037444	0,099912801876516	64,5722208520938	1,57879872253197e-05	0,00185505490751288	XM_008016947.2	nucleolar and spindle associated protein 1 (NUSAP1), transcript variant X5, mRNA
XM-040756585.1	-0,933167084772585	2,82778648222368	32,3482725133115	1,60030709365766e-05	0,00187633458471658	XM_040756585.1	adenylate kinase 2 (Ak2), transcript variant X1, mRNA
XM-005081580.4	-0,571578452917819	5,1768260128541	32,3248737872658	1,60754782447984e-05	0,00188083095464141	XM_005081580.4	chromosome unknown C16orf91 homolog (CUNH16orf91), mRNA
XM-005077922.4	-0,587574052449775	6,51007756549785	32,2699584423706	1,62468384361617e-05	0,00189686132304143	XM_005077922.4	RAP2B, member of RAS oncogene family (Rap2b), mRNA
XM-005065377.4	-0,666239460140233	3,62694072568735	32,2138706295429	1,64239415438142e-05	0,00191236937176681	XM_005065377.4	regulator of MON1-CCZ1 (Rmc1), transcript variant X1, mRNA
XM-005071927.3	1,14185951524603	4,0854058932316	32,187530311253	1,65078485131047e-05	0,00191236937176681	XM_005071927.3	PTTG1 regulator of sister chromatid separation, securin (Pttg1), transcript variant X1, mRNA
XM-040757949.1	-0,52522237783401	4,07526101811041	32,1855043261377	1,65143218543804e-05	0,00191236937176681	XM_040757949.1	chromosome unknown C18orf21 homolog (CUNH18orf21), transcript variant X2, mRNA
XM-005082326.4	0,572480733010192	10,22238315477	32,1842960103071	1,65181839477902e-05	0,00191236937176681	XM_005082326.4	ribosomal protein L14 (Rpl14), transcript variant X2, mRNA
XM-005080329.4	-2,04766780339224	0,46945005024817	32,0076901961837	1,70935350526539e-05	0,00197483970658527	XM_005080329.4	matrix metallopeptidase 17 (Mmp17), mRNA
XM-040756421.1	2,61495293733725	1,75103221159829	31,9699661629513	1,72192803953599e-05	0,00198521407213644	XM_040756421.1	CD164 molecule like 2 (Cd164l2), transcript variant X2, mRNA
XM-037990459.1	1,59077717239238	-0,702895096796087	63,1863023895203	1,72848906706793e-05	0,00198862667166166	XM_037990459.1	centromere protein E (CENPE), transcript variant X2, mRNA
XM-040755296.1	0,50774497074487	7,99005041614997	31,8950768705939	1,74719459136094e-05	0,00200517139385992	XM_040755296.1	translocase of outer mitochondrial membrane 20 (Tomm20), mRNA
XM-005077801.4	-0,755218564277307	5,63445401142584	31,8864496521681	1,75013148602145e-05	0,00200517139385992	XM_005077801.4	neugrin, neurite outgrowth associated (Ngrn), mRNA
XM-040753591.1	1,40728115308647	2,00103347255428	31,8260844095076	1,77083428526117e-05	0,00202469052938432	XM_040753591.1	shugoshin 2 (Sgo2), transcript variant X1, mRNA
XM-005079698.4	-0,510237904672518	3,30135852705923	32,1565284106515	1,80508150661213e-05	0,00205958308101546	XM_005079698.4	PYM homolog 1, exon junction complex associated factor (Pym1), transcript variant X2, mRNA
XM-005074421.4	-0,848128683942954	3,07828831811452	31,6773913829515	1,82299271798397e-05	0,00207573092490612	XM_005074421.4	zinc finger NFX1-type containing 1 (Znfx1), transcript variant X1, mRNA
XR-005241573.1	-2,53482560339445	3,12313596938226	62,2594303892486	1,83824476855326e-05	0,00208879072219312	XR_005241573.1	interferon induced protein 44 (IFI44), transcript variant X3, misc_RNA
XM-005070145.4	0,779873685543948	6,08344604142683	31,6197683986857	1,84365981316107e-05	0,0020906420846408	XM_005070145.4	vacuolar protein sorting 25 homolog (Vps25), mRNA
XM-005079397.4	-0,950792570248373	4,22195704889531	31,5971128774159	1,85185619455758e-05	0,00209563332967721	XM_005079397.4	F-box only protein 6 (LOC101832562), transcript variant X2, mRNA
XM-040753917.1	1,23075009669646	-0,282243855327431	31,4952435529177	1,88921130547299e-05	0,00212777046432566	XM_040753917.1	transmembrane protein 117 (Tmem117), transcript variant X1, mRNA
XM-013123174.3	-0,850399209645772	2,12284271875735	31,4906913201021	1,89089990378032e-05	0,00212777046432566	XM_013123174.3	sterile alpha motif domain containing 8 (Samd8), transcript variant X3, mRNA
XM-040736607.1	2,58079472222154	1,67936225947358	31,4882292312284	1,8918138816165e-05	0,00212777046432566	XM_040736607.1	cadherin 3 (Cdh3), transcript variant X1, mRNA
XM-040757629.1	0,825735822149269	2,12868185793756	31,4595307764927	1,90250339164906e-05	0,00213544405082171	XM_040757629.1	anaphase promoting complex subunit 15 (Anapc15), transcript variant X2, mRNA
XM-007997089.2	-0,927140111222012	1,3251885115598	61,6576395239318	1,9140400554525e-05	0,00214403545684197	XM_007997089.2	zinc finger protein 223 (ZNF223), transcript variant X10, mRNA
XM-037987998.1	-2,67361450377167	8,36686311029223	61,4768575395276	1,93754544039311e-05	0,00216240814364238	XM_037987998.1	interferon-induced transmembrane protein 3-like (LOC119620499), mRNA
XM-013118282.3	-1,13925740733668	5,75892208000406	31,3647771957626	1,93827327086589e-05	0,00216240814364238	XM_013118282.3	galectin 9 (Lgals9), transcript variant X2, mRNA
XM-037993798.1	1,07062120792571	1,96248415706134	61,3489088986194	1,95439294335272e-05	0,0021718434850378	XM_037993798.1	polypeptide N-acetylgalactosaminyltransferase 7 (GALNT7), transcript variant X3, mRNA
XM-040732512.1	-1,00100834249724	3,93731897111378	31,3221776615276	1,95459621190748e-05	0,0021718434850378	XM_040732512.1	cap methyltransferase 1 (Cmtr1), mRNA
XM-040747079.1	-0,480669911961622	3,63604759767463	31,2776105029101	1,97183571435301e-05	0,00218351106068882	XM_040747079.1	PAT1 homolog 1, processing body mRNA decay factor (Patl1), transcript variant X1, mRNA
XM-040755956.1	1,35018917172377	1,4514665462476	31,274604506124	1,9730045257202e-05	0,00218351106068882	XM_040755956.1	centromere protein P (LOC106020806), mRNA
XM-037984842.1	-2,91438343225127	4,25055516386039	61,0186498024499	1,99870668561919e-05	0,00220753156013268	XM_037984842.1	MX dynamin like GTPase 2 (MX2), transcript variant X4, mRNA
XM-040748613.1	-0,593976511386587	2,86705897200936	31,1615386744602	2,01752796617324e-05	0,00221429875169806	XM_040748613.1	zinc finger CCHC-type containing 10 (Zcchc10), transcript variant X2, mRNA
XM-037996053.1	-3,11152636855737	3,94654961734472	60,8695823172926	2,019106675001e-05	0,00221429875169806	XM_037996053.1	2'-5'-oligoadenylate synthetase like (OASL), transcript variant X2, mRNA
XM-040736128.1	-3,79957901145527	1,16735864739698	36,5710116012771	2,02292450299341e-05	0,00221429875169806	XM_040736128.1	pleckstrin homology domain containing A4 (Plekha4), transcript variant X1, mRNA
XM-005079561.4	-0,850139232359762	3,1138128093134	31,1475610914519	2,02310872680847e-05	0,00221429875169806	XM_005079561.4	G-patch domain containing 3 (Gpatch3), mRNA
XM-005084271.4	1,81597368913169	6,08037499286005	31,1411305734979	2,0256819309154e-05	0,00221429875169806	XM_005084271.4	cathepsin K (Ctsk), transcript variant X2, mRNA
XM-008015228.2	1,91516797257336	-0,430858665861571	60,7987267421461	2,02889172888457e-05	0,00221429875169806	XM_008015228.2	hyaluronan mediated motility receptor (LOC103244927), transcript variant X2, mRNA
XM-038009271.1	1,99387735656723	-1,01669801815757	60,490537672987	2,07212648954528e-05	0,00225462415414536	XM_038009271.1	centrosomal protein 55 (CEP55), transcript variant X3, mRNA
XR-005869770.1	-1,10143337742469	4,63983254268436	31,0220151906984	2,07400599432464e-05	0,00225462415414536	XR_005869770.1	uncharacterized LOC121133033 (LOC121133033), ncRNA
XM-005078354.4	1,62193849730571	2,42719438280066	30,9824668108244	2,09033079732378e-05	0,00226790624658956	XM_005078354.4	MAX dimerization protein 3 (Mxd3), mRNA
XM-040756586.1	-0,873608289030638	4,90711588502171	30,9580920861516	2,10046285201527e-05	0,00227443059881748	XM_040756586.1	adenylate kinase 2 (Ak2), transcript variant X2, mRNA
XM-013123340.3	-1,1120347126879	1,26748683567476	30,937365474057	2,10912113353746e-05	0,00227933670212275	XM_013123340.3	TNF receptor associated factor 2 (Traf2), transcript variant X2, mRNA
XM-000000017.1	3,97404280349963	5,42570646837799	30,9142228544828	2,11883526728573e-05	0,00228536247657397	XM_000000017.1	IgAmem description:immunoglobulin alpha membrane
XM-005065816.4	-0,601118459929586	4,00071309396282	30,8545090249646	2,14412916488962e-05	0,00230500625909966	XM_005065816.4	TATA-box binding protein like 1 (Tbpl1), transcript variant X2, mRNA
XM-040750910.1	2,02391236986968	-0,0118407687841854	35,9740764652451	2,14539551133063e-05	0,00230500625909966	XM_040750910.1	mucin 20, cell surface associated (Muc20), transcript variant X2, mRNA
XM-005075118.4	-0,504029377868722	4,35331342970023	30,8174916815093	2,15997647329407e-05	0,0023095679112755	XM_005075118.4	cell division cycle 26 (Cdc26), transcript variant X1, mRNA
XM-007999222.2	-3,34334079155305	1,60645684884915	59,8243186333616	2,16946537386997e-05	0,0023095679112755	XM_007999222.2	HECT and RLD domain containing E3 ubiquitin protein ligase family member 6 (HERC6), transcript variant X2, mRNA
XM-040751731.1	3,86960076215598	0,538039405662641	35,8876984935756	2,1741310545552e-05	0,0023095679112755	XM_040751731.1	alcohol dehydrogenase 7 (class IV), mu or sigma polypeptide (Adh7), transcript variant X1, mRNA
XM-005063513.4	-0,622042955014564	2,71131707700382	30,7699316210905	2,18052730611377e-05	0,0023095679112755	XM_005063513.4	HPS6 biogenesis of lysosomal organelles complex 2 subunit 3 (Hps6), mRNA
XM-021229367.2	-1,84568447487529	2,79722025169172	30,7615880982302	2,18415477736606e-05	0,0023095679112755	XM_021229367.2	LysM domain containing 2 (Lysmd2), transcript variant X3, mRNA
XM-005065814.4	0,500576556794408	11,2468839352905	30,7547716870008	2,18712325982859e-05	0,0023095679112755	XM_005065814.4	ribosomal protein S12 (Rps12), mRNA
XM-005076652.4	1,78708606086254	-0,642395671582003	30,7523111775419	2,18819588239577e-05	0,0023095679112755	XM_005076652.4	G protein signaling modulator 2 (Gpsm2), transcript variant X3, mRNA
XM-013120006.3	0,599515748212215	2,16706377893003	30,7461633726916	2,1908784662995e-05	0,0023095679112755	XM_013120006.3	ubiquitination factor E4B (Ube4b), transcript variant X1, mRNA
XM-040739738.1	-0,502568957181189	3,34992562408215	30,740085663063	2,19353403417595e-05	0,0023095679112755	XM_040739738.1	natural killer cell triggering receptor (Nktr), transcript variant X3, mRNA
XM-005069614.4	-1,61838442485234	2,10393691072415	30,7359982064108	2,19532198849191e-05	0,0023095679112755	XM_005069614.4	stomatin like 1 (Stoml1), transcript variant X1, mRNA
XM-040728891.1	-0,541304223995184	4,30829064445318	30,7310217303847	2,19750099442522e-05	0,0023095679112755	XM_040728891.1	B double prime 1, subunit of RNA polymerase III transcription initiation factor IIIB (Bdp1), transcript variant X1, mRNA
XM-040758164.1	-0,573696095422192	3,89887617629935	30,7257144726746	2,19982746872901e-05	0,0023095679112755	XM_040758164.1	TATA-box binding protein like 1 (Tbpl1), transcript variant X1, mRNA
XM-007999696.2	1,37914303758358	1,58080052492423	59,584281477185	2,20588821810198e-05	0,00231153645078679	XM_007999696.2	cyclin A2 (CCNA2), transcript variant X1, mRNA
XM-013123912.3	-0,530865126309735	2,69196559684506	30,6989189325227	2,21161509019729e-05	0,00231314832842907	XM_013123912.3	zinc finger protein 24 (Znf24), transcript variant X1, mRNA
XM-007960407.2	-1,52857029858934	4,52614927730937	59,3652162421995	2,23977728397809e-05	0,00233817506106627	XM_007960407.2	PHD finger protein 11 (PHF11), transcript variant X1, mRNA
XM-021230510.2	0,687902499089044	8,6572007036926	30,6145268874495	2,2491980941801e-05	0,00234184134061535	XM_021230510.2	nucleoside diphosphate kinase B (LOC101838863), transcript variant X1, mRNA
XM-005069542.4	-0,92096405266385	3,40952309552295	30,5872112605922	2,26151343024732e-05	0,00234184134061535	XM_005069542.4	RAB39A, member RAS oncogene family (Rab39a), mRNA
XM-008017731.2	-1,10777209230858	2,06593387198663	59,2249578794572	2,26180648312438e-05	0,00234184134061535	XM_008017731.2	phosphatidylinositol 4-kinase type 2 beta (PI4K2B), transcript variant X2, mRNA
XM-013118624.3	0,550678911612822	9,40253402888242	30,5848168545314	2,26259650010478e-05	0,00234184134061535	XM_013118624.3	ribosomal protein L5 (Rpl5), transcript variant X1, mRNA
XM-040745769.1	0,799699640320603	2,74712943334374	30,5806285509491	2,26449238716608e-05	0,00234184134061535	XM_040745769.1	endoplasmic reticulum metallopeptidase 1 (Ermp1), transcript variant X1, mRNA
XM-013114829.3	0,833971498174212	8,4011399672592	30,4855404243958	2,30801070910837e-05	0,0023750674995387	XM_013114829.3	cytochrome b-c1 complex subunit 6, mitochondrial (LOC101841714), mRNA
NM-001281846.1	1,01744268214923	10,5935970161006	30,4850320462783	2,30824584281415e-05	0,0023750674995387	NM_001281846.1	glutathione S-transferase pi 1 (Gstp1), mRNA
XM-040754828.1	1,93444710676399	7,28611464270117	30,482270687781	2,30952348118984e-05	0,0023750674995387	XM_040754828.1	carboxypeptidase M (Cpm), transcript variant X1, mRNA
XM-021235104.2	-0,625340207115434	3,68761923236085	30,4647071130135	2,31766818086672e-05	0,00237901315279152	XM_021235104.2	F-box protein 7 (Fbxo7), transcript variant X2, mRNA
XM-005073982.4	0,496278076486382	10,7399663083875	30,4240636858276	2,33663751461752e-05	0,00239403469586713	XM_005073982.4	ribosomal protein S3 (Rps3), mRNA
XM-005073297.4	-0,673094150930964	4,64481548854143	30,3832319213721	2,35586753279193e-05	0,00240129036480207	XM_005073297.4	anti-silencing function 1A histone chaperone (Asf1a), mRNA
XM-005068845.4	0,877554181659504	2,11056517201719	30,3797240787517	2,35752771068473e-05	0,00240129036480207	XM_005068845.4	TBC1 domain family member 14 (Tbc1d14), transcript variant X8, mRNA
XM-005069742.4	-0,504592316929072	2,7838712831959	30,3778174736353	2,35843060309246e-05	0,00240129036480207	XM_005069742.4	myoneurin (Mynn), transcript variant X1, mRNA
XM-013125138.3	-1,60464763113089	7,87826502845111	30,3721593361129	2,3611123208886e-05	0,00240129036480207	XM_013125138.3	lymphocyte antigen 6 family member E (Ly6e), transcript variant X2, mRNA
XM-007999221.2	-3,41503808532903	1,75780888321821	58,5515840645365	2,37129673047383e-05	0,00240700044607378	XM_007999221.2	HECT and RLD domain containing E3 ubiquitin protein ligase family member 6 (HERC6), transcript variant X1, mRNA
XM-021223012.2	-3,81086284093602	5,54469428675055	30,3420406522619	2,37544408791505e-05	0,00240700044607378	XM_021223012.2	apolipoprotein L2 (LOC101823068), mRNA
XM-005073729.4	1,79747979733408	-0,312828181019691	30,324273183638	2,38394364621101e-05	0,00241118871645342	XM_005073729.4	myosin VC (Myo5c), transcript variant X1, mRNA
XM-021228844.2	0,911441208296761	2,92995537358914	30,2793627201444	2,40557791379621e-05	0,00242777548390871	XM_021228844.2	putative protein T-ENOL (LOC110341409), transcript variant X3, mRNA
XM-040739820.1	0,638543169611337	9,87235887127363	30,272020346408	2,40913545773934e-05	0,00242777548390871	XM_040739820.1	ribosomal protein L14 (Rpl14), transcript variant X1, mRNA
XM-037982650.1	-0,862771814288012	1,22460620254195	58,2279590697109	2,42619908873127e-05	0,00243697964635491	XM_037982650.1	zinc finger NFX1-type containing 1 (ZNFX1), transcript variant X2, mRNA
XM-013112033.3	0,917474999381959	2,12034140206242	30,2351362368485	2,42709475136752e-05	0,00243697964635491	XM_013112033.3	nuclear receptor interacting protein 1 (Nrip1), transcript variant X1, mRNA
XM-005065628.4	0,665256473015207	7,81294766285985	30,1780055956215	2,4552048560902e-05	0,00246019671554468	XM_005065628.4	NSA2 ribosome biogenesis factor (Nsa2), mRNA
XM-005073103.4	0,516256490790441	7,8213235002414	30,1637503795265	2,4622747939121e-05	0,00246019671554468	XM_005073103.4	cytochrome c oxidase subunit 4 isoform 1, mitochondrial (LOC101839655), transcript variant X1, mRNA
XM-005079285.4	-0,629526134064444	2,98170796412063	30,1611186453588	2,46358247083914e-05	0,00246019671554468	XM_005079285.4	THAP domain containing 3 (Thap3), transcript variant X1, mRNA
XR-005242095.1	1,23728468444645	-0,209752505247668	57,9546642810529	2,47376633500896e-05	0,00246590743834901	XR_005242095.1	uncharacterized LOC103227723 (LOC103227723), transcript variant X1, ncRNA
XM-005079311.4	-0,789884444278733	1,54674926726918	30,0956757544858	2,49634817246089e-05	0,00247493499856311	XM_005079311.4	peroxisomal biogenesis factor 14 (Pex14), transcript variant X1, mRNA
XM-005083802.4	-0,650570995431264	3,74535320954917	30,0900153857193	2,49920471685179e-05	0,00247493499856311	XM_005083802.4	F-box protein 7 (Fbxo7), transcript variant X1, mRNA
XR-494207.2	-1,71242562103088	0,658666950751809	57,8032109252487	2,50061355269048e-05	0,00247493499856311	XR_494207.2	interferon induced protein 44 (IFI44), transcript variant X4, misc_RNA
XM-040752522.1	0,697717708417062	2,09896041112147	30,0800076095382	2,50426404721931e-05	0,00247493499856311	XM_040752522.1	O-6-methylguanine-DNA methyltransferase (Mgmt), transcript variant X3, mRNA
XM-005080013.4	1,00927772959458	3,7646852497326	30,0748417441027	2,50688002330227e-05	0,00247493499856311	XM_005080013.4	minichromosome maintenance complex component 4 (Mcm4), transcript variant X1, mRNA
XM-005072422.3	1,38635407992948	1,43920456988963	30,0692551681398	2,50971244240791e-05	0,00247493499856311	XM_005072422.3	shugoshin 1 (Sgo1), mRNA
XM-005078907.4	-0,450769764086754	3,95457872859101	30,0183557319046	2,53568208094047e-05	0,00249608747304557	XM_005078907.4	phosphatidylinositol transfer protein beta (Pitpnb), transcript variant X1, mRNA
XM-021234645.2	-1,49662654206016	3,56621441817568	29,9904327404117	2,55005474762016e-05	0,00250576909933409	XM_021234645.2	TLR adapter interacting with SLC15A4 on the lysosome (LOC101833018), mRNA
NM-001281660.1	-2,23095341594061	4,63876241426521	29,9181778516028	2,58766550194911e-05	0,00253425049736139	NM_001281660.1	complement C1s (C1s), mRNA
XM-005087273.1	-2,95638056926917	-0,281638542604393	45,4801878629473	2,58821758748338e-05	0,00253425049736139	XM_005087273.1	olfactory receptor 52H1 (LOC101844086), mRNA
XM-008017730.2	-1,22755794404342	2,35645606358513	57,16104961217	2,61844279992774e-05	0,00255930770235769	XM_008017730.2	phosphatidylinositol 4-kinase type 2 beta (PI4K2B), transcript variant X1, mRNA
XM-013119951.3	-3,99684564596762	9,37417716047146	29,8094807034596	2,64540464411764e-05	0,00258109233333485	XM_013119951.3	ISG15 ubiquitin like modifier (Isg15), mRNA
XM-008000565.2	1,08216157789213	2,28375894139898	56,9258119906277	2,66328278494948e-05	0,00259395288388095	XM_008000565.2	protein kinase, DNA-activated, catalytic subunit (PRKDC), transcript variant X3, mRNA
XM-040737286.1	-0,509696634278531	5,78220300371982	29,7568713185383	2,67386012894565e-05	0,00259966992536786	XM_040737286.1	CCHC-type zinc finger nucleic acid binding protein (LOC101830959), transcript variant X3, mRNA
XM-007971162.2	1,03677533353268	0,00801363302516784	56,7278487233904	2,70174029673808e-05	0,00262216003773398	XM_007971162.2	carbamoyl-phosphate synthetase 2, aspartate transcarbamylase, and dihydroorotase (CAD), transcript variant X2, mRNA
XM-005077197.4	0,567894065875193	5,87407722293728	29,6854553609748	2,7130300446564e-05	0,00262849774010711	XM_005077197.4	high density lipoprotein binding protein (LOC101834381), transcript variant X1, mRNA
XM-005067785.3	-0,488660923563385	6,89740084071411	29,6623043987547	2,72586345149786e-05	0,00263630618643639	XM_005067785.3	ubiquitin conjugating enzyme E2 B (Ube2b), transcript variant X1, mRNA
XR-005873882.1	-1,4348965732833	0,410026733033996	29,6351350382609	2,74100997148382e-05	0,00264632053610529	XR_005873882.1	uncharacterized LOC106022315 (LOC106022315), transcript variant X1, ncRNA
XM-005075368.4	-1,0583344843946	0,222520004928393	29,6188741758551	2,75011960813443e-05	0,00265048176683449	XM_005075368.4	mitogen-activated protein kinase kinase kinase kinase 4 (Map4k4), transcript variant X26, mRNA
XM-005073558.4	0,989739333121298	-0,318230502838468	29,5942666249162	2,76396885984979e-05	0,00265776288602845	XM_005073558.4	intraflagellar transport 172 (Ift172), transcript variant X1, mRNA
XM-037987377.1	-2,53843648863041	0,431681742070363	56,3981229758505	2,76729983243944e-05	0,00265776288602845	XM_037987377.1	XIAP associated factor 1 (XAF1), transcript variant X3, mRNA
XM-005063705.4	-0,613310712675029	2,13997404423216	29,572278262067	2,7764091969928e-05	0,00266188231761685	XM_005063705.4	KIAA2026 ortholog (Kiaa2026), transcript variant X1, mRNA
XM-005086850.4	0,567636951121548	2,81174664113494	29,561515472651	2,78252098093502e-05	0,00266311852081725	XM_005086850.4	1-acylglycerol-3-phosphate O-acyltransferase 1 (Agpat1), transcript variant X1, mRNA
XM-005077087.4	-1,14071922408842	5,74792529161476	29,54967378604	2,789262601596e-05	0,00266495221298508	XM_005077087.4	galectin 9 (Lgals9), transcript variant X1, mRNA
XM-005067726.4	-0,611690906695806	1,9693217022133	29,5383695139907	2,79571509723708e-05	0,00266650380880519	XM_005067726.4	SH3 binding domain protein 5 like (Sh3bp5l), transcript variant X2, mRNA
XM-040758261.1	-0,563775143670156	3,58975624365223	29,4984495835279	2,81863368609361e-05	0,00268372804622127	XM_040758261.1	UV radiation resistance associated (Uvrag), transcript variant X1, mRNA
XM-005064689.4	-1,27714937157921	1,69392036999986	29,4676567230095	2,83645405784459e-05	0,00269604714097091	XM_005064689.4	signal induced proliferation associated 1 like 2 (Sipa1l2), transcript variant X1, mRNA
XM-037982651.1	-0,886191787584613	1,32380863927909	55,9007931177619	2,86987073221312e-05	0,00272312270301954	XM_037982651.1	zinc finger NFX1-type containing 1 (ZNFX1), transcript variant X3, mRNA
XM-005077573.3.2	7,80224684473451	6,87795311589655	55,8597756304077	2,87853425635019e-05	0,00272574755969754	XM_005077573.3.2
XM-005087243.4	0,633435886560339	3,29260665354455	29,389055617777	2,8825086463555e-05	0,00272574755969754	XM_005087243.4	Fas activated serine/threonine kinase (Fastk), mRNA
XM-021232968.2	2,95251577996199	0,122890290561722	29,3734292232082	2,89176264626701e-05	0,00272982393807606	XM_021232968.2	basic helix-loop-helix family member a15 (Bhlha15), mRNA
XM-005066237.4	0,556062780153616	4,81429420810947	29,3448426874667	2,90877671007773e-05	0,00273779688181794	XM_005066237.4	mannosidase endo-alpha (Manea), mRNA
XM-007965789.2	1,31596747126676	-0,217307768115234	55,7114721630225	2,91012380419226e-05	0,00273779688181794	XM_007965789.2	shugoshin 2 (SGO2), transcript variant X2, mRNA
XM-037987448.1	1,07085771355049	-0,431999681038447	55,6676025774243	2,91954868995464e-05	0,00274199246350434	XM_037987448.1	neuferricin (LOC103242180), transcript variant X2, mRNA
XM-013111344.3	1,49546673755989	0,62309865251839	29,2921295678798	2,94044100527526e-05	0,00275692553608355	XM_013111344.3	RAB, member of RAS oncogene family like 2B (Rabl2b), transcript variant X1, mRNA
XM-005087490.4	1,32993344086883	5,06805160731379	29,2667771800104	2,95580536443385e-05	0,00276663382111008	XM_005087490.4	angiogenin (Ang), transcript variant X2, mRNA
XM-005068306.4	0,504408043061146	5,20694510256551	29,2250558564019	2,98128319225416e-05	0,00277861206176176	XM_005068306.4	SIVA1 apoptosis inducing factor (Siva1), transcript variant X2, mRNA
XM-007985890.2	1,37442768877494	-0,131513026195933	55,3798977010958	2,98228396846103e-05	0,00277861206176176	XM_007985890.2	cellular inhibitor of PP2A (CIP2A), transcript variant X1, mRNA
XM-040739737.1	-0,462012526154726	3,64011413542638	29,2211231914977	2,98369721973186e-05	0,00277861206176176	XM_040739737.1	natural killer cell triggering receptor (Nktr), transcript variant X2, mRNA
XM-007999223.2	-3,28749114430279	1,56856284890381	55,2640140056194	3,00801364340768e-05	0,0027961807636788	XM_007999223.2	HECT and RLD domain containing E3 ubiquitin protein ligase family member 6 (HERC6), transcript variant X3, mRNA
XM-005073561.4	-0,558339107903115	3,92368423677519	29,1741651612443	3,01268932780836e-05	0,0027961807636788	XM_005073561.4	GPN-loop GTPase 1 (Gpn1), mRNA
XM-005087047.4	-1,3351019021425	3,45785728807543	29,1654117672539	3,0181280416471e-05	0,00279652857335435	XM_005087047.4	death effector domain containing 2 (Dedd2), mRNA
XM-005071621.3	-2,3445535778433	1,04532292010084	33,7564902575439	3,04176474811067e-05	0,00281284659173811	XM_005071621.3	nmrA-like family domain-containing protein 1 (LOC101826879), mRNA
XM-005072539.4	-0,668620518685152	4,71577312932334	29,110191409929	3,05268887188189e-05	0,00281284659173811	XM_005072539.4	NSFL1 cofactor (Nsfl1c), transcript variant X2, mRNA
XM-040730302.1	0,800303504111086	3,48551090836755	29,1058545435139	3,05542164586273e-05	0,00281284659173811	XM_040730302.1	WASH complex subunit 5 (Washc5), transcript variant X1, mRNA
XM-005079739.4	-0,795905581132396	1,96008507465949	29,1047577336322	3,0561132026707e-05	0,00281284659173811	XM_005079739.4	zinc finger and BTB domain containing 39 (Zbtb39), mRNA
XM-013122611.3	0,780899771323854	2,91523120978514	29,0935088061812	3,06321582416339e-05	0,00281469269007653	XM_013122611.3	3'-phosphoadenosine 5'-phosphosulfate synthase 1 (Papss1), transcript variant X1, mRNA
XM-005083803.4	-0,670171421069968	3,72693314111359	29,0804829831985	3,07146317041634e-05	0,00281758275951947	XM_005083803.4	F-box protein 7 (Fbxo7), transcript variant X3, mRNA
XM-007968650.2	-3,06555002340109	4,47167306995863	54,7976306990957	3,11432334320891e-05	0,00285216239312386	XM_007968650.2	MX dynamin like GTPase 2 (MX2), transcript variant X1, mRNA
XM-040732761.1	-0,520692089507646	4,05256063490587	28,9864468512091	3,13173515110479e-05	0,00286335996663263	XM_040732761.1	oxidative stress responsive serine rich 1 (Oser1), transcript variant X1, mRNA
XM-040735253.1	-1,25207851880189	6,47921440957266	28,9520386358299	3,15411436503e-05	0,00287905473875069	XM_040735253.1	cysteine and histidine rich domain containing 1 (Chordc1), mRNA
XM-040731501.1	0,95238450104428	1,28397909682592	28,9402993069468	3,16179002284154e-05	0,00287976253695955	XM_040731501.1	phosphoserine phosphatase (Psph), transcript variant X2, mRNA
XM-005067026.4	-0,747815384480509	3,43635754207067	28,9145990852094	3,17866600545085e-05	0,00287976253695955	XM_005067026.4	desumoylating isopeptidase 1 (Desi1), transcript variant X5, mRNA
XM-005080881.4	1,51432333424064	2,29058547678972	28,9121662335137	3,18026867799359e-05	0,00287976253695955	XM_005080881.4	hepatocyte growth factor (Hgf), transcript variant X2, mRNA
XM-040749365.1	-0,813009773758515	4,47903906178133	28,9118809199059	3,18045669048336e-05	0,00287976253695955	XM_040749365.1	DExD-box helicase 52 (Ddx52), mRNA
XM-005080438.4	-0,764657018089963	0,919784697467848	28,9111122894905	3,18096325428315e-05	0,00287976253695955	XM_005080438.4	zinc finger protein 3 (Znf3), transcript variant X2, mRNA
XM-040749564.1	0,644340862662086	7,11602323595659	28,8693114603033	3,20864662890351e-05	0,00290007039991109	XM_040749564.1	ATP synthase membrane subunit c locus 1 (Atp5mc1), transcript variant X1, mRNA
XR-005239686.1	-2,63407889121758	4,29671198584166	54,3576214503208	3,21882214461199e-05	0,00290451362931458	XR_005239686.1	interferon-induced transmembrane protein 3-like (LOC103241750), misc_RNA
XM-005086129.4	0,710746834556486	10,2491693225244	28,8169754891786	3,24368287779235e-05	0,00292217199417953	XM_005086129.4	ubiquitin A-52 residue ribosomal protein fusion product 1 (Uba52), transcript variant X2, mRNA
XM-021232076.2	2,26876852596326	0,640197849571806	28,7881320033398	3,26317255329668e-05	0,00293494203718657	XM_021232076.2	anillin actin binding protein (Anln), transcript variant X2, mRNA
XM-021231393.2	-0,595940954548652	3,53410987749281	28,7634331734519	3,27996448187943e-05	0,00294524810646032	XM_021231393.2	zinc finger protein 326 (Znf326), mRNA
XM-040739991.1	-1,15735605726938	0,247551800980925	28,7296106206086	3,30311435180661e-05	0,00295216691157011	XM_040739991.1	family with sequence similarity 219 member A (Fam219a), transcript variant X5, mRNA
XM-040748378.1	-1,30026297146784	-0,524793878566628	28,721592907573	3,30862850105924e-05	0,00295216691157011	XM_040748378.1	RAB11 family interacting protein 3 (Rab11fip3), transcript variant X3, mRNA
XM-040735103.1	-0,756965434987157	4,08917793901412	28,718969474602	3,3104349631273e-05	0,00295216691157011	XM_040735103.1	F-box only protein 6 (LOC101832562), transcript variant X1, mRNA
XM-013121805.3	-0,622603663812209	3,6254489886882	28,7175519000282	3,31141153996797e-05	0,00295216691157011	XM_013121805.3	lin-37 DREAM MuvB core complex component (Lin37), transcript variant X1, mRNA
XM-005085439.4	-2,85624978909593	7,09487362846281	28,7132188163514	3,314398604182e-05	0,00295216691157011	XM_005085439.4	ficolin-2 (LOC101838013), mRNA
XM-005068170.4	-0,507917469883112	5,41269552543908	28,6787636113716	3,33825690786777e-05	0,00295762617182864	XM_005068170.4	UTP3 small subunit processome component (Utp3), mRNA
XM-040741990.1	0,555927408432047	7,47267180251933	28,6721596862213	3,34285138318976e-05	0,00295762617182864	XM_040741990.1	eukaryotic translation initiation factor 3 subunit A (Eif3a), mRNA
NM-001281338.1	-2,99192414651775	6,53831538972107	28,6627154832613	3,3494340328291e-05	0,00295762617182864	NM_001281338.1	chemokine (C-C motif) ligand 3 (Ccl3), mRNA
XM-040753324.1	-1,24921803038063	2,66566579351935	28,6573073827391	3,35320994701275e-05	0,00295762617182864	XM_040753324.1	BAG cochaperone 3 (Bag3), transcript variant X2, mRNA
XM-005073128.4	-0,789715712375188	4,12860950610662	28,6570780977052	3,35337013675496e-05	0,00295762617182864	XM_005073128.4	ring finger protein 166 (Rnf166), transcript variant X2, mRNA
XM-040748473.1	-0,456383016261901	4,27801733763517	28,6493977518259	3,35874088826453e-05	0,00295762617182864	XM_040748473.1	SLU7 homolog, splicing factor (Slu7), transcript variant X2, mRNA
XM-005076913.4	-0,536244132061916	4,72505506474233	28,6458152610344	3,36124931920686e-05	0,00295762617182864	XM_005076913.4	zinc finger HIT-type containing 3 (Znhit3), transcript variant X1, mRNA
XM-005079849.4	-0,8630239712645	1,54331239418108	28,6413351004783	3,36438920323267e-05	0,00295762617182864	XM_005079849.4	SLIT-ROBO Rho GTPase activating protein 2 (Srgap2), transcript variant X1, mRNA
XM-037991089.1	-2,11289810695176	2,16459310438673	53,7531793440298	3,36939036632088e-05	0,00295762617182864	XM_037991089.1	transmembrane protein 140 (TMEM140), transcript variant X2, mRNA
XM-005084285.4	-0,663002828746121	2,76794060384156	28,6275302372675	3,37408461584102e-05	0,00295762617182864	XM_005084285.4	sodium channel modifier 1 (Scnm1), transcript variant X1, mRNA
XR-005236499.1	-2,06689199086108	1,21399316728393	53,7122092141958	3,37990170164572e-05	0,00295802997736424	XR_005236499.1	uncharacterized LOC119620078 (LOC119620078), transcript variant X1, ncRNA
XM-040751644.1	2,11320993097988	0,177052387420244	28,6082497108156	3,38767737151211e-05	0,00296014391082887	XM_040751644.1	dimethylarginine dimethylaminohydrolase 1 (Ddah1), transcript variant X1, mRNA
XM-005064952.4	0,858446153453665	4,96189758599588	28,5769205429365	3,40989356901311e-05	0,00297469503184425	XM_005064952.4	protein tyrosine phosphatase mitochondrial 1 (Ptpmt1), transcript variant X1, mRNA
XM-040728516.1	-0,487565544435684	2,73227912733262	28,5696064240087	3,4151033068761e-05	0,00297469503184425	XM_040728516.1	zinc finger protein 800 (Znf800), transcript variant X1, mRNA
XM-007978198.2	-3,09268701330867	4,04348561283025	53,5453869318428	3,42311419581822e-05	0,00297697729684828	XM_007978198.2	interferon induced protein 44 (IFI44), transcript variant X1, mRNA
XR-005239687.1	-2,57089874574139	5,99854503097695	53,3967966120393	3,46216883720229e-05	0,00300620773373678	XR_005239687.1	uncharacterized LOC119623435 (LOC119623435), misc_RNA
XM-013121010.3	-1,48961446525408	3,9149078591776	28,4743496863611	3,48376213119503e-05	0,00302020847618704	XM_013121010.3	phospholipid scramblase 1 (LOC101834040), transcript variant X2, mRNA
XM-021233252.2	0,49568519845963	3,32303188355956	28,4477486527147	3,50320682598434e-05	0,00303230554479873	XM_021233252.2	ubiquitin specific peptidase 9 X-linked (Usp9x), transcript variant X1, mRNA
XM-040742621.1	1,83180542937394	-0,64172227072482	28,400420413853	3,53809963181531e-05	0,00305427868621545	XM_040742621.1	chromosome-associated kinesin KIF4A-like (LOC101841435), mRNA
XM-005071137.4	-0,735882396924943	3,16479035722907	28,3983244971343	3,53965369980061e-05	0,00305427868621545	XM_005071137.4	5-hydroxymethylcytosine binding, ES cell specific (Hmces), transcript variant X1, mRNA
XM-005080604.4	1,48610707994844	0,502414775114371	28,3487605285013	3,57662470299324e-05	0,00307863882720942	XM_005080604.4	scavenger receptor class B member 1 (Scarb1), transcript variant X1, mRNA
XM-040746045.1	1,31748943547261	0,535046065065068	28,3455493000052	3,57903470785971e-05	0,00307863882720942	XM_040746045.1	kinetochore localized astrin (SPAG5) binding protein (Knstrn), mRNA
XM-040748084.1	-0,515118310044227	6,44353729447275	28,2779936394119	3,63015280787337e-05	0,00311436099238011	XM_040748084.1	ribosomal L1 domain containing 1 (Rsl1d1), mRNA
XM-013123454.3	-0,884494811161105	2,95964881135047	28,275779108894	3,63184209599593e-05	0,00311436099238011	XM_013123454.3	DNA methyltransferase 1 associated protein 1 (Dmap1), transcript variant X2, mRNA
XM-005068923.4	-0,732263376913551	3,44206023053096	28,2671003695651	3,63847078522796e-05	0,00311520791695239	XM_005068923.4	TBC1 domain family member 10A (Tbc1d10a), transcript variant X1, mRNA
XM-040731055.1	2,82335467557688	-0,0653657175559288	28,228304324321	3,66826643673312e-05	0,00312942842467866	XM_040731055.1	proline rich 36 (Prr36), mRNA
XM-013123453.3	-0,884716098444706	2,96522934670788	28,2261705696492	3,66991297684494e-05	0,00312942842467866	XM_013123453.3	DNA methyltransferase 1 associated protein 1 (Dmap1), transcript variant X1, mRNA
XM-005068500.4	0,660350885479041	4,41235759399187	28,2178900953348	3,67631044937068e-05	0,00312942842467866	XM_005068500.4	zinc finger protein 106 (Znf106), transcript variant X1, mRNA
XM-008007145.2	1,84169366246981	-0,67035806394324	52,6039049832696	3,67993618481506e-05	0,00312942842467866	XM_008007145.2	centromere protein W (CENPW), transcript variant X3, mRNA
XM-007975937.2	2,18472700224765	-0,592323526836508	52,5917073012321	3,68341387085529e-05	0,00312942842467866	XM_007975937.2	centromere protein M (CENPM), transcript variant X2, mRNA
XM-037991159.1	0,87045318351809	7,97994674053344	52,5376326978892	3,69887914528135e-05	0,00313503992844022	XM_037991159.1	60S ribosomal protein L35a-like (LOC103227011), mRNA
XM-038001792.1	-1,4027889276734	2,25251845007331	52,5289397547808	3,70137265200461e-05	0,00313503992844022	XM_038001792.1	spermatogenesis associated serine rich 2 like (SPATS2L), transcript variant X10, mRNA
XM-040730604.1	-1,33014812104579	1,28026790308289	28,1247183645896	3,74914999723109e-05	0,00317064409566753	XM_040730604.1	rubicon like autophagy enhancer (Rubcnl), transcript variant X1, mRNA
XM-021232014.2	-2,46077514943262	2,34282370994861	28,0680450132366	3,79423476288497e-05	0,003201961629504	XM_021232014.2	growth arrest specific 1 (Gas1), mRNA
XM-008016950.2	2,34999653426815	-1,41747203252122	52,1981873958182	3,79777789969057e-05	0,003201961629504	XM_008016950.2	nucleolar and spindle associated protein 1 (NUSAP1), transcript variant X8, mRNA
XM-040741454.1	0,619513784935964	4,29220488723387	28,0562229598564	3,80371472747149e-05	0,00320207838582143	XM_040741454.1	serine/threonine-protein kinase Sgk3 (LOC101832863), transcript variant X1, mRNA
XR-005243811.1	-3,24624546674002	0,615495273276181	52,1523468468968	3,81137800192964e-05	0,00320364594792333	XR_005243811.1	uncharacterized LOC103233196 (LOC103233196), transcript variant X2, ncRNA
XM-040757232.1	-1,11460017902965	5,62514935949226	28,0311123135954	3,82393757340858e-05	0,00320931806312941	XM_040757232.1	tripartite motif-containing protein 30A (LOC101823081), mRNA
XM-005087187.4	-0,908020827996434	4,28470210364227	28,020551501037	3,83247816743681e-05	0,00321160507311882	XM_005087187.4	tripartite motif containing 26 (Trim26), mRNA
XM-005063345.4	-3,0777448882688	5,89453545054919	28,0019615415939	3,84756321165564e-05	0,00321936107273441	XM_005063345.4	interferon regulatory factor 7 (Irf7), transcript variant X1, mRNA
XM-005071758.4	-0,69357921743012	8,78503218092164	27,9925180584334	3,85525134770144e-05	0,00322091377345634	XM_005071758.4	Kruppel like factor 6 (Klf6), mRNA
XM-038001408.1	-1,06418052938277	1,89474108386802	51,9543219928442	3,8708110187355e-05	0,00322601040238901	XM_038001408.1	SP100 nuclear antigen (SP100), transcript variant X8, mRNA
XM-040748376.1	-1,19741643712483	-0,551669728534192	35,6014655688325	3,87303508761392e-05	0,00322601040238901	XM_040748376.1	RAB11 family interacting protein 3 (Rab11fip3), transcript variant X1, mRNA
XM-037986589.1	-3,38864540811055	1,57915978119334	51,8634483399429	3,89846048909099e-05	0,00323946896292809	XM_037986589.1	HECT and RLD domain containing E3 ubiquitin protein ligase family member 6 (HERC6), transcript variant X4, mRNA
XM-005068354.4	-0,564965933729517	1,38202281974335	27,9368415826136	3,90092506943934e-05	0,00323946896292809	XM_005068354.4	spectrin repeat containing nuclear envelope family member 3 (Syne3), transcript variant X5, mRNA
XM-013121807.3	-0,623888318344089	3,59746309774973	27,9084810697364	3,92441986814598e-05	0,00325408652850591	XM_013121807.3	lin-37 DREAM MuvB core complex component (Lin37), transcript variant X2, mRNA
XM-005080367.4	-0,735155559956903	4,63821219119573	27,8922229428897	3,9379590960433e-05	0,00325647692983108	XM_005080367.4	NADPH--cytochrome P450 reductase (LOC101843888), transcript variant X2, mRNA
XM-013120386.3	1,2412260548546	-0,845602935729269	27,8908600761349	3,93909638767051e-05	0,00325647692983108	XM_013120386.3	6-phosphofructo-2-kinase/fructose-2,6-biphosphatase 2 (Pfkfb2), transcript variant X4, mRNA
XR-005236500.1	-2,07380187540047	1,19383676611411	51,597970123333	3,98061747214759e-05	0,00328588369629116	XR_005236500.1	uncharacterized LOC119620078 (LOC119620078), transcript variant X2, ncRNA
XM-013111345.3	1,5022831567343	0,577453134884637	27,8047567427886	4,01168914631736e-05	0,0033039189126027	XM_013111345.3	RAB, member of RAS oncogene family like 2B (Rabl2b), transcript variant X2, mRNA
XM-005079735.4	0,557891882507851	10,0384976502908	27,8015379355741	4,01443138917212e-05	0,0033039189126027	XM_005079735.4	nascent polypeptide-associated complex subunit alpha (LOC101829818), mRNA
XM-005088099.4	0,522825902280576	11,2938655542934	27,7862511579296	4,0274831608089e-05	0,0033095567083862	XM_005088099.4	ribosomal protein L28 (Rpl28), mRNA
XM-005072382.4	-0,890329439563002	4,92644165830395	27,7794937449591	4,03326753720106e-05	0,0033095567083862	XM_005072382.4	cyclin D3 (Ccnd3), transcript variant X1, mRNA
XM-005079068.4	1,64520277556691	4,03656096648715	27,7699951217171	4,04141392228623e-05	0,00331132110451536	XM_005079068.4	syndecan 1 (Sdc1), mRNA
XM-005085802.4	-1,56153883239998	1,82067321896503	27,7390200359648	4,06810587024927e-05	0,00332825301597993	XM_005085802.4	sterile alpha motif domain containing 4A (Samd4a), transcript variant X5, mRNA
XM-007989601.2	-1,39474463203106	1,93859808857776	51,2868115756509	4,07959808713743e-05	0,00333001237000378	XM_007989601.2	basic leucine zipper nuclear factor 1 (BLZF1), transcript variant X2, mRNA
XM-040754421.1	0,678453219809732	3,78035909078967	27,7226207097941	4,08231633799174e-05	0,00333001237000378	XM_040754421.1	ALG5 dolichyl-phosphate beta-glucosyltransferase (Alg5), transcript variant X1, mRNA
NM-001281706.1	0,844670898555272	3,65785138248222	27,6798399909079	4,11964575691334e-05	0,00334802105664691	NM_001281706.1	steroid 5 alpha-reductase 3 (Srd5a3), mRNA
XM-040750137.1	-0,688895261861279	4,09770849487564	27,6722554543513	4,12630310429639e-05	0,00334802105664691	XM_040750137.1	lysine demethylase 2A (Kdm2a), transcript variant X1, mRNA
XM-005072538.4	-0,673488151879526	4,67154893111876	27,671116631969	4,12730373435509e-05	0,00334802105664691	XM_005072538.4	NSFL1 cofactor (Nsfl1c), transcript variant X1, mRNA
NM-001281611.1	0,844490482849652	11,0987711496236	27,6695917935562	4,1286439583814e-05	0,00334802105664691	NM_001281611.1	ribosomal protein S15 (Rps15), mRNA
XM-021225755.1	2,26777340827058	0,634642163658791	27,6244475924926	4,16854108848702e-05	0,00337541808021418	XM_021225755.1	aurora kinase B (Aurkb), transcript variant X5, mRNA
XM-040739232.1	-0,981825712126696	2,77341126968294	27,6035370914276	4,18716533037229e-05	0,00338462244307256	XM_040739232.1	toll like receptor adaptor molecule 1 (Ticam1), mRNA
XM-040735046.1	2,46535805187559	0,827115014681631	27,5979400470649	4,19216599859052e-05	0,00338462244307256	XM_040735046.1	ankyrin repeat domain 65 (Ankrd65), mRNA
XM-038003236.1	0,829133867762087	0,693526514246104	50,918425172051	4,20066732445561e-05	0,00338653507044871	XM_038003236.1	ATP binding cassette subfamily D member 3 (ABCD3), transcript variant X1, mRNA
XM-040752518.1	0,718124967054763	2,26857092301016	27,5667271317866	4,22017436387077e-05	0,0033928420414678	XM_040752518.1	O-6-methylguanine-DNA methyltransferase (Mgmt), transcript variant X2, mRNA
XM-013118846.3	-1,18863056537229	2,21088704991086	27,5660568722669	4,22077807201285e-05	0,0033928420414678	XM_013118846.3	Rho guanine nucleotide exchange factor 3 (Arhgef3), transcript variant X6, mRNA
XR-005243301.1	-3,9686661386667	-1,68265451484579	50,8197103455207	4,2338463684004e-05	0,0033984001722172	XR_005243301.1	uncharacterized LOC119627213 (LOC119627213), ncRNA
XR-005241571.1	-2,98706060566339	-1,5449712592495	50,7578043167015	4,25481566320885e-05	0,0034102748938323	XR_005241571.1	uncharacterized LOC119625369 (LOC119625369), misc_RNA
XM-005079948.4	0,635400735479686	6,16724585029104	27,4493334074828	4,32738124783629e-05	0,00346341017435523	XM_005079948.4	KDEL endoplasmic reticulum protein retention receptor 2 (Kdelr2), mRNA
XM-021226321.2	0,409164236573199	4,68536269941091	27,4173437710675	4,35711404839591e-05	0,00347855820957766	XM_021226321.2	StAR related lipid transfer domain containing 7 (Stard7), mRNA
XM-005072384.4	-0,625429733856866	3,27031624179759	27,4154234514895	4,3589060571993e-05	0,00347855820957766	XM_005072384.4	mediator complex subunit 20 (Med20), transcript variant X1, mRNA
XM-008001354.2	0,661377978218334	5,76593978650271	50,3892100772872	4,38230750219328e-05	0,00349218686148805	XM_008001354.2	eukaryotic translation initiation factor 3 subunit E (EIF3E), transcript variant X2, mRNA
XM-040744271.1	2,02603029085894	0,111139227264444	27,3692923463913	4,40220042271554e-05	0,003502984382479	XM_040744271.1	ERCC excision repair 6 like, spindle assembly checkpoint helicase (Ercc6l), transcript variant X1, mRNA
XM-040754172.1	0,879740483000885	2,52621720679405	27,3342729196459	4,43538356540142e-05	0,00352431110813997	XM_040754172.1	putative protein T-ENOL (LOC110341409), transcript variant X1, mRNA
XM-038003238.1	0,815504833118777	0,683735415568123	50,1105050684568	4,48179006372103e-05	0,00355186126271544	XM_038003238.1	ATP binding cassette subfamily D member 3 (ABCD3), transcript variant X3, mRNA
NM-001319637.1	-1,50920813733298	4,90623615885304	27,2802371348515	4,48712930114714e-05	0,00355186126271544	NM_001319637.1	hydroxycarboxylic acid receptor 2 (Hcar2), mRNA
XM-040748446.1	0,6110250724664	5,12785862386899	27,2778116427621	4,48946758682662e-05	0,00355186126271544	XM_040748446.1	dedicator of cytokinesis 2 (Dock2), mRNA
XM-005076333.4	-0,625454007516238	4,64580448906102	27,2712680034986	4,49578267173348e-05	0,00355186126271544	XM_005076333.4	nucleolar pre-rRNA processing protein NIP7 (Nip7), mRNA
XM-040728556.1	-0,5405981815489	4,28424823623881	27,2550446148951	4,51148177494792e-05	0,00355917242199605	XM_040728556.1	GATA zinc finger domain containing 1 (Gatad1), mRNA
XM-005086309.4	1,15981322770809	5,29358898612045	27,2448837660835	4,52134509304415e-05	0,00356186535546748	XM_005086309.4	trafficking protein particle complex subunit 6A (Trappc6a), transcript variant X3, mRNA
XM-005063964.4	-0,637002507374888	3,01218647546122	27,2079930443795	4,55735631436822e-05	0,00358512030063633	XM_005063964.4	zinc finger HIT-type containing 2 (Znhit2), mRNA
XM-008016948.2	1,73512887380104	0,202841499314882	49,8576480679037	4,57442290753807e-05	0,00359342717846206	XM_008016948.2	nucleolar and spindle associated protein 1 (NUSAP1), transcript variant X6, mRNA
XR-005236501.1	-2,05873346905914	1,16397255580813	49,7384739966365	4,61888545237286e-05	0,00362320071337839	XR_005236501.1	uncharacterized LOC119620078 (LOC119620078), transcript variant X3, ncRNA
XM-007965777.2	-1,39866810272659	2,21650756467197	49,6154211165356	4,66534586809179e-05	0,0036533859248208	XM_007965777.2	spermatogenesis associated serine rich 2 like (SPATS2L), transcript variant X4, mRNA
XM-005079514.4	-0,869614396125949	5,18268727679624	27,0919445469185	4,6727200030081e-05	0,0036533859248208	XM_005079514.4	small nuclear ribonucleoprotein U5 subunit 40 (Snrnp40), mRNA
XM-005084407.4	-0,614664933956313	5,22572484740767	27,0819215428257	4,68283419316852e-05	0,0036533859248208	XM_005084407.4	M-phase phosphoprotein 10 (Mphosph10), mRNA
XM-007973398.2	3,14575239873198	-1,87709832304644	49,5668821027799	4,68382810874462e-05	0,0036533859248208	XM_007973398.2	histone H2A type 1-J (LOC103221936), mRNA
XM-005084859.4	1,16807263002669	2,49352654265336	27,0711765626543	4,69370379299591e-05	0,00365592522234705	XM_005084859.4	kinesin family member C1 (Kifc1), mRNA
XM-040738371.1	0,827993738543673	3,93736255318741	30,6234142328895	4,73250602219312e-05	0,00368095651506469	XM_040738371.1	structural maintenance of chromosomes 2 (Smc2), transcript variant X1, mRNA
XM-007990155.2	0,973728948941449	9,10188949452299	49,2583894690829	4,80338975357364e-05	0,00372736750654211	XM_007990155.2	histone H3.3A (LOC103231004), mRNA
XM-005069779.4	-0,799329597962467	2,38283391345817	26,9619664362166	4,80577566896093e-05	0,00372736750654211	XM_005069779.4	hexosaminidase D (Hexd), transcript variant X1, mRNA
XM-005074634.4	-0,643920740269088	4,45280028018092	26,9555764830151	4,81242400435412e-05	0,00372736750654211	XM_005074634.4	protein tyrosine phosphatase non-receptor type 2 (Ptpn2), transcript variant X1, mRNA
XM-005066450.2	2,69958395616009	-0,408145769479158	28,6357328206133	4,83029059899062e-05	0,00373596593891678	XM_005066450.2	histone H2A type 4 (LOC101823521), mRNA
XM-005070300.4	0,975593782509819	3,68104238492426	26,9099679601818	4,86017283393623e-05	0,00375104352354884	XM_005070300.4	chromosome unknown C2orf76 homolog (CUNH2orf76), transcript variant X3, mRNA
XM-007963503.2	-2,83371081922814	3,8476064317369	49,0935196380869	4,86880394716994e-05	0,00375104352354884	XM_007963503.2	interferon induced protein with tetratricopeptide repeats 5 (IFIT5), mRNA
XM-040743418.1	0,714842252001867	3,75725648463547	26,8955223083878	4,87540532965815e-05	0,00375104352354884	XM_040743418.1	LDL receptor related protein 6 (Lrp6), transcript variant X1, mRNA
XM-005084994.4	-1,16886853738582	1,4990817486644	26,8940561318603	4,87695431317555e-05	0,00375104352354884	XM_005084994.4	zinc finger SWIM-type containing 3 (Zswim3), mRNA
XM-040736784.1	-0,644901452596442	4,86205706679093	26,8812561494669	4,89050032801772e-05	0,00375623073872671	XM_040736784.1	RAD23 homolog A, nucleotide excision repair protein (Rad23a), transcript variant X1, mRNA
XM-040757955.1	0,832203800320614	6,1871000868043	26,8633636708684	4,90950535329356e-05	0,00376242320089558	XM_040757955.1	DnaJ heat shock protein family (Hsp40) member C15 (Dnajc15), mRNA
XM-005068521.4	0,876628354941558	10,1838260381157	26,8608435029414	4,91218877271787e-05	0,00376242320089558	XM_005068521.4	small EDRK-rich factor 2 (Serf2), transcript variant X1, mRNA
XM-005082348.4	-0,97943736424951	3,65268812703574	26,8386940644338	4,93584282431833e-05	0,00377530448933733	XM_005082348.4	MYD88 innate immune signal transduction adaptor (Myd88), mRNA
XM-007990148.2	-0,956146394900178	-0,423389894105266	48,8150647464637	4,98175368077363e-05	0,00380515028031871	XM_007990148.2	piggyBac transposable element derived 2 (PGBD2), transcript variant X1, mRNA
XM-013124859.3	-0,49573921442412	3,09421816499237	26,7844939186503	4,99425719101414e-05	0,00380943175575366	XM_013124859.3	establishment of sister chromatid cohesion N-acetyltransferase 1 (Esco1), transcript variant X3, mRNA
XM-005066584.4	-0,577331817252563	2,21334172853303	26,7516780023401	5,02999554995781e-05	0,00383139964483959	XM_005066584.4	BRF2 RNA polymerase III transcription initiation factor subunit (Brf2), mRNA
XM-005082567.4	-0,961998016910862	6,24413129950578	26,7451605731773	5,03712696479524e-05	0,00383154682512193	XM_005082567.4	structural maintenance of chromosomes flexible hinge domain containing 1 (Smchd1), mRNA
XM-040755460.1	2,04699080678526	2,71321565434875	26,7309645883331	5,05269899628818e-05	0,00383810521830837	XM_040755460.1	3-hydroxyacyl-CoA dehydratase 1 (Hacd1), mRNA
XM-040747265.1	-1,37878541445859	2,01009154317087	26,7137468215281	5,07165712033403e-05	0,00384721418699624	XM_040747265.1	E3 ubiquitin-protein ligase RNF19B (LOC121140854), mRNA
XM-013113113.3	-0,482441273903017	2,73581952497563	26,6962229641302	5,09103299108249e-05	0,00385661462139286	XM_013113113.3	myoneurin (Mynn), transcript variant X3, mRNA
XM-021228161.2	-1,38536999198831	0,968251710629087	26,6591436503035	5,13230117109438e-05	0,00388255068318515	XM_021228161.2	interleukin 15 receptor subunit alpha (Il15ra), transcript variant X1, mRNA
XM-040743041.1	0,64114435670806	3,9644066785035	26,6487792533364	5,14390241995759e-05	0,00388600365581037	XM_040743041.1	SEC23 homolog A, COPII coat complex component (Sec23a), mRNA
XM-040730093.1	-2,13141062446176	-0,537198558949377	26,6040115043138	5,19434647847844e-05	0,00391566962648953	XM_040730093.1	sodium voltage-gated channel beta subunit 4 (Scn4b), transcript variant X2, mRNA
XM-005069411.4	-1,22031229731414	2,42087711651335	26,5984850336673	5,20061147654327e-05	0,00391566962648953	XM_005069411.4	out at first homolog (Oaf), mRNA
XM-040729646.1	2,23207083036763	1,5392451925629	26,5951089528104	5,20444282529935e-05	0,00391566962648953	XM_040729646.1	protein regulator of cytokinesis 1 (Prc1), transcript variant X3, mRNA
XM-005086799.4	-3,35108232848333	6,6374257780431	26,5809509185098	5,2205440746645e-05	0,0039224398092418	XM_005086799.4	tumor necrosis factor (Tnf), mRNA
XM-037998947.1	-1,19231523616844	3,79464651251995	48,0283649606874	5,31845721913046e-05	0,00399057719387582	XM_037998947.1	unc-93 homolog B1, TLR signaling regulator (UNC93B1), transcript variant X1, mRNA
XM-038009243.1	-4,28919138783469	5,80149937723421	47,989232487395	5,33591437688813e-05	0,0039948039959966	XM_038009243.1	interferon induced protein with tetratricopeptide repeats 3 (IFIT3), transcript variant X2, mRNA
XM-040743047.1	2,59738557220837	2,21503852294261	26,4786297890274	5,33855814328099e-05	0,0039948039959966	XM_040743047.1	forkhead box A1 (Foxa1), mRNA
XM-040756057.1	1,05404608782878	4,23584216122676	26,468221073157	5,35072742847723e-05	0,00399849217199224	XM_040756057.1	pterin-4 alpha-carbinolamine dehydratase 2 (Pcbd2), transcript variant X7, mRNA
XM-040744694.1	-0,809845792590733	1,93727167379108	26,4613870293682	5,35873407152569e-05	0,00399906392386398	XM_040744694.1	FMRP translational regulator 1 (Fmr1), transcript variant X10, mRNA
XM-040754837.1	2,1253885876102	-1,18995716611334	30,3462181029793	5,37853794928293e-05	0,00400842617693928	XM_040754837.1	myelin regulatory factor like (Myrfl), mRNA
XM-008012663.2	-2,43717913765539	1,0871447789968	47,8537292525108	5,39690185401153e-05	0,00401362924832194	XM_008012663.2	DExH-box helicase 58 (DHX58), transcript variant X1, mRNA
XM-007988936.2	1,86483931268871	-1,71890653235062	47,8422001301556	5,40212978983894e-05	0,00401362924832194	XM_007988936.2	ubiquitin conjugating enzyme E2 T (UBE2T), transcript variant X1, mRNA
XM-021230517.2	0,783224145281702	3,20781460132402	26,4201543992032	5,40732319417558e-05	0,00401362924832194	XM_021230517.2	acyl-CoA synthetase family member 2 (Acsf2), transcript variant X1, mRNA
XM-005082294.4	1,4179263589436	2,88192956453748	26,4007174168851	5,43039663372562e-05	0,00402418516495225	XM_005082294.4	kinesin family member 15 (Kif15), transcript variant X1, mRNA
XM-021236263.2	-0,833013227307784	0,755796215288774	26,3919017975882	5,44089739695968e-05	0,00402418516495225	XM_021236263.2	thiamine triphosphatase (Thtpa), transcript variant X2, mRNA
XM-007963486.2	-1,20531315808621	3,84196106434243	47,7516470613357	5,44340561752016e-05	0,00402418516495225	XM_007963486.2	unc-93 homolog B1, TLR signaling regulator (UNC93B1), transcript variant X3, mRNA
XM-005065105.4	1,15408371676734	4,1945957487065	26,3637823577651	5,47454216042293e-05	0,00404179299822454	XM_005065105.4	integrin subunit alpha V (Itgav), transcript variant X1, mRNA
XM-040754520.1	0,606124638855095	3,5394126460919	26,3353094911475	5,50884413417443e-05	0,00405808761663384	XM_040754520.1	mitofusin 1 (Mfn1), transcript variant X1, mRNA
XM-005086970.4	1,88602701290128	-0,658804331873359	26,333270395172	5,51130977921805e-05	0,00405808761663384	XM_005086970.4	DEP domain containing 1 (Depdc1), transcript variant X5, mRNA
XM-005073387.4	1,6996060440879	1,33382725052041	26,3166995983766	5,53139221334432e-05	0,00406745144593511	XM_005073387.4	ubiquitin conjugating enzyme E2 T (Ube2t), transcript variant X1, mRNA
XM-005066975.4	0,670070992470635	5,61481873587085	26,2994645149825	5,55236550975148e-05	0,00407744458657601	XM_005066975.4	eukaryotic translation initiation factor 3 subunit L (Eif3l), transcript variant X1, mRNA
XM-037992225.1	0,839371737150158	0,653274921460925	47,45582558907	5,58093660291473e-05	0,00409298330623324	XM_037992225.1	phosphoinositide-3-kinase regulatory subunit 2 (PIK3R2), transcript variant X1, mRNA
XM-021225816.2	2,03961200108905	2,12405019921344	26,255499512543	5,60626529925319e-05	0,00410610603297026	XM_021225816.2	TNF receptor superfamily member 13B (Tnfrsf13b), mRNA
XM-007987295.2	1,17668015939904	-0,395174573008536	47,3404194482129	5,63572986205783e-05	0,00411670850109774	XM_007987295.2	ERI1 exoribonuclease family member 2 (ERI2), transcript variant X1, mRNA
XM-005081773.4	1,28401271166301	5,7755758822072	26,2252861699794	5,64364098888545e-05	0,00411670850109774	XM_005081773.4	peptidase D (Pepd), mRNA
XM-005068788.4	-0,728632634878287	1,966560901672	26,2208411101161	5,64916298134599e-05	0,00411670850109774	XM_005068788.4	parkin coregulated like (Pacrgl), transcript variant X1, mRNA
XM-040748278.1	0,51633124910245	10,9528408380626	26,21971761399	5,65055961870217e-05	0,00411670850109774	XM_040748278.1	ribosomal protein S2 (Rps2), mRNA
XM-040737912.1	0,999476987145578	2,09696982295813	26,2092596059036	5,66357846477898e-05	0,00412075701105342	XM_040737912.1	chromosome unknown C2orf76 homolog (CUNH2orf76), transcript variant X1, mRNA
XM-005084877.4	0,548646661528575	11,0175301132036	26,1948814839069	5,6815314644623e-05	0,00412738103036965	XM_005084877.4	ribosomal protein S10 (Rps10), mRNA
XR-005241478.1	-1,73465344958179	1,744818735697	47,2323531897854	5,68763031310898e-05	0,00412738103036965	XR_005241478.1	uncharacterized LOC119625314 (LOC119625314), ncRNA
XM-008012669.2	-2,45412781971831	1,07960652914772	47,1329582961484	5,73587836613517e-05	0,00415693106156756	XM_008012669.2	DExH-box helicase 58 (DHX58), transcript variant X6, mRNA
XM-037987378.1	-2,63827203498923	-0,115079206984592	47,073660157806	5,76489898821144e-05	0,00417226589055812	XM_037987378.1	XIAP associated factor 1 (XAF1), transcript variant X4, mRNA
XM-013124355.3	-0,729750378951704	1,33923186679503	26,118388531001	5,77810623390335e-05	0,00417226589055812	XM_013124355.3	ring finger protein 8 (Rnf8), transcript variant X3, mRNA
XM-013123475.3	-1,01183881244681	-0,60684484480739	30,3951168146402	5,77970340119688e-05	0,00417226589055812	XM_013123475.3	tetratricopeptide repeat domain 23 (Ttc23), transcript variant X2, mRNA
XM-040742837.1	0,965894274248225	3,04299824197802	26,1045076449392	5,79582495266982e-05	0,00417805794647807	XM_040742837.1	zinc finger FYVE-type containing 26 (Zfyve26), transcript variant X1, mRNA
XM-040729039.1	-1,06135910702301	1,21654157273451	26,0990107285683	5,80285825899731e-05	0,00417805794647807	XM_040729039.1	POU domain class 5, transcription factor 2 (Pou5f2), mRNA
XM-005083377.4	-0,532575875868196	3,93409029760503	26,0790935807945	5,82842134240271e-05	0,00419099922152145	XM_005083377.4	A-kinase anchoring protein 8 like (Akap8l), transcript variant X2, mRNA
XM-013120382.3	-0,790422208101482	1,5214746683941	26,0716296962744	5,83803304713041e-05	0,00419245171644642	XM_013120382.3	SLIT-ROBO Rho GTPase activating protein 2 (Srgap2), transcript variant X3, mRNA
XM-021234703.2	1,21837345410495	2,74087341399356	26,053284322898	5,86173201394431e-05	0,00420400374984494	XM_021234703.2	lysosomal associated membrane protein 2 (Lamp2), transcript variant X1, mRNA
XM-005069460.4	-2,19138599114958	-0,517535326301637	26,0383638257503	5,88108502691279e-05	0,00420921977618971	XM_005069460.4	sodium voltage-gated channel beta subunit 4 (Scn4b), transcript variant X1, mRNA
XM-005074778.4	1,32039088440161	1,50560961220047	26,035929673085	5,88424899901936e-05	0,00420921977618971	XM_005074778.4	cellular inhibitor of PP2A (Cip2a), mRNA
XM-005084022.4	1,00760547475598	4,7987937208109	26,0266609899288	5,89631388768377e-05	0,00421239376628006	XM_005084022.4	sestrin 3 (Sesn3), mRNA
XM-021227800.2	0,62616429803492	1,6329865700293	26,0169842980251	5,9089390409125e-05	0,00421595929709757	XM_021227800.2	IQ motif and Sec7 domain ArfGEF 1 (Iqsec1), transcript variant X7, mRNA
XM-005084047.4	0,620808819957023	6,60838353433524	26,008770978141	5,91967837005584e-05	0,00421817184913502	XM_005084047.4	mitochondrial ribosomal protein L51 (Mrpl51), mRNA
XM-005067843.4	0,889745320861279	2,01045982947313	31,6333036674532	5,94552418712816e-05	0,00423112922306657	XM_005067843.4	phosphoribosylformylglycinamidine synthase (Pfas), mRNA
XM-038009829.1	2,21399235410283	-0,802281245044418	46,6795967271951	5,96234129017863e-05	0,00423763623434781	XM_038009829.1	BUB1 mitotic checkpoint serine/threonine kinase B (BUB1B), transcript variant X3, mRNA
NM-001310577.1	0,873813103503072	4,37292497266606	25,9617404933222	5,98158985504025e-05	0,00424585241844142	NM_001310577.1	calumenin (Calu), mRNA
XM-013117624.3	0,633537976290639	7,15391576783061	25,9504109380633	5,99661090687481e-05	0,0042510505869224	XM_013117624.3	ATP synthase membrane subunit c locus 1 (Atp5mc1), transcript variant X2, mRNA
XM-021228253.2	0,572412197919376	2,402824658691	25,905788895242	6,05617869148638e-05	0,00428205704865913	XM_021228253.2	uroporphyrinogen III synthase (Uros), transcript variant X4, mRNA
XM-005079326.4	-0,535224352213145	3,64001749334026	25,90304058023	6,05986884232424e-05	0,00428205704865913	XM_005079326.4	exosome component 10 (Exosc10), transcript variant X1, mRNA
XM-040753918.1	1,18736305462461	-0,377603627702537	25,9002553206669	6,06361113293395e-05	0,00428205704865913	XM_040753918.1	transmembrane protein 117 (Tmem117), transcript variant X2, mRNA
XM-013116915.3	-0,590974332940457	5,52041775887003	25,8898445504444	6,07762172675303e-05	0,00428541932970763	XM_013116915.3	Ras association domain family member 1 (Rassf1), transcript variant X1, mRNA
XM-037995881.1	1,81612710766784	-0,442479400969656	46,4447817950315	6,08389242809428e-05	0,00428541932970763	XM_037995881.1	hyaluronan mediated motility receptor (LOC103244927), transcript variant X3, mRNA
XM-040753313.1	-2,08592596953954	5,77212884161347	25,8597933632063	6,11826499124511e-05	0,00430414096657987	XM_040753313.1	BAG cochaperone 3 (Bag3), transcript variant X1, mRNA
XM-005078842.4	-1,14542414589268	0,203038260406737	25,8133162730444	6,18171635867324e-05	0,00434324560039912	XM_005078842.4	family with sequence similarity 219 member A (Fam219a), transcript variant X3, mRNA
XM-005082188.3	0,696803495738249	7,90922045779725	25,7865990010696	6,21852010244946e-05	0,00436355214914446	XM_005082188.3	COP9 signalosome subunit 9 (Cops9), mRNA
XM-005063360.4	2,15338580125743	1,1705660946461	25,7791410379065	6,22883681244768e-05	0,00436524472246968	XM_005063360.4	ADAM metallopeptidase domain 12 (Adam12), transcript variant X1, mRNA
XM-005077560.4	0,550206398138436	3,93372712831749	25,7595046875368	6,25609061321187e-05	0,0043787876809127	XM_005077560.4	phosphatidylinositol 4-kinase alpha (Pi4ka), mRNA
XM-040731500.1	0,907624713746148	1,32852284986865	25,7474583506682	6,27287522178324e-05	0,00438403665615385	XM_040731500.1	phosphoserine phosphatase (Psph), transcript variant X1, mRNA
XM-021227916.2	-0,770885245600582	1,07815681922544	28,917052082406	6,27946725158934e-05	0,00438403665615385	XM_021227916.2	golgin, RAB6 interacting (Gorab), transcript variant X2, mRNA
XM-005078839.4	-1,14176211534551	0,273933139589276	25,7255383859712	6,30354489762191e-05	0,00439528994225091	XM_005078839.4	family with sequence similarity 219 member A (Fam219a), transcript variant X1, mRNA
XM-007965782.2	-1,04894784614561	2,88832306253151	45,8044197211107	6,43096027310498e-05	0,00447847856395901	XM_007965782.2	spermatogenesis associated serine rich 2 like (SPATS2L), transcript variant X3, mRNA
XM-013111200.3	-0,581568962670244	1,31820116729127	27,6557654001226	6,44361002079952e-05	0,00448163626937825	XM_013111200.3	zinc finger protein 740 (Znf740), transcript variant X5, mRNA
XM-008011996.2	0,987279893643217	0,145422151340568	45,7665217150889	6,45224266170452e-05	0,00448199558176064	XM_008011996.2	arylsulfatase G (ARSG), transcript variant X2, mRNA
XM-005077128.4	0,799522799544918	4,36731027120922	25,6127847477545	6,46394660842859e-05	0,00448448476763644	XM_005077128.4	ATP binding cassette subfamily D member 3 (Abcd3), mRNA
XM-008012665.2	-2,43982032741473	1,06883081975663	45,7242426357311	6,4760861388818e-05	0,00448726952237902	XM_008012665.2	DExH-box helicase 58 (DHX58), transcript variant X3, mRNA
XM-040743632.1	-1,79997853363568	0,911412148575628	25,5941732218512	6,49085415995271e-05	0,00449044031479024	XM_040743632.1	PPFIA binding protein 1 (Ppfibp1), transcript variant X6, mRNA
XM-038009215.1	1,51175368014566	-0,471256208550873	45,6874456653287	6,49692490858576e-05	0,00449044031479024	XM_038009215.1	ZW10 interacting kinetochore protein (ZWINT), transcript variant X2, mRNA
XM-008012668.2	-2,40531678227224	1,02410133783504	45,665309518482	6,50950014460673e-05	0,00449350794982203	XM_008012668.2	DExH-box helicase 58 (DHX58), transcript variant X5, mRNA
XM-040739219.1	-0,474833819782271	4,51074374477072	25,5708935882543	6,52468495664019e-05	0,0044983670667353	XM_040739219.1	scaffold attachment factor B2 (Safb2), transcript variant X1, mRNA
XM-008011048.2	-2,52609642394825	1,58182742986698	45,5635528702661	6,567687523648e-05	0,00451798665539969	XM_008011048.2	schlafen family member 5 (SLFN5), transcript variant X1, mRNA
XM-040730416.1	1,829606195202	1,57949616824277	25,5389150123681	6,5714753883756e-05	0,00451798665539969	XM_040730416.1	grainyhead like transcription factor 2 (Grhl2), transcript variant X1, mRNA
XM-040750851.1	-0,72807410099971	4,04226121491442	25,534689390308	6,57768591724857e-05	0,00451798665539969	XM_040750851.1	mitochondrial matrix import factor 23 (Mix23), mRNA
XM-008012667.2	-2,44023899571264	1,0690937363374	45,5084157008287	6,59947982573935e-05	0,00452732514157304	XM_008012667.2	DExH-box helicase 58 (DHX58), transcript variant X4, mRNA
XM-007963410.2	1,55234549865895	-0,453569719743123	45,4187057756381	6,65160646209401e-05	0,00455742326628635	XM_007963410.2	ZW10 interacting kinetochore protein (ZWINT), transcript variant X3, mRNA
XR-497036.2	1,25569549270254	0,831377332173867	45,3859001900211	6,67079289855411e-05	0,0045649054154864	XR_497036.2	uncharacterized LOC103231925 (LOC103231925), ncRNA
XM-005084555.4	0,380404312922614	4,69132274649538	25,4193432605671	6,74974365854378e-05	0,00460789419362338	XM_005084555.4	chromosome unknown C16orf72 homolog (CUNH16orf72), mRNA
XM-038007361.1	2,09672741244176	-0,692370753216885	45,2511626691196	6,75030132305033e-05	0,00460789419362338	XM_038007361.1	centromere protein M (CENPM), transcript variant X4, mRNA
XM-005072752.4	-0,496050672084745	4,21147895350369	25,4126928853089	6,75981431726421e-05	0,0046086911834148	XM_005072752.4	MYC associated factor X (Max), transcript variant X2, mRNA
XM-040732399.1	-1,41999593295372	5,74067100686089	25,3741814355047	6,81845957974752e-05	0,00464294219274941	XM_040732399.1	transporter 1, ATP binding cassette subfamily B member (Tap1), transcript variant X1, mRNA
XM-005075300.4	-2,62881554644406	1,87293034252498	25,3654777617023	6,83179127557136e-05	0,00464629115027282	XM_005075300.4	fibroblast growth factor 9 (Fgf9), mRNA
XM-040742688.1	-1,03973499004325	6,57706568755562	25,3595527690383	6,8408832511264e-05	0,0046467519884404	XM_040742688.1	activator of HSP90 ATPase activity 1 (Ahsa1), mRNA
XM-021228390.2	0,700991809734413	4,48129351236648	25,3333828395023	6,88120157453193e-05	0,00466839650800923	XM_021228390.2	epidermal growth factor receptor pathway substrate 15 (Eps15), transcript variant X3, mRNA
XM-005085804.4	-2,05074017941291	4,65532822847393	25,31353842811	6,91194960612058e-05	0,00468350312942826	XM_005085804.4	GTP cyclohydrolase 1 (Gch1), mRNA
XM-007999226.2	-3,16065073394838	5,83386536537171	44,9537002886675	6,92993806580599e-05	0,00468993749688811	XM_007999226.2	HECT and RLD domain containing E3 ubiquitin protein ligase 5 (HERC5), mRNA
XM-005065113.4	-1,72305061334567	1,77540354588675	25,2737239699639	6,97409918212711e-05	0,00471404716320425	XM_005065113.4	frizzled related protein (Frzb), mRNA
XM-013123987.3	0,546026414337936	4,34139503716395	25,2590656116492	6,99713587752942e-05	0,00472383657335801	XM_013123987.3	Rac/Cdc42 guanine nucleotide exchange factor 6 (Arhgef6), mRNA
XM-005072277.4	-0,821676503250857	6,50312043206197	25,2295824363986	7,04372591054822e-05	0,0047494837568268	XM_005072277.4	transmembrane protein 14A (Tmem14a), mRNA
XM-040733323.1	-0,623177962144841	4,2869769943083	25,2148338320626	7,06716054215229e-05	0,00475947407048558	XM_040733323.1	UV excision repair protein RAD23 homolog A (LOC121134750), transcript variant X1, mRNA
XM-040735606.1	-0,766570266676222	3,54309858984791	25,1721922097271	7,13540144691121e-05	0,00479957867849239	XM_040735606.1	zinc finger and BTB domain containing 43 (Zbtb43), mRNA
XM-040751384.1	0,84794787896647	3,1889303869891	25,1415339058029	7,18491487193473e-05	0,00482342051137783	XM_040751384.1	solute carrier family 46 member 3 (Slc46a3), transcript variant X1, mRNA
XM-008015737.2	2,10377806902857	1,75828815169003	44,5280127257533	7,19719925089165e-05	0,00482342051137783	XM_008015737.2	ubiquitin conjugating enzyme E2 C (UBE2C), transcript variant X2, mRNA
XM-040730311.1	2,97738832523647	-0,823331597629716	31,6821777815943	7,19722530221546e-05	0,00482342051137783	XM_040730311.1	otoconin 90 (Oc90), mRNA
XM-040757675.1	4,02816062682175	1,95400183499863	25,1286820323084	7,20578357577631e-05	0,00482342051137783	XM_040757675.1	folate receptor beta-like (LOC121144280), transcript variant X1, mRNA
XM-040753880.1	-0,609531447568276	2,06889652116674	25,1164705244857	7,22567452481682e-05	0,00483087953944896	XM_040753880.1	KAT8 regulatory NSL complex subunit 2 (Kansl2), transcript variant X5, mRNA
XM-005072043.4	0,525601798859931	12,2336621863529	25,1011871084351	7,25065473493385e-05	0,00483742517035265	XM_005072043.4	ribosomal protein S8 (Rps8), mRNA
XM-007961528.2	1,44715647820324	-0,279873948426318	44,4385510069092	7,25494489691701e-05	0,00483742517035265	XM_007961528.2	nicotinamide nucleotide transhydrogenase (NNT), transcript variant X2, mRNA
XM-007990149.2	-0,891505685555835	-0,451077061537132	44,4200665907457	7,26694609339629e-05	0,00483742517035265	XM_007990149.2	piggyBac transposable element derived 2 (PGBD2), transcript variant X3, mRNA
XM-007961526.2	1,44075141209016	-0,276341566898023	44,4145944214051	7,27050356981149e-05	0,00483742517035265	XM_007961526.2	nicotinamide nucleotide transhydrogenase (NNT), transcript variant X3, mRNA
XM-038006561.1	-0,665821205967553	-0,116178265019322	44,3639840010023	7,30350580633893e-05	0,00485353555534611	XM_038006561.1	TATA-box binding protein associated factor, RNA polymerase I subunit B (TAF1B), transcript variant X6, mRNA
XM-040732473.1	-0,894053645207053	6,18481999746388	25,0454571147161	7,34255506690454e-05	0,00487362092565789	XM_040732473.1	H-2 class I histocompatibility antigen, D-37 alpha chain (LOC101832695), transcript variant X2, mRNA
XM-005085482.4	1,03633071811852	3,67273025481573	25,0375327702701	7,35572672554585e-05	0,00487556987289531	XM_005085482.4	endonuclease G (Endog), mRNA
XM-040745505.1	1,82873200716546	1,24129543322433	25,0330744197267	7,36314876502007e-05	0,00487556987289531	XM_040745505.1	SPC25 component of NDC80 kinetochore complex (Spc25), transcript variant X1, mRNA
XM-005065598.4	0,557025462969068	3,32952228277888	25,0034150315034	7,41273536156298e-05	0,00490051825155849	XM_005065598.4	solute carrier family 30 member 5 (Slc30a5), transcript variant X1, mRNA
XM-005081404.4	2,5583677988114	3,01119566095617	24,9982513450996	7,42140601801302e-05	0,00490051825155849	XM_005081404.4	adhesion G protein-coupled receptor E3 (Adgre3), transcript variant X1, mRNA
XM-013120806.3	0,801325491520181	2,2243835320857	24,9946571828153	7,42744780630606e-05	0,00490051825155849	XM_013120806.3	argininosuccinate lyase (Asl), transcript variant X2, mRNA
XM-013113180.3	-2,3750306022827	4,31720788260907	24,9522719412349	7,49910884087499e-05	0,00493591497554238	XM_013113180.3	secreted and transmembrane protein 1A (LOC101836439), transcript variant X2, mRNA
XM-005066136.4	-0,578947174244459	3,03244798582965	24,9477905088685	7,50673017586419e-05	0,00493591497554238	XM_005066136.4	von Hippel-Lindau tumor suppressor (Vhl), partial mRNA
XM-007972090.2	0,676439074383269	0,455488970928529	44,056572939473	7,50791065380197e-05	0,00493591497554238	XM_007972090.2	epithelial cell transforming 2 (ECT2), transcript variant X7, mRNA
XM-005080402.4	-1,40826005918575	1,40553887661814	24,9389355138935	7,52181457164055e-05	0,00493917583714956	XM_005080402.4	tripartite motif containing 56 (Trim56), mRNA
XM-040740491.1	-0,806207427709131	0,785046355181017	24,9258708089272	7,54413136076309e-05	0,00494794667775274	XM_040740491.1	thiamine triphosphatase (Thtpa), transcript variant X1, mRNA
XM-005087541.4	-1,50159349300125	2,51004729756037	24,912169654936	7,56761393510833e-05	0,00495746040275708	XM_005087541.4	adenylate kinase 1 (Ak1), transcript variant X2, mRNA
XM-005071096.4	1,92961743128499	-0,264608576729694	26,3818359430826	7,58559694931809e-05	0,00496105568997094	XM_005071096.4	ATPase H+ transporting V1 subunit B1 (Atp6v1b1), mRNA
XM-013126727.3	-0,620085094168726	3,54750522134825	24,8929262834862	7,60073186857091e-05	0,00496105568997094	XM_013126727.3	DNA polymerase kappa (Polk), mRNA
XM-005068678.4	0,713428557225925	5,88083511484963	24,8892662435643	7,60704892228482e-05	0,00496105568997094	XM_005068678.4	thioredoxin related transmembrane protein 4 (Tmx4), mRNA
XM-040729651.1	2,11017375348974	1,53052259278256	24,8881155092029	7,60903623316925e-05	0,00496105568997094	XM_040729651.1	protein regulator of cytokinesis 1 (Prc1), transcript variant X4, mRNA
XM-040748377.1	-1,148185004289	-0,564658551414905	29,0336284102875	7,67292719139089e-05	0,00499222871752793	XM_040748377.1	RAB11 family interacting protein 3 (Rab11fip3), transcript variant X2, mRNA
XM-008015933.2	-1,93153542142062	1,38601398732721	43,8128250121696	7,67492789580836e-05	0,00499222871752793	XM_008015933.2	PML nuclear body scaffold (PML), transcript variant X1, mRNA
XM-040728177.1	-1,65845515656783	2,44980525837196	24,8211130659946	7,7257441341711e-05	0,00501937051841723	XM_040728177.1	SAM and SH3 domain containing 1 (Sash1), transcript variant X1, mRNA
XM-008012632.2	1,07977601721509	2,05249769966757	43,7061364091293	7,74944640752979e-05	0,00502295136771219	XM_008012632.2	ATPase H+ transporting V0 subunit a1 (ATP6V0A1), transcript variant X1, mRNA
XM-021232878.2	-0,791147343597721	0,631881805939827	24,8026100000922	7,75832113837205e-05	0,00502295136771219	XM_021232878.2	SLIT-ROBO Rho GTPase activating protein 2 (Srgap2), transcript variant X4, mRNA
XM-040740512.1	-0,594629801832488	5,56110146537842	24,8024845584498	7,75854251169509e-05	0,00502295136771219	XM_040740512.1	neuroguidin (Ngdn), mRNA
XM-040740493.1	-0,806207435822121	0,785168101020555	24,7850332008757	7,78940795382543e-05	0,00503702886231915	XM_040740493.1	thiamine triphosphatase (Thtpa), transcript variant X4, mRNA
XM-005068794.4	1,43095224152114	2,29964615610703	24,7713302525125	7,81373884837389e-05	0,00504469946311151	XM_005068794.4	non-SMC condensin I complex subunit G (Ncapg), mRNA
XM-005065139.4	-3,56280327050016	-1,83445232734879	24,768070084111	7,8195399471669e-05	0,00504469946311151	XM_005065139.4	homeobox D8 (Hoxd8), transcript variant X4, mRNA
XM-005069488.4	0,626828680506618	5,81294817189192	24,7382628623404	7,87279971355508e-05	0,00506803058528302	XM_005069488.4	RNA exonuclease 2 (Rexo2), transcript variant X1, mRNA
XM-040740196.1	-1,3457009165846	1,79757737764198	24,7342470640068	7,88000575921064e-05	0,00506803058528302	XM_040740196.1	phospholipid scramblase 2 (LOC101829278), transcript variant X4, mRNA
XM-007999428.2	1,59032755959417	-0,896085980189147	43,5141894932839	7,8857356256187e-05	0,00506803058528302	XM_007999428.2	centromere protein E (CENPE), transcript variant X8, mRNA
XM-007963500.2	-4,55801894045419	6,52177417723479	43,5048883259897	7,89241326840394e-05	0,00506803058528302	XM_007963500.2	interferon induced protein with tetratricopeptide repeats 1 (IFIT1), mRNA
XM-040739486.1	0,56912834848589	2,01372030264043	24,7092420483706	7,92503966519241e-05	0,00507844505036575	XM_040739486.1	HECT and RLD domain containing E3 ubiquitin protein ligase family member 1 (Herc1), transcript variant X1, mRNA
XM-008013067.2	-0,700537648079222	2,58947542333571	43,4568322595561	7,92702381829509e-05	0,00507844505036575	XM_008013067.2	speckle type BTB/POZ protein (LOC103243644), transcript variant X2, mRNA
XM-005083375.4	-0,5972836041859	3,9580263738955	24,6861062734206	7,96696046577607e-05	0,00509811616178468	XM_005083375.4	A-kinase anchoring protein 8 (Akap8), mRNA
XM-005070845.4	-0,881103527429773	5,59905753422166	24,6702864311496	7,99576621457126e-05	0,00511062723881347	XM_005070845.4	V-set immunoregulatory receptor (Vsir), transcript variant X2, mRNA
XM-007988518.2	1,93749979212	-0,492538883827801	43,3281761109855	8,02059290966282e-05	0,00511855956650257	XM_007988518.2	NIMA related kinase 2 (NEK2), transcript variant X2, mRNA
XM-021235590.2	-1,07420787828741	1,46043995363962	24,6533601775374	8,02671408190501e-05	0,00511855956650257	XM_021235590.2	class II major histocompatibility complex transactivator (Ciita), transcript variant X1, mRNA
XM-007980848.2	1,40581320015988	-0,506581830121433	43,2750368933386	8,0596303031159e-05	0,00513362195916116	XM_007980848.2	small integral membrane protein 1 (Vel blood group) (SMIM1), transcript variant X1, mRNA
XM-005066579.4	-0,64246292610742	3,31629999388763	24,6301662998864	8,06933679246524e-05	0,00513388312243203	XM_005066579.4	THAP domain containing 1 (Thap1), mRNA
XM-040730312.1	0,635187775765825	4,88012071563095	24,6042973669649	8,11717062183604e-05	0,00515723714974797	XM_040730312.1	family with sequence similarity 91 member A1 (Fam91a1), mRNA
XM-005066360.4	-0,836756479418307	2,23272375930988	24,6002290700552	8,12472171570465e-05	0,00515723714974797	XM_005066360.4	HIVEP zinc finger 1 (Hivep1), transcript variant X3, mRNA
XM-013119794.3	0,561436003708104	2,80936439122322	24,581389304751	8,15979121482057e-05	0,0051639446125496	XM_013119794.3	potassium channel tetramerization domain containing 10 (Kctd10), transcript variant X2, mRNA
XM-008001042.2	-1,14920036297483	3,2688517078951	43,1391407770488	8,16051522178854e-05	0,0051639446125496	XM_008001042.2	nibrin (NBN), transcript variant X1, mRNA
XM-021236235.2	-2,55552133549283	1,94690580477869	24,5794870981165	8,1633413855494e-05	0,0051639446125496	XM_021236235.2	transglutaminase 1 (Tgm1), mRNA
XM-005085217.4	0,60029316942339	8,03379847169503	24,5606952101476	8,19850536180359e-05	0,00517460098508073	XM_005085217.4	signal peptidase complex subunit 1 (Spcs1), mRNA
XM-005072005.4	-0,575151271441832	3,51369423886681	24,5604700231805	8,19892775232804e-05	0,00517460098508073	XM_005072005.4	debranching RNA lariats 1 (Dbr1), mRNA
XM-040749624.1	0,44223108438574	10,9993413693429	24,5464714130463	8,2252326700052e-05	0,00518527681470739	XM_040749624.1	ribosomal protein L19 (Rpl19), transcript variant X1, mRNA
XR-005237848.1	0,977207094547115	0,0261588305542493	43,0184592712692	8,25139081646144e-05	0,00519583587740327	XR_005237848.1	serine/arginine-rich splicing factor 11-like (LOC103218716), misc_RNA
XM-005070674.4	5,2332503273466	1,43272328771075	24,5116634246704	8,29104581909619e-05	0,00521486007191079	XM_005070674.4	radial spoke head component 1 (Rsph1), mRNA
XM-040731524.1	2,12012251139215	1,33569887120531	24,4937977312642	8,32505115536445e-05	0,00523029152450337	XM_040731524.1	citron rho-interacting serine/threonine kinase (Cit), mRNA
XR-497810.2	1,15077716074719	2,10246341457194	42,8683735881173	8,36612565282469e-05	0,00525012412558626	XR_497810.2	uncharacterized LOC103235332 (LOC103235332), ncRNA
XM-005078864.4	0,519592023818727	6,70646710431824	24,4311665193142	8,44548532461877e-05	0,00529391011994038	XM_005078864.4	NADH:ubiquinone oxidoreductase subunit B6 (Ndufb6), mRNA
XM-005084987.4	-0,661335229876039	3,53570106519048	24,4258346568488	8,45582659851994e-05	0,00529438285801207	XM_005084987.4	phosphorylated CTD interacting factor 1 (Pcif1), mRNA
XM-040741492.1	2,2942864162129	4,04594910833122	24,4128613523256	8,48104712003083e-05	0,00530416020562381	XM_040741492.1	short chain dehydrogenase/reductase family 16C member 5 (LOC101823255), mRNA
XM-038006797.1	-1,61126573690874	3,89757247294857	42,687427094006	8,50703413276472e-05	0,00531439426411537	XM_038006797.1	eukaryotic translation initiation factor 2 alpha kinase 2 (EIF2AK2), transcript variant X3, mRNA
XM-037982652.1	-0,907635658831788	1,26929366159199	42,6707905826919	8,5201333322486e-05	0,00531656319932312	XM_037982652.1	zinc finger NFX1-type containing 1 (ZNFX1), transcript variant X4, mRNA
XM-007983840.2	-1,00040872971777	0,0552901824866981	42,6416706749053	8,54312055622127e-05	0,0053213864859858	XM_007983840.2	protein O-linked mannose N-acetylglucosaminyltransferase 2 (beta 1,4-) (POMGNT2), transcript variant X1, mRNA
XM-008015935.2	-2,01363312269115	1,55542067108171	42,6187038404173	8,5613035831886e-05	0,0053213864859858	XM_008015935.2	PML nuclear body scaffold (PML), transcript variant X3, mRNA
XM-008015937.2	-2,01363312269115	1,55542067108171	42,6187038404173	8,5613035831886e-05	0,0053213864859858	XM_008015937.2	PML nuclear body scaffold (PML), transcript variant X5, mRNA
XM-005064510.4	1,53130982369851	-0,635265224552183	24,3692669158443	8,56640697168148e-05	0,0053213864859858	XM_005064510.4	Opa interacting protein 5 (Oip5), transcript variant X1, mRNA
XM-040728491.1	-1,21950483934805	4,68794239756569	24,3538436997013	8,59683330358244e-05	0,0053291889332467	XM_040728491.1	zinc finger CCCH-type containing, antiviral 1 (Zc3hav1), mRNA
XM-021229560.2	1,04877249936435	1,93734510104587	24,3531181023173	8,5982676726112e-05	0,0053291889332467	XM_021229560.2	toll like receptor 8 (Tlr8), transcript variant X1, mRNA
XM-008007378.2	0,829639303473237	0,370131212617159	42,5338476084301	8,62889300282416e-05	0,00534217474425966	XM_008007378.2	FIG4 phosphoinositide 5-phosphatase (FIG4), transcript variant X2, mRNA
XM-005084638.4	0,589210477373822	5,38696743101483	24,314109053286	8,67577186379674e-05	0,00536222991127707	XM_005084638.4	adenosylhomocysteinase (Ahcy), mRNA
XM-005087042.4	0,699134765405244	11,2896647789951	24,3116382605353	8,68070683159804e-05	0,00536222991127707	XM_005087042.4	ribosomal protein S19 (Rps19), mRNA
XM-008012690.2	-1,7974219954446	1,93839114125683	42,4216680038133	8,71924134889556e-05	0,00537586417196076	XM_008012690.2	2',3'-cyclic nucleotide 3' phosphodiesterase (LOC103243434), transcript variant X2, mRNA
XM-007975783.2	-1,30385070249357	-0,936857219427098	42,4179589499248	8,72224811327835e-05	0,00537586417196076	XM_007975783.2	GTP binding protein 1 (GTPBP1), transcript variant X2, mRNA
XM-005086155.4	0,699227475258988	8,53082553037578	24,2811509225012	8,74185580261519e-05	0,00538110790649089	XM_005086155.4	NADH:ubiquinone oxidoreductase subunit A13 (Ndufa13), mRNA
XR-005236371.1	1,06326058948719	12,840360688307	42,3817918894148	8,75163309923502e-05	0,00538110790649089	XR_005236371.1	NADH-ubiquinone oxidoreductase chain 5-like (LOC119619960), misc_RNA
XM-005072120.4	0,674830996773749	4,59202986477567	24,2721557340254	8,75998842520519e-05	0,00538110790649089	XM_005072120.4	epidermal growth factor receptor pathway substrate 15 (Eps15), transcript variant X4, mRNA
XM-040731269.1	-0,677269362980679	2,25007708138578	24,258931778951	8,78672095916452e-05	0,0053862697826166	XM_040731269.1	MAPK activated protein kinase 5 (Mapkapk5), transcript variant X1, mRNA
XM-040748853.1	-1,9589428577488	1,86283016975557	24,2583502940546	8,78789851176582e-05	0,0053862697826166	XM_040748853.1	tripartite motif containing 16 (Trim16), mRNA
XM-005065878.4	1,30409718835155	2,716829563174	24,2461662805667	8,81261224712004e-05	0,00539542903253833	XM_005065878.4	LDL receptor related protein 11 (Lrp11), transcript variant X1, mRNA
XM-040756831.1	0,497045650842654	2,62642676094834	24,2364037475305	8,83246973952308e-05	0,00540037038214238	XM_040756831.1	importin 13 (Ipo13), transcript variant X1, mRNA
XM-021234601.2	0,953379300686748	2,28255952922952	24,2325896457881	8,84024124557568e-05	0,00540037038214238	XM_021234601.2	glucocorticoid induced 1 (Glcci1), transcript variant X3, mRNA
XM-040740032.1	-1,77433502437466	2,54244769784158	42,2539887670106	8,85643611986203e-05	0,00540428539539515	XM_040740032.1	phospholipid scramblase 1 (LOC101829548), transcript variant X3, mRNA
XM-005072389.4	2,79516515577182	5,65825292858154	24,2113830685366	8,88358920487186e-05	0,0054135478850854	XM_005072389.4	progastricsin (Pgc), mRNA
XM-040736352.1	-0,66054370492819	2,66761812048676	24,2076612594833	8,89122108462346e-05	0,0054135478850854	XM_040736352.1	heat shock transcription factor 1 (Hsf1), transcript variant X1, mRNA
XR-001197446.3	0,578745494416031	6,10477571345227	24,1939411874345	8,9194178827559e-05	0,00542473494666643	XR_001197446.3	ubiquitously expressed prefoldin like chaperone (Uxt), transcript variant X3, misc_RNA
XM-021224708.2	-1,84358119605931	3,44209636563469	24,1756566133262	8,95714912072726e-05	0,00544168980245371	XM_021224708.2	complement C1r (C1r), mRNA
XM-013114055.3	-0,407177008093641	5,08694742450792	24,160053572378	8,98948636415363e-05	0,0054499781002881	XM_013114055.3	E74 like ETS transcription factor 1 (Elf1), transcript variant X1, mRNA
XM-040756425.1	2,75883818554384	-0,765270638422346	30,2527286915606	8,99052956932214e-05	0,0054499781002881	XM_040756425.1	CD164 molecule like 2 (Cd164l2), transcript variant X5, mRNA
XM-040728990.1	-0,592212487446792	2,92614887485299	44,1819720681935	9,040663679432e-05	0,00547435977009817	XM_040728990.1	cyclin dependent kinase 7 (Cdk7), transcript variant X1, mRNA
XM-040745429.1	3,01874027198581	-0,121002031364589	24,1281243391695	9,0560624467667e-05	0,00547767790317902	XM_040745429.1	integrin subunit beta 6 (Itgb6), transcript variant X1, mRNA
XR-005242096.1	1,30135811307329	-0,444963560928195	41,9429173429445	9,11795049891315e-05	0,00550744739330926	XR_005242096.1	uncharacterized LOC103227723 (LOC103227723), transcript variant X3, ncRNA
XM-005067398.4	0,50929541756804	3,37566750138397	24,0952280949462	9,12522520077859e-05	0,00550744739330926	XM_005067398.4	replication protein A1 (Rpa1), transcript variant X2, mRNA
XM-013117334.3	1,57542199576484	0,958857250214709	24,0795964125619	9,15829446279093e-05	0,00552137176215247	XM_013117334.3	interleukin 1 receptor like 1 (Il1rl1), transcript variant X2, mRNA
XM-040751959.1	0,55189461549486	4,76823973678504	24,0578949472695	9,2044242740117e-05	0,00553623666981679	XM_040751959.1	calponin 3 (Cnn3), transcript variant X4, mRNA
XM-008015936.2	-1,99571642414322	1,54848391311142	41,8384067650962	9,20790534214509e-05	0,00553623666981679	XM_008015936.2	PML nuclear body scaffold (PML), transcript variant X4, mRNA
XM-008012689.2	-1,79251056277196	1,94049671995475	41,832494736876	9,21302603860935e-05	0,00553623666981679	XM_008012689.2	2',3'-cyclic nucleotide 3' phosphodiesterase (LOC103243434), transcript variant X1, mRNA
XM-005086131.4	3,49236930297271	1,72587201321152	24,0392480042671	9,24426637060324e-05	0,0055489713701108	XM_005086131.4	transmembrane protein 59 like (Tmem59l), transcript variant X1, mRNA
XM-005083745.4	-2,63598027108586	5,96867301681479	24,0297650413169	9,26460127048642e-05	0,0055551394197757	XM_005083745.4	interleukin 1 receptor antagonist (Il1rn), transcript variant X2, mRNA
XM-005078302.4	-0,589647716704257	3,19454042674996	24,0250330855464	9,27476677657466e-05	0,00555520304196919	XM_005078302.4	polycomb group ring finger 1 (Pcgf1), mRNA
XM-008004341.2	0,833215211985134	4,91201995798277	41,6945070356538	9,33353017836415e-05	0,00558434312643534	XM_008004341.2	solute carrier family 25 member 3 (SLC25A3), transcript variant X1, mRNA
XM-005072489.4	0,885027655594142	9,29185692539509	23,9493943036967	9,43894363676586e-05	0,00564130111901253	XM_005072489.4	60S ribosomal protein L36a (LOC101840367), mRNA
XM-040749006.1	2,30197148848808	-0,149703053014473	23,914619795054	9,51549852275841e-05	0,00567774950475614	XM_040749006.1	cell division cycle associated 5 (Cdca5), mRNA
XM-005085229.4	0,487719147978603	4,20150393552635	23,9123626704647	9,52049116580505e-05	0,00567774950475614	XM_005085229.4	ELL associated factor 1 (Eaf1), mRNA
XM-013118644.3	-1,05216012938235	1,56556941379662	23,8927076057552	9,56408971996939e-05	0,0056929089355627	XM_013118644.3	abhydrolase domain containing 6, acylglycerol lipase (Abhd6), transcript variant X4, mRNA
XM-008016951.2	1,79295589740371	-0,0720890685487987	41,4337271044897	9,56652812581883e-05	0,0056929089355627	XM_008016951.2	nucleolar and spindle associated protein 1 (NUSAP1), transcript variant X1, mRNA
XM-040730063.1	-2,00406576114408	5,89574109722673	23,8841916288473	9,58304819334989e-05	0,00569660122098552	XM_040730063.1	interferon stimulated exonuclease gene 20 (Isg20), transcript variant X6, mRNA
XM-040754887.1	-0,657138348779997	5,46525883800829	23,8717507861534	9,61081899065984e-05	0,00570696632193763	XM_040754887.1	KRR1 small subunit processome component homolog (Krr1), mRNA
XM-005069727.4	0,556335260895692	6,69370844870655	23,831614696736	9,70101992717772e-05	0,00574760463307225	XM_005069727.4	NADH:ubiquinone oxidoreductase subunit B5 (Ndufb5), mRNA
XM-005078906.4	-0,550872038105127	4,33207347537684	23,8307834104626	9,70289800307633e-05	0,00574760463307225	XM_005078906.4	phosphatidylinositol transfer protein beta (Pitpnb), transcript variant X2, mRNA
XM-040731283.1	1,07497605677612	0,563681597216221	23,8274295065197	9,71047936161163e-05	0,00574760463307225	XM_040731283.1	serine protease 36 (Prss36), mRNA
XM-008004433.2	1,40934215425879	-0,790139430652983	41,2497165895347	9,73518478056204e-05	0,00575605829038285	XM_008004433.2	PARP1 binding protein (LOC103238955), transcript variant X1, mRNA
XM-040751774.1	-0,694371190171368	2,82313854371958	23,8108867719308	9,74796941563501e-05	0,00575745308031046	XM_040751774.1	integrator complex subunit 12 (Ints12), mRNA
XM-040739956.1	5,21349926070882	-1,09338412205987	23,7913373452036	9,79247974272839e-05	0,00577529634025559	XM_040739956.1	chromosome unknown C9orf24 homolog (CUNH9orf24), transcript variant X3, mRNA
XM-040740495.1	-0,80620366095337	0,72961395188606	23,7881590256701	9,79973737496782e-05	0,00577529634025559	XM_040740495.1	thiamine triphosphatase (Thtpa), transcript variant X11, mRNA
XM-007989886.2	1,18835936641437	0,666874358265595	41,1641768559096	9,81481311672113e-05	0,00577529634025559	XM_007989886.2	kinesin family member 22 (KIF22), transcript variant X1, mRNA
XM-038001791.1	-1,0284184061136	2,87846629003688	41,1586216064646	9,82001170415037e-05	0,00577529634025559	XM_038001791.1	spermatogenesis associated serine rich 2 like (SPATS2L), transcript variant X9, mRNA
XR-005880700.1	0,865607531713583	4,97759189817465	23,7734910495316	9,83330852610486e-05	0,00577696414942144	XR_005880700.1	decaprenyl diphosphate synthase subunit 1 (Pdss1), transcript variant X2, misc_RNA
XM-007969737.2	0,720187445561235	1,88007692228223	41,132743789217	9,84427212037549e-05	0,00577725912407668	XM_007969737.2	isoleucyl-tRNA synthetase 1 (IARS1), transcript variant X2, mRNA
XM-005073070.4	-0,601070083965847	5,56052760541029	23,7402036926062	9,90996703409265e-05	0,0058096392727254	XM_005073070.4	c-Maf inducing protein (LOC101831493), mRNA
XM-005081074.4	1,46338597479291	2,39984133173486	23,7298752935741	9,93388669872424e-05	0,00581748631018396	XM_005081074.4	peptidyl arginine deiminase 2 (Padi2), mRNA
XM-005084481.4	3,42312163405947	2,5154257318669	23,7236270068497	9,94838815199727e-05	0,0058198070689184	XM_005084481.4	collagen type V alpha 2 chain (Col5a2), mRNA
XM-005064205.4	1,12122526974431	10,2818753455421	23,7137699571634	9,97131265695417e-05	0,00582704518695912	XM_005064205.4	ribosomal protein lateral stalk subunit P2 (Rplp2), transcript variant X1, mRNA
XM-005085844.4	-0,620388099663348	2,67341514474506	23,6927388429714	0,000100204200517151	0,00584955261031621	XM_005085844.4	pseudouridine synthase 3 (Pus3), mRNA
XM-007980849.2	1,41001119565483	-0,555909040346697	40,9065280134248	0,00010059471926881	0,0058581245398503	XM_007980849.2	small integral membrane protein 1 (Vel blood group) (SMIM1), transcript variant X2, mRNA
XM-040731871.1	-0,477557654688379	5,58141012154251	23,6735669885115	0,000100654190468929	0,0058581245398503	XM_040731871.1	protein phosphatase 2 catalytic subunit beta (Ppp2cb), mRNA
XM-040754442.1	-2,47573382258605	2,08349912728732	23,6728121414339	0,000100671953410597	0,0058581245398503	XM_040754442.1	interleukin 27 (Il27), mRNA
XM-040754783.1	-0,566640476689981	5,02669331504779	23,6684208645378	0,000100775356961788	0,0058581245398503	XM_040754783.1	ubiquitin specific peptidase 15 (Usp15), transcript variant X3, mRNA
XM-005066411.4	-0,457150200786879	4,2571194802027	23,6519971658331	0,000101163135553341	0,00587448264752652	XM_005066411.4	WRN helicase interacting protein 1 (Wrnip1), mRNA
XM-040751251.1	-2,38759161510732	5,53143449207778	23,6307311514319	0,000101667697721315	0,00589679459562652	XM_040751251.1	zinc finger AN1-type containing 2A (Zfand2a), mRNA
XM-037993166.1	1,10596428515646	1,99145090209052	40,7778665474984	0,000101844119531509	0,00589679459562652	XM_037993166.1	ATPase H+ transporting V0 subunit a1 (ATP6V0A1), transcript variant X6, mRNA
XM-008004342.2	0,834362410442398	4,90373096092859	40,7754563515199	0,000101867703249089	0,00589679459562652	XM_008004342.2	solute carrier family 25 member 3 (SLC25A3), transcript variant X2, mRNA
XM-005088080.4	-1,16539822818589	6,27832126535187	23,6147606493359	0,000102048445957489	0,0059010716016297	XM_005088080.4	dual specificity phosphatase 6 (Dusp6), mRNA
XR-005880930.1	0,967987526142347	2,02929617677927	26,7794517823426	0,000102554164863752	0,00591901635545655	XR_005880930.1	uncharacterized LOC121143650 (LOC121143650), transcript variant X2, ncRNA
XM-013117988.3	-0,848781987004313	1,6219783541834	23,5928602306887	0,000102573132192016	0,00591901635545655	XM_013117988.3	potassium channel tetramerization domain containing 6 (Kctd6), transcript variant X5, mRNA
XM-040750909.1	1,84857445234562	2,06477954775346	23,5755977037831	0,000102988805984425	0,00593599036480516	XM_040750909.1	mucin 20, cell surface associated (Muc20), transcript variant X1, mRNA
XM-005085285.4	-0,518339502616094	2,32916215909152	23,5717272257002	0,000103082260608579	0,00593599036480516	XM_005085285.4	mitogen-activated protein kinase kinase 7 (Map2k7), transcript variant X1, mRNA
XM-040730442.1	0,967488959917152	3,20444858598622	23,5663639445406	0,000103211914652383	0,00593726539037831	XM_040730442.1	ATPase family AAA domain containing 2 (Atad2), transcript variant X1, mRNA
XM-000000011.1	3,02094126788574	3,17012749819378	23,5526641829409	0,000103543916885854	0,00595016572955714	XM_000000011.1	IgG1mem description:immunoglobulin gamma 1 membrane
XM-013123515.3	0,479778820392711	1,39893457255513	23,5183879644419	0,000104379754574753	0,00599196212748044	XM_013123515.3	CLOCK interacting pacemaker (Cipc), transcript variant X2, mRNA
XM-007992590.2	-1,14213440356807	4,7496206815685	40,4860548806447	0,00010474824094729	0,00600677697967009	XM_007992590.2	NEDD4 binding protein 1 (N4BP1), transcript variant X1, mRNA
XM-040754804.1	0,916976472789828	6,89701674628403	23,4990189198088	0,000104855371005396	0,00600677697967009	XM_040754804.1	glucosamine (N-acetyl)-6-sulfatase (Gns), mRNA
XM-005077532.4	-0,702173686637006	2,06468403244629	23,4919527551489	0,000105029480008096	0,00601051606628715	XM_005077532.4	ess-2 splicing factor homolog (Ess2), mRNA
XM-040748785.1	0,757288050736759	1,66627954887015	23,4762734590223	0,000105416957145819	0,00601716666420234	XM_040748785.1	dehydrogenase/reductase 7B (Dhrs7b), transcript variant X5, mRNA
XM-040752192.1	1,02552355870515	0,665967897569839	23,4740661852351	0,000105471631495766	0,00601716666420234	XM_040752192.1	ankyrin repeat domain 35 (Ankrd35), transcript variant X1, mRNA
XM-005063953.4	-0,808356935957202	2,89134809728494	23,4740282161034	0,000105472572268359	0,00601716666420234	XM_005063953.4	protein phosphatase 2 regulatory subunit B'beta (Ppp2r5b), mRNA
XM-040728357.1	0,831828125616125	5,9448700908692	23,4675157292217	0,000105634071406556	0,00602016094876743	XM_040728357.1	microtubule associated monooxygenase, calponin and LIM domain containing 1 (Mical1), mRNA
XM-008012633.2	1,08579500173248	2,04444242183445	40,3866878522422	0,000105759987255427	0,00602112323318939	XM_008012633.2	ATPase H+ transporting V0 subunit a1 (ATP6V0A1), transcript variant X2, mRNA
XM-037983020.1	0,91117399721172	0,301432508108755	40,3672151785736	0,000105959641940445	0,00602627730846461	XM_037983020.1	structural maintenance of chromosomes 2 (SMC2), transcript variant X5, mRNA
XM-040738468.1	0,766450372409627	5,60925909942649	23,445756605773	0,000106175647588722	0,00603234975559626	XM_040738468.1	solute carrier family 6 member 6 (Slc6a6), transcript variant X1, mRNA
XM-008004343.2	0,830203129466377	4,90466891027392	40,2977496240783	0,000106675608600857	0,00605452601168935	XM_008004343.2	solute carrier family 25 member 3 (SLC25A3), transcript variant X3, mRNA
XM-005078536.4	-1,64066124608543	3,23190909903159	23,3907183625475	0,000107559276363589	0,00609841219497209	XM_005078536.4	low density lipoprotein receptor (Ldlr), transcript variant X1, mRNA
XM-005078387.3	2,67845099526036	4,59155228729822	23,386116301794	0,00010767586910519	0,00609876122611794	XM_005078387.3	C-X-C motif chemokine ligand 14 (Cxcl14), mRNA
XM-040755275.1	0,521148131713437	7,3152333452936	23,3693443100247	0,000108101969427233	0,00611517327586328	XM_040755275.1	integrin subunit beta 1 (Itgb1), mRNA
XM-013113999.3	-0,629910558040592	4,10971855143674	23,3660022763783	0,000108187097829176	0,00611517327586328	XM_013113999.3	kinesin family binding protein (Kifbp), mRNA
XM-040753877.1	-0,595398389695393	2,07628545788801	23,3567637421705	0,000108422807828643	0,00612223020401737	XM_040753877.1	KAT8 regulatory NSL complex subunit 2 (Kansl2), transcript variant X1, mRNA
XM-005079594.4	-0,426599405402461	6,24962991169208	23,34922908524	0,000108615465689355	0,00612684420554541	XM_005079594.4	SYF2 pre-mRNA splicing factor (Syf2), transcript variant X1, mRNA
XM-005084143.4	-0,78702886164883	3,79791099980391	23,342123495663	0,000108797499173075	0,0061308500962591	XM_005084143.4	leukocyte receptor cluster member 1 (Leng1), mRNA
XM-040737796.1	-0,427520582224721	3,42523220326569	23,3002846108173	0,000109876203710903	0,00617892131164645	XM_040737796.1	ubiquitin like modifier activating enzyme 3 (Uba3), transcript variant X1, mRNA
XR-005242790.1	-2,48836148706898	0,947043862863524	39,9864956634018	0,000109956545672484	0,00617892131164645	XR_005242790.1	uncharacterized LOC119626625 (LOC119626625), transcript variant X4, misc_RNA
XM-007981651.2	-1,78003910070635	3,19127642675154	39,9837310217428	0,000109986231517972	0,00617892131164645	XM_007981651.2	5'-nucleotidase, cytosolic IIIA (NT5C3A), transcript variant X2, mRNA
XM-013125519.3	-0,93705954859057	5,76396590106636	23,2680960995344	0,000110714144888998	0,00621349383877036	XM_013125519.3	NSF attachment protein alpha (Napa), transcript variant X2, mRNA
XM-040750998.1	1,73216223975293	1,4235209321922	23,2473992405264	0,000111256661251946	0,00623760188931722	XM_040750998.1	ATPase 13A4 (Atp13a4), transcript variant X1, mRNA
XM-008015940.2	-2,27797303931702	-0,868767377181647	39,802591050142	0,000111952600319969	0,00626450063094774	XM_008015940.2	PML nuclear body scaffold (PML), transcript variant X8, mRNA
XM-005071858.4	-0,702875235292496	6,77546360100586	23,2206072148965	0,000111963315274979	0,00626450063094774	XM_005071858.4	sequestosome 1 (Sqstm1), transcript variant X1, mRNA
XM-021235258.2	-1,91264214058663	0,749140144564938	23,1945408030368	0,000112655594507408	0,00629685480878247	XM_021235258.2	fucosyltransferase 4 (Fut4), mRNA
XM-040750565.1	-0,861963678749062	3,26372771023295	23,1847124215055	0,000112917846513012	0,00630035431552073	XM_040750565.1	chromosome unknown C21orf91 homolog (CUNH21orf91), transcript variant X4, mRNA
XM-008010790.2	-2,08704323589033	3,0334485927546	39,7078623321918	0,000112997893085601	0,00630035431552073	XM_008010790.2	helicase with zinc finger 2 (HELZ2), transcript variant X1, mRNA
XM-008012634.2	1,08641809686509	2,03689720858623	39,7022255143765	0,000113060465136192	0,00630035431552073	XM_008012634.2	ATPase H+ transporting V0 subunit a1 (ATP6V0A1), transcript variant X3, mRNA
XM-005084003.4	0,50010547643183	1,44800260230528	23,1670585884714	0,00011339060218867	0,00631238166861602	XM_005084003.4	CLOCK interacting pacemaker (Cipc), transcript variant X1, mRNA
XM-005067036.4	0,520877307261594	8,3648356153213	23,146572879714	0,00011394193723634	0,00633668634636417	XM_005067036.4	single-pass membrane protein with aspartate rich tail 1 (Smdt1), mRNA
XM-005068544.4	-0,467002179648098	4,73438384374049	23,1374946881663	0,000114187206846938	0,00634393793854658	XM_005068544.4	biogenesis of lysosomal organelles complex 1 subunit 6 (Bloc1s6), mRNA
XM-005081047.4	-0,596235242281961	1,45535495746976	43,0153922364078	0,000114593341446064	0,00635641884920673	XM_005081047.4	OTU deubiquitinase 3 (Otud3), transcript variant X1, mRNA
XM-037990457.1	1,51103193426204	-0,805348464838974	39,5609899798021	0,000114642060948318	0,00635641884920673	XM_037990457.1	centromere protein E (CENPE), transcript variant X1, mRNA
XM-038001407.1	-0,703549528627665	1,17081957708247	39,5393625894978	0,000114886611880586	0,00635931191549181	XM_038001407.1	SP100 nuclear antigen (SP100), transcript variant X7, mRNA
XM-040732722.1	2,10586896777969	4,57213700668937	23,110332597373	0,000114924548958077	0,00635931191549181	XM_040732722.1	ubiquitin conjugating enzyme E2 C (Ube2c), mRNA
XM-037989213.1	0,501401004126331	1,60173342006618	39,4917148302393	0,000115427621816344	0,00637059681366084	XM_037989213.1	Rac/Cdc42 guanine nucleotide exchange factor 6 (ARHGEF6), transcript variant X3, mRNA
XM-013111295.3	-0,589742415360517	1,93367429117729	23,0904998272981	0,000115466253131701	0,00637059681366084	XM_013111295.3	KAT8 regulatory NSL complex subunit 2 (Kansl2), transcript variant X9, mRNA
XM-008010800.2	-2,0870124086292	3,02854351141949	39,4875931696828	0,000115474565596018	0,00637059681366084	XM_008010800.2	helicase with zinc finger 2 (HELZ2), transcript variant X2, mRNA
XM-005069910.4	-0,635262031731169	10,7295693726327	23,0843948419788	0,000115633569781405	0,00637300225310211	XM_005069910.4	histone H3.3A (LOC101840088), mRNA
XM-037989773.1	1,09077539967639	-0,538019603193449	39,4374954069448	0,000116047009656582	0,00638879273098295	XM_037989773.1	ERI1 exoribonuclease family member 2 (ERI2), transcript variant X2, mRNA
XM-040749590.1	3,82613777992356	-0,985704243709128	23,0655601753191	0,000116151454112467	0,00638879273098295	XM_040749590.1	leucine rich repeat containing 46 (Lrrc46), transcript variant X2, mRNA
XM-040738564.1	-0,616513976967062	4,74527162660117	23,0371385092437	0,000116937805402245	0,00642232587404819	XM_040738564.1	syntaxin 17 (Stx17), transcript variant X1, mRNA
XM-008015934.2	-1,895474014972	1,37572267341584	39,3552994203786	0,00011699369530082	0,00642232587404819	XM_008015934.2	PML nuclear body scaffold (PML), transcript variant X2, mRNA
XR-002383993.2	6,2327319200055	8,47872353343511	24,3140421024195	0,000117315170229355	0,00643357791533851	XR_002383993.2	uncharacterized LOC101837256 (LOC101837256), ncRNA
XM-005081566.4	1,21338605945482	4,37520402845162	23,0191035890511	0,000117439833777384	0,00643402517908951	XM_005081566.4	meteorin, glial cell differentiation regulator (Metrn), transcript variant X2, mRNA
XM-005072657.4	0,647537656778661	7,53324774983301	23,008725116265	0,000117729813263856	0,00644351953189613	XM_005072657.4	metadherin (Mtdh), mRNA
XM-005076398.4	-0,626422941145431	5,81195422201748	23,0026306125921	0,000117900465348774	0,00644647059249572	XM_005076398.4	proteasome 26S subunit, non-ATPase 6 (Psmd6), mRNA
XM-040730391.1	0,555171265645148	6,71679189437262	22,9900470711388	0,000118253682539913	0,00645938809553327	XM_040730391.1	zinc finger protein 706 (Znf706), transcript variant X2, mRNA
XM-005079269.4	0,515101086283204	10,226841915406	22,9808194626138	0,000118513442727206	0,00646569201210674	XM_005079269.4	ribosomal protein L22 (Rpl22), mRNA
XM-021226892.2	-0,431673447352875	2,41843818538311	22,9776343034021	0,000118603252358832	0,00646569201210674	XM_021226892.2	chromosome unknown C4orf33 homolog (CUNH4orf33), transcript variant X2, mRNA
XM-038009838.1	1,33681802717455	-0,647959966877601	39,2063642456834	0,000118733006307734	0,00646638218968273	XM_038009838.1	kinetochore scaffold 1 (KNL1), transcript variant X2, mRNA
XM-037982218.1	0,631673448377643	1,85642121241862	39,1940765744669	0,000118877900399368	0,00646789475039874	XM_037982218.1	tetratricopeptide repeat domain 37 (TTC37), transcript variant X3, mRNA
XM-040748617.1	0,612639870781162	4,9056079755601	22,9593329275027	0,000119120743045595	0,00647472826176175	XM_040748617.1	FKBP prolyl isomerase 2 (Fkbp2), transcript variant X1, mRNA
XM-005085600.4	0,905613285751924	3,71793632390093	22,9550688835741	0,00011924167151675	0,00647492828696264	XM_005085600.4	ER membrane protein complex subunit 9 (Emc9), transcript variant X1, mRNA
XM-021232539.2	0,555227296444414	2,19756400713724	22,9469542462046	0,000119472177963841	0,00647913209981782	XM_021232539.2	ubiquitination factor E4B (Ube4b), transcript variant X3, mRNA
XM-005082338.4	-0,568476010443775	1,86637680044627	22,943329437606	0,000119575304293738	0,00647913209981782	XM_005082338.4	WD repeat domain 48 (Wdr48), transcript variant X2, mRNA
XM-008010055.2	-3,56784452699621	3,50222882995777	39,1271330074859	0,000119671062252176	0,00647913209981782	XM_008010055.2	XIAP associated factor 1 (XAF1), transcript variant X1, mRNA
XM-021233785.2	-2,08320227218545	3,56820589448774	22,9185029080624	0,000120284272843616	0,00650595365672465	XM_021233785.2	MEFV innate immuity regulator, pyrin (Mefv), mRNA
XM-005080646.4	-0,42065292126313	3,86625149551868	22,8943455804175	0,000120978593354404	0,00652996199096616	XM_005080646.4	BRCA1 associated protein (LOC101831606), mRNA
XM-005087392.4	-1,23896108015474	2,62184693907116	22,8912188126288	0,000121068785020479	0,00652996199096616	XM_005087392.4	lysine acetyltransferase 2A (Kat2a), transcript variant X1, mRNA
XM-040735255.1	-0,83275615232951	3,10575976721012	22,890730328713	0,000121082882057608	0,00652996199096616	XM_040735255.1	mediator complex subunit 17 (Med17), mRNA
XR-005243813.1	-2,76016766128574	-0,67827119625985	38,9735191604747	0,000121515492283248	0,00653313949332066	XR_005243813.1	uncharacterized LOC103233196 (LOC103233196), transcript variant X4, ncRNA
XM-007979812.2	-2,8840115660034	10,8939359366309	38,9694360154217	0,000121564986582785	0,00653313949332066	XM_007979812.2	interferon alpha inducible protein 6 (IFI6), mRNA
XM-038001790.1	-0,969265320753121	1,04914179613233	38,9668554702839	0,000121596279550265	0,00653313949332066	XM_038001790.1	spermatogenesis associated serine rich 2 like (SPATS2L), transcript variant X8, mRNA
XM-007969791.2	0,771410325042068	3,67706572468886	38,9653111366932	0,000121615011573476	0,00653313949332066	XM_007969791.2	constitutive coactivator of PPAR-gamma-like protein 1 (LOC103219772), transcript variant X1, mRNA
XM-021222875.2	-0,575214951728689	6,2700401243448	22,8429526509177	0,000122470492940812	0,0065727021401005	XM_021222875.2	heterogeneous nuclear ribonucleoprotein A2/B1 (Hnrnpa2b1), transcript variant X1, mRNA
XM-021223591.2	-1,03415077038183	8,12275739638441	22,8111967408459	0,000123402502375146	0,00661629105938354	XM_021223591.2	Kruppel like factor 2 (Klf2), mRNA
XM-008012635.2	1,0968192348216	2,03610354539303	38,8033078474358	0,000123599610163786	0,00662043149532969	XM_008012635.2	ATPase H+ transporting V0 subunit a1 (ATP6V0A1), transcript variant X5, mRNA
XM-005068532.4	0,867627673343686	2,5364652935167	22,7873753715885	0,000124106785782679	0,0066411561415336	XM_005068532.4	sorbitol dehydrogenase (Sord), transcript variant X1, mRNA
XM-007990229.2	0,96079962972066	7,39822207148513	38,7437800833342	0,000124338694178308	0,00664712492478499	XM_007990229.2	60S ribosomal protein L36a (LOC103231084), mRNA
XM-005083326.4	-1,06070050003071	2,32789490417321	22,7753597780699	0,000124463713836635	0,00664721286883591	XM_005083326.4	strawberry notch homolog 2 (Sbno2), transcript variant X1, mRNA
XM-013125514.3	-0,819770715837845	3,77249534440459	22,7714172404588	0,000124581075605627	0,00664721286883591	XM_013125514.3	BCL2 binding component 3 (Bbc3), mRNA
XM-038009849.1	2,2924341555879	-1,59323244844298	38,6650301419314	0,000125324684970316	0,00667325857359021	XM_038009849.1	nucleolar and spindle associated protein 1 (NUSAP1), transcript variant X3, mRNA
XM-005139231.4	-2,65435554572963	0,690370196833148	22,7409499440268	0,000125492164431956	0,00667325857359021	XM_005139231.4	bradykinin receptor B1 (Bdkrb1), mRNA
XM-013125198.3	-1,02400689091624	1,37884925175717	22,7395861990609	0,000125533117476021	0,00667325857359021	XM_013125198.3	zinc finger protein 707 (Znf707), transcript variant X1, mRNA
XM-040744688.1	-0,859444775861846	1,98917166890168	22,7389382773258	0,000125552579638567	0,00667325857359021	XM_040744688.1	FMRP translational regulator 1 (Fmr1), transcript variant X4, mRNA
XM-040753833.1	1,63032979433769	2,16769569646218	22,7282738785889	0,000125873394696925	0,00668387725840673	XM_040753833.1	Rac GTPase activating protein 1 (Racgap1), transcript variant X1, mRNA
XM-005077573.3	4,03792111852989	9,48188943803119	22,7206519613486	0,000126103238554571	0,00668964961185173	XM_005077573.3	immunoglobulin lambda-like polypeptide 1 (LOC101827070), mRNA
XM-007969792.2	0,765152610668031	3,67546224934496	38,559719563933	0,000126658082750459	0,0067126352800493	XM_007969792.2	constitutive coactivator of PPAR-gamma-like protein 1 (LOC103219772), transcript variant X2, mRNA
XM-005065608.4	-0,623839401738903	3,70204392201939	22,6865309986574	0,000127137880649516	0,00673160337582825	XM_005065608.4	survival motor neuron protein (LOC101838021), transcript variant X1, mRNA
XM-040737910.1	-1,21188120341446	2,89154244756501	22,677956802512	0,00012739934679287	0,00673898613725041	XM_040737910.1	RAB GTPase activating protein 1 like (Rabgap1l), transcript variant X13, mRNA
XM-005080651.4	-0,940437939672677	4,39526490636059	22,6690243725541	0,000127672369379759	0,00674381466863207	XM_005080651.4	TRAF-type zinc finger domain containing 1 (Trafd1), transcript variant X1, mRNA
XM-007961529.2	1,40893775397413	-0,284382648722118	38,4756522698534	0,000127734864250854	0,00674381466863207	XM_007961529.2	nicotinamide nucleotide transhydrogenase (NNT), transcript variant X5, mRNA
XM-008004059.2	1,77524055810787	1,07229429577899	38,4586599111024	0,000127953858086794	0,00674892441163815	XM_008004059.2	securin-like (LOC103238749), mRNA
XM-040738461.1	0,527247217156554	6,59304358710635	22,6539927961166	0,000128133275373921	0,00675193893058153	XM_040738461.1	LSM3 homolog, U6 small nuclear RNA and mRNA degradation associated (Lsm3), mRNA
XM-005084953.4	-0,756813471133275	4,96472970130096	22,6444315778479	0,000128427403224099	0,00676098657354401	XM_005084953.4	solute carrier family 66 member 3 (Slc66a3), mRNA
XM-040751387.1	0,825184849771521	3,13592727035992	22,6255441107198	0,000129010626351227	0,00677857251083552	XM_040751387.1	solute carrier family 46 member 3 (Slc46a3), transcript variant X3, mRNA
XM-005073985.4	2,05172855076759	-0,192342638249495	22,6235061465834	0,000129073731104305	0,00677857251083552	XM_005073985.4	trophoblast glycoprotein like (Tpbgl), mRNA
XM-005069904.3	0,627370097856549	4,24946752888776	22,6216997144492	0,000129129695085451	0,00677857251083552	XM_005069904.3	acyl-CoA oxidase 1 (Acox1), transcript variant X1, mRNA
XM-005080338.4	0,780174109996038	2,21645839724263	22,6013853111568	0,000129760893433403	0,0068052379667296	XM_005080338.4	argininosuccinate lyase (Asl), transcript variant X1, mRNA
XM-007988939.2	1,7956116177339	-1,75703900126444	38,3060990099826	0,000129940554212682	0,00680819465449827	XM_007988939.2	ubiquitin conjugating enzyme E2 T (UBE2T), transcript variant X4, mRNA
XM-008001131.2	1,28815577087949	0,879607774704657	38,2808511912839	0,000130272934713489	0,00680937259949396	XM_008001131.2	tumor protein p53 inducible nuclear protein 1 (TP53INP1), transcript variant X5, mRNA
XM-040756995.1	-1,05781627543806	0,939986908391057	22,5844681126711	0,000130289138648721	0,00680937259949396	XM_040756995.1	zinc finger FYVE-type containing 9 (Zfyve9), transcript variant X3, mRNA
XM-007962049.2	1,59323282386394	-0,371317788948455	38,2763007069538	0,000130332950124314	0,00680937259949396	XM_007962049.2	frizzled class receptor 3 (FZD3), transcript variant X1, mRNA
XM-005070194.4	1,24188316178794	3,38439714637798	22,5735609111609	0,000130630979776569	0,00681849265329043	XM_005070194.4	thymidine kinase 1 (Tk1), mRNA
XM-005088153.4	-0,627293932332243	5,46594616220613	22,5654779771653	0,000130884945464497	0,00682181454961519	XM_005088153.4	riboflavin kinase (Rfk), mRNA
XM-040739736.1	-0,483951443149605	3,91690411478999	22,5636746135047	0,000130941681562221	0,00682181454961519	XM_040739736.1	natural killer cell triggering receptor (Nktr), transcript variant X1, mRNA
XM-005079081.4	-1,09469125785326	6,70906662744258	22,5367312236668	0,000131792599853385	0,00685967439613885	XM_005079081.4	ras homolog family member B (Rhob), mRNA
XM-037994272.1	5,42344426296743	8,00158162515215	38,1442158265994	0,000132089685809752	0,00686569926415186	XM_037994272.1	immunoglobulin kappa light chain-like (LOC103241327), transcript variant X1, mRNA
XM-005080867.4	4,41128665666838	0,77254322569571	22,5252515558443	0,00013215700271247	0,00686569926415186	XM_005080867.4	leucine rich repeat containing 17 (Lrrc17), mRNA
XM-040755512.1	1,2987836989626	0,815344655726002	22,5133144445335	0,000132537107895585	0,00687897485566335	XM_040755512.1	minichromosome maintenance 10 replication initiation factor (Mcm10), mRNA
XM-013122215.3	-0,554783668138285	1,85578387060989	22,4792992442769	0,000133626874399615	0,00692469533302175	XM_013122215.3	WD repeat domain 48 (Wdr48), transcript variant X1, mRNA
XM-040749327.1	-1,75797128328176	2,39289729894869	22,4714749219251	0,000133878945958667	0,00692469533302175	XM_040749327.1	schlafen family member 12-like (LOC121141439), transcript variant X3, mRNA
XR-005237888.1	1,12044223211164	0,662262595391811	38,0088757632108	0,000133919575106244	0,00692469533302175	XR_005237888.1	uncharacterized LOC119621358 (LOC119621358), transcript variant X2, ncRNA
XR-005237894.1	1,12044223211164	0,662262595391811	38,0088757632108	0,000133919575106244	0,00692469533302175	XR_005237894.1	presequence protease, mitochondrial-like (LOC119621359), transcript variant X5, misc_RNA
XM-038009283.1	1,21361956918272	-0,587481427773919	37,9919011384855	0,000134151245976595	0,00693018560132038	XM_038009283.1	TBC1 domain family member 12 (TBC1D12), transcript variant X4, mRNA
XM-037998013.1	-1,09224122976298	2,14235899119761	37,9444148055654	0,000134801927770503	0,00695729127027874	XM_037998013.1	pre-mRNA processing factor 3 (PRPF3), transcript variant X1, mRNA
XM-040739374.1	-0,437355507077962	2,21345288591279	22,4014652932398	0,000136157943064056	0,00700639129786977	XM_040739374.1	beta-1,4-galactosyltransferase 3 (B4galt3), transcript variant X1, mRNA
XM-005065622.4	-0,637494298783568	2,22505213471356	22,4012335224385	0,000136165558671831	0,00700639129786977	XM_005065622.4	UTP15 small subunit processome component (Utp15), transcript variant X1, mRNA
XR-005242706.1	0,872455840907374	0,929799137035081	37,8397074870013	0,000136250248839385	0,00700639129786977	XR_005242706.1	60S ribosomal protein L6-like (LOC103248595), misc_RNA
XM-040743416.1	0,611643980553983	4,44423901218618	22,3966910408538	0,00013631491223817	0,00700639129786977	XM_040743416.1	ADP ribosylation factor like GTPase 3 (Arl3), mRNA
XM-005071360.4	-0,713945760664611	2,73560398197995	23,7399020140133	0,000136387633007569	0,00700639129786977	XM_005071360.4	golgin, RAB6 interacting (Gorab), transcript variant X1, mRNA
XM-013123483.3	-0,476402928525064	2,42070798142338	22,3868546607872	0,000136638946417714	0,00701277804551285	XM_013123483.3	mitochondrial transcription termination factor 1 (Mterf1), transcript variant X3, mRNA
XM-040745941.1	0,857546808329162	6,91460439113515	22,3812714921402	0,000136823248238929	0,00701571686234598	XM_040745941.1	CD59 molecule (CD59 blood group) (Cd59), transcript variant X1, mRNA
XM-005078252.3	2,78336839097811	2,66725322866955	27,6633852113381	0,00013723336108477	0,00703021811924428	XM_005078252.3	Fc fragment of IgE receptor Ia (Fcer1a), mRNA
XM-040744693.1	-0,789943039630058	1,93442937025594	22,3608146196015	0,000137500886469952	0,00703739476776334	XM_040744693.1	FMRP translational regulator 1 (Fmr1), transcript variant X9, mRNA
XR-493329.2	0,636594753119215	4,94050898410293	37,7114188514642	0,000138050547712259	0,00705422475179362	XR_493329.2	uncharacterized LOC103222358 (LOC103222358), misc_RNA
XM-040732229.1	3,30366966039589	2,93705709865765	22,3431941479096	0,000138087542905516	0,00705422475179362	XM_040732229.1	solute carrier family 44 member 4 (Slc44a4), transcript variant X1, mRNA
XM-040730031.1	-0,60703439847183	1,37202894802597	22,339438645259	0,000138212936068389	0,00705422475179362	XM_040730031.1	BUD13 homolog (Bud13), transcript variant X1, mRNA
XM-005073524.4	0,533020789806905	8,90517620917783	22,3094815342255	0,000139217697893884	0,00709894565881055	XM_005073524.4	oligosaccharyltransferase complex subunit 4, non-catalytic (Ost4), mRNA
XM-005069596.4	-0,52022829214714	3,21606159326471	22,2882940297168	0,00013993320118278	0,00712884788018252	XM_005069596.4	CDC like kinase 3 (Clk3), transcript variant X1, mRNA
XM-005075251.4	1,65440649779562	2,37397674893813	22,280787627336	0,000140187667219222	0,00713522924840031	XM_005075251.4	establishment of sister chromatid cohesion N-acetyltransferase 2 (Esco2), mRNA
XM-040734374.1	2,07477634692873	13,3740335027359	22,2720206040519	0,000140485515916555	0,0071438049088175	XM_040734374.1	surfactant protein C (Sftpc), transcript variant X2, mRNA
XM-013119353.3	2,03968619264632	0,635556669512566	22,2158436394766	0,000142410741364098	0,00723504211691898	XM_013119353.3	anillin actin binding protein (Anln), transcript variant X4, mRNA
XM-037993189.1	-0,776583036809429	0,0818025176514953	37,3965098000267	0,000142593449667668	0,00723765761392387	XM_037993189.1	tousled like kinase 2 (TLK2), transcript variant X6, mRNA
XM-040755336.1	-0,365050273935119	7,70785383462121	22,2067724611584	0,000142724343429724	0,00723765761392387	XM_040755336.1	kinesin family member 5B (Kif5b), mRNA
XM-040728690.1	-0,796634683544028	4,56693068831836	22,2010011518816	0,00014292426216596	0,00724114628793849	XM_040728690.1	transcription factor EC (Tfec), transcript variant X2, mRNA
XM-040753045.1	4,23776198401389	0,470504634844709	22,1718759386701	0,00014393789686436	0,00727529378193215	XM_040753045.1	collagen type VI alpha 3 chain (Col6a3), transcript variant X1, mRNA
XM-040731081.1	-0,428601031868903	4,1796611886901	22,1715753312453	0,000143948400146695	0,00727529378193215	XM_040731081.1	splicing factor SWAP (LOC101839321), mRNA
XM-037999195.1	1,14629925334823	3,15372934694957	37,2971102772395	0,000144064881293741	0,00727529378193215	XM_037999195.1	citrate synthase lysine methyltransferase (CSKMT), mRNA
XM-038001414.1	-0,87586676557954	1,76338080131989	37,2930602115115	0,000144125224493586	0,00727529378193215	XM_038001414.1	SP100 nuclear antigen (SP100), transcript variant X14, mRNA
XM-005077328.4	-0,597893907076418	4,06612880174127	22,1365182194251	0,000145179133129837	0,00731701025680641	XM_005077328.4	JRK like (Jrkl), mRNA
XM-008001127.2	1,30755880937171	0,840256039094058	37,2201608825127	0,000145216631201286	0,00731701025680641	XM_008001127.2	tumor protein p53 inducible nuclear protein 1 (TP53INP1), transcript variant X3, mRNA
XM-040739564.1	0,492152822233687	9,01030875117955	22,1174313749426	0,000145854092893109	0,00733621890310769	XM_040739564.1	ribosomal protein L4 (Rpl4), mRNA
XR-005242747.1	1,12751996854436	2,78307331965953	37,1565041364442	0,000146177865797178	0,00733621890310769	XR_005242747.1	uncharacterized LOC103248236 (LOC103248236), transcript variant X4, misc_RNA
XM-040742403.1	4,55103964532892	-0,812229454015274	24,9452366331012	0,000146178483051071	0,00733621890310769	XM_040742403.1	pleckstrin homology domain containing S1 (Plekhs1), transcript variant X1, mRNA
XM-021230199.2	-5,13688789771688	-1,24131140388728	22,6646393943565	0,000146239169493906	0,00733621890310769	XM_021230199.2	gap junction protein beta 6 (Gjb6), transcript variant X5, mRNA
XM-040748387.1	-0,618601396529435	1,73661869248313	22,1059414489866	0,000146262078305113	0,00733621890310769	XM_040748387.1	LUC7 like (Luc7l), transcript variant X1, mRNA
XM-040756052.1	1,08121249171426	6,18835176139017	22,0948058228246	0,000146658687307163	0,00734943679478293	XM_040756052.1	pterin-4 alpha-carbinolamine dehydratase 2 (Pcbd2), transcript variant X2, mRNA
XM-007961524.2	1,38108429708435	-0,233873226525231	37,1051049105885	0,000146959640553918	0,00735373613043355	XM_007961524.2	nicotinamide nucleotide transhydrogenase (NNT), transcript variant X1, mRNA
XM-037989710.1	-0,615206558111634	1,03003488286779	37,101752578231	0,000147010804867424	0,00735373613043355	XM_037989710.1	nuclear factor of activated T cells 2 interacting protein (LOC103230253), transcript variant X3, mRNA
XM-005070929.4	-0,592793795667425	6,81521342164497	22,0752554560483	0,000147357876645953	0,00735675841055555	XM_005070929.4	SGT1 homolog, MIS12 kinetochore complex assembly cochaperone (Sugt1), mRNA
XM-021234180.2	1,68265629141058	2,15067754216388	22,0737773360723	0,000147410889011237	0,00735675841055555	XM_021234180.2	melanophilin (Mlph), transcript variant X1, mRNA
XM-005081587.4	0,485652794536895	6,32222022070977	22,0721055026064	0,000147470874266352	0,00735675841055555	XM_005081587.4	NME/NM23 nucleoside diphosphate kinase 3 (Nme3), mRNA
XM-040728118.1	4,30073044030623	-1,51920999990013	22,0678822213493	0,000147622525481983	0,00735767720867962	XM_040728118.1	androglobin (Adgb), transcript variant X1, mRNA
XM-005075154.4	0,817934226779631	8,26372030354459	22,0542681811384	0,000148112558472699	0,0073751295114441	XM_005075154.4	high mobility group box 2 (Hmgb2), mRNA
XM-005084805.4	0,694823681956139	7,53593201473799	22,0507417940708	0,000148239782661577	0,0073751295114441	XM_005084805.4	electron transfer flavoprotein subunit beta (Etfb), mRNA
XM-005082711.4	0,587741384384555	6,20808106738854	22,0358281943214	0,000148779169515375	0,00739530230181554	XM_005082711.4	COMM domain containing 3 (Commd3), transcript variant X1, mRNA
XM-005074427.4	-0,546141722527163	6,30694726506984	22,0299446379436	0,000148992559226752	0,00739836154795307	XM_005074427.4	ring finger protein 114 (Rnf114), mRNA
XM-040728788.1	-0,973151379780075	5,0650865438622	22,0219882301513	0,00014928166715271	0,00739836154795307	XM_040728788.1	poly(ADP-ribose) polymerase family member 12 (Parp12), transcript variant X1, mRNA
XM-037984002.1	-1,9189794634569	1,45879967307078	36,9363713615067	0,000149561927146865	0,00739836154795307	XM_037984002.1	sterile alpha motif domain containing 4A (SAMD4A), transcript variant X6, mRNA
XM-005080753.4	0,523230928379862	4,32943849206702	22,0137387369569	0,000149582079757408	0,00739836154795307	XM_005080753.4	RNA polymerase II subunit B (Polr2b), mRNA
XM-038001406.1	-1,33474575279265	4,93460932315948	36,9337549760843	0,000149602716024872	0,00739836154795307	XM_038001406.1	SP100 nuclear antigen (SP100), transcript variant X6, mRNA
XM-040752809.1	-0,728164304913145	3,60257743281979	22,0120259577817	0,000149644535873236	0,00739836154795307	XM_040752809.1	uncharacterized LOC101840849 (LOC101840849), mRNA
XM-007984463.2	1,15402936546622	-0,527298120004512	36,886387925221	0,000150343495017856	0,00741963285868281	XM_007984463.2	POC1 centriolar protein A (POC1A), transcript variant X1, mRNA
XM-007984466.2	1,15402936546622	-0,527298120004512	36,886387925221	0,000150343495017856	0,00741963285868281	XM_007984466.2	POC1 centriolar protein A (POC1A), transcript variant X5, mRNA
XM-005084411.4	-0,458426254775181	4,99423564682574	21,9877844776387	0,000150531594439325	0,00742228283153328	XM_005084411.4	NSE3 homolog, SMC5-SMC6 complex component (Nsmce3), mRNA
XM-005086943.4	0,788005476863848	7,4915979876456	21,9746504279103	0,000151014630056683	0,00743945756489766	XM_005086943.4	signal sequence receptor subunit 4 (Ssr4), transcript variant X2, mRNA
XM-040739103.1	-0,53583400737148	4,27508966081517	21,9655092278586	0,000151351830444487	0,00744354883911948	XM_040739103.1	transmembrane protein 259 (Tmem259), transcript variant X1, mRNA
XM-013123750.3	1,38524957138266	2,56625044960065	21,9629350087925	0,000151446938318133	0,00744354883911948	XM_013123750.3	thyroid hormone receptor interactor 13 (Trip13), mRNA
XM-005065087.4	-1,62677864093806	6,84375900672796	21,9613378969042	0,000151505978905062	0,00744354883911948	XM_005065087.4	ubiquitin conjugating enzyme E2 L6 (Ube2l6), mRNA
XM-040739997.1	-0,986089451991803	5,66972334445023	21,9578006132496	0,000151636832609181	0,00744354883911948	XM_040739997.1	C-C chemokine receptor type 1 (LOC101834765), transcript variant X2, mRNA
XM-007965778.1	-0,738948456476909	1,00445652458115	36,7881555592537	0,000151893984882156	0,00744955010757742	XM_007965778.1	spermatogenesis associated serine rich 2 like (SPATS2L), transcript variant X5, mRNA
XM-005067963.4	0,74235127441859	8,80048274127871	21,9243156119382	0,000152881741525788	0,00748064454602091	XM_005067963.4	heat shock protein 90 beta family member 1 (Hsp90b1), mRNA
XM-005063992.4	-0,444344760342857	4,04356218733237	21,9223666957849	0,000152954545689289	0,00748064454602091	XM_005063992.4	RELA proto-oncogene, NF-kB subunit (Rela), transcript variant X1, mRNA
XM-040743616.1	0,69588453927816	4,02527726799006	21,9218091901011	0,000152975379050231	0,00748064454602091	XM_040743616.1	transmembrane 7 superfamily member 3 (Tm7sf3), transcript variant X1, mRNA
XM-040745548.1	0,826364669776433	0,22087648969217	21,9189393488688	0,000153082671439551	0,00748064454602091	XM_040745548.1	methyltransferase like 8 (Mettl8), transcript variant X3, mRNA
XM-005076606.4	0,62067273063597	4,29557203458973	21,9156622643308	0,000153205290843649	0,00748064454602091	XM_005076606.4	adenosylhomocysteinase like 1 (Ahcyl1), transcript variant X1, mRNA
XM-005064230.4	-0,537271618948871	3,86216211520285	21,9070891044069	0,000153526588568678	0,00748170570791697	XM_005064230.4	RIC8 guanine nucleotide exchange factor A (Ric8a), mRNA
XM-005063713.4	-0,717527017971662	5,49323776008156	21,9020845391996	0,000153714489764051	0,00748170570791697	XM_005063713.4	Janus kinase 2 (Jak2), mRNA
XM-040753046.1	4,14254876972713	0,429242784231101	21,9000366125292	0,000153791454423371	0,00748170570791697	XM_040753046.1	collagen type VI alpha 3 chain (Col6a3), transcript variant X2, mRNA
XM-037986028.1	-1,19031225566362	0,506525773980662	36,656409553825	0,000154003996887871	0,00748170570791697	XM_037986028.1	signal induced proliferation associated 1 like 2 (SIPA1L2), transcript variant X1, mRNA
XM-040754792.1	1,28717977740697	2,75059343313321	21,893081878399	0,000154053143630499	0,00748170570791697	XM_040754792.1	protein phosphatase, Mg2+/Mn2+ dependent 1H (Ppm1h), transcript variant X1, mRNA
XM-037982907.1	-0,64589364661739	2,69303105868316	36,6459750886735	0,000154172626399417	0,00748170570791697	XM_037982907.1	p53 and DNA damage regulated 1 (PDRG1), transcript variant X2, mRNA
XM-013117681.3	-0,556890029646133	3,30653080441888	21,8898378030689	0,000154175378379138	0,00748170570791697	XM_013117681.3	nuclear factor, erythroid 2 like 1 (Nfe2l1), transcript variant X1, mRNA
XR-005242748.1	1,12926980528243	2,77302845181027	36,5200723611062	0,000156225066283601	0,00756079547251644	XR_005242748.1	uncharacterized LOC103248236 (LOC103248236), transcript variant X5, misc_RNA
XM-005073153.4	-0,598163018288444	1,5458907395632	21,8352548522527	0,000156248191838712	0,00756079547251644	XM_005073153.4	zinc finger protein 276 (Znf276), transcript variant X1, mRNA
XM-040754641.1	2,04144569443248	0,723418810765807	21,8351295968925	0,000156252983759091	0,00756079547251644	XM_040754641.1	ceruloplasmin (LOC101844412), transcript variant X1, mRNA
XM-040742767.1	-0,625416945950418	1,65502513564293	21,8267398967542	0,000156574320450172	0,00756079547251644	XM_040742767.1	zinc finger protein 410 (Znf410), transcript variant X1, mRNA
XM-013125526.3	-0,649557190430466	1,63338803259301	21,8265059384063	0,00015658329183056	0,00756079547251644	XM_013125526.3	coiled-coil domain containing 9 (Ccdc9), transcript variant X7, mRNA
XM-013113083.3	-0,459027348487474	3,86660946031832	21,8253754866487	0,000156626648206555	0,00756079547251644	XM_013113083.3	FMR1 autosomal homolog 1 (Fxr1), transcript variant X2, mRNA
XM-040756993.1	-1,05517218637353	0,77093729221843	21,817979047583	0,000156910652579684	0,00756131198840191	XM_040756993.1	zinc finger FYVE-type containing 9 (Zfyve9), transcript variant X1, mRNA
XM-040730812.1	-0,444120699443088	3,0154473116645	21,8179650737746	0,000156911189676746	0,00756131198840191	XM_040730812.1	solute carrier family 4 member 1 adaptor protein (LOC101825059), transcript variant X1, mRNA
XM-005083822.4	-0,386297745467582	4,05448182474924	21,7783859713168	0,000158440638621813	0,00762593262086248	XM_005083822.4	RLF zinc finger (Rlf), transcript variant X1, mRNA
XM-013120358.3	-0,451816898348128	3,29970411030934	24,3018506125861	0,000158528368983596	0,00762593262086248	XM_013120358.3	PYM homolog 1, exon junction complex associated factor (Pym1), transcript variant X1, mRNA
XM-007965710.2	1,2116011271826	2,08757775165771	36,3545735923088	0,00015897361668095	0,007640695393898	XM_007965710.2	solute carrier family 39 member 10 (SLC39A10), transcript variant X2, mRNA
XM-007989806.2	-1,17626140351011	0,506482613087091	36,3404443016089	0,000159210976559958	0,00764527789553153	XM_007989806.2	signal induced proliferation associated 1 like 2 (SIPA1L2), transcript variant X4, mRNA
XM-008015942.2	-2,20748571146314	-1,02152257467961	36,3324274694286	0,000159345843433232	0,00764527789553153	XM_008015942.2	PML nuclear body scaffold (PML), transcript variant X13, mRNA
XM-040731284.1	0,441779180236551	2,16911682311023	21,744238881879	0,000159773428711331	0,00765625282879837	XM_040731284.1	cut like homeobox 1 (Cux1), transcript variant X8, mRNA
XM-040728111.1	3,42528900313488	1,11123536072081	21,7387301354718	0,000159989598548883	0,00765625282879837	XM_040728111.1	thrombospondin 2 (Thbs2), mRNA
XM-040742473.1	-1,22904679835305	10,6422589668203	21,7373528350171	0,000160043695988158	0,00765625282879837	XM_040742473.1	heat shock protein 90 alpha family class A member 1 (Hsp90aa1), mRNA
XM-040752147.1	0,605648011343807	5,02330473551035	21,7303647035632	0,000160318486740217	0,00765625282879837	XM_040752147.1	mannosidase alpha class 1A member 2 (Man1a2), mRNA
XM-021236264.2	-0,80620529917196	0,753457313190834	21,7251079056191	0,000160525540904996	0,00765625282879837	XM_021236264.2	thiamine triphosphatase (Thtpa), transcript variant X3, mRNA
XM-005070756.4	2,16383595241661	0,762291034159008	21,7243177496741	0,000160556689028367	0,00765625282879837	XM_005070756.4	leucine rich repeat containing 75B (Lrrc75b), mRNA
XM-007999426.2	1,48102295514821	-0,82222684504442	36,2451228929793	0,000160823568119515	0,00765625282879837	XM_007999426.2	centromere protein E (CENPE), transcript variant X6, mRNA
XM-007999432.2	1,48102295514821	-0,82222684504442	36,2451228929793	0,000160823568119515	0,00765625282879837	XM_007999432.2	centromere protein E (CENPE), transcript variant X4, mRNA
XM-037990463.1	1,48102295514821	-0,82222684504442	36,2451228929793	0,000160823568119515	0,00765625282879837	XM_037990463.1	centromere protein E (CENPE), transcript variant X3, mRNA
XM-013120173.3	0,565759833176726	4,89793576928418	21,7140769980103	0,000160960986785363	0,00765625282879837	XM_013120173.3	FKBP prolyl isomerase 2 (Fkbp2), transcript variant X6, mRNA
XM-040731143.1	1,03393056787033	1,60315508112563	21,7057808108485	0,000161289339753951	0,00766526893164562	XM_040731143.1	kinetochore associated 1 (Kntc1), mRNA
XM-013111716.3	-0,498593504716681	2,74493751830852	21,6973925897695	0,000161622088353608	0,00767447825214071	XM_013111716.3	MIS12 kinetochore complex component (Mis12), transcript variant X1, mRNA
XM-007987503.2	1,02375289962036	0,2364025074969	36,1720698928653	0,00016207285037116	0,00768367072523014	XM_007987503.2	galactosylceramidase (GALC), transcript variant X1, mRNA
XM-038005348.1	1,12150617136394	2,85186946437679	36,1680791419059	0,00016214143459204	0,00768367072523014	XM_038005348.1	uncharacterized LOC103248236 (LOC103248236), transcript variant X1, mRNA
XM-013123641.3	3,03344196801923	-0,335427053385527	21,6797921527217	0,000162322741820645	0,00768367072523014	XM_013123641.3	scavenger receptor cysteine rich family member with 5 domains (Ssc5d), transcript variant X1, mRNA
XR-005242750.1	1,14247367241857	2,83768054704454	36,1546650334921	0,000162372224691141	0,00768367072523014	XR_005242750.1	uncharacterized LOC103248236 (LOC103248236), transcript variant X7, misc_RNA
XM-008012200.2	-0,757746592624618	0,112318369702382	36,1333450534179	0,000162739855474356	0,00769447412561286	XM_008012200.2	tousled like kinase 2 (TLK2), transcript variant X1, mRNA
XM-040749000.1	2,96161140216477	-1,39783799200912	21,6629025306594	0,00016299825703738	0,00769862055550775	XM_040749000.1	asialoglycoprotein receptor 2 (LOC101822733), transcript variant X4, mRNA
XM-005076305.4	-0,595224703967757	4,2191200245678	21,6602066696401	0,000163106367701435	0,00769862055550775	XM_005076305.4	THAP domain containing 11 (Thap11), mRNA
XM-007987303.2	1,36443095140275	0,193476722148064	36,0851021828059	0,000163575462138713	0,0077141685065314	XM_007987303.2	ERI1 exoribonuclease family member 2 (ERI2), transcript variant X5, mRNA
XM-005083599.4	-0,695689664776765	2,0033377642922	21,6326273108192	0,000164216933263507	0,00773781222060063	XM_005083599.4	RNA binding motif protein 48 (Rbm48), transcript variant X1, mRNA
XM-007978333.2	1,7517948947088	-1,74273950201758	36,0338236996479	0,000164469357119372	0,00774160626835621	XM_007978333.2	DEP domain containing 1 (DEPDC1), transcript variant X1, mRNA
XM-000000058.1	4,86504336904088	1,11295215143483	36,0276244547909	0,000164577824117235	0,00774160626835621	XM_000000058.1
XM-040729069.1	0,579564376056783	1,66842063934488	21,6171561462849	0,000164843584404978	0,00774750817462172	XM_040729069.1	ADP ribosylation factor like GTPase 15 (Arl15), transcript variant X1, mRNA
XM-040755178.1	-0,676103472368934	6,17905740081603	21,601354021682	0,000165486371205322	0,00777077323244231	XM_040755178.1	RNA 2',3'-cyclic phosphate and 5'-OH ligase (Rtcb), mRNA
XM-007968538.2	0,900972183135289	0,272881585836665	35,9683106779519	0,000165620021993782	0,00777077323244231	XM_007968538.2	structural maintenance of chromosomes 2 (SMC2), transcript variant X3, mRNA
XM-005087332.4	2,10032688923364	6,8514779410832	21,5909613044576	0,000165910628559546	0,00777780012866925	XM_005087332.4	deoxyribonuclease 2, lysosomal (Dnase2), transcript variant X1, mRNA
XM-040749692.1	-1,53573648348468	3,13389485355266	21,5823603452809	0,000166262651212731	0,00778438497950351	XM_040749692.1	junction plakoglobin (LOC101834605), transcript variant X2, mRNA
XM-005079148.4	2,37157182462131	4,61305469230559	21,5806436271034	0,000166333012382554	0,00778438497950351	XM_005079148.4	matrix metallopeptidase 2 (Mmp2), mRNA
XM-007987313.2	1,37596025706082	-0,985973891374603	35,9026633498938	0,000166782848622689	0,00779882813915273	XM_007987313.2	ERI1 exoribonuclease family member 2 (ERI2), transcript variant X7, mRNA
XM-040745827.1	0,417416251457907	2,19891929782677	22,1653280584446	0,0001688652463664	0,00788309374549321	XM_040745827.1	cytoskeleton associated protein 5 (Ckap5), transcript variant X5, mRNA
XM-013125750.3	0,805663289142751	6,57196023541898	21,5192652487177	0,000168870416864379	0,00788309374549321	XM_013125750.3	mitochondrial ribosomal protein S24 (Mrps24), mRNA
XM-005066377.4	0,527966682392488	5,68435100578223	21,5123717089676	0,000169158061111347	0,00788985199899751	XM_005066377.4	signal sequence receptor subunit 1 (Ssr1), transcript variant X2, mRNA
XM-040755306.1	0,868720704233404	3,26467061718286	21,4949353006404	0,000169888044644801	0,00791388934013412	XM_040755306.1	eukaryotic elongation factor 2 kinase (Eef2k), transcript variant X1, mRNA
XM-037989075.1	2,06319271155472	-1,28921668992886	35,7260879112932	0,000169960031098781	0,00791388934013412	XM_037989075.1	kelch like family member 13 (KLHL13), transcript variant X1, mRNA
XM-021225001.2	-1,38088350247605	2,99295055960702	21,4840999664821	0,000170343425276563	0,00792428943175592	XM_021225001.2	Fas cell surface death receptor (Fas), transcript variant X2, mRNA
XM-021225791.2	-1,36541084278508	2,80100839690975	21,4810850921385	0,000170470372391099	0,00792428943175592	XM_021225791.2	heparan sulfate-glucosamine 3-sulfotransferase 3B1 (Hs3st3b1), mRNA
XM-040748390.1	-0,56815785730441	1,78506356529163	21,4554762058298	0,000171552911452464	0,0079679041060142	XM_040748390.1	LUC7 like (Luc7l), transcript variant X4, mRNA
XM-005073444.4	0,755089879639942	6,23345155668218	21,4427278396415	0,0001720946422206	0,00798634833780705	XM_005073444.4	chromosome unknown C1orf53 homolog (CUNH1orf53), mRNA
XM-005082397.4	-0,482919260821823	3,35485059585066	21,4273496825281	0,000172750641931893	0,00801005999164305	XM_005082397.4	CCR4-NOT transcription complex subunit 4 (Cnot4), transcript variant X6, mRNA
XM-005082405.4	0,709299212785815	2,31099227893056	21,4043082798282	0,000173738719916407	0,00804911666834198	XM_005082405.4	cAMP responsive element binding protein 3 like 2 (Creb3l2), transcript variant X2, mRNA
XM-040746262.1	1,20267557697651	1,79675010489601	21,3928811580281	0,000174231062429696	0,00805965515700689	XM_040746262.1	BUB1 mitotic checkpoint serine/threonine kinase (Bub1), mRNA
XM-040742818.1	2,18475831645749	-0,143938799009029	21,3922551020091	0,00017425808086097	0,00805965515700689	XM_040742818.1	adrenoceptor alpha 2A (Adra2a), mRNA
XM-005082043.4	1,09573781947854	5,66405385443376	21,3781842106598	0,000174866555986617	0,00808102986427193	XM_005082043.4	acireductone dioxygenase 1 (Adi1), mRNA
XM-040756895.1	1,2574816177821	5,68389844588186	21,3674820953837	0,00017533092613404	0,00809571493714569	XM_040756895.1	aldo-keto reductase family 1 member A1 (Akr1a1), transcript variant X2, mRNA
XM-037993165.1	1,07809555751543	1,88473356107037	35,4267411528026	0,000175515639046251	0,00809747339238946	XM_037993165.1	ATPase H+ transporting V0 subunit a1 (ATP6V0A1), transcript variant X4, mRNA
XM-007961530.2	1,44429955866851	-0,426223195821526	35,4167477093794	0,000175704875319062	0,00809943742455748	XM_007961530.2	nicotinamide nucleotide transhydrogenase (NNT), transcript variant X7, mRNA
XM-005072135.4	1,17878510504748	0,281787538527573	21,3539027238811	0,00017592210547032	0,00810268753335527	XM_005072135.4	origin recognition complex subunit 1 (Orc1), transcript variant X1, mRNA
XM-037989711.1	-0,601737477266862	1,01974021021531	35,3583771250133	0,000176815137668056	0,00813703263548396	XM_037989711.1	nuclear factor of activated T cells 2 interacting protein (LOC103230253), transcript variant X4, mRNA
XM-007985602.2	-1,5409099693034	3,79196700455506	35,3309258585843	0,000177340225539439	0,00815440184445459	XM_007985602.2	poly(ADP-ribose) polymerase family member 9 (PARP9), transcript variant X3, mRNA
XM-005065358.4	1,84536159328249	2,66751807130684	21,3176480730019	0,000177511280298317	0,0081554766582315	XM_005065358.4	aquaporin 4 (Aqp4), transcript variant X1, mRNA
XM-040732702.1	-0,792591024338163	2,0184867679209	21,3073340097776	0,000177966278837455	0,00816454913737142	XM_040732702.1	TPD52 like 2 (Tpd52l2), transcript variant X2, mRNA
XM-040744686.1	-0,701874406101672	1,89066571681837	21,3064702984796	0,000178004439399449	0,00816454913737142	XM_040744686.1	FMRP translational regulator 1 (Fmr1), transcript variant X2, mRNA
XM-005085259.4	-0,577565359592851	4,00928575272964	21,2989188022504	0,000178338465804597	0,00816514261846911	XM_005085259.4	XPA binding protein 2 (Xab2), mRNA
XM-005074030.4	4,29519554734707	2,51248647581062	21,8179830002883	0,000178504000210398	0,00816514261846911	XM_005074030.4	folate receptor alpha (LOC101841460), mRNA
XM-008001043.2	-0,929819611781743	2,87089388243327	35,2662283506343	0,000178585255748507	0,00816514261846911	XM_008001043.2	nibrin (NBN), transcript variant X3, mRNA
XM-040746058.1	-0,562063197461173	2,88735815752328	21,2928187028567	0,000178608798404873	0,00816514261846911	XM_040746058.1	INO80 complex ATPase subunit (Ino80), transcript variant X1, mRNA
XR-005237902.1	1,07071342493432	0,372238688671807	35,2172747091525	0,000179534359523217	0,00820066622854435	XR_005237902.1	presequence protease, mitochondrial-like (LOC119621359), transcript variant X13, misc_RNA
XM-040745432.1	2,84615671370672	-0,467420376701723	21,2602188432714	0,000180061198999137	0,00821793359795732	XM_040745432.1	integrin subunit beta 6 (Itgb6), transcript variant X4, mRNA
XM-040748391.1	-0,562849533511292	2,07643207987809	21,2547722056054	0,000180305130258081	0,00822227127446101	XM_040748391.1	LUC7 like (Luc7l), transcript variant X5, mRNA
XM-040757688.1	0,907460305226712	7,55358917745611	21,2490212034363	0,000180563089309058	0,00822724096039885	XM_040757688.1	death associated protein (LOC101830654), mRNA
XM-038005290.1	-0,971062868610271	2,71190255662864	35,1279965156774	0,000181281062153761	0,00825314540509424	XM_038005290.1	mastermind like transcriptional coactivator 2 (MAML2), transcript variant X1, mRNA
XM-037984000.1	-1,55702908273344	1,24854511689235	35,1087947073382	0,000181659427653268	0,00825778580292624	XM_037984000.1	sterile alpha motif domain containing 4A (SAMD4A), transcript variant X3, mRNA
XM-007978998.2	2,35785581893667	-1,94982108811635	35,1076479707527	0,000181682054008319	0,00825778580292624	XM_007978998.2	kinesin family member 2C (KIF2C), transcript variant X1, mRNA
XM-040756901.1	0,61913552790699	3,83350044910889	21,2020905180421	0,000182683464445074	0,00829234239224913	XM_040756901.1	nuclear autoantigenic sperm protein (LOC101830598), transcript variant X4, mRNA
XM-005068689.4	-0,59283106001842	3,59972073549929	21,2007889714289	0,000182742660643329	0,00829234239224913	XM_005068689.4	jagged canonical Notch ligand 1 (Jag1), mRNA
XM-005076204.4	-0,60177328608125	6,47728919677411	21,1821484034021	0,000183592791367611	0,00832407907264773	XM_005076204.4	interferon related developmental regulator 1 (Ifrd1), mRNA
XM-005065166.4	0,553470582720285	4,52389441440743	21,1458739499656	0,000185259704096498	0,00839276611897047	XM_005065166.4	golgi reassembly stacking protein 2 (Gorasp2), transcript variant X1, mRNA
XM-040743888.1	0,680571712240839	3,23129650305393	21,1326401493253	0,00018587199461935	0,00841360248431063	XM_040743888.1	sideroflexin 3 (Sfxn3), mRNA
XM-037982655.1	0,715610334732392	4,34678217552136	34,8766043673426	0,000186311313733414	0,00842363710220628	XM_037982655.1	uncharacterized LOC103244571 (LOC103244571), transcript variant X2, mRNA
XM-040753896.1	-1,14523492705097	5,07613740429744	21,1212935956789	0,000186398749436768	0,00842363710220628	XM_040753896.1	solute carrier family 48 member 1 (Slc48a1), mRNA
XM-038006573.1	-0,81562718983626	1,73485465560303	34,8420877156985	0,000187015116570732	0,00844164383648474	XM_038006573.1	Rho associated coiled-coil containing protein kinase 2 (ROCK2), transcript variant X2, mRNA
XM-007985080.2	1,11559197866735	0,563950126452141	34,8324797328067	0,000187211598782185	0,00844164383648474	XM_007985080.2	4-aminobutyrate aminotransferase (ABAT), transcript variant X1, mRNA
XM-013125381.3	-0,702941074956234	0,95514373180689	21,1029081004062	0,000187255789144101	0,00844164383648474	XM_013125381.3	p21 (RAC1) activated kinase 4 (Pak4), transcript variant X2, mRNA
XM-038001828.1	1,16196774021302	0,560386104894898	34,7701568525268	0,000188492188929166	0,00848951835276032	XM_038001828.1	solute carrier family 39 member 10 (SLC39A10), transcript variant X6, mRNA
XM-040747730.1	1,01508434884236	4,17663004457291	21,0712905331778	0,000188739849265928	0,00848951835276032	XM_040747730.1	WDFY family member 4 (Wdfy4), mRNA
XM-005082396.4	-0,475498744186983	3,35231747195476	21,0704612971006	0,000188778946421659	0,00848951835276032	XM_005082396.4	CCR4-NOT transcription complex subunit 4 (Cnot4), transcript variant X5, mRNA
XM-007968715.2	-2,69233811619988	4,58320031211951	34,6954411608439	0,000190041447600707	0,00853934003441942	XM_007968715.2	MX dynamin like GTPase 1 (MX1), transcript variant X6, mRNA
XM-007992826.2	0,487552984836015	1,66336043143002	34,6848645587581	0,000190262002723664	0,00854229986862731	XM_007992826.2	Rac/Cdc42 guanine nucleotide exchange factor 6 (ARHGEF6), transcript variant X4, mRNA
XM-040736288.1	0,422724973568208	5,77495159701751	21,0211806057096	0,000191118610910798	0,00856471783474073	XM_040736288.1	eukaryotic translation elongation factor 1 delta (Eef1d), transcript variant X9, mRNA
XM-005084076.4	1,97702794269021	-0,380665268461735	30,0198806169637	0,000191381678401964	0,00856471783474073	XM_005084076.4	forkhead box M1 (Foxm1), transcript variant X3, mRNA
XM-040737253.1	1,97701743139527	-0,392711447703449	29,7301014529758	0,000191381678401964	0,00856471783474073	XM_040737253.1	forkhead box M1 (Foxm1), transcript variant X4, mRNA
XM-013123593.3	1,9770186402723	-0,391333543275963	32,5384685419751	0,000191381678401964	0,00856471783474073	XM_013123593.3	forkhead box M1 (Foxm1), transcript variant X1, mRNA
XM-040738404.1	-0,827921343989203	1,59147829596731	21,0065209758229	0,000191820769467045	0,00856793368985441	XM_040738404.1	CHM like Rab escort protein (Chml), mRNA
XM-005069801.4	-0,491293422324478	4,92468442961542	21,0064061254795	0,000191826281751634	0,00856793368985441	XM_005069801.4	sirtuin 7 (Sirt7), transcript variant X1, mRNA
XM-008015746.2	1,66822337643583	2,44009907564525	34,6058772146165	0,000191918984035019	0,00856793368985441	XM_008015746.2	ubiquitin conjugating enzyme E2 C (UBE2C), transcript variant X1, mRNA
XM-005065477.2	-0,376470552892256	5,1325988468968	20,9679641180162	0,000193681198803027	0,00863962077762386	XM_005065477.2	mitogen-activated protein kinase kinase kinase 1 (Map3k1), mRNA
XM-013111746.3	2,53469571351717	-0,406818459334569	28,9218105698428	0,000194085197940855	0,00865065453679238	XM_013111746.3	5',3'-nucleotidase, mitochondrial (Nt5m), transcript variant X3, mRNA
XM-005069607.4	2,48540133643103	1,2500661364462	20,95557505336	0,000194283219148626	0,00865249717279331	XM_005069607.4	immunoglobulin superfamily containing leucine rich repeat (Islr), transcript variant X1, mRNA
XM-005084578.4	0,79874507905747	2,61926943853887	20,9510338901647	0,000194504405309171	0,00865536767026081	XM_005084578.4	thioredoxin domain containing 11 (Txndc11), transcript variant X1, mRNA
XM-005067463.4	-1,22654072618328	6,23695395404583	20,941364269507	0,000194976311178521	0,00866401115122423	XM_005067463.4	SLP adaptor and CSK interacting membrane protein (LOC101836182), mRNA
XM-005063850.4	0,591007276401986	7,97657096576595	20,9406254529987	0,00019501241961777	0,00866401115122423	XM_005063850.4	transmembrane protein 258 (Tmem258), mRNA
XM-040754701.1	0,515292612189114	6,0821788489691	20,935880184884	0,000195244513105021	0,00866734967179396	XM_040754701.1	canopy FGF signaling regulator 2 (Cnpy2), transcript variant X3, mRNA
XM-021225071.2	0,880666259677952	1,44133331771257	20,9299419606788	0,000195535385042186	0,00867329004302786	XM_021225071.2	histone H3.1 (LOC110340246), mRNA
XM-040729760.1	-1,71657261103751	3,63717735373138	20,9199944717241	0,000196023716935495	0,00868672887728697	XM_040729760.1	DnaJ heat shock protein family (Hsp40) member A4 (Dnaja4), transcript variant X2, mRNA
XM-005067315.4	-0,624808688029296	7,55551679091596	20,9173663875146	0,000196152957228322	0,00868672887728697	XM_005067315.4	proline rich 13 (Prr13), transcript variant X1, mRNA
XM-007966919.2	-1,7927985895448	4,51529923581432	34,3404430359194	0,000197616876688262	0,00873145058001859	XM_007966919.2	E3 ubiquitin-protein ligase ARIH2-like (LOC103218219), transcript variant X1, mRNA
XM-040749691.1	-1,5304810819192	3,13560094311557	20,8869691273398	0,000197654658521084	0,00873145058001859	XM_040749691.1	junction plakoglobin (LOC101834605), transcript variant X1, mRNA
XM-021234881.2	-0,524833742873896	4,2865717094771	20,8853545752182	0,000197734776249918	0,00873145058001859	XM_021234881.2	transmembrane protein 259 (Tmem259), transcript variant X2, mRNA
XM-008008114.2	0,707998391874536	3,69659740848298	34,3322839945164	0,000197795246190121	0,00873145058001859	XM_008008114.2	alpha-1,3-mannosyl-glycoprotein 4-beta-N-acetylglucosaminyltransferase A (MGAT4A), transcript variant X2, mRNA
XM-007989807.2	-1,16670024541773	0,525305878073892	34,3110994014065	0,000198259286807639	0,00874494477209671	XM_007989807.2	signal induced proliferation associated 1 like 2 (SIPA1L2), transcript variant X5, mRNA
XM-005079718.4	-0,53824272294576	2,80304458121447	20,8662763660986	0,00019868420414443	0,00875669312822986	XM_005079718.4	nucleic acid binding protein 2 (Nabp2), transcript variant X1, mRNA
XM-005081442.4	-0,674950222439966	2,48725104242648	20,8604997340201	0,00019897267183897	0,00876241373974105	XM_005081442.4	serpin B8 (LOC101830895), transcript variant X2, mRNA
XM-007988687.2	-0,791875841207373	-0,0792413199023613	34,2327288009151	0,000199987477669437	0,0088000864277426	XM_007988687.2	SLIT-ROBO Rho GTPase activating protein 2 (SRGAP2), transcript variant X1, mRNA
XM-007970761.2	0,806052021958875	1,80454996143991	34,1816010652759	0,000201124768883878	0,00883697149712112	XM_007970761.2	ybeY metalloendoribonuclease (YBEY), transcript variant X1, mRNA
XM-008009553.2	1,81351995656759	-1,29842615617084	34,1769042977347	0,000201229637027814	0,00883697149712112	XM_008009553.2	ATPase 13A4 (ATP13A4), transcript variant X2, mRNA
XM-013118481.3	-0,488748101729037	2,59545004346129	20,8141164230485	0,000201305775448689	0,00883697149712112	XM_013118481.3	WASH complex subunit 1 (Washc1), transcript variant X3, mRNA
XM-007986598.2	0,839060562688847	1,01329693422461	34,164470414141	0,000201507577563114	0,00883880418057618	XM_007986598.2	nodal modulator 1 (LOC103228897), transcript variant X4, mRNA
XM-005065708.4	1,03983221816064	4,31018244862895	20,8028663940309	0,000201876205136047	0,00884794567653416	XM_005065708.4	Rho related BTB domain containing 3 (Rhobtb3), mRNA
XM-005077837.4	-0,402620856613256	5,08019223255611	20,7958468758616	0,000202233033318335	0,0088531061059438	XM_005077837.4	chromosome unknown C15orf40 homolog (CUNH15orf40), mRNA
XM-007963617.2	1,23474778868741	-0,680628851809453	34,1284864006985	0,000202314571666324	0,0088531061059438	XM_007963617.2	TBC1 domain family member 12 (TBC1D12), transcript variant X6, mRNA
XM-037986754.1	-2,06470236834288	3,3304420088059	34,1166663433738	0,00020258050818518	0,00885625226830271	XM_037986754.1	epithelial stromal interaction 1 (EPSTI1), transcript variant X1, mRNA
XM-040730967.1	0,512150651426995	1,49454074282011	22,0943840443699	0,000202707208227123	0,00885625226830271	XM_040730967.1	HEAT repeat containing 5B (Heatr5b), transcript variant X1, mRNA
XM-038009419.1	-0,961325488475256	0,309070369788071	34,0947306476478	0,000203075157760829	0,00886531423888063	XM_038009419.1	R3H domain and coiled-coil containing 1 like (R3HCC1L), transcript variant X5, mRNA
XM-005077066.4	1,59662592711219	6,49591523709545	20,7755828563489	0,000203267047353852	0,00886668200874337	XM_005077066.4	protein Wfdc21 (LOC101842268), mRNA
XM-040732749.1	3,27423865055967	1,34144717745417	20,768952307932	0,00020360665327567	0,00887448604616861	XM_040732749.1	LKAAEAR motif containing 1 (Lkaaear1), transcript variant X6, mRNA
XM-013115713.3	0,497755095177022	7,64699116446419	20,7628458190717	0,00020391997276074	0,00888113294616648	XM_013115713.3	cytochrome c oxidase subunit 4 isoform 1, mitochondrial (LOC101839655), transcript variant X3, mRNA
XM-040748349.1	-0,65923275405481	2,04797888321734	20,7584518136542	0,000204145755803418	0,00888395998304804	XM_040748349.1	cytosolic iron-sulfur assembly component 3 (Ciao3), transcript variant X1, mRNA
XM-008007979.2	-2,01098291881111	1,55738461445565	34,0216995654102	0,000204732593512073	0,00890248247567774	XM_008007979.2	uncharacterized LOC103241076 (LOC103241076), mRNA
XM-040755002.1	1,029945872042	5,12725771653913	20,7175048376305	0,000206263130657694	0,00896197885715222	XM_040755002.1	plexin C1 (Plxnc1), mRNA
XM-005075647.4	0,3488906397997	5,74545879978213	20,7066581595539	0,000206828074473218	0,00897946036533727	XM_005075647.4	COPI coat complex subunit beta 1 (Copb1), mRNA
XM-040757195.1	-0,752101864973574	7,62603365086603	20,6879555522509	0,000207806213472406	0,00901306250031508	XM_040757195.1	perilipin 2 (Plin2), transcript variant X4, mRNA
XM-040742768.1	-0,640298458299998	1,64324844586832	20,6828673011822	0,000208073211333978	0,00901306250031508	XM_040742768.1	zinc finger protein 410 (Znf410), transcript variant X2, mRNA
XM-038003852.1	1,09784192925277	-0,623524336617784	33,8758636324717	0,000208091675501625	0,00901306250031508	XM_038003852.1	POC1 centriolar protein A (POC1A), transcript variant X4, mRNA
XM-005069811.4	1,08521918061848	0,436380056752232	20,6670882305619	0,000208903608022505	0,00904113859673577	XM_005069811.4	solute carrier family 25 member 10 (Slc25a10), transcript variant X2, mRNA
XM-038009282.1	1,17758151816022	-0,574561396818031	33,8146979204419	0,000209520389931842	0,00906073141236965	XM_038009282.1	TBC1 domain family member 12 (TBC1D12), transcript variant X3, mRNA
XM-005087172.4	1,10651170017556	6,13912632165671	20,6517671767825	0,000209713408785342	0,00906198222751308	XM_005087172.4	protein disulfide isomerase family A member 4 (Pdia4), mRNA
XM-040734311.1	0,478044219756928	8,25285996799892	20,6275105738186	0,000211002609462392	0,00911056145813225	XM_040734311.1	glia maturation factor gamma (Gmfg), transcript variant X2, mRNA
XM-040741557.1	-0,85093199687878	3,88954695563643	20,6204592735798	0,000211379017339828	0,00911968347935522	XM_040741557.1	glycylpeptide N-tetradecanoyltransferase 1-like (LOC121138806), mRNA
XM-037994714.1	4,4158867726464	6,6325308544392	33,7040479220223	0,000212135300511249	0,0091392288599395	XM_037994714.1	joining chain of multimeric IgA and IgM (JCHAIN), transcript variant X2, mRNA
XM-037994713.1	4,41584208147473	6,63248921477572	33,7028832468975	0,00021216303415983	0,0091392288599395	XM_037994713.1	joining chain of multimeric IgA and IgM (JCHAIN), transcript variant X1, mRNA
XM-037986755.1	-2,09001171670496	3,40639245729185	33,6454364572911	0,000213536448798909	0,00919090086134018	XM_037986755.1	epithelial stromal interaction 1 (EPSTI1), transcript variant X2, mRNA
XM-040730243.1	-0,462112333453273	3,65539920792832	20,5773688986886	0,000213695435063755	0,00919090086134018	XM_040730243.1	chromodomain helicase DNA binding protein 2 (Chd2), transcript variant X1, mRNA
XM-005084367.4	-0,508956478659996	4,66111462765402	20,5550044284224	0,000214908740799457	0,00923589128553245	XM_005084367.4	G protein nucleolar 2 (Gnl2), mRNA
XM-008011871.2	-2,58132162118953	-0,0824843531836985	33,5701054126348	0,000215353804316635	0,00924782153155664	XM_008011871.2	CD300H molecule (LOC103243085), mRNA
XM-005073203.4	-0,977661252186786	4,65098723344543	20,5421542515989	0,000215609326659312	0,00925160019847228	XM_005073203.4	mevalonate diphosphate decarboxylase (Mvd), mRNA
XM-005073746.4	1,65225835310948	2,92512519815578	20,5292059257487	0,000216317818995477	0,0092747944380483	XM_005073746.4	meiosis specific nuclear structural 1 (Mns1), mRNA
XM-008015020.2	-0,504803842498887	3,13609661414139	33,4884680394644	0,000217344515542036	0,00931158535786919	XM_008015020.2	RNA binding motif protein 22 (RBM22), mRNA
XM-021228991.2	0,498539438186649	7,67012011250893	20,4947283230888	0,000218216912896334	0,00934171379673423	XM_021228991.2	cytochrome c oxidase subunit 4 isoform 1, mitochondrial (LOC101839655), transcript variant X2, mRNA
XM-013119699.2	-0,5978784101353	2,04618846020738	20,4837182572331	0,000218827247035336	0,00936058550757506	XM_013119699.2	tRNA methyltransferase 10B (Trmt10b), transcript variant X3, mRNA
XM-037982649.1	-1,61704616595095	4,46928141952559	33,4175781085867	0,000219091273937391	0,00936462578321863	XM_037982649.1	zinc finger NFX1-type containing 1 (ZNFX1), transcript variant X1, mRNA
XR-005242038.1	0,723685717768535	1,54925847851312	33,4045373427369	0,000219414454717186	0,00936473897683858	XR_005242038.1	uncharacterized LOC103228073 (LOC103228073), transcript variant X2, ncRNA
XM-038010160.1	-2,13440982128428	-0,873767364940146	33,4037866249748	0,000219433076851172	0,00936473897683858	XM_038010160.1	PML nuclear body scaffold (PML), transcript variant X12, mRNA
XM-005066306.4	0,72442767294039	6,08343788735894	20,4590302756443	0,00022020267918154	0,00938839461011384	XM_005066306.4	CDC28 protein kinase regulatory subunit 2 (Cks2), mRNA
XM-040746302.1	0,776712933057286	1,49465687018054	26,4960851325729	0,0002203273832882	0,00938839461011384	XM_040746302.1	dynein axonemal assembly factor 9 (Dnaaf9), transcript variant X2, mRNA
XM-005086296.4	-0,625437879537756	1,86529888725767	20,4500406611293	0,000220705886285418	0,00939727206185498	XM_005086296.4	F-box protein 46 (Fbxo46), transcript variant X1, mRNA
XM-007966920.2	-1,76475981036393	4,44079136399481	33,3438386838557	0,000220926337073362	0,00939941143184849	XM_007966920.2	E3 ubiquitin-protein ligase ARIH2-like (LOC103218219), transcript variant X2, mRNA
XM-005072751.4	-0,513777853266952	4,2115265519891	20,4329797777118	0,000221664395254633	0,00942355239687595	XM_005072751.4	MYC associated factor X (Max), transcript variant X1, mRNA
XM-038009848.1	1,75666968951194	-0,0733405536067427	33,298267661977	0,000222069725746741	0,00943352194972156	XM_038009848.1	nucleolar and spindle associated protein 1 (NUSAP1), transcript variant X2, mRNA
XM-005077726.4	2,35666041171413	4,31333814824644	20,4208311301638	0,000222349732495669	0,00943705246798478	XM_005077726.4	hedgehog interacting protein (LOC101828564), mRNA
XM-007975051.2	-1,28499858124314	2,35349850743272	33,2814058868487	0,000222494609469002	0,00943705246798478	XM_007975051.2	histone cell cycle regulator (HIRA), transcript variant X8, mRNA
XM-008007100.2	-2,10680934843315	1,93506541598224	33,2386082999981	0,000223577457926809	0,00947570340487345	XM_008007100.2	adrenomedullin (ADM), transcript variant X2, mRNA
XM-005074183.4	0,792942920228162	13,678382167748	20,3881625275851	0,000224204305343207	0,00949498355695801	XM_005074183.4	thymosin beta 4 X-linked (Tmsb4x), transcript variant X1, mRNA
XM-005065095.4	-0,402772097881884	5,19492292098286	20,3697817931045	0,000225255281757912	0,00953218213011411	XM_005065095.4	mediator complex subunit 19 (Med19), mRNA
XM-007965712.2	1,20356351919494	0,509617557034666	33,1376659265071	0,000226156874877678	0,00956300708900836	XM_007965712.2	solute carrier family 39 member 10 (SLC39A10), transcript variant X5, mRNA
XR-005242444.1	1,63703941326742	-1,32383329355937	33,0965196748445	0,000227218641658803	0,00958807474917698	XR_005242444.1	uncharacterized LOC103226412 (LOC103226412), ncRNA
XR-005238757.1	-0,705925990776557	1,92346385668041	33,0947932321578	0,00022726332394814	0,00958807474917698	XR_005238757.1	SAP30 binding protein (LOC103243041), transcript variant X4, misc_RNA
XM-040740953.1	1,16130048196861	1,01112959749843	20,3337350347992	0,000227332224189956	0,00958807474917698	XM_040740953.1	tumor protein p53 inducible nuclear protein 1 (Tp53inp1), transcript variant X3, mRNA
XM-040734494.1	-6,97201238965828	-0,511831750363065	20,8139464726366	0,00022744418950858	0,00958807474917698	XM_040734494.1	interferon lambda-2-like (LOC121135532), mRNA
XM-040756631.1	1,33495045952757	9,65222850900314	20,3248978449093	0,000227844631931469	0,00958974388172868	XM_040756631.1	ribosomal protein L27a (Rpl27a), transcript variant X2, mRNA
XM-040745431.1	2,71809585223117	-0,508586890168561	20,3211551556164	0,000228062029596517	0,00958974388172868	XM_040745431.1	integrin subunit beta 6 (Itgb6), transcript variant X3, mRNA
XM-040733557.1	0,552922378376167	5,10365173056991	20,3206329138717	0,000228092382737858	0,00958974388172868	XM_040733557.1	N-terminal asparagine amidase (Ntan1), transcript variant X1, mRNA
XM-007963780.2	-0,960895147101241	0,323196600258911	33,0595269432647	0,000228178390927703	0,00958974388172868	XM_007963780.2	R3H domain and coiled-coil containing 1 like (R3HCC1L), transcript variant X1, mRNA
XR-005244161.1	-2,77264208780965	-1,70071762447619	33,0325937673367	0,00022888024510946	0,00961192597408733	XR_005244161.1	uncharacterized LOC103216231 (LOC103216231), transcript variant X2, misc_RNA
XM-005087538.4	-0,548143998012635	5,31135044707808	20,3005265041591	0,000229264388531277	0,00961683806875246	XM_005087538.4	cyclin dependent kinase 9 (Cdk9), mRNA
XM-005087423.4	0,935447417781088	7,01134571049054	20,2987035869711	0,000229370975488641	0,00961683806875246	XM_005087423.4	tripeptidyl peptidase 1 (Tpp1), mRNA
XR-005878077.1	2,48100244317446	0,209583084221145	20,2961626045521	0,000229519639551929	0,00961683806875246	XR_005878077.1	uncharacterized LOC121141188 (LOC121141188), ncRNA
XM-008020128.2	1,40649124645225	0,0826635792852318	32,9948444711703	0,000229868367817637	0,00962414764545958	XM_008020128.2	TPX2 microtubule nucleation factor (TPX2), transcript variant X1, mRNA
XM-013116518.3	-1,22416405077615	9,11178337526715	20,2687820598287	0,000231128358462455	0,00966957005131106	XM_013116518.3	Jun proto-oncogene, AP-1 transcription factor subunit (Jun), mRNA
XM-040752390.1	-0,497749603001175	3,73322622260965	20,256106094878	0,000231877342651796	0,00968737514649659	XM_040752390.1	PBX homeobox interacting protein 1 (Pbxip1), transcript variant X1, mRNA
XM-040749372.1	-0,494375980936172	4,41995673453868	20,2544122131077	0,000231977632114806	0,00968737514649659	XM_040749372.1	apoptosis antagonizing transcription factor (Aatf), mRNA
XM-021228562.2	-0,843554607790605	9,82988692844366	20,2505784405888	0,000232204795038649	0,00968737514649659	XM_021228562.2	heat shock protein 90 alpha family class B member 1 (Hsp90ab1), mRNA
XM-005086852.4	-0,700704142280181	4,15517566764796	20,2497211457633	0,000232255626067679	0,00968737514649659	XM_005086852.4	PBX homeobox 2 (Pbx2), mRNA
XM-007968540.2	0,907281242474864	0,271264208112529	32,8812812381429	0,000232872329109491	0,00968954074356165	XM_007968540.2	structural maintenance of chromosomes 2 (SMC2), transcript variant X6, mRNA
XM-040728219.1	0,728036599449433	1,64811473572838	20,2392926072322	0,00023287494497017	0,00968954074356165	XM_040728219.1	mitochondrial fission regulator 2 (Mtfr2), transcript variant X2, mRNA
XM-040742953.1	1,17992747740659	1,37577664219677	20,2370690889107	0,000233007228979184	0,00968954074356165	XM_040742953.1	reticulon 1 (Rtn1), transcript variant X2, mRNA
XM-007978348.2	-0,680666578870059	3,58363296006885	32,8761424409552	0,000233009381925429	0,00968954074356165	XM_007978348.2	splicing factor 3b subunit 2 (SF3B2), transcript variant X1, mRNA
XM-040748105.1	-1,55100592804539	-0,550980970721222	21,2601259142012	0,00023331427068044	0,00969491894962875	XM_040748105.1	activating transcription factor 7 interacting protein 2 (Atf7ip2), transcript variant X1, mRNA
XM-005084082.4	-1,38699774455333	6,1965023805649	20,2287417510737	0,00023350338707099	0,00969548199068297	XM_005084082.4	FKBP prolyl isomerase 4 (Fkbp4), mRNA
XM-021234455.2	-1,526739357629	6,40590304828136	20,222131522509	0,000233898068519608	0,00970457320505398	XM_021234455.2	OTU deubiquitinase 1 (Otud1), mRNA
XM-037994325.1	1,88835505516933	-1,85183384743742	32,8295335051936	0,000234256928446037	0,00971122323334981	XM_037994325.1	C-C motif chemokine ligand 25 (CCL25), transcript variant X8, mRNA
XM-005086508.4	-2,50795230761067	0,675972065766899	20,2135750874098	0,00023441004943603	0,00971122323334981	XM_005086508.4	phosphatidylinositol specific phospholipase C X domain containing 3 (Plcxd3), mRNA
XM-040756894.1	1,2263429127172	5,66791903694511	20,1881864983573	0,000235936504263097	0,00976564209248502	XM_040756894.1	aldo-keto reductase family 1 member A1 (Akr1a1), transcript variant X1, mRNA
XM-040747043.1	-1,23104270872948	7,13542445007006	20,179552795909	0,000236458096174072	0,00976564209248502	XM_040747043.1	bone marrow stromal cell antigen 1 (Bst1), mRNA
XM-021233496.2	-0,812813802955574	4,49892819542434	20,1779677169302	0,000236553994777001	0,00976564209248502	XM_021233496.2	transcription factor EC (Tfec), transcript variant X1, mRNA
XM-007985601.2	-1,50620966791734	3,72825548088996	32,7441014861954	0,000236564716124198	0,00976564209248502	XM_007985601.2	poly(ADP-ribose) polymerase family member 9 (PARP9), transcript variant X1, mRNA
XM-038003406.1	-1,50387035910677	3,72604547989144	32,7341436463702	0,000236835498618793	0,00976564209248502	XM_038003406.1	poly(ADP-ribose) polymerase family member 9 (PARP9), transcript variant X4, mRNA
XM-013110845.3	1,16607213960269	0,733907362845883	20,1712417018508	0,000236961403080066	0,00976564209248502	XM_013110845.3	protein phosphatase 1 regulatory subunit 3B (Ppp1r3b), transcript variant X1, mRNA
XM-037983690.1	2,88763435985824	7,54351862382163	32,7233260803845	0,000237130085503348	0,00976564209248502	XM_037983690.1	surfactant protein C (SFTPC), transcript variant X5, mRNA
XR-005242788.1	-1,97047106662163	-1,67104263677011	32,7230242916179	0,000237138310264059	0,00976564209248502	XR_005242788.1	uncharacterized LOC119626625 (LOC119626625), transcript variant X1, misc_RNA
XM-040758157.1	-0,68830386406504	6,69415340546671	20,1638962207893	0,000237407220382787	0,00976943095262224	XM_040758157.1	t-complex 1 (Tcp1), mRNA
XM-040746767.1	-0,753453110401838	2,87209360889307	20,1535642754998	0,000238035865120503	0,00978144968444165	XM_040746767.1	EWS RNA binding protein 1 (Ewsr1), transcript variant X2, mRNA
XM-040733154.1	1,32566285801589	-0,494630878118699	20,1532743146172	0,000238053534258467	0,00978144968444165	XM_040733154.1	clathrin heavy chain linker domain containing 1 (Clhc1), transcript variant X4, mRNA
XM-040736286.1	0,405645487218536	5,81661480327663	20,1422424247479	0,000238726855199667	0,00980182293795272	XM_040736286.1	eukaryotic translation elongation factor 1 delta (Eef1d), transcript variant X7, mRNA
XM-040732704.1	-0,792657048313817	2,14408794668701	20,1235662428427	0,000239871544470859	0,00983466508126531	XM_040732704.1	TPD52 like 2 (Tpd52l2), transcript variant X4, mRNA
XM-040743637.1	-1,62563002502978	-0,26366721451434	20,1233812904708	0,000239882910771845	0,00983466508126531	XM_040743637.1	PPFIA binding protein 1 (Ppfibp1), transcript variant X11, mRNA
XM-005077187.4	0,634319884966967	4,73496552407567	20,1012172174649	0,00024124933275559	0,00988334803567855	XM_005077187.4	deoxythymidylate kinase (Dtymk), transcript variant X1, mRNA
XM-038001829.1	1,12532704935144	0,673402807313323	32,5616365569844	0,000241586653736033	0,00988983051587744	XM_038001829.1	solute carrier family 39 member 10 (SLC39A10), transcript variant X7, mRNA
XM-040741737.1	-0,372847613375082	3,71918714860701	20,0766019070109	0,000242776971574677	0,00993119665054813	XM_040741737.1	GrpE like 2, mitochondrial (Grpel2), mRNA
XM-037983026.1	0,797601998563109	0,343074481768889	32,4908690838775	0,000243569096264685	0,00994776923425304	XM_037983026.1	structural maintenance of chromosomes 2 (SMC2), transcript variant X7, mRNA
XM-005068357.4	3,29336952971627	-1,20508595116406	20,0636532205867	0,000243584865424795	0,00994776923425304	XM_005068357.4	calmin (Clmn), transcript variant X4, mRNA
XM-013120102.3	0,579501795858347	4,95272016563424	20,0614518637755	0,000243722507857895	0,00994776923425304	XM_013120102.3	FKBP prolyl isomerase 2 (Fkbp2), transcript variant X4, mRNA
XM-021228197.2	-0,543666147029855	3,94461563286275	20,0524308397573	0,000244287457226883	0,00996346420819599	XM_021228197.2	geranylgeranyl diphosphate synthase 1 (Ggps1), transcript variant X3, mRNA
XR-005870523.1	-1,98101142351015	-0,676758318191121	20,0302233036616	0,000245684404422506	0,0100112460213922	XR_005870523.1	uncharacterized LOC106021825 (LOC106021825), transcript variant X11, misc_RNA
XM-013121135.3	-1,14443368235129	2,43646242874173	20,0280505117701	0,000245821555935966	0,0100112460213922	XM_013121135.3	spermatogenesis associated serine rich 2 like (Spats2l), transcript variant X1, mRNA
XM-013123017.3	-1,08948019674814	3,37959953288095	20,0205884538345	0,000246293222980001	0,0100230633351861	XM_013123017.3	zinc finger protein 878 (LOC106022258), mRNA
XM-040737445.1	1,02030915250424	1,24781272203333	20,0113657867189	0,000246877559382782	0,0100394450216161	XM_040737445.1	ilvB acetolactate synthase like (Ilvbl), transcript variant X4, mRNA
XM-005064850.4	2,55165697592541	1,42245493701676	20,0065004138249	0,000247186440853771	0,0100428841546506	XM_005064850.4	E74 like ETS transcription factor 5 (Elf5), transcript variant X1, mRNA
XM-040736284.1	0,404637043523444	5,77791327159503	20,0032305341676	0,000247394271506453	0,0100428841546506	XM_040736284.1	eukaryotic translation elongation factor 1 delta (Eef1d), transcript variant X5, mRNA
XM-008008113.2	0,705548042648381	3,72458071336739	32,3523218255801	0,000247507701986083	0,0100428841546506	XM_008008113.2	alpha-1,3-mannosyl-glycoprotein 4-beta-N-acetylglucosaminyltransferase A (MGAT4A), transcript variant X1, mRNA
XM-040753100.1	2,61520556846248	1,05505658316766	19,9910847957671	0,000248167937695106	0,0100618505290895	XM_040753100.1	fibroblast growth factor receptor 2 (Fgfr2), transcript variant X3, mRNA
XR-005242782.1	1,1535030156763	0,939734535279609	32,3234025345207	0,000248339531202901	0,0100618505290895	XR_005242782.1	uncharacterized LOC119626613 (LOC119626613), misc_RNA
XM-005079100.4	0,575126761860003	5,14850369480231	19,9828071169598	0,000248696747179473	0,0100689363388851	XM_005079100.4	peptidyl-tRNA hydrolase domain containing 1 (Ptrhd1), mRNA
XM-005074480.4	-0,490761916365712	3,3716028028547	19,9780990856845	0,000248998069949076	0,0100737504870826	XM_005074480.4	syntaxin 16 (Stx16), transcript variant X4, mRNA
XM-040756357.1	-0,46812726249399	6,82456983099643	19,9719473336495	0,000249392402191089	0,0100823177295759	XM_040756357.1	proline rich nuclear receptor coactivator 2 (Pnrc2), transcript variant X1, mRNA
XM-040756624.1	1,37148484677664	1,73475124153831	19,9647779146081	0,000249852839455117	0,0100899732269736	XM_040756624.1	claspin (Clspn), transcript variant X1, mRNA
XM-007962348.2	-0,706267184522981	1,81089056488924	32,2678423604508	0,000249947185544326	0,0100899732269736	XM_007962348.2	THAP domain containing 1 (THAP1), transcript variant X2, mRNA
XM-008016712.2	0,676841320459616	5,27256118453664	32,2465245942514	0,000250567370627034	0,0101052937664699	XM_008016712.2	deoxyuridine triphosphatase (DUT), mRNA
XM-005087394.4	-0,62132381589946	7,05480810198721	19,9517384317107	0,000250692678184554	0,0101052937664699	XM_005087394.4	RAB5C, member RAS oncogene family (Rab5c), mRNA
XM-013110337.3	3,23092647106398	1,50070812261808	19,941962395723	0,000251324374782184	0,0101233678139835	XM_013110337.3	FXYD domain containing ion transport regulator 4 (Fxyd4), transcript variant X3, mRNA
XM-005071624.4	-1,23734154363512	1,40020345077486	19,9254674083927	0,000252394223827662	0,0101590514698679	XM_005071624.4	insulin like growth factor 2 mRNA binding protein 2 (Igf2bp2), transcript variant X2, mRNA
XM-040752646.1	-1,0000725377143	1,54212787024277	19,9166389076522	0,00025296890056133	0,0101747666166052	XM_040752646.1	probable peptide chain release factor C12orf65 homolog, mitochondrial (LOC121142473), mRNA
XM-021229013.2	0,739628793824754	9,27746056718592	19,8943111936697	0,000254428755142229	0,010213084272035	XM_021229013.2	adenine phosphoribosyltransferase (Aprt), mRNA
XM-005068298.4	1,33701761833727	3,21297370921079	19,8930377473234	0,000254512297402343	0,010213084272035	XM_005068298.4	nudix hydrolase 14 (Nudt14), transcript variant X4, mRNA
XM-005070188.4	2,18514363130301	0,535345127872804	19,8920907452768	0,00025457444351481	0,010213084272035	XM_005070188.4	coiled-coil domain containing 40 (Ccdc40), transcript variant X3, mRNA
XM-008001867.2	-1,63102739181615	2,11212735073549	32,1073884348374	0,000254661325557586	0,010213084272035	XM_008001867.2	poly(ADP-ribose) polymerase family member 10 (PARP10), transcript variant X1, mRNA
XM-040746797.1	0,548774251131271	8,61679183302482	19,8871231974754	0,000254900709177211	0,0102152661564603	XM_040746797.1	cytochrome b-c1 complex subunit 9 (LOC101839373), mRNA
XM-040735210.1	-0,65273353812304	6,21379148461793	19,8787537549977	0,000255451455806406	0,010229913847319	XM_040735210.1	proteasome 26S subunit, ATPase 2 (Psmc2), mRNA
XM-005074414.4	0,419043609807701	3,70576748026134	19,867281571799	0,000256208516194437	0,0102511274649392	XM_005074414.4	ADP ribosylation factor guanine nucleotide exchange factor 2 (Arfgef2), mRNA
XM-005071623.4	-1,25423276788461	1,41242473362979	19,8651048830347	0,000256352437872682	0,0102511274649392	XM_005071623.4	insulin like growth factor 2 mRNA binding protein 2 (Igf2bp2), transcript variant X1, mRNA
XM-005066021.4	-0,644017763771583	4,30932494910403	19,8589961088418	0,00025675682508967	0,0102598689643647	XM_005066021.4	EMG1 N1-specific pseudouridine methyltransferase (Emg1), mRNA
XM-040738402.1	2,46431551069342	0,681265119938331	19,8545401609606	0,000257052243908405	0,0102642466504684	XM_040738402.1	hematopoietic prostaglandin D synthase (Hpgds), transcript variant X2, mRNA
XM-007989042.2	0,860616206375928	5,89440397279338	32,0071618751175	0,00025766071507401	0,0102811093419416	XM_007989042.2	histone H3.3A-like (LOC103230365), mRNA
XM-007968539.2	0,856479036509814	0,267422133356593	31,9868948564725	0,000258272423538068	0,010297585594463	XM_007968539.2	structural maintenance of chromosomes 2 (SMC2), transcript variant X1, mRNA
XM-037998902.1	-0,598715246934792	2,04283220221162	31,9808254526125	0,000258455955561407	0,010297585594463	XM_037998902.1	immunoglobulin mu DNA binding protein 2 (IGHMBP2), transcript variant X1, mRNA
XM-040756439.1	0,426546401149232	4,78194947747527	19,8307920197812	0,000258633043957702	0,010297585594463	XM_040756439.1	importin 7 (Ipo7), mRNA
XM-005064153.4	0,556450320599811	6,19775011597717	19,8210484531208	0,000259284734729385	0,0103160952382533	XM_005064153.4	mitochondrial ribosomal protein L23 (Mrpl23), transcript variant X1, mRNA
XM-040751305.1	-0,481982722447964	3,12314710461205	19,8075472228732	0,000260190757746159	0,0103350576970525	XM_040751305.1	ubiquitin specific peptidase 42 (Usp42), mRNA
XM-005084892.4	0,508349615921336	10,2390740473005	19,8042819876712	0,000260410402370252	0,0103350576970525	XM_005084892.4	ribosomal protein L10a (Rpl10a), transcript variant X1, mRNA
XR-005877191.1	-1,54600074220539	4,44166345353121	31,9138352923208	0,000260492204647799	0,0103350576970525	XR_005877191.1	uncharacterized LOC121140383 (LOC121140383), transcript variant X2, ncRNA
XM-040757401.1	-0,444580067023897	4,15449188937215	19,796339469153	0,000260945533356121	0,0103350576970525	XM_040757401.1	cell division cycle 26 (Cdc26), transcript variant X3, mRNA
XM-005074479.4	-0,496990543732697	3,36339260959621	19,7954530841281	0,000261005329373744	0,0103350576970525	XM_005074479.4	syntaxin 16 (Stx16), transcript variant X3, mRNA
XM-040753105.1	2,93893533495859	1,1081779162741	19,7948050968354	0,000261049052539446	0,0103350576970525	XM_040753105.1	fibroblast growth factor receptor 2 (Fgfr2), transcript variant X4, mRNA
XM-007997644.2	-0,864541805353829	2,50955835284704	31,8948972526044	0,000261071372725414	0,0103350576970525	XM_007997644.2	nuclear receptor subfamily 1 group H member 2 (NR1H2), transcript variant X4, mRNA
XM-007999427.2	1,43074139972345	-0,774006984228733	31,8802383990323	0,000261520745760144	0,0103454309913024	XM_007999427.2	centromere protein E (CENPE), transcript variant X7, mRNA
XM-005075850.4	3,68446607905477	3,24407649546179	19,7819398869951	0,000261918816252459	0,0103537614235689	XM_005075850.4	collagen type I alpha 1 chain (Col1a1), transcript variant X1, mRNA
XM-040732709.1	-0,803957138424557	2,04387627578704	19,7539837144174	0,000263819888726188	0,0104214517417847	XM_040732709.1	TPD52 like 2 (Tpd52l2), transcript variant X9, mRNA
XM-013120270.3	-0,538238501723059	2,80428175144413	19,7495502131697	0,000264122774870288	0,0104222662869865	XM_013120270.3	nucleic acid binding protein 2 (Nabp2), transcript variant X2, mRNA
XM-005067171.4	-0,327808429569615	2,17700390519524	19,7481580530116	0,000264217963236657	0,0104222662869865	XM_005067171.4	ankyrin repeat and SOCS box containing 8 (Asb8), transcript variant X2, mRNA
XM-005074063.4	0,602271344342241	4,1085099918133	19,7304015700364	0,000265435389429026	0,0104584981314343	XM_005074063.4	ribonucleotide reductase catalytic subunit M1 (Rrm1), mRNA
XM-007995633.2	-2,02554358080091	1,12844323063264	31,7512624102403	0,000265515253880032	0,0104584981314343	XM_007995633.2	hematopoietic SH2 domain containing (HSH2D), transcript variant X2, mRNA
XM-040732435.1	-0,588542003902928	3,83086513719677	19,7068281004541	0,00026706123852677	0,0105118958206717	XM_040732435.1	retinoid X receptor beta (Rxrb), mRNA
XM-040743634.1	-1,65967305120546	-0,296932081464469	19,6994191126678	0,000267574504891832	0,0105245971924121	XM_040743634.1	PPFIA binding protein 1 (Ppfibp1), transcript variant X8, mRNA
XM-038009783.1	1,92346478050839	-0,239918506122614	31,6651824515331	0,000268222425150634	0,0105367056759097	XM_038009783.1	rho GTPase-activating protein 11B (LOC103245928), transcript variant X2, mRNA
XM-040754516.1	0,55864314826999	3,91200312592318	19,6894917408606	0,000268263946478505	0,0105367056759097	XM_040754516.1	actin like 6A (Actl6a), transcript variant X1, mRNA
XR-005237887.1	0,79784186455796	0,188882444722921	31,6500560577495	0,000268701593281518	0,0105463943051731	XR_005237887.1	uncharacterized LOC119621358 (LOC119621358), transcript variant X1, ncRNA
XM-005087015.4	0,406363703286375	6,19182364467102	19,6653758321696	0,000269946959837843	0,0105877492259127	XM_005087015.4	SPT16 homolog, facilitates chromatin remodeling subunit (Supt16h), mRNA
XM-040736552.1	-0,615717040805499	2,40535794171103	19,6585415527619	0,000270426035380673	0,010599011623749	XM_040736552.1	DEAD-box helicase 28 (Ddx28), mRNA
XM-040746433.1	-1,0074376848231	5,51555152437565	19,6494272122589	0,000271066404689736	0,0106091216376053	XM_040746433.1	Ras and Rab interactor 2 (Rin2), mRNA
XM-037999179.1	-0,966820882704798	5,13048258794103	31,5730257071731	0,000271157893105501	0,0106091216376053	XM_037999179.1	solute carrier family 3 member 2 (SLC3A2), transcript variant X1, mRNA
XM-007986588.2	0,82942450835116	1,00680295553541	31,5698320480481	0,000271260317113911	0,0106091216376053	XM_007986588.2	nodal modulator 1 (LOC103228897), transcript variant X3, mRNA
XM-005071960.4	0,464874553833808	1,91955271209489	19,6409737532522	0,000271661840274944	0,0106173060632297	XM_005071960.4	F-box and WD repeat domain containing 11 (Fbxw11), transcript variant X2, mRNA
XM-040756008.1	0,576015503936692	2,44608697907958	19,6247315083248	0,000272809958396131	0,0106521905155465	XM_040756008.1	ring finger protein 44 (Rnf44), transcript variant X11, mRNA
XM-021235113.2	-0,349908282169113	3,91970714978997	19,6209131367013	0,000273080646732987	0,0106521905155465	XM_021235113.2	RLF zinc finger (Rlf), transcript variant X2, mRNA
XM-005081319.4	-0,42218504130228	4,54599286818755	19,6201738459626	0,000273133090142218	0,0106521905155465	XM_005081319.4	RAB11B, member RAS oncogene family (Rab11b), transcript variant X1, mRNA
XM-008015420.2	1,83615076619911	-1,53741773966045	31,5007369449217	0,000273487798573064	0,0106584969572328	XM_008015420.2	MAX dimerization protein 3 (MXD3), transcript variant X2, mRNA
XM-040747986.1	5,89681780585957	-0,330179336250332	20,5853096170763	0,000273712235474595	0,0106597210802884	XM_040747986.1	interleukin 5 (Il5), mRNA
XM-037999415.1	-0,985202424820061	1,47042186626362	31,477309890736	0,000274248067751031	0,0106728652552183	XM_037999415.1	MOB kinase activator 3C (MOB3C), transcript variant X2, mRNA
XM-021234461.2	5,64793345183391	1,14506165901037	20,0540768249102	0,000274436271592242	0,0106728652552183	XM_021234461.2	armadillo repeat containing 3 (Armc3), transcript variant X1, mRNA
XM-040746771.1	-0,746023597331113	2,89790530898853	19,5953142838253	0,000274903066334518	0,0106756026304851	XM_040746771.1	EWS RNA binding protein 1 (Ewsr1), transcript variant X5, mRNA
XM-037993190.1	-0,792452095308294	0,166472833702236	31,4563502788662	0,000274930434735277	0,0106756026304851	XM_037993190.1	tousled like kinase 2 (TLK2), transcript variant X7, mRNA
XM-037986653.1	1,5626301661741	-1,74976457734135	31,4515622879328	0,000275086602621691	0,0106756026304851	XM_037986653.1	diaphanous related formin 3 (DIAPH3), transcript variant X2, mRNA
XR-496257.2	1,45448093757391	-0,592665373877501	31,4324986099694	0,000275709462169146	0,0106833345839027	XR_496257.2	uncharacterized LOC103229720 (LOC103229720), ncRNA
XM-005063481.3	0,572471201947035	6,26429204492005	19,5811731983187	0,000275915556057788	0,0106833345839027	XM_005063481.3	glutathione S-transferase omega-1 (LOC101843100), mRNA
XM-005070196.4	0,970673253027871	1,68367084459517	19,5802283517728	0,00027598335312709	0,0106833345839027	XM_005070196.4	transmembrane channel like 6 (Tmc6), transcript variant X1, mRNA
XM-040738904.1	0,600478912849983	6,03750646088715	19,5765055889566	0,000276250657802256	0,0106833345839027	XM_040738904.1	elongin-B-like (LOC121137064), mRNA
XR-005236372.1	0,840175833395899	15,026457336878	31,415901947277	0,000276253110709347	0,0106833345839027	XR_005236372.1	cytochrome c oxidase subunit 2-like (LOC119619962), misc_RNA
XM-013120867.3	1,88527279045829	2,82750199392359	19,5724928312222	0,000276539105655119	0,0106869108262409	XM_013120867.3	G protein-coupled receptor 34 (Gpr34), transcript variant X1, mRNA
XR-005239773.1	-2,53219904827717	-1,19954961295174	31,3614705675622	0,00027804523642003	0,0107376014937481	XR_005239773.1	uncharacterized LOC119623653 (LOC119623653), ncRNA
XM-040738895.1	2,81126009903892	1,0325079787323	19,5437228671446	0,000278616951334472	0,0107521610904926	XM_040738895.1	coiled-coil domain containing 180 (Ccdc180), transcript variant X1, mRNA
XM-005085619.4	1,11769755355972	3,28387338348565	19,5204385031875	0,000280311258555283	0,0108099922782521	XM_005085619.4	leukotriene B4 receptor (Ltb4r), mRNA
XR-002384968.2	1,97939143190629	1,09269410063793	19,5106009750779	0,00028103051696482	0,0108200884131113	XR_002384968.2	uncharacterized LOC110342808 (LOC110342808), ncRNA
XM-005067663.4	0,744019268115283	1,66724934945615	19,5105178466395	0,000281036603486725	0,0108200884131113	XM_005067663.4	dehydrogenase/reductase 7B (Dhrs7b), transcript variant X1, mRNA
XM-005071020.4	-2,17205634136045	0,0343545476206737	26,4621705122417	0,000281224111745326	0,0108200884131113	XM_005071020.4	NK3 homeobox 1 (Nkx3-1), mRNA
XM-008013393.2	0,845127310293196	-0,191464821342859	31,2620009389292	0,000281356782580542	0,0108200884131113	XM_008013393.2	tubulin folding cofactor D (TBCD), transcript variant X1, mRNA
XM-040746802.1	0,890954690299502	2,87150318559676	19,4846627215583	0,000282936766032805	0,0108684166928082	XM_040746802.1	phosphoserine aminotransferase 1 (Psat1), mRNA
XM-038002747.1	-1,76618103826802	2,7661718123796	31,2129589638121	0,000283007083953684	0,0108684166928082	XM_038002747.1	phospholipid scramblase 1 (PLSCR1), transcript variant X4, mRNA
XM-008007151.2	-1,13640522760265	0,563821765697598	31,2003386204736	0,000283433665632177	0,0108772347122108	XM_008007151.2	nuclear receptor coactivator 7 (NCOA7), transcript variant X3, mRNA
XM-037983048.1	0,870065973853825	-0,73166641306762	31,1566797748562	0,000284915409109701	0,0109137073460253	XM_037983048.1	structural maintenance of chromosomes 2 (SMC2), transcript variant X11, mRNA
XM-005079850.4	-0,774168019558264	3,35593285009162	19,4568021683099	0,000285000234750744	0,0109137073460253	XM_005079850.4	SLIT-ROBO Rho GTPase activating protein 2 (Srgap2), transcript variant X6, mRNA
XM-040745503.1	-1,26489145871689	2,421629147227	19,4556850670791	0,000285083318317833	0,0109137073460253	XM_040745503.1	nitric oxide synthase trafficking (Nostrin), transcript variant X1, mRNA
XR-005235163.1	-1,23171775588006	-0,863479853380338	31,1490724117104	0,000285174556358005	0,0109137073460253	XR_005235163.1	small nuclear ribonucleoprotein G-like (LOC119618799), misc_RNA
XM-007965331.2	1,01909722835938	0,19904337348829	31,1424306041729	0,000285401045354329	0,0109148111694234	XM_007965331.2	methyltransferase like 8 (METTL8), transcript variant X3, mRNA
XM-005084691.4	-0,662196334629836	3,6670779090532	19,445038588486	0,000285876487965978	0,0109254278002998	XM_005084691.4	glutamate rich WD repeat containing 1 (Grwd1), mRNA
XM-040736918.1	2,76073729808998	-0,126026518600973	19,4359549458055	0,000286555155386461	0,0109398458593187	XM_040736918.1	HYDIN axonemal central pair apparatus protein (Hydin), transcript variant X1, mRNA
XM-005073032.4	0,369870296479564	3,20729588686911	19,4346880300628	0,000286649952166345	0,0109398458593187	XM_005073032.4	adaptor related protein complex 1 subunit gamma 1 (Ap1g1), transcript variant X3, mRNA
XM-037983030.1	0,805967455037079	0,325468950111	31,0932134405591	0,000287086189063831	0,0109489279729703	XM_037983030.1	structural maintenance of chromosomes 2 (SMC2), transcript variant X8, mRNA
XM-013114268.3	-1,37430383471615	6,37577413516096	19,4252989917778	0,000287353567638843	0,010951562056099	XM_013114268.3	selectin L (Sell), transcript variant X1, mRNA
XM-040733368.1	-0,465124260044464	4,90936391956098	19,3872731207566	0,000290222831388881	0,0110522315015116	XM_040733368.1	general transcription factor IIH subunit 1 (Gtf2h1), mRNA
XM-040755386.1	0,384480431820302	4,74263080953335	19,3850011966367	0,000290395261275775	0,0110522315015116	XM_040755386.1	YME1 like 1 ATPase (Yme1l1), transcript variant X1, mRNA
XM-007984359.2	-0,832144727479043	1,00697889823648	30,9445369536673	0,000292250488473408	0,0111151797351622	XM_007984359.2	UBA like domain containing 1 (UBALD1), transcript variant X2, mRNA
XM-007988829.2	-0,580369873541758	1,0543752090034	30,9364562319662	0,000292534387150608	0,0111183200247799	XM_007988829.2	nuclear factor of activated T cells 2 interacting protein (LOC103230253), transcript variant X2, mRNA
XM-021225673.2	1,51608021209798	0,916922366419893	19,3466936922874	0,000293319776896893	0,011138634156387	XM_021225673.2	histone H3 associated protein kinase (Haspin), mRNA
XM-021235964.2	0,603573893840253	6,83369027792766	19,342679728373	0,000293628096431906	0,011138634156387	XM_021235964.2	RNA binding motif protein 3 (Rbm3), transcript variant X2, mRNA
XR-005236373.1	1,24174898297541	10,063416676358	30,9041152451689	0,000293673970224892	0,011138634156387	XR_005236373.1	ATP synthase subunit a-like (LOC119619963), misc_RNA
XM-040750356.1	0,793402244480788	3,66186725278104	19,3306247800093	0,000294556215068302	0,0111644285661852	XM_040750356.1	MIS18 kinetochore protein A (Mis18a), mRNA
XM-005068826.4	-0,480177100603467	5,76638073975546	19,325416519811	0,000294958206046707	0,0111719972364358	XM_005068826.4	transmembrane protein 128 (Tmem128), mRNA
XM-007968541.2	0,95710042635047	0,326050860302792	30,8292175636196	0,000296333836000363	0,0112164083339849	XM_007968541.2	structural maintenance of chromosomes 2 (SMC2), transcript variant X4, mRNA
XM-040753114.1	2,97348633436549	1,06027502780902	19,3002831754264	0,000296906631346567	0,0112281633702315	XM_040753114.1	fibroblast growth factor receptor 2 (Fgfr2), transcript variant X5, mRNA
XM-005072096.4	0,522189651094304	9,7080029558354	19,2984276582987	0,000297051040922575	0,0112281633702315	XM_005072096.4	60S ribosomal protein L32 (LOC101825055), mRNA
XM-037983041.1	0,816890038469507	-0,758128963742762	30,7395866514455	0,000299555427378314	0,0113139212001585	XM_037983041.1	structural maintenance of chromosomes 2 (SMC2), transcript variant X9, mRNA
XM-040729789.1	0,324436123799708	4,2685775873525	19,2626373112792	0,000299851759408071	0,0113139212001585	XM_040729789.1	iron responsive element binding protein 2 (Ireb2), mRNA
XM-013126764.3	1,56851913664691	0,828457560538911	19,2615861049772	0,000299934460325801	0,0113139212001585	XM_013126764.3	coiled-coil domain containing 170 (Ccdc170), transcript variant X1, mRNA
XM-040732706.1	-0,803896502708172	1,93484844720059	19,2482834099648	0,000300983198076385	0,0113457311471469	XM_040732706.1	TPD52 like 2 (Tpd52l2), transcript variant X6, mRNA
XM-007965330.2	0,934159945609089	0,337275676286669	30,6697807914056	0,000302093898637413	0,0113798318269799	XM_007965330.2	methyltransferase like 8 (METTL8), transcript variant X1, mRNA
XM-005077584.2	-0,846063410480627	1,84820264032317	25,9946480792963	0,00030261641998379	0,0113917444970585	XM_005077584.2	RNA exonuclease 1 homolog (LOC101830796), mRNA
XM-038009417.1	-0,925058774643514	0,478010703169131	30,584859973359	0,000305217279775002	0,0114818249715904	XM_038009417.1	R3H domain and coiled-coil containing 1 like (R3HCC1L), transcript variant X2, mRNA
XM-005078727.4	0,616440111314188	9,36409529300749	19,1916323513549	0,000305495016000896	0,0114844498050602	XM_005078727.4	SEC61 translocon subunit beta (Sec61b), mRNA
XM-005083370.4	1,01257536428363	1,24883343453513	19,1695660773255	0,000307272628079254	0,011534046560481	XM_005083370.4	ilvB acetolactate synthase like (Ilvbl), transcript variant X1, mRNA
XM-008017297.2	0,881828614399381	2,74149709041565	30,5271050571148	0,000307363884912591	0,011534046560481	XM_008017297.2	cytoplasmic FMR1 interacting protein 1 (CYFIP1), transcript variant X4, mRNA
XM-040729415.1	-1,01968284290639	2,20679371335674	19,16748450303	0,000307440904987471	0,011534046560481	XM_040729415.1	AT-rich interaction domain 5A (Arid5a), transcript variant X1, mRNA
XM-005067753.4	1,27148552016412	8,59415654073947	19,1606635135018	0,000307993036547788	0,0115434878014082	XM_005067753.4	GM2 ganglioside activator (Gm2a), mRNA
XM-040755462.1	2,00043130505282	1,27252107541315	19,1592126125806	0,000308110622542296	0,0115434878014082	XM_040755462.1	ST8 alpha-N-acetyl-neuraminide alpha-2,8-sialyltransferase 6 (St8sia6), mRNA
XM-008017033.2	1,30598669779605	-1,17662446633686	30,4984912224184	0,000308434168971607	0,011547775286297	XM_008017033.2	kinetochore localized astrin (SPAG5) binding protein (KNSTRN), transcript variant X2, mRNA
XM-005086106.4	1,30522506266277	2,31226819423191	19,14817891711	0,000309006457671599	0,0115613635626398	XM_005086106.4	solute carrier family 27 member 1 (Slc27a1), transcript variant X2, mRNA
XM-013113736.3	-1,08364574834885	2,45690807695023	19,1386355242637	0,000309783618078524	0,0115802947382807	XM_013113736.3	CASP8 and FADD like apoptosis regulator (Cflar), transcript variant X8, mRNA
XM-005071105.4	1,25997025899855	6,74206588500555	19,1368184612369	0,000309931834404948	0,0115802947382807	XM_005071105.4	prenylcysteine oxidase 1 (Pcyox1), mRNA
XM-007969671.2	0,662098179835311	1,41238770203372	30,4301098913291	0,000311010292291545	0,0115955539235773	XM_007969671.2	death associated protein kinase 1 (DAPK1), transcript variant X6, mRNA
XM-037993776.1	0,862968763314226	-0,202534747040831	30,4240348795478	0,000311240415113521	0,0115955539235773	XM_037993776.1	tubulin folding cofactor D (TBCD), transcript variant X2, mRNA
XM-037993777.1	0,862968763314226	-0,202534747040831	30,4240348795478	0,000311240415113521	0,0115955539235773	XM_037993777.1	tubulin folding cofactor D (TBCD), transcript variant X4, mRNA
XM-037986143.1	-0,839826728133312	-0,705368004494723	30,4234973040509	0,000311260788536241	0,0115955539235773	XM_037986143.1	piggyBac transposable element derived 2 (PGBD2), transcript variant X4, mRNA
XM-007965709.2	1,09093995086651	0,632111161648372	30,4200864687841	0,000311390092508059	0,0115955539235773	XM_007965709.2	solute carrier family 39 member 10 (SLC39A10), transcript variant X1, mRNA
XM-007965779.2	-0,661196539039505	1,34862655932332	30,3940126615302	0,000312380699408145	0,0116229785257596	XM_007965779.2	spermatogenesis associated serine rich 2 like (SPATS2L), transcript variant X6, mRNA
XM-040730820.1	1,06653225196134	3,57073058953738	22,1673449691453	0,000312547499470394	0,0116229785257596	XM_040730820.1	SH3 and SYLF domain containing 1 (Sh3yl1), mRNA
XM-005081589.4	0,531108485094624	6,45283310610287	19,1006173530777	0,000312901140002274	0,0116244233117512	XM_005081589.4	mitochondrial ribosomal protein S34 (Mrps34), mRNA
XM-013118388.3	-0,388863470668339	4,40115197336176	19,0993296075879	0,000313007342180466	0,0116244233117512	XM_013118388.3	zinc finger protein 830 (Znf830), mRNA
XM-021234895.2	-0,597828639553711	3,53421828769048	19,0892128544132	0,000313843073577599	0,0116476276177751	XM_021234895.2	ring finger protein 138 (Rnf138), transcript variant X1, mRNA
XM-005073997.4	1,07135179770089	3,28853504069673	19,0845139011152	0,00031423208710054	0,0116542328932439	XM_005073997.4	phosphoglucomutase 2 like 1 (Pgm2l1), mRNA
XM-038009850.1	2,13958155879898	-1,55857116869442	30,3198962037143	0,000315217502837021	0,0116754824822067	XM_038009850.1	nucleolar and spindle associated protein 1 (NUSAP1), transcript variant X4, mRNA
XM-005074714.4	-1,01469197173097	5,29668423815794	19,0723601640057	0,000315240738241964	0,0116754824822067	XM_005074714.4	phorbol-12-myristate-13-acetate-induced protein 1 (Pmaip1), mRNA
XM-013120272.3	-0,519830572780054	2,80629797286898	19,0629176349597	0,000316026855892121	0,0116754824822067	XM_013120272.3	nucleic acid binding protein 2 (Nabp2), transcript variant X4, mRNA
XM-005069530.4	0,806235705824698	8,19533913606934	19,062640298615	0,000316049977698808	0,0116754824822067	XM_005069530.4	ferredoxin 1 (Fdx1), mRNA
XM-037989774.1	0,993525870199759	-0,498121098240964	30,2968717321565	0,000316105115592556	0,0116754824822067	XM_037989774.1	ERI1 exoribonuclease family member 2 (ERI2), transcript variant X3, mRNA
XM-005077934.4	0,617428490810895	7,10552304527837	19,0617332224668	0,0003161256146099	0,0116754824822067	XM_005077934.4	signal sequence receptor subunit 3 (Ssr3), transcript variant X2, mRNA
XM-040743980.1	0,987018763585643	-0,759020217847083	19,0590033658791	0,000316353365647924	0,0116754824822067	XM_040743980.1	protein FAM104A (LOC101839355), transcript variant X7, mRNA
XM-007976960.2	-1,09228283668894	3,50514583073589	30,2822019054722	0,000316672230485973	0,0116754824822067	XM_007976960.2	adenosine deaminase RNA specific (ADAR), transcript variant X3, mRNA
XM-021233335.2	-0,898791679880626	2,06159113239116	19,0547591240223	0,00031670782193151	0,0116754824822067	XM_021233335.2	mitochondrial translation release factor in rescue (Mtrfr), mRNA
XM-005072319.4	-0,795655690241983	4,93510620400062	19,0507011446751	0,000317047133464238	0,0116801940616605	XM_005072319.4	NFKB inhibitor epsilon (Nfkbie), mRNA
XM-040749324.1	-1,63747671259621	8,78802416325131	19,0418003781607	0,000317792788261503	0,0116998592926355	XM_040749324.1	schlafen family member 12-like (LOC101822587), mRNA
XM-040753164.1	-0,77238801825352	3,17202418166816	19,0381398092892	0,000318100012404623	0,0117028350395624	XM_040753164.1	peptidyl-prolyl cis-trans isomerase A (LOC106022166), transcript variant X2, mRNA
XM-008017048.2	0,95879082871903	0,434886934777899	30,2359721872969	0,000318467493858971	0,0117028350395624	XM_008017048.2	phospholipase C beta 2 (PLCB2), transcript variant X4, mRNA
XM-005071699.4	-1,41069301525478	5,65543025349484	19,0322629424206	0,000318593933383058	0,0117028350395624	XM_005071699.4	receptor transporter protein 4 (Rtp4), mRNA
XM-037991981.1	-0,866608244066035	2,52237242319653	30,229462482678	0,000318721278782808	0,0117028350395624	XM_037991981.1	nuclear receptor subfamily 1 group H member 2 (NR1H2), transcript variant X2, mRNA
XM-040749824.1	0,344059806398195	5,67697154415831	19,0143879087778	0,000320101462030254	0,0117457030824975	XM_040749824.1	RAB1B, member RAS oncogene family (Rab1b), mRNA
XM-040736280.1	0,389689133356412	5,81547422550341	19,0043822158537	0,000320948757042817	0,0117689735451079	XM_040736280.1	eukaryotic translation elongation factor 1 delta (Eef1d), transcript variant X2, mRNA
XM-008000230.2	-1,12391757933198	3,56643455250221	30,1567984344448	0,000321570844951796	0,011783960412487	XM_008000230.2	DExD/H-box 60 like (DDX60L), transcript variant X3, mRNA
XM-007988470.2	-0,794718145230177	0,0439503000334819	30,1403905875219	0,00032221855820335	0,011799865821102	XM_007988470.2	ribosomal protein S6 kinase C1 (RPS6KC1), transcript variant X2, mRNA
XM-037986290.1	1,36661511424907	2,89218663206505	30,129154272423	0,000322663033671552	0,0118083123734114	XM_037986290.1	dehydrogenase/reductase SDR family member on chromosome X-like (LOC119619946), mRNA
XR-005234849.1	1,22916251414677	-1,31226880570847	30,1178451841613	0,000323111138705183	0,0118168804793742	XR_005234849.1	high mobility group protein B3-like (LOC103222782), misc_RNA
XM-040756738.1	-0,488794738224629	3,47928300754941	18,9673651085476	0,000324105051333455	0,0118453854102176	XM_040756738.1	nuclear transcription factor Y subunit gamma (Nfyc), transcript variant X1, mRNA
XM-040746766.1	-0,741803317920833	2,87415420927934	18,9617307903666	0,000324588470291933	0,0118467130971087	XM_040746766.1	EWS RNA binding protein 1 (Ewsr1), transcript variant X1, mRNA
XM-037987031.1	1,48473251112141	3,93341811499223	30,0797285870169	0,000324627017407181	0,0118467130971087	XM_037987031.1	transmembrane protein 141 (TMEM141), transcript variant X3, mRNA
XM-005064922.4	-0,523076958484054	3,65662133258844	18,9548260822851	0,000325181975526514	0,0118467130971087	XM_005064922.4	ADP ribosylation factor GTPase activating protein 2 (Arfgap2), transcript variant X2, mRNA
XM-040755456.1	1,01898673062451	-0,169698156099312	18,9522120841156	0,000325406979133405	0,0118467130971087	XM_040755456.1	ERI1 exoribonuclease family member 2 (Eri2), transcript variant X1, mRNA
XM-005065856.4	-0,41445487909225	5,61801637280754	18,9504481263739	0,000325558911630392	0,0118467130971087	XM_005065856.4	vesicle trafficking 1 (Vta1), mRNA
XM-021235051.2	-2,2067050402982	5,47481109085751	18,949934485857	0,000325603167059967	0,0118467130971087	XM_021235051.2	interleukin 1 receptor antagonist (Il1rn), transcript variant X3, mRNA
XM-040752565.1	0,827411723912212	1,6802968107949	18,9494719354371	0,000325643026246035	0,0118467130971087	XM_040752565.1	LPS responsive beige-like anchor protein (Lrba), transcript variant X1, mRNA
XM-040748516.1	-1,97900217619842	0,28171430067828	18,9442689852564	0,000326091750200825	0,0118511294215242	XM_040748516.1	glutamine-fructose-6-phosphate transaminase 2 (Gfpt2), transcript variant X1, mRNA
XM-038005349.1	1,11560721235239	2,87487932377097	30,0405625326908	0,000326193624524061	0,0118511294215242	XM_038005349.1	uncharacterized LOC103248236 (LOC103248236), transcript variant X2, mRNA
XM-040744689.1	-0,666562740462283	1,88234707303121	18,9382823200419	0,00032660891155112	0,0118584158655483	XM_040744689.1	FMRP translational regulator 1 (Fmr1), transcript variant X5, mRNA
XM-021226191.2	0,625965538411626	6,59590314056265	18,9323866785899	0,000327119096691312	0,0118691360024186	XM_021226191.2	NADH:ubiquinone oxidoreductase subunit B1 (Ndufb1), transcript variant X2, mRNA
XM-040753534.1	-0,70266835005539	4,67005489806673	18,9130733157288	0,00032879658231384	0,0119221683924488	XM_040753534.1	NOP58 ribonucleoprotein (Nop58), transcript variant X2, mRNA
XM-038002171.1	-1,07997586300177	1,10526392567278	29,9701859067335	0,000329031727259086	0,0119228662113883	XM_038002171.1	DnaJ heat shock protein family (Hsp40) member B4 (DNAJB4), transcript variant X3, mRNA
XM-040733838.1	-1,78170375627971	6,75799291107573	18,896343024172	0,000330257406857204	0,0119594328106769	XM_040733838.1	leukocyte immunoglobulin-like receptor subfamily B member 3 (LOC101844703), mRNA
XM-007976958.2	-1,12456345559658	3,55804189432401	29,9278087407403	0,000330755131614666	0,0119696077249596	XM_007976958.2	adenosine deaminase RNA specific (ADAR), transcript variant X1, mRNA
XM-005083810.4	-1,01095695945606	3,06084799459528	18,8817503390974	0,000331537448143763	0,011990061582378	XM_005083810.4	EP300 interacting inhibitor of differentiation 3 (Eid3), mRNA
XM-005081077.4	-0,537835194624863	3,73087817838896	18,8755006731921	0,000332087334314958	0,0119990995004728	XM_005081077.4	SUZ RNA binding domain containing 1 (Szrd1), transcript variant X1, mRNA
XM-040744899.1	1,02400127725063	1,76670282134209	18,8728793057296	0,000332318279543724	0,0119990995004728	XM_040744899.1	TBC1 domain family member 12 (Tbc1d12), transcript variant X1, mRNA
XM-008001126.2	1,21884817414695	0,92523306318228	29,8853818518626	0,000332491534922449	0,0119990995004728	XM_008001126.2	tumor protein p53 inducible nuclear protein 1 (TP53INP1), transcript variant X1, mRNA
XM-013121276.3	-0,716046883971991	7,67757526708698	18,8678841661085	0,000332758848645449	0,0119990995004728	XM_013121276.3	succinate dehydrogenase complex iron sulfur subunit B (Sdhb), mRNA
XM-038006205.1	-1,04976606631713	3,31104525034077	29,8734124868485	0,000332983402228109	0,0119990995004728	XM_038006205.1	apolipoprotein B mRNA editing enzyme catalytic subunit 3G (APOBEC3G), transcript variant X2, mRNA
XM-040733925.1	-1,70432491701345	5,56935025317276	18,864122653191	0,00033309103893642	0,0119990995004728	XM_040733925.1	leukocyte immunoglobulin-like receptor subfamily B member 3 (LOC101825271), mRNA
XM-040747450.1	-0,509745347371543	4,68919151963595	18,8544612010468	0,000333945952868332	0,0120204023750619	XM_040747450.1	mitochondrial ribosomal protein L1 (Mrpl1), mRNA
XM-013117545.3	0,772169211233379	1,61208468668022	18,85252320981	0,000334117732249024	0,0120204023750619	XM_013117545.3	PPFIA binding protein 2 (Ppfibp2), transcript variant X5, mRNA
XM-040754459.1	-1,32574296835359	3,48444597090641	18,8430856715151	0,000334955653744952	0,012042702488549	XM_040754459.1	heat shock protein family A (Hsp70) member 4 like (Hspa4l), mRNA
XM-005069709.4	-0,381690048998393	3,81397500338711	18,8320459421531	0,000335938779089326	0,0120701907198627	XM_005069709.4	FMR1 autosomal homolog 1 (Fxr1), transcript variant X3, mRNA
XM-005067194.4	1,57253543688148	3,9729909592341	18,8279464874303	0,000336304661917497	0,0120706640022476	XM_005067194.4	FKBP prolyl isomerase 11 (Fkbp11), transcript variant X1, mRNA
XM-038002164.1	-1,17840138766296	0,907826223077167	29,7887225981368	0,000336488958314458	0,0120706640022476	XM_038002164.1	DnaJ heat shock protein family (Hsp40) member B4 (DNAJB4), transcript variant X2, mRNA
XM-005083286.4	-0,654616333201062	2,98599890048458	18,8244519894295	0,000336616899501725	0,0120706640022476	XM_005083286.4	splicing factor 3a subunit 2 (Sf3a2), transcript variant X1, mRNA
XM-037983054.1	0,805822057500483	-0,763519491442217	29,7758977364027	0,000337023709487436	0,0120706640022476	XM_037983054.1	structural maintenance of chromosomes 2 (SMC2), transcript variant X12, mRNA
XM-005084239.4	-1,13478054521624	9,13216583047161	18,8177959680222	0,000337212510600073	0,0120706640022476	XM_005084239.4	thioredoxin interacting protein (LOC101842562), mRNA
XM-040736279.1	0,384587327786156	5,8201672259965	18,8172277644857	0,000337263410029481	0,0120706640022476	XM_040736279.1	eukaryotic translation elongation factor 1 delta (Eef1d), transcript variant X1, mRNA
XM-013121275.3	-0,542048584004813	3,72813662346349	18,8118208210706	0,000337748187213581	0,0120801851623593	XM_013121275.3	SUZ RNA binding domain containing 1 (Szrd1), transcript variant X2, mRNA
XM-040741738.1	0,773676234955279	2,47690769069196	18,7987872226643	0,000338919929085819	0,0121133290600958	XM_040741738.1	prenylcysteine oxidase 1 like (Pcyox1l), mRNA
XM-005074941.4	0,571440225269529	5,79703475822871	18,7938397351676	0,000339365893359554	0,0121133290600958	XM_005074941.4	glutaminyl-tRNA synthetase 1 (Qars1), mRNA
XM-005068843.4	-0,445631381350243	4,52829065918214	18,7937284535554	0,000339375931696276	0,0121133290600958	XM_005068843.4	biogenesis of lysosomal organelles complex 1 subunit 4 (Bloc1s4), mRNA
XM-021227720.2	-1,06007840773032	5,1406242096098	18,7846097045831	0,000340199620570814	0,0121133290600958	XM_021227720.2	solute carrier family 25 member 37 (Slc25a37), transcript variant X4, mRNA
XM-040747440.1	0,649277274153394	6,41676567206009	18,7835517297459	0,000340295329648607	0,0121133290600958	XM_040747440.1	cyclin I (Ccni), transcript variant X2, mRNA
XM-008000228.2	-1,11967529988775	3,5650203137345	29,6978463329579	0,000340300487847267	0,0121133290600958	XM_008000228.2	DExD/H-box 60 like (DDX60L), transcript variant X2, mRNA
XM-040740606.1	0,773768615526925	3,33235951587069	18,7826644059038	0,000340375623853478	0,0121133290600958	XM_040740606.1	ER membrane protein complex subunit 9 (Emc9), transcript variant X2, mRNA
XM-040736287.1	0,407199541478425	5,80979178701942	18,7820675563512	0,00034042964474266	0,0121133290600958	XM_040736287.1	eukaryotic translation elongation factor 1 delta (Eef1d), transcript variant X8, mRNA
XM-038005456.1	-0,544605387611933	2,65803463979829	29,687173891922	0,00034075153807719	0,012116975491806	XM_038005456.1	UV radiation resistance associated (UVRAG), transcript variant X4, mRNA
XM-005076143.4	0,588406124241621	3,21843755600313	18,7672699321367	0,000341772016199236	0,0121454426142771	XM_005076143.4	chromosome unknown C4orf46 homolog (CUNH4orf46), mRNA
XM-013114791.3	0,432038992116288	1,95027335902324	18,7646366415821	0,000342011509282612	0,0121461373560276	XM_013114791.3	F-box and WD repeat domain containing 11 (Fbxw11), transcript variant X1, mRNA
XM-013119363.3	1,25029178961045	3,08765515413214	18,7551362311786	0,000342877099256137	0,0121630871959647	XM_013119363.3	dpy-19 like C-mannosyltransferase 1 (Dpy19l1), transcript variant X1, mRNA
XR-005878254.1	0,553157063721038	3,88123655843758	18,7545643212184	0,000342929283719345	0,0121630871959647	XR_005878254.1	uncharacterized LOC121141362 (LOC121141362), transcript variant X1, ncRNA
XM-007981613.2	2,22085202335833	-1,48613553591487	29,6181198696332	0,000343687558640104	0,0121780166068484	XM_007981613.2	anillin actin binding protein (ANLN), transcript variant X1, mRNA
XM-021225079.2	0,944137137013735	1,6424131822034	18,7451316211733	0,000343791248190581	0,0121780166068484	XM_021225079.2	histone H4 (LOC101830493), mRNA
XM-005079883.3	0,455443250112227	2,99264098406803	18,7371006242995	0,000344527013805059	0,0121962562886991	XM_005079883.3	solute carrier family 35 member F5 (Slc35f5), transcript variant X1, mRNA
XM-040756195.1	1,64421542757471	0,957704916929385	18,7311666113396	0,0003450717819152	0,0122077156210666	XM_040756195.1	histone H2A type 1-H-like (LOC101824849), mRNA
XM-005069556.4	-1,91917136735348	4,37415976618544	18,7189256659162	0,000346198566997405	0,0122397373008097	XM_005069556.4	DnaJ heat shock protein family (Hsp40) member A4 (Dnaja4), transcript variant X1, mRNA
XM-021223938.2	0,733124573839206	4,26427571108808	18,6951434188512	0,000348399390474121	0,0122978238966299	XM_021223938.2	ring finger protein 217 (Rnf217), mRNA
XM-007995941.2	0,763059078086019	0,989552682376403	29,5080337943383	0,000348431870798962	0,0122978238966299	XM_007995941.2	zinc finger protein 93 (ZNF93), mRNA
XM-007963618.2	1,15422230841896	-0,77646632983855	29,5062452360354	0,000348509604487646	0,0122978238966299	XM_007963618.2	TBC1 domain family member 12 (TBC1D12), transcript variant X8, mRNA
XM-005072634.4	3,34765727964962	0,233524063262501	18,6879889204538	0,000349064497482533	0,0123095388307633	XM_005072634.4	collagen triple helix repeat containing 1 (Cthrc1), mRNA
XR-005242029.1	2,97325521986534	3,50508391704627	29,4842359099316	0,000349467889708435	0,0123158996434324	XR_005242029.1	coiled-coil-helix-coiled-coil-helix domain containing 6 (CHCHD6), transcript variant X7, misc_RNA
XM-005079593.4	-0,804280050054015	5,48567692179042	18,6622330639635	0,000351470508557584	0,0123746594683638	XM_005079593.4	arginine and serine rich protein 1 (Rsrp1), transcript variant X1, mRNA
XM-040748103.1	-0,635931626975549	4,18323925283901	18,6610295675268	0,000351583382331284	0,0123746594683638	XM_040748103.1	WD repeat domain 74 (Wdr74), transcript variant X1, mRNA
XM-005084372.4	0,505170977174123	6,91053691727169	18,6366429919088	0,000353879217499293	0,0124429362678931	XM_005084372.4	mitochondrial ribosomal protein S15 (Mrps15), mRNA
XM-007995377.2	-1,0250213874565	-0,0662989347499407	29,3817174641659	0,000353973867826672	0,0124429362678931	XM_007995377.2	zinc finger protein 44 (LOC103233966), transcript variant X1, mRNA
XM-008017294.2	0,873878705902191	2,75877014412879	29,3626889555104	0,000354817959338974	0,0124638955044372	XM_008017294.2	cytoplasmic FMR1 interacting protein 1 (CYFIP1), transcript variant X2, mRNA
XM-013113250.3	2,4386837542376	1,27408837322289	18,6245746295061	0,000355021505658405	0,0124638955044372	XM_013113250.3	kinesin family member 18B (Kif18b), mRNA
XM-005070545.4	6,11261476801359	5,09320694006491	20,0576506813736	0,000355565316852339	0,0124750565805931	XM_005070545.4	acyl-CoA dehydrogenase long chain (Acadl), mRNA
XM-013115553.3	-0,428183301340095	4,77223321333033	18,6016215447267	0,000357205323898985	0,0125246392425381	XM_013115553.3	FGFR1 oncogene partner 2 (Fgfr1op2), transcript variant X2, mRNA
XM-040740977.1	2,03173157286356	2,92377549624532	18,5943073876897	0,000357904331892897	0,0125411858023181	XM_040740977.1	epithelial splicing regulatory protein 1 (Esrp1), mRNA
XM-040741014.1	-1,25165591597912	-0,642274405309964	29,2556679677621	0,000359611064950729	0,012593000285884	XM_040741014.1	torsin-1B-like (LOC121138267), mRNA
XM-005065920.4	-0,802762188451165	7,57608513839804	18,5695464821694	0,000360281969185484	0,0126024769793136	XM_005065920.4	dynein light chain Tctex-type 1 (Dynlt1), mRNA
XR-498455.2	0,675985536600389	6,66451317760773	29,2395858027065	0,000360338098477766	0,0126024769793136	XR_498455.2	uncharacterized LOC103236918 (LOC103236918), ncRNA
XM-040753638.1	0,960407986747917	5,1206658246338	18,5634741662231	0,000360867721234558	0,0126130120490236	XM_040753638.1	vitamin K epoxide reductase complex subunit 1 (Vkorc1), transcript variant X1, mRNA
XM-040754149.1	-0,695565953200228	4,33632208575819	18,5545931737116	0,000361726304197527	0,0126281461455707	XM_040754149.1	MAF bZIP transcription factor F (Maff), transcript variant X5, mRNA
XM-005064956.4	0,562822540041906	6,18569289676472	18,5542651279961	0,000361758061753819	0,0126281461455707	XM_005064956.4	NADH:ubiquinone oxidoreductase core subunit S3 (Ndufs3), mRNA
XM-008000227.2	-1,15703251184624	3,62378032950837	29,1859365483419	0,000362776368739173	0,0126478247610948	XM_008000227.2	DExD/H-box 60 like (DDX60L), transcript variant X1, mRNA
XM-005084278.4	-1,02702841417151	1,48464647175514	18,5437273465813	0,000362779849731533	0,0126478247610948	XM_005084278.4	GA binding protein transcription factor subunit beta 2 (Gabpb2), transcript variant X1, mRNA
XM-005081524.4	-0,390703800245807	5,90467045483749	18,531236205637	0,000363995181849931	0,0126821892255398	XM_005081524.4	RAB21, member RAS oncogene family (Rab21), mRNA
XM-007963234.2	-0,538195291853138	2,43464066843763	29,1425798818337	0,000364761487021893	0,0127008753841721	XM_007963234.2	kinesin family binding protein (KIFBP), transcript variant X2, mRNA
XM-040753891.1	-0,337279739973389	2,20258656734096	18,5207231614197	0,000365021545739411	0,0127019217655408	XM_040753891.1	ankyrin repeat and SOCS box containing 8 (Asb8), transcript variant X6, mRNA
XM-040743662.1	0,440199424476122	5,38739892840861	18,5176792836554	0,000365319309872725	0,0127042780657502	XM_040743662.1	ERGIC and golgi 2 (Ergic2), transcript variant X2, mRNA
XM-007968690.2	-3,35942680758397	5,40520617192613	29,1217796967571	0,000365718513968496	0,0127088369415413	XM_007968690.2	MX dynamin like GTPase 1 (MX1), transcript variant X1, mRNA
XM-007965711.2	1,21817034382016	0,590229071086828	29,117611341807	0,000365910668134337	0,0127088369415413	XM_007965711.2	solute carrier family 39 member 10 (SLC39A10), transcript variant X4, mRNA
XM-040740510.1	0,61319313883153	2,5914949442693	18,4951707740471	0,000367529541134737	0,0127539820917884	XM_040740510.1	midasin AAA ATPase 1 (Mdn1), transcript variant X1, mRNA
XR-005239506.1	0,539931727584436	0,599312642354317	29,0795182463762	0,000367672379583642	0,0127539820917884	XR_005239506.1	uncharacterized LOC119622998 (LOC119622998), ncRNA
XM-040754552.1	1,85759180117805	-0,137128913360754	18,4898978378962	0,000368049455445945	0,0127539996901197	XM_040754552.1	MDS1 and EVI1 complex locus (Mecom), transcript variant X6, mRNA
XM-040731317.1	0,395817888133146	3,99782007738642	18,4868021152918	0,000368355074442773	0,0127539996901197	XM_040731317.1	anaphase promoting complex subunit 5 (Anapc5), transcript variant X2, mRNA
XM-013122689.3	3,63070661026663	-0,970868263232914	18,4863587589669	0,000368398866887896	0,0127539996901197	XM_013122689.3	chromosome unknown C7orf57 homolog (CUNH7orf57), transcript variant X1, mRNA
XM-040732945.1	0,384730873033828	8,37027342719682	18,4843567358205	0,000368596688132534	0,0127539996901197	XM_040732945.1	tyrosine 3-monooxygenase/tryptophan 5-monooxygenase activation protein beta (Ywhab), mRNA
XM-040731474.1	-0,425091969169144	6,5687106573886	18,4687509973064	0,000370142736661494	0,01279947557257	XM_040731474.1	SBDS ribosome maturation factor (Sbds), mRNA
XM-008015201.2	1,19765192174601	1,42525663559998	29,0147573901468	0,000370691077071488	0,0128104155445531	XM_008015201.2	PTTG1 regulator of sister chromatid separation, securin (PTTG1), transcript variant X2, mRNA
XM-037982247.1	-0,487637179622445	2,73379334875541	29,0094587487826	0,000370939390246719	0,0128109799168135	XM_037982247.1	pre-mRNA-splicing factor RBM22-like (LOC119618344), mRNA
XM-037995845.1	-0,491508869547171	3,91924206244768	29,0032425953599	0,000371230958463766	0,0128130365313769	XM_037995845.1	serine/threonine-protein phosphatase 4 regulatory subunit 2 (LOC103227906), transcript variant X1, mRNA
XM-005081350.3	0,770304516285032	5,83363080892327	18,4531834506758	0,000371692153610351	0,0128209415933654	XM_005081350.3	alkB homolog 7 (Alkbh7), mRNA
XM-038005219.1	2,26034572971802	1,36370110975552	28,9828562637189	0,000372189130053291	0,0128300702359944	XM_038005219.1	interleukin 18 (IL18), transcript variant X5, mRNA
XM-040740280.1	1,7169220776099	4,40392916045166	18,4380597630528	0,000373204269049416	0,012857038399242	XM_040740280.1	PCNA clamp associated factor (Pclaf), transcript variant X2, mRNA
XM-007976837.2	1,01595050011131	-0,74333789095942	28,9519250398698	0,000373648652462658	0,0128643224336645	XM_007976837.2	dihydrofolate reductase (DHFR), transcript variant X2, mRNA
XM-007988286.2	-0,89219853877189	0,669966177308081	28,9282117181	0,000374772292377948	0,0128796398156221	XM_007988286.2	transmembrane protein 63A (TMEM63A), transcript variant X4, mRNA
XM-040737761.1	0,456914313540038	8,75629679065119	18,4205651075273	0,000374961938320516	0,0128796398156221	XM_040737761.1	eukaryotic translation elongation factor 2 (Eef2), mRNA
XM-005075079.4	-0,486001737674228	1,86945578813892	18,4194387920618	0,000375075411456885	0,0128796398156221	XM_005075079.4	NME/NM23 nucleoside diphosphate kinase 6 (Nme6), transcript variant X1, mRNA
XM-005080101.4	-0,358216082758653	4,45514180425316	18,4162788654383	0,000375393968125385	0,0128796398156221	XM_005080101.4	proline rich mitotic checkpoint control factor (Prcc), mRNA
XM-040753608.1	-0,471807426295651	4,0796012509918	18,4154867029137	0,000375473874072098	0,0128796398156221	XM_040753608.1	coenzyme Q10B (Coq10b), transcript variant X1, mRNA
XM-013126945.3	1,63114741368515	-0,732266047574402	18,4152980785796	0,000375492903504846	0,0128796398156221	XM_013126945.3	ring finger protein 208 (Rnf208), mRNA
XM-038006206.1	-1,04059059590195	3,2881703951446	28,890241152449	0,0003765800483554	0,0129065773306083	XM_038006206.1	apolipoprotein B mRNA editing enzyme catalytic subunit 3G (APOBEC3G), transcript variant X3, mRNA
XM-038005350.1	1,00577818272003	2,96870023001486	28,8867735340562	0,000376745665959375	0,0129065773306083	XM_038005350.1	uncharacterized LOC103248236 (LOC103248236), transcript variant X3, mRNA
XM-037985277.1	0,877332294084422	2,72170150132073	28,8718749444095	0,000377458246179572	0,0129229722176197	XM_037985277.1	cytoplasmic FMR1 interacting protein 1 (CYFIP1), transcript variant X1, mRNA
XM-013114848.3	0,819560169046702	2,10307657517218	18,3890472565603	0,000378151665141451	0,0129386911745796	XM_013114848.3	centrosomal protein 70 (Cep70), transcript variant X1, mRNA
XM-040729418.1	-1,00837465651457	2,19598374109504	18,380678044326	0,000379003698017228	0,0129598143772776	XM_040729418.1	AT-rich interaction domain 5A (Arid5a), transcript variant X4, mRNA
XM-007961525.2	1,2172713122525	-0,205708526468964	28,823354470643	0,000379790273451902	0,0129786745427647	XM_007961525.2	nicotinamide nucleotide transhydrogenase (NNT), transcript variant X4, mRNA
XR-491976.2	-0,897519101850373	1,08956488868361	28,7811713317848	0,000381831921529272	0,013040374789445	XR_491976.2	small nuclear RNA activating complex polypeptide 3 (SNAPC3), transcript variant X1, misc_RNA
XM-005081910.3	4,36862365892376	1,78265453504955	18,3434394249284	0,00038282063964292	0,0130639995940845	XM_005081910.3	calcium-activated chloride channel regulator 2 (LOC101844854), mRNA
XM-007972962.2	-0,586269552076548	1,04711420975128	28,7572257421008	0,000382996801079654	0,0130639995940845	XM_007972962.2	retinoid X receptor beta (RXRB), transcript variant X1, mRNA
XR-005237901.1	1,04434245535308	0,388948973601398	28,7519791968101	0,000383252604689467	0,0130646554576365	XR_005237901.1	presequence protease, mitochondrial-like (LOC119621359), transcript variant X12, misc_RNA
XR-005243470.1	-1,08990532178763	-0,0195636079092652	28,734094851685	0,000384126142424106	0,0130863553912578	XR_005243470.1	60S ribosomal protein L4-like (LOC103223356), misc_RNA
XM-013114795.3	0,389512268142899	2,11186263013979	18,3272783076058	0,000384490366042221	0,0130906880236225	XM_013114795.3	F-box and WD repeat domain containing 11 (Fbxw11), transcript variant X5, mRNA
XM-038006204.1	-1,03961473336158	3,31814780418939	28,7064858807822	0,000385479412570852	0,0131123607158519	XM_038006204.1	apolipoprotein B mRNA editing enzyme catalytic subunit 3G (APOBEC3G), transcript variant X1, mRNA
XM-005081659.4	-0,698707382898381	0,734163252110741	18,3116696468138	0,000386110667129603	0,0131123607158519	XM_005081659.4	zinc finger protein 597 (Znf597), transcript variant X1, mRNA
XM-038000587.1	0,639449000603375	1,96603597329709	28,6875143425345	0,000386412665764437	0,0131123607158519	XM_038000587.1	high density lipoprotein binding protein (LOC103218238), transcript variant X1, mRNA
XM-040730392.1	0,613828725767727	6,3571673386252	18,3064531330828	0,00038665386542759	0,0131123607158519	XM_040730392.1	zinc finger protein 706 (Znf706), transcript variant X3, mRNA
XM-007986572.2	0,837442490199608	1,08043811179141	28,6823128782672	0,000386669016062824	0,0131123607158519	XM_007986572.2	nodal modulator 1 (LOC103228897), transcript variant X1, mRNA
XM-005080733.4	-0,603553331748831	3,97554696404051	18,3060508443901	0,00038669579106639	0,0131123607158519	XM_005080733.4	mitochondrial ribosomal protein S22 (Mrps22), mRNA
XM-038001409.1	-0,79661272589479	1,81520043703103	28,6798798336746	0,000386788997648173	0,0131123607158519	XM_038001409.1	SP100 nuclear antigen (SP100), transcript variant X9, mRNA
XM-037998001.1	-0,729128260497191	4,38326615376015	28,663886673624	0,000387578798706245	0,0131310745888059	XM_037998001.1	endosulfine alpha (ENSA), transcript variant X2, mRNA
XM-005068771.4	0,441703083046841	2,867218264338	18,28858661441	0,000388520732990629	0,0131544632412383	XM_005068771.4	anaphase promoting complex subunit 4 (Anapc4), transcript variant X3, mRNA
XM-040744897.1	0,964226463261745	3,34235496442378	18,286441496644	0,000388745545590702	0,0131544632412383	XM_040744897.1	helicase, lymphoid specific (Hells), mRNA
XR-005875972.1	2,62768447701272	-1,51803098148929	18,2655670249539	0,000390940763308867	0,0132170760949412	XR_005875972.1	uncharacterized LOC121139121 (LOC121139121), transcript variant X1, ncRNA
XM-005070205.4	0,664332390146214	4,21491665074921	18,2627341655976	0,000391239730334583	0,0132170760949412	XM_005070205.4	TEN1 subunit of CST complex (Ten1), mRNA
XR-005874666.1	1,42217520188754	1,51588593574002	18,2620316392763	0,000391313910894336	0,0132170760949412	XR_005874666.1	F-box and leucine rich repeat protein 22 (Fbxl22), transcript variant X2, misc_RNA
XM-040753339.1	-0,472454381461128	4,95105087590531	18,2526743728397	0,000392303441013471	0,0132260274107628	XM_040753339.1	transmembrane BAX inhibitor motif containing 1 (Tmbim1), transcript variant X1, mRNA
XM-005069976.4	0,992297292601071	4,16917514375102	18,2525747816229	0,000392313987656706	0,0132260274107628	XM_005069976.4	WD repeat domain, phosphoinositide interacting 1 (Wipi1), mRNA
XM-007972747.2	-0,748360848268926	1,04931453501852	28,566453880401	0,00039243286485003	0,0132260274107628	XM_007972747.2	ring finger protein 8 (RNF8), transcript variant X3, mRNA
XM-007970772.2	1,00304142720238	0,583142447020794	28,5643812456587	0,000392536921016952	0,0132260274107628	XM_007970772.2	ybeY metalloendoribonuclease (YBEY), transcript variant X3, mRNA
XM-040754781.1	-0,677982420248605	5,33351884928141	18,2419156958152	0,000393444593594491	0,0132478224139704	XM_040754781.1	ubiquitin specific peptidase 15 (Usp15), transcript variant X1, mRNA
XR-005243830.1	-0,862935680557383	-0,337075551651162	28,5398725944029	0,000393769913033687	0,0132478224139704	XR_005243830.1	parkin coregulated like (PACRGL), transcript variant X10, misc_RNA
XM-040732589.1	-0,585157852779878	6,7896726863918	18,235664593884	0,000394109322998273	0,0132478224139704	XM_040732589.1	PTTG1 interacting protein (LOC101832018), mRNA
XM-008017043.2	0,961883513904805	0,458955586401547	28,5324680497985	0,000394143347569053	0,0132478224139704	XM_008017043.2	phospholipase C beta 2 (PLCB2), transcript variant X1, mRNA
XM-013124823.3	-0,331743929669808	3,01872911956341	18,231439440195	0,000394559321036523	0,0132537371927743	XM_013124823.3	SS18 subunit of BAF chromatin remodeling complex (Ss18), transcript variant X3, mRNA
XM-005065617.4	-2,46084261601555	1,42655245066943	18,624451004462	0,000395088217461904	0,0132634356967272	XM_005065617.4	transmembrane protein 171 (Tmem171), transcript variant X3, mRNA
XM-038005218.1	2,33351790874307	1,47393295549885	28,5013548195455	0,000395717187154472	0,0132764799170222	XM_038005218.1	interleukin 18 (IL18), transcript variant X4, mRNA
XM-008013123.2	-1,3281522906663	5,38218888357453	28,4894165710225	0,000396323096986439	0,0132887350989551	XM_008013123.2	galectin-3-binding protein (LOC103243670), transcript variant X2, mRNA
XM-008020866.2	2,35909956616811	1,5085424261107	28,4796241144169	0,000396820940070882	0,0132973541228607	XM_008020866.2	interleukin 18 (IL18), transcript variant X2, mRNA
XM-005072943.4	0,438131662025408	5,38382027464369	18,2017628117219	0,000397736084711512	0,0133160179590817	XM_005072943.4	ERGIC and golgi 2 (Ergic2), transcript variant X1, mRNA
XM-013114691.3	-0,637085567762709	1,96601944820351	18,1986496736104	0,000398070970521356	0,0133160179590817	XM_013114691.3	engulfment and cell motility 1 (Elmo1), transcript variant X5, mRNA
XM-005087609.4	-1,90682101834024	7,41902797478847	18,1983679612981	0,000398101290207951	0,0133160179590817	XM_005087609.4	immediate early response 3 (Ier3), mRNA
XM-008012538.2	-0,784357353873253	0,366813414051966	28,43142250528	0,000399282565735218	0,013347445768863	XM_008012538.2	transmembrane protein 106A (TMEM106A), transcript variant X8, mRNA
XM-040745585.1	-0,483424482790251	4,58361091015101	18,1818444331115	0,000399884137015867	0,0133548621213724	XM_040745585.1	Sp3 transcription factor (Sp3), transcript variant X1, mRNA
XM-040750371.1	1,01837097068489	4,20680477090192	18,1808835629859	0,000399988083962588	0,0133548621213724	XM_040750371.1	nitrilase family member 2 (Nit2), mRNA
XM-037983691.1	2,11993251921254	2,73171341280886	28,3843222952961	0,000401705853888657	0,0134041112236539	XM_037983691.1	surfactant protein C (SFTPC), transcript variant X6, mRNA
XM-005077976.4	0,614447263998496	4,85005608192707	18,1587696300007	0,000402388651611207	0,0134187867732955	XM_005077976.4	peroxiredoxin 4 (Prdx4), transcript variant X1, mRNA
XM-005069526.4	1,99817116305929	2,31515250008952	18,1553028580307	0,000402766428969687	0,0134232789821497	XM_005069526.4	POU class 2 homeobox associating factor 1 (Pou2af1), mRNA
XM-040753152.1	2,79466697159759	0,758393980685412	18,1508787984924	0,000403249092960548	0,0134312592941214	XM_040753152.1	fibroblast growth factor receptor 2 (Fgfr2), transcript variant X12, mRNA
XM-005074743.4	-0,548571665206497	1,02904827155401	18,1331739565162	0,000405187104001591	0,0134876748832935	XM_005074743.4	queuine tRNA-ribosyltransferase accessory subunit 2 (Qtrt2), transcript variant X3, mRNA
XM-005082676.4	0,865287866606407	5,05879419452402	18,1261505266939	0,000405958757569456	0,0135052207397685	XM_005082676.4	decaprenyl diphosphate synthase subunit 1 (Pdss1), transcript variant X1, mRNA
XM-013115646.3	0,526859914877915	4,0515946004008	18,114154440711	0,000407280513022021	0,0135410349495052	XM_013115646.3	membrane bound transcription factor peptidase, site 1 (Mbtps1), transcript variant X1, mRNA
XM-005071027.4	5,16294201154991	4,99136664861509	18,4958581556226	0,000408554348241033	0,0135752137949836	XM_005071027.4	olfactomedin 4 (Olfm4), mRNA
XM-040754454.1	-0,392333181283849	2,31828249118388	18,0987500845745	0,000408984788314489	0,0135774543632262	XM_040754454.1	chromosome unknown C4orf33 homolog (CUNH4orf33), transcript variant X3, mRNA
XM-008000787.2	0,60088560113848	2,42125473461809	28,2411632119193	0,000409181610633109	0,0135774543632262	XM_008000787.2	serine/threonine-protein kinase Sgk3 (LOC103236916), transcript variant X1, mRNA
XM-008007374.2	0,709268547862619	0,412800636865437	28,2377979608548	0,000409359363949942	0,0135774543632262	XM_008007374.2	FIG4 phosphoinositide 5-phosphatase (FIG4), transcript variant X1, mRNA
XM-007999449.2	-0,693135418213451	0,209354761743602	28,2032056591152	0,000411191976467225	0,0136155694144479	XM_007999449.2	integrator complex subunit 12 (INTS12), transcript variant X1, mRNA
XM-005066768.4	-2,36981189748992	1,93473061184572	18,0788466033964	0,000411198525437348	0,0136155694144479	XM_005066768.4	somatomedin B and thrombospondin type 1 domain containing (Sbspon), mRNA
XM-005066813.4	-0,799019129156378	2,89061663984667	18,0784014777995	0,00041124818526907	0,0136155694144479	XM_005066813.4	receptor interacting serine/threonine kinase 2 (Ripk2), transcript variant X1, mRNA
XM-040738340.1	-1,30527570282063	6,23508007906945	18,0658602755109	0,000412650058746795	0,0136537967910324	XM_040738340.1	low affinity immunoglobulin gamma Fc region receptor III (LOC101831114), mRNA
XM-005080954.4	0,566239954223927	2,75873469513665	18,0434628536944	0,000415166849110223	0,0137170048661917	XM_005080954.4	transmembrane protein 168 (Tmem168), transcript variant X2, mRNA
XM-005073396.4	0,844473907296749	5,91536432512292	18,043281398266	0,000415187308436458	0,0137170048661917	XM_005073396.4	arginyl aminopeptidase (LOC101829080), mRNA
XM-005069990.4	-3,1346371403623	-1,56963502410892	18,0422331479913	0,00041530552180705	0,0137170048661917	XM_005069990.4	calcium voltage-gated channel auxiliary subunit gamma 4 (Cacng4), mRNA
XM-005076218.4	-0,534041514721265	4,19698800894645	18,0316999998962	0,000416495436645246	0,0137480836780018	XM_005076218.4	ankyrin repeat and MYND domain containing 2 (Ankmy2), mRNA
XM-040754632.1	4,0669447610536	5,28780329705463	18,025347473678	0,000417214896106141	0,0137636053898241	XM_040754632.1	carboxypeptidase A3 (Cpa3), mRNA
XM-005067298.4	-0,54135380866637	1,4786825940503	17,9914667986434	0,000421075377246746	0,0138772057821485	XM_005067298.4	zinc finger protein 740 (Znf740), transcript variant X2, mRNA
XR-005243179.1	-1,00727078066954	-1,06876136984142	28,0145288789693	0,000421364558047299	0,0138772057821485	XR_005243179.1	zinc finger protein 805 (LOC103235386), transcript variant X2, misc_RNA
XM-038001272.1	-2,20541676004868	0,600211927859839	28,0136560342013	0,000421412322480498	0,0138772057821485	XM_038001272.1	ubiquitin carboxyl-terminal hydrolase 47-like (LOC103218221), transcript variant X3, mRNA
XM-005064252.4	0,333338704276477	4,4190462051871	17,9801313370654	0,000422375791018885	0,0138971920923541	XM_005064252.4	tubulin gamma complex associated protein 2 (Tubgcp2), transcript variant X1, mRNA
XM-005085801.4	-1,25827707494104	1,24678501766125	17,9788544575861	0,000422522554017502	0,0138971920923541	XM_005085801.4	sterile alpha motif domain containing 4A (Samd4a), transcript variant X3, mRNA
XM-007965781.2	-1,13153949585868	1,86187625074973	27,9866183849567	0,000422895153208229	0,0139011678218877	XM_007965781.2	spermatogenesis associated serine rich 2 like (SPATS2L), transcript variant X7, mRNA
XM-038000951.1	-1,11357207636978	0,590357687676507	27,9817025514148	0,000423165432534626	0,0139017774219466	XM_038000951.1	nuclear receptor coactivator 7 (NCOA7), transcript variant X2, mRNA
XM-007961965.2	1,29561045575262	-0,876146330233537	27,9234530559625	0,000426384072727293	0,01399918789078	XM_007961965.2	cell division cycle associated 2 (CDCA2), transcript variant X1, mRNA
XM-005073395.4	1,66456591916642	1,80593033059195	17,9376823517213	0,000427285208513404	0,0140204387135735	XM_005073395.4	E74 like ETS transcription factor 3 (Elf3), transcript variant X2, mRNA
XM-005070970.4	-0,443452990226248	5,35480577980256	17,9295243842001	0,000428235930470768	0,014029229784699	XM_005070970.4	mediator complex subunit 4 (Med4), mRNA
XM-007991037.2	1,05083960437324	1,33123698001399	27,8872952462142	0,000428396950361975	0,014029229784699	XM_007991037.2	toll like receptor 8 (TLR8), transcript variant X1, mRNA
XM-037984843.1	-3,1563935559481	5,15245216850816	27,8870466966321	0,000428410826757681	0,014029229784699	XM_037984843.1	MX dynamin like GTPase 1 (MX1), transcript variant X4, mRNA
XM-005069757.4	-2,36709258796506	5,93737303446322	17,9266686062132	0,00042856929318389	0,014029229784699	XM_005069757.4	TNF superfamily member 10 (Tnfsf10), mRNA
XM-007977586.2	0,89749650970927	2,24417055318733	27,8784064555188	0,000428893545991674	0,0140315267676802	XM_007977586.2	RAS p21 protein activator 1 (RASA1), transcript variant X3, mRNA
XM-021228040.2	3,35284586712058	0,413736364401835	17,9160912592142	0,000429806519708943	0,0140530700085297	XM_021228040.2	mucin 4, cell surface associated (Muc4), mRNA
XM-005069561.4	-0,623291483127442	7,20209666761594	17,9131452046056	0,000430151821528457	0,0140560379834837	XM_005069561.4	proteasome 20S subunit alpha 4 (Psma4), mRNA
XM-005071107.4	-1,44855995114749	4,9786815761673	17,8995014598368	0,000431754988892662	0,0140970753869874	XM_005071107.4	MAX dimerization protein 1 (Mxd1), mRNA
XM-005069708.4	-0,375629261124515	3,81903675233438	17,89811546323	0,000431918215898572	0,0140970753869874	XM_005069708.4	FMR1 autosomal homolog 1 (Fxr1), transcript variant X1, mRNA
XM-005080371.4	-2,4792014619695	9,17234066876999	17,8957903189138	0,000432192198505174	0,0140976857473418	XM_005080371.4	heat shock protein family B (small) member 1 (Hspb1), mRNA
XM-005068322.4	-0,494732268046741	7,6073056054304	17,8908061618604	0,000432780153276605	0,0141054885600358	XM_005068322.4	eukaryotic translation initiation factor 5 (Eif5), transcript variant X1, mRNA
XM-013113009.3	4,09357335327567	-0,41944958795873	17,8866115502354	0,000433275655532404	0,0141054885600358	XM_013113009.3	FXYD domain containing ion transport regulator 2 (Fxyd2), transcript variant X2, mRNA
XM-013120736.3	1,03535106793164	0,0283512936408552	17,8861707740072	0,000433327760113114	0,0141054885600358	XM_013120736.3	sulfatase modifying factor 2 (Sumf2), mRNA
XM-005063491.4	-0,625487867113206	2,90666489332567	17,8851106933088	0,000433453101665594	0,0141054885600358	XM_005063491.4	TATA-box binding protein associated factor 5 (Taf5), mRNA
XM-037983046.1	0,783090885354775	-0,748216043814954	27,7916300031904	0,000433778401088603	0,0141077611435318	XM_037983046.1	structural maintenance of chromosomes 2 (SMC2), transcript variant X10, mRNA
XM-007968698.2	-3,27853886117654	5,26523974599244	27,7812517382608	0,000434367125220615	0,0141113107652041	XM_007968698.2	MX dynamin like GTPase 1 (MX1), transcript variant X2, mRNA
XM-013110998.3	-1,08081772887639	1,24147018574128	17,8771250202446	0,000434398600261608	0,0141113107652041	XM_013110998.3	retinoic acid receptor gamma (Rarg), transcript variant X1, mRNA
XM-008013480.2	0,919490538778791	1,809892840994	27,7634856588288	0,000435377186105488	0,0141220872827564	XM_008013480.2	solute carrier family 17 member 5 (SLC17A5), transcript variant X1, mRNA
XM-037983688.1	2,20839653754569	6,25562278540872	27,7567833159141	0,000435758976493334	0,0141220872827564	XM_037983688.1	surfactant protein C (SFTPC), transcript variant X3, mRNA
XM-037983689.1	2,20839653754569	6,25562278540872	27,7567833159141	0,000435758976493334	0,0141220872827564	XM_037983689.1	surfactant protein C (SFTPC), transcript variant X4, mRNA
XM-038003666.1	0,812203729465398	0,707633595023712	27,7559228998919	0,000435808018392846	0,0141220872827564	XM_038003666.1	poly(A) binding protein cytoplasmic 4 (PABPC4), transcript variant X2, mRNA
XM-040749460.1	-0,396596382120941	3,8212863049408	17,863568114873	0,000436008960182161	0,0141220872827564	XM_040749460.1	coilin (Coil), mRNA
XM-040751948.1	1,37858012996418	-0,66382830678827	17,8537256443959	0,000437182239571689	0,0141517889789607	XM_040751948.1	solute carrier family 44 member 3 (Slc44a3), transcript variant X2, mRNA
XM-021231420.2	0,595092398676089	7,2122672928787	17,8444145111496	0,000438295397513833	0,0141732018490731	XM_021231420.2	ribosomal protein L5 (Rpl5), transcript variant X2, mRNA
XM-013124585.3	-1,98015768720402	2,8606706302016	17,8420891024754	0,000438573892386347	0,0141732018490731	XM_013124585.3	musculoskeletal, embryonic nuclear protein 1 (Mustn1), mRNA
XM-005082333.4	-0,514364829976521	1,79130129967213	17,841756998209	0,000438613681733775	0,0141732018490731	XM_005082333.4	solute carrier family 25 member 38 (Slc25a38), transcript variant X2, mRNA
XM-013124650.3	-0,654174468585869	0,365127898468149	17,8387839004913	0,000438970066018492	0,0141764227636288	XM_013124650.3	ecotropic viral integration site 5 like (Evi5l), transcript variant X3, mRNA
XM-005064872.4	-0,401382065906163	5,37937815828783	17,8354212539965	0,000439373531649528	0,0141811595042744	XM_005064872.4	tripartite motif containing 44 (Trim44), transcript variant X2, mRNA
XM-007972746.2	-0,742104270337092	1,07528424373916	27,6808627861727	0,00044011216805379	0,014195219510679	XM_007972746.2	ring finger protein 8 (RNF8), transcript variant X2, mRNA
XM-040731074.1	-0,324588864395533	3,64553464222023	17,8275194068702	0,000440323247533556	0,014195219510679	XM_040731074.1	GPN-loop GTPase 3 (Gpn3), transcript variant X1, mRNA
XM-005072303.4	1,83243708231133	-0,414109983326191	17,8184060381625	0,000441421397240539	0,0142223192772529	XM_005072303.4	regulator of calcineurin 2 (Rcan2), transcript variant X1, mRNA
XM-040753167.1	2,79466929929507	0,728118505092078	17,8094462274043	0,000442503998988846	0,0142488867872653	XM_040753167.1	fibroblast growth factor receptor 2 (Fgfr2), transcript variant X14, mRNA
XM-005078784.4	0,486142658288283	6,37704118461891	17,8063623900436	0,000442877294342864	0,0142525965633976	XM_005078784.4	histidine triad nucleotide binding protein 2 (Hint2), mRNA
XM-005072180.4	0,77942839272819	3,77167024289713	17,7939802122408	0,000444379657276355	0,0142926163036863	XM_005072180.4	24-dehydrocholesterol reductase (Dhcr24), mRNA
XM-040735349.1	0,831590190817065	3,93729682277976	17,7887375027005	0,000445017468272337	0,0143047989917762	XM_040735349.1	lysosomal alpha-mannosidase-like (LOC110339630), mRNA
XM-007973117.2	-1,10281954428473	4,29449738586653	27,5816052717785	0,00044588330762179	0,0143242930657974	XM_007973117.2	GC-rich promoter binding protein 1 (GPBP1), transcript variant X5, mRNA
XM-007995380.2	-1,02591855357378	-0,040101007622442	27,5744420555556	0,000446303339267875	0,0143294509347262	XM_007995380.2	zinc finger protein 44 (LOC103233966), transcript variant X8, mRNA
XM-040736285.1	0,380395287045709	5,85481926745284	17,7710894645111	0,000447171928000251	0,0143489962532747	XM_040736285.1	eukaryotic translation elongation factor 1 delta (Eef1d), transcript variant X6, mRNA
XM-040757995.1	0,698645659982054	4,69661937839715	17,7572589532758	0,000448868415730679	0,0143950693323525	XM_040757995.1	cytochrome c oxidase assembly factor 4 homolog, mitochondrial (LOC101834814), transcript variant X3, mRNA
XM-040731830.1	-0,543995558668856	4,39047715865152	17,7529984985647	0,00044939244874205	0,0143969782945346	XM_040731830.1	dynactin subunit 6 (Dctn6), transcript variant X1, mRNA
XM-040739809.1	0,923972019034829	0,868576612197114	17,7525362628492	0,000449449344121715	0,0143969782945346	XM_040739809.1	plastin 1 (Pls1), transcript variant X1, mRNA
XM-040746881.1	2,87848615069102	2,83864778439611	17,7481548572951	0,000449989035914589	0,0144059098662883	XM_040746881.1	spondin 2 (Spon2), mRNA
XM-005077468.4	6,42511596832076	0,231084858543979	18,1159076118785	0,000451418649963733	0,0144412238273219	XM_005077468.4	periostin (Postn), transcript variant X3, mRNA
XM-005087473.4	-0,485417193588208	3,67401490075808	17,7349493131177	0,000451620008895027	0,0144412238273219	XM_005087473.4	phosphatidylinositol-4,5-bisphosphate 4-phosphatase 1 (Pip4p1), transcript variant X1, mRNA
XM-021232879.2	-0,634283605325066	0,844612574821957	29,5708972172641	0,000452009086854903	0,0144412238273219	XM_021232879.2	SLIT-ROBO Rho GTPase activating protein 2 (Srgap2), transcript variant X5, mRNA
XM-040740020.1	-0,522589661977406	1,82291522071081	17,7294044322753	0,000452306788151215	0,0144412238273219	XM_040740020.1	solute carrier family 25 member 38 (Slc25a38), transcript variant X3, mRNA
XM-040748936.1	1,19887715349292	1,36024211107004	17,7286555579551	0,000452399630980496	0,0144412238273219	XM_040748936.1	solute carrier family 25 member 35 (Slc25a35), transcript variant X1, mRNA
XM-037984746.1	1,42852886438437	8,95507554745717	27,4466614320339	0,000453877305330422	0,0144800232868672	XM_037984746.1	ferritin heavy chain-like (LOC103214295), mRNA
XM-040753039.1	-0,608800006578454	2,38172095899086	17,6951830309441	0,000456571057655649	0,0145542139673394	XM_040753039.1	progesterone immunomodulatory binding factor 1 (Pibf1), transcript variant X1, mRNA
XM-007990615.2	0,937912044867819	0,538205532945333	27,3992037382939	0,000456729914627682	0,0145542139673394	XM_007990615.2	serine protease 36 (PRSS36), transcript variant X1, mRNA
XM-040754890.1	0,731696315484188	6,02929710309049	17,6884169208841	0,000457419428517063	0,0145677800002459	XM_040754890.1	GLI pathogenesis related 1 (Glipr1), transcript variant X2, mRNA
XM-005069881.4	-0,796840452422461	2,9149620047218	17,6696953686343	0,000459775942760607	0,0146343900074996	XM_005069881.4	rhomboid 5 homolog 2 (Rhbdf2), transcript variant X2, mRNA
XM-007973678.2	-1,11200607730831	2,27664462018763	27,3417941886846	0,000460209832216785	0,0146372827325502	XM_007973678.2	HIVEP zinc finger 1 (HIVEP1), transcript variant X2, mRNA
XM-040731029.1	0,585066205633945	4,30258783524361	17,6647795470735	0,000460396930798922	0,0146372827325502	XM_040731029.1	cyclin dependent kinase 2 associated protein 1 (Cdk2ap1), transcript variant X1, mRNA
XM-038003683.1	-0,82752281299746	1,23484959486044	27,2975759938926	0,000462912085931585	0,0147087785002795	XM_038003683.1	kelch repeat and BTB domain containing 8 (KBTBD8), transcript variant X3, mRNA
XM-005066469.4	1,71826131993572	1,58722028178928	17,6355167145286	0,000464112804687318	0,0147304405220587	XM_005066469.4	H1.1 linker histone, cluster member (H1-1), mRNA
XM-005083569.4	-1,24268083026191	1,90598671029958	17,6354030009995	0,000464127308930577	0,0147304405220587	XM_005083569.4	potassium two pore domain channel subfamily K member 5 (Kcnk5), mRNA
XM-037986963.1	-1,33436873356744	3,655735227359	27,2634320992579	0,000465011855275237	0,0147500371600917	XM_037986963.1	membrane associated ring-CH-type finger 1 (MARCHF1), transcript variant X1, mRNA
XM-007997643.2	-0,825513073594491	2,62009271924854	27,2432271664628	0,000466259851862359	0,0147808360987451	XM_007997643.2	nuclear receptor subfamily 1 group H member 2 (NR1H2), transcript variant X1, mRNA
XM-005063771.4	1,8256334718872	5,55401313948694	17,6167124693697	0,000466518131973647	0,0147808360987451	XM_005063771.4	retinal dehydrogenase 1 (LOC101822890), mRNA
XM-005075688.4	0,658973169350028	3,46345809256237	17,6109994014096	0,00046725164392415	0,0147955876055432	XM_005075688.4	transmembrane protein 41B (Tmem41b), transcript variant X1, mRNA
XM-040747439.1	0,632599767525773	6,57877112491798	17,6022381123938	0,000468379003983422	0,0148227863128828	XM_040747439.1	cyclin I (Ccni), transcript variant X1, mRNA
XM-037986037.1	-0,434353264875628	2,57395311747421	27,2013070267634	0,000468862111711375	0,0148295768941289	XM_037986037.1	AT-rich interaction domain 4B (ARID4B), transcript variant X5, mRNA
XM-040757562.1	0,865246499832172	4,7064935845463	17,5936491736493	0,000469487109854574	0,0148405180492346	XM_040757562.1	3-oxoacid CoA-transferase 1 (Oxct1), mRNA
XM-040755322.1	0,437155762276231	4,0215080309513	17,5916496070125	0,000469745501051392	0,0148405180492346	XM_040755322.1	ATP binding cassette subfamily B member 10 (Abcb10), transcript variant X1, mRNA
XM-005083322.4	0,763120253749604	8,53355471919071	17,5816516115717	0,000471039841328717	0,0148729011992779	XM_005083322.4	ATP synthase F1 subunit delta (Atp5f1d), mRNA
XM-040729611.1	0,656956752851264	3,98391508550397	17,5720946228502	0,000472280779850242	0,0149035621636856	XM_040729611.1	alpha-1,3-mannosyl-glycoprotein 4-beta-N-acetylglucosaminyltransferase A (Mgat4a), transcript variant X1, mRNA
XM-038003484.1	-0,75329783377387	1,19131724127977	27,1327419381742	0,000473156474043129	0,0149169168853703	XM_038003484.1	5-hydroxymethylcytosine binding, ES cell specific (HMCES), transcript variant X1, mRNA
XM-005079451.4	-0,784587309014013	7,65534083024678	17,5646939702662	0,00047324421235638	0,0149169168853703	XM_005079451.4	proteasome 20S subunit beta 2 (Psmb2), mRNA
XM-040743908.1	0,547755491284598	6,88384628832672	27,1091427269074	0,000474645562402572	0,014952553644107	XM_040743908.1	ATP synthase F(0) complex subunit C2, mitochondrial-like (LOC101831893), mRNA
XM-037997344.1	1,46320382863684	0,655201664575673	27,0867680884537	0,000476062633294956	0,0149886447326572	XM_037997344.1	interferon induced transmembrane protein 10 (IFITM10), mRNA
XM-040756352.1	1,98090728838651	6,40073519997788	17,5386103461221	0,000476657217825173	0,0149988137875654	XM_040756352.1	alpha-L-fucosidase 1 (Fuca1), transcript variant X1, mRNA
XM-038003672.1	0,812027291493652	0,707571916656482	27,0488175511805	0,000478477936172471	0,0150475316327953	XM_038003672.1	poly(A) binding protein cytoplasmic 4 (PABPC4), transcript variant X4, mRNA
XM-038006654.1	1,51579419757626	2,73038406738992	27,0267484380752	0,000479889325068312	0,0150826193439457	XM_038006654.1	dystrobrevin beta (DTNB), mRNA
XM-038001827.1	1,24915457825223	0,759506746069995	27,0228388550558	0,000480139881331605	0,0150826193439457	XM_038001827.1	solute carrier family 39 member 10 (SLC39A10), transcript variant X3, mRNA
XM-040747509.1	-2,35430723039436	10,7212574987899	17,5044287906059	0,000481171139784621	0,0151056921814883	XM_040747509.1	placenta associated 8 (Plac8), mRNA
XM-021228951.2	0,445790601985694	5,19718394821375	17,5025437087579	0,000481421451532293	0,0151056921814883	XM_021228951.2	golgi glycoprotein 1 (Glg1), mRNA
XM-037990579.1	0,879740848969783	0,872290749842102	26,9790717305668	0,000482955675050766	0,0151452266888152	XM_037990579.1	argininosuccinate lyase (ASL), transcript variant X3, mRNA
XM-040753609.1	-0,477391001754666	3,9809031891859	17,4727479242734	0,000485397107131792	0,0152131497413429	XM_040753609.1	coenzyme Q10B (Coq10b), transcript variant X2, mRNA
XM-007999856.2	-0,549559390296809	2,48565351908932	26,9201636018721	0,000486777266013268	0,0152477525458405	XM_007999856.2	ADP ribosylation factor GTPase activating protein 2 (ARFGAP2), transcript variant X1, mRNA
XM-005077543.4	-0,528470518226023	1,54350341943186	17,4544936078956	0,000487850727427789	0,0152727146096781	XM_005077543.4	mediator complex subunit 15 (Med15), transcript variant X1, mRNA
XR-005239090.1	1,27789681484314	0,43022225294264	26,8921949377663	0,000488604534385444	0,0152876469160916	XR_005239090.1	uncharacterized LOC119622472 (LOC119622472), ncRNA
XM-021225996.2	0,671808662886753	6,71921783675612	17,4413492002455	0,000489626010205646	0,0153109324958078	XM_021225996.2	nucleosome assembly protein 1 like 1 (Nap1l1), transcript variant X1, mRNA
XM-038006560.1	-0,599939031921642	-0,292874409035759	31,903936393653	0,000490368043443613	0,0153167703266676	XM_038006560.1	TATA-box binding protein associated factor, RNA polymerase I subunit B (TAF1B), transcript variant X5, mRNA
XM-005084440.4	-0,519243454744782	1,34314358885631	17,4345453760999	0,000490547741937907	0,0153167703266676	XM_005084440.4	nuclear factor related to kappaB binding protein (Nfrkb), transcript variant X1, mRNA
XM-037993865.1	-0,704202965561166	0,140562824642417	26,8581211615771	0,000490841920545119	0,0153167703266676	XM_037993865.1	transmembrane protein 106A (TMEM106A), transcript variant X7, mRNA
XM-008013481.2	0,927252768278421	1,78230075659192	26,8569031916523	0,000490922125854731	0,0153167703266676	XM_008013481.2	solute carrier family 17 member 5 (SLC17A5), transcript variant X2, mRNA
XM-008015227.2	1,62045817423734	-0,110268741553588	26,8176757846758	0,000493513835558559	0,0153851192856108	XM_008015227.2	hyaluronan mediated motility receptor (LOC103244927), transcript variant X1, mRNA
XM-040737325.1	-0,612418322516126	4,52040784310174	17,4105580865086	0,000493812717026825	0,0153851192856108	XM_040737325.1	sepiapterin reductase (LOC101830960), mRNA
XM-005072368.4	-0,519717551648362	4,86331826646074	17,409563714087	0,000493948582018468	0,0153851192856108	XM_005072368.4	ribosomal protein L7 like 1 (Rpl7l1), mRNA
XM-040733711.1	-0,507833484384885	3,41945026873406	17,402902289765	0,000494859826233482	0,0154048134407654	XM_040733711.1	G-patch domain and KOW motifs (Gpkow), mRNA
XM-040756125.1	-0,503072072065476	3,20071619030964	17,3984622552955	0,000495468230611902	0,0154150634182038	XM_040756125.1	terminal uridylyl transferase 7 (Tut7), transcript variant X6, mRNA
XM-005066009.4	2,11797785460303	1,60254116751271	17,3958649500457	0,000495824515227408	0,0154174622910577	XM_005066009.4	cell division cycle associated 3 (Cdca3), transcript variant X3, mRNA
XM-007977297.2	1,21437051571522	0,446854289089575	26,7692469898102	0,000496736398964389	0,0154248185336134	XM_007977297.2	ankyrin repeat domain 35 (ANKRD35), transcript variant X1, mRNA
XM-007981769.2	1,49584982544094	2,5197677664303	26,7678220085721	0,000496831606387551	0,0154248185336134	XM_007981769.2	carboxypeptidase vitellogenic like (CPVL), transcript variant X1, mRNA
XM-005069141.4	2,23343775699223	0,804695664211643	17,3880442406559	0,000496899032509384	0,0154248185336134	XM_005069141.4	cysteine dioxygenase type 1 (Cdo1), mRNA
XM-005065801.4	0,513299582058688	2,56101687680179	17,3804993217383	0,000497938101182885	0,0154483897189459	XM_005065801.4	mediator complex subunit 23 (Med23), transcript variant X1, mRNA
XM-040749348.1	1,64656795597638	0,0985599069115456	26,7460377833472	0,000498289837143524	0,0154506221035452	XM_040749348.1	WAP four-disulfide core domain protein 18-like (LOC121141445), transcript variant X2, mRNA
XM-005063848.4	-0,926555532959449	1,54621924111394	17,3637775842099	0,000500249562720831	0,0155026834184597	XM_005063848.4	diacylglycerol lipase alpha (Dagla), mRNA
XM-040729281.1	4,91709178644372	-0,0176137818428596	17,3572889891697	0,000501149683766456	0,0155218677152657	XM_040729281.1	glutathione S-transferase A3 (LOC101840807), transcript variant X1, mRNA
XM-038000952.1	-1,09455046469934	0,580693253982788	26,6986859363285	0,000501477503685213	0,0155233148338073	XM_038000952.1	nuclear receptor coactivator 7 (NCOA7), transcript variant X4, mRNA
XM-007974339.2	0,663412569228726	8,41504301828154	26,6653475914916	0,000503736642108433	0,0155740788312098	XM_007974339.2	60S ribosomal protein L32 (LOC103222559), mRNA
XM-005065924.4	-0,948352505954266	5,70580506589095	17,3374377728657	0,000503914666788213	0,0155740788312098	XM_005065924.4	T cell activation RhoGTPase activating protein (LOC101833978), mRNA
XM-007968708.2	-3,21768897250258	5,22795544728016	26,6528784127952	0,000504584773591011	0,0155740788312098	XM_007968708.2	MX dynamin like GTPase 1 (MX1), transcript variant X3, mRNA
XM-040733282.1	-0,6640867285733	1,75591891707789	17,3324067832519	0,000504618088988898	0,0155740788312098	XM_040733282.1	FA complementation group F (Fancf), transcript variant X6, mRNA
XM-005081907.4	-0,420494188772217	5,67765069032232	17,3322480161748	0,000504640305146259	0,0155740788312098	XM_005081907.4	BCL10 immune signaling adaptor (Bcl10), mRNA
XM-013110623.3	0,503050624599648	5,14622049009932	17,3310389586357	0,000504809523175894	0,0155740788312098	XM_013110623.3	signal sequence receptor subunit 1 (Ssr1), transcript variant X1, mRNA
XM-005085958.4	0,457839990349601	3,82061206681838	17,3171613264278	0,000506756322011878	0,0156254110143964	XM_005085958.4	TBL1X receptor 1 (Tbl1xr1), transcript variant X1, mRNA
XR-005870101.1	-2,30288583857506	4,15166774779843	17,314689154919	0,000507103997514649	0,0156274057805519	XR_005870101.1	uncharacterized LOC110341283 (LOC110341283), ncRNA
XM-007972745.2	-0,739754156786466	1,09777249116938	26,5816769093738	0,000509461091837529	0,0156912879730261	XM_007972745.2	ring finger protein 8 (RNF8), transcript variant X1, mRNA
XM-005081365.3	-0,62670499048743	2,54544680323378	17,7848157419926	0,000510229496120076	0,0157061949240441	XM_005081365.3	RAN binding protein 3 (Ranbp3), transcript variant X2, mRNA
XM-013115434.3	-3,26585628119236	-0,961580855971546	17,2834405018052	0,000511521510476115	0,0157308798994004	XM_013115434.3	germ cell associated 1 (Gsg1), transcript variant X3, mRNA
XM-005076981.4	-0,966617334968053	2,73066546848156	17,2828800963305	0,00051160112087721	0,0157308798994004	XM_005076981.4	ring finger protein 135 (Rnf135), mRNA
XM-040741949.1	-0,740864854834917	5,23606605363853	17,2689804413596	0,000513580081431469	0,0157829418013197	XM_040741949.1	histidyl-tRNA synthetase 1 (Hars1), mRNA
XM-005070184.4	0,747435300493718	0,488052798082651	20,8522985206498	0,000514050992742794	0,0157886273766563	XM_005070184.4	endonuclease V (Endov), transcript variant X4, mRNA
NM-001281344.1	-3,10144517504421	7,6255529023774	17,2511917961596	0,000516125108344288	0,0158435202797137	NM_001281344.1	C-X-C motif chemokine ligand 10 (Cxcl10), mRNA
XM-038001035.1	-3,07299695470572	0,462088276228414	26,4770176303207	0,000516732995006494	0,0158533682867992	XM_038001035.1	coiled-coil domain-containing protein 162 (LOC103240604), transcript variant X4, mRNA
XM-007973404.2	2,58656690633035	-1,51990488091124	26,4633994747386	0,000517688437186435	0,0158738624404129	XM_007973404.2	histone cluster 1, H2al (HIST1H2AL), mRNA
XM-005084613.4	-0,503334351886374	1,70505678970206	17,2276256322038	0,000519518250543666	0,0159012733476366	XM_005084613.4	AAR2 splicing factor (Aar2), transcript variant X2, mRNA
XM-013116159.3	-0,849545389242968	0,628551874476357	17,2268093362471	0,000519636225476687	0,0159012733476366	XM_013116159.3	STAM binding protein like 1 (Stambpl1), transcript variant X3, mRNA
XM-005079348.4	-0,895671980129836	3,0909520412409	17,2267491359089	0,000519644927086984	0,0159012733476366	XM_005079348.4	migration and invasion inhibitory protein (LOC101840300), mRNA
XM-040753145.1	2,79466254031481	0,817840355144811	17,2261319679972	0,000519734144438725	0,0159012733476366	XM_040753145.1	fibroblast growth factor receptor 2 (Fgfr2), transcript variant X11, mRNA
XM-007968542.2	0,836426833647667	0,312168119502659	26,4233075849995	0,00052051372731843	0,0159163067981357	XM_007968542.2	structural maintenance of chromosomes 2 (SMC2), transcript variant X2, mRNA
XM-008010519.2	2,52848818379902	-0,413936660627828	26,4191071575695	0,000520810814023542	0,0159165779710216	XM_008010519.2	5',3'-nucleotidase, mitochondrial (NT5M), transcript variant X3, mRNA
XM-008007973.2	1,25706973307822	-1,31779826138482	26,4071402701747	0,000521658333112962	0,0159336613870742	XM_008007973.2	non-SMC condensin I complex subunit H (NCAPH), transcript variant X2, mRNA
XM-038004071.1	1,09517070320219	-0,0121979564525661	26,4023195575503	0,000522000218293875	0,015935290246026	XM_038004071.1	kinesin family member 15 (KIF15), transcript variant X1, mRNA
XM-005073399.4	-3,52285419723417	3,32321096971396	17,2031918225889	0,000523062414553271	0,0159488349704138	XM_005073399.4	leiomodin 1 (Lmod1), mRNA
XM-040748534.1	1,18160047014165	0,988642111394283	17,2021914583458	0,000523208088265197	0,0159488349704138	XM_040748534.1	ADAM metallopeptidase with thrombospondin type 1 motif 2 (Adamts2), transcript variant X1, mRNA
XM-005084772.4	-1,84437101492263	1,12481499012003	17,2014896191336	0,000523310317369074	0,0159488349704138	XM_005084772.4	Spi-B transcription factor (Spib), transcript variant X2, mRNA
XM-007977569.2	-0,709241580301762	0,786430834881363	26,373241795723	0,00052406818783667	0,0159588096941405	XM_007977569.2	DEAD-box helicase 20 (DDX20), transcript variant X1, mRNA
XM-005077984.4	-0,691643083139886	1,89171098284404	17,1952813337277	0,000524215572670776	0,0159588096941405	XM_005077984.4	RPTOR independent companion of MTOR complex 2 (Rictor), transcript variant X1, mRNA
XM-005087017.4	0,506971685679057	3,94743264406268	17,1917680805497	0,000524728622350832	0,0159656249626267	XM_005087017.4	heterogeneous nuclear ribonucleoprotein C (Hnrnpc), transcript variant X5, mRNA
XM-040740302.1	-0,656521640497703	2,23680617667356	17,1897905275417	0,000525017654138237	0,0159656249626267	XM_040740302.1	glutamine rich 1 (Qrich1), transcript variant X1, mRNA
XR-005241377.1	-2,06705160859335	-0,703891803982728	26,3489798212062	0,00052580127365431	0,0159806546704929	XR_005241377.1	uncharacterized LOC119618292 (LOC119618292), transcript variant X3, misc_RNA
XM-007984631.2	1,75797623849171	-0,0603427775711477	26,3424919694502	0,000526265892499995	0,0159859778038612	XM_007984631.2	small integral membrane protein 22 (SMIM22), transcript variant X1, mRNA
XM-005067447.3	4,29769927680105	0,244515118471838	17,1759510661108	0,000527045317594577	0,0160008524567581	XM_005067447.3	PICALM interacting mitotic regulator (Pimreg), transcript variant X2, mRNA
XM-005069566.4	0,517372277042542	5,05268661052954	17,1674932570607	0,000528288765036133	0,0160297905276678	XM_005069566.4	reticulocalbin 2 (Rcn2), mRNA
XM-007995379.2	-1,03151076987479	-0,111414371641171	26,2979170956746	0,00052947156166047	0,0160515499110799	XM_007995379.2	zinc finger protein 44 (LOC103233966), transcript variant X4, mRNA
XM-005084882.4	-0,685988461355715	2,56171506711881	17,1580829068896	0,000529676070983393	0,0160515499110799	XM_005084882.4	inflammation and lipid regulator with UBA-like and NBR1-like domains (Ilrun), transcript variant X2, mRNA
XM-037993864.1	-0,684116897079003	0,158385530110937	26,2844053590192	0,000530447952813406	0,0160515499110799	XM_037993864.1	transmembrane protein 106A (TMEM106A), transcript variant X1, mRNA
XM-005081038.4	-0,575473825412445	3,62106752328041	17,152423425064	0,000530512352907583	0,0160515499110799	XM_005081038.4	mitochondrial E3 ubiquitin protein ligase 1 (Mul1), mRNA
XM-040754553.1	1,77861357763541	-0,486599542946185	17,1518982860392	0,000530590024947546	0,0160515499110799	XM_040754553.1	MDS1 and EVI1 complex locus (Mecom), transcript variant X7, mRNA
XM-040753597.1	1,78941483591905	1,39228205371842	17,1505764515327	0,000530785590014566	0,0160515499110799	XM_040753597.1	serine protease 8 (Prss8), transcript variant X1, mRNA
XM-005069703.4	0,537553261790599	3,44976262154975	17,1488541743228	0,000531040520200329	0,0160515499110799	XM_005069703.4	acyl-CoA dehydrogenase family member 9 (Acad9), mRNA
XM-005086187.4	-0,628122499904825	3,52338161807903	17,1405567147449	0,000532270604974647	0,0160799299174617	XM_005086187.4	nuclear receptor 2C2 associated protein (LOC101825447), transcript variant X1, mRNA
XM-005077005.4	-0,794833377969163	4,64036957815645	17,1257730464235	0,000534470083742253	0,0161375483349274	XM_005077005.4	transmembrane protein 199 (Tmem199), mRNA
XM-038006558.1	-0,641935808677898	-0,241755709541896	26,2123700009524	0,000535690416145824	0,0161611056318323	XM_038006558.1	TATA-box binding protein associated factor, RNA polymerase I subunit B (TAF1B), transcript variant X2, mRNA
XM-013117543.3	0,884248409565778	0,0836352511454156	17,1166287467549	0,000535835586192324	0,0161611056318323	XM_013117543.3	PPFIA binding protein 2 (Ppfibp2), transcript variant X4, mRNA
XM-040728667.1	0,915682089731722	2,40227335975659	17,1040914301358	0,000537714043562676	0,0162089084834635	XM_040728667.1	glucocorticoid induced 1 (Glcci1), transcript variant X2, mRNA
XM-040748525.1	2,18019951362861	4,29909566361361	17,102079805046	0,000538016122072574	0,016209166571378	XM_040748525.1	leukotriene C4 synthase (Ltc4s), transcript variant X4, mRNA
XM-007965776.2	-1,44074574935313	2,45738283028977	26,1746511797253	0,000538460514486072	0,0162137096248521	XM_007965776.2	spermatogenesis associated serine rich 2 like (SPATS2L), transcript variant X2, mRNA
XM-040745695.1	0,41378067846022	4,4487245694894	17,0901224260271	0,000539815600556021	0,016242421084727	XM_040745695.1	DnaJ heat shock protein family (Hsp40) member C10 (Dnajc10), mRNA
XM-005078273.4	5,67993772581598	0,513043273656281	17,0888845801358	0,000540002265528733	0,016242421084727	XM_005078273.4	dynein axonemal heavy chain 6 (Dnah6), mRNA
XM-008004063.2	0,776407289116679	3,19051201636315	26,1245032602035	0,000542170371368975	0,0162845599143678	XM_008004063.2	nucleosome assembly protein 1 like 1 (NAP1L1), transcript variant X3, mRNA
XM-040731316.1	0,380824690498594	3,99497603069247	17,0739037764975	0,000542267018634202	0,0162845599143678	XM_040731316.1	anaphase promoting complex subunit 5 (Anapc5), transcript variant X1, mRNA
XM-040738403.1	2,10218367078194	0,490038683227542	17,0736135106365	0,000542311003875443	0,0162845599143678	XM_040738403.1	hematopoietic prostaglandin D synthase (Hpgds), transcript variant X3, mRNA
XM-005064943.4	-0,582829638033167	6,3354678364777	17,0718207363405	0,000542582758265189	0,0162845599143678	XM_005064943.4	proteasome 26S subunit, ATPase 3 (Psmc3), mRNA
XM-005072977.4	1,20608636363017	7,37137678061492	17,0622374944495	0,000544037975490333	0,0163193661914602	XM_005072977.4	heme binding protein 1 (Hebp1), mRNA
XM-005063966.4	3,21973684705997	-0,906078700315257	17,0598895768709	0,00054439516586977	0,0163207133573566	XM_005063966.4	solute carrier family 22 member 20 (LOC101825358), transcript variant X2, mRNA
XM-021235442.2	-0,719657868229763	2,10996206099821	31,9411712926131	0,000544870384303373	0,0163207133573566	XM_021235442.2	threonyl-tRNA synthetase 2, mitochondrial (Tars2), transcript variant X2, mRNA
XM-008013497.2	1,26879159673864	-1,27627061128686	26,0837578056647	0,00054520749714905	0,0163207133573566	XM_008013497.2	aurora kinase A (AURKA), transcript variant X1, mRNA
XM-040756124.1	-0,492280963547391	3,43385048183485	17,054178815044	0,000545265032310644	0,0163207133573566	XM_040756124.1	terminal uridylyl transferase 7 (Tut7), transcript variant X5, mRNA
XM-021232682.2	0,65476256167171	2,51330556626187	17,0458634009749	0,000546534393580635	0,016348703771463	XM_021232682.2	NIPA like domain containing 3 (Nipal3), transcript variant X1, mRNA
XM-013123003.3	-0,671763379866367	2,97559239911803	17,0441767540309	0,000546792261804507	0,016348703771463	XM_013123003.3	splicing factor 3a subunit 2 (Sf3a2), transcript variant X2, mRNA
XM-007969672.2	0,638186830724412	1,42009392145561	26,0463450291415	0,000548014398962583	0,0163759514446293	XM_007969672.2	death associated protein kinase 1 (DAPK1), transcript variant X7, mRNA
XM-005069198.4	-1,78279191724561	0,294838327707804	17,0343544726956	0,000548296650389678	0,0163759514446293	XM_005069198.4	sprouty RTK signaling antagonist 4 (Spry4), transcript variant X1, mRNA
XM-008020012.2	0,956117192984437	1,91801221692956	26,0069581840893	0,000550988368093909	0,0164474495349287	XM_008020012.2	anaphase promoting complex subunit 15 (ANAPC15), transcript variant X7, mRNA
XM-040740672.1	-1,53840131502696	0,621870016086032	17,0120619322603	0,000551728024235249	0,0164597107138274	XM_040740672.1	family with sequence similarity 167 member A (Fam167a), transcript variant X3, mRNA
XM-005077750.4	-0,40218815133552	3,07892062630178	19,5454528687357	0,000551995223852099	0,0164597107138274	XM_005077750.4	HMG-box containing 4 (Hmgxb4), transcript variant X2, mRNA
XM-021229162.2	1,97518393125518	-0,673725799989246	31,8148522906741	0,000553509012948039	0,0164899228360247	XM_021229162.2	kinesin family member 14 (Kif14), transcript variant X2, mRNA
XM-040738368.1	-0,621373603948055	1,75382999313667	16,9999286477331	0,000553605623243332	0,0164899228360247	XM_040738368.1	SUMO-specific isopeptidase USPL1-like (LOC121136877), mRNA
XM-005085368.4	-2,1435860102194	2,98515313075338	16,9854226620697	0,000555859682507273	0,0165363547328504	XM_005085368.4	frizzled class receptor 4 (Fzd4), transcript variant X1, mRNA
XM-037985431.1	0,556311987717211	4,50915879389154	25,9385744551182	0,000556198435105576	0,0165363547328504	XM_037985431.1	WASP family member 2 (WASF2), transcript variant X2, mRNA
XM-040745734.1	-0,576750372455268	3,8172396503919	16,9831685829838	0,000556210851041173	0,0165363547328504	XM_040745734.1	formin binding protein 4 (Fnbp4), transcript variant X1, mRNA
XM-005070849.4	-1,29768694119328	5,89249111967119	16,9821974791197	0,000556362217398885	0,0165363547328504	XM_005070849.4	DNA damage inducible transcript 4 (Ddit4), mRNA
XM-005064247.4	0,915800345917973	3,16194295530601	16,9782110185234	0,000556984066677189	0,0165434484551712	XM_005064247.4	fucose mutarotase (Fuom), transcript variant X3, mRNA
XM-005075837.4	0,916590420115737	2,7900945140424	16,9768277432842	0,000557200024022498	0,0165434484551712	XM_005075837.4	ATP binding cassette subfamily C member 3 (Abcc3), transcript variant X1, mRNA
XM-005078548.4	1,27135514053242	1,73614576822179	16,9727938129471	0,000557830331952957	0,0165532628972435	XM_005078548.4	adaptor related protein complex 1 subunit mu 2 (Ap1m2), transcript variant X1, mRNA
XM-037996578.1	-0,968310390893185	2,07945068010757	25,9096683164721	0,000558418713611499	0,0165618233300115	XM_037996578.1	adenylate kinase 2 (AK2), transcript variant X4, mRNA
XM-040753588.1	-2,94532205183967	0,886644464520804	16,9669113429385	0,000558750892394894	0,0165627800760148	XM_040753588.1	aldehyde oxidase 1 (LOC101842897), transcript variant X1, mRNA
XM-040741397.1	-0,968408576640731	3,03172836600501	16,9643207690826	0,000559156830211807	0,0165659210255455	XM_040741397.1	interleukin 7 (Il7), transcript variant X1, mRNA
XM-040739968.1	1,25473334557821	1,41615716614381	16,9523580154236	0,000561035609991909	0,016612670523428	XM_040739968.1	death associated protein kinase 2 (Dapk2), transcript variant X2, mRNA
XM-040745081.1	0,672606175069436	2,34038926953443	16,9437444657248	0,000562392716722776	0,0166439310762586	XM_040745081.1	dynein 2 intermediate chain 2 (Dync2i2), mRNA
XR-005872966.1	-1,92012102161326	2,30525978152628	16,9327956121164	0,000564123010627783	0,0166861966464428	XR_005872966.1	uncharacterized LOC121135843 (LOC121135843), ncRNA
XM-040751935.1	-0,412911702583078	5,39827505402113	16,903516531254	0,000568779132257632	0,0168149137043873	XM_040751935.1	deoxynucleotidyltransferase terminal interacting protein 2 (Dnttip2), mRNA
XM-007960176.2	1,95215866311866	-0,267676183926272	25,7443229909501	0,000571327536169024	0,0168802601255506	XM_007960176.2	SMAD family member 9 (SMAD9), transcript variant X3, mRNA
XM-008015322.2	-0,566527721965444	2,98092232035206	25,740871059948	0,000571600869817101	0,0168802601255506	XM_008015322.2	biorientation of chromosomes in cell division 1 (BOD1), transcript variant X2, mRNA
XM-037989904.1	-1,15411558490788	0,222639284800275	25,7328607863608	0,000572235757241432	0,0168899772623735	XM_037989904.1	60S ribosomal protein L21-like (LOC119621182), mRNA
XM-021231029.2	-0,740028047572836	5,22148172948987	16,8794078251504	0,000572644981999074	0,0168930269689727	XM_021231029.2	zinc and ring finger 2 (Znrf2), transcript variant X1, mRNA
XM-038003455.1	2,54128141716103	2,98961761415043	25,7122455869754	0,000573873637796911	0,0169097862298183	XM_038003455.1	coiled-coil-helix-coiled-coil-helix domain containing 6 (CHCHD6), transcript variant X1, mRNA
XM-005070597.4	-0,604263223602445	5,03748480074339	16,8712046542788	0,000573966992625522	0,0169097862298183	XM_005070597.4	NOP58 ribonucleoprotein (Nop58), transcript variant X1, mRNA
XM-040732191.1	-0,602238011890619	1,77709282322267	16,868029702512	0,000574479569742608	0,0169097862298183	XM_040732191.1	PBX/knotted 1 homeobox 1 (Pknox1), transcript variant X1, mRNA
XM-038005974.1	-0,856798546605818	-0,0101490295414716	25,7038238920236	0,000574544378326641	0,0169097862298183	XM_038005974.1	PHD finger protein 1 (PHF1), transcript variant X3, mRNA
XM-005067213.4	-0,439613286604395	3,44362628682154	16,8663923390562	0,000574744110411578	0,0169097862298183	XM_005067213.4	microspherule protein 1 (Mcrs1), transcript variant X2, mRNA
XM-038001033.1	-3,05268093566415	0,470371398947248	25,6965129287342	0,000575127426527455	0,0169120537819767	XM_038001033.1	coiled-coil domain-containing protein 162 (LOC103240604), transcript variant X2, mRNA
XM-040744710.1	0,526655976502608	2,80986702207443	16,8549339168585	0,000576599169498796	0,016937769866154	XM_040744710.1	myotubularin 1 (Mtm1), transcript variant X1, mRNA
XM-008008367.2	1,14402842685536	-0,377231458832561	25,6778959329988	0,000576615372815614	0,016937769866154	XM_008008367.2	BUB1 mitotic checkpoint serine/threonine kinase (BUB1), transcript variant X1, mRNA
XM-040745947.1	-0,838021803958109	2,75513170491868	16,8500585238013	0,000577390479820961	0,0169515214554135	XM_040745947.1	proline rich and Gla domain 4 (Prrg4), transcript variant X2, mRNA
XM-005075516.4	1,17288161373165	1,68570592120817	16,8428031978512	0,000578570296756223	0,0169740134652978	XM_005075516.4	death associated protein kinase 2 (Dapk2), transcript variant X1, mRNA
XM-038006559.1	-0,614421366474939	-0,357677510450395	25,6489563134793	0,000578937627395152	0,0169740134652978	XM_038006559.1	TATA-box binding protein associated factor, RNA polymerase I subunit B (TAF1B), transcript variant X4, mRNA
XM-005079052.4	0,415443647726049	1,51391665994605	18,1852724574818	0,000579078686234627	0,0169740134652978	XM_005079052.4	NBAS subunit of NRZ tethering complex (Nbas), transcript variant X5, mRNA
XM-005083172.4	0,853919190738484	7,60433649454608	16,8261166349732	0,000581293905678006	0,0170299069746219	XM_005083172.4	arachidonate 5-lipoxygenase activating protein (LOC101838694), transcript variant X1, mRNA
XM-005086844.4	-2,68888168609091	5,61116938920759	16,8119656879865	0,000583614773016983	0,0170888346898674	XM_005086844.4	complement C4A (Rodgers blood group) (C4a), transcript variant X2, mRNA
XM-040734250.1	4,90617448285261	1,68170562367117	16,7932971278101	0,00058669227437619	0,0171698192108568	XM_040734250.1	IgGFc-binding protein-like (LOC121135465), mRNA
XM-005081688.4	1,40357549954407	1,21814480542539	16,7914220820202	0,000587002366183137	0,0171698192108568	XM_005081688.4	small integral membrane protein 22 (Smim22), transcript variant X2, mRNA
XM-021235510.2	0,481406918026998	6,44686977307527	16,7833692974146	0,000588336186402899	0,017199723429282	XM_021235510.2	mitochondrial ribosomal protein L36 (Mrpl36), mRNA
XM-005078422.4	0,567727822458957	4,10606013928917	16,7677251589799	0,000590937000210731	0,0172666163490145	XM_005078422.4	death associated protein kinase 1 (Dapk1), mRNA
XR-005234973.1	1,33354407984946	-0,528944190164055	25,4829035413972	0,000592483992020056	0,0173026631281415	XR_005234973.1	uncharacterized LOC119618587 (LOC119618587), ncRNA
XM-005065575.4	-0,651803823071873	3,29449093885766	16,749422204752	0,000593996009163279	0,0173349067943201	XM_005065575.4	peptidylprolyl isomerase domain and WD repeat containing 1 (Ppwd1), mRNA
XM-005070781.3	-0,501663663987564	4,65720476143194	16,7481105878859	0,000594215894568449	0,0173349067943201	XM_005070781.3	ubiquitin conjugating enzyme E2 D1 (Ube2d1), transcript variant X2, mRNA
XR-489499.2	-1,32066776049339	1,28420496573982	25,4537097713878	0,00059490515524918	0,0173410600748949	XR_489499.2	uncharacterized LOC103214385 (LOC103214385), ncRNA
XM-040752116.1	-0,810745482998394	1,01592324217869	16,7431111700785	0,00059505484647845	0,0173410600748949	XM_040752116.1	leucine rich repeats and immunoglobulin like domains 2 (Lrig2), transcript variant X4, mRNA
XM-005071794.4	-0,408998149990974	4,34905049224848	16,7381711217768	0,000595885123969624	0,0173560970918241	XM_005071794.4	AT-rich interaction domain 4B (Arid4b), transcript variant X1, mRNA
XM-007978205.2	-2,2111188819997	3,92835550510138	25,4363568125932	0,000596349997157966	0,0173604808872175	XM_007978205.2	DnaJ heat shock protein family (Hsp40) member B4 (DNAJB4), transcript variant X1, mRNA
XM-021234984.2	-0,56788818279094	1,92360142730273	16,7276834581712	0,000597652048600989	0,0173892185099795	XM_021234984.2	far upstream element binding protein 1 (Fubp1), transcript variant X3, mRNA
XM-038008948.1	2,63790478784204	-1,48447882704006	25,4050207772634	0,000598969896645564	0,0174183852408397	XM_038008948.1	ribonucleoside-diphosphate reductase subunit M2-like (LOC119627902), mRNA
XM-005086397.4	-0,643132694515055	2,37435138910803	16,7148217867744	0,000599826861635458	0,0174341255826087	XM_005086397.4	PNMA family member 1 (Pnma1), mRNA
XM-007968623.2	-0,943032251615835	3,73608132518979	25,3726362314396	0,000601692143083558	0,0174791409309029	XM_007968623.2	tripartite motif containing 14 (TRIM14), transcript variant X1, mRNA
XM-021229509.2	-0,523459614388488	4,05985149120426	16,6981503898309	0,000602658921807018	0,0174821745641026	XM_021229509.2	ring finger protein 169 (Rnf169), transcript variant X1, mRNA
XM-040750646.1	1,40125034895545	1,45107157426779	16,697517655847	0,000602766698969063	0,0174821745641026	XM_040750646.1	transmembrane protein 45A (LOC101839044), transcript variant X2, mRNA
XM-005066748.4	-0,551935857947954	4,8869041997623	16,6967508879831	0,000602897335482641	0,0174821745641026	XM_005066748.4	valosin containing protein interacting protein 1 (Vcpip1), mRNA
XR-002382962.2	-1,90439476956308	3,26986242923508	16,6957796988092	0,000603062844861211	0,0174821745641026	XR_002382962.2	uncharacterized LOC110341071 (LOC110341071), transcript variant X1, ncRNA
XM-005063891.4	-1,33779187885092	0,587308328025629	16,6802327590047	0,000605719203715786	0,0175431060234561	XM_005063891.4	spindlin interactor and repressor of chromatin binding (Spindoc), transcript variant X2, mRNA
XM-013125678.3	-0,530994499487638	2,27169197971236	16,6797606427382	0,000605800072191997	0,0175431060234561	XM_013125678.3	zinc finger and SCAN domain containing 26 (Zscan26), transcript variant X1, mRNA
XM-005084866.4	-0,892953637227869	5,53904373388457	16,6759464329791	0,000606453844192226	0,0175528339054882	XM_005084866.4	BCL2 antagonist/killer 1 (Bak1), mRNA
XM-037986038.1	-0,431806502446608	2,56618683036916	25,3089152010971	0,00060709248629698	0,0175572343449888	XM_037986038.1	AT-rich interaction domain 4B (ARID4B), transcript variant X6, mRNA
XM-007989805.2	-1,02948761220586	0,369702690916272	25,3071639177057	0,000607241735457928	0,0175572343449888	XM_007989805.2	signal induced proliferation associated 1 like 2 (SIPA1L2), transcript variant X3, mRNA
XM-005078377.4	0,388237705659008	6,33663875405765	16,6579752681141	0,000609544709078859	0,017614598123585	XM_005078377.4	DEAD-box helicase 46 (Ddx46), mRNA
XM-037992299.1	-1,03228530880216	-0,139674159391536	25,2522212150146	0,000611946785890911	0,0176747642803555	XM_037992299.1	zinc finger protein 44 (LOC103233966), transcript variant X5, mRNA
XM-040736886.1	0,753585422181234	7,42590169277821	16,6299720239079	0,000614395817939121	0,0177335821416711	XM_040736886.1	SWI5 homologous recombination repair protein (Swi5), mRNA
XM-005081362.4	-0,655247337148454	2,6537385631025	16,6286524983941	0,00061462545667026	0,0177335821416711	XM_005081362.4	vimentin type intermediate filament associated coiled-coil protein (Vmac), mRNA
XM-007967011.2	0,626664615250923	1,2124467808618	25,2141136905361	0,000615236131756089	0,0177419321880409	XM_007967011.2	deoxythymidylate kinase (DTYMK), transcript variant X4, mRNA
XM-040750096.1	3,12932307063074	1,48629150968922	16,6233008907005	0,000615557778695459	0,0177419429909593	XM_040750096.1	ST6 N-acetylgalactosaminide alpha-2,6-sialyltransferase 1 (St6galnac1), transcript variant X1, mRNA
XM-005088346.4	-0,433122815117219	4,78864661365561	16,6181067681255	0,000616464162381385	0,0177587985932966	XM_005088346.4	heterogeneous nuclear ribonucleoprotein H2 (Hnrnph2), transcript variant X1, mRNA
XM-005085713.4	-1,53052094238184	8,10070176909865	16,6149857803905	0,000617009491006238	0,017765240944384	XM_005085713.4	TIMP metallopeptidase inhibitor 1 (Timp1), transcript variant X2, mRNA
XM-013126136.2	-2,06056227014799	-1,72786251685482	21,7491626944328	0,000617425485336125	0,017767954665035	XM_013126136.2	olfactomedin-4 (LOC101826498), mRNA
XM-005083032.4	-0,367837601026828	4,07323285083081	16,6079422306894	0,000618242170998099	0,0177803502893015	XM_005083032.4	THO complex 1 (Thoc1), mRNA
XM-013119903.3	0,528865292170773	1,30308802701782	16,6064700387353	0,000618500161265901	0,0177803502893015	XM_013119903.3	phosphorylase kinase regulatory subunit beta (Phkb), transcript variant X3, mRNA
XM-007986735.2	-1,62377590194823	2,07627990510999	25,1499399023426	0,000620824062623636	0,0178378709856023	XM_007986735.2	sterile alpha motif domain containing 4A (SAMD4A), transcript variant X1, mRNA
XM-040743308.1	-0,458415266914623	4,5558729565445	16,5831439380983	0,000622603828481038	0,0178730620225642	XM_040743308.1	STE20 like kinase (Slk), transcript variant X1, mRNA
XM-040739577.1	-0,626648051961263	3,96035416176359	16,5826212108603	0,000622696134496115	0,0178730620225642	XM_040739577.1	5'-3' exoribonuclease 1 (Xrn1), transcript variant X1, mRNA
XM-040732371.1	-0,527093066863334	4,71547852841649	16,5753086475057	0,000623989016638594	0,0179008672492726	XM_040732371.1	flotillin 1 (Flot1), transcript variant X3, mRNA
XM-040737693.1	-0,800911225861334	6,98243234746861	16,5721235477928	0,000624553080428596	0,0179077462687377	XM_040737693.1	calcyclin binding protein (LOC110341106), mRNA
XM-040753084.1	2,54790240094041	1,10348795430387	16,5699879570486	0,000624931598084149	0,0179093007641925	XM_040753084.1	fibroblast growth factor receptor 2 (Fgfr2), transcript variant X1, mRNA
XM-005071435.4	-1,82881646985508	2,11316805285329	16,5652957413302	0,000625764151097545	0,0179238586515616	XM_005071435.4	Fc receptor like A (Fcrla), transcript variant X6, mRNA
XM-040749579.1	0,738722230943539	2,61654142302282	16,5472616403953	0,000628975442543633	0,0180065006941574	XM_040749579.1	pyridoxamine 5'-phosphate oxidase (Pnpo), mRNA
XM-005082006.4	1,45048969143724	1,16697477880201	16,5392659196965	0,000630405057597958	0,0180380771506682	XM_005082006.4	grainyhead like transcription factor 1 (Grhl1), transcript variant X1, mRNA
XM-040758152.1	0,489247045265187	1,7587863765045	16,5355322127763	0,00063107386720552	0,018047862891019	XM_040758152.1	transmembrane protein 181 (Tmem181), transcript variant X1, mRNA
XM-005081804.4	0,570023016827969	8,60165921664489	16,5274783492675	0,000632519212587615	0,0180798348840261	XM_005081804.4	cytochrome c oxidase subunit 6B1 (LOC101836746), mRNA
XM-005079190.4	0,50879213988845	1,29716041505131	16,5165214665971	0,000634491422251856	0,0181268258160561	XM_005079190.4	phosphorylase kinase regulatory subunit beta (Phkb), transcript variant X1, mRNA
XM-040747780.1	-0,91792282162013	1,6293292758036	16,508223504497	0,000635989564563362	0,0181602314960947	XM_040747780.1	Rho guanine nucleotide exchange factor 3 (Arhgef3), transcript variant X9, mRNA
XM-013123388.3	0,645104466959617	4,36325834528498	16,5057025709501	0,000636445477910835	0,0181638579184227	XM_013123388.3	small vasohibin binding protein (LOC101823230), transcript variant X2, mRNA
XR-005878573.1	1,24594400940557	-1,05070971120988	16,496504462543	0,000638112036768657	0,0181954500035109	XR_005878573.1	pyrroline-5-carboxylate reductase 1 (Pycr1), transcript variant X4, misc_RNA
XM-038003458.1	2,51251725075281	2,99940775798263	24,9546540612902	0,000638211405490378	0,0181954500035109	XM_038003458.1	coiled-coil-helix-coiled-coil-helix domain containing 6 (CHCHD6), transcript variant X5, mRNA
XM-040749655.1	1,25129129317044	0,132786088297038	16,4881285101542	0,000639633837793497	0,0182223953808475	XM_040749655.1	cell division cycle 6 (Cdc6), transcript variant X1, mRNA
XM-021233662.2	-0,46311081590784	3,28838995947324	16,487124800117	0,000639816468264945	0,0182223953808475	XM_021233662.2	DNA cross-link repair 1C (Dclre1c), mRNA
XM-040742681.1	-0,762155053076229	1,81866484831081	16,4836911259832	0,000640441680629738	0,018230799675823	XM_040742681.1	alkB homolog 1, histone H2A dioxygenase (Alkbh1), transcript variant X1, mRNA
XM-008013482.2	0,921808633623911	1,77407130675632	24,9166909415919	0,00064165972016645	0,0182560620229119	XM_008013482.2	solute carrier family 17 member 5 (SLC17A5), transcript variant X4, mRNA
XM-040748332.1	5,10250641049276	0,096913905504447	16,4746421948341	0,000642092576730109	0,0182589703693839	XM_040748332.1	tektin 4 (Tekt4), mRNA
XR-005241527.1	0,865790707272206	0,052896443491638	24,8809384112328	0,000644927925756117	0,0183297127884295	XR_005241527.1	methyltransferase like 8 (METTL8), transcript variant X4, misc_RNA
XM-037992521.1	-1,71654372742744	0,182792745468748	24,8774909939693	0,000645244126841717	0,0183297127884295	XM_037992521.1	notchless homolog 1 (NLE1), transcript variant X2, mRNA
XM-007977535.2	-1,47634880652147	-0,924567747401952	24,8694442563149	0,000645982914972326	0,0183412650367258	XM_007977535.2	Mov10 RISC complex RNA helicase (MOV10), transcript variant X1, mRNA
XR-499217.2	0,674552545238002	0,435621886585444	24,8653080163444	0,000646363071258202	0,0183426280817898	XR_499217.2	methyl-CpG binding domain protein 6 (MBD6), transcript variant X3, misc_RNA
XM-021229799.2	-0,522729969102369	1,49160245564678	16,4431887810142	0,000647867731499709	0,0183716757995437	XM_021229799.2	uridine-cytidine kinase 1 like 1 (Uckl1), transcript variant X3, mRNA
XM-021230112.2	0,622216124803981	5,74424702224631	16,4421902310343	0,000648052014658682	0,0183716757995437	XM_021230112.2	distal membrane arm assembly component 1 (Dmac1), mRNA
XM-040749097.1	-0,495564092793377	3,66392558860346	16,4381152054132	0,000648804665756446	0,0183835756088938	XM_040749097.1	ankyrin repeat and FYVE domain containing 1 (Ankfy1), transcript variant X1, mRNA
XM-040730505.1	4,18676034348912	-1,1005035476288	16,4351810086217	0,000649347206898346	0,0183895128993612	XM_040730505.1	glutamate rich 5 (Erich5), mRNA
XM-038003457.1	2,42213650143342	3,0210177631968	24,7967545650416	0,000652703427875392	0,0184750866740085	XM_038003457.1	coiled-coil-helix-coiled-coil-helix domain containing 6 (CHCHD6), transcript variant X4, mRNA
XM-005063899.4	-0,870864856938928	5,93283471719068	16,4122497450423	0,00065360460797573	0,0184769017306849	XM_005063899.4	stress induced phosphoprotein 1 (Stip1), transcript variant X2, mRNA
XM-005139324.4	-0,444902520311419	5,03611681365986	16,410467866129	0,000653936722268326	0,0184769017306849	XM_005139324.4	mitochondrial ribosomal protein L46 (Mrpl46), mRNA
XM-040731410.1	0,413178483132018	2,93834700061577	16,4100828678679	0,000654008504455615	0,0184769017306849	XM_040731410.1	general transcription factor IIi (Gtf2i), transcript variant X1, mRNA
XM-005076053.4	0,869620886120967	3,68588494497622	16,4095606990685	0,000654105875769393	0,0184769017306849	XM_005076053.4	GPRIN family member 3 (Gprin3), mRNA
XM-038006709.1	0,569433398036642	0,735712566177064	24,7692617419209	0,000655267358909147	0,01850024776503	XM_038006709.1	general transcription factor IIIC subunit 2 (GTF3C2), transcript variant X2, mRNA
XM-005078982.4	-0,585983216892701	4,76424886160996	16,3958217055904	0,000656673628510086	0,0185304774965973	XM_005078982.4	RAB35, member RAS oncogene family (Rab35), transcript variant X1, mRNA
XM-040742525.1	-1,68911262640932	0,892775366229832	16,3782068910154	0,000659982097730584	0,0186143265398743	XM_040742525.1	coiled-coil domain containing 85C (Ccdc85c), mRNA
XM-037991361.1	-1,39216186840256	5,89279271728051	24,7053749132257	0,000661272667660636	0,0186412056145436	XM_037991361.1	protein phosphatase 1 regulatory subunit 15A (PPP1R15A), transcript variant X2, mRNA
XM-040747211.1	-0,298173362270358	4,28622177720075	16,3660154946551	0,000662282731424629	0,0186461059200268	XM_040747211.1	factor interacting with PAPOLA and CPSF1 (Fip1l1), transcript variant X1, mRNA
NM-001281594.1	2,74157158538657	3,72344084424067	16,3634941761404	0,000662759635903885	0,0186461059200268	NM_001281594.1	collagen type VI alpha 1 chain (Col6a1), mRNA
XM-008006437.2	-1,19457084997383	2,86632115935754	24,6864896000561	0,000663060642062593	0,0186461059200268	XM_008006437.2	terminal nucleotidyltransferase 5A (TENT5A), transcript variant X1, mRNA
XM-007999450.2	-0,749910651397207	0,328922509425504	24,6838598263819	0,000663310081840336	0,0186461059200268	XM_007999450.2	integrator complex subunit 12 (INTS12), transcript variant X2, mRNA
XM-021225285.2	-0,780042291819406	2,61354330163352	16,3600505938191	0,000663411600018842	0,0186461059200268	XM_021225285.2	receptor interacting serine/threonine kinase 2 (Ripk2), transcript variant X2, mRNA
XM-021227014.2	1,01274809931396	0,716578237797192	16,3597298089971	0,00066347236949248	0,0186461059200268	XM_021227014.2	solute carrier family 25 member 10 (Slc25a10), transcript variant X3, mRNA
XM-005072801.4	0,352508499406122	10,0759943186383	16,3533788909612	0,00066467675735994	0,0186704523135531	XM_005072801.4	ribosomal protein L36a like (Rpl36al), mRNA
XM-005065802.4	0,487789452150068	2,60293909692254	16,3512851347783	0,000665074347707111	0,0186721229170196	XM_005065802.4	mediator complex subunit 23 (Med23), transcript variant X2, mRNA
XM-005076368.4	-0,637957236755506	5,55328400516288	16,3491166245497	0,000665486411008735	0,0186741979479402	XM_005076368.4	nudix hydrolase 9 (Nudt9), transcript variant X1, mRNA
XM-038004668.1	1,34107991588751	-0,183088170812831	24,6542602458035	0,000666125533042096	0,0186826391247927	XM_038004668.1	keratinocyte proline-rich protein-like (LOC103226490), transcript variant X2, mRNA
XM-037989593.1	0,671767885110291	1,14593650654969	24,6290236592732	0,000668537441200557	0,0187407673364769	XM_037989593.1	uncharacterized LOC103227231 (LOC103227231), mRNA
XM-040742932.1	-0,371453370602306	4,46722238133787	16,3272829675187	0,000669651063272257	0,0187610209552546	XM_040742932.1	small nuclear RNA activating complex polypeptide 1 (Snapc1), mRNA
XM-040732710.1	-0,812419109258634	2,59602865358223	16,3257769087146	0,000669939398155913	0,0187610209552546	XM_040732710.1	TPD52 like 2 (Tpd52l2), transcript variant X10, mRNA
XM-007985430.2	-0,952357072914837	3,22662747809571	24,6083744915186	0,000670518805112423	0,0187677295963145	XM_007985430.2	EH domain binding protein 1 like 1 (EHBP1L1), transcript variant X1, mRNA
XM-013121692.3	1,82406068081866	1,27753871209469	16,3187076066002	0,000671294654205449	0,0187799270434862	XM_013121692.3	small integral membrane protein 22 (Smim22), transcript variant X3, mRNA
XM-008019210.2	0,890538700222024	2,29391180256018	24,5555664080316	0,000675618431475233	0,0188913175998928	XM_008019210.2	histone cluster 2 H2A family member c (HIST2H2AC), mRNA
XM-013121525.3	-0,608832187468391	2,48029635171606	16,2920705038377	0,000676428594461363	0,0189043991399465	XM_013121525.3	serpin B8 (LOC101830895), transcript variant X3, mRNA
XM-040750168.1	0,395262020223226	2,08091545953913	16,2877912316881	0,000677257412653035	0,0189179885464599	XM_040750168.1	solute carrier family 38 member 10 (Slc38a10), transcript variant X8, mRNA
XM-013112358.3	-0,468080142627302	3,3457121638146	16,2807717883812	0,000678619389303291	0,0189464495221865	XM_013112358.3	protein tyrosine phosphatase receptor type A (Ptpra), transcript variant X4, mRNA
XM-040755696.1	3,08138573021897	0,567802926434153	16,2753395163577	0,000679675490487981	0,0189663462792866	XM_040755696.1	histone H4 (LOC101829406), mRNA
XM-037998494.1	1,6893673512649	3,98742020227524	24,5021069483954	0,000680828965003913	0,0189889387693819	XM_037998494.1	aldehyde dehydrogenase 1 family member A1 (ALDH1A1), transcript variant X1, mRNA
XM-005069795.4	1,66210439989217	0,817150565411084	16,2641339641957	0,000681859743475144	0,0190080880735343	XM_005069795.4	Rac family small GTPase 3 (Rac3), transcript variant X1, mRNA
XM-040751947.1	1,2791566111739	-0,647258890753535	16,2614361094601	0,000682386785733005	0,0190131825707969	XM_040751947.1	solute carrier family 44 member 3 (Slc44a3), transcript variant X1, mRNA
XR-005244338.1	-0,897321543538381	-0,286452145156592	24,4788898829187	0,000683107039220979	0,0190236526141903	XR_005244338.1	heat shock protein HSP 90-beta-like (LOC103245556), misc_RNA
XM-008006212.2	-0,784800599810494	1,61381767892599	24,4690138081392	0,000684078889160912	0,0190356697496825	XM_008006212.2	zinc finger and BTB domain containing 43 (ZBTB43), transcript variant X2, mRNA
XM-040756348.1	-0,369951063866716	4,96334911636928	16,2512137583409	0,000684387881073994	0,0190356697496825	XM_040756348.1	elongin A (Eloa), mRNA
XR-005879860.1	-0,768762554749156	3,03486049645378	16,2502715493489	0,000684572651797578	0,0190356697496825	XR_005879860.1	peptidyl-prolyl cis-trans isomerase A (LOC106022166), transcript variant X4, misc_RNA
XM-038000158.1	0,656901325799247	2,32512991592445	24,4580492590708	0,000685159815363745	0,0190358594130883	XM_038000158.1	WASH complex subunit 5 (WASHC5), transcript variant X2, mRNA
XM-013116168.3	0,568211936717979	3,67739755958554	16,2450255627209	0,000685602420089171	0,0190358594130883	XM_013116168.3	tetratricopeptide repeat domain 3 (Ttc3), transcript variant X2, mRNA
XM-005076649.4	4,23022106650166	-0,396964609747288	16,2440473940929	0,000685794620760061	0,0190358594130883	XM_005076649.4	chromosome unknown C1orf194 homolog (CUNH1orf194), mRNA
XM-038003682.1	0,796048081805661	0,699815233857799	24,449963338717	0,000685958283211027	0,0190358594130883	XM_038003682.1	poly(A) binding protein cytoplasmic 4 (PABPC4), transcript variant X6, mRNA
XM-005068063.4	0,721637593200712	4,16655774687017	16,2373024533352	0,000687121561814282	0,0190585641032807	XM_005068063.4	nucleosome assembly protein 1 like 1 (Nap1l1), transcript variant X2, mRNA
XM-040739423.1	1,18792852370598	0,173852267302857	16,2271022809322	0,000689133659711981	0,0191047777228586	XM_040739423.1	sodium channel epithelial 1 subunit alpha (Scnn1a), transcript variant X1, mRNA
XM-013126502.3	-0,608576307155326	0,507823425206624	32,2450036573214	0,000690020702453938	0,0191151379996514	XM_013126502.3	death effector domain containing (Dedd), transcript variant X3, mRNA
XM-038010444.1	-0,678511153662825	-0,294224660949919	24,4072025130624	0,000690199644562236	0,0191151379996514	XM_038010444.1	cyclin dependent kinase 7 (CDK7), transcript variant X4, mRNA
XM-040732591.1	-0,824141899296027	9,52434139090904	16,215117552225	0,000691506123008633	0,0191417213719442	XM_040732591.1	H-2 class I histocompatibility antigen, Q10 alpha chain (LOC101831377), transcript variant X2, mRNA
XM-040754389.1	2,52550835054725	0,863342289199641	16,2117404247496	0,000692176282194814	0,0191506728496625	XM_040754389.1	purinergic receptor P2Y12 (P2ry12), mRNA
XM-007974685.2	-0,658856864997348	-0,243497726009251	24,3637459090677	0,000694542657997991	0,0191949538644864	XM_007974685.2	cyclin dependent kinase 7 (CDK7), transcript variant X3, mRNA
XM-038001275.1	-1,91971130080576	-0,130722868163313	24,3627238505159	0,000694645199995198	0,0191949538644864	XM_038001275.1	ubiquitin carboxyl-terminal hydrolase 47-like (LOC103218221), transcript variant X7, mRNA
XM-040758148.1	0,869358624130903	0,472276482898061	16,1984556327327	0,000694819512804366	0,0191949538644864	XM_040758148.1	EPM2A glucan phosphatase, laforin (Epm2a), transcript variant X1, mRNA
[truncated: 53,225 more rows]
[truncated: 1 more columns]
