# Supplementary material for: Central role of lung macrophages in SARS-CoV-2 physiopathology: a cross-model single-cell RNA-seq perspective
Source: Front Immunol. 2023 Jun 7;14:1197588. doi: 10.3389/fimmu.2023.1197588 (PMC10282834; doi:10.3389/fimmu.2023.1197588)
Supplement: Supplementary file 2 [file DataSheet_2.zip › Figshare/Lung_All_10dpi_vs_Irr_min2cells_edgeR_results_Genename.csv]

	logFC	logCPM	F	PValue	FDR
XM-021222781.1	2,90765184434705	2,37099092196241	107,865694348145	2,21301943576002e-09	0,000122211785320412	XM_021222781.1	DLG associated protein 5 (Dlgap5), transcript variant X1, mRNA
XM-013114691.3	-1,60720334565603	1,96601944820351	90,7167839127344	9,16229497514519e-09	0,000252989288853709	XM_013114691.3	engulfment and cell motility 1 (Elmo1), transcript variant X5, mRNA
XM-005076891.4	1,20010748284313	4,32714136087208	78,5374473816079	2,90004458099767e-08	0,000510289392564113	XM_005076891.4	spindle and kinetochore associated complex subunit 2 (Ska2), mRNA
XM-040745006.1	-0,817662125517489	2,32895775448783	74,2360925609311	4,51171866747624e-08	0,000510289392564113	XM_040745006.1	far upstream element binding protein 3 (Fubp3), transcript variant X6, mRNA
XM-005068354.4	-1,07462244087798	1,38202281974335	73,9385759354103	4,65528928709026e-08	0,000510289392564113	XM_005068354.4	spectrin repeat containing nuclear envelope family member 3 (Syne3), transcript variant X5, mRNA
XM-005070150.4	4,81834446861183	1,67501927624024	69,7474334258486	7,31836431813395e-08	0,000510289392564113	XM_005070150.4	C-C motif chemokine receptor 10 (Ccr10), transcript variant X1, mRNA
XM-005069541.4	-1,1318658744913	5,88202099866872	69,4845138820849	7,53441450732451e-08	0,000510289392564113	XM_005069541.4	acetyl-CoA acetyltransferase 1 (Acat1), mRNA
XM-013119246.3	-1,16981894988961	6,81343162872301	68,9876939684528	7,9621394568122e-08	0,000510289392564113	XM_013119246.3	trans-golgi network protein 2 (Tgoln2), mRNA
XM-021234455.2	-3,27632829773226	6,40590304828136	68,5980845137484	8,31631995704226e-08	0,000510289392564113	XM_021234455.2	OTU deubiquitinase 1 (Otud1), mRNA
XM-005087807.4	-1,05870856435655	3,78257213402536	65,6801808743847	1,15944679100055e-07	0,000600536073857275	XM_005087807.4	ERCC excision repair 4, endonuclease catalytic subunit (Ercc4), mRNA
XM-040731270.1	-1,0964325031282	2,24005617781473	64,6751023840478	1,3035543414106e-07	0,000600536073857275	XM_040731270.1	MAPK activated protein kinase 5 (Mapkapk5), transcript variant X2, mRNA
XM-040734992.1	-2,01366600599301	2,2964673323193	64,2858509018356	1,36458245196186e-07	0,000600536073857275	XM_040734992.1	PHD finger protein 13 (Phf13), mRNA
XM-040750549.1	-1,86129435016079	5,56904519073669	63,9863163425228	1,41369132263954e-07	0,000600536073857275	XM_040750549.1	amyloid beta precursor protein (LOC101836288), transcript variant X3, mRNA
XM-005069630.4	-1,09531460483134	2,85801605514076	62,6877438767356	1,65035482897804e-07	0,000603738095166951	XM_005069630.4	ADP dependent glucokinase (Adpgk), transcript variant X1, mRNA
XM-005088751.4	0,881018209795335	4,73462886079867	62,6352569227866	1,66079905699097e-07	0,000603738095166951	XM_005088751.4	succinate dehydrogenase complex assembly factor 1 (Sdhaf1), mRNA
XM-040737875.1	-1,16381446734615	2,08238126676229	61,8205834350669	1,83261932575107e-07	0,000603738095166951	XM_040737875.1	3'(2'), 5'-bisphosphate nucleotidase 1 (Bpnt1), transcript variant X1, mRNA
XM-005072382.4	-1,54226825951753	4,92644165830395	61,3426386167398	1,94249078968803e-07	0,000603738095166951	XM_005072382.4	cyclin D3 (Ccnd3), transcript variant X1, mRNA
XM-013124123.3	-2,78085287787293	7,29007757704004	61,2365357445096	1,96785559050505e-07	0,000603738095166951	XM_013124123.3	protein phosphatase 1 regulatory subunit 15A (Ppp1r15a), mRNA
XM-040756567.1	-1,342661314753	3,7885243337171	60,0030914694865	2,29113470144046e-07	0,000665924330275517	XM_040756567.1	tyrosyl-tRNA synthetase 1 (Yars1), mRNA
XM-040733925.1	-3,39182098883159	5,56935025317276	58,820837782652	2,65677206223163e-07	0,000733587901823397	XM_040733925.1	leukocyte immunoglobulin-like receptor subfamily B member 3 (LOC101825271), mRNA
XM-005088020.4	0,926316996177686	4,86225946236728	57,8878505555513	2,99090621981734e-07	0,000775518605620902	XM_005088020.4	chromosome unknown C15orf61 homolog (CUNH15orf61), transcript variant X2, mRNA
XM-005080136.4	-1,54929265913479	1,74318091689006	57,6344231401775	3,08949176511297e-07	0,000775518605620902	XM_005080136.4	Rho/Rac guanine nucleotide exchange factor 2 (Arhgef2), transcript variant X6, mRNA
XM-040752203.1	1,10432893303395	6,02113967352376	55,8824593699942	3,87760314207814e-07	0,000909058753333903	XM_040752203.1	histone H2A type 2-A (LOC121142393), mRNA
XM-013115307.3	1,98617912766077	8,12675940457005	55,7402530362482	3,95071166159888e-07	0,000909058753333903	XM_013115307.3	poly(A) binding protein cytoplasmic 1 (Pabpc1), mRNA
XM-040758007.1	-0,597293451117573	3,68621626034609	54,7842270063058	4,48353300047759e-07	0,000951889959838408	XM_040758007.1	WD repeat domain 33 (Wdr33), transcript variant X1, mRNA
NM-001281621.1	-1,43666407277864	6,05921742418014	54,24200431481	4,82064376125472e-07	0,000951889959838408	NM_001281621.1	retinoic acid receptor alpha (Rara), mRNA
NM-001319637.1	-2,44911531809587	4,90623615885304	54,2272220098527	4,83021759219821e-07	0,000951889959838408	NM_001319637.1	hydroxycarboxylic acid receptor 2 (Hcar2), mRNA
XM-005073778.4	-3,15054051549969	0,311763743913324	54,0167194557768	4,96885151935219e-07	0,000951889959838408	XM_005073778.4	C2 calcium dependent domain containing 2 (C2cd2), transcript variant X1, mRNA
XM-005069414.4	-3,55727678428751	6,05500465590262	53,9722483069354	4,99869781893992e-07	0,000951889959838408	XM_005069414.4	Thy-1 cell surface antigen (Thy1), transcript variant X1, mRNA
XM-005080401.4	-2,14725710569211	4,92156725801865	53,4358504816009	5,3747104009995e-07	0,000989376690615987	XM_005080401.4	serpin family E member 1 (Serpine1), mRNA
XM-005063906.4	1,04137228275324	5,16450197021131	52,5161731794579	6,0941775441652e-07	0,001020767135444	XM_005063906.4	FKBP prolyl isomerase 2 (Fkbp2), transcript variant X5, mRNA
XM-040742419.1	3,85674120863792	6,45608837338882	52,4080452932662	6,18552487789614e-07	0,001020767135444	XM_040742419.1	creatine kinase B (Ckb), transcript variant X1, mRNA
XM-040749405.1	-1,04651292067341	4,56310627666091	52,3676101611301	6,22007203289407e-07	0,001020767135444	XM_040749405.1	ring finger protein, transmembrane 1 (Rnft1), transcript variant X1, mRNA
XM-040753313.1	-3,37864827267209	5,77212884161347	51,5865496206808	6,93097060886527e-07	0,001020767135444	XM_040753313.1	BAG cochaperone 3 (Bag3), transcript variant X1, mRNA
XM-040731330.1	-1,57951388087398	2,28997530708567	51,4109773620037	7,10283037032556e-07	0,001020767135444	XM_040731330.1	calcium/calmodulin dependent protein kinase kinase 2 (Camkk2), transcript variant X3, mRNA
XM-040731269.1	-1,14820654530278	2,25007708138578	51,4105233702058	7,10328081223951e-07	0,001020767135444	XM_040731269.1	MAPK activated protein kinase 5 (Mapkapk5), transcript variant X1, mRNA
XM-005080366.4	-1,52445430346046	2,78858677450484	51,3781052497675	7,1355270685511e-07	0,001020767135444	XM_005080366.4	rhomboid domain containing 2 (Rhbdd2), transcript variant X1, mRNA
XM-040750824.1	-0,628378599263186	4,81764860084042	51,3329594858124	7,18070287794552e-07	0,001020767135444	XM_040750824.1	glycogen synthase kinase 3 beta (Gsk3b), transcript variant X2, mRNA
XM-005083342.4	4,77581427903251	-0,63458780887393	51,3050314306171	7,20880745370059e-07	0,001020767135444	XM_005083342.4	mitotic spindle positioning (LOC101840312), transcript variant X2, mRNA
XM-005066233.4	-3,58896645699634	1,12349549034854	51,1165199799199	7,40171485884033e-07	0,0010218807534115	XM_005066233.4	failed axon connections homolog, metaxin like GST domain containing (Faxc), transcript variant X1, mRNA
XM-005086799.4	-5,31265178725608	6,6374257780431	50,7789010232789	7,76160260631442e-07	0,00103096425745549	XM_005086799.4	tumor necrosis factor (Tnf), mRNA
XM-040728520.1	-1,02428529154589	4,58700516479592	50,7068464900568	7,84088418316869e-07	0,00103096425745549	XM_040728520.1	zinc finger protein 800 (Znf800), transcript variant X5, mRNA
XM-005068609.4	-4,17056358554929	4,51278963784824	50,4788424449492	8,09770273215544e-07	0,00103997101321059	XM_005068609.4	interleukin 1 alpha (Il1a), mRNA
XM-005076218.4	-1,04680970697729	4,19698800894645	50,2024329124371	8,42156650846971e-07	0,0010447705759426	XM_005076218.4	ankyrin repeat and MYND domain containing 2 (Ankmy2), mRNA
XM-005068321.4	3,98598396450556	6,52384012045066	50,1261445662812	8,51344993434325e-07	0,0010447705759426	XM_005068321.4	creatine kinase B (Ckb), transcript variant X2, mRNA
XM-040755703.1	3,71279953444964	2,74922289960145	49,702717728031	9,04397203246363e-07	0,00107298269606922	XM_040755703.1	histone H3.1 (LOC101827820), mRNA
XM-040732574.1	-3,10819690327337	0,746964290706919	49,6351675338882	9,13193298479891e-07	0,00107298269606922	XM_040732574.1	tet methylcytosine dioxygenase 1 (Tet1), transcript variant X1, mRNA
XM-005083112.4	3,05465300141189	0,783636861126318	53,7861114345231	9,90962881737184e-07	0,00112570121678418	XM_005083112.4	transmembrane protein 255A (Tmem255a), transcript variant X1, mRNA
XM-013122762.3	-2,40174455349119	-0,877537138654444	48,9878526141875	1,00243992465494e-06	0,00112570121678418	XM_013122762.3	proline rich 18 (Prr18), transcript variant X2, mRNA
XM-005072331.4	-1,07135863969407	3,77714972538943	48,8733036843475	1,01921376284241e-06	0,00112570121678418	XM_005072331.4	MAD2L1 binding protein (LOC101840647), mRNA
XM-005076577.4	-2,72330469309004	0,952163802909462	48,5176666189868	1,07329598994639e-06	0,00114533296508168	XM_005076577.4	inka box actin regulator 2 (Inka2), transcript variant X2, mRNA
XM-005076204.4	-1,07181456920173	6,47728919677411	48,1049161250893	1,14006888730553e-06	0,00114533296508168	XM_005076204.4	interferon related developmental regulator 1 (Ifrd1), mRNA
XM-040737815.1	2,04176170447086	2,10464647551504	47,9408262878343	1,16787714478388e-06	0,00114533296508168	XM_040737815.1	nuclear factor, erythroid 2 like 3 (Nfe2l3), transcript variant X1, mRNA
XM-013118363.3	-0,976964460004061	3,130752119898	47,8406218861651	1,18522634132883e-06	0,00114533296508168	XM_013118363.3	flotillin 2 (Flot2), transcript variant X3, mRNA
XM-013117808.3	1,62261376577837	0,994041236668937	47,7856059080963	1,19487248693442e-06	0,00114533296508168	XM_013117808.3	UDP-GlcNAc:betaGal beta-1,3-N-acetylglucosaminyltransferase 9 (B3gnt9), mRNA
XM-005082655.4	2,72034267030308	5,92086946283629	47,7793330069792	1,19597782688436e-06	0,00114533296508168	XM_005082655.4	transglutaminase 2 (Tgm2), mRNA
XM-013123176.3	-1,11885331944051	6,4764962989892	47,5839174325961	1,23098323007025e-06	0,00114533296508168	XM_013123176.3	annexin A7 (Anxa7), transcript variant X2, mRNA
XM-013118362.3	-0,997544598563062	3,13291337551771	47,5642100668048	1,23457575701048e-06	0,00114533296508168	XM_013118362.3	flotillin 2 (Flot2), transcript variant X2, mRNA
XM-005071493.4	-0,778432267512658	4,03166118586622	47,5247619014712	1,24180171109923e-06	0,00114533296508168	XM_005071493.4	translocase of inner mitochondrial membrane domain containing 1 (Timmdc1), transcript variant X1, mRNA
XM-005067397.4	2,47532386701017	4,93704806043101	47,5107145842237	1,2443860985242e-06	0,00114533296508168	XM_005067397.4	serpin family F member 1 (Serpinf1), mRNA
XM-040731328.1	-1,3296764401221	1,95007512557216	47,3700394602666	1,27059697843573e-06	0,00115028602519893	XM_040731328.1	calcium/calmodulin dependent protein kinase kinase 2 (Camkk2), transcript variant X1, mRNA
XM-005074871.4	-1,92832589970918	3,25225997664124	46,8140653811893	1,38031360144009e-06	0,00121887470069549	XM_005074871.4	cytokine inducible SH2 containing protein (Cish), transcript variant X1, mRNA
NM-001281564.1	-3,06566357259005	5,41817351566453	46,5986641379898	1,42559716921582e-06	0,00121887470069549	NM_001281564.1	lipoprotein lipase (Lpl), mRNA
XM-005072551.4	-2,13210306965584	4,36183027258836	46,5040837589561	1,4459965488547e-06	0,00121887470069549	XM_005072551.4	adipocyte plasma membrane associated protein (LOC101833754), transcript variant X1, mRNA
XM-005070979.4	-1,42619458948111	6,2435334061528	46,502812502959	1,44627292167579e-06	0,00121887470069549	XM_005070979.4	docking protein 2 (Dok2), mRNA
XM-013116916.3	-1,93822649017139	3,27143896252002	46,3653248573988	1,47650980887159e-06	0,00121887470069549	XM_013116916.3	cytokine inducible SH2 containing protein (Cish), transcript variant X3, mRNA
XM-040731331.1	-1,58926703998387	2,28492221500998	46,3550906549519	1,47878829759883e-06	0,00121887470069549	XM_040731331.1	calcium/calmodulin dependent protein kinase kinase 2 (Camkk2), transcript variant X4, mRNA
XM-005083561.4	-0,937827960060172	6,31811032165172	46,1197113494975	1,53227757877502e-06	0,00124141239053777	XM_005083561.4	annexin A7 (Anxa7), transcript variant X1, mRNA
XM-005072332.4	-1,9418478932385	3,67416402489987	45,9747323638329	1,56628413437319e-06	0,00124141239053777	XM_005072332.4	GTP binding protein 2 (Gtpbp2), mRNA
XM-040735606.1	-1,20946423215938	3,54309858984791	45,9441197165275	1,57357068190721e-06	0,00124141239053777	XM_040735606.1	zinc finger and BTB domain containing 43 (Zbtb43), mRNA
XM-005084269.4	-1,23541912786646	6,02910213216455	44,4728899198428	1,97205488283029e-06	0,00150481854732581	XM_005084269.4	endosulfine alpha (Ensa), mRNA
XM-013113308.3	-0,975985593575898	2,09679018227636	44,4102626114404	1,99133021403163e-06	0,00150481854732581	XM_013113308.3	G-patch domain containing 8 (Gpatch8), transcript variant X3, mRNA
XM-005071304.4	-2,4355878621377	7,52784669964713	44,3625772413404	2,00614616058756e-06	0,00150481854732581	XM_005071304.4	immediate early response 5 (Ier5), mRNA
XM-005068502.4	-0,906861958195032	1,84097886134865	44,3135319521197	2,02151163767288e-06	0,00150481854732581	XM_005068502.4	leucine rich repeat containing 57 (Lrrc57), transcript variant X1, mRNA
XM-013118148.3	-2,51244120163592	0,74903475229687	44,2247785713616	2,04964854991214e-06	0,00150481854732581	XM_013118148.3	inka box actin regulator 2 (Inka2), transcript variant X1, mRNA
XM-040741072.1	5,61250260989163	3,83179807400777	44,1584723751898	2,07095120956036e-06	0,00150481854732581	XM_040741072.1	TNF receptor superfamily member 17 (Tnfrsf17), mRNA
XM-005081566.4	2,41912792725644	4,37520402845162	44,0711805678365	2,09936949636518e-06	0,00150565689697754	XM_005081566.4	meteorin, glial cell differentiation regulator (Metrn), transcript variant X2, mRNA
XM-021226227.2	-1,48202553065707	6,26852207466203	43,3513079271994	2,35083622922977e-06	0,00166439205029468	XM_021226227.2	reticulon 3 (Rtn3), transcript variant X2, mRNA
XM-040756102.1	-1,1594435035147	0,777562208104009	42,6634535362232	2,62249216787935e-06	0,00183322161365784	XM_040756102.1	ATP/GTP binding carboxypeptidase 1 (Agtpbp1), transcript variant X1, mRNA
XM-013117545.3	1,54608259782855	1,61208468668022	42,345431273827	2,75965386438468e-06	0,00190498906258474	XM_013117545.3	PPFIA binding protein 2 (Ppfibp2), transcript variant X5, mRNA
XM-005064854.4	-1,26531882594425	4,00160587217134	42,2416432858935	2,80611587742228e-06	0,00190762879333942	XM_005064854.4	APAF1 interacting protein (LOC101825367), transcript variant X1, mRNA
XM-005073865.4	-1,15685765443304	4,88955603950103	42,1834044989885	2,83256484596973e-06	0,00190762879333942	XM_005073865.4	mitochondrial ribosomal protein L39 (Mrpl39), mRNA
XM-005085904.3	-1,98235084091516	3,99115326352235	42,1052420156754	2,86849546015697e-06	0,00190855172640613	XM_005085904.3	TSPY like 2 (Tspyl2), mRNA
XM-040750646.1	-2,27369783584645	1,45107157426779	41,8246183970027	3,00170101574773e-06	0,00197340401063872	XM_040750646.1	transmembrane protein 45A (LOC101839044), transcript variant X2, mRNA
XM-040738073.1	1,92454004296436	5,64684472099166	41,5313867665707	3,14822573600157e-06	0,0020453837417053	XM_040738073.1	epithelial cell adhesion molecule (Epcam), mRNA
XR-005880700.1	1,49458924021676	4,97759189817465	41,3818453156535	3,22597546254919e-06	0,00205004961626773	XR_005880700.1	decaprenyl diphosphate synthase subunit 1 (Pdss1), transcript variant X2, misc_RNA
XM-005066343.4	-1,61552122150864	6,39499487127539	41,3526025279055	3,24142576612285e-06	0,00205004961626773	XM_005066343.4	CD83 molecule (Cd83), transcript variant X1, mRNA
XM-005084715.4	-1,44832199916859	2,10076759524268	41,3049562336066	3,26677470359916e-06	0,00205004961626773	XM_005084715.4	glycogen synthase 1 (Gys1), transcript variant X1, mRNA
XM-021232457.2	-1,16524337119267	2,27235239438161	41,0179702457038	3,42416303389379e-06	0,00212467392566012	XM_021232457.2	siah E3 ubiquitin protein ligase 1 (Siah1), transcript variant X1, mRNA
XM-005084443.4	1,0158017096234	6,2290701079698	40,8938604140767	3,49480378182843e-06	0,00214441160052992	XM_005084443.4	amyloid beta precursor like protein 2 (Aplp2), transcript variant X1, mRNA
XM-021223414.2	2,9838512587393	0,767438526173725	40,7455213211284	3,58135315441797e-06	0,0021733697428525	XM_021223414.2	histone H2A type 1-E (LOC101840156), mRNA
XM-008016298.2	2,71345479133107	0,128489003046226	90,4908955059343	3,75558227870764e-06	0,00223354331622533	XM_008016298.2	PCNA clamp associated factor (PCLAF), transcript variant X4, mRNA
XM-021227180.2	-0,994006056266177	1,93532654955975	40,4492246961473	3,76139954383884e-06	0,00223354331622533	XM_021227180.2	G-patch domain containing 8 (Gpatch8), transcript variant X6, mRNA
XM-040752542.1	2,43895495073231	4,56575664351748	40,331946749287	3,83540463945976e-06	0,00225325942350559	XM_040752542.1	marker of proliferation Ki-67 (Mki67), mRNA
XM-040740185.1	-1,31677598455615	7,95990042032565	40,1250809083509	3,96989055479349e-06	0,00230263975598416	XM_040740185.1	DnaJ heat shock protein family (Hsp40) member A1 (Dnaja1), transcript variant X1, mRNA
XM-040732174.1	-2,00112185181469	0,807046968089785	40,0755611996784	4,00285051018542e-06	0,00230263975598416	XM_040732174.1	RUN and FYVE domain containing 2 (Rufy2), transcript variant X5, mRNA
XM-040734437.1	-1,85996342384941	1,9499373395643	39,92582423439	4,1043656681129e-06	0,00233669576964811	XM_040734437.1	reticulon 2 (Rtn2), transcript variant X2, mRNA
XM-005087541.4	-2,16381376015037	2,51004729756037	39,8280386266383	4,17219229666339e-06	0,00234469526369196	XM_005087541.4	adenylate kinase 1 (Ak1), transcript variant X2, mRNA
XM-013126434.3	-3,46238389497526	0,942284959194419	39,7837299035547	4,20333244794842e-06	0,00234469526369196	XM_013126434.3	ELOVL fatty acid elongase 7 (Elovl7), transcript variant X2, mRNA
XM-005065277.3	4,97155012929861	6,08713062096916	39,4946358575683	4,41291493683623e-06	0,00241289587579829	XM_005065277.3	marginal zone B and B1 cell specific protein (Mzb1), mRNA
XM-040755947.1	1,66218263961933	3,32431139334811	39,476739865523	4,42626287449136e-06	0,00241289587579829	XM_040755947.1	sushi domain containing 3 (Susd3), mRNA
XM-005066369.4	1,7582652234597	5,69107593867118	39,4165759163807	4,47146461746703e-06	0,00241289587579829	XM_005066369.4	thioredoxin domain containing 5 (Txndc5), mRNA
XM-005065608.4	-0,970210507190963	3,70204392201939	39,3784571340542	4,50036714485049e-06	0,00241289587579829	XM_005065608.4	survival motor neuron protein (LOC101838021), transcript variant X1, mRNA
XM-013123924.3	1,02447780633068	6,25310359307533	39,1927295154779	4,64417164294924e-06	0,00246605514240605	XM_013123924.3	amyloid beta precursor like protein 2 (Aplp2), transcript variant X2, mRNA
XM-005077035.4	-0,938202519783435	3,18024496761824	39,0813225820829	4,7328603983984e-06	0,00248921412039194	XM_005077035.4	flotillin 2 (Flot2), transcript variant X1, mRNA
XM-005068610.4	-3,55338475190032	7,43606008084804	39,0092339940487	4,79124401000672e-06	0,00249614772838312	XM_005068610.4	interleukin 1 beta (Il1b), mRNA
XM-021225071.2	1,65290963262748	1,44133331771257	38,9324743056485	4,85428588025873e-06	0,00249806371250656	XM_021225071.2	histone H3.1 (LOC110340246), mRNA
XM-013121266.3	-1,06519872970298	1,09462090167752	38,8950040264916	4,88539187582769e-06	0,00249806371250656	XM_013121266.3	zinc finger and BTB domain containing 40 (Zbtb40), transcript variant X1, mRNA
XM-005087551.4	-2,70281597902335	6,4495181889561	38,802699620931	4,96296111179358e-06	0,00250837372498189	XM_005087551.4	DnaJ heat shock protein family (Hsp40) member B1 (Dnajb1), mRNA
XM-013113307.2	-0,885234569317874	2,04060517972306	38,7634003933386	4,99639848160234e-06	0,00250837372498189	XM_013113307.2	G-patch domain containing 8 (Gpatch8), transcript variant X2, mRNA
XM-040752192.1	1,80998238131258	0,665967897569839	38,6617233350274	5,08406903489479e-06	0,00251772656290579	XM_040752192.1	ankyrin repeat domain 35 (Ankrd35), transcript variant X1, mRNA
XM-040740441.1	5,83015937796529	0,579647673431394	38,5353186009368	5,19543669316584e-06	0,00251772656290579	XM_040740441.1	prolactin induced protein (LOC101840956), transcript variant X2, mRNA
XM-021231710.2	-0,76144284089941	2,76406012632353	38,4527419129313	5,26964294155935e-06	0,00251772656290579	XM_021231710.2	eukaryotic translation initiation factor 2A (Eif2a), transcript variant X4, mRNA
XM-040728556.1	-0,763461822337068	4,28424823623881	38,4457184230517	5,27600826699885e-06	0,00251772656290579	XM_040728556.1	GATA zinc finger domain containing 1 (Gatad1), mRNA
XM-040745695.1	0,788469157650798	4,4487245694894	38,4357921107032	5,28501887082126e-06	0,00251772656290579	XM_040745695.1	DnaJ heat shock protein family (Hsp40) member C10 (Dnajc10), mRNA
XM-013123925.3	1,04837024284623	6,17297735785961	38,4318794183326	5,28857528062205e-06	0,00251772656290579	XM_013123925.3	amyloid beta precursor like protein 2 (Aplp2), transcript variant X3, mRNA
XM-005078365.4	1,8255299475253	0,756419453253929	38,2978503930207	5,41200937273971e-06	0,00254812144294261	XM_005078365.4	drebrin 1 (Dbn1), transcript variant X1, mRNA
XM-040734436.1	-1,85996996651715	2,0059029132554	38,2629142268419	5,44470393791157e-06	0,00254812144294261	XM_040734436.1	reticulon 2 (Rtn2), transcript variant X1, mRNA
XM-005077921.4	-1,78353790860683	4,87599696049445	38,1288768702819	5,57217897587146e-06	0,00258586564507164	XM_005077921.4	purinergic receptor P2Y1 (P2ry1), mRNA
XM-005082252.4	0,851087692599382	9,73204555367893	37,979752250661	5,71788722114273e-06	0,00263137169916988	XM_005082252.4	prothymosin alpha (Ptma), mRNA
XM-005065662.4	1,40089414759372	2,84623325049523	37,9119745134105	5,7854980592866e-06	0,00263699605791941	XM_005065662.4	dihydrofolate reductase (Dhfr), mRNA
XM-008013084.2	2,65677203682636	-0,387939432699316	81,7167013210798	5,82561058717529e-06	0,00263699605791941	XM_008013084.2	baculoviral IAP repeat containing 5 (BIRC5), transcript variant X2, mRNA
XM-040746232.1	-0,673983542374177	3,97498358089776	37,6940433633673	6,00894339981583e-06	0,00269786902692219	XM_040746232.1	transient receptor potential cation channel subfamily M member 7 (Trpm7), transcript variant X1, mRNA
XM-021234320.2	0,930772556040936	3,09059748811615	37,6059059244309	6,10200198036684e-06	0,00270824346048487	XM_021234320.2	AMMECR nuclear protein 1 (Ammecr1), mRNA
XM-040749190.1	-0,907411281988476	2,23573498758973	37,5795548290691	6,13013241635175e-06	0,00270824346048487	XM_040749190.1	tumor protein p53 inducible protein 13 (Tp53i13), transcript variant X3, mRNA
XM-040749820.1	-0,915498030942946	1,92369800478645	37,2678223578415	6,47400390669401e-06	0,00282147250089698	XM_040749820.1	G-patch domain containing 8 (Gpatch8), transcript variant X5, mRNA
XM-005084444.4	1,05075253749758	6,19968288352863	37,2549885133181	6,4886101625003e-06	0,00282147250089698	XM_005084444.4	amyloid beta precursor like protein 2 (Aplp2), transcript variant X4, mRNA
XM-005065271.4	-1,36101905678851	4,73874146391472	37,1635829295184	6,59369744125977e-06	0,00284476833981351	XM_005065271.4	stimulator of interferon response cGAMP interactor 1 (Sting1), transcript variant X1, mRNA
XM-005082863.4	1,85685328362171	2,97101877730018	36,9263678706992	6,8752893827688e-06	0,00293113708243664	XM_005082863.4	NIMA related kinase 2 (Nek2), mRNA
XM-040728842.1	-2,08160833013273	-0,196443026715164	36,9060322086336	6,90004021289227e-06	0,00293113708243664	XM_040728842.1	multiple C2 and transmembrane domain containing 1 (Mctp1), transcript variant X2, mRNA
XM-005065559.4	-3,40077427551301	1,06088838750413	36,7588499034379	7,08213755410451e-06	0,0029596308035646	XM_005065559.4	ELOVL fatty acid elongase 7 (Elovl7), transcript variant X1, mRNA
XM-040755780.1	1,55481972026496	4,54458322933028	36,7396462147783	7,10628548549877e-06	0,0029596308035646	XM_040755780.1	serpin B9 (LOC101835557), transcript variant X1, mRNA
XM-021231680.2	-0,87268172012334	4,08781490727408	36,6908051713171	7,1681118167789e-06	0,0029596308035646	XM_021231680.2	WASP homolog associated with actin, golgi membranes and microtubules (Whamm), mRNA
XM-013115842.3	-2,23669212644125	5,1540513674026	36,6693960686071	7,19539989251213e-06	0,0029596308035646	XM_013115842.3	pleckstrin homology like domain family A member 3 (Phlda3), mRNA
XM-040728841.1	-2,08296027665406	-0,131775654594669	36,6384226508096	7,23508182096953e-06	0,0029596308035646	XM_040728841.1	multiple C2 and transmembrane domain containing 1 (Mctp1), transcript variant X1, mRNA
XM-005070136.4	-2,87749758224958	1,7881221475399	36,3097332094256	7,67140048322614e-06	0,00311503985504177	XM_005070136.4	membrane primary amine oxidase (LOC101827582), transcript variant X1, mRNA
XM-005070340.4	-1,34005716367708	7,46877116875571	36,2652023064022	7,73271493396622e-06	0,00311701787965949	XM_005070340.4	reticulon 4 (Rtn4), transcript variant X1, mRNA
XM-040757193.1	1,89751447559529	10,2568111569275	36,0493063541818	8,03775230821601e-06	0,00321649879325305	XM_040757193.1	ribosomal protein S6 (Rps6), mRNA
XM-037982798.1	-1,72397222790082	2,99059074940316	75,4546107677668	8,18697828586398e-06	0,00325264524358671	XM_037982798.1	nuclear receptor interacting protein 1 (NRIP1), transcript variant X5, mRNA
XM-040741663.1	-0,610668088451403	3,75045627125763	35,8053211261726	8,39856216682288e-06	0,00329819237337136	XM_040741663.1	SEH1 like nucleoporin (Seh1l), transcript variant X1, mRNA
XM-013114015.3	2,10169973411487	5,29175881684293	35,7762315446234	8,44276006020908e-06	0,00329819237337136	XM_013114015.3	epithelial stromal interaction 1 (Epsti1), transcript variant X1, mRNA
XM-021227674.2	2,11575551680022	5,28112399255031	35,7513337207281	8,48079307943527e-06	0,00329819237337136	XM_021227674.2	epithelial stromal interaction 1 (Epsti1), transcript variant X2, mRNA
XM-005068689.4	-0,910536050386938	3,59972073549929	35,6930843917737	8,57051360019894e-06	0,00330977652487683	XM_005068689.4	jagged canonical Notch ligand 1 (Jag1), mRNA
XM-040756921.1	-3,59742588623752	0,612194180746452	35,5174324149712	8,84747282822478e-06	0,0033930058296242	XM_040756921.1	phosphatidylinositol 3-kinase regulatory subunit gamma (LOC101831400), transcript variant X2, mRNA
XM-040750151.1	-1,08989132141541	1,73478019648634	35,4167758578853	9,01062619217129e-06	0,00343174359197564	XM_040750151.1	solute carrier family 26 member 11 (Slc26a11), transcript variant X1, mRNA
XM-040737744.1	-1,14282378537562	3,10838235589364	35,3482952107252	9,12352339069352e-06	0,00345094147758671	XM_040737744.1	SET and MYND domain containing 2 (Smyd2), mRNA
XM-005071645.4	-0,702908987583523	2,94953497734029	35,2626906233553	9,26685267064113e-06	0,00347717585505594	XM_005071645.4	ATP binding cassette subfamily F member 3 (Abcf3), transcript variant X1, mRNA
XM-040754834.1	2,1993116596935	4,19093782427642	35,2320183713076	9,31881114276907e-06	0,00347717585505594	XM_040754834.1	60S ribosomal protein L21-like (LOC121143278), mRNA
XM-040739738.1	-0,641240464120796	3,34992562408215	35,0770705664195	9,58625495754336e-06	0,0035529620387609	XM_040739738.1	natural killer cell triggering receptor (Nktr), transcript variant X3, mRNA
XM-005077500.4	1,02298827121439	6,6907371538349	34,9707989215837	9,77457769464836e-06	0,00358870914021037	XM_005077500.4	mitotic spindle organizing protein 2B (Mzt2b), mRNA
XM-040735134.1	-1,04430566986239	4,32848999892528	34,90008317065	9,90215383109475e-06	0,00358870914021037	XM_040735134.1	protein tyrosine phosphatase non-receptor type 12 (Ptpn12), transcript variant X1, mRNA
XM-021234457.1	2,01292295816796	1,22107351752911	34,8985919413511	9,90486382711066e-06	0,00358870914021037	XM_021234457.1	kinesin family member 20A (Kif20a), transcript variant X2, mRNA
XM-040739737.1	-0,603494977825072	3,64011413542638	34,8653078327063	9,96556428019853e-06	0,00358870914021037	XM_040739737.1	natural killer cell triggering receptor (Nktr), transcript variant X2, mRNA
XM-005063858.4	0,660054632105644	3,89620977101208	34,8423742875141	1,00076272561277e-05	0,00358870914021037	XM_005063858.4	glucosidase II alpha subunit (Ganab), transcript variant X1, mRNA
XM-040756490.1	-1,74920580868624	1,64430461385461	34,7264804913039	1,02232106704361e-05	0,00362154342589283	XM_040756490.1	mitochondrial trans-2-enoyl-CoA reductase (Mecr), transcript variant X3, mRNA
XM-021231456.2	-1,35359175085152	2,01757390409912	34,6963249140498	1,02801425275928e-05	0,00362154342589283	XM_021231456.2	nocturnin (Noct), transcript variant X1, mRNA
XM-005071412.4	-1,27427212078988	5,61178615597162	34,687996421406	1,02959278187957e-05	0,00362154342589283	XM_005071412.4	aldehyde dehydrogenase 9 family member A1 (Aldh9a1), transcript variant X1, mRNA
XM-021231709.2	-0,743764474906409	3,02087419753264	34,6308211550909	1,0405019245507e-05	0,00362624950369286	XM_021231709.2	eukaryotic translation initiation factor 2A (Eif2a), transcript variant X3, mRNA
XM-021231193.2	-0,880117018173382	1,50694526627947	34,612297548029	1,04406357939875e-05	0,00362624950369286	XM_021231193.2	tumor protein p53 inducible protein 13 (Tp53i13), transcript variant X7, mRNA
XM-040732577.1	-0,791763570511043	4,30391661061412	34,5145436024105	1,06308368431905e-05	0,00364798655193305	XM_040732577.1	cell division cycle and apoptosis regulator 1 (Ccar1), transcript variant X1, mRNA
XM-005065089.4	-2,50675586951702	-0,144098245566036	34,5122543245142	1,06353367170292e-05	0,00364798655193305	XM_005065089.4	yippee like 4 (Ypel4), mRNA
XM-005072278.4	2,01191099341366	2,74343820786068	34,4394911951263	1,07794634537575e-05	0,00367459931956977	XM_005072278.4	translocation associated membrane protein 2 (Tram2), mRNA
XM-040728845.1	-2,04585117273546	-0,0859238420468657	34,3531031793752	1,09533842306024e-05	0,0036943091731932	XM_040728845.1	multiple C2 and transmembrane domain containing 1 (Mctp1), transcript variant X5, mRNA
XM-005075650.4	4,91590847583008	1,51540368814692	34,330231033249	1,09999486596946e-05	0,0036943091731932	XM_005075650.4	spondin 1 (Spon1), mRNA
XM-005087323.4	2,1540924079539	5,28078511163692	34,3024561939667	1,10567883161977e-05	0,0036943091731932	XM_005087323.4	peroxiredoxin 2 (Prdx2), mRNA
XM-005073608.4	-2,6005525481626	4,51832416791933	34,2790839010957	1,1104869671702e-05	0,0036943091731932	XM_005073608.4	CDC42 effector protein 3 (Cdc42ep3), transcript variant X1, mRNA
XM-040742812.1	-0,874134604287735	2,40170475169266	34,1602137494223	1,13530082130051e-05	0,00375424266799396	XM_040742812.1	pecanex 1 (Pcnx1), transcript variant X5, mRNA
XM-040755002.1	1,75547843030883	5,12725771653913	33,9251910323247	1,18618283092766e-05	0,00383704156984991	XM_040755002.1	plexin C1 (Plxnc1), mRNA
XM-005063859.4	0,654464535961316	3,90471734571648	33,9242634949966	1,18638856342135e-05	0,00383704156984991	XM_005063859.4	glucosidase II alpha subunit (Ganab), transcript variant X2, mRNA
XM-040732087.1	-4,17833539852176	8,94706304961704	33,8957140672833	1,1927402780286e-05	0,00383704156984991	XM_040732087.1	heat shock 70 kDa protein 1A (LOC121134227), mRNA
XM-021227529.2	3,23708710911617	2,43435610985006	33,8621130928802	1,20026400487097e-05	0,00383704156984991	XM_021227529.2	derlin 3 (Derl3), transcript variant X3, mRNA
XM-005064062.4	3,45285154878033	2,01378462528743	33,8220486507006	1,20930355002723e-05	0,00383704156984991	XM_005064062.4	ras homolog family member D (Rhod), mRNA
XM-040728843.1	-1,9917524866776	-0,215895752672501	33,803832039166	1,21343850891673e-05	0,00383704156984991	XM_040728843.1	multiple C2 and transmembrane domain containing 1 (Mctp1), transcript variant X3, mRNA
XM-013119437.3	-2,07265408707261	0,400904185392391	33,7882219831649	1,21699423015952e-05	0,00383704156984991	XM_013119437.3	ral guanine nucleotide dissociation stimulator like 3 (Rgl3), transcript variant X1, mRNA
XM-005064205.4	1,76908965941193	10,2818753455421	33,7863525329627	1,21742083171658e-05	0,00383704156984991	XM_005064205.4	ribosomal protein lateral stalk subunit P2 (Rplp2), transcript variant X1, mRNA
XM-040741670.1	-2,13149311981755	-0,872116601728856	33,7625241155829	1,22287287464433e-05	0,00383704156984991	XM_040741670.1	PRELI domain containing 3A (Prelid3a), transcript variant X2, mRNA
XM-005083569.4	-1,95392676878471	1,90598671029958	33,6981486180934	1,2377375168103e-05	0,00386174105244814	XM_005083569.4	potassium two pore domain channel subfamily K member 5 (Kcnk5), mRNA
XM-040738533.1	1,29677260624376	2,55681612117684	33,6599867290526	1,24664340240698e-05	0,00386767613789455	XM_040738533.1	ATPase plasma membrane Ca2+ transporting 4 (Atp2b4), transcript variant X1, mRNA
XM-040732434.1	0,873652784271784	3,29853825514935	33,5207559193957	1,2797408218243e-05	0,00394817917007961	XM_040732434.1	CDGSH iron sulfur domain 1 (Cisd1), transcript variant X3, mRNA
XM-040746035.1	1,76415022851376	1,91636631917218	33,4460181945827	1,29790644635281e-05	0,00398197697741041	XM_040746035.1	BUB1 mitotic checkpoint serine/threonine kinase B (Bub1b), transcript variant X1, mRNA
XM-007964426.2	3,14013822820908	1,21805399951127	67,5522182506099	1,30679657168871e-05	0,00398710131905733	XM_007964426.2	marker of proliferation Ki-67 (MKI67), transcript variant X3, mRNA
XM-040755681.1	2,62193961262524	1,64280340526047	33,0687135035564	1,39406851733893e-05	0,00420323758353153	XM_040755681.1	histone H2A type 1-B (LOC121143554), mRNA
XM-005064766.4	1,88830770699596	1,83841428801519	33,0443402309893	1,40054561020637e-05	0,00420323758353153	XM_005064766.4	Rho GTPase activating protein 11A (Arhgap11a), transcript variant X1, mRNA
XM-040742810.1	-0,861117754316939	2,40333959907094	33,0388699371289	1,4020038781019e-05	0,00420323758353153	XM_040742810.1	pecanex 1 (Pcnx1), transcript variant X3, mRNA
XM-005077562.4	-1,11430078550753	1,57835882449083	32,9860757963742	1,41616419020737e-05	0,00420323758353153	XM_005077562.4	HIC ZBTB transcriptional repressor 2 (Hic2), transcript variant X2, mRNA
XM-040728846.1	-2,00740516716709	-0,148409495253644	32,9303229411156	1,43128971777424e-05	0,00420323758353153	XM_040728846.1	multiple C2 and transmembrane domain containing 1 (Mctp1), transcript variant X6, mRNA
XM-040738375.1	1,09288699069332	7,88142715182632	32,9003361439239	1,43949871375313e-05	0,00420323758353153	XM_040738375.1	chromosome unknown C12orf57 homolog (CUNH12orf57), mRNA
XM-005070500.4	1,50599309385922	1,09594067619673	32,8903755113218	1,4422369631521e-05	0,00420323758353153	XM_005070500.4	PNKD metallo-beta-lactamase domain containing (Pnkd), transcript variant X2, mRNA
XM-040747513.1	2,50109843907355	2,93885458956869	32,8810794530576	1,44479770492283e-05	0,00420323758353153	XM_040747513.1	heparanase (Hpse), mRNA
XM-040739317.1	1,56701374138316	3,50438327003126	32,8762218451804	1,44613780398195e-05	0,00420323758353153	XM_040739317.1	plexin A1 (Plxna1), mRNA
XM-013117543.3	1,70449242896554	0,0836352511454156	32,7165629833166	1,49095694856898e-05	0,00431081709569495	XM_013117543.3	PPFIA binding protein 2 (Ppfibp2), transcript variant X4, mRNA
XM-005071149.3	-0,9902509724579	2,72933991597079	32,6789024192585	1,50175109223623e-05	0,00431941157904445	XM_005071149.3	podocalyxin like 2 (Podxl2), mRNA
XM-040755425.1	-0,771915004243554	1,39894968543597	32,6417301627373	1,51248994559806e-05	0,00432775879563251	XM_040755425.1	MLLT10 histone lysine methyltransferase DOT1L cofactor (Mllt10), transcript variant X3, mRNA
XM-021225469.2	-2,56084620180611	-0,806275203343748	32,5478342885952	1,5399954288459e-05	0,00438334797179032	XM_021225469.2	kinesin family member 21A (Kif21a), transcript variant X12, mRNA
XM-040754585.1	0,817294240982793	7,03222401160567	32,5215543060903	1,54779236292031e-05	0,00438334797179032	XM_040754585.1	ribosomal protein L22 like 1 (Rpl22l1), transcript variant X2, mRNA
XR-002382012.2	-6,11575302243537	0,139228471021134	32,4484893613614	1,56969977977673e-05	0,00440595537183393	XR_002382012.2	uncharacterized LOC106020804 (LOC106020804), transcript variant X2, ncRNA
XM-021233785.2	-2,76047087858521	3,56820589448774	32,4417691203962	1,57173187065639e-05	0,00440595537183393	XM_021233785.2	MEFV innate immuity regulator, pyrin (Mefv), mRNA
XM-040731329.1	-1,22066174702901	1,93797751992837	32,3770497689099	1,59145130846123e-05	0,00443870237669004	XM_040731329.1	calcium/calmodulin dependent protein kinase kinase 2 (Camkk2), transcript variant X2, mRNA
XM-005067243.4	-0,961399233028774	0,366559939859728	32,2265056704141	1,63838598741667e-05	0,00454015053309451	XM_005067243.4	LETM1 domain containing 1 (Letmd1), transcript variant X2, mRNA
XM-040733381.1	-0,980432330194407	1,75589842333898	32,1965139350076	1,64791781550178e-05	0,00454015053309451	XM_040733381.1	ecotropic viral integration site 5 (Evi5), transcript variant X4, mRNA
XM-005076947.4	-0,973850555733755	2,33098360376796	32,1822001773123	1,6524885143271e-05	0,00454015053309451	XM_005076947.4	RAD51 paralog D (Rad51d), transcript variant X2, mRNA
XM-005079294.4	-0,980463839307859	2,61520267229038	31,8560984743202	1,76050709348399e-05	0,004812982362899	XM_005079294.4	solute carrier family 25 member 33 (Slc25a33), transcript variant X1, mRNA
XM-040744525.1	-2,94623446640539	-1,97400279146493	41,7497390786425	1,798468158179e-05	0,00487607983278644	XM_040744525.1	interleukin 13 receptor subunit alpha 2 (Il13ra2), transcript variant X1, mRNA
XM-005076142.4	-0,943617466051891	3,78907796566257	31,7388075485253	1,80124635283289e-05	0,00487607983278644	XM_005076142.4	electron transfer flavoprotein dehydrogenase (Etfdh), mRNA
XM-005068140.4	-1,33056014008175	4,13596119710224	31,6832942462088	1,82089007918872e-05	0,00490521140161551	XM_005068140.4	starch binding domain 1 (Stbd1), mRNA
XM-005076729.4	-2,11221076509463	1,36825767328206	31,6220610953186	1,84283258898648e-05	0,00494022266476647	XM_005076729.4	transmembrane protein 45A (LOC101839044), transcript variant X4, mRNA
XM-040745409.1	-1,08512906363024	1,45792589517494	31,5409461846385	1,87235039967916e-05	0,00495281423559801	XM_040745409.1	bromodomain adjacent to zinc finger domain 2B (Baz2b), transcript variant X4, mRNA
XM-005063613.4	-2,1673328626379	6,16666845317196	31,5249555413792	1,87823079835949e-05	0,00495281423559801	XM_005063613.4	PDZ and LIM domain 1 (Pdlim1), mRNA
XM-005082676.4	1,49285771170759	5,05879419452402	31,5083422313554	1,88436178246569e-05	0,00495281423559801	XM_005082676.4	decaprenyl diphosphate synthase subunit 1 (Pdss1), transcript variant X1, mRNA
XM-040750823.1	-0,542383452776396	4,75834727608025	31,4889734284237	1,89153756894372e-05	0,00495281423559801	XM_040750823.1	glycogen synthase kinase 3 beta (Gsk3b), transcript variant X1, mRNA
XM-000000017.1	6,22254453348397	5,42570646837799	31,4745442812149	1,89690291421434e-05	0,00495281423559801	XM_000000017.1	IgAmem description:immunoglobulin alpha membrane
XM-005064457.4	1,34803609473514	3,20927115324307	31,4626425356566	1,901341116085e-05	0,00495281423559801	XM_005064457.4	polo like kinase 1 (Plk1), mRNA
XM-037984009.1	2,17966652690588	-0,244614757862232	61,4860768700018	1,93633830424634e-05	0,00502029795838967	XM_037984009.1	DLG associated protein 5 (DLGAP5), transcript variant X2, mRNA
XM-007980848.2	2,38172551095384	-0,506581830121433	61,2951475138727	1,96152484416449e-05	0,00503986519414509	XM_007980848.2	small integral membrane protein 1 (Vel blood group) (SMIM1), transcript variant X1, mRNA
XM-005086419.4	-2,46817610767831	1,8326246934596	31,3026279561762	1,96213786893596e-05	0,00503986519414509	XM_005086419.4	coiled-coil domain containing 8 (Ccdc8), mRNA
XM-005086296.4	-0,91080842491338	1,86529888725767	31,2256800302779	1,99213560537582e-05	0,00509322669774419	XM_005086296.4	F-box protein 46 (Fbxo46), transcript variant X1, mRNA
XM-005087538.4	-0,807568024154046	5,31135044707808	31,1560698012732	2,01970946938715e-05	0,00513992791416756	XM_005087538.4	cyclin dependent kinase 9 (Cdk9), mRNA
XM-005079068.4	2,36695310316837	4,03656096648715	31,0613674962148	2,05790174262211e-05	0,00520714526383562	XM_005079068.4	syndecan 1 (Sdc1), mRNA
XM-040732257.1	-1,88391566224372	2,7771496223927	31,044028212366	2,06498046642764e-05	0,00520714526383562	XM_040732257.1	solute carrier family 25 member 16 (Slc25a16), transcript variant X2, mRNA
XM-000000006.1	7,45720817540277	7,44889096199955	30,9753812645302	2,0932705334471e-05	0,00523081817846775	XM_000000006.1	IgMsec description:immunoglobulin Mu secreted
XM-005081413.3	2,90828506240329	0,504296231355022	30,9752805317685	2,0933123595563e-05	0,00523081817846775	XM_005081413.3	CD70 molecule (Cd70), mRNA
XM-005074629.4	-0,578451565937522	3,11511797077359	37,6942593552306	2,13163421754887e-05	0,00530258414549184	XM_005074629.4	family with sequence similarity 210 member A (Fam210a), mRNA
XM-013122156.3	2,45727770274502	6,3536877693022	30,8316734682821	2,15388994808703e-05	0,0053339201118008	XM_013122156.3	serpin family G member 1 (Serping1), mRNA
XM-040742813.1	-0,837246881127826	2,38604838532994	30,7628016950969	2,18362673412167e-05	0,00538341976630068	XM_040742813.1	pecanex 1 (Pcnx1), transcript variant X6, mRNA
XM-005071291.4	1,54209357669048	3,61482073742677	30,6341041653317	2,24041717605756e-05	0,00549887991691567	XM_005071291.4	laminin subunit gamma 1 (Lamc1), mRNA
XM-040739736.1	-0,671618392467188	3,91690411478999	30,5373480857293	2,28418687674052e-05	0,00551290116946648	XM_040739736.1	natural killer cell triggering receptor (Nktr), transcript variant X1, mRNA
XM-005080367.4	-0,911230508459683	4,63821219119573	30,5356370514325	2,28496934846069e-05	0,00551290116946648	XM_005080367.4	NADPH--cytochrome P450 reductase (LOC101843888), transcript variant X2, mRNA
XM-005072386.4	1,51978422784234	7,13761085492504	30,521808229178	2,29130426991982e-05	0,00551290116946648	XM_005072386.4	translocase of outer mitochondrial membrane 6 (Tomm6), mRNA
XM-005063844.4	3,86615602315301	2,47609975504648	30,5200578319537	2,2921075008208e-05	0,00551290116946648	XM_005063844.4	leucine rich repeat containing 10B (Lrrc10b), mRNA
XM-005082009.4	-1,2651110242748	4,29562668721034	30,4849658870832	2,30827644453564e-05	0,00551290116946648	XM_005082009.4	ADAM metallopeptidase domain 17 (Adam17), transcript variant X1, mRNA
XM-005079054.3	-3,99115159871786	0,252295105915299	30,4746078978873	2,31307302898567e-05	0,00551290116946648	XM_005079054.3	RAD51 associated protein 2 (Rad51ap2), mRNA
XM-005077906.4	-0,700885293527065	3,03922561063461	30,4523295749585	2,32342702706462e-05	0,00551290116946648	XM_005077906.4	eukaryotic translation initiation factor 2A (Eif2a), transcript variant X1, mRNA
XM-005072789.4	-0,992059831526285	3,98310357660423	30,4426862210112	2,32792470174761e-05	0,00551290116946648	XM_005072789.4	salvador family WW domain containing protein 1 (Sav1), mRNA
XM-013111212.3	-1,03678065963226	0,409753687824332	30,4249789586397	2,33620845107176e-05	0,00551290116946648	XM_013111212.3	LETM1 domain containing 1 (Letmd1), transcript variant X1, mRNA
XM-005079285.4	-0,751610548175508	2,98170796412063	30,4023357959868	2,34684875607594e-05	0,00551290116946648	XM_005079285.4	THAP domain containing 3 (Thap3), transcript variant X1, mRNA
XM-040738925.1	-1,10992271170541	7,3708114707079	30,3830773284669	2,35594067071217e-05	0,00551290116946648	XM_040738925.1	glutamate-ammonia ligase (Glul), transcript variant X1, mRNA
XM-040747068.1	-0,69279826763598	4,71128362892022	30,3614935886107	2,36617659462316e-05	0,0055134909814966	XM_040747068.1	oxysterol binding protein (LOC101823323), mRNA
XM-040739219.1	-0,618681724227079	4,51074374477072	30,3186744547938	2,38662890651667e-05	0,00553778129132255	XM_040739219.1	scaffold attachment factor B2 (Safb2), transcript variant X1, mRNA
XM-040753804.1	-0,977110444639337	0,342835367982848	30,2797911553797	2,40537050655816e-05	0,0055579155169108	XM_040753804.1	LETM1 domain containing 1 (Letmd1), transcript variant X6, mRNA
XM-040751746.1	1,89681546916242	3,21730071896695	30,2019907089981	2,44335986525708e-05	0,00562217104995653	XM_040751746.1	solute carrier family 39 member 8 (Slc39a8), transcript variant X4, mRNA
XM-040732459.1	3,1461344820418	2,0274671866437	30,1507046139124	2,4687646040021e-05	0,0056570562859507	XM_040732459.1	derlin 3 (Derl3), transcript variant X2, mRNA
XM-040739809.1	1,61521663743428	0,868576612197114	30,0758488855633	2,50636977369757e-05	0,00570569396864056	XM_040739809.1	plastin 1 (Pls1), transcript variant X1, mRNA
XM-040734347.1	-0,964518823192637	0,286081060711473	30,0673993630787	2,51065412570559e-05	0,00570569396864056	XM_040734347.1	zinc finger protein 566-like (LOC121132735), transcript variant X1, mRNA
XM-040756934.1	-0,816053923522611	3,13599967721146	29,9189368908617	2,5872672305499e-05	0,00585570678442164	XM_040756934.1	ATP synthase mitochondrial F1 complex assembly factor 1 (Atpaf1), mRNA
XM-005064032.4	-1,26239278771354	1,28214849236109	29,8293797553864	2,63472889963371e-05	0,00593878647972947	XM_005064032.4	pellino E3 ubiquitin protein ligase family member 3 (Peli3), transcript variant X2, mRNA
XM-037988176.1	-0,991182565274322	-0,313557432228124	56,9507604707972	2,65848334408071e-05	0,00596797090217534	XM_037988176.1	engulfment and cell motility 1 (ELMO1), transcript variant X10, mRNA
XM-040742006.1	-0,806276428885896	0,969300175689501	29,7581636642835	2,67315708584801e-05	0,00597661647404335	XM_040742006.1	citramalyl-CoA lyase (Clybl), transcript variant X1, mRNA
XM-038010145.1	-1,31219959415446	1,14909524410295	56,6997692929554	2,70724950642849e-05	0,00601909029312207	XM_038010145.1	ADP dependent glucokinase (ADPGK), transcript variant X6, mRNA
XM-021231393.2	-0,720920312754054	3,53410987749281	29,6837860974627	2,71395314172714e-05	0,00601909029312207	XM_021231393.2	zinc finger protein 326 (Znf326), mRNA
XM-005078014.4	1,17312029540681	8,19653058163395	29,656489778726	2,72909722660108e-05	0,00602846660967273	XM_005078014.4	SUB1 regulator of transcription (Sub1), transcript variant X1, mRNA
XM-040754497.1	-1,17480228860725	1,22568687617261	29,6053245553667	2,75773589622537e-05	0,00606745845151991	XM_040754497.1	methylcrotonyl-CoA carboxylase subunit 1 (Mccc1), transcript variant X1, mRNA
XM-005086062.4	1,48319114321847	2,11883836088334	29,5815860047881	2,77113563203616e-05	0,00607274579934781	XM_005086062.4	TPX2 microtubule nucleation factor (Tpx2), transcript variant X5, mRNA
XR-005241478.1	-2,15103211737486	1,744818735697	56,2477752865105	2,79783265956967e-05	0,00609448809319164	XR_005241478.1	uncharacterized LOC119625314 (LOC119625314), ncRNA
XM-005075033.4	1,06147289802773	6,99726129157928	29,5153545440718	2,80890308209329e-05	0,00609448809319164	XM_005075033.4	CKLF like MARVEL transmembrane domain containing 7 (Cmtm7), mRNA
XM-005067123.4	-2,61548273954467	-1,13814403109213	29,5062050580543	2,81416497132382e-05	0,00609448809319164	XM_005067123.4	kinesin family member 21A (Kif21a), transcript variant X17, mRNA
XM-005066752.4	-0,745089973521362	4,22598383285039	29,4638277558857	2,83867863245675e-05	0,00612356206245279	XM_005066752.4	ADP ribosylation factor guanine nucleotide exchange factor 1 (Arfgef1), transcript variant X1, mRNA
XM-005069556.4	-2,74132854373417	4,37415976618544	29,438393462779	2,85350458668714e-05	0,00613159289086423	XM_005069556.4	DnaJ heat shock protein family (Hsp40) member A4 (Dnaja4), transcript variant X1, mRNA
XM-005085042.4	2,48895338295841	10,6266238928359	29,4043233721905	2,87349861079393e-05	0,00614621644915373	XM_005085042.4	thioredoxin (Txn), mRNA
XM-005073101.4	2,6853690924315	0,378284153601578	29,3889530474917	2,88256928207087e-05	0,00614621644915373	XM_005073101.4	chromosome unknown C16orf74 homolog (CUNH16orf74), transcript variant X1, mRNA
XM-005066652.4	2,47962016933451	0,368581789919633	29,3325495882508	2,91612725274819e-05	0,00618101159221846	XM_005066652.4	FAT atypical cadherin 1 (Fat1), transcript variant X8, mRNA
XM-040753963.1	-2,5241313617838	-0,841358462315314	29,3182813787454	2,92468452628235e-05	0,00618101159221846	XM_040753963.1	kinesin family member 21A (Kif21a), transcript variant X10, mRNA
XM-005077000.4	-1,49608806742515	3,55629291779875	29,3024888707956	2,93418833562333e-05	0,00618101159221846	XM_005077000.4	transmembrane protein 97 (Tmem97), mRNA
XM-040743416.1	0,890617444383472	4,44423901218618	29,2850187101755	2,9447414941583e-05	0,00618101159221846	XM_040743416.1	ADP ribosylation factor like GTPase 3 (Arl3), mRNA
XM-013119049.3	-1,31711501985164	0,770510665937276	40,0856387920051	2,95485126094755e-05	0,00618101159221846	XM_013119049.3	transducin beta like 1 X-linked (Tbl1x), transcript variant X2, mRNA
XM-005082053.4	-0,916930872039319	4,38557198133688	29,1260970448995	3,04268939062448e-05	0,00629645126374181	XM_005082053.4	1,4-alpha-glucan branching enzyme 1 (Gbe1), mRNA
XM-005085177.4	1,37173996337752	0,333700136385664	29,122741202742	3,04479611138439e-05	0,00629645126374181	XM_005085177.4	cAMP responsive element modulator (Crem), transcript variant X8, mRNA
XM-040746112.1	-0,848642660871422	2,21912450692325	29,1082371786847	3,0539199503043e-05	0,00629645126374181	XM_040746112.1	HAUS augmin like complex subunit 2 (Haus2), transcript variant X2, mRNA
XM-021235820.2	0,615465190974013	11,436056184046	29,0876148649865	3,06694456069036e-05	0,00629645126374181	XM_021235820.2	ribosomal protein S18 (Rps18), transcript variant X1, mRNA
XM-005081055.4	1,21091742487195	4,16571380994346	29,0874548987078	3,06704583142573e-05	0,00629645126374181	XM_005081055.4	capping actin protein of muscle Z-line subunit beta (Capzb), transcript variant X4, mRNA
XM-040748617.1	0,875140137735796	4,9056079755601	28,9966395082794	3,12513952388298e-05	0,00637758651197272	XM_040748617.1	FKBP prolyl isomerase 2 (Fkbp2), transcript variant X1, mRNA
XM-040756426.1	0,525153498658638	6,59221173490042	28,989644150239	3,1296645385061e-05	0,00637758651197272	XM_040756426.1	WASP family member 2 (Wasf2), mRNA
XM-005077494.3	-1,31295272531734	2,3228045581418	28,9421532277744	3,16057648245267e-05	0,0064168998406973	XM_005077494.3	nocturnin (Noct), transcript variant X3, mRNA
XM-005066302.4	-1,39771282509725	6,3205891198461	28,8927228110346	3,19310939754023e-05	0,00643264601137796	XM_005066302.4	growth arrest and DNA damage inducible gamma (Gadd45g), mRNA
XM-005072175.4	-1,76982871530319	0,851878108782141	28,892544485751	3,19322743081719e-05	0,00643264601137796	XM_005072175.4	acyl-CoA thioesterase 11 (Acot11), transcript variant X1, mRNA
XM-021230628.2	1,08685498751705	3,36884868519492	28,8773882830719	3,20327693236444e-05	0,00643264601137796	XM_021230628.2	mitotic arrest deficient 2 like 1 (Mad2l1), mRNA
XM-007985430.2	-1,64143577949174	3,22662747809571	54,1082486334987	3,27993291617073e-05	0,00656271794792073	XM_007985430.2	EH domain binding protein 1 like 1 (EHBP1L1), transcript variant X1, mRNA
XM-040747388.1	-2,4605716064602	7,1620619088916	28,7095236676074	3,31694825111061e-05	0,00661282130755712	XM_040747388.1	C-X-C motif chemokine 2 (LOC101834882), mRNA
XM-040732648.1	-0,808006833017209	3,26509569189486	28,6570996015095	3,35335511278608e-05	0,0066613554945503	XM_040732648.1	PHD finger protein 20 (Phf20), transcript variant X4, mRNA
XM-005066046.4	-0,71921565702428	6,73093807356832	28,5831327096799	3,40547562807393e-05	0,006740644662536	XM_005066046.4	ATPase H+ transporting V1 subunit E1 (Atp6v1e1), mRNA
XM-013123418.3	1,97963998064034	2,40287399949191	28,4998803437499	3,46521190049727e-05	0,00683357915475868	XM_013123418.3	cell division cycle 20 (Cdc20), transcript variant X1, mRNA
XM-013123787.3	-1,42485958387141	5,83804111419629	28,4833967732097	3,47717612358248e-05	0,00683357915475868	XM_013123787.3	Fc fragment of IgG receptor Ia (Fcgr1a), transcript variant X1, mRNA
XM-005084122.4	-2,41131990113289	1,374678422858	28,4606867990865	3,49373443169651e-05	0,00683382500253571	XM_005084122.4	cytochrome c oxidase subunit 6B2 (LOC101828586), transcript variant X3, mRNA
XM-005088080.4	-1,48949977819354	6,27832126535187	28,4493257168082	3,50205069483849e-05	0,00683382500253571	XM_005088080.4	dual specificity phosphatase 6 (Dusp6), mRNA
XM-013120173.3	0,820765129046734	4,89793576928418	28,4257315255545	3,51939147789692e-05	0,00684348151321758	XM_013120173.3	FKBP prolyl isomerase 2 (Fkbp2), transcript variant X6, mRNA
XM-013117092.3	-0,836964626268616	0,50317242016245	28,4067979095711	3,53337551693429e-05	0,00684656594902383	XM_013117092.3	HemK methyltransferase family member 1 (Hemk1), transcript variant X2, mRNA
XM-013116518.3	-1,68243135652847	9,11178337526715	28,3793245774586	3,5537760927304e-05	0,00686009834841753	XM_013116518.3	Jun proto-oncogene, AP-1 transcription factor subunit (Jun), mRNA
XM-005071372.4	-0,963205639881308	3,30784366209248	28,3640107676499	3,56520394392987e-05	0,00686009834841753	XM_005071372.4	basic leucine zipper nuclear factor 1 (Blzf1), transcript variant X1, mRNA
XM-005087552.4	-1,11168889764081	5,86772657181896	28,2968786331836	3,61578216081499e-05	0,00693326229336275	XM_005087552.4	GIPC PDZ domain containing family member 1 (Gipc1), mRNA
XM-040750046.1	1,68775451377686	8,27868816905946	28,2785604867679	3,62972054489216e-05	0,00693590613740915	XM_040750046.1	ATP synthase peripheral stalk subunit d (Atp5pd), mRNA
XM-040746213.1	-1,20732337781254	3,99640595360846	28,2513828347363	3,65050963863397e-05	0,00695157738910076	XM_040746213.1	SECIS binding protein 2 like (Secisbp2l), transcript variant X1, mRNA
XM-038010147.1	-1,14493069187264	0,969202522435271	52,5821134842696	3,68615196600618e-05	0,00697411160184173	XM_038010147.1	ADP dependent glucokinase (ADPGK), transcript variant X8, mRNA
XM-040747519.1	-2,65300360501039	0,840117799341514	28,1749060903988	3,70971831808084e-05	0,00697411160184173	XM_040747519.1	glycerol-3-phosphate acyltransferase 3 (Gpat3), transcript variant X1, mRNA
XM-005067368.4	-0,764767202023626	5,15367046851225	28,1744891513654	3,71004400746217e-05	0,00697411160184173	XM_005067368.4	nuclear speckle splicing regulatory protein 1 (Nsrp1), transcript variant X1, mRNA
XM-005084239.4	-1,61626692377408	9,13216583047161	28,1616029190551	3,7201255969421e-05	0,00697411160184173	XM_005084239.4	thioredoxin interacting protein (LOC101842562), mRNA
XM-005079293.4	2,54560142207579	0,803544760575586	28,1469363388587	3,73163688020109e-05	0,00697411160184173	XM_005079293.4	splA/ryanodine receptor domain and SOCS box containing 1 (Spsb1), transcript variant X1, mRNA
XM-040751591.1	-0,740788359370457	3,75632349961362	28,138703557781	3,73811573617476e-05	0,00697411160184173	XM_040751591.1	ubiquitin specific peptidase 33 (Usp33), transcript variant X1, mRNA
XM-013117836.3	3,03859928379907	1,88139111724099	28,111342439614	3,75973721366489e-05	0,00698858606723563	XM_013117836.3	anterior gradient 3, protein disulphide isomerase family member (Agr3), mRNA
XM-013110206.3	-0,970548732664844	2,81903744873989	28,0969272643062	3,77118399253263e-05	0,00698858606723563	XM_013110206.3	ethylmalonyl-CoA decarboxylase 1 (Echdc1), transcript variant X4, mRNA
XM-040746513.1	-1,18257499180475	6,96304593305029	28,0793770387999	3,78517223542011e-05	0,00699104854611505	XM_040746513.1	HCK proto-oncogene, Src family tyrosine kinase (Hck), mRNA
XM-005081524.4	-0,576176233132183	5,90467045483749	28,0280624295226	3,82640187265311e-05	0,00703664421357478	XM_005081524.4	RAB21, member RAS oncogene family (Rab21), mRNA
XM-005072078.4	-0,925369666087656	2,3395083635128	28,0170146318703	3,83534316291107e-05	0,00703664421357478	XM_005072078.4	MOB kinase activator 3C (Mob3c), transcript variant X2, mRNA
XM-021229814.2	-0,921934069048564	7,02558594582937	27,9105563266979	3,92269536639683e-05	0,00715694494095957	XM_021229814.2	methyl-CpG binding domain protein 2 (Mbd2), transcript variant X1, mRNA
XM-040745769.1	0,974327605062241	2,74712943334374	27,9055786756537	3,92683311080463e-05	0,00715694494095957	XM_040745769.1	endoplasmic reticulum metallopeptidase 1 (Ermp1), transcript variant X1, mRNA
XM-005071743.4	-4,05872570932589	3,56920312378328	27,8760120957591	3,95151033529359e-05	0,00716329538501915	XM_005071743.4	aldo-keto reductase family 1 member C15 (LOC101841267), mRNA
XM-005066814.4	-0,640024035171205	3,79234350673752	27,8562830442802	3,96807210073425e-05	0,00716329538501915	XM_005066814.4	oxidative stress induced growth inhibitor family member 2 (Osgin2), mRNA
XM-037985645.1	-1,05257478160641	0,567392721742601	51,6343640842113	3,9692314714904e-05	0,00716329538501915	XM_037985645.1	cyclin dependent kinase 18 (CDK18), transcript variant X1, mRNA
XM-038008780.1	-2,51310318690356	2,12936021202733	51,4516653141372	4,02679075937682e-05	0,00724350139725817	XM_038008780.1	transcription factor 7 like 2 (TCF7L2), transcript variant X14, mRNA
XM-008019452.2	3,05995245202029	0,780056542898442	51,2998338304657	4,07539628476931e-05	0,00729238529427062	XM_008019452.2	transmembrane protein 255A (TMEM255A), transcript variant X2, mRNA
XM-040738699.1	-2,24836198305347	0,174989437041711	27,7119386720834	4,09160210145267e-05	0,00729238529427062	XM_040738699.1	coronin 2A (Coro2a), transcript variant X1, mRNA
XM-037996263.1	-4,60499929404129	3,2235503195351	51,2435908816241	4,09358148852653e-05	0,00729238529427062	XM_037996263.1	folate receptor gamma (LOC103247990), mRNA
XM-005087477.4	-0,966743872161919	5,29864348152743	27,6922939835534	4,10873994969616e-05	0,0072958538579428	XM_005087477.4	O-sialoglycoprotein endopeptidase (LOC101836001), mRNA
XM-005086943.4	1,13442707854928	7,4915979876456	27,649025844153	4,14676699852687e-05	0,00733977758739256	XM_005086943.4	signal sequence receptor subunit 4 (Ssr4), transcript variant X2, mRNA
XM-013110258.3	-1,28585598228984	2,7234692227496	27,6055397773629	4,18537763537573e-05	0,00738445030466419	XM_013110258.3	coenzyme Q3, methyltransferase (Coq3), transcript variant X2, mRNA
XM-021225816.2	3,01287339315997	2,12405019921344	27,5505301363764	4,23478986169955e-05	0,0074478355198247	XM_021225816.2	TNF receptor superfamily member 13B (Tnfrsf13b), mRNA
XM-040735959.1	-3,76536674878301	1,96930839085144	27,5087792518008	4,27272258976439e-05	0,00748080834436485	XM_040735959.1	myozenin 1 (Myoz1), transcript variant X1, mRNA
XM-021228376.2	-0,917435610595104	2,47229908362534	27,5001268378377	4,28063058963366e-05	0,00748080834436485	XM_021228376.2	MOB kinase activator 3C (Mob3c), transcript variant X1, mRNA
XM-040739866.1	-2,21723774271978	1,51484815636358	27,4173792053832	4,35708098935638e-05	0,00759039244656835	XM_040739866.1	DAZ interacting zinc finger protein 1 like (Dzip1l), transcript variant X1, mRNA
XM-021232397.2	-2,74121973866656	5,14790433331264	27,3984989275726	4,37473497982435e-05	0,00759453769955145	XM_021232397.2	structural maintenance of chromosomes 6 (Smc6), transcript variant X4, mRNA
XM-038010148.1	-1,03140194275684	0,686752920701828	50,3469788363516	4,39720846583267e-05	0,00759453769955145	XM_038010148.1	ADP dependent glucokinase (ADPGK), transcript variant X9, mRNA
XM-007980849.2	2,17314862145414	-0,555909040346697	50,307619959171	4,41115124476936e-05	0,00759453769955145	XM_007980849.2	small integral membrane protein 1 (Vel blood group) (SMIM1), transcript variant X2, mRNA
XM-013119997.3	1,9667399971294	3,55317172245284	28,5506980345225	4,41495262158335e-05	0,00759453769955145	XM_013119997.3	agrin (Agrn), mRNA
XM-005065841.4	2,01636398523493	3,66747172554772	27,3418065866203	4,42822167763213e-05	0,00759453769955145	XM_005065841.4	p53 apoptosis effector related to PMP22 (LOC101835121), mRNA
XM-038010149.1	-1,0239757245536	0,64806294811107	50,2005426328314	4,44935510826415e-05	0,00760715747674239	XM_038010149.1	ADP dependent glucokinase (ADPGK), transcript variant X10, mRNA
XM-005063850.4	0,855021391216294	7,97657096576595	27,249320405433	4,5170354411999e-05	0,00768145863457358	XM_005063850.4	transmembrane protein 258 (Tmem258), mRNA
XM-005070815.4	-0,992382340653581	4,75799656473079	27,2456171001454	4,52063243560121e-05	0,00768145863457358	XM_005070815.4	heterogeneous nuclear ribonucleoprotein H3 (Hnrnph3), transcript variant X1, mRNA
XM-021225076.2	1,67634769226748	5,80550564602312	27,2276017404448	4,53817581964888e-05	0,0076876141553463	XM_021225076.2	histone H2B type 1-C/E/F/G/I (LOC106020811), mRNA
XM-005069526.4	4,41314445124682	2,31515250008952	27,1984033841853	4,56676915172783e-05	0,00771239326100972	XM_005069526.4	POU class 2 homeobox associating factor 1 (Pou2af1), mRNA
XM-040730886.1	-0,856728926338024	3,62559264229477	27,1167189686892	4,6478235681198e-05	0,00782534782700756	XM_040730886.1	intersectin 2 (Itsn2), transcript variant X1, mRNA
XM-005081688.4	2,57026822759823	1,21814480542539	27,0304772489721	4,73512855463391e-05	0,00793448965908639	XM_005081688.4	small integral membrane protein 22 (Smim22), transcript variant X2, mRNA
XM-013126727.3	-0,768219250470164	3,54750522134825	27,0243660967569	4,74138343383042e-05	0,00793448965908639	XM_013126727.3	DNA polymerase kappa (Polk), mRNA
XM-040736607.1	3,42265098413808	1,67936225947358	26,9962870673802	4,77024039422246e-05	0,00795572224026706	XM_040736607.1	cadherin 3 (Cdh3), transcript variant X1, mRNA
XM-005084268.4	-1,49766543797143	4,22166118801515	26,975819657565	4,79139709474649e-05	0,00795572224026706	XM_005084268.4	ADAMTS like 4 (Adamtsl4), transcript variant X1, mRNA
XM-005064405.4	-0,960776299392891	7,30588451955752	26,9579500124693	4,80995331434651e-05	0,00795572224026706	XM_005064405.4	aldolase, fructose-bisphosphate A (Aldoa), transcript variant X2, mRNA
XM-040755569.1	1,81749509871686	3,23149178317063	26,9372998943766	4,83149577079856e-05	0,00795572224026706	XM_040755569.1	phosphofructokinase, platelet (LOC101840180), transcript variant X1, mRNA
XM-005064017.4	3,61362541619226	4,54033641642746	26,9223436739551	4,84716482867989e-05	0,00795572224026706	XM_005064017.4	cystatin E/M (Cst6), mRNA
XM-040735658.1	-1,04054923015954	1,87385160895958	26,9189186396013	4,85076099949068e-05	0,00795572224026706	XM_040735658.1	centriolin (Cntrl), transcript variant X3, mRNA
XM-005066584.4	-0,689689815604482	2,21334172853303	26,9149655781449	4,85491524512893e-05	0,00795572224026706	XM_005066584.4	BRF2 RNA polymerase III transcription initiation factor subunit (Brf2), mRNA
XM-013114073.3	-2,3530306037742	1,36720544018968	26,8997526062523	4,87093915739681e-05	0,00795836520793141	XM_013114073.3	transcription factor 7 like 2 (Tcf7l2), transcript variant X9, mRNA
XM-040756036.1	1,76618602301014	0,773977139168582	26,8258629660845	4,94960307710749e-05	0,00806303481799953	XM_040756036.1	drebrin 1 (Dbn1), transcript variant X3, mRNA
XM-021228673.2	1,18703621429924	1,71717665482902	26,7893261648804	4,98901833880717e-05	0,0081033396688908	XM_021228673.2	GINS complex subunit 1 (Gins1), transcript variant X3, mRNA
XM-007972285.2	-3,66914206550167	1,17778516507194	48,7481573504807	5,00936484695926e-05	0,00811252681256533	XM_007972285.2	chromosome unknown C6orf141 homolog (CUNH6orf141), transcript variant X1, mRNA
XM-037982801.1	-1,73036813911881	3,06554837387335	48,6425610545666	5,05332034847306e-05	0,00815978254163966	XM_037982801.1	nuclear receptor interacting protein 1 (NRIP1), transcript variant X9, mRNA
XM-005076999.4	-0,701532757133944	3,24197778786211	26,7086179955054	5,07731954263462e-05	0,00816176302991987	XM_005076999.4	nemo like kinase (Nlk), mRNA
XM-013115802.3	-1,30732390695535	2,77722556086432	26,6760963193834	5,11338767792804e-05	0,00816176302991987	XM_013115802.3	sestrin 1 (Sesn1), transcript variant X1, mRNA
XM-038002150.1	-1,06221019022448	-0,162390682192825	48,4811130380393	5,12143189690522e-05	0,00816176302991987	XM_038002150.1	zinc finger and BTB domain containing 40 (ZBTB40), transcript variant X3, mRNA
XM-005070795.4	1,51784556100824	3,3986622614982	26,6663734270336	5,12422573055062e-05	0,00816176302991987	XM_005070795.4	cyclin dependent kinase 1 (Cdk1), transcript variant X1, mRNA
XM-040737696.1	2,42119565989522	3,67058863927106	26,6350969897845	5,15926186399026e-05	0,00816176302991987	XM_040737696.1	coiled-coil-helix-coiled-coil-helix domain containing 6 (Chchd6), mRNA
XM-013121731.3	-0,715725923508569	4,02904476279833	26,6314878509648	5,16332185286552e-05	0,00816176302991987	XM_013121731.3	TNF receptor associated protein 1 (Trap1), mRNA
XM-005073065.4	-1,36697129392482	2,17623764695884	26,6208856718321	5,1752688715602e-05	0,00816176302991987	XM_005073065.4	chromodomain Y like 2 (Cdyl2), mRNA
XM-005079713.3	1,22517345467696	2,83949394429049	26,6035943920076	5,19481904041065e-05	0,00816176302991987	XM_005079713.3	myosin light chain 6B (Myl6b), transcript variant X1, mRNA
XM-005077719.4	-1,93241816651452	4,72923098076315	26,5976718023435	5,20153408798394e-05	0,00816176302991987	XM_005077719.4	trans-2,3-enoyl-CoA reductase (Tecr), transcript variant X3, mRNA
XM-005082849.4	-1,19381775908359	3,118320852215	26,5881721192177	5,21232488668409e-05	0,00816176302991987	XM_005082849.4	chromosome unknown C1orf74 homolog (CUNH1orf74), mRNA
XM-005083118.4	-0,841147982838964	3,74003533602537	26,573430350722	5,22911922546456e-05	0,00816176302991987	XM_005083118.4	UPF3B regulator of nonsense mediated mRNA decay (Upf3b), transcript variant X1, mRNA
XM-005080881.4	1,95455410932597	2,29058547678972	26,5709950288328	5,23189937815376e-05	0,00816176302991987	XM_005080881.4	hepatocyte growth factor (Hgf), transcript variant X2, mRNA
XM-040733399.1	1,19625204930938	3,19647623876468	26,534056670274	5,27426887064705e-05	0,00820468236936938	XM_040733399.1	ATP binding cassette subfamily C member 1 (Abcc1), transcript variant X1, mRNA
XM-037985145.1	2,60958193453926	-1,58257813565023	48,0104553274986	5,32643817786971e-05	0,00826256241389541	XM_037985145.1	small integral membrane protein 1 (Vel blood group) (SMIM1), transcript variant X3, mRNA
XM-038002195.1	-1,06515899393618	-0,177563506085094	47,9705864801037	5,3442568593128e-05	0,00826698153497732	XM_038002195.1	zinc finger and BTB domain containing 40 (ZBTB40), transcript variant X4, mRNA
XM-021231089.2	-0,580153179576481	3,94447317149851	26,4121709128939	5,41678717583888e-05	0,00833781992367331	XM_021231089.2	gametogenetin binding protein 2 (Ggnbp2), transcript variant X2, mRNA
XM-040757321.1	1,08705478788745	4,21655496891191	26,3917431799392	5,44108654037335e-05	0,00833781992367331	XM_040757321.1	tripartite motif-containing protein 34A-like (LOC101823628), mRNA
XM-005075630.4	1,04959414964492	6,06389979726052	26,3827407269082	5,45183341815724e-05	0,00833781992367331	XM_005075630.4	nucleobindin 2 (Nucb2), mRNA
XM-038003852.1	1,77235200436102	-0,623524336617784	47,6855808997888	5,47376111738583e-05	0,00833781992367331	XM_038003852.1	POC1 centriolar protein A (POC1A), transcript variant X4, mRNA
XM-005071858.4	-0,887995002069941	6,77546360100586	26,3507047160338	5,49026773557601e-05	0,00833781992367331	XM_005071858.4	sequestosome 1 (Sqstm1), transcript variant X1, mRNA
XM-040753805.1	-0,981817972352971	0,326485487104325	26,3315908103501	5,51334162428309e-05	0,00833781992367331	XM_040753805.1	LETM1 domain containing 1 (Letmd1), transcript variant X8, mRNA
XM-040728516.1	-0,5607864769459	2,73227912733262	26,3239813243605	5,52255742489787e-05	0,00833781992367331	XM_040728516.1	zinc finger protein 800 (Znf800), transcript variant X1, mRNA
XM-005071427.4	-0,985644136709482	2,94625870816113	26,3239412766124	5,52260597146692e-05	0,00833781992367331	XM_005071427.4	UDP-N-acetylglucosamine pyrophosphorylase 1 (Uap1), transcript variant X3, mRNA
XM-040753336.1	1,395574916976	1,42135115202159	26,3211963495372	5,52593454306901e-05	0,00833781992367331	XM_040753336.1	PNKD metallo-beta-lactamase domain containing (Pnkd), transcript variant X1, mRNA
XM-005074941.4	-0,800437817923477	5,79703475822871	26,2974160835343	5,55486407237042e-05	0,00833911745367083	XM_005074941.4	glutaminyl-tRNA synthetase 1 (Qars1), mRNA
XM-013115221.3	-3,58891725266814	-0,0831009423808187	33,39784024951	5,56282936384633e-05	0,00833911745367083	XM_013115221.3	transmembrane protein 74B (Tmem74b), transcript variant X2, mRNA
XM-040748993.1	-0,609382748614657	3,23881162226601	26,2833161830753	5,57209608214641e-05	0,00833911745367083	XM_040748993.1	elongator acetyltransferase complex subunit 5 (Elp5), transcript variant X2, mRNA
XM-037985553.1	-1,1941369681556	-0,0720149212450478	47,4262557137923	5,59491423277121e-05	0,00833949881578194	XM_037985553.1	3'(2'), 5'-bisphosphate nucleotidase 1 (BPNT1), transcript variant X3, mRNA
XM-040730322.1	-0,661038369823556	7,41854859902018	26,2585122790022	5,6025533475574e-05	0,00833949881578194	XM_040730322.1	eukaryotic translation initiation factor 3 subunit H (Eif3h), transcript variant X1, mRNA
XM-040746751.1	-0,759308070487219	4,27224932528457	26,2252297795716	5,64371100399823e-05	0,00837818001303222	XM_040746751.1	drebrin like (Dbnl), transcript variant X3, mRNA
XM-040746750.1	-0,788570309618207	4,24965955411813	26,0738096859278	5,83522393085608e-05	0,00863121429909606	XM_040746750.1	drebrin like (Dbnl), transcript variant X2, mRNA
XM-040755691.1	2,42468017090857	1,49931262428825	26,0659034748369	5,84541892630365e-05	0,00863121429909606	XM_040755691.1	histone H2B type 1-C/E/F/G/I-like (LOC121143563), mRNA
XR-005878573.1	2,2375931442028	-1,05070971120988	26,0484166604621	5,86803799696591e-05	0,00864150747585188	XR_005878573.1	pyrroline-5-carboxylate reductase 1 (Pycr1), transcript variant X4, misc_RNA
XM-040733144.1	-0,885318014652817	1,19813419804183	25,9877277500418	5,9472919754707e-05	0,00873492691631367	XM_040733144.1	mitochondrial translational initiation factor 2 (Mtif2), transcript variant X1, mRNA
XM-038010143.1	-1,23950383237293	1,07810978433861	46,5778624989618	6,01463894177857e-05	0,00879517550363095	XM_038010143.1	ADP dependent glucokinase (ADPGK), transcript variant X1, mRNA
XM-040732170.1	-1,66790339902762	0,635649877641561	25,9178897757476	6,03996039297581e-05	0,00879517550363095	XM_040732170.1	RUN and FYVE domain containing 2 (Rufy2), transcript variant X1, mRNA
XR-005237887.1	1,26862006501298	0,188882444722921	46,5199403411158	6,04466284899387e-05	0,00879517550363095	XR_005237887.1	uncharacterized LOC119621358 (LOC119621358), transcript variant X1, ncRNA
XM-040735150.1	-0,73314471253369	2,49231171893294	25,9050798728458	6,05713045516443e-05	0,00879517550363095	XM_040735150.1	origin recognition complex subunit 5 (Orc5), transcript variant X1, mRNA
XM-040743000.1	-0,560032897380905	4,54901878323838	25,8970322505524	6,06794485528645e-05	0,00879517550363095	XM_040743000.1	nuclear export mediator factor (Nemf), transcript variant X1, mRNA
XM-005070138.4	-3,21081873029909	-0,381396318557835	25,8758329096208	6,09653478583406e-05	0,00881348264431675	XM_005070138.4	membrane primary amine oxidase (LOC101827582), transcript variant X3, mRNA
XM-021229377.2	-1,40748293247221	1,67035422994813	25,8518957381011	6,12899603648853e-05	0,00883727616498805	XM_021229377.2	family with sequence similarity 214 member A (Fam214a), transcript variant X2, mRNA
XM-040739123.1	-1,16794694567108	4,65065688535187	25,8164948978729	6,17735376103347e-05	0,00888380687758626	XM_040739123.1	monoglyceride lipase (Mgll), transcript variant X1, mRNA
XM-005079586.4	2,16241410091083	7,09035419333835	25,7868615842658	6,2181572114429e-05	0,00891926009986292	XM_005079586.4	stathmin 1 (Stmn1), transcript variant X1, mRNA
XM-005067141.4	0,689713446337968	4,5996690360994	25,7542209880768	6,2634464715491e-05	0,00895506568076889	XM_005067141.4	twinfilin actin binding protein 1 (Twf1), transcript variant X1, mRNA
XM-005080880.4	2,13536060781556	2,59656890031987	25,740419415793	6,28270585525438e-05	0,00895506568076889	XM_005080880.4	hepatocyte growth factor (Hgf), transcript variant X1, mRNA
XM-005066311.4	0,742658444629504	3,75431422824636	25,7256344650525	6,30341010606695e-05	0,00895506568076889	XM_005066311.4	isoleucyl-tRNA synthetase 1 (Iars1), mRNA
XM-040755190.1	-2,87795521020343	2,28282878216477	25,7223761617416	6,30798303241181e-05	0,00895506568076889	XM_040755190.1	four and a half LIM domains protein 1-like (LOC101829113), mRNA
XM-007995377.2	-1,46998418472198	-0,0662989347499407	45,9112326257137	6,37143346650858e-05	0,0090103344996011	XM_007995377.2	zinc finger protein 44 (LOC103233966), transcript variant X1, mRNA
XM-021224752.2	1,60707527530298	0,583830132876025	25,6661923201453	6,38741455548386e-05	0,0090103344996011	XM_021224752.2	centrosomal protein 55 (Cep55), transcript variant X4, mRNA
XM-040737285.1	-0,554048475775877	5,81716221098735	25,6602623180029	6,39586253050057e-05	0,0090103344996011	XM_040737285.1	CCHC-type zinc finger nucleic acid binding protein (LOC101830959), transcript variant X1, mRNA
XM-007964498.2	-0,900114538416226	0,743423519411976	45,8335177243682	6,41467741580601e-05	0,00901384594428679	XM_007964498.2	crystallin zeta like 1 (CRYZL1), transcript variant X6, mRNA
XM-005075947.4	-0,861519038966534	6,03759996596097	25,6289225567535	6,44071515585057e-05	0,00902746329357086	XM_005075947.4	proteasome 26S subunit, non-ATPase 3 (Psmd3), mRNA
XM-005085798.4	1,67983171212965	3,12698379075231	25,6057283210665	6,47413388251018e-05	0,00903665812650094	XM_005085798.4	cyclin dependent kinase inhibitor 3 (Cdkn3), transcript variant X2, mRNA
XM-021233677.2	2,93042440484695	3,08003176475616	25,5905266730773	6,4961406303841e-05	0,00903665812650094	XM_021233677.2	crumbs cell polarity complex component 3 (Crb3), mRNA
XM-040730884.1	1,59310854332798	4,24916518861559	25,5903711431833	6,49636621074329e-05	0,00903665812650094	XM_040730884.1	ribonucleotide reductase regulatory subunit M2 (Rrm2), mRNA
XM-040751594.1	-0,739574687386417	3,81044627545526	25,5670258704275	6,5303245112552e-05	0,00906107137712455	XM_040751594.1	ubiquitin specific peptidase 33 (Usp33), transcript variant X4, mRNA
XM-005066232.4	-1,23014623900311	2,74771390942553	25,5092242551704	6,61525038797008e-05	0,00910078252298922	XM_005066232.4	coenzyme Q3, methyltransferase (Coq3), transcript variant X1, mRNA
XM-021227729.2	4,40165875793912	4,83009549755635	25,5077377466389	6,61745049628947e-05	0,00910078252298922	XM_021227729.2	gastrokine 2 (Gkn2), mRNA
XM-005065825.4	-0,89398047556598	3,44994030277135	25,5066790674815	6,61901788823368e-05	0,00910078252298922	XM_005065825.4	HBS1 like translational GTPase (Hbs1l), transcript variant X2, mRNA
XM-040739124.1	-1,11905709405765	4,60616373616911	25,5002347739736	6,62856762258995e-05	0,00910078252298922	XM_040739124.1	monoglyceride lipase (Mgll), transcript variant X2, mRNA
XM-005077935.4	-1,29751288195728	4,94251479360987	25,4916296728875	6,64134317826426e-05	0,00910078252298922	XM_005077935.4	TCDD inducible poly(ADP-ribose) polymerase (LOC101842713), transcript variant X1, mRNA
XR-005881012.1	-1,01494749627767	0,2865612863283	25,4403901476736	6,71798145062091e-05	0,00914117582659979	XR_005881012.1	ATP/GTP binding carboxypeptidase 1 (Agtpbp1), transcript variant X9, misc_RNA
XM-040748534.1	1,97663609778427	0,988642111394283	25,4048454231921	6,77171908098108e-05	0,00914117582659979	XM_040748534.1	ADAM metallopeptidase with thrombospondin type 1 motif 2 (Adamts2), transcript variant X1, mRNA
XM-040740550.1	-0,571115386016629	2,29343365413863	25,3979624892153	6,78217970489722e-05	0,00914117582659979	XM_040740550.1	integrator complex subunit 6 (Ints6), transcript variant X5, mRNA
XM-007988402.2	-1,03075527665482	-0,056217539846401	45,1852347378157	6,78962358485698e-05	0,00914117582659979	XM_007988402.2	3'(2'), 5'-bisphosphate nucleotidase 1 (BPNT1), transcript variant X1, mRNA
XM-013120102.3	0,826665060814442	4,95272016563424	25,3879910472053	6,79736589733175e-05	0,00914117582659979	XM_013120102.3	FKBP prolyl isomerase 2 (Fkbp2), transcript variant X4, mRNA
XM-013124585.3	-2,65457153657184	2,8606706302016	25,3850043674924	6,80192182512929e-05	0,00914117582659979	XM_013124585.3	musculoskeletal, embryonic nuclear protein 1 (Mustn1), mRNA
XM-005078774.4	-1,28755837264642	7,22642220220112	25,383525447876	6,80417904097027e-05	0,00914117582659979	XM_005078774.4	GLI pathogenesis related 2 (Glipr2), transcript variant X4, mRNA
XM-007971858.2	-1,66897091309357	0,0184573981563615	45,1538717804604	6,80842721954968e-05	0,00914117582659979	XM_007971858.2	mitogen-activated protein kinase kinase kinase 13 (MAP3K13), transcript variant X3, mRNA
XM-021229518.2	-0,877104715756597	3,36665886988143	25,3710963837826	6,82318176099604e-05	0,00914117582659979	XM_021229518.2	RELT TNF receptor (Relt), transcript variant X1, mRNA
XM-007980113.2	-1,06664474795991	-0,181357004754784	45,0991471628309	6,8413886807347e-05	0,00914117582659979	XM_007980113.2	zinc finger and BTB domain containing 40 (ZBTB40), transcript variant X5, mRNA
XM-040757467.1	-3,20724566100668	-0,708632505602303	26,8750859009013	6,8581168817641e-05	0,00914117582659979	XM_040757467.1	leucine rich repeat containing 38 (Lrrc38), mRNA
XM-021226880.2	1,1389952805896	0,481860977449589	25,3343876398911	6,87964870575395e-05	0,00914117582659979	XM_021226880.2	GRAM domain containing 2A (Gramd2a), transcript variant X1, mRNA
XM-040749152.1	-3,03883043007071	0,80112274416841	25,3302742767758	6,88600815563073e-05	0,00914117582659979	XM_040749152.1	TLC domain containing 2 (Tlcd2), mRNA
XM-040757902.1	-0,853548742072613	2,72975509935667	25,3179922509081	6,90503541759788e-05	0,0091444526595066	XM_040757902.1	RELT TNF receptor (Relt), transcript variant X3, mRNA
XM-007964351.2	-1,0985693018986	1,4416456069691	44,7898218285877	7,03137869953456e-05	0,00928949419385398	XM_007964351.2	C-terminal binding protein 2 (CTBP2), transcript variant X3, mRNA
XM-005070277.4	3,28635865205441	3,42138209368033	25,223071586543	7,05406065167583e-05	0,00929721826797484	XM_005070277.4	transmembrane protein 37 (Tmem37), mRNA
XM-040737966.1	-1,08398568370179	4,01224931387018	25,1773075034357	7,12717695962902e-05	0,00935551188750939	XM_040737966.1	sulfatase modifying factor 1 (Sumf1), mRNA
XM-040750456.1	-1,8391048239191	4,75758358565154	25,1742001969855	7,13217170911461e-05	0,00935551188750939	XM_040750456.1	regulator of calcineurin 1 (Rcan1), transcript variant X4, mRNA
XM-013123729.3	2,3789841402879	1,20520103750097	25,1273980090781	7,20787223280387e-05	0,00939557470581106	XM_013123729.3	N-acetyltransferase 14 (putative) (Nat14), transcript variant X2, mRNA
XM-040749623.1	1,20179287743253	7,75378877194547	28,5305869947146	7,21215010454945e-05	0,00939557470581106	XM_040749623.1	cofilin 1 (Cfl1), transcript variant X1, mRNA
XM-040732795.1	-1,70743859896582	9,54027935140339	25,122990262217	7,215047187229e-05	0,00939557470581106	XM_040732795.1	CCAAT enhancer binding protein beta (Cebpb), mRNA
XM-040757859.1	-0,788435000123264	2,24474443206782	25,1133495743552	7,23076787260919e-05	0,00939557470581106	XM_040757859.1	impact RWD domain protein (Impact), transcript variant X3, mRNA
XM-013121086.3	-0,537066769604257	6,241928244692	25,0817432579694	7,2825730452293e-05	0,00941870207002162	XM_013121086.3	lysine methyltransferase 2E (inactive) (Kmt2e), mRNA
XM-008011232.2	-1,01744642565748	3,73775217852246	44,3939064126328	7,28397200269651e-05	0,00941870207002162	XM_008011232.2	ring finger protein, transmembrane 1 (RNFT1), transcript variant X3, mRNA
XM-005079948.4	0,76658464173242	6,16724585029104	25,0713287860517	7,29973288057593e-05	0,00941870207002162	XM_005079948.4	KDEL endoplasmic reticulum protein retention receptor 2 (Kdelr2), mRNA
XM-013114274.3	3,42962166683779	1,66756963638603	25,0369841962804	7,3566395180195e-05	0,00947000141592329	XM_013114274.3	laminin subunit gamma 2 (Lamc2), transcript variant X2, mRNA
XM-040752424.1	-0,638569522958145	4,05800452591325	25,018998401173	7,38663617338793e-05	0,00948331815803749	XM_040752424.1	death associated protein 3 (Dap3), transcript variant X1, mRNA
XM-005087000.4	-1,31392889391526	9,6793627127798	25,0044983757993	7,41091767378701e-05	0,00948331815803749	XM_005087000.4	dual specificity phosphatase 1 (Dusp1), mRNA
XM-040755374.1	1,44358249560514	0,426130156775291	24,999980157139	7,41850181854302e-05	0,00948331815803749	XM_040755374.1	cAMP responsive element modulator (Crem), transcript variant X27, mRNA
XM-040756738.1	-0,668306975286685	3,47928300754941	24,970864666391	7,46758036275709e-05	0,00952401057627939	XM_040756738.1	nuclear transcription factor Y subunit gamma (Nfyc), transcript variant X1, mRNA
XM-005084683.4	0,834800338117084	3,65130104941753	24,9229648195442	7,54910523609443e-05	0,00958494764127264	XM_005084683.4	nodal modulator 1 (LOC101835890), mRNA
XM-008010509.2	-0,983560453360777	1,26518868298772	43,9944250065756	7,55007283781255e-05	0,00958494764127264	XM_008010509.2	folliculin (FLCN), transcript variant X1, mRNA
NM-001310564.1	1,51409529778371	2,65744249844603	24,9018938892995	7,5852786942511e-05	0,00960755574796612	NM_001310564.1	cyclin B1 (Ccnb1), mRNA
XM-005063434.4	-2,28123482029648	-0,0450653382962036	24,8905458396715	7,60483974137746e-05	0,00961028992855444	XM_005063434.4	transcription factor 7 like 2 (Tcf7l2), transcript variant X33, mRNA
XM-008010510.2	-0,988326863061953	1,26236935052189	43,7509072572404	7,7180691345682e-05	0,0097311107280227	XM_008010510.2	folliculin (FLCN), transcript variant X2, mRNA
XM-005080350.4	-1,00414239155149	4,88274548229933	24,7965578885162	7,76900956998009e-05	0,00976211445468762	XM_005080350.4	abhydrolase domain containing 11 (Abhd11), mRNA
XR-005877396.1	-2,5503588794989	-1,61493815433679	26,2601763258055	7,77801383467795e-05	0,00976211445468762	XR_005877396.1	uncharacterized LOC106021031 (LOC106021031), transcript variant X2, ncRNA
XM-013121692.3	3,49836049525334	1,27753871209469	24,7786819784442	7,80067473235058e-05	0,00976835513422513	XM_013121692.3	small integral membrane protein 22 (Smim22), transcript variant X3, mRNA
XM-021225079.2	1,42081611717428	1,6424131822034	24,759052108166	7,83561121150401e-05	0,00978990483131443	XM_021225079.2	histone H4 (LOC101830493), mRNA
XM-040732371.1	-0,766426532571891	4,71547852841649	24,7206967970028	7,90437452150078e-05	0,00983556339485909	XM_040732371.1	flotillin 1 (Flot1), transcript variant X3, mRNA
XM-008006212.2	-1,22152710615794	1,61381767892599	43,4835261960232	7,90777587157293e-05	0,00983556339485909	XM_008006212.2	zinc finger and BTB domain containing 43 (ZBTB43), transcript variant X2, mRNA
XM-005063561.4	0,995775843122499	2,55247545908552	24,7074968017437	7,92819344577184e-05	0,00983879898537762	XM_005063561.4	cutC copper transporter (Cutc), transcript variant X3, mRNA
XM-040728102.1	0,87653369194797	3,74218011354106	24,6673419712281	8,00114036233885e-05	0,00990706222802243	XM_040728102.1	ubiquitin specific peptidase 14 (Usp14), transcript variant X3, mRNA
XM-005067359.4	-1,92107062576455	-0,138269170913993	24,6218995245255	8,08458880617203e-05	0,00998799400966542	XM_005067359.4	phosphodiesterase 1B (Pde1b), transcript variant X3, mRNA
XM-021231091.2	-0,52414399601536	3,89225059457366	24,611172152319	8,10442807181397e-05	0,00999015481780925	XM_021231091.2	gametogenetin binding protein 2 (Ggnbp2), transcript variant X4, mRNA
XM-005084163.4	-2,13782344942008	1,36523659881002	24,5433251726318	8,23115762564134e-05	0,0101237739135505	XM_005084163.4	transmembrane protein 150B (Tmem150b), mRNA
XM-007988403.2	-1,06170621046941	-0,0493494191734066	43,0082680448594	8,25912103267239e-05	0,0101355933312956	XM_007988403.2	3'(2'), 5'-bisphosphate nucleotidase 1 (BPNT1), transcript variant X2, mRNA
XM-005073509.4	-1,0035301501951	3,50756778759572	24,5053362134339	8,30307136894711e-05	0,0101669359928766	XM_005073509.4	selenoprotein I (Selenoi), mRNA
XM-005068219.4	0,688379533161382	3,75562539764628	24,4661750932604	8,37793148136445e-05	0,0102359046045768	XM_005068219.4	heat shock protein family A (Hsp70) member 13 (Hspa13), mRNA
XM-021232968.2	4,06255815915418	0,122890290561722	24,4102042786661	8,48622280541744e-05	0,0103453238014652	XM_021232968.2	basic helix-loop-helix family member a15 (Bhlha15), mRNA
XM-021230788.2	2,08437779190018	1,75196617189539	24,3865391477429	8,53247414039039e-05	0,0103644285143258	XM_021230788.2	nucleolar and spindle associated protein 1 (Nusap1), transcript variant X2, mRNA
XM-040748926.1	-0,438381001395098	3,11161747412107	24,3829922121865	8,53943027310274e-05	0,0103644285143258	XM_040748926.1	nudE neurodevelopment protein 1 like 1 (Ndel1), transcript variant X1, mRNA
XM-007980115.2	-1,05235562916511	-0,188862220117909	42,5268884455337	8,63446473480278e-05	0,0104567912393585	XM_007980115.2	zinc finger and BTB domain containing 40 (ZBTB40), transcript variant X7, mRNA
XM-005069873.3	-0,87459135451896	3,68995001610116	24,2854737530388	8,73315654048514e-05	0,0105531692952243	XM_005069873.3	jumonji domain containing 6, arginine demethylase and lysine hydroxylase (Jmjd6), transcript variant X4, mRNA
XM-038010146.1	-1,05039680144763	0,852971261812598	42,3221167676378	8,80038064932697e-05	0,0106096835475109	XM_038010146.1	ADP dependent glucokinase (ADPGK), transcript variant X7, mRNA
XM-040730432.1	-0,63900521963905	2,14725789722065	24,2422981014323	8,82047441467348e-05	0,0106096835475109	XM_040730432.1	TatD DNase domain containing 1 (Tatdn1), transcript variant X2, mRNA
XM-013120707.3	-2,11985332215679	2,93121202839535	24,2339048650929	8,8375605386336e-05	0,0106096835475109	XM_013120707.3	CD1d molecule (Cd1d), transcript variant X1, mRNA
XM-007994867.2	-0,777272758955179	4,49779363152759	42,2487279172275	8,86078269941244e-05	0,010614487283999	XM_007994867.2	zinc finger and BTB domain containing 7A (ZBTB7A), transcript variant X1, mRNA
XM-040744332.1	-1,47990291403492	1,89525586181718	24,1990528442206	8,90890113157056e-05	0,0106221951759132	XM_040744332.1	FERM, ARH/RhoGEF and pleckstrin domain protein 1 (Farp1), transcript variant X1, mRNA
XM-013122120.3	-1,61672877880582	5,43343332066847	24,1844135763789	8,93905667735631e-05	0,0106221951759132	XM_013122120.3	LRR binding FLII interacting protein 1 (Lrrfip1), transcript variant X12, mRNA
XM-005075685.4	-1,6805585142792	2,08663885779615	24,1827369831492	8,94251749772202e-05	0,0106221951759132	XM_005075685.4	adrenomedullin (Adm), mRNA
XM-005082294.4	1,82167247938677	2,88192956453748	24,1773012879667	8,95374803430787e-05	0,0106221951759132	XM_005082294.4	kinesin family member 15 (Kif15), transcript variant X1, mRNA
XM-013122118.3	-1,41181545689857	4,42600786083798	24,172640083787	8,96339083002961e-05	0,0106221951759132	XM_013122118.3	LRR binding FLII interacting protein 1 (Lrrfip1), transcript variant X8, mRNA
XM-005065908.4	-2,73640530776436	-0,101787298070213	24,1587034988781	8,9922904447038e-05	0,0106336241438613	XM_005065908.4	TIAM Rac1 associated GEF 2 (Tiam2), transcript variant X1, mRNA
XM-021222863.2	-0,637685021683975	1,80890383412468	24,1323994675529	9,04711680812367e-05	0,0106755978335859	XM_021222863.2	family with sequence similarity 118 member B (Fam118b), transcript variant X2, mRNA
XM-013122702.3	-3,41213237956099	-0,193871241431526	24,0836255983159	9,14975795787146e-05	0,0107554057572825	XM_013122702.3	adenylate cyclase 1 (Adcy1), mRNA
XM-013113175.3	2,23757995983355	-1,08423366195406	24,0817632470923	9,15370256758438e-05	0,0107554057572825	XM_013113175.3	pyrroline-5-carboxylate reductase 1 (Pycr1), transcript variant X2, mRNA
XM-005139261.4	-1,00628877574522	3,47444571067364	24,044028511056	9,2340339391434e-05	0,0108267577548886	XM_005139261.4	caspase 9 (Casp9), mRNA
XM-007995380.2	-1,4500934585298	-0,040101007622442	41,738841048582	9,29460630403928e-05	0,010874689375726	XM_007995380.2	zinc finger protein 44 (LOC103233966), transcript variant X8, mRNA
XM-005085224.4	1,53980634456826	1,28109001413566	25,3812612469907	9,34156266488476e-05	0,0109018855978215	XM_005085224.4	troponin C1, slow skeletal and cardiac type (Tnnc1), transcript variant X3, mRNA
XM-007983851.2	-1,89928781368836	3,60406881710325	41,6675056496782	9,3573333575391e-05	0,0109018855978215	XM_007983851.2	abhydrolase domain containing 5, lysophosphatidic acid acyltransferase (ABHD5), transcript variant X2, mRNA
XM-005066351.4	-1,01494136954102	0,801845175181044	23,9456065306512	9,44724916769701e-05	0,0109834713270926	XM_005066351.4	glucose-fructose oxidoreductase domain containing 1 (Gfod1), transcript variant X1, mRNA
XM-005075037.4	0,520938743724012	5,41666534016583	23,9342855500313	9,47212110301213e-05	0,0109892524326206	XM_005075037.4	STT3 oligosaccharyltransferase complex catalytic subunit B (Stt3b), mRNA
XM-040754837.1	2,83232334922209	-1,18995716611334	27,1860448998393	9,5012156387479e-05	0,0109998979545957	XM_040754837.1	myelin regulatory factor like (Myrfl), mRNA
XM-040754149.1	-0,934487370582909	4,33632208575819	23,8839387306538	9,58361183600911e-05	0,0110720790801625	XM_040754149.1	MAF bZIP transcription factor F (Maff), transcript variant X5, mRNA
XM-013121986.3	0,753726568829543	11,0980344090567	23,8454348081407	9,66985574834877e-05	0,011145665508516	XM_013121986.3	ribosomal protein L35 (Rpl35), mRNA
XM-040748931.1	-0,445949675165321	3,28668160581121	23,8329543907582	9,69799408104551e-05	0,011145665508516	XM_040748931.1	nudE neurodevelopment protein 1 like 1 (Ndel1), transcript variant X6, mRNA
XR-005870564.1	-4,04723058737263	-0,771896246525477	27,071109020548	9,70785366796358e-05	0,011145665508516	XR_005870564.1	uncharacterized LOC121133637 (LOC121133637), ncRNA
XM-040739204.1	-1,05297206945911	5,44005245134612	23,7937954942652	9,78687067947837e-05	0,0112130735768364	XM_040739204.1	succinate-CoA ligase GDP-forming subunit beta (Suclg2), mRNA
XM-037982345.1	-1,63042629654049	1,02820394525236	41,1540688131647	9,82427468415585e-05	0,0112326241233504	XM_037982345.1	cap binding complex dependent translation initiation factor (CTIF), transcript variant X14, mRNA
XM-040746527.1	-0,612166960165484	5,71250871184634	23,7548982628193	9,87604532383702e-05	0,0112611430152274	XM_040746527.1	microtubule associated protein RP/EB family member 1 (Mapre1), transcript variant X1, mRNA
XM-005063848.4	-1,2623062445979	1,54621924111394	23,7488458854224	9,89000138053257e-05	0,0112611430152274	XM_005063848.4	diacylglycerol lipase alpha (Dagla), mRNA
NM-001281685.1	1,63925887965674	6,71042552320595	23,7341770472313	9,92391647106057e-05	0,0112756067782915	NM_001281685.1	signal transducer and activator of transcription 1 (Stat1), mRNA
XM-005082218.4	-2,58161257228732	0,824638667559664	23,725714846985	9,94353994826155e-05	0,0112756067782915	XM_005082218.4	atypical chemokine receptor 3 (Ackr3), transcript variant X1, mRNA
XM-005072943.4	0,627637818347615	5,38382027464369	23,6648600986612	0,000100859290239535	0,0114136341069428	XM_005072943.4	ERGIC and golgi 2 (Ergic2), transcript variant X1, mRNA
XM-040746518.1	-0,77579962055992	5,01709580708904	23,6516294087161	0,000101171837490671	0,0114251674961253	XM_040746518.1	COMM domain containing 7 (Commd7), transcript variant X1, mRNA
XM-038002103.1	-1,04928091296532	-0,149752443869217	40,8259521205909	0,000101374983215656	0,0114251674961253	XM_038002103.1	zinc finger and BTB domain containing 40 (ZBTB40), transcript variant X2, mRNA
XM-005077377.4	-0,779869232374404	5,37578209758662	23,6201818906057	0,000101919023293841	0,0114537401707312	XM_005077377.4	pyruvate dehydrogenase E1 subunit beta (Pdhb), mRNA
XM-040754522.1	1,18556515422382	4,75668516862932	23,6137555146059	0,000102072461746335	0,0114537401707312	XM_040754522.1	G protein subunit beta 4 (Gnb4), transcript variant X1, mRNA
XM-040736756.1	1,21891383525945	0,721353790754515	23,606302909247	0,000102250722587471	0,0114537401707312	XM_040736756.1	plasma membrane calcium-transporting ATPase 4-like (LOC121136390), mRNA
XM-040734702.1	1,10144400420128	7,95226249034687	23,5868071920385	0,000102718675152673	0,0114737921245802	XM_040734702.1	Rab acceptor 1 (Rabac1), mRNA
XM-005073681.4	-2,5342518590674	0,881324509630397	23,5815499626107	0,000102845268391772	0,0114737921245802	XM_005073681.4	trophoblast glycoprotein (Tpbg), mRNA
XM-013112266.3	2,04324609175431	3,69595474642021	23,5673309788817	0,000103188523876647	0,0114888771019435	XM_013112266.3	sialic acid binding Ig like lectin 1 (Siglec1), transcript variant X3, mRNA
XM-005066784.4	-1,40375495082403	3,84889502548634	23,537364481427	0,000103916088032557	0,0115466037132996	XM_005066784.4	tumor protein D52 (Tpd52), transcript variant X3, mRNA
XM-005084990.4	4,54849793808042	4,50229687291047	23,5143446322047	0,000104478843343233	0,0115858225798929	XM_005084990.4	phospholipid transfer protein (LOC101825013), mRNA
XM-005071426.4	-0,857784139068809	2,87720698499474	23,4980498226899	0,000104879230496835	0,0116069150800745	XM_005071426.4	UDP-N-acetylglucosamine pyrophosphorylase 1 (Uap1), transcript variant X2, mRNA
XM-040732007.1	-0,873719345090722	4,92412041037715	23,47990169605	0,000105327153467405	0,0116331734461679	XM_040732007.1	prolyl 4-hydroxylase subunit alpha 1 (P4ha1), transcript variant X6, mRNA
XM-040743662.1	0,622228315358763	5,38739892840861	23,4543234381726	0,000105962057055112	0,0116626409460734	XM_040743662.1	ERGIC and golgi 2 (Ergic2), transcript variant X2, mRNA
XM-005072077.3	-1,02027721492334	1,39294509185617	23,4480572766095	0,000106118239959875	0,0116626409460734	XM_005072077.3	MAPK interacting serine/threonine kinase 1 (Mknk1), transcript variant X7, mRNA
XM-005085744.4	-0,896247368644785	3,13661837143087	23,4380801158768	0,000106367444124412	0,0116626409460734	XM_005085744.4	adaptor related protein complex 5 subunit mu 1 (Ap5m1), transcript variant X1, mRNA
XM-037984459.1	-0,968906415795781	1,0155023853528	40,3206721329987	0,000106438704853342	0,0116626409460734	XM_037984459.1	spectrin repeat containing nuclear envelope family member 3 (SYNE3), transcript variant X3, mRNA
XM-040757856.1	2,74813735145164	3,46987033333156	23,4197517049937	0,000106826928457703	0,0116820005884123	XM_040757856.1	40S ribosomal protein S15a-like (LOC110341645), mRNA
XM-005070403.4	-0,893589512150477	5,33392851589057	23,3932893037187	0,000107494202579804	0,0116831556032216	XM_005070403.4	partner of NOB1 homolog (Pno1), mRNA
XM-005078942.4	-2,8113290088931	-0,832791503301963	23,3914860137967	0,000107539841578427	0,0116831556032216	XM_005078942.4	family with sequence similarity 222 member A (Fam222a), mRNA
XM-040728830.1	0,99421601158502	1,57030291801868	23,3904548024439	0,000107565949864247	0,0116831556032216	XM_040728830.1	nicotinamide nucleotide transhydrogenase (Nnt), transcript variant X1, mRNA
XM-008006210.2	-1,21927183651052	1,62435753282559	40,2008905603947	0,000107683728126173	0,0116831556032216	XM_008006210.2	zinc finger and BTB domain containing 43 (ZBTB43), transcript variant X1, mRNA
XM-040758103.1	1,52410103308027	3,31886754403216	23,3771422793431	0,000107903627008015	0,0116840586233149	XM_040758103.1	ubiquitin conjugating enzyme E2 D2 (Ube2d2), transcript variant X1, mRNA
XM-013120075.3	-0,802381223880714	6,75720547808788	23,3390537625694	0,000108876244943394	0,0117663047959961	XM_013120075.3	vesicle associated membrane protein 3 (Vamp3), mRNA
XM-007992565.2	0,85745905867057	1,28553733765382	40,0446192686775	0,000109334675147856	0,0117667474106751	XM_007992565.2	AMMECR nuclear protein 1 (AMMECR1), transcript variant X2, mRNA
XM-005078673.4	-0,874439793746984	2,28949366442119	23,3143866119842	0,000109511306131673	0,0117667474106751	XM_005078673.4	SET domain containing 6, protein lysine methyltransferase (Setd6), mRNA
XM-005076800.4	-1,03951554356718	3,88454300096863	23,3140670640904	0,000109519559776312	0,0117667474106751	XM_005076800.4	gamma-glutamylcyclotransferase (Ggct), transcript variant X1, mRNA
XM-037992298.1	-1,54501545579868	-0,0635572526653428	39,9722466627992	0,000110109650952623	0,0118046592574652	XM_037992298.1	zinc finger protein 44 (LOC103233966), transcript variant X3, mRNA
XM-040755423.1	-0,679389981978388	1,30629923502288	29,2274533977447	0,000110299945256628	0,0118046592574652	XM_040755423.1	MLLT10 histone lysine methyltransferase DOT1L cofactor (Mllt10), transcript variant X1, mRNA
XR-005237888.1	1,50543616002143	0,662262595391811	39,8572487833934	0,000111354805786582	0,0118715401443209	XR_005237888.1	uncharacterized LOC119621358 (LOC119621358), transcript variant X2, ncRNA
XR-005237894.1	1,50543616002143	0,662262595391811	39,8572487833934	0,000111354805786582	0,0118715401443209	XR_005237894.1	presequence protease, mitochondrial-like (LOC119621359), transcript variant X5, misc_RNA
XM-005078271.4	-0,904698869368708	1,3304719372884	44,8685905100207	0,000111993330051049	0,0118792107109544	XM_005078271.4	ELMO domain containing 3 (Elmod3), transcript variant X2, mRNA
XM-040732256.1	-1,6314477796715	2,51922609940086	23,2142372257112	0,000112132056116958	0,0118792107109544	XM_040732256.1	solute carrier family 25 member 16 (Slc25a16), transcript variant X1, mRNA
XM-005071425.4	-0,872081348264113	2,88749587150907	23,2134494475717	0,00011215294386026	0,0118792107109544	XM_005071425.4	UDP-N-acetylglucosamine pyrophosphorylase 1 (Uap1), transcript variant X1, mRNA
XM-005067351.4	-1,35135649344376	1,23153156526883	23,2083900976711	0,000112287193812802	0,0118792107109544	XM_005067351.4	zinc finger protein 385A (Znf385a), transcript variant X2, mRNA
XM-008000178.2	1,80402758542209	2,62994798537054	39,7351856736477	0,000112695181781659	0,0118995769000198	XM_008000178.2	midkine (MDK), transcript variant X1, mRNA
XM-005085207.4	-0,797138179403026	8,42421970774435	23,1605209335759	0,000113566230114244	0,0119356188868521	XM_005085207.4	transketolase (Tkt), mRNA
XM-013126222.3	1,84181800439949	4,69122087679244	23,1570149201786	0,000113660539684852	0,0119356188868521	XM_013126222.3	LSM5 homolog, U6 small nuclear RNA and mRNA degradation associated (Lsm5), transcript variant X2, mRNA
XM-005085100.4	-0,661050820765722	1,30922778066662	28,8281602419092	0,000113791828197608	0,0119356188868521	XM_005085100.4	transcription factor binding to IGHM enhancer 3 (Tfe3), transcript variant X3, mRNA
XM-040756488.1	-1,36252102556132	1,01230141990471	23,139615840316	0,000114129846521605	0,0119356188868521	XM_040756488.1	mitochondrial trans-2-enoyl-CoA reductase (Mecr), transcript variant X1, mRNA
XM-007980851.2	2,98036151101436	-1,34700826314584	39,6050011560284	0,000114146351550378	0,0119356188868521	XM_007980851.2	small integral membrane protein 1 (Vel blood group) (SMIM1), transcript variant X4, mRNA
XM-005078642.4	-0,977588324981457	2,27398256499055	23,1320974064575	0,000114333304200072	0,0119356188868521	XM_005078642.4	GINS complex subunit 3 (Gins3), transcript variant X1, mRNA
XM-007989514.2	-1,49334598701684	6,71334959277769	39,5316156295603	0,000114974364119703	0,0119775341430251	XM_007989514.2	aldolase, fructose-bisphosphate A (ALDOA), transcript variant X1, mRNA
XM-008010890.2	-1,00538133787026	1,1907919387745	39,5143089014298	0,000115170696479441	0,0119775341430251	XM_008010890.2	tumor protein p53 inducible protein 13 (TP53I13), transcript variant X3, mRNA
XM-008015984.2	-1,06346161880584	0,805062879680348	39,4954159468976	0,000115385487543266	0,0119775341430251	XM_008015984.2	ADP dependent glucokinase (ADPGK), transcript variant X5, mRNA
XM-005063773.4	-0,923894063800141	10,0801660926365	23,0793955453302	0,000115770782876526	0,0119949825770605	XM_005063773.4	annexin A1 (Anxa1), mRNA
XM-040749952.1	-2,2912219000554	5,05855646015297	23,0229022585845	0,000117333894554534	0,0121341703986509	XM_040749952.1	platelet and endothelial cell adhesion molecule 1 (Pecam1), transcript variant X1, mRNA
XM-040742396.1	-0,627250277192776	1,46924062060942	22,9952975297008	0,000118106161350977	0,01219119721168	XM_040742396.1	kinesin light chain 1 (Klc1), transcript variant X5, mRNA
XM-005086968.4	1,91665575293333	-0,77701309807017	22,9874458038909	0,000118326845311106	0,01219119721168	XM_005086968.4	DEP domain containing 1 (Depdc1), transcript variant X1, mRNA
XM-005079188.4	2,23658433489503	3,61412416330471	22,9551466050116	0,000119239466119752	0,0122442797564642	XM_005079188.4	histone H3.3A-like (LOC101843077), mRNA
XM-037992299.1	-1,47355145703732	-0,139674159391536	39,1511520437461	0,000119385743833922	0,0122442797564642	XM_037992299.1	zinc finger protein 44 (LOC103233966), transcript variant X5, mRNA
XM-013127271.3	-2,77295163793466	-0,55378107477127	22,9457221132095	0,000119507221293897	0,0122442797564642	XM_013127271.3	TIAM Rac1 associated GEF 2 (Tiam2), transcript variant X5, mRNA
XM-040748927.1	-0,440967504396467	3,28790847582142	22,9322666683303	0,000119890650513563	0,0122608171925204	XM_040748927.1	nudE neurodevelopment protein 1 like 1 (Ndel1), transcript variant X2, mRNA
XM-005070584.3	3,19826722355927	0,795625950285563	22,8890664339875	0,000121130913602289	0,0123647570661234	XM_005070584.3	cytotoxic T-lymphocyte associated protein 4 (Ctla4), transcript variant X2, mRNA
XM-005065449.4	2,22931628353327	1,58327969127604	22,8464117107334	0,000122369443215605	0,0124681367751634	XM_005065449.4	iroquois homeobox 2 (Irx2), transcript variant X1, mRNA
XM-013115777.3	-0,759584860171814	1,5190484292914	22,8188815765137	0,000123176242023141	0,0125121099405075	XM_013115777.3	Rho guanine nucleotide exchange factor 7 (Arhgef7), transcript variant X3, mRNA
XM-021231090.2	-0,645752734398412	4,16715049212009	22,8162333191923	0,000123254161372521	0,0125121099405075	XM_021231090.2	gametogenetin binding protein 2 (Ggnbp2), transcript variant X3, mRNA
XM-005082333.4	-0,691722913391951	1,79130129967213	22,7981565502504	0,000123787489309192	0,0125431932286437	XM_005082333.4	solute carrier family 25 member 38 (Slc25a38), transcript variant X2, mRNA
XM-005083505.3	3,18528280239128	-1,52252315356142	22,747438237108	0,000125297524176066	0,0126729495880936	XM_005083505.3	potassium calcium-activated channel subfamily M alpha 1 (Kcnma1), transcript variant X22, mRNA
XM-040753793.1	-0,762590887623157	2,32442846676671	22,8965574643815	0,000125539768458058	0,0126742379768333	XM_040753793.1	cysteine and serine rich nuclear protein 2 (Csrnp2), mRNA
XM-005065139.4	-3,75876313956917	-1,83445232734879	22,7310993644974	0,0001257883080102	0,0126761560612322	XM_005065139.4	homeobox D8 (Hoxd8), transcript variant X4, mRNA
XM-013111125.3	-1,88471430036118	2,41511258037741	22,7180052794321	0,000126183159441662	0,0126927846940006	XM_013111125.3	nuclear factor, erythroid 2 (Nfe2), transcript variant X2, mRNA
XM-040756493.1	2,42117769618055	5,26809572604359	22,6926888824966	0,000126950464789533	0,0127326990270671	XM_040756493.1	syndecan 3 (Sdc3), mRNA
XM-013118577.3	1,95534542757906	2,07443797963687	22,6800062969388	0,000127336794398631	0,0127326990270671	XM_013118577.3	SHC binding and spindle associated 1 (Shcbp1), mRNA
XM-040746262.1	1,65006021985178	1,79675010489601	22,677755287615	0,000127405499040573	0,0127326990270671	XM_040746262.1	BUB1 mitotic checkpoint serine/threonine kinase (Bub1), mRNA
XM-005064297.4	-0,6137828114838	2,59192410059326	22,6745886575545	0,00012750221936057	0,0127326990270671	XM_005064297.4	chromosome unknown C10orf88 homolog (CUNH10orf88), transcript variant X1, mRNA
XM-005084120.4	-2,38211216874198	-1,31344067576652	22,5924870186511	0,000130038449886996	0,0129625331345838	XM_005084120.4	transmembrane protein 190 (Tmem190), mRNA
XM-013110381.3	1,81354982245126	0,708634092391947	22,5580692714861	0,000131118206338953	0,0130169296905739	XM_013110381.3	cytochrome P450 7B1 (LOC101834951), mRNA
XM-040742772.1	-1,15071344835821	1,56977778477498	22,5538467657232	0,000131251356213492	0,0130169296905739	XM_040742772.1	prostaglandin reductase 2 (Ptgr2), transcript variant X1, mRNA
XM-013124607.3	-1,52399562737668	0,120601341156616	38,1592143099293	0,000131888766903951	0,0130169296905739	XM_013124607.3	Purkinje cell protein 2 (Pcp2), transcript variant X6, mRNA
XM-005085178.4	1,39517757097672	0,281145999400222	22,5331170893613	0,000131907204575426	0,0130169296905739	XM_005085178.4	cAMP responsive element modulator (Crem), transcript variant X11, mRNA
XR-005243049.1	1,07851363584229	0,896189918129726	38,1554775180752	0,000131938790106481	0,0130169296905739	XR_005243049.1	uncharacterized LOC119626850 (LOC119626850), misc_RNA
XR-494424.2	1,25718933927877	2,68109493976319	38,1510254993665	0,000131998417838646	0,0130169296905739	XR_494424.2	uncharacterized LOC103225258 (LOC103225258), ncRNA
XM-037985072.1	-1,01577709455434	1,43030181401331	38,0709930315873	0,00013307591790027	0,0130997941000437	XM_037985072.1	solute carrier family 25 member 33 (SLC25A33), transcript variant X3, mRNA
XM-040738407.1	-0,738611341214923	4,13594342711713	22,443289079166	0,00013479135905626	0,0132450498443468	XM_040738407.1	tumor protein p53 binding protein 2 (Tp53bp2), transcript variant X1, mRNA
XM-005084121.4	-2,31456001820629	1,5056490845717	25,3381231527134	0,000135301873696775	0,0132588158779758	XM_005084121.4	interleukin 11 (Il11), transcript variant X1, mRNA
XM-005069775.4	-0,779001102659115	2,45708700435697	22,4191705238208	0,000135577567614655	0,0132588158779758	XM_005069775.4	fructosamine 3 kinase related protein (LOC101831042), transcript variant X1, mRNA
XM-005064554.4	1,95921978363795	2,93182547016704	22,4169035163127	0,000135651726985665	0,0132588158779758	XM_005064554.4	midkine (Mdk), transcript variant X1, mRNA
XM-040751796.1	2,11514803917966	7,47408925455417	22,3611675664199	0,000137489163629015	0,0133884433753873	XM_040751796.1	interferon-induced transmembrane protein 2 (LOC121132778), mRNA
XM-005086678.4	2,35230125194148	1,43414187765599	22,3587623872739	0,000137569071587321	0,0133884433753873	XM_005086678.4	histone H2A type 1-E (LOC101841148), mRNA
XM-040748992.1	-0,472614364150237	3,17212453937511	23,9490266503805	0,000137705270122048	0,0133884433753873	XM_040748992.1	elongator acetyltransferase complex subunit 5 (Elp5), transcript variant X1, mRNA
XM-040746676.1	0,814541269570928	3,57958431441616	22,3400677026049	0,000138191923585238	0,0133913657901763	XM_040746676.1	tensin 3 (Tns3), transcript variant X1, mRNA
XM-005071132.4	-0,56358718321939	5,90353586128736	22,3311617122873	0,000138489740717283	0,0133913657901763	XM_005071132.4	CCHC-type zinc finger nucleic acid binding protein (LOC101830959), transcript variant X2, mRNA
XM-040731023.1	-1,71502443887262	1,31606190579091	22,3283174520007	0,000138585002455675	0,0133913657901763	XM_040731023.1	microtubule associated protein RP/EB family member 3 (Mapre3), transcript variant X2, mRNA
XM-013124458.3	4,50839202113827	1,30078041702678	22,3247289135905	0,000138705295378474	0,0133913657901763	XM_013124458.3	PALM2 and AKAP2 fusion (Palm2akap2), transcript variant X2, mRNA
XM-008004059.2	2,39757577683326	1,07229429577899	37,5863264778708	0,000139833830187931	0,0134767599272221	XM_008004059.2	securin-like (LOC103238749), mRNA
XM-040756462.1	-0,892423206812062	4,36014232357232	22,2694408836232	0,000140573291855288	0,0135244241627463	XM_040756462.1	DENN domain containing 5A (Dennd5a), transcript variant X1, mRNA
XM-005078536.4	-1,82829530781441	3,23190909903159	22,2467866695915	0,000141346718851596	0,0135751846988879	XM_005078536.4	low density lipoprotein receptor (Ldlr), transcript variant X1, mRNA
XM-013126502.3	-0,780747920841255	0,507823425206624	37,9341337414969	0,000141893172445668	0,0136040079082284	XM_013126502.3	death effector domain containing (Dedd), transcript variant X3, mRNA
XR-500536.2	-2,34467707598973	-0,576071825828167	37,3969725460025	0,000142586642256548	0,0136468019618295	XR_500536.2	uncharacterized LOC103241685 (LOC103241685), ncRNA
XM-013113468.3	-0,574855245225438	4,89378190622419	22,1857449506779	0,000143454230810452	0,0136533876189682	XM_013113468.3	WW domain binding protein 2 (Wbp2), transcript variant X1, mRNA
XM-007995379.2	-1,41476443284922	-0,111414371641171	37,3284301850454	0,000143599268762148	0,0136533876189682	XM_007995379.2	zinc finger protein 44 (LOC103233966), transcript variant X4, mRNA
XM-040736532.1	-2,04383314131666	1,75694337736944	22,1807078391093	0,000143629686292246	0,0136533876189682	XM_040736532.1	synaptonemal complex central element protein 1 like (Syce1l), transcript variant X1, mRNA
XM-040732008.1	-0,86227729454462	4,92905985038697	22,1802858079623	0,00014364439748335	0,0136533876189682	XM_040732008.1	prolyl 4-hydroxylase subunit alpha 1 (P4ha1), transcript variant X7, mRNA
XM-021233974.2	1,70963599066778	3,09971635945254	22,1707598565165	0,000143976897260325	0,013661477962722	XM_021233974.2	solute carrier family 39 member 8 (Slc39a8), transcript variant X1, mRNA
XM-040755382.1	1,40688938684331	0,19866445986662	22,1602405603135	0,000144345058187288	0,0136729185134388	XM_040755382.1	cAMP responsive element modulator (Crem), transcript variant X38, mRNA
XM-013115914.3	-0,975831549831532	5,04066415325304	22,1336855967865	0,000145279083383787	0,0137378289397025	XM_013115914.3	protein phosphatase 1 regulatory subunit 15B (Ppp1r15b), mRNA
XM-038002047.1	-1,07256465101807	-0,135066655559246	37,1706859010305	0,000145963051133767	0,0137637109933623	XM_038002047.1	zinc finger and BTB domain containing 40 (ZBTB40), transcript variant X1, mRNA
XM-008000208.2	1,79199613223504	2,62807714223919	37,1648595829368	0,000146051257462522	0,0137637109933623	XM_008000208.2	midkine (MDK), transcript variant X3, mRNA
XM-040758159.1	-0,90843772447593	6,49929767781314	22,0851271420578	0,000147004371249995	0,0138142723077364	XM_040758159.1	mitochondrial ribosomal protein L18 (Mrpl18), mRNA
XM-040739580.1	-1,4219909967731	1,45305065296021	22,0827872010117	0,00014708807976512	0,0138142723077364	XM_040739580.1	family with sequence similarity 214 member A (Fam214a), transcript variant X1, mRNA
XM-005077565.4	1,20556628064058	6,76431851669269	22,069199486042	0,000147575206140848	0,0138362316669369	XM_005077565.4	stromal cell derived factor 2 like 1 (Sdf2l1), mRNA
XM-040752468.1	2,30954199074892	3,33551742714622	22,0559514351617	0,000148051872979138	0,0138362316669369	XM_040752468.1	RAB25, member RAS oncogene family (Rab25), mRNA
XM-013112811.3	-1,90314325072638	2,90973406103607	22,0553504916532	0,000148073535331735	0,0138362316669369	XM_013112811.3	C1q and TNF related 5 (C1qtnf5), transcript variant X3, mRNA
XM-040735875.1	-0,684180549323244	8,15390249387654	22,0005749859059	0,000150062834411539	0,0139667114867518	XM_040735875.1	voltage dependent anion channel 2 (Vdac2), mRNA
XM-013112635.3	-0,516299789428797	3,76640474115985	21,9977953543691	0,000150164567876824	0,0139667114867518	XM_013112635.3	pre-mRNA processing factor 40 homolog A (Prpf40a), transcript variant X1, mRNA
XM-007966757.2	-2,53099658547335	-0,229852780875011	36,8808963829588	0,000150429665222271	0,0139667114867518	XM_007966757.2	atypical chemokine receptor 3 (ACKR3), transcript variant X1, mRNA
XM-040737784.1	-0,907486430792627	2,91557914539632	21,969971690012	0,000151187115368966	0,0139667114867518	XM_040737784.1	lysine demethylase 3A (Kdm3a), transcript variant X1, mRNA
XM-040746519.1	-0,738583480002283	4,98089686683903	21,9659910879113	0,000151334034835084	0,0139667114867518	XM_040746519.1	COMM domain containing 7 (Commd7), transcript variant X2, mRNA
XM-040750910.1	2,23296890237316	-0,0118407687841854	24,7607987416819	0,000151623175076705	0,0139667114867518	XM_040750910.1	mucin 20, cell surface associated (Muc20), transcript variant X2, mRNA
XM-021231088.2	-0,618499623319274	4,11647727832398	21,9569986984076	0,000151666514980447	0,0139667114867518	XM_021231088.2	gametogenetin binding protein 2 (Ggnbp2), transcript variant X1, mRNA
XM-037985071.1	-0,891852593310443	1,22123777897269	36,7950056439872	0,000151785237079611	0,0139667114867518	XM_037985071.1	solute carrier family 25 member 33 (SLC25A33), transcript variant X2, mRNA
XM-005074384.4	0,864031053021517	2,98767771137408	21,9492537136491	0,00015195352151316	0,0139667114867518	XM_005074384.4	TBC1 domain family member 1 (Tbc1d1), transcript variant X1, mRNA
XM-040737092.1	2,66156006125613	8,41312981097766	21,9438419272483	0,000152154422846487	0,0139667114867518	XM_040737092.1	complement C3 (C3), mRNA
XM-007977297.2	1,93513111496959	0,446854289089575	36,7589617435605	0,000152358508480625	0,0139667114867518	XM_007977297.2	ankyrin repeat domain 35 (ANKRD35), transcript variant X1, mRNA
XM-040729760.1	-2,00903408245708	3,63717735373138	21,9291220697058	0,000152702354061048	0,0139667114867518	XM_040729760.1	DnaJ heat shock protein family (Hsp40) member A4 (Dnaja4), transcript variant X2, mRNA
XM-021229075.2	-1,35944702987731	2,91169461951528	21,9276372608364	0,000152757745509165	0,0139667114867518	XM_021229075.2	5'-nucleotidase domain containing 1 (Nt5dc1), transcript variant X2, mRNA
XM-013116080.3	-0,693367703779666	3,4437138841234	21,9105009568237	0,000153398632866701	0,0140021257874887	XM_013116080.3	cell cycle progression 1 (Ccpg1), transcript variant X1, mRNA
XM-021229771.2	-0,687887261594145	2,16512293080857	21,8835355725099	0,000154413149109076	0,0140076954701718	XM_021229771.2	LSM family member 14B (Lsm14b), transcript variant X4, mRNA
XM-005066363.4	-0,882212995290805	4,85423914870844	21,8832546410081	0,000154423757534259	0,0140076954701718	XM_005066363.4	small integral membrane protein 13 (Smim13), mRNA
XM-040729809.1	1,65827271485575	5,81739456577027	21,8701400881089	0,000154919881984501	0,0140076954701718	XM_040729809.1	pyruvate kinase M1/2 (Pkm), transcript variant X1, mRNA
XM-005078235.4	-0,535323481466227	2,71551297632002	21,8586264583311	0,000155356896196736	0,0140076954701718	XM_005078235.4	transcription factor B2, mitochondrial (Tfb2m), mRNA
XM-040735947.1	-1,52158328109601	0,294730947788428	21,8578292463676	0,000155387205782942	0,0140076954701718	XM_040735947.1	MSS51 mitochondrial translational activator (Mss51), transcript variant X1, mRNA
XM-040744242.1	1,53684580254576	0,836490919344358	21,8471900084094	0,000155792330482611	0,0140076954701718	XM_040744242.1	kinesin family member 4A (Kif4a), transcript variant X1, mRNA
XM-005078548.4	1,95629689238476	1,73614576822179	21,8468974085224	0,000155803488691197	0,0140076954701718	XM_005078548.4	adaptor related protein complex 1 subunit mu 2 (Ap1m2), transcript variant X1, mRNA
XM-040744380.1	-1,76091635541761	0,51849277150221	21,8468900380876	0,000155803769771917	0,0140076954701718	XM_040744380.1	FERM, ARH/RhoGEF and pleckstrin domain protein 1 (Farp1), transcript variant X2, mRNA
XM-005079557.4	2,08792216318888	-1,50773304683137	21,8438085130518	0,000155921336697894	0,0140076954701718	XM_005079557.4	keratinocyte differentiation factor 1 (Kdf1), transcript variant X4, mRNA
XM-005069507.3	0,826265137399777	6,53578712868681	21,8418483033786	0,000155996174021361	0,0140076954701718	XM_005069507.3	translocase of inner mitochondrial membrane 8 homolog B (Timm8b), mRNA
XR-005873532.1	-1,5874652428078	2,7067337566083	21,8037614697835	0,000157458171566357	0,0141132969631127	XR_005873532.1	CD46 molecule (Cd46), transcript variant X1, misc_RNA
XM-005073266.4	-2,56403308691029	1,09864233790191	21,7979305645651	0,000157683330186885	0,0141132969631127	XM_005073266.4	fyn related Src family tyrosine kinase (Frk), mRNA
XM-005067194.4	2,28472669618257	3,9729909592341	21,744668491388	0,000159756583894843	0,0142552648687803	XM_005067194.4	FKBP prolyl isomerase 11 (Fkbp11), transcript variant X1, mRNA
XR-005877954.1	1,60541231521963	10,1086214694227	21,7401484618482	0,000159933910825015	0,0142552648687803	XR_005877954.1	ribosomal protein S24 (Rps24), transcript variant X2, ncRNA
XM-005067350.4	-1,35135667760314	1,24309686607197	21,7373476949142	0,000160043897918365	0,0142552648687803	XM_005067350.4	zinc finger protein 385A (Znf385a), transcript variant X1, mRNA
XM-037986653.1	2,35935126869141	-1,74976457734135	36,2359487260682	0,00016097981342911	0,0143155381913191	XM_037986653.1	diaphanous related formin 3 (DIAPH3), transcript variant X2, mRNA
XM-005076733.4	-1,87184083468903	4,63821123348037	21,6892476384254	0,000161945913156204	0,014342149249966	XM_005076733.4	filamin A interacting protein 1 like (Filip1l), transcript variant X2, mRNA
XM-040739948.1	-0,560799895889106	3,54300535317374	21,6834018232582	0,000162178771655739	0,014342149249966	XM_040739948.1	golgin A4 (Golga4), transcript variant X1, mRNA
XM-040733258.1	-1,2435018107392	5,94214459492839	21,6714185172832	0,00016265726505393	0,014342149249966	XM_040733258.1	peptidyl-prolyl cis-trans isomerase FKBP1A-like (LOC121134709), mRNA
XM-005077934.4	0,833787885810651	7,10552304527837	21,6711903214474	0,000162666392043814	0,014342149249966	XM_005077934.4	signal sequence receptor subunit 3 (Ssr3), transcript variant X2, mRNA
XM-005073268.4	-1,37760800268374	2,95073080545601	21,6682393209484	0,000162784472171791	0,014342149249966	XM_005073268.4	5'-nucleotidase domain containing 1 (Nt5dc1), transcript variant X1, mRNA
XM-005072892.4	1,96477987312618	8,95514914179598	25,9145509539384	0,000162837309498201	0,014342149249966	XM_005072892.4	histone H2A.J (LOC101826184), mRNA
XM-005085265.4	-1,21834204806296	5,08051597441666	21,6544697394325	0,00016333669667124	0,0143480987464565	XM_005085265.4	syntaxin binding protein 2 (Stxbp2), transcript variant X1, mRNA
XM-040750603.1	-1,15567582882941	4,74966442170144	21,6499171449037	0,000163519732279023	0,0143480987464565	XM_040750603.1	chromosome unknown C3orf38 homolog (CUNH3orf38), mRNA
XM-040729308.1	2,75961770414387	6,69598705814692	21,6458285122122	0,000163684307733369	0,0143480987464565	XM_040729308.1	phospholipase A2 group VII (Pla2g7), mRNA
XM-005063444.4	-2,44955256093703	0,0204179685398786	21,6263594173923	0,000164470492982371	0,0143941656172083	XM_005063444.4	transcription factor 7 like 2 (Tcf7l2), transcript variant X41, mRNA
XM-005084515.4	-2,97498069935208	3,19809648199523	21,6196076270171	0,000164744112485785	0,0143952988416377	XM_005084515.4	four and a half LIM domains 1 (Fhl1), transcript variant X8, mRNA
XM-040750865.1	-0,794650943267435	-0,0252526724357935	21,5951011344172	0,000165741486164609	0,0144322240588694	XM_040750865.1	coiled-coil domain containing 14 (Ccdc14), transcript variant X1, mRNA
XM-013124859.3	-0,534149960178594	3,09421816499237	21,5918612335754	0,000165873843632957	0,0144322240588694	XM_013124859.3	establishment of sister chromatid cohesion N-acetyltransferase 1 (Esco1), transcript variant X3, mRNA
XM-005075156.4	0,752700378664059	2,83598814874141	21,5858323786056	0,000166120447494677	0,0144322240588694	XM_005075156.4	polypeptide N-acetylgalactosaminyltransferase 7 (Galnt7), transcript variant X2, mRNA
XM-013111665.3	0,676545555257225	5,77312529577055	21,5835953320873	0,000166212054567597	0,0144322240588694	XM_013111665.3	N-alpha-acetyltransferase 38, NatC auxiliary subunit (Naa38), transcript variant X1, mRNA
XM-005081462.3	-0,51089489461868	4,47081752666	21,5743338684865	0,000166591906255861	0,0144424983219367	XM_005081462.3	zinc finger CCHC-type containing 2 (Zcchc2), transcript variant X9, mRNA
XM-040740020.1	-0,685993878101486	1,82291522071081	21,5674591101713	0,000166874489698406	0,0144443210330796	XM_040740020.1	solute carrier family 25 member 38 (Slc25a38), transcript variant X3, mRNA
XM-040735253.1	-1,2596605190949	6,47921440957266	21,5546753009057	0,000167401371674896	0,0144672509379882	XM_040735253.1	cysteine and histidine rich domain containing 1 (Chordc1), mRNA
XM-013118277.3	-1,06532153215321	-0,456105556461552	21,5440332031604	0,000167841386416951	0,0144826136304526	XM_013118277.3	aldolase, fructose-bisphosphate C (Aldoc), transcript variant X2, mRNA
XM-040747510.1	-0,600949723647685	3,85636393507935	21,5347090956967	0,000168227957805889	0,0144933240902846	XM_040747510.1	coenzyme Q2, polyprenyltransferase (Coq2), transcript variant X1, mRNA
XM-040743388.1	-0,813129537369418	1,42126978943225	21,4914000671584	0,000170036473125923	0,014617719448063	XM_040743388.1	5'-nucleotidase, cytosolic II (Nt5c2), transcript variant X1, mRNA
XM-008018367.2	-1,51766858218283	1,70780065469316	35,7033694993693	0,000170374117878109	0,014617719448063	XM_008018367.2	rhomboid domain containing 2 (RHBDD2), transcript variant X2, mRNA
XM-040745855.1	1,77784562646593	2,78462110855923	21,4811902062377	0,000170465944599315	0,014617719448063	XM_040745855.1	midkine (Mdk), transcript variant X2, mRNA
XM-040756563.1	-2,53047814461362	0,867342006246472	21,4551532263337	0,000171566612886033	0,0146892940000283	XM_040756563.1	syncoilin, intermediate filament protein (Sync), transcript variant X1, mRNA
XM-005070112.4	-1,04493870094177	3,2332819811978	21,4359953189864	0,000172381497789167	0,0147362164611594	XM_005070112.4	G-patch domain containing 8 (Gpatch8), transcript variant X1, mRNA
XM-007977626.2	-1,01339295679482	4,41847970349805	35,5669211318837	0,00017288704462354	0,0147445010165298	XM_007977626.2	potassium voltage-gated channel subfamily A member 3 (KCNA3), transcript variant X1, mRNA
XR-005877957.1	3,50516599297137	5,27878244596233	21,4212315273729	0,000173012397847155	0,0147445010165298	XR_005877957.1	ribosomal protein S24 (Rps24), transcript variant X5, ncRNA
XM-005076975.4	1,85596725620596	2,51144129861492	21,4148876648938	0,00017328427345001	0,014744916359019	XM_005076975.4	myosin ID (Myo1d), transcript variant X1, mRNA
NM-001281634.1	2,92511344384635	2,77694588544043	21,4029840192893	0,000173795697382281	0,0147605743546831	NM_001281634.1	cyclin A2 (Ccna2), mRNA
XM-040740035.1	-2,03185978028083	1,8737366612595	21,395547681893	0,000174116036264596	0,0147605743546831	XM_040740035.1	protein phosphatase 2 regulatory subunit B''alpha (Ppp2r3a), transcript variant X1, mRNA
XM-013125222.3	1,29085490061286	1,9053647739756	21,3919755966172	0,000174270144851032	0,0147605743546831	XM_013125222.3	TPX2 microtubule nucleation factor (Tpx2), transcript variant X6, mRNA
XM-005085397.4	-1,37789199085123	4,16383025377755	21,3770650937686	0,000174915051310888	0,014792509637967	XM_005085397.4	solute carrier family 2 member 6 (Slc2a6), transcript variant X1, mRNA
XM-005087017.4	0,713136594081295	3,94743264406268	21,3537211193882	0,000175930026559529	0,0148414028774814	XM_005087017.4	heterogeneous nuclear ribonucleoprotein C (Hnrnpc), transcript variant X5, mRNA
XM-005078135.4	-0,569759996135844	9,92785116742838	21,3514140003099	0,000176030691089931	0,0148414028774814	XM_005078135.4	histone H3.3A (LOC101833432), mRNA
XM-005066470.4	1,37924349542499	2,99350439167295	21,3376705750798	0,000176631667218951	0,0148693707172246	XM_005066470.4	histone H1.4 (LOC101828346), transcript variant X2, mRNA
XM-040758137.1	-1,65787222883274	-0,071014103309913	21,3201819855497	0,000177399695207694	0,0149112949286906	XM_040758137.1	synaptojanin 2 (Synj2), transcript variant X11, mRNA
XM-013117216.3	-0,956055802251729	3,16159546381229	21,3072766252166	0,000177968813926216	0,014925806081871	XM_013117216.3	serine protease FAM111A (LOC101841659), transcript variant X3, mRNA
XM-037990488.1	-1,50543103774363	1,70142872010819	35,2879506106476	0,000178166057449946	0,014925806081871	XM_037990488.1	rhomboid domain containing 2 (RHBDD2), transcript variant X3, mRNA
XM-007967477.2	-2,63285539959196	2,71659464544049	35,2766925777508	0,000178383166993243	0,014925806081871	XM_007967477.2	CD163 molecule (CD163), transcript variant X5, mRNA
XM-038008249.1	1,79348001157537	-0,0977481370982506	35,2193372479967	0,000179494248222599	0,0149838880496932	XM_038008249.1	GABA type A receptor associated protein like 2 (GABARAPL2), transcript variant X3, mRNA
XR-005877155.1	1,81838923848835	0,724254215496133	21,2700913440855	0,000179619982053037	0,0149838880496932	XR_005877155.1	uncharacterized LOC121140364 (LOC121140364), ncRNA
XM-021230907.2	1,47584827900408	4,98221512560219	21,2299325905232	0,00018142223112968	0,0151012273540444	XM_021230907.2	ATP binding cassette subfamily A member 1 (Abca1), transcript variant X4, mRNA
XM-040756636.1	-0,951413652557592	0,598511562571095	21,4679723078207	0,000181696232187621	0,0151012273540444	XM_040756636.1	argonaute RISC catalytic component 3 (Ago3), transcript variant X3, mRNA
XM-040756471.1	-0,841636356411712	4,3442339099143	21,2205328802498	0,00018184695404968	0,0151012273540444	XM_040756471.1	DENN domain containing 5A (Dennd5a), transcript variant X2, mRNA
XM-040746240.1	1,17196220162769	1,66203398692547	21,1990850155817	0,000182820191047921	0,0151437256988071	XM_040746240.1	non-SMC condensin I complex subunit H (Ncaph), transcript variant X1, mRNA
XM-005086979.4	-1,73316793428353	0,303828487201279	21,1971745559298	0,000182907160674786	0,0151437256988071	XM_005086979.4	Kruppel like factor 8 (Klf8), mRNA
XM-040755383.1	1,3736332738699	0,189409068056303	21,1675714156811	0,000184260643477339	0,0152133832525391	XM_040755383.1	cAMP responsive element modulator (Crem), transcript variant X39, mRNA
XM-005065840.4	-1,80674952806703	5,84945777201509	21,1667259705646	0,000184299460306183	0,0152133832525391	XM_005065840.4	TNF alpha induced protein 3 (Tnfaip3), transcript variant X1, mRNA
XM-040748960.1	1,37252566875135	-0,698437796450891	21,1490218346166	0,000185114388918211	0,0152301490235718	XM_040748960.1	cholinergic receptor nicotinic beta 1 subunit (Chrnb1), transcript variant X2, mRNA
XM-005064371.4	-0,741354499293613	4,80703612050008	21,1484908931618	0,000185138889825773	0,0152301490235718	XM_005064371.4	TBC1 domain family member 10B (Tbc1d10b), mRNA
XR-005243179.1	-1,30104307266631	-1,06876136984142	34,9030566685833	0,00018577411724386	0,0152301490235718	XR_005243179.1	zinc finger protein 805 (LOC103235386), transcript variant X2, misc_RNA
XM-037984008.1	1,77667370997442	0,45595439684047	34,9028976753374	0,000185777340484581	0,0152301490235718	XM_037984008.1	DLG associated protein 5 (DLGAP5), transcript variant X1, mRNA
XM-021223056.2	2,92309298477042	-0,590348794698925	21,1323830962216	0,0001858839098704	0,0152301490235718	XM_021223056.2	PBX homeobox 4 (Pbx4), transcript variant X1, mRNA
XM-005087016.4	0,687699392011768	3,9486792028046	21,1264901828971	0,000186157297387204	0,0152301490235718	XM_005087016.4	heterogeneous nuclear ribonucleoprotein C (Hnrnpc), transcript variant X2, mRNA
XM-040738539.1	-1,03265151323059	0,366301842990588	21,1889629178901	0,00018658713738147	0,015242733838394	XM_040738539.1	coiled-coil domain containing 77 (Ccdc77), transcript variant X1, mRNA
XM-013122598.3	2,45152217836164	1,51487421223363	21,1106651249227	0,000186893665319149	0,0152452227083969	XM_013122598.3	potassium two pore domain channel subfamily K member 1 (Kcnk1), transcript variant X2, mRNA
XM-040746991.1	-0,758406737025106	3,97203275514674	21,0732254102083	0,000188648657718312	0,0153246812684946	XM_040746991.1	KIAA0232 ortholog (Kiaa0232), transcript variant X1, mRNA
XM-005063513.4	-0,616933086472688	2,71131707700382	21,0722969983328	0,00018869240806954	0,0153246812684946	XM_005063513.4	HPS6 biogenesis of lysosomal organelles complex 2 subunit 3 (Hps6), mRNA
XM-038003650.1	-1,36537830233309	1,51010147519338	34,7600789781098	0,00018870026188933	0,0153246812684946	XM_038003650.1	protein phosphatase 4 regulatory subunit 2 (PPP4R2), transcript variant X1, mRNA
XM-005077573.3.2	9,2015983757488	6,87795311589655	34,7253240206213	0,000189419969599133	0,0153405473857018	XM_005077573.3.2
XM-005078685.4	-1,22775493848548	4,68786838364055	21,0562325841708	0,000189451204495304	0,0153405473857018	XM_005078685.4	MYC proto-oncogene, bHLH transcription factor (Myc), mRNA
XM-005076485.4	1,47745220171116	5,02566977515826	21,0177355866831	0,000191283362639902	0,0154621018897968	XM_005076485.4	ATP binding cassette subfamily A member 1 (Abca1), transcript variant X3, mRNA
XM-007979540.2	-1,32566437791017	1,70331435220018	34,625184753187	0,000191512344136987	0,0154621018897968	XM_007979540.2	tyrosyl-tRNA synthetase 1 (YARS1), transcript variant X1, mRNA
XM-040746046.1	1,62447028945051	3,11503037837973	20,9699820404922	0,000193583337618964	0,015606490856452	XM_040746046.1	isovaleryl-CoA dehydrogenase (Ivd), mRNA
XM-005069147.4	-0,425863405586572	4,54971111943687	20,9607449276156	0,000194031748871864	0,0156095373356134	XM_005069147.4	protein geranylgeranyltransferase type I subunit beta (Pggt1b), mRNA
XM-040737808.1	-1,80566660398013	5,67515955077605	20,9523477619711	0,000194440382023148	0,0156095373356134	XM_040737808.1	acyl-CoA binding domain containing 6 (Acbd6), mRNA
XM-021223163.2	-1,31716457988776	5,50916620636458	20,9517583184884	0,000194469101964762	0,0156095373356134	XM_021223163.2	translocase of outer mitochondrial membrane 40 (Tomm40), mRNA
XM-040753367.1	-1,00368106528535	1,94763106416386	20,9357929553501	0,000195248782403919	0,0156493741066387	XM_040753367.1	peroxisomal trans-2-enoyl-CoA reductase (Pecr), transcript variant X1, mRNA
XM-040746677.1	0,767092071503471	3,57904531256142	20,9089971069806	0,000196565158314823	0,0157320497141707	XM_040746677.1	tensin 3 (Tns3), transcript variant X2, mRNA
XM-005076580.4	-0,655651888212411	7,84498462399356	20,8990560346715	0,000197056017742606	0,0157485116118924	XM_005076580.4	ATP synthase peripheral stalk-membrane subunit b (Atp5pb), mRNA
XM-021230044.2	-0,844159703783404	1,68682163349071	20,8866235644519	0,000197671803113817	0,0157748954554298	XM_021230044.2	LRR binding FLII interacting protein 2 (Lrrfip2), transcript variant X1, mRNA
XM-040749157.1	-0,980069015399615	3,20571948632336	20,8782692873677	0,000198086789067938	0,0157852017885827	XM_040749157.1	Rab interacting lysosomal protein (LOC101835833), mRNA
XM-005073994.4	-0,59155122513292	4,78595303575661	20,8423966098829	0,000199879691567702	0,0158815718830281	XM_005073994.4	DNA polymerase delta 3, accessory subunit (Pold3), mRNA
XM-021235636.2	-0,962855684200218	4,36309400844885	20,8422973036664	0,00019988467969243	0,0158815718830281	XM_021235636.2	RALY heterogeneous nuclear ribonucleoprotein (Raly), transcript variant X3, mRNA
XM-040749247.1	-0,815454505280446	0,995626969608978	20,8368425759033	0,000200158880750897	0,0158815718830281	XM_040749247.1	kinase suppressor of ras 1 (Ksr1), transcript variant X4, mRNA
XM-040745905.1	-0,966959204136946	5,5723536590979	20,809436115225	0,000201542872409393	0,0159554908577079	XM_040745905.1	hydroxysteroid 17-beta dehydrogenase 12 (Hsd17b12), mRNA
XM-008018647.2	-0,958629173150445	-0,500045515347595	34,1523106269018	0,00020177984131472	0,0159554908577079	XM_008018647.2	zinc finger protein 789 (ZNF789), transcript variant X1, mRNA
XM-005086428.4	-1,656237612034	4,93453308462534	20,8012705438591	0,000201957266940783	0,0159554908577079	XM_005086428.4	solute carrier family 1 member 5 (Slc1a5), transcript variant X1, mRNA
XM-005085626.4	4,5816060752602	3,91767545361406	20,7370867316255	0,000205247533323844	0,0161922711146799	XM_005085626.4	chymase (LOC101842838), mRNA
XM-005068500.4	0,709904460248923	4,41235759399187	20,7183851254308	0,000206217356221498	0,0162455738658716	XM_005068500.4	zinc finger protein 106 (Znf106), transcript variant X1, mRNA
XM-005082815.4	-1,04037698077336	4,52657216703863	20,6806265281758	0,000208190912615807	0,0163768889408296	XM_005082815.4	caspase 6 (Casp6), mRNA
XR-005239956.1	-1,42046621962974	2,25950648817019	33,8593023906107	0,000208477345454933	0,0163768889408296	XR_005239956.1	actin, cytoplasmic 1-like (LOC103225134), misc_RNA
XM-005070151.4	1,85950859475988	0,652238362534038	20,6690431683576	0,000208800527950482	0,016378977777752	XM_005070151.4	pleckstrin homology, MyTH4 and FERM domain containing H3 (Plekhh3), transcript variant X1, mRNA
XM-005064732.4	-2,14665585056624	5,02354855601065	20,6581309742609	0,000209376626875826	0,0164008721171498	XM_005064732.4	GTP cyclohydrolase I feedback regulator (Gchfr), mRNA
XM-040746111.1	-0,741435375172955	2,44122569470071	20,6412516440646	0,000210271220357248	0,0164435112528172	XM_040746111.1	HAUS augmin like complex subunit 2 (Haus2), transcript variant X1, mRNA
XR-005237898.1	1,22288084285698	0,122043255411057	33,7723516835358	0,000210516486595353	0,0164435112528172	XR_005237898.1	presequence protease, mitochondrial-like (LOC119621359), transcript variant X9, misc_RNA
XM-007972587.2	-1,47478265209759	3,36370441173912	33,7475736637095	0,000211101994354025	0,0164659555596139	XM_007972587.2	cyclin D3 (CCND3), transcript variant X3, mRNA
XM-007994986.2	2,73733172607855	-0,601631786741299	33,7213563208191	0,000211723664411283	0,0164711718328395	XM_007994986.2	crumbs cell polarity complex component 3 (CRB3), transcript variant X1, mRNA
XM-040750502.1	-0,635463776644771	3,92489016150934	20,6103244407133	0,000211921329544168	0,0164711718328395	XM_040750502.1	PAX3 and PAX7 binding protein 1 (Paxbp1), mRNA
XM-040730114.1	3,89991482608615	-1,2441674304235	20,6076694235856	0,000212063652997771	0,0164711718328395	XM_040730114.1	transmembrane protein 45B (Tmem45b), transcript variant X2, mRNA
XM-040744298.1	-0,574442548198311	2,48929184143105	20,5819314316884	0,00021344884228304	0,0165554759357284	XM_040744298.1	uracil phosphoribosyltransferase homolog (Uprt), mRNA
XR-005237902.1	1,35913701301442	0,372238688671807	33,5940304655757	0,000214774589540317	0,0166244207153494	XR_005237902.1	presequence protease, mitochondrial-like (LOC119621359), transcript variant X13, misc_RNA
XM-040746881.1	5,79424553536919	2,83864778439611	20,5491568414172	0,000215227236001217	0,0166244207153494	XM_040746881.1	spondin 2 (Spon2), mRNA
XM-013110193.3	-1,66556947198163	-0,147296375337049	20,5488723640857	0,000215242743677607	0,0166244207153494	XM_013110193.3	synaptojanin 2 (Synj2), transcript variant X8, mRNA
XM-021236192.2	4,31697258671305	1,49774293946532	20,5423799307723	0,000215597000966419	0,0166244207153494	XM_021236192.2	paired related homeobox 2 (Prrx2), mRNA
XM-005073689.4	-3,86631788658932	4,04549828769402	20,5378798544453	0,000215842924324669	0,0166244207153494	XM_005073689.4	ELOVL fatty acid elongase 4 (Elovl4), mRNA
XM-013119898.3	1,57946778766443	1,05462164494965	20,5239428263125	0,000216606535084844	0,0166599990160521	XM_013119898.3	kinesin family member 18A (Kif18a), mRNA
XM-005079217.4	2,60894568935206	2,77440692713998	20,5141378918717	0,000217145538166864	0,0166782269815395	XM_005079217.4	TNF receptor superfamily member 18 (Tnfrsf18), transcript variant X2, mRNA
XM-005078302.4	-0,6507791519264	3,19454042674996	20,5034472751464	0,000217734920340489	0,0167002683901155	XM_005078302.4	polycomb group ring finger 1 (Pcgf1), mRNA
XM-005064203.4	-1,07253780499581	5,33690462793957	20,4851160205032	0,00021874965864242	0,0167244228848464	XM_005064203.4	patatin like phospholipase domain containing 2 (Pnpla2), mRNA
XM-040738526.1	-0,82237696603702	3,56025387296059	20,4746975673573	0,000219328708745402	0,0167244228848464	XM_040738526.1	casein kinase II subunit alpha'-like (LOC121136945), transcript variant X1, mRNA
XM-040751714.1	0,683810070391381	2,17934141304985	20,4745117222371	0,000219339053258751	0,0167244228848464	XM_040751714.1	Rap1 GTPase-GDP dissociation stimulator 1 (Rap1gds1), transcript variant X1, mRNA
XR-005241972.1	-1,2341026811981	1,12062301764438	33,3929918829751	0,000219701060737918	0,0167244228848464	XR_005241972.1	uncharacterized LOC103228575 (LOC103228575), transcript variant X2, ncRNA
XM-040739254.1	-0,95270540124147	1,3479981599245	35,0995613431217	0,000219898584114626	0,0167244228848464	XM_040739254.1	intermediate filament family orphan 1 (Iffo1), transcript variant X1, mRNA
XM-005075252.4	1,56189426355986	1,06225951902612	20,4642477301202	0,000219911206320963	0,0167244228848464	XM_005075252.4	PDZ binding kinase (Pbk), mRNA
XM-021236000.2	1,3982291691484	0,631445813386157	20,4559886490931	0,000220372796616031	0,0167244228848464	XM_021236000.2	cAMP responsive element modulator (Crem), transcript variant X26, mRNA
XM-008007522.2	-3,60890243115979	1,00604577042279	33,3591182172382	0,000220544568111561	0,0167244228848464	XM_008007522.2	failed axon connections homolog, metaxin like GST domain containing (FAXC), transcript variant X1, mRNA
XM-005064768.4	7,01302958385553	-0,272104496256648	21,4965176663908	0,000220775465070495	0,0167244228848464	XM_005064768.4	gremlin 1, DAN family BMP antagonist (Grem1), transcript variant X2, mRNA
XM-040739645.1	-2,20613378070089	2,92682380816008	20,4333752570697	0,000221642124515312	0,016767074909909	XM_040739645.1	sorting nexin 22 (Snx22), transcript variant X2, mRNA
XM-005085600.4	1,09911592063599	3,71793632390093	20,4186107660248	0,000222475242179623	0,016807076298396	XM_005085600.4	ER membrane protein complex subunit 9 (Emc9), transcript variant X1, mRNA
XM-040754644.1	0,967219105013336	3,86625527250855	20,3948025494509	0,000223825975407058	0,0168860186692341	XM_040754644.1	HPS3 biogenesis of lysosomal organelles complex 2 subunit 1 (Hps3), transcript variant X1, mRNA
XM-005066583.3	-3,01185105748495	2,56707152432149	20,3812700997946	0,000224597764832163	0,0168906689775073	XM_005066583.3	adhesion G protein-coupled receptor A2 (Adgra2), transcript variant X1, mRNA
XM-008007142.2	1,24921730511476	0,281430115188258	33,1909459883447	0,000224790921036357	0,0168906689775073	XM_008007142.2	centromere protein W (CENPW), transcript variant X1, mRNA
XM-040752656.1	1,22562787334802	3,19513438463381	20,3776419379572	0,000224805187934012	0,0168906689775073	XM_040752656.1	tripartite motif containing 59 (Trim59), transcript variant X1, mRNA
XM-005072006.4	-3,6323913843449	1,43504553424782	20,3610267421037	0,000225757793965997	0,0169149480967609	XM_005072006.4	alpha-1,4-N-acetylglucosaminyltransferase (A4gnt), transcript variant X2, mRNA
XM-005066360.4	-0,902450510521659	2,23272375930988	20,3557010370238	0,000226064078928248	0,0169149480967609	XM_005066360.4	HIVEP zinc finger 1 (Hivep1), transcript variant X3, mRNA
XM-040748823.1	-0,554263579549858	6,04653931044075	20,3528759491963	0,0002262267381854	0,0169149480967609	XM_040748823.1	nuclear receptor corepressor 1 (Ncor1), mRNA
XR-005238912.1	-2,05724987367884	-1,11601502519004	33,1300278657601	0,000226353517374806	0,0169149480967609	XR_005238912.1	small nucleolar RNA U3 (LOC119622247), ncRNA
XM-007967474.2	-2,45565717690764	2,54847134028664	33,1000909661686	0,00022712624639675	0,0169497565283975	XM_007967474.2	CD163 molecule (CD163), transcript variant X3, mRNA
XM-005068715.4	2,73448768151902	6,24815476871522	20,3216853653969	0,000228031217915593	0,0169884825768263	XM_005068715.4	CD38 molecule (Cd38), mRNA
XM-005065113.4	-1,78016004433128	1,77540354588675	20,3129153088252	0,000228541457825545	0,0169884825768263	XM_005065113.4	frizzled related protein (Frzb), mRNA
XM-005081586.4	0,82853361495316	3,0048396451404	20,3124586590819	0,000228568060165543	0,0169884825768263	XM_005081586.4	Jupiter microtubule associated homolog 2 (Jpt2), transcript variant X1, mRNA
XM-040735170.1	-1,29802413665949	3,56463552894789	20,2878959326655	0,000230004031566301	0,0170722347301309	XM_040735170.1	gamma-secretase activating protein (LOC101826824), transcript variant X8, mRNA
XM-021231831.2	-1,92024792719366	-0,148826722118745	27,971982436069	0,000230907724172714	0,017115668857609	XM_021231831.2	harbinger transposase derived 1 (Harbi1), transcript variant X6, mRNA
XM-040753272.1	-0,886034002856879	2,91687821141098	20,2674141177091	0,000231209057072582	0,017115668857609	XM_040753272.1	DnaJ heat shock protein family (Hsp40) member B2 (Dnajb2), transcript variant X4, mRNA
XM-005084370.4	-1,10467454377157	2,98099005949801	20,2618103094033	0,00023153996632941	0,0171172196794851	XM_005084370.4	zinc finger CCCH-type containing 12A (Zc3h12a), transcript variant X1, mRNA
XM-040735306.1	1,77505411799342	1,79591152921214	20,253922790206	0,000232006618251921	0,0171287880833477	XM_040735306.1	peptidyl-prolyl cis-trans isomerase A-like (LOC121135918), mRNA
XM-005081052.4	2,1054666912885	2,46515638413994	20,2383011615533	0,000232933918889107	0,0171742893681335	XM_005081052.4	NBL1, DAN family BMP antagonist (Nbl1), transcript variant X3, mRNA
XM-008002887.2	1,06040864338571	-0,341161084634226	32,8345575024055	0,000234122066142778	0,017238875974225	XM_008002887.2	leucine rich repeat kinase 2 (LRRK2), transcript variant X2, mRNA
XR-502754.2	-2,96156595293432	-0,349019264193298	32,7961520148652	0,000235155404493794	0,0172750539879039	XR_502754.2	uncharacterized LOC103247350 (LOC103247350), ncRNA
XM-005078347.4	-1,50442024157462	5,43327900922551	20,1997644315951	0,000235239037355203	0,0172750539879039	XM_005078347.4	hexokinase 3 (Hk3), transcript variant X1, mRNA
XM-040738361.1	1,17891684209295	5,49760246920495	20,1880946006414	0,000235942049418626	0,0172886780790321	XM_040738361.1	vesicle associated membrane protein 5 (Vamp5), transcript variant X2, mRNA
XM-005079397.4	-0,902140694776837	4,22195704889531	20,1854100042184	0,00023610410297221	0,0172886780790321	XM_005079397.4	F-box only protein 6 (LOC101832562), transcript variant X2, mRNA
XM-005071815.4	-0,713526394760275	3,49150207501024	23,9217243803354	0,000236363753977786	0,0172886780790321	XM_005071815.4	engulfment and cell motility 1 (Elmo1), transcript variant X3, mRNA
XM-040739440.1	-0,652139348017434	2,05934348459848	27,0526818245274	0,000238699932298781	0,0174208318628161	XM_040739440.1	RNA binding motif protein 6 (Rbm6), transcript variant X1, mRNA
XM-008001230.2	-1,39080597242178	7,96471004688574	32,6622595868491	0,000238801421848323	0,0174208318628161	XM_008001230.2	poly(A) binding protein cytoplasmic 1 (PABPC1), transcript variant X1, mRNA
XM-040746343.1	-1,1977433881035	6,15431863353324	20,1252853435561	0,000239765925136467	0,0174534223162693	XM_040746343.1	glycerophosphocholine phosphodiesterase 1 (Gpcpd1), transcript variant X1, mRNA
XM-007972584.2	-1,47482061838362	3,40266942519301	32,6231159859828	0,000239880261083014	0,0174534223162693	XM_007972584.2	cyclin D3 (CCND3), transcript variant X2, mRNA
XM-005073791.4	-1,16710058605381	6,37543104898546	20,1160491649572	0,000240333988865791	0,0174559356918923	XM_005073791.4	ETS proto-oncogene 2, transcription factor (Ets2), mRNA
XM-005063961.4	1,62017683120058	1,4878658055442	20,1125921649301	0,00024054699155313	0,0174559356918923	XM_005063961.4	transmembrane 7 superfamily member 2 (Tm7sf2), transcript variant X1, mRNA
XM-037990558.1	-0,94399642832187	-0,524970406907508	32,5736541980159	0,000241251943805972	0,0174841172503163	XM_037990558.1	zinc finger protein 789 (ZNF789), transcript variant X6, mRNA
XM-040751947.1	1,95641219063652	-0,647258890753535	20,0878598905761	0,000242076971831976	0,0175133483070094	XM_040751947.1	solute carrier family 44 member 3 (Slc44a3), transcript variant X1, mRNA
XM-037996487.1	-1,33824913570908	1,62151487334988	32,5364648939648	0,000242289549952107	0,0175133483070094	XM_037996487.1	tyrosyl-tRNA synthetase 1 (YARS1), transcript variant X3, mRNA
XM-013115963.3	1,50357137177622	3,12456653199416	20,061823104416	0,00024369928956994	0,0175922216564842	XM_013115963.3	centromere protein A (Cenpa), mRNA
XM-040740615.1	0,593420492526587	3,93086380048275	20,041118469392	0,000244997951947084	0,0176566921606243	XM_040740615.1	coiled-coil domain containing 25 (Ccdc25), transcript variant X1, mRNA
XM-040752586.1	-1,16121725995419	1,92129902873961	20,0374025517205	0,000245231835564227	0,0176566921606243	XM_040752586.1	transmembrane 131 like (Tmem131l), transcript variant X3, mRNA
XM-005084619.4	-0,824222859609766	2,3752451395172	20,0066565948184	0,000247176518961102	0,0177397706300709	XM_005084619.4	NFS1 cysteine desulfurase (Nfs1), mRNA
XM-005076595.4	-0,981862019629374	4,60895874853828	20,0031156755141	0,000247401575333262	0,0177397706300709	XM_005076595.4	potassium voltage-gated channel subfamily A member 3 (Kcna3), mRNA
XM-008015322.2	-0,755642704386927	2,98092232035206	32,3540750810688	0,000247457380352572	0,0177397706300709	XM_008015322.2	biorientation of chromosomes in cell division 1 (BOD1), transcript variant X2, mRNA
XM-008016871.2	1,83139801124179	-0,263189956602399	32,3466480363411	0,000247670635154727	0,0177397706300709	XM_008016871.2	MYB proto-oncogene like 2 (MYBL2), transcript variant X1, mRNA
XM-013113487.3	-1,33336219129153	2,9335370897675	19,9843362566581	0,000248598966172367	0,0177657104427391	XM_013113487.3	CDC42 effector protein 4 (Cdc42ep4), transcript variant X1, mRNA
XM-037987513.1	2,41963581107056	2,8802941993322	32,3117314921576	0,000248676194629822	0,0177657104427391	XM_037987513.1	serpin family F member 1 (SERPINF1), transcript variant X1, mRNA
XM-005080414.4	-0,62026621218492	7,89722469334138	19,9355456088007	0,000251739964220223	0,0179613537262243	XM_005080414.4	G protein subunit beta 2 (Gnb2), mRNA
XM-037993211.1	-3,29161059903799	1,44202607976497	32,1398055846851	0,000253700278187012	0,0180778634356123	XM_037993211.1	amine oxidase copper containing 3 (AOC3), transcript variant X4, mRNA
XM-007996504.2	-1,0716569003969	-0,518253445472536	32,0958414366834	0,000255004716613625	0,0181473975132356	XM_007996504.2	zinc finger protein 566 (ZNF566), transcript variant X1, mRNA
XM-005075980.4	-3,17785366946441	2,4293872633928	19,8727725488974	0,000255845852173709	0,0181716580251257	XM_005075980.4	keratin 12 (Krt12), mRNA
XM-005077784.4	-0,95419052574578	4,35150178578123	19,8630071102763	0,000256491226277071	0,0181716580251257	XM_005077784.4	abhydrolase domain containing 2, acylglycerol lipase (Abhd2), transcript variant X1, mRNA
XM-005064313.4	1,35750505720509	6,21755488543067	19,8608244418814	0,000256635719590786	0,0181716580251257	XM_005064313.4	regulator of G protein signaling 10 (Rgs10), transcript variant X2, mRNA
XM-038007362.1	1,85401002288972	-1,03393007682216	32,0403822673407	0,000256661836513075	0,0181716580251257	XM_038007362.1	centromere protein M (CENPM), transcript variant X5, mRNA
XM-040756405.1	-0,901959729858688	0,675493513683394	20,4542110875424	0,000257211293536078	0,0181780784364131	XM_040756405.1	phosphatidylinositol glycan anchor biosynthesis class V (Pigv), transcript variant X9, mRNA
XM-005067898.4	1,13828002134537	8,35035356060703	19,839104927253	0,000258078473679968	0,0181780784364131	XM_005067898.4	antioxidant 1 copper chaperone (Atox1), transcript variant X3, mRNA
XM-040743458.1	-2,09193002229701	8,11392449851016	19,8341851907023	0,000258406519865833	0,0181780784364131	XM_040743458.1	microsomal glutathione S-transferase 1 (Mgst1), transcript variant X2, mRNA
XM-005074426.4	-0,60732457138317	2,09590125117052	19,8319193260469	0,000258557761966649	0,0181780784364131	XM_005074426.4	spermatogenesis associated 2 (Spata2), transcript variant X1, mRNA
XM-040756901.1	0,755709145313323	3,83350044910889	19,8275149559338	0,000258852025378804	0,0181780784364131	XM_040756901.1	nuclear autoantigenic sperm protein (LOC101830598), transcript variant X4, mRNA
XM-005075560.4	-0,442711100648305	5,08959455710733	19,8266634441903	0,000258908959035411	0,0181780784364131	XM_005075560.4	mitogen-activated protein kinase kinase 1 (Map2k1), transcript variant X1, mRNA
XM-005085175.4	1,43832854221377	0,662382575360113	19,8244546218151	0,000259056709572959	0,0181780784364131	XM_005085175.4	cAMP responsive element modulator (Crem), transcript variant X4, mRNA
XM-040742542.1	-3,4261763238994	-0,467791657303159	19,806963897019	0,000260229981654566	0,0182071471756964	XM_040742542.1	bradykinin receptor B2 (Bdkrb2), transcript variant X1, mRNA
XM-040737286.1	-0,499483326604093	5,78220300371982	19,805848168886	0,000260305023494842	0,0182071471756964	XM_040737286.1	CCHC-type zinc finger nucleic acid binding protein (LOC101830959), transcript variant X3, mRNA
XM-005069535.4	-0,510351537157277	3,84655974593121	19,8001925286336	0,000260685779885486	0,0182071471756964	XM_005069535.4	DEAD-box helicase 10 (Ddx10), mRNA
XM-040743041.1	0,695154138685248	3,9644066785035	19,7986497055564	0,000260789754743877	0,0182071471756964	XM_040743041.1	SEC23 homolog A, COPII coat complex component (Sec23a), mRNA
XM-005073690.4	-1,43428285293023	1,14751684213227	19,7854873507423	0,000261678667266277	0,018246139799385	XM_005073690.4	lebercilin LCA5 (Lca5), transcript variant X2, mRNA
XM-005084481.4	4,71796319960822	2,5154257318669	19,7772224929741	0,000262238542482854	0,018262120138806	XM_005084481.4	collagen type V alpha 2 chain (Col5a2), mRNA
XM-013125138.3	1,68740117161756	7,87826502845111	19,7638108083975	0,000263149893862624	0,018301925408756	XM_013125138.3	lymphocyte antigen 6 family member E (Ly6e), transcript variant X2, mRNA
XM-021228819.2	-2,75011142864508	-1,33329739998136	19,7590688235993	0,000263472959219922	0,018301925408756	XM_021228819.2	atlastin GTPase 1 (Atl1), transcript variant X5, mRNA
XM-013113488.3	-1,35684668212927	2,94513007747721	19,7524452808542	0,000263924947260923	0,0183102905622327	XM_013113488.3	CDC42 effector protein 4 (Cdc42ep4), transcript variant X2, mRNA
XM-005070152.4	1,84414866215235	0,650151908803736	19,745145369002	0,000264424084168269	0,0183197817641043	XM_005070152.4	pleckstrin homology, MyTH4 and FERM domain containing H3 (Plekhh3), transcript variant X2, mRNA
XM-007969636.2	-1,26541791495194	0,767171321896434	31,7759999430621	0,000264743406655485	0,0183197817641043	XM_007969636.2	ATP/GTP binding protein 1 (AGTPBP1), transcript variant X4, mRNA
XM-013116942.3	1,71417977462098	4,41951958212408	19,733357358037	0,0002652323039462	0,0183197817641043	XM_013116942.3	toll like receptor 9 (Tlr9), mRNA
XM-005083185.4	-0,62609781285944	7,65609462199893	19,7310809268395	0,000265388697147679	0,0183197817641043	XM_005083185.4	RNA polymerase I and III subunit D (Polr1d), mRNA
XM-013113580.3	-1,19351234020827	3,97868543513386	19,7133952634116	0,000266607200871644	0,0183809189275102	XM_013113580.3	CD151 molecule (Raph blood group) (Cd151), transcript variant X2, mRNA
XM-040732907.1	1,74816976490674	1,33402915622978	19,6991967186811	0,000267589928354969	0,0184256685828863	XM_040732907.1	MYB proto-oncogene like 2 (Mybl2), mRNA
XM-000000011.1	3,93765078514244	3,17012749819378	19,692179490682	0,000268077092381152	0,0184362258401703	XM_000000011.1	IgG1mem description:immunoglobulin gamma 1 membrane
XM-040753880.1	-0,644963286997611	2,06889652116674	19,6757671020439	0,000269220340867178	0,0184918210249366	XM_040753880.1	KAT8 regulatory NSL complex subunit 2 (Kansl2), transcript variant X5, mRNA
XM-040734899.1	-1,26344806263477	2,29777850278136	19,6420820946483	0,000271583689783443	0,0186177709407732	XM_040734899.1	acyl-CoA thioesterase 7 (Acot7), transcript variant X2, mRNA
XM-040733368.1	-0,560783116791885	4,90936391956098	19,636367856356	0,000271986874203438	0,0186177709407732	XM_040733368.1	general transcription factor IIH subunit 1 (Gtf2h1), mRNA
XM-040740777.1	-1,72093301448582	-1,056573974085	19,6310424382734	0,000272363220379421	0,0186177709407732	XM_040740777.1	CKLF-like MARVEL transmembrane domain-containing protein 1 (LOC101824714), transcript variant X1, mRNA
XM-007984631.2	2,75961329804468	-0,0603427775711477	31,5343148341785	0,000272402559034927	0,0186177709407732	XM_007984631.2	small integral membrane protein 22 (SMIM22), transcript variant X1, mRNA
XM-005080732.4	4,67438553708396	2,33330439914904	19,6143540870806	0,000273546318299616	0,0186728329811842	XM_005080732.4	retinol binding protein 1 (Rbp1), mRNA
XM-040752102.1	2,59687565960036	0,194667403653326	19,6051155723099	0,00027420371385258	0,0186945998688826	XM_040752102.1	adenosine receptor A3 (LOC101844401), transcript variant X8, mRNA
XM-005087952.4	1,14757640798705	6,40056901511367	19,58630975481	0,000275547306737399	0,0187456625402184	XM_005087952.4	charged multivesicular body protein 2A (Chmp2a), transcript variant X1, mRNA
XM-005083035.4	-0,512773549739537	6,47421975270885	19,5851336913012	0,000275631572914989	0,0187456625402184	XM_005083035.4	Rho associated coiled-coil containing protein kinase 1 (Rock1), transcript variant X1, mRNA
XM-040757403.1	-0,548208940524439	4,32908725665435	19,566409324005	0,000276977040142444	0,0187821377478861	XM_040757403.1	FKBP prolyl isomerase family member 15 (Fkbp15), transcript variant X1, mRNA
XM-040754400.1	1,85386948101749	1,79372059647198	19,5644497094658	0,000277118270557909	0,0187821377478861	XM_040754400.1	profilin 2 (Pfn2), transcript variant X2, mRNA
XM-005077792.4	-1,23033014826297	5,82538598207676	19,556178547186	0,000277715255685688	0,0187821377478861	XM_005077792.4	alanyl aminopeptidase, membrane (LOC101825331), mRNA
XM-040744539.1	-0,779520102467657	3,82650129810088	19,5536272382815	0,000277899687681377	0,0187821377478861	XM_040744539.1	dedicator of cytokinesis 11 (Dock11), transcript variant X2, mRNA
XM-005071489.4	-0,604997488459807	2,92422652302092	20,231644736816	0,000278142232627738	0,0187821377478861	XM_005071489.4	transmembrane protein 39A (Tmem39a), mRNA
XM-007999106.2	2,61896860320183	-0,341200392827757	31,3479004032236	0,000278494220297762	0,0187821377478861	XM_007999106.2	heparanase (HPSE), transcript variant X2, mRNA
XM-040756421.1	2,67441628823758	1,75103221159829	19,5446647519905	0,000278548653040684	0,0187821377478861	XM_040756421.1	CD164 molecule like 2 (Cd164l2), transcript variant X2, mRNA
XM-040756874.1	4,41693272456745	0,617746247328587	19,5354444826803	0,000279218034027312	0,0187999926661206	XM_040756874.1	dynein light chain Tctex-type 4 (Dynlt4), transcript variant X1, mRNA
XM-040746477.1	-1,21247825841564	3,68247489873093	19,5275737951002	0,000279790844770986	0,0187999926661206	XM_040746477.1	abhydrolase domain containing 17B, depalmitoylase (Abhd17b), mRNA
XM-007975142.2	-1,93360835120041	-0,136302522517746	31,2996788803778	0,00028009681067943	0,0187999926661206	XM_007975142.2	glutathione S-transferase theta 2B (GSTT2B), transcript variant X1, mRNA
XM-007983850.2	-1,76772432125853	3,4982314878324	31,2924715269452	0,000280337298719199	0,0187999926661206	XM_007983850.2	abhydrolase domain containing 5, lysophosphatidic acid acyltransferase (ABHD5), transcript variant X1, mRNA
XM-005073507.4	-0,762226492707297	4,53361321744915	19,5134556294058	0,000280821592512241	0,0187999926661206	XM_005073507.4	hydroxyacyl-CoA dehydrogenase trifunctional multienzyme complex subunit beta (Hadhb), mRNA
XM-005064288.4	-0,843812806628296	5,25774279386094	19,505943352394	0,000281371765012307	0,0187999926661206	XM_005064288.4	ornithine aminotransferase (Oat), mRNA
XM-037998980.1	3,27916731580253	-0,924604663459919	31,2495834233526	0,000281773536238257	0,0187999926661206	XM_037998980.1	ras homolog family member D (RHOD), transcript variant X4, mRNA
XM-021225560.2	-0,883380432960607	0,371683321862204	19,4917259437167	0,000282416263935868	0,0187999926661206	XM_021225560.2	LETM1 domain containing 1 (Letmd1), transcript variant X13, mRNA
XM-008008367.2	1,69443013876104	-0,377231458832561	31,2268370279678	0,000282538888196241	0,0187999926661206	XM_008008367.2	BUB1 mitotic checkpoint serine/threonine kinase (BUB1), transcript variant X1, mRNA
XM-040737282.1	0,671419705293705	5,98190236396232	19,4894089901616	0,000282586887766272	0,0187999926661206	XM_040737282.1	nuclear casein kinase and cyclin dependent kinase substrate 1 (Nucks1), transcript variant X2, mRNA
XM-040737325.1	-0,770543076490881	4,52040784310174	19,4882276556604	0,00028267392684421	0,0187999926661206	XM_040737325.1	sepiapterin reductase (LOC101830960), mRNA
XM-005077631.4	-2,95156086764971	-0,276415906107516	19,4850218838222	0,000282910273099911	0,0187999926661206	XM_005077631.4	synuclein gamma (Sncg), mRNA
XM-005073610.4	3,45973593646931	2,64239866030065	19,4735633928456	0,000283756841594587	0,0187999926661206	XM_005073610.4	cytochrome P450 1B1 (LOC101839568), mRNA
XM-005064201.4	-1,20977994643653	3,9745800866939	19,4721839851252	0,000283858942889284	0,0187999926661206	XM_005064201.4	CD151 molecule (Raph blood group) (Cd151), transcript variant X1, mRNA
XM-005081786.4	-1,52691368525868	0,13766074604053	19,4713603804505	0,000283919924010295	0,0187999926661206	XM_005081786.4	leucine rich repeat LGI family member 4 (Lgi4), transcript variant X1, mRNA
XM-040739629.1	-2,42574656641017	3,08387917554103	19,4603801036571	0,000284734308707261	0,0188313382802991	XM_040739629.1	malic enzyme 1 (Me1), transcript variant X1, mRNA
XM-005074551.4	-0,688079478812558	1,52301301790305	19,4476122010576	0,000285684528668321	0,0188715818315543	XM_005074551.4	uridine-cytidine kinase 1 like 1 (Uckl1), transcript variant X4, mRNA
XM-005085960.4	1,65880061922142	7,95097164518233	19,4346202113482	0,00028665502766953	0,0189048304473874	XM_005085960.4	lymphocyte antigen 6 family member E (Ly6e), transcript variant X1, mRNA
XM-005083026.3	-1,16527429981827	6,42050719353195	19,4317153642561	0,000286872517653749	0,0189048304473874	XM_005083026.3	programmed cell death 2 (Pdcd2), mRNA
XM-040751948.1	1,95644655491077	-0,66382830678827	19,4178601142144	0,000287912394370963	0,0189121495504178	XM_040751948.1	solute carrier family 44 member 3 (Slc44a3), transcript variant X2, mRNA
XR-005240331.1	-2,02154708232723	-1,55583532961483	31,0653520048071	0,000288045482910795	0,0189121495504178	XR_005240331.1	uncharacterized LOC103247224 (LOC103247224), misc_RNA
XM-013113810.3	2,24930139500719	-1,23208520009972	19,4103379752229	0,00028847869855419	0,0189121495504178	XM_013113810.3	solute carrier family 16 member 9 (Slc16a9), transcript variant X2, mRNA
XM-040753269.1	-0,88273925087997	2,92320788678823	19,4089636408167	0,000288582298374161	0,0189121495504178	XM_040753269.1	DnaJ heat shock protein family (Hsp40) member B2 (Dnajb2), transcript variant X1, mRNA
XM-038006944.1	-0,871179550771657	-0,337592368629456	31,0465255719227	0,000288695894375674	0,0189121495504178	XM_038006944.1	mitochondrial translational initiation factor 2 (MTIF2), transcript variant X7, mRNA
XM-038004689.1	-1,04184106066498	2,0598828956668	31,02059281841	0,000289594731705806	0,0189485436426987	XM_038004689.1	ankyrin repeat and MYND domain containing 2 (ANKMY2), transcript variant X2, mRNA
XM-005069607.4	3,46160547741287	1,2500661364462	19,3910333096818	0,000289937696981031	0,0189485436426987	XM_005069607.4	immunoglobulin superfamily containing leucine rich repeat (Islr), transcript variant X1, mRNA
XM-005063705.4	-0,595079275287763	2,13997404423216	19,3724175738912	0,000291352361956863	0,0190184903507161	XM_005063705.4	KIAA2026 ortholog (Kiaa2026), transcript variant X1, mRNA
XM-007974764.2	-0,61819051667062	1,05521303552675	30,9600300760851	0,000291707104768814	0,0190191654707827	XM_007974764.2	family with sequence similarity 210 member A (FAM210A), transcript variant X3, mRNA
XM-007973678.2	-1,37822041903527	2,27664462018763	30,9459809068227	0,000292199793488004	0,0190288224004499	XM_007973678.2	HIVEP zinc finger 1 (HIVEP1), transcript variant X2, mRNA
XM-005073153.4	-0,672598727971802	1,5458907395632	19,3563817157872	0,00029257709720532	0,0190309512556733	XM_005073153.4	zinc finger protein 276 (Znf276), transcript variant X1, mRNA
XM-040752584.1	-1,14497886439985	1,9052846216542	19,3185808764397	0,000295486725121377	0,0191975987154152	XM_040752584.1	transmembrane 131 like (Tmem131l), transcript variant X1, mRNA
XM-013117210.3	-0,940169754339832	3,21272175064329	19,3101981225904	0,000296136294427492	0,0192171923894992	XM_013117210.3	serine protease FAM111A (LOC101841659), transcript variant X2, mRNA
XM-040730430.1	0,626056349033911	4,45427614443086	19,2777385412627	0,000298666489258837	0,0192895232001279	XM_040730430.1	ring finger protein 139 (Rnf139), mRNA
XM-040749551.1	-1,92459554226198	0,0672796686529765	19,2742321614413	0,000298941236412227	0,0192895232001279	XM_040749551.1	40S ribosomal protein S27-like (LOC110341973), mRNA
XM-005083351.4	-1,00352980018584	7,59870767483368	19,2734283961527	0,000299004255915488	0,0192895232001279	XM_005083351.4	basigin (Ok blood group) (Bsg), transcript variant X1, mRNA
XM-005071835.4	1,8128994324035	2,19667154299528	19,2729183830961	0,000299044251291445	0,0192895232001279	XM_005071835.4	NAD(P)H quinone dehydrogenase 1 (Nqo1), mRNA
XM-040742392.1	-0,618288971393635	1,54176385915748	19,2726006908827	0,000299069167800845	0,0192895232001279	XM_040742392.1	kinesin light chain 1 (Klc1), transcript variant X1, mRNA
XM-040756275.1	-2,23565791788702	5,32365706274042	19,2690642380569	0,000299346685906665	0,0192895232001279	XM_040756275.1	cytidine deaminase (Cda), mRNA
XM-040751415.1	-0,853230902226087	1,66326568740606	19,2557096097942	0,000300397243310355	0,0193183902348982	XM_040751415.1	FRY microtubule binding protein (Fry), transcript variant X1, mRNA
XM-007989074.2	1,43398019150425	1,47730442226373	30,7136851421684	0,000300494299793161	0,0193183902348982	XM_007989074.2	assembly factor for spindle microtubules (ASPM), transcript variant X1, mRNA
XM-005078162.4	-1,13060825557003	3,47042754007068	19,2361331584595	0,000301944626616909	0,0193890582096421	XM_005078162.4	AKT serine/threonine kinase 3 (Akt3), mRNA
XM-021231320.2	-0,564727721716327	2,39418902907569	19,2305461968445	0,000302387853107121	0,0193937282694349	XM_021231320.2	forkhead box N2 (Foxn2), transcript variant X2, mRNA
NM-001281660.1	2,51429605194661	4,63876241426521	19,2263229459525	0,000302723370944664	0,0193937282694349	NM_001281660.1	complement C1s (C1s), mRNA
XM-040732806.1	-3,20671268373546	0,325473482174287	19,221953936339	0,000303070902081022	0,0193937282694349	XM_040732806.1	syntrophin alpha 1 (Snta1), mRNA
XM-007999696.2	1,25009471852293	1,58080052492423	30,5999937317429	0,000304657804447239	0,0194727113342527	XM_007999696.2	cyclin A2 (CCNA2), transcript variant X1, mRNA
XM-007989304.2	-2,39621732415014	-0,451694770264092	30,5805524861278	0,000305376749655623	0,0194880587840847	XM_007989304.2	KIAA1614 ortholog (KIAA1614), transcript variant X2, mRNA
XM-005085690.4	0,786159346637231	2,69511799098368	19,1875602639418	0,000305822196886011	0,0194880587840847	XM_005085690.4	protein phosphatase, Mg2+/Mn2+ dependent 1L (Ppm1l), mRNA
XM-005080231.4	1,38244063253219	6,57994376984814	19,1858889518408	0,000305956594339444	0,0194880587840847	XM_005080231.4	S100 calcium binding protein A13 (S100a13), mRNA
XM-021229799.2	-0,673838977138311	1,49160245564678	19,1683371354401	0,00030737196485946	0,0195319951819728	XM_021229799.2	uridine-cytidine kinase 1 like 1 (Uckl1), transcript variant X3, mRNA
XM-005069857.4	1,34791601272682	4,67608157876375	19,1649301835039	0,000307647538494237	0,0195319951819728	XM_005069857.4	baculoviral IAP repeat containing 5 (Birc5), mRNA
XM-005078950.3	-0,642348626230542	4,69420914948108	19,1641900285176	0,000307707442566934	0,0195319951819728	XM_005078950.3	GIT ArfGAP 2 (Git2), mRNA
XM-037998329.1	-1,17601060240829	-0,0845667646072488	30,5002119975145	0,000308369676793061	0,019551558015178	XM_037998329.1	beta-1,4-galactosyltransferase 1 (B4GALT1), transcript variant X2, mRNA
XM-040732869.1	-0,748667703817582	6,85970626746769	19,110699023126	0,000312071066854732	0,0197635465550295	XM_040732869.1	pancreatic progenitor cell differentiation and proliferation factor (Ppdpf), transcript variant X3, mRNA
XM-005072661.4	0,729796373101385	8,13221181306257	19,0922825824091	0,000313589226890234	0,019804837905078	XM_005072661.4	cytochrome b-c1 complex subunit 7 (LOC101825739), mRNA
XM-005085187.4	1,27615649522428	0,371032488800244	19,086847507019	0,000314038827601066	0,019804837905078	XM_005085187.4	cAMP responsive element modulator (Crem), transcript variant X25, mRNA
XM-040754912.1	2,29364040466411	1,65613764182584	19,086736589491	0,000314048010350805	0,019804837905078	XM_040754912.1	diaphanous related formin 3 (Diaph3), transcript variant X1, mRNA
XM-005085043.4	2,75033340195394	-0,208650249606464	19,0802929101767	0,000314581986256517	0,019804837905078	XM_005085043.4	sushi, von Willebrand factor type A, EGF and pentraxin domain containing 1 (Svep1), transcript variant X1, mRNA
XM-040747815.1	3,20516117584347	-1,35280614959746	19,0789374961201	0,000314694434747315	0,019804837905078	XM_040747815.1	synaptotagmin 7 (Syt7), transcript variant X5, mRNA
XM-007977801.2	0,665489112349475	2,81584579349702	30,3160349559351	0,000315366146082765	0,019804837905078	XM_007977801.2	solute carrier family 30 member 7 (SLC30A7), transcript variant X2, mRNA
XM-013111679.3	-0,693339175357175	4,99234876252184	19,0687277648442	0,000315542889586171	0,019804837905078	XM_013111679.3	TNF superfamily member 12 (Tnfsf12), transcript variant X1, mRNA
XR-005237901.1	1,40082378701028	0,388948973601398	30,3101700272699	0,000315592085985597	0,019804837905078	XR_005237901.1	presequence protease, mitochondrial-like (LOC119621359), transcript variant X12, misc_RNA
XM-005080434.4	-0,871882675004845	3,959456929198	19,0624000037953	0,000316070012829949	0,0198123159915109	XM_005080434.4	minichromosome maintenance complex component 7 (Mcm7), transcript variant X1, mRNA
XM-037985721.1	1,29073807297858	0,532060587608727	30,2367198156124	0,000318438362788064	0,0198906244886742	XM_037985721.1	ATPase plasma membrane Ca2+ transporting 4 (ATP2B4), transcript variant X4, mRNA
XM-037985015.1	-0,998810791250302	2,24905640883243	30,2208183064373	0,000319058656538752	0,0198906244886742	XM_037985015.1	PR/SET domain 2 (PRDM2), transcript variant X5, mRNA
XR-005239025.1	-2,52490496195001	-1,70969463830614	30,2187585810606	0,000319139110433482	0,0198906244886742	XR_005239025.1	uncharacterized LOC103241275 (LOC103241275), transcript variant X1, ncRNA
XM-013110679.3	-0,903173813269447	2,21916895187522	19,024894892931	0,00031921437977189	0,0198906244886742	XM_013110679.3	nucleolar protein 8 (Nol8), transcript variant X1, mRNA
XM-040754730.1	-0,762978965305027	4,8360031215275	19,0247046898323	0,000319230414023127	0,0198906244886742	XM_040754730.1	signal transducer and activator of transcription 6 (Stat6), mRNA
XM-040729996.1	-1,82979893591291	1,47883829305225	19,0217410096044	0,000319480369430936	0,0198906244886742	XM_040729996.1	outer dynein arm docking complex subunit 3 (Odad3), transcript variant X1, mRNA
XM-005086775.4	-0,719604480568808	10,2476459263375	19,0167390958733	0,000319902719722654	0,0198944907589683	XM_005086775.4	peptidylprolyl isomerase A (Ppia), mRNA
XM-005084358.4	-1,02286941747477	2,38796932125899	19,0040525078413	0,000320976719337785	0,0199307058844756	XM_005084358.4	metal regulatory transcription factor 1 (Mtf1), transcript variant X1, mRNA
XM-005069563.4	-0,716223837941751	3,37714487314652	19,0013399597822	0,000321206870874679	0,0199307058844756	XM_005069563.4	F-box protein 22 (Fbxo22), mRNA
XM-005085092.4	-0,729865821991862	7,02437898273338	18,9903301459884	0,000322142896562166	0,0199549190241556	XM_005085092.4	proteolipid protein 2 (Plp2), mRNA
XM-007963406.2	0,877391843740351	2,4132366498328	30,137829944833	0,000322319784324692	0,0199549190241556	XM_007963406.2	CDGSH iron sulfur domain 1 (CISD1), transcript variant X1, mRNA
XM-040749659.1	1,36225060780957	4,69904347511781	18,9764974109904	0,000323323199606499	0,019992942769429	XM_040749659.1	DNA topoisomerase II alpha (Top2a), mRNA
XM-007976837.2	1,35032208638072	-0,74333789095942	30,103911143162	0,000323664291475911	0,019992942769429	XM_007976837.2	dihydrofolate reductase (DHFR), transcript variant X2, mRNA
XM-040757195.1	-0,854203203449814	7,62603365086603	18,9683566589451	0,000324020059731982	0,019992942769429	XM_040757195.1	perilipin 2 (Plin2), transcript variant X4, mRNA
XM-005068216.4	-0,749023941293785	3,89812816304944	18,9594751000399	0,000324782229860977	0,0200176047565207	XM_005068216.4	ubiquitin specific peptidase 25 (Usp25), transcript variant X3, mRNA
XR-005238675.1	-4,70671263108601	0,070127617811155	30,0199633715981	0,000327021250811552	0,0201153525373203	XR_005238675.1	uncharacterized LOC119622090 (LOC119622090), ncRNA
XM-040748042.1	-1,71267288125764	0,857188402851549	18,9326456095073	0,000327096671347849	0,0201153525373203	XM_040748042.1	60S ribosomal protein L39-like (LOC101841879), mRNA
XM-040755157.1	-0,720558395828129	2,94509162864022	18,9267203073363	0,000327610272728308	0,0201245269200758	XM_040755157.1	host cell factor C2 (Hcfc2), mRNA
XM-013118344.3	0,571173295722685	6,08030632392499	18,9148216238982	0,000328644339799941	0,0201656166901244	XM_013118344.3	clathrin heavy chain (Cltc), transcript variant X1, mRNA
XR-005873481.1	1,995008776873	2,9262200694462	18,8910358731438	0,00033072230584004	0,0202005870298753	XR_005873481.1	uncharacterized LOC121136389 (LOC121136389), transcript variant X2, misc_RNA
XM-005067750.4	1,74392074525628	1,49138177314186	18,8908853436642	0,000330735502565954	0,0202005870298753	XM_005067750.4	solute carrier family 36 member 1 (Slc36a1), transcript variant X2, mRNA
XM-040729039.1	-1,06811421133748	1,21654157273451	18,8885374538935	0,000330941414469719	0,0202005870298753	XM_040729039.1	POU domain class 5, transcription factor 2 (Pou5f2), mRNA
XM-040739257.1	-0,927076539864117	1,35146302040049	32,3540654641345	0,000331043228705584	0,0202005870298753	XM_040739257.1	intermediate filament family orphan 1 (Iffo1), transcript variant X4, mRNA
XM-040739256.1	-0,92707653508125	1,35097391803873	32,4612307745563	0,000331043228705584	0,0202005870298753	XM_040739256.1	intermediate filament family orphan 1 (Iffo1), transcript variant X3, mRNA
XM-040742630.1	-0,834083542687007	1,82554861971753	18,8830134010078	0,000331426438166843	0,0202016485886597	XM_040742630.1	tetratricopeptide repeat domain 7B (Ttc7b), transcript variant X2, mRNA
XM-040751379.1	-0,725748463520747	6,39835517082109	18,8772029612854	0,000331937456039339	0,0202030272295631	XM_040751379.1	protein POLR1D-like (LOC121142042), transcript variant X2, mRNA
XR-005879251.1	3,73261844497122	-0,506264755419262	18,8701810227888	0,000332556186703516	0,0202030272295631	XR_005879251.1	uncharacterized LOC121142271 (LOC121142271), ncRNA
XM-013110577.3	1,97707333206977	3,08437922137133	18,8660809728068	0,000332918048200655	0,0202030272295631	XM_013110577.3	histone H3 (LOC101828345), mRNA
XM-005074032.4	-0,73099038809709	6,65924958150369	18,8551816747527	0,000333882116542461	0,0202030272295631	XM_005074032.4	late endosomal/lysosomal adaptor, MAPK and MTOR activator 1 (Lamtor1), mRNA
XM-040737287.1	-0,509379924487612	5,87341278387135	18,8535061157807	0,000334030597360858	0,0202030272295631	XM_040737287.1	CCHC-type zinc finger nucleic acid binding protein (LOC101830959), transcript variant X4, mRNA
XM-007996508.2	-1,06994963816492	-0,504136552568324	29,8417191839783	0,000334290069401568	0,0202030272295631	XM_007996508.2	zinc finger protein 566 (ZNF566), transcript variant X4, mRNA
XM-007971861.2	-1,85935843345719	-0,300725214119011	29,8239980794591	0,000335023393967737	0,0202030272295631	XM_007971861.2	mitogen-activated protein kinase kinase kinase 13 (MAP3K13), transcript variant X6, mRNA
XM-008018648.2	-1,10999061377655	-0,592991334378355	29,8114344277704	0,000335544477632734	0,0202030272295631	XM_008018648.2	zinc finger protein 789 (ZNF789), transcript variant X4, mRNA
XM-040730820.1	1,45548639715965	3,57073058953738	23,5613368408228	0,000336105644452446	0,0202030272295631	XM_040730820.1	SH3 and SYLF domain containing 1 (Sh3yl1), mRNA
XM-040740627.1	-0,959361081636613	0,0114924223450685	39,2291548580679	0,000336237723955616	0,0202030272295631	XM_040740627.1	intraflagellar transport 88 (Ift88), transcript variant X1, mRNA
XM-005081492.4	-0,676990231395647	4,35459221213331	18,8235302061219	0,000336699315393563	0,0202030272295631	XM_005081492.4	YEATS domain containing 4 (Yeats4), mRNA
XM-038000943.1	-0,79136076611236	1,41987638859463	29,7823414794797	0,000336754899592112	0,0202030272295631	XM_038000943.1	ethylmalonyl-CoA decarboxylase 1 (ECHDC1), transcript variant X5, mRNA
XM-007981082.2	1,96430920793301	-1,61139447030062	29,7779846324193	0,000336936623178829	0,0202030272295631	XM_007981082.2	agrin (AGRN), transcript variant X1, mRNA
XM-007981083.2	1,96430920793301	-1,61139447030062	29,7779846324193	0,000336936623178829	0,0202030272295631	XM_007981083.2	agrin (AGRN), transcript variant X2, mRNA
XM-007981087.2	1,96430920793301	-1,61139447030062	29,7779846324193	0,000336936623178829	0,0202030272295631	XM_007981087.2	agrin (AGRN), transcript variant X5, mRNA
XM-037982535.1	-0,599348085892108	0,886479108143033	29,7653861227751	0,000337462775004593	0,0202126293783662	XM_037982535.1	family with sequence similarity 210 member A (FAM210A), transcript variant X1, mRNA
XM-013118393.3	1,73211529289654	0,479866117583583	18,8037419767011	0,000338473959521552	0,0202209324732916	XM_013118393.3	cell division cycle associated 7 (Cdca7), transcript variant X5, mRNA
XM-005077485.4	-0,870406086921999	3,42746214994243	18,7992681212126	0,000338876615695153	0,0202209324732916	XM_005077485.4	RAB33B, member RAS oncogene family (Rab33b), mRNA
XM-005074996.4	-0,987149197719571	2,08699453952719	18,7930007621081	0,000339441582371487	0,0202209324732916	XM_005074996.4	LRR binding FLII interacting protein 2 (Lrrfip2), transcript variant X13, mRNA
XM-005070348.4	0,512517701981573	3,52898745951468	18,7893483599159	0,000339771306142127	0,0202209324732916	XM_005070348.4	prolyl-tRNA synthetase associated domain-containing protein 1 (LOC101823187), transcript variant X1, mRNA
XM-005065624.4	-3,15246173356938	1,68287456943171	18,7871488802945	0,000339970037006465	0,0202209324732916	XM_005065624.4	Rho guanine nucleotide exchange factor 28 (Arhgef28), transcript variant X5, mRNA
XM-021225533.2	1,46744484333453	-0,0262527104240308	18,7867216900085	0,000340008650091551	0,0202209324732916	XM_021225533.2	trophinin associated protein (LOC101841055), mRNA
XM-040751949.1	1,92763657205307	-0,657651964193145	18,7849976280562	0,00034016453476184	0,0202209324732916	XM_040751949.1	solute carrier family 44 member 3 (Slc44a3), transcript variant X3, mRNA
XM-040750050.1	1,07357219605436	7,61279571313472	18,7584571422388	0,000342574253168795	0,0203193823084671	XM_040750050.1	Jupiter microtubule associated homolog 1 (Jpt1), mRNA
XM-005072502.4	-2,49837546520942	0,169116900393346	18,7563260373953	0,000342768562416143	0,0203193823084671	XM_005072502.4	synaptotagmin like 4 (Sytl4), transcript variant X1, mRNA
XM-005074799.3	2,55979086855806	3,40727014879047	18,7532531560126	0,000343048955392473	0,0203193823084671	XM_005074799.3	T cell immunoreceptor with Ig and ITIM domains (Tigit), mRNA
XM-005068390.4	-1,9937054807215	0,856396762896678	18,7505866201307	0,000343292475985075	0,0203193823084671	XM_005068390.4	solute carrier family 24 member 4 (Slc24a4), transcript variant X1, mRNA
XM-037990557.1	-0,903650111094774	-0,504397625230621	29,5938568088119	0,000344726445503804	0,020382412448075	XM_037990557.1	zinc finger protein 789 (ZNF789), transcript variant X5, mRNA
XM-021231893.2	1,46169011555815	2,46791182654287	18,7224041156205	0,000345877960509526	0,0204286251242546	XM_021231893.2	kynurenine 3-monooxygenase (Kmo), transcript variant X1, mRNA
XM-005067045.4	-0,642696788365794	3,86233251429737	18,7073949312083	0,000347263701195477	0,0204885583705331	XM_005067045.4	malonyl-CoA-acyl carrier protein transacylase (Mcat), mRNA
XM-040735795.1	0,810992727297567	3,1733234610226	18,7033249798301	0,000347640522114318	0,0204889009532989	XM_040735795.1	kinectin 1 (Ktn1), transcript variant X3, mRNA
XM-005087057.4	0,780105118496442	5,82447777416159	18,6980123190637	0,000348133081499918	0,0204960568153001	XM_005087057.4	platelet activating factor acetylhydrolase 1b catalytic subunit 3 (Pafah1b3), transcript variant X1, mRNA
XM-008002453.2	2,31424117299916	-0,924228095314243	29,4985968464259	0,000348842253416552	0,0205159367440635	XM_008002453.2	calcyclin-binding protein-like (LOC103237984), mRNA
XM-008018348.2	-0,785096822597821	1,63341902856634	29,4884846071797	0,000349282652977442	0,0205199842851343	XM_008018348.2	BAF chromatin remodeling complex subunit BCL7B (BCL7B), transcript variant X3, mRNA
XM-005075155.4	0,687078399544806	2,8645657293686	18,6814339994072	0,00034967509901117	0,0205212089987171	XM_005075155.4	polypeptide N-acetylgalactosaminyltransferase 7 (Galnt7), transcript variant X1, mRNA
XR-005237896.1	1,23711697256659	0,163678479649946	29,463455948556	0,000350375582280838	0,0205404895497632	XR_005237896.1	presequence protease, mitochondrial-like (LOC119621359), transcript variant X7, misc_RNA
XM-040738420.1	1,40432590962768	2,64798068113903	18,6555716206469	0,000352095777006027	0,0205902803273716	XM_040738420.1	assembly factor for spindle microtubules (Aspm), mRNA
XM-040741468.1	-1,1230881310594	2,44003469540886	18,6544939253303	0,000352197049205464	0,0205902803273716	XM_040741468.1	chromodomain helicase DNA binding protein 7 (Chd7), transcript variant X1, mRNA
XM-040747791.1	3,23446628360019	-1,3237620012964	18,6529365531493	0,000352343454102675	0,0205902803273716	XM_040747791.1	synaptotagmin 7 (Syt7), transcript variant X1, mRNA
XM-005083810.4	-1,17861249821482	3,06084799459528	18,6434622833291	0,000353235560049494	0,0206164312877442	XM_005083810.4	EP300 interacting inhibitor of differentiation 3 (Eid3), mRNA
XM-040752830.1	-0,832763284053421	4,13584834861381	18,6400798573553	0,000353554657516109	0,0206164312877442	XM_040752830.1	lipin 2 (Lpin2), transcript variant X1, mRNA
XM-005065775.4	1,39303767681276	2,99118363752007	18,6327445788645	0,000354247762758394	0,0206164312877442	XM_005065775.4	centromere protein W (Cenpw), mRNA
XM-013125856.3	4,95637645535967	-0,210559612123837	18,6254690144784	0,000354936710995096	0,0206164312877442	XM_013125856.3	biglycan (Bgn), transcript variant X1, mRNA
XM-040730400.1	-0,645654267008062	2,35064953107204	18,6245139806868	0,000355027256450383	0,0206164312877442	XM_040730400.1	ArfGAP with SH3 domain, ankyrin repeat and PH domain 1 (Asap1), transcript variant X4, mRNA
XM-013111556.3	5,79646900896386	0,995835846348835	19,0305459620698	0,000355698746950505	0,0206164312877442	XM_013111556.3	histone H2B type 3-A (LOC101829502), mRNA
XM-021230052.2	-0,836039961409109	1,87814906282272	18,6159144744712	0,000355843716033999	0,0206164312877442	XM_021230052.2	LRR binding FLII interacting protein 2 (Lrrfip2), transcript variant X9, mRNA
XM-005066572.4	-0,740456459919955	2,4198274642185	18,609347643917	0,000356468587014371	0,0206164312877442	XM_005066572.4	BAG cochaperone 4 (Bag4), transcript variant X2, mRNA
XM-038003890.1	-0,854330733943109	-0,074939998833321	29,3229419642119	0,000356588995824679	0,0206164312877442	XM_038003890.1	RNA binding motif protein 6 (RBM6), transcript variant X2, mRNA
XM-005068965.4	0,789045343919768	2,47461501566186	18,6029683495229	0,000357076775616553	0,0206164312877442	XM_005068965.4	formin like 2 (Fmnl2), transcript variant X6, mRNA
XM-007988874.2	1,27542478606545	0,546148674468566	29,3065962139989	0,000357320435136014	0,0206164312877442	XM_007988874.2	ATPase plasma membrane Ca2+ transporting 4 (ATP2B4), transcript variant X7, mRNA
XM-040747805.1	3,21970558043343	-1,33107995062266	18,5881420659891	0,000358494722277852	0,0206164312877442	XM_040747805.1	synaptotagmin 7 (Syt7), transcript variant X4, mRNA
XM-005080619.4	1,0137803068228	5,05061853464318	18,5873714245602	0,000358568594529681	0,0206164312877442	XM_005080619.4	Rab interacting lysosomal protein like 2 (Rilpl2), transcript variant X1, mRNA
XM-005068391.4	-1,95180115885286	0,816560805573589	18,5861801547114	0,000358682820580952	0,0206164312877442	XM_005068391.4	solute carrier family 24 member 4 (Slc24a4), transcript variant X2, mRNA
XM-040751669.1	0,596780439561198	3,88050193701194	18,5856633323546	0,000358732389109809	0,0206164312877442	XM_040751669.1	LIM domain only 4 (Lmo4), transcript variant X2, mRNA
XM-037982808.1	-1,19696966576148	2,47592157384499	29,2733799067494	0,000358812410679872	0,0206164312877442	XM_037982808.1	nuclear receptor interacting protein 1 (NRIP1), transcript variant X15, mRNA
XM-040741581.1	-0,477621463555871	3,22237501552855	18,5707290346549	0,000360168019393968	0,0206164312877442	XM_040741581.1	SMAD family member 2 (Smad2), transcript variant X1, mRNA
XM-040734898.1	-1,21552241832663	2,23854346656645	18,5683843426052	0,000360393990867422	0,0206164312877442	XM_040734898.1	acyl-CoA thioesterase 7 (Acot7), transcript variant X1, mRNA
XM-008018346.2	-0,785911249057989	1,63502011293843	29,234967523093	0,000360547208400086	0,0206164312877442	XM_008018346.2	BAF chromatin remodeling complex subunit BCL7B (BCL7B), transcript variant X1, mRNA
XM-037990495.1	-0,785911249057989	1,63502011293843	29,234967523093	0,000360547208400086	0,0206164312877442	XM_037990495.1	BAF chromatin remodeling complex subunit BCL7B (BCL7B), transcript variant X4, mRNA
XM-037991361.1	-1,75062478612084	5,89279271728051	29,2331233456524	0,000360630751556586	0,0206164312877442	XM_037991361.1	protein phosphatase 1 regulatory subunit 15A (PPP1R15A), transcript variant X2, mRNA
XM-040742984.1	-0,664174860537245	5,90399299830941	18,5565839641218	0,000361533645260432	0,0206354874872081	XM_040742984.1	glycogen phosphorylase L (Pygl), mRNA
XM-040742447.1	1,21451092844146	1,14219652645095	18,552766787562	0,000361903152810605	0,0206354874872081	XM_040742447.1	TNF receptor associated factor 3 (Traf3), transcript variant X7, mRNA
XM-040757157.1	-1,2867308839585	1,58759737495152	18,5508888116882	0,000362085096608443	0,0206354874872081	XM_040757157.1	intraflagellar transport 74 (Ift74), transcript variant X1, mRNA
XM-040747836.1	3,2918248561552	-1,28191041972408	18,5355003892479	0,000363579790175591	0,0206613708277925	XM_040747836.1	synaptotagmin 7 (Syt7), transcript variant X7, mRNA
XM-040750165.1	2,53937704143675	-0,0653284506641472	18,5317957459992	0,000363940644801398	0,0206613708277925	XM_040750165.1	sciellin (Scel), transcript variant X1, mRNA
XM-040730566.1	1,71113408848939	1,51426154556961	18,5304798745493	0,000364068913987985	0,0206613708277925	XM_040730566.1	DNA replication and sister chromatid cohesion 1 (Dscc1), transcript variant X1, mRNA
XM-013111295.3	-0,631471200468621	1,93367429117729	18,5293457785238	0,000364179504110724	0,0206613708277925	XM_013111295.3	KAT8 regulatory NSL complex subunit 2 (Kansl2), transcript variant X9, mRNA
XM-008017061.2	1,76655226244064	-0,770075367933519	29,1502368286714	0,000364409951946072	0,0206613708277925	XM_008017061.2	BUB1 mitotic checkpoint serine/threonine kinase B (BUB1B), transcript variant X1, mRNA
XM-005079855.4	-0,691986679682775	3,19644322212542	18,5187247875773	0,000365217004262158	0,0206704603081012	XM_005079855.4	eukaryotic translation initiation factor 2D (Eif2d), transcript variant X1, mRNA
XM-013120864.3	0,472765934081296	3,38190728534325	18,5155524805226	0,000365527521641089	0,0206704603081012	XM_013120864.3	ubiquitin specific peptidase 9 X-linked (Usp9x), transcript variant X4, mRNA
XM-007995538.2	-4,23272324624439	7,29289301319159	29,1178663093211	0,000365898911045317	0,0206704603081012	XM_007995538.2	DnaJ heat shock protein family (Hsp40) member B1 (DNAJB1), transcript variant X1, mRNA
XR-494207.2	1,94743409509196	0,658666950751809	29,1142117566329	0,000366067473948337	0,0206704603081012	XR_494207.2	interferon induced protein 44 (IFI44), transcript variant X4, misc_RNA
XM-013114936.3	-0,956752677291865	1,41426669023232	18,4947241601991	0,000367573545983322	0,0207057902067051	XM_013114936.3	MAPK interacting serine/threonine kinase 1 (Mknk1), transcript variant X2, mRNA
XM-037983677.1	-1,63300234666754	1,61900354323854	29,0776155749247	0,000367760642813681	0,0207057902067051	XM_037983677.1	tumor necrosis factor receptor superfamily member 10D-like (LOC119618912), mRNA
XM-037994547.1	2,87056891604331	-0,378827438472331	29,0763798407421	0,000367817981181691	0,0207057902067051	XM_037994547.1	crumbs cell polarity complex component 3 (CRB3), transcript variant X3, mRNA
XM-007983801.2	-0,728183238017276	2,50908742442633	29,0522031529579	0,000368941969221484	0,0207332277123102	XM_007983801.2	natural killer cell triggering receptor (NKTR), transcript variant X3, mRNA
XM-013126897.3	1,31202041759064	0,314772873576837	29,7758958307662	0,000369110601133815	0,0207332277123102	XM_013126897.3	pyruvate dehydrogenase phosphatase catalytic subunit 1 (Pdp1), transcript variant X5, mRNA
XM-038000942.1	-0,790441439008475	1,45146050387179	29,0416971425128	0,000369431697611786	0,0207332277123102	XM_038000942.1	ethylmalonyl-CoA decarboxylase 1 (ECHDC1), transcript variant X3, mRNA
XM-040739683.1	-0,833172485987607	2,2813385132447	18,4621189718572	0,000370801937749661	0,0207890012287181	XM_040739683.1	TIMELESS interacting protein (Tipin), transcript variant X2, mRNA
XM-040731366.1	-1,11570171709006	0,90534677951183	18,4563455621484	0,000371376853034708	0,0208001169695626	XM_040731366.1	ArfGAP with FG repeats 2 (Agfg2), transcript variant X1, mRNA
XM-040734901.1	-1,20634015782354	2,25004190697512	18,451193696332	0,000371890707892855	0,0208077937717072	XM_040734901.1	acyl-CoA thioesterase 7 (Acot7), transcript variant X4, mRNA
XM-005074493.4	-0,545587296091918	3,2113277337841	18,4423394969904	0,000372775677956639	0,020829456643839	XM_005074493.4	negative elongation factor complex member C/D (Nelfcd), transcript variant X1, mRNA
XM-008007126.2	-0,837018488799224	1,45449082187482	28,9649705065391	0,000373032243603448	0,020829456643839	XM_008007126.2	ethylmalonyl-CoA decarboxylase 1 (ECHDC1), transcript variant X4, mRNA
XM-040753534.1	-0,823547228527395	4,67005489806673	18,4328763676181	0,00037372408695685	0,0208347842558206	XM_040753534.1	NOP58 ribonucleoprotein (Nop58), transcript variant X2, mRNA
XM-040754583.1	0,878932414107334	7,43085477162529	18,4313012106046	0,000373882210588117	0,0208347842558206	XM_040754583.1	ribosomal protein L22 like 1 (Rpl22l1), transcript variant X1, mRNA
XM-040728111.1	4,8713077629415	1,11123536072081	18,4159643093117	0,000375425695352947	0,0208997062501725	XM_040728111.1	thrombospondin 2 (Thbs2), mRNA
XR-005240642.1	-1,38791216634971	-0,0772069200961564	28,8865799994297	0,000376754912006788	0,0209525813299727	XR_005240642.1	uncharacterized LOC103237834 (LOC103237834), ncRNA
XM-005067726.4	-0,579875719526637	1,9693217022133	18,3872417931083	0,000378335292026987	0,0210193039908434	XM_005067726.4	SH3 binding domain protein 5 like (Sh3bp5l), transcript variant X2, mRNA
XM-037982536.1	-0,583308933647069	0,900941417753709	28,8328156773068	0,000379334173627541	0,0210470869057916	XM_037982536.1	family with sequence similarity 210 member A (FAM210A), transcript variant X2, mRNA
XM-005070583.3	3,10229507789208	3,27561563984512	18,3713937572924	0,00037995137680383	0,0210470869057916	XM_005070583.3	cytotoxic T-lymphocyte associated protein 4 (Ctla4), transcript variant X1, mRNA
XM-005067480.4	1,4491835726618	10,7666935563257	18,3711261161569	0,000379978734700026	0,0210470869057916	XM_005067480.4	profilin 1 (Pfn1), mRNA
XM-021235690.2	-0,521577939585776	2,81818582717859	18,3588203903421	0,000381238965641816	0,0210785953575351	XM_021235690.2	PHD finger protein 20 (Phf20), transcript variant X7, mRNA
XM-005084863.4	-0,816989576562147	1,49938929267698	18,3581186953854	0,000381310965561668	0,0210785953575351	XM_005084863.4	zinc finger and BTB domain containing 9 (Zbtb9), transcript variant X1, mRNA
XM-005068385.4	-1,03906554213208	3,15972867738845	18,3479331878793	0,000382357782081327	0,021110355273764	XM_005068385.4	inositol-tetrakisphosphate 1-kinase (Itpk1), transcript variant X2, mRNA
XM-005068171.4	4,43134564882801	8,20691456127332	18,3450950639181	0,000382650036741955	0,021110355273764	XM_005068171.4	joining chain of multimeric IgA and IgM (Jchain), mRNA
XR-005240559.1	3,29746543533883	-0,752043732552988	28,7215704839143	0,000384739316637939	0,0212044351517101	XR_005240559.1	ras homolog family member D (RHOD), transcript variant X3, misc_RNA
XM-005066562.4	1,22071311908169	5,06510854756632	18,3187301490174	0,000385376797793659	0,0212183931020509	XM_005066562.4	ADAM metallopeptidase domain 9 (Adam9), mRNA
XM-040751993.1	-0,581251644480428	1,83478741541339	18,3003304791402	0,000387292499542859	0,0213026304728634	XM_040751993.1	diphthamide biosynthesis 5 (Dph5), transcript variant X1, mRNA
XM-005067347.4	-0,61275582407203	7,19725832508667	18,2777394108324	0,00038965901900194	0,0214061918686507	XM_005067347.4	heterogeneous nuclear ribonucleoprotein A1 (Hnrnpa1), transcript variant X3, mRNA
XM-013124499.3	-0,713007602370949	1,97009089571684	18,2716434356185	0,000390300339008243	0,0214061918686507	XM_013124499.3	chloride voltage-gated channel 5 (Clcn5), transcript variant X3, mRNA
XM-037988125.1	-0,719430472356513	1,92419003278513	28,6083191520871	0,000390338172021789	0,0214061918686507	XM_037988125.1	WD repeat domain 33 (WDR33), transcript variant X2, mRNA
XM-005075910.4	-0,626347194381818	4,09377919558892	18,263227614333	0,000391187635820108	0,0214139925911844	XM_005075910.4	mitochondrial ribosomal protein L45 (Mrpl45), mRNA
XR-005876357.1	3,46959153360592	-1,24697389886092	28,589942686083	0,000391255948944391	0,0214139925911844	XR_005876357.1	uncharacterized LOC121139395 (LOC121139395), ncRNA
XM-040750137.1	-0,667936831164582	4,09770849487564	18,2575651142968	0,000391785900571625	0,0214217669041262	XM_040750137.1	lysine demethylase 2A (Kdm2a), transcript variant X1, mRNA
XM-005084260.4	0,471040940694491	6,57637970510359	18,2295910989435	0,000394756356507494	0,0215164840768933	XM_005084260.4	mitochondrial ribosomal protein S21 (Mrps21), mRNA
XM-038007192.1	1,1681142029764	5,11040750284366	28,5180007834604	0,000394874217484694	0,0215164840768933	XM_038007192.1	vesicle associated membrane protein 5 (VAMP5), transcript variant X2, mRNA
XM-007984463.2	1,30371069346065	-0,527298120004512	28,5122205224649	0,000395166689154803	0,0215164840768933	XM_007984463.2	POC1 centriolar protein A (POC1A), transcript variant X1, mRNA
XM-007984466.2	1,30371069346065	-0,527298120004512	28,5122205224649	0,000395166689154803	0,0215164840768933	XM_007984466.2	POC1 centriolar protein A (POC1A), transcript variant X5, mRNA
XM-008019578.2	1,97066093784935	3,00181199605017	28,503463361266	0,000395610287693504	0,0215164840768933	XM_008019578.2	sialic acid binding Ig like lectin 1 (SIGLEC1), transcript variant X2, mRNA
XM-005087112.4	-1,352152357737	4,21005734814917	18,2192949900827	0,000395855928982391	0,0215164840768933	XM_005087112.4	family with sequence similarity 126 member A (Fam126a), transcript variant X1, mRNA
XM-013126306.3	-1,69082854812594	1,11820226635506	18,2015289459688	0,000397761231233829	0,0215987868570865	XM_013126306.3	microtubule associated serine/threonine kinase family member 4 (Mast4), transcript variant X5, mRNA
XM-040754266.1	4,23803528708481	0,0172101070563768	20,1849510778951	0,000399456638059033	0,0216174472044535	XM_040754266.1	interleukin 21 (Il21), mRNA
XM-040731736.1	-0,739509605073434	2,3980191501416	18,181006476254	0,000399974785535521	0,0216174472044535	XM_040731736.1	BAG cochaperone 4 (Bag4), transcript variant X3, mRNA
XM-005085759.4	0,995741767125114	1,58688865320372	18,1806039916111	0,000400018333613864	0,0216174472044535	XM_005085759.4	DENN domain containing 11 (Dennd11), mRNA
XM-005074994.4	-0,893736372181824	1,9249404049866	18,1759430229894	0,000400523023992596	0,0216174472044535	XM_005074994.4	LRR binding FLII interacting protein 2 (Lrrfip2), transcript variant X11, mRNA
XM-005076085.4	1,42543138349035	5,11208525173733	18,1753889291868	0,000400583068198779	0,0216174472044535	XM_005076085.4	mitochondrial ribosomal protein L35 (Mrpl35), mRNA
XM-013110967.3	-1,24924804807852	3,74447507943637	18,1702804358891	0,000401137118016232	0,0216174472044535	XM_013110967.3	tumor protein D52 (Tpd52), transcript variant X2, mRNA
XM-040756212.1	1,44997476660919	3,27900083428535	24,2507891319449	0,000401256682293559	0,0216174472044535	XM_040756212.1	serpin B9-like (LOC110340206), mRNA
XM-005066386.4	-2,55479727484981	6,89237587852039	18,1649836528264	0,000401712484697564	0,0216174472044535	XM_005066386.4	neuritin 1 (Nrn1), mRNA
XM-005084846.4	-1,21520103728538	3,22870398235368	18,1637876850254	0,000401842523859192	0,0216174472044535	XM_005084846.4	sialic acid-binding Ig-like lectin 10 (LOC101832761), mRNA
XM-005086131.4	4,69174445276115	1,72587201321152	18,1621618231538	0,000402019380685458	0,0216174472044535	XM_005086131.4	transmembrane protein 59 like (Tmem59l), transcript variant X1, mRNA
XM-008019210.2	1,23576077308268	2,29391180256018	28,3629814040634	0,000402809704208705	0,0216269793544166	XM_008019210.2	histone cluster 2 H2A family member c (HIST2H2AC), mRNA
XM-040751715.1	0,669575091591771	2,14143933173318	21,706563306339	0,000402979895619561	0,0216269793544166	XM_040751715.1	Rap1 GTPase-GDP dissociation stimulator 1 (Rap1gds1), transcript variant X2, mRNA
XM-021229489.2	-0,975281004845822	4,1740777145373	18,146307550573	0,000403748487631117	0,021647190758195	XM_021229489.2	PCF11 cleavage and polyadenylation factor subunit (Pcf11), transcript variant X1, mRNA
XM-013111680.3	-0,686756244492039	5,01076116641311	18,1330237198023	0,000405203593282617	0,0217041350489226	XM_013111680.3	TNF superfamily member 12 (Tnfsf12), transcript variant X2, mRNA
XM-013110968.3	-1,24925069826107	3,78637292444007	18,1214456632231	0,000406476583290483	0,0217508588590586	XM_013110968.3	tumor protein D52 (Tpd52), transcript variant X4, mRNA
XM-040735419.1	-0,417292321510185	3,41626173171085	18,1179333456358	0,000406863631779798	0,0217508588590586	XM_040735419.1	LSM14A mRNA processing body assembly factor (Lsm14a), transcript variant X1, mRNA
XM-005064314.4	1,51855640291965	5,80176600350594	18,0964085369936	0,000409244537908177	0,0218131421521573	XM_005064314.4	regulator of G protein signaling 10 (Rgs10), transcript variant X3, mRNA
XM-040751716.1	0,684617207373391	1,91941496451125	19,0206945672047	0,000409478800477023	0,0218131421521573	XM_040751716.1	Rap1 GTPase-GDP dissociation stimulator 1 (Rap1gds1), transcript variant X3, mRNA
XM-040746428.1	0,642580385787613	5,16599397794368	18,0936528840483	0,000409550458380243	0,0218131421521573	XM_040746428.1	small integral membrane protein 26 (Smim26), mRNA
XM-005139250.4	5,03995510667942	0,960510114200331	18,093128913907	0,000409608655870403	0,0218131421521573	XM_005139250.4	C-C motif chemokine ligand 19 (Ccl19), transcript variant X2, mRNA
XM-040753339.1	-0,563651296292848	4,95105087590531	18,0805502877566	0,00041100851750502	0,021849856041974	XM_040753339.1	transmembrane BAX inhibitor motif containing 1 (Tmbim1), transcript variant X1, mRNA
XM-005072947.4	-0,718463217245778	4,39446949040291	18,0798250547074	0,000411089389171573	0,021849856041974	XM_005072947.4	importin 8 (Ipo8), transcript variant X1, mRNA
XM-005072389.4	3,31933172932968	5,65825292858154	18,0733079312947	0,000411816912588111	0,0218674780584287	XM_005072389.4	progastricsin (Pgc), mRNA
XM-005083268.4	-0,42132864829282	4,50661612187432	18,0480485179554	0,000414650179919967	0,0219967738097024	XM_005083268.4	zinc finger and BTB domain containing 7A (Zbtb7a), transcript variant X2, mRNA
XM-040747826.1	3,21984536445551	-1,31630248342197	18,0302896332516	0,000416655049978883	0,0220819179270958	XM_040747826.1	synaptotagmin 7 (Syt7), transcript variant X6, mRNA
XM-007974753.2	-0,846380846285506	1,9895052828818	28,0909203007707	0,000417209525115996	0,0220901043288646	XM_007974753.2	survival motor neuron protein (LOC103222822), transcript variant X3, mRNA
XM-040755430.1	-0,625740467895443	1,32181485679442	18,8545645492669	0,000417825928183404	0,0220963221915739	XM_040755430.1	MLLT10 histone lysine methyltransferase DOT1L cofactor (Mllt10), transcript variant X8, mRNA
XM-005081679.4	-0,648303571227812	4,46051729237863	18,0168507259486	0,000418179351687846	0,0220963221915739	XM_005081679.4	UBA like domain containing 1 (Ubald1), mRNA
XM-005073520.4	-1,5822526204426	1,53325527427265	18,0137904389883	0,000418527325300346	0,0220963221915739	XM_005073520.4	microtubule associated protein RP/EB family member 3 (Mapre3), transcript variant X1, mRNA
XM-040738477.1	5,22504487607035	8,02366183143435	17,9870647782267	0,00042157985380501	0,022229074170022	XM_040738477.1	ADAM metallopeptidase domain 28 (Adam28), transcript variant X9, mRNA
XM-040742631.1	-0,834089190592021	1,78835287192369	17,9826786895111	0,000422083169887452	0,022229074170022	XM_040742631.1	tetratricopeptide repeat domain 7B (Ttc7b), transcript variant X3, mRNA
NM-001281587.1	-2,04778367100718	4,05122683704975	17,9812316930444	0,000422249362674798	0,022229074170022	NM_001281587.1	arachidonate 5-lipoxygenase (Alox5), mRNA
XM-005072595.4	1,12045855621905	10,8168970815138	17,9751868451418	0,000422944418945496	0,022244459611282	XM_005072595.4	cystatin-C (LOC101829167), mRNA
XM-038002730.1	-0,800992883023567	0,935337245869592	27,9649422723283	0,000424088511874666	0,0222656778068317	XM_038002730.1	eukaryotic translation initiation factor 2A (EIF2A), transcript variant X6, mRNA
XM-008000503.2	2,47632026665245	-1,39092092464663	27,956445355889	0,000424557415808231	0,0222656778068317	XM_008000503.2	FAT atypical cadherin 1 (FAT1), transcript variant X1, mRNA
XM-008000505.2	2,47632026665245	-1,39092092464663	27,956445355889	0,000424557415808231	0,0222656778068317	XM_008000505.2	FAT atypical cadherin 1 (FAT1), transcript variant X3, mRNA
XM-013111903.3	-0,600690095560104	5,44746936686132	17,9386963332157	0,000427167203349712	0,0223812918764559	XM_013111903.3	early endosome antigen 1 (Eea1), mRNA
XM-040735094.1	0,984227640337173	6,30774855628941	17,933215346522	0,000427805499477594	0,0223843396115096	XM_040735094.1	SSU72 homolog, RNA polymerase II CTD phosphatase (Ssu72), mRNA
XM-040740282.1	-0,504151757955156	4,28175494712395	17,931237886429	0,000428036046460853	0,0223843396115096	XM_040740282.1	pleckstrin homology domain interacting protein (LOC101834187), transcript variant X2, mRNA
XM-040734920.1	-0,810211511405769	2,74605801467061	17,9185403040059	0,00042951970501685	0,0224218687421599	XM_040734920.1	potassium voltage-gated channel subfamily A regulatory beta subunit 2 (Kcnab2), transcript variant X1, mRNA
XM-005068017.4	4,21134923621904	4,65374967364857	17,9181473004714	0,000429565716521897	0,0224218687421599	XM_005068017.4	decorin (Dcn), transcript variant X1, mRNA
XM-007981085.2	1,98916042881648	-1,59373663062398	27,8350430143686	0,00043132619227208	0,0224458728726993	XM_007981085.2	agrin (AGRN), transcript variant X3, mRNA
XM-007981086.2	1,98916042881648	-1,59373663062398	27,8350430143686	0,00043132619227208	0,0224458728726993	XM_007981086.2	agrin (AGRN), transcript variant X4, mRNA
XM-037986418.1	-1,65675624094341	1,6709797286343	27,8301128179794	0,000431603829535311	0,0224458728726993	XM_037986418.1	zinc finger protein X-linked (ZFX), transcript variant X4, mRNA
XM-005077355.4	-2,31566562201409	5,51248833314206	17,9003813449742	0,000431651401398063	0,0224458728726993	XM_005077355.4	insulin receptor substrate 2 (Irs2), mRNA
XM-007966758.2	-2,57432896183587	-0,556816242639972	27,8188607565939	0,000432238286151592	0,0224552465799017	XM_007966758.2	atypical chemokine receptor 3 (ACKR3), transcript variant X2, mRNA
XM-037998979.1	3,37975919846136	-0,86050114850248	27,7966805051798	0,000433492253114797	0,0224728441721378	XM_037998979.1	ras homolog family member D (RHOD), transcript variant X2, mRNA
XM-021227141.2	-0,580974600377714	1,4741017511902	20,7279055018063	0,000433663029245577	0,0224728441721378	XM_021227141.2	centrosomal protein 95 (Cep95), transcript variant X2, mRNA
XM-040755375.1	1,18895882495731	0,605704069301602	17,8774459531419	0,000434360558019742	0,0224728441721378	XM_040755375.1	cAMP responsive element modulator (Crem), transcript variant X28, mRNA
XM-040756305.1	1,42891687304916	-0,835274802136268	19,2853774939693	0,000434469106848354	0,0224728441721378	XM_040756305.1	eukaryotic translation initiation factor 4 gamma 3 (Eif4g3), transcript variant X20, mRNA
XM-040733596.1	-2,35879011267238	1,16519236856405	17,8753276768418	0,000434611719104794	0,0224728441721378	XM_040733596.1	transmembrane protein 255B (Tmem255b), transcript variant X3, mRNA
NM-001281558.1	-3,44267460742709	1,14721352984969	17,8699833547211	0,00043524610255477	0,0224782916418319	NM_001281558.1	secreted frizzled related protein 2 (Sfrp2), mRNA
XM-005073935.4	-0,844710732900687	4,06102915944478	17,867584823394	0,00043553114690642	0,0224782916418319	XM_005073935.4	PCF11 cleavage and polyadenylation factor subunit (Pcf11), transcript variant X2, mRNA
XM-007977800.2	0,612574368646084	2,90455741401767	27,7451436973332	0,000436422977768182	0,0224937160857341	XM_007977800.2	solute carrier family 30 member 7 (SLC30A7), transcript variant X1, mRNA
XM-005066464.4	1,21247104800618	4,24888846852483	17,8582318492018	0,00043664464080666	0,0224937160857341	XM_005066464.4	H1.2 linker histone, cluster member (H1-2), mRNA
XM-007991040.2	-4,81324288398969	-2,01318958127583	27,7216097911111	0,000437769260806607	0,0225097644249915	XM_007991040.2	family with sequence similarity 9 member C (FAM9C), transcript variant X1, mRNA
XM-040750909.1	2,1371969414252	2,06477954775346	17,8466320961202	0,000438029998093925	0,0225097644249915	XM_040750909.1	mucin 20, cell surface associated (Muc20), transcript variant X1, mRNA
XM-040754399.1	1,77096457467374	1,81938088637332	17,8453869564722	0,000438178993858935	0,0225097644249915	XM_040754399.1	profilin 2 (Pfn2), transcript variant X1, mRNA
XM-005079510.4	2,99486138125601	0,815375853105976	17,8410237215604	0,000438701549615698	0,0225156639181945	XM_005079510.4	serine incorporator 2 (Serinc2), transcript variant X1, mRNA
XM-007994162.2	0,954488710016452	3,10561149431691	27,6322246761008	0,000442928746512464	0,0227115107682491	XM_007994162.2	FKBP prolyl isomerase 2 (FKBP2), transcript variant X5, mRNA
XR-005877926.1	-1,26225242175089	1,17749995762754	23,6540783305965	0,000443393765924198	0,0227142646840426	XR_005877926.1	uncharacterized LOC121140964 (LOC121140964), ncRNA
XM-037988164.1	-1,34715793090351	1,56448233601613	27,6075880888504	0,000444363763108729	0,0227428586227215	XM_037988164.1	eukaryotic translation initiation factor 3 subunit L-like (LOC103216769), mRNA
XM-040735933.1	-0,743635720085888	3,64115572492137	36,7514165590392	0,000446703306495148	0,0228414290721186	XM_040735933.1	ecdysoneless cell cycle regulator (Ecd), mRNA
XR-005236216.1	1,45508751956273	-0,726301175631291	27,549473844739	0,000447771163921681	0,0228748517635623	XR_005236216.1	COX20, cytochrome c oxidase assembly factor (COX20), transcript variant X1, misc_RNA
XM-040757740.1	0,716249800421928	4,58365254221602	17,7583266543858	0,000448737195229837	0,0229021084554411	XM_040757740.1	CLPTM1 like (Clptm1l), transcript variant X2, mRNA
XM-040740606.1	0,962426978040707	3,33235951587069	17,7550979364829	0,000449134134746537	0,0229021084554411	XM_040740606.1	ER membrane protein complex subunit 9 (Emc9), transcript variant X2, mRNA
XM-038007201.1	7,96909341587499	1,49025762093152	27,4828809068993	0,000451714737018607	0,0229827074530525	XM_038007201.1	granulysin (GNLY), transcript variant X2, mRNA
XM-040744984.1	1,41361073840342	3,14292411150571	17,7301255193449	0,000452217410216486	0,0229827074530525	XM_040744984.1	kinesin family member 11 (Kif11), mRNA
XM-021235590.2	-1,07408088472888	1,46043995363962	17,7287001838419	0,000452394097827563	0,0229827074530525	XM_021235590.2	class II major histocompatibility complex transactivator (Ciita), transcript variant X1, mRNA
XM-005070349.4	-0,788061174381716	4,06638428703082	17,7263509145139	0,000452685485005485	0,0229827074530525	XM_005070349.4	coiled-coil domain containing 88A (Ccdc88a), transcript variant X4, mRNA
XM-005063360.4	2,38001906433155	1,1705660946461	17,7254633450573	0,000452795627062892	0,0229827074530525	XM_005063360.4	ADAM metallopeptidase domain 12 (Adam12), transcript variant X1, mRNA
XM-040742137.1	-1,87634930147113	6,54332381489578	17,7162386387486	0,000453942115598209	0,0230197423248811	XM_040742137.1	shootin 1 (Shtn1), mRNA
XM-040746493.1	0,875644064781957	-0,266662185478997	25,4166360506596	0,000454819568524624	0,0230430787634898	XM_040746493.1	chromosome unknown C9orf85 homolog (CUNH9orf85), transcript variant X5, mRNA
XM-007974492.2	-1,23076446114427	1,28938358169032	27,410462341834	0,000456051214589302	0,0230843008931986	XM_007974492.2	pellino E3 ubiquitin protein ligase family member 3 (PELI3), transcript variant X1, mRNA
XM-005077937.4	-1,12785080068758	6,10179536819973	17,6952368263364	0,000456564319485085	0,0230891098711029	XM_005077937.4	cyclin L1 (Ccnl1), transcript variant X1, mRNA
XM-005069550.3	2,06154630515871	4,59004747196597	18,4998615431277	0,000457348229974743	0,0231075925454027	XM_005069550.3	gliomedin (Gldn), mRNA
XM-040753470.1	-0,759098758329993	4,04147748585234	17,6756711186026	0,000459022308021225	0,0231538935787984	XM_040753470.1	neuropilin 2 (Nrp2), transcript variant X2, mRNA
XM-021231322.2	-0,530914027529837	2,3724250128581	17,6744732431181	0,00045917326906347	0,0231538935787984	XM_021231322.2	forkhead box N2 (Foxn2), transcript variant X4, mRNA
XM-040756126.1	1,47757065097072	-0,656782016218611	17,6709678282452	0,000459615351185984	0,0231538935787984	XM_040756126.1	iron-sulfur cluster assembly 1 (Isca1), transcript variant X2, mRNA
XM-013122058.3	1,3585504029526	0,476948658043671	17,6683823773877	0,000459941714760644	0,0231538935787984	XM_013122058.3	PHD finger protein 19 (Phf19), transcript variant X1, mRNA
XM-005072129.4	-0,739296225617127	5,43030657454323	17,6557884523075	0,000461535128194039	0,0232129471032674	XM_005072129.4	thioredoxin domain containing 12 (Txndc12), mRNA
XM-040728828.1	1,29288960976392	0,832964978119734	17,6477557086027	0,000462554640881654	0,0232223206910829	XM_040728828.1	phosphodiesterase 4D (Pde4d), transcript variant X10, mRNA
XM-040750047.1	2,15036809472869	-0,0460098955284799	28,0410569360809	0,000462562522819629	0,0232223206910829	XM_040750047.1	SLAIN motif family member 1 (Slain1), transcript variant X1, mRNA
XM-037991322.1	0,859643304736137	1,985596304972	27,2960946475591	0,000463002946326522	0,0232233194440834	XM_037991322.1	platelet activating factor acetylhydrolase 1b catalytic subunit 3 (PAFAH1B3), transcript variant X3, mRNA
XM-040734956.1	-5,296985923801	-0,352901302771832	18,9285387681363	0,000465588050971412	0,0233317917666472	XM_040734956.1	calmodulin binding transcription activator 1 (Camta1), transcript variant X9, mRNA
XM-007990148.2	-0,853961834698496	-0,423389894105266	27,2432391118566	0,000466259112832906	0,0233442368513911	XM_007990148.2	piggyBac transposable element derived 2 (PGBD2), transcript variant X1, mRNA
XM-040743900.1	-2,55026887359051	0,591138777611137	18,4054070236047	0,000468459131159836	0,0234200002565964	XM_040743900.1	synaptonemal complex protein 3-like (LOC106022725), transcript variant X2, mRNA
XM-040746330.1	-1,07460101377546	0,876529214398022	17,6003641076601	0,000468620532441312	0,0234200002565964	XM_040746330.1	ring finger protein 24 (Rnf24), transcript variant X2, mRNA
XM-040756304.1	1,47224667137133	-0,814824288781869	17,5898794704374	0,0004699743758209	0,0234664239876432	XM_040756304.1	eukaryotic translation initiation factor 4 gamma 3 (Eif4g3), transcript variant X19, mRNA
XM-007967712.2	1,90287369570341	0,222130559064798	27,1739539606334	0,000470569595862986	0,0234749190261405	XM_007967712.2	G protein-coupled receptor class C group 5 member A (GPRC5A), transcript variant X2, mRNA
XM-040746050.1	0,940727004256728	2,09595561250187	17,5814675992854	0,000471063700520117	0,0234783590230351	XM_040746050.1	kinetochore scaffold 1 (Knl1), transcript variant X1, mRNA
XM-005070801.4	0,726682399701683	4,42789198263823	17,5718736704606	0,000472309512437669	0,0235003477596441	XM_005070801.4	AT-rich interaction domain 5B (Arid5b), transcript variant X1, mRNA
XM-013113186.3	0,930255414571659	3,05432612370183	17,5715164555454	0,000472355968658644	0,0235003477596441	XM_013113186.3	oxidoreductase like domain containing 1 (Oxld1), transcript variant X1, mRNA
XM-005085790.4	-1,42625464179156	2,89779583712038	17,5521760649487	0,000474878775035801	0,0235473729831019	XM_005085790.4	prostaglandin E receptor 2 (Ptger2), transcript variant X1, mRNA
XM-040728650.1	-0,627873510505433	2,98653276711491	17,5516425816772	0,000474948574894563	0,0235473729831019	XM_040728650.1	zinc finger C3HC-type containing 1 (Zc3hc1), mRNA
XM-040757532.1	1,57728366342581	4,31493582509015	17,5515476224267	0,000474961000358923	0,0235473729831019	XM_040757532.1	peptidyl arginine deiminase 4 (Padi4), mRNA
XM-005073378.4	-0,393889844089373	4,55022504487066	17,5490142551277	0,00047529262558657	0,0235473729831019	XM_005073378.4	transmembrane protein 183A (Tmem183a), mRNA
XR-005241554.1	1,08814291562231	0,686564954771178	27,0966970687175	0,000475433160874958	0,0235473729831019	XR_005241554.1	uncharacterized LOC119625359 (LOC119625359), transcript variant X2, ncRNA
XM-040746847.1	-0,570331399971816	4,46524282229296	17,5305850760169	0,000477712786940739	0,0236390779086159	XM_040746847.1	developmentally regulated GTP binding protein 1 (Drg1), mRNA
XM-005082771.4	-1,81604567409217	-0,507669047377713	17,5237565959791	0,000478612979009376	0,0236431731078288	XM_005082771.4	follistatin (Fst), transcript variant X4, mRNA
XM-040740824.1	-1,77892919936393	2,18776634456885	27,0458811646681	0,000478665436651743	0,0236431731078288	XM_040740824.1	zinc finger protein 431-like (LOC121137943), partial mRNA
XR-005238712.1	-2,88319371081447	0,986524424823416	27,0329780627986	0,000479490410183057	0,0236431731078288	XR_005238712.1	amine oxidase copper containing 3 (AOC3), transcript variant X2, misc_RNA
XM-005081010.4	-0,666571348751382	2,70144544880125	17,5169808603439	0,000479508074039699	0,0236431731078288	XM_005081010.4	lysine demethylase 1A (Kdm1a), transcript variant X2, mRNA
XM-013121848.3	-1,44817051365747	2,30822413277006	57,4265203378237	0,000483855763899111	0,0238066568007404	XM_013121848.3	POP4 homolog, ribonuclease P/MRP subunit (Pop4), mRNA
XM-008010848.2	-0,975892004411078	0,925747931241145	26,9616722254785	0,000484080647546388	0,0238066568007404	XM_008010848.2	flotillin 2 (FLOT2), transcript variant X4, mRNA
XM-040731816.1	-0,869063697333942	2,45594651376131	17,4823124058279	0,000484116970651011	0,0238066568007404	XM_040731816.1	LON peptidase N-terminal domain and ring finger 1 (Lonrf1), transcript variant X1, mRNA
XM-013123997.3	-2,78942949967106	2,7403153198701	17,4689990909513	0,000485899882986779	0,0238730739662472	XM_013123997.3	four and a half LIM domains 1 (Fhl1), transcript variant X6, mRNA
XM-005085466.4	6,04940840566017	1,9655941138186	17,464096988981	0,000486558199706362	0,0238841689071859	XM_005085466.4	lymphocyte antigen 6 family member D (Ly6d), mRNA
XM-037983684.1	-0,580241994183191	1,95871553797827	26,891901272389	0,000488623764427275	0,0239642617821775	XM_037983684.1	protein phosphatase 3 catalytic subunit gamma (PPP3CC), transcript variant X2, mRNA
XM-040740564.1	-0,697865496279858	3,34922917416855	17,4385315563596	0,000490007490979152	0,0239911624974021	XM_040740564.1	methionine sulfoxide reductase A (Msra), transcript variant X2, mRNA
XM-008012571.2	-2,85115642851756	0,918756498908134	26,8702949577909	0,000490041128803954	0,0239911624974021	XM_008012571.2	amine oxidase copper containing 3 (AOC3), transcript variant X3, mRNA
XM-007972088.2	0,924882532154801	0,11096599529644	26,859276718176	0,000490765839946178	0,0240053611560564	XM_007972088.2	epithelial cell transforming 2 (ECT2), transcript variant X5, mRNA
XM-040753877.1	-0,615471731079864	2,07628545788801	17,4156828697936	0,000493113153487301	0,0240772219410858	XM_040753877.1	KAT8 regulatory NSL complex subunit 2 (Kansl2), transcript variant X1, mRNA
XM-013123499.3	-0,750367844980108	1,76408354575462	24,3884225256143	0,000493290516703217	0,0240772219410858	XM_013123499.3	solute carrier family 25 member 40 (Slc25a40), transcript variant X3, mRNA
XM-005071365.4	-0,813356601741142	0,700707426807362	25,0547505442514	0,000493542938528703	0,0240772219410858	XM_005071365.4	SCY1 like pseudokinase 3 (Scyl3), transcript variant X1, mRNA
XM-005081928.4	-0,923461098157637	1,59567210485996	17,4063493516077	0,000494388056068499	0,0240971632906679	XM_005081928.4	PDZ and LIM domain 5 (Pdlim5), transcript variant X11, mRNA
XM-005085217.4	0,633361807939013	8,03379847169503	17,3793097882981	0,000498102140336684	0,0242567835960785	XM_005085217.4	signal peptidase complex subunit 1 (Spcs1), mRNA
XM-007994156.2	0,949291271106224	3,09520212400122	26,7317514565414	0,000499248979195764	0,0242912120062615	XM_007994156.2	FKBP prolyl isomerase 2 (FKBP2), transcript variant X3, mRNA
XR-005238817.1	-2,3045501447448	1,63810019745106	26,6890968704303	0,00050212603564707	0,0244096903103643	XR_005238817.1	uncharacterized LOC103243696 (LOC103243696), transcript variant X4, ncRNA
XM-005076896.4	0,569840864891599	6,13076548503279	17,3374606732971	0,000503911467381454	0,024474940083266	XM_005076896.4	clathrin heavy chain (Cltc), transcript variant X2, mRNA
XM-021235497.2	1,42051640812245	3,69238061974667	17,3176889872296	0,000506682148254439	0,0245878866038692	XM_021235497.2	eva-1 homolog B (Eva1b), transcript variant X5, mRNA
XM-005077259.4	-0,553727045300923	3,45797246867252	17,3120743880164	0,000507472014366627	0,0245945242616988	XM_005077259.4	protein phosphatase, Mg2+/Mn2+ dependent 1B (Ppm1b), transcript variant X1, mRNA
XM-021232797.2	-1,12445343619903	3,69158309834185	17,3103871040818	0,000507709649035504	0,0245945242616988	XM_021232797.2	SH3 and cysteine rich domain 3 (Stac3), mRNA
XM-005065311.4	-0,617421781583836	2,00246979880484	17,2906164124122	0,000510503321969895	0,0246967545413298	XM_005065311.4	AMMECR1 like (Ammecr1l), transcript variant X1, mRNA
XM-021229768.2	-0,59012630611068	1,95588576102292	17,2891272798802	0,000510714430070235	0,0246967545413298	XM_021229768.2	LSM family member 14B (Lsm14b), transcript variant X1, mRNA
XM-037983733.1	-1,47525450113716	4,11443253601754	26,5565709576891	0,000511194119469853	0,0246983237564332	XM_037983733.1	docking protein 2 (DOK2), transcript variant X3, mRNA
XM-007997486.2	-1,25100601522535	0,512248850083074	26,5372025962786	0,000512535976936381	0,0247279175895468	XM_007997486.2	glycogen synthase 1 (GYS1), transcript variant X3, mRNA
XM-037988352.1	2,04212169334809	3,09664625328671	26,5348077855477	0,000512702188179615	0,0247279175895468	XM_037988352.1	parathymosin (PTMS), transcript variant X1, mRNA
XM-040754520.1	0,614266606435496	3,5394126460919	17,2709635623812	0,000513297217448351	0,0247350135570399	XM_040754520.1	mitofusin 1 (Mfn1), transcript variant X1, mRNA
XM-007960634.2	2,84545069033463	-0,8815196664562	26,5116339185417	0,000514313946468866	0,0247530973040266	XM_007960634.2	sciellin (SCEL), transcript variant X4, mRNA
XM-005080522.4	0,565268400678175	6,78739406604111	17,2620571062054	0,000514568950185111	0,0247530973040266	XM_005080522.4	pinin, desmosome associated protein (Pnn), mRNA
XM-007973398.2	2,91742070341896	-1,87709832304644	26,4977594438428	0,000515281866914257	0,024765818815033	XM_007973398.2	histone H2A type 1-J (LOC103221936), mRNA
XM-007960631.2	2,7963051115992	-0,825368675961164	26,4715808671416	0,000517114178577707	0,0248322725198046	XM_007960631.2	sciellin (SCEL), transcript variant X2, mRNA
XM-040748505.1	-4,21041173289133	2,51395885982125	17,2347992604245	0,000518482758274482	0,0248763612884014	XM_040748505.1	butyrophilin like 9 (Btnl9), transcript variant X1, mRNA
XM-008007128.2	-0,736551341206774	1,40584042623036	26,4438788892817	0,000519061730374007	0,024882521699804	XM_008007128.2	ethylmalonyl-CoA decarboxylase 1 (ECHDC1), transcript variant X7, mRNA
XM-007974946.2	-1,49384552010531	-1,88804710013651	26,3967743883556	0,000522393818123879	0,0250205344423878	XM_007974946.2	apoptosis inducing factor mitochondria associated 3 (AIFM3), transcript variant X3, mRNA
XM-005081471.4	-0,632399995441355	4,10450278556744	17,1952134846257	0,000524225475595034	0,0250800088708936	XM_005081471.4	TBC1 domain family member 15 (Tbc1d15), transcript variant X2, mRNA
XM-007971857.2	-1,85500416754648	-0,205728989705624	26,3644435358157	0,000524695864919772	0,0250800088708936	XM_007971857.2	mitogen-activated protein kinase kinase kinase 13 (MAP3K13), transcript variant X2, mRNA
XM-040753637.1	0,773040056510152	2,40386889197593	17,1899248757489	0,0005249980127255	0,0250800088708936	XM_040753637.1	solute carrier family 39 member 10 (Slc39a10), transcript variant X1, mRNA
XM-007960628.2	2,78775761294227	-0,830974422605801	26,3206147127096	0,000527836277963724	0,0251938034695495	XM_007960628.2	sciellin (SCEL), transcript variant X1, mRNA
XM-040756456.1	-0,805096748718139	1,31880005952511	17,1608853684682	0,000529262501314187	0,0252204334132426	XM_040756456.1	glucocorticoid modulatory element binding protein 1 (Gmeb1), transcript variant X1, mRNA
XM-005086155.4	0,740119537926614	8,53082553037578	17,1582789022905	0,00052964713558181	0,0252204334132426	XM_005086155.4	NADH:ubiquinone oxidoreductase subunit A13 (Ndufa13), mRNA
XM-037992692.1	-0,844249699235067	1,07610914213267	26,2938631184236	0,000529764282908907	0,0252204334132426	XM_037992692.1	tumor protein p53 inducible protein 13 (TP53I13), transcript variant X5, mRNA
XM-013125270.3	-0,903595441496316	2,34144745527698	17,1466793991848	0,000531362622447972	0,0252509916736687	XM_013125270.3	arrestin domain containing 2 (Arrdc2), mRNA
XM-005087155.4	1,15848974788507	7,58054993416763	17,1462185537898	0,000531430905243089	0,0252509916736687	XM_005087155.4	GTPase, IMAP family member 4 (Gimap4), transcript variant X2, mRNA
XM-040755306.1	0,98684062403112	3,26467061718286	17,1438776049885	0,000531777910265043	0,0252509916736687	XM_040755306.1	eukaryotic elongation factor 2 kinase (Eef2k), transcript variant X1, mRNA
XM-040735820.1	1,70213830337981	0,505171186987801	17,1352432950342	0,000533059967246278	0,025290123394509	XM_040735820.1	multidrug resistance protein 2 (LOC101833290), transcript variant X3, mRNA
XM-005071370.4	-1,13220737036354	1,68070624783808	17,1147425758193	0,000536117725036648	0,0254133607274025	XM_005071370.4	solute carrier family 19 member 2 (Slc19a2), mRNA
XM-007996324.2	1,45089567748317	-0,780650902360452	26,1839610878841	0,000537775176131288	0,0254700654602695	XM_007996324.2	lipolysis stimulated lipoprotein receptor (LSR), transcript variant X4, mRNA
XM-005077834.4	-0,644108269757012	5,12356625756711	17,0919214501025	0,000539544438239657	0,0255319640594232	XM_005077834.4	BTB domain containing 1 (Btbd1), transcript variant X1, mRNA
XM-005084365.4	1,24002727317714	3,7294947414543	17,0809919376162	0,000541194143728568	0,025575672380542	XM_005084365.4	cell division cycle associated 8 (Cdca8), mRNA
XM-005078015.4	-0,431667053818628	4,19329106845165	17,0790093520958	0,000541493993996264	0,025575672380542	XM_005078015.4	zinc finger RNA binding protein (Zfr), transcript variant X2, mRNA
XM-040742629.1	-0,818727254123895	1,76171566489171	17,0741105121638	0,000542235693492737	0,025575672380542	XM_040742629.1	tetratricopeptide repeat domain 7B (Ttc7b), transcript variant X1, mRNA
XM-040750895.1	1,7247798679552	10,0893653301395	17,0709912905577	0,000542708539282365	0,025575672380542	XM_040750895.1	ribosomal protein L35a (Rpl35a), transcript variant X1, mRNA
XM-040733212.1	-0,781074373957484	1,26532610296987	17,0704956378836	0,000542783717767551	0,025575672380542	XM_040733212.1	ankyrin repeat and SOCS box containing 3 (Asb3), transcript variant X4, mRNA
XM-040734950.1	-5,29695244062737	-0,343190451512305	18,2766688425134	0,000546306153904029	0,0257197025091186	XM_040734950.1	calmodulin binding transcription activator 1 (Camta1), transcript variant X3, mRNA
XM-005071020.4	-2,27088223115342	0,0343545476206737	22,430177225197	0,00054727531335159	0,0257244896152877	XM_005071020.4	NK3 homeobox 1 (Nkx3-1), mRNA
XM-007968900.2	-1,917584662188	-1,68263047727326	26,0553197007095	0,000547339477364246	0,0257244896152877	XM_007968900.2	C2 calcium dependent domain containing 2 (C2CD2), transcript variant X1, mRNA
XM-000000058.1	7,12829923572111	1,11295215143483	26,0448790542252	0,000548124740459977	0,0257248776824344	XM_000000058.1
XM-005064448.4	2,41617615800365	3,16085495702701	17,0324115710303	0,000548594769289908	0,0257248776824344	XM_005064448.4	interleukin 21 receptor (Il21r), mRNA
XM-005079218.4	2,65774390619555	2,09747958872105	17,0314315108889	0,000548745217838399	0,0257248776824344	XM_005079218.4	TNF receptor superfamily member 4 (Tnfrsf4), transcript variant X2, mRNA
XM-007960398.2	-0,630561019252473	1,10231172488152	26,0135771072454	0,000550487229444076	0,0257846537394569	XM_007960398.2	SET domain bifurcated histone lysine methyltransferase 2 (SETDB2), transcript variant X1, mRNA
XM-040729949.1	-0,66450830051787	5,04744495515121	17,0149695952829	0,000551279117670873	0,0257998627069968	XM_040729949.1	electron transfer flavoprotein subunit alpha (Etfa), transcript variant X1, mRNA
XM-021229074.2	2,25214163725556	8,0013742295717	17,0106313114701	0,000551949042600852	0,0258093428692544	XM_021229074.2	myristoylated alanine rich protein kinase C substrate (Marcks), mRNA
XM-005071939.4	-0,583454208275523	6,16840665436938	17,0051004244244	0,000552804438600549	0,0258274723496419	XM_005071939.4	cyclin G1 (Ccng1), mRNA
XM-037994782.1	-1,42875501523637	-1,90977952967425	25,931864654175	0,000556712858769589	0,0259880903742111	XM_037994782.1	apoptosis inducing factor mitochondria associated 3 (AIFM3), transcript variant X1, mRNA
XM-038001948.1	1,90879017104108	-0,620710340706138	25,8890353337044	0,000560010108958467	0,0261199309604074	XM_038001948.1	mitochondrial pyruvate carrier 2-like (LOC103217283), mRNA
XM-005073070.4	-0,607376805214762	5,56052760541029	16,9520774773992	0,000561079752963854	0,0261370475375433	XM_005073070.4	c-Maf inducing protein (LOC101831493), mRNA
XM-005073452.4	-0,719698523946744	4,36776357752186	16,9450708040079	0,000562183509143121	0,0261370475375433	XM_005073452.4	cell division cycle 73 (Cdc73), mRNA
XM-037992691.1	-0,848329663914081	1,08353026920692	25,860118018534	0,000562249732070133	0,0261370475375433	XM_037992691.1	tumor protein p53 inducible protein 13 (TP53I13), transcript variant X4, mRNA
XM-038007956.1	4,15401602067064	-0,698425101799261	25,8478265576278	0,000563204985481893	0,0261370475375433	XM_038007956.1	cadherin 3 (CDH3), transcript variant X2, mRNA
XM-005087607.4	-0,624600884480093	4,74005051458259	16,9376422816433	0,000563356344867706	0,0261370475375433	XM_005087607.4	flotillin 1 (Flot1), transcript variant X1, mRNA
XM-038008779.1	-2,92208482071671	1,41965081701396	25,8420113807522	0,000563657608541595	0,0261370475375433	XM_038008779.1	transcription factor 7 like 2 (TCF7L2), transcript variant X13, mRNA
XM-007961927.2	-1,52521003452571	1,99703567646098	25,8405356170686	0,000563772544479225	0,0261370475375433	XM_007961927.2	TNF receptor superfamily member 10b (TNFRSF10B), transcript variant X1, mRNA
XM-005071144.4	0,73693693676292	5,87175106477292	16,9300272765806	0,000564561435386498	0,0261370475375433	XM_005071144.4	SEC61 translocon subunit alpha 1 (Sec61a1), mRNA
XM-005073506.4	-0,469694566993495	6,40326913101191	16,9295522067142	0,000564636710710726	0,0261370475375433	XM_005073506.4	hydroxyacyl-CoA dehydrogenase trifunctional multienzyme complex subunit alpha (Hadha), mRNA
XM-040746690.1	-1,04822471227005	5,29024730921236	16,9241217456748	0,000565497962945903	0,0261436856989855	XM_040746690.1	myosin IG (Myo1g), transcript variant X1, mRNA
XM-040742738.1	-0,895351068459112	3,83971752911784	16,9200545602589	0,000566143956967496	0,0261436856989855	XM_040742738.1	Jun dimerization protein 2 (Jdp2), transcript variant X3, mRNA
XM-005077279.4	-0,55666062099791	2,66309167584479	16,9196997566653	0,000566200349413056	0,0261436856989855	XM_005077279.4	forkhead box N2 (Foxn2), transcript variant X1, mRNA
XM-038001880.1	0,536906807089315	0,89205267116055	25,794524685092	0,000567370285688197	0,0261713511916102	XM_038001880.1	DnaJ heat shock protein family (Hsp40) member C10 (DNAJC10), transcript variant X3, mRNA
XM-037995073.1	-1,13100553302527	2,1867287620831	25,789723179791	0,000567747333180301	0,0261713511916102	XM_037995073.1	serine/threonine-protein kinase TAO1-like (LOC103247132), mRNA
XM-040728847.1	-1,02699726539501	0,0848995884054458	16,892273595524	0,000570578338550409	0,0262678514615927	XM_040728847.1	multiple C2 and transmembrane domain containing 1 (Mctp1), transcript variant X7, mRNA
XM-037996697.1	1,74298438930439	2,52222593963129	25,7495553955703	0,000570913521809988	0,0262678514615927	XM_037996697.1	plexin C1 (PLXNC1), transcript variant X2, mRNA
XM-021225755.1	2,26890103553804	0,634642163658791	16,8879760473414	0,000571267738761639	0,0262678514615927	XM_021225755.1	aurora kinase B (Aurkb), transcript variant X5, mRNA
XM-005081540.4	-0,81105834917376	3,93360604948971	16,879828506142	0,000572577276618528	0,0263061626655421	XM_005081540.4	cytoplasmic polyadenylation element binding protein 4 (Cpeb4), transcript variant X2, mRNA
XM-040735088.1	-0,855780539711123	3,62313039384667	16,8657648886491	0,000574845520194392	0,0263884197898712	XM_040735088.1	vacuolar protein sorting 13 homolog D (Vps13d), mRNA
XM-005078361.4	-0,523450442258301	3,89422356724177	16,8575779709831	0,00057617052326403	0,0264029791966024	XM_005078361.4	G protein-coupled receptor kinase 6 (Grk6), transcript variant X2, mRNA
XM-007971342.2	-3,68850515233564	-2,19441252714592	25,6814451779944	0,000576331342759358	0,0264029791966024	XM_007971342.2	kelch like family member 29 (KLHL29), transcript variant X2, mRNA
XM-007960440.2	-0,675765322219366	1,50859711645236	25,6734125806968	0,000576974397996611	0,0264029791966024	XM_007960440.2	integrator complex subunit 6 (INTS6), transcript variant X1, mRNA
XM-005081319.4	-0,470587389459046	4,54599286818755	16,8520006802515	0,000577075110283556	0,0264029791966024	XM_005081319.4	RAB11B, member RAS oncogene family (Rab11b), transcript variant X1, mRNA
XM-005069231.4	-0,443379032936436	2,85937596878616	16,9250736172718	0,000579022357750439	0,0264472806753667	XM_005069231.4	ankyrin repeat and KH domain-containing protein 1 (LOC101832879), transcript variant X5, mRNA
XM-040732749.1	4,39419365384722	1,34144717745417	16,8366405796228	0,000579574520802149	0,0264472806753667	XM_040732749.1	LKAAEAR motif containing 1 (Lkaaear1), transcript variant X6, mRNA
XM-007968214.2	-1,2855053759476	1,11563754311902	25,6374818790451	0,000579861531096527	0,0264472806753667	XM_007968214.2	centriolin (CNTRL), transcript variant X1, mRNA
XM-007990344.2	-1,16874356493431	1,88333377807846	25,6259303797266	0,00058079344703507	0,0264472806753667	XM_007990344.2	abhydrolase domain containing 2, acylglycerol lipase (ABHD2), transcript variant X3, mRNA
XM-040736074.1	-1,34494730244328	1,80880658140827	16,8285305369431	0,000580899027782547	0,0264472806753667	XM_040736074.1	zinc finger protein 431 (LOC101824051), transcript variant X1, mRNA
XM-005072039.4	1,65411774694307	0,0586164928080812	16,8284216236383	0,00058091683795487	0,0264472806753667	XM_005072039.4	kinesin family member 2C (Kif2c), transcript variant X2, mRNA
XM-013122093.3	2,50321894380509	-0,872223333999833	16,8206058775804	0,000582196496479582	0,0264766018673012	XM_013122093.3	RAB17, member RAS oncogene family (Rab17), mRNA
XM-040753046.1	6,54706841991749	0,429242784231101	16,8140865516089	0,000583266281950575	0,0264766018673012	XM_040753046.1	collagen type VI alpha 3 chain (Col6a3), transcript variant X2, mRNA
XM-005065699.4	2,86435604548641	2,97472186348361	16,8118086786299	0,000583640581273532	0,0264766018673012	XM_005065699.4	nuclear receptor subfamily 2 group F member 1 (Nr2f1), transcript variant X1, mRNA
XM-013123454.3	-0,810809174982517	2,95964881135047	16,8100978717998	0,000583921875351231	0,0264766018673012	XM_013123454.3	DNA methyltransferase 1 associated protein 1 (Dmap1), transcript variant X2, mRNA
XM-040756425.1	3,01885895163351	-0,765270638422346	19,9397708359175	0,000584850880191111	0,0264766018673012	XM_040756425.1	CD164 molecule like 2 (Cd164l2), transcript variant X5, mRNA
XR-005237892.1	1,28528649606189	0,683807362277889	25,5728963889983	0,00058509534677543	0,0264766018673012	XR_005237892.1	presequence protease, mitochondrial-like (LOC119621359), transcript variant X3, misc_RNA
XM-005081539.4	-0,808034144655601	3,92923693804745	16,800627732482	0,000585481691147361	0,0264766018673012	XM_005081539.4	cytoplasmic polyadenylation element binding protein 4 (Cpeb4), transcript variant X1, mRNA
XM-005070841.4	1,5716398599631	4,84387987294219	16,7980585760331	0,000585905649087678	0,0264766018673012	XM_005070841.4	sphingosine-1-phosphate lyase 1 (Sgpl1), transcript variant X1, mRNA
XM-040753045.1	6,64228127251751	0,470504634844709	16,7935056206705	0,000586657805396112	0,0264766018673012	XM_040753045.1	collagen type VI alpha 3 chain (Col6a3), transcript variant X1, mRNA
XM-013123453.3	-0,811301978644614	2,96522934670788	16,7924826867501	0,000586826942934628	0,0264766018673012	XM_013123453.3	DNA methyltransferase 1 associated protein 1 (Dmap1), transcript variant X1, mRNA
XM-040746093.1	-1,11875401479504	0,727133059444118	16,7924356475064	0,000586834721961043	0,0264766018673012	XM_040746093.1	glucosidase alpha, neutral C (Ganc), transcript variant X1, mRNA
XM-038006404.1	-1,05097200398179	-0,872321343904102	25,5295217672367	0,000588642476695141	0,0265364833738877	XM_038006404.1	zinc finger protein 805 (LOC103235386), transcript variant X3, mRNA
XM-005070650.3	2,62210958751717	3,55120148455631	16,7727520556116	0,000590099901042816	0,0265570119429739	XM_005070650.3	inducible T cell costimulator (Icos), mRNA
XM-040732402.1	1,040023752441	-0,0666287245871833	16,7707496304396	0,000590433195554332	0,0265570119429739	XM_040732402.1	ZW10 interacting kinetochore protein (Zwint), transcript variant X1, mRNA
XM-007997625.2	-1,38315176691246	-0,211528473564011	25,5046136106447	0,000590691230140381	0,0265570119429739	XM_007997625.2	sialic acid binding Ig like lectin 16 (SIGLEC16), transcript variant X1, mRNA
XM-005081541.4	-0,808034135495854	3,92815972503339	16,7672185594041	0,000591021434121305	0,0265570119429739	XM_005081541.4	cytoplasmic polyadenylation element binding protein 4 (Cpeb4), transcript variant X3, mRNA
XM-037991966.1	-1,7098475540154	0,121890728133351	25,4922765193608	0,000591709187059527	0,0265662993058336	XM_037991966.1	sialic acid binding Ig like lectin 16 (SIGLEC16), transcript variant X2, mRNA
XM-005070756.4	2,57219207328401	0,762291034159008	16,7459968916228	0,000594570433869885	0,0266730768806097	XM_005070756.4	leucine rich repeat containing 75B (Lrrc75b), mRNA
XM-007988871.2	1,26147581630822	0,721953314369264	25,4504641376563	0,000595175070082116	0,0266785292777717	XM_007988871.2	ATPase plasma membrane Ca2+ transporting 4 (ATP2B4), transcript variant X3, mRNA
XM-005081542.4	-0,80817482737003	3,92984434251975	16,7353412337681	0,000596361323082092	0,0267100224703045	XM_005081542.4	cytoplasmic polyadenylation element binding protein 4 (Cpeb4), transcript variant X4, mRNA
XM-005069841.4	-0,827731976224964	3,25327581801047	16,7248090375976	0,000598137333127052	0,0267490683763386	XM_005069841.4	chromobox 8 (Cbx8), mRNA
XM-008013497.2	1,65706215977109	-1,27627061128686	25,4107503183356	0,000598489827793231	0,0267490683763386	XM_008013497.2	aurora kinase A (AURKA), transcript variant X1, mRNA
XM-040742439.1	1,17217612626749	1,24272910694751	16,7215609251089	0,000598686232673376	0,0267490683763386	XM_040742439.1	TNF receptor associated factor 3 (Traf3), transcript variant X1, mRNA
XM-007972089.2	0,984215256398237	-0,0580413210597596	25,4021607627643	0,000599209707341272	0,026750813967837	XM_007972089.2	epithelial cell transforming 2 (ECT2), transcript variant X6, mRNA
XM-040742785.1	-0,480293243839662	6,34387562864652	16,7075400776871	0,000601062028319459	0,0268118331598657	XM_040742785.1	RNA binding motif protein 25 (Rbm25), mRNA
XM-013119209.3	-0,966711892682052	5,65694825229284	16,7000295068414	0,000602338966926696	0,0268468030393007	XM_013119209.3	immunoglobulin superfamily member 8 (Igsf8), mRNA
XM-040728450.1	-1,75278846884575	3,14301164897338	16,6964984145856	0,000602940356983779	0,0268468030393007	XM_040728450.1	homeodomain interacting protein kinase 2 (Hipk2), transcript variant X3, mRNA
XM-005073958.4	-1,01341858716812	3,65235793695211	16,6921299142195	0,000603685288522409	0,0268468030393007	XM_005073958.4	alkaline ceramidase 3 (Acer3), transcript variant X2, mRNA
XR-005869986.1	-2,94228833741754	1,39743620307158	16,6915131064624	0,000603790550753503	0,0268468030393007	XR_005869986.1	uncharacterized LOC121133198 (LOC121133198), transcript variant X1, ncRNA
XM-005078269.4	-1,07722465045104	6,40989487879757	16,6774862097402	0,000606189825835664	0,026885504013384	XM_005078269.4	capping actin protein, gelsolin like (Capg), transcript variant X4, mRNA
XM-040728448.1	-1,7581744144787	3,14624722195394	16,6773521000053	0,000606212815947704	0,026885504013384	XM_040728448.1	homeodomain interacting protein kinase 2 (Hipk2), transcript variant X1, mRNA
XM-005063609.4	1,11430955772298	3,50172897825107	16,6733723865076	0,000606895488333779	0,026885504013384	XM_005063609.4	B cell linker (Blnk), transcript variant X1, mRNA
XM-037984469.1	-1,3773102101872	1,31934131606893	25,3077519403434	0,000607191617597668	0,026885504013384	XM_037984469.1	centriolin (CNTRL), transcript variant X7, mRNA
XM-040737578.1	-0,614946165511908	2,50440132775565	19,3749793883246	0,000607891034862956	0,026885504013384	XM_040737578.1	transmembrane and coiled-coil domain family 1 (Tmcc1), transcript variant X4, mRNA
XM-008008737.2	-0,756638746199079	1,01186914024332	25,2937966877383	0,000608382394923571	0,026885504013384	XM_008008737.2	eukaryotic translation initiation factor 2A (EIF2A), transcript variant X4, mRNA
XM-005073746.4	1,96951411077085	2,92512519815578	16,663770511547	0,000608546082514982	0,026885504013384	XM_005073746.4	meiosis specific nuclear structural 1 (Mns1), mRNA
XM-038003422.1	-0,839201816353045	-0,183023097044212	25,2917684015622	0,000608555700723055	0,026885504013384	XM_038003422.1	coiled-coil domain containing 14 (CCDC14), transcript variant X2, mRNA
XM-040752549.1	0,942702424274749	3,67000198542183	16,6606891565239	0,000609076830692564	0,0268870175045293	XM_040752549.1	protein tyrosine phosphatase receptor type E (Ptpre), transcript variant X1, mRNA
XM-038000347.1	-2,02584656520682	4,09949579486255	25,2756302428878	0,000609936752743915	0,026903472231254	XM_038000347.1	phosphoprotein membrane anchor with glycosphingolipid microdomains 1 (PAG1), transcript variant X6, mRNA
XM-005064843.4	-0,769721979193148	5,61626524768811	16,6381225884187	0,000612979468647397	0,0269804811245854	XM_005064843.4	LIM domain only 2 (Lmo2), transcript variant X1, mRNA
XM-038008519.1	-1,3534013469632	2,78491078258121	25,2383220866452	0,000613144046588143	0,0269804811245854	XM_038008519.1	siah E3 ubiquitin protein ligase 1 (SIAH1), transcript variant X2, mRNA
XM-037996199.1	-3,54806296442799	-0,117439944292691	25,2382723277449	0,00061314833788488	0,0269804811245854	XM_037996199.1	transmembrane protein 74B (LOC103220903), mRNA
XM-037984450.1	-1,31051978887854	1,16061534232891	25,1982683538032	0,000616610172248354	0,0271032273648952	XM_037984450.1	centriolin (CNTRL), transcript variant X2, mRNA
XM-005070933.4	-0,751066166790426	2,6858727843186	16,6155011877823	0,000616919397321333	0,0271032273648952	XM_005070933.4	kelch repeat and BTB domain-containing protein 7 (LOC101825569), transcript variant X1, mRNA
XM-040734399.1	-0,8958295704636	7,03554961281248	16,6110924803163	0,000617690514279473	0,0271155333549838	XM_040734399.1	ETHE1 persulfide dioxygenase (Ethe1), mRNA
XM-013125996.2	2,85387830136922	4,70836118854048	16,6074513633217	0,000618328178468712	0,0271163885828758	XM_013125996.2	placenta associated 8 (LOC101828334), mRNA
XM-037986330.1	-1,50219272873598	-1,49754495526263	25,1725061167107	0,000618852119365307	0,0271163885828758	XM_037986330.1	transducin beta like 1 X-linked (TBL1X), transcript variant X12, mRNA
XM-040754406.1	-1,46657773384743	4,29743525591029	16,6010819548263	0,000619445398369985	0,0271163885828758	XM_040754406.1	apolipoprotein B receptor (Apobr), mRNA
XM-040731146.1	-0,473351870568438	4,47840634438111	16,5997796780786	0,000619674098065864	0,0271163885828758	XM_040731146.1	arginine and serine rich coiled-coil 2 (Rsrc2), transcript variant X3, mRNA
XM-021236005.2	-2,09988832260178	5,69535763225125	16,5904482540404	0,000621315576456451	0,0271453812007543	XM_021236005.2	supervillin (Svil), transcript variant X3, mRNA
XM-013110583.3	-0,997490140726337	2,2271651976363	16,5901928921268	0,000621360564460029	0,0271453812007543	XM_013110583.3	receptor interacting serine/threonine kinase 1 (Ripk1), transcript variant X3, mRNA
XM-007983800.2	-0,675713927328887	2,45233773163515	25,1386749490724	0,000621811299778253	0,0271453812007543	XM_007983800.2	natural killer cell triggering receptor (NKTR), transcript variant X2, mRNA
XM-037999300.1	-2,48073162645888	-0,33327340362239	25,1243959795403	0,000623065417325648	0,0271685081427508	XM_037999300.1	yippee like 4 (YPEL4), transcript variant X2, mRNA
XM-040744541.1	-0,622801985313813	3,65749268000923	16,5783615717554	0,000623448889814817	0,0271685081427508	XM_040744541.1	dedicator of cytokinesis 11 (Dock11), transcript variant X3, mRNA
XM-040738406.1	-0,573343160947179	5,65307952333033	16,5762807807041	0,000623816969524264	0,0271685081427508	XM_040738406.1	calpain 2 (Capn2), mRNA
XM-040733116.1	2,05163490867573	5,44944510896158	16,5587759880024	0,000626923008768195	0,0272732799516889	XM_040733116.1	60S ribosomal protein L39-like (LOC101836159), partial mRNA
XM-040754194.1	3,17017301349844	-0,627368483562047	16,5568110319094	0,000627272736998857	0,0272732799516889	XM_040754194.1	C1q and TNF related 6 (C1qtnf6), transcript variant X1, mRNA
XM-005065529.4	3,22799320158228	1,67735125694619	16,5543883067527	0,000627704237624883	0,0272732799516889	XM_005065529.4	glutathione peroxidase 8 (putative) (Gpx8), transcript variant X1, mRNA
XM-005084025.4	0,538598268497014	5,8787680204472	16,5506773135173	0,000628365823293309	0,0272771407044252	XM_005084025.4	CWC15 spliceosome associated protein homolog (Cwc15), transcript variant X1, mRNA
XR-005243470.1	-1,1935295506939	-0,0195636079092652	25,0597592678942	0,000628780966911729	0,0272771407044252	XR_005243470.1	60S ribosomal protein L4-like (LOC103223356), misc_RNA
XM-040748019.1	0,717228608943497	5,58187432092282	16,5354378174193	0,000631090786190182	0,0273481092032298	XM_040748019.1	ubiquinol-cytochrome-c reductase complex assembly factor 3 (LOC121141172), mRNA
XM-013115885.3	-0,675114013969842	3,46740643666848	16,52912864847	0,000632222751761421	0,0273481092032298	XM_013115885.3	calmodulin regulated spectrin associated protein family member 2 (Camsap2), transcript variant X2, mRNA
XM-005080829.4	0,538536017230268	4,6919451089426	16,5283695935813	0,000632359089763765	0,0273481092032298	XM_005080829.4	solute carrier family 35 member A1 (Slc35a1), mRNA
XM-013121541.3	-3,54596998977204	0,286386670390496	16,5213529654811	0,000633620927294307	0,0273481092032298	XM_013121541.3	chromosome unknown C15orf62 homolog (CUNH15orf62), mRNA
XM-040728097.1	-0,811513536120729	2,96603632642728	39,7614351562991	0,000634237910378955	0,0273481092032298	XM_040728097.1	ring finger protein 146 (Rnf146), transcript variant X1, mRNA
XM-021224459.2	-1,4620542629098	4,05386706571311	16,5171822244595	0,000634372294857035	0,0273481092032298	XM_021224459.2	phosphatase and actin regulator 2 (Phactr2), transcript variant X7, mRNA
XM-005068969.4	-0,45564864828992	4,74036610445632	16,516546282018	0,000634486947856002	0,0273481092032298	XM_005068969.4	ADP ribosylation factor like GTPase 6 interacting protein 6 (Arl6ip6), mRNA
XM-021234057.2	1,26862922561531	0,436025450279725	16,5164571082423	0,000634503026681082	0,0273481092032298	XM_021234057.2	PHD finger protein 19 (Phf19), transcript variant X2, mRNA
XM-005086223.4	-0,782986458445632	5,34037449158573	16,5118542226365	0,000635333580917123	0,0273481092032298	XM_005086223.4	translocase of inner mitochondrial membrane 50 (Timm50), transcript variant X1, mRNA
XM-040746021.1	1,70795731003899	1,48446846142653	16,5116574332425	0,000635369116828623	0,0273481092032298	XM_040746021.1	very low density lipoprotein receptor (Vldlr), transcript variant X2, mRNA
XM-013124186.3	3,4973566581941	2,84009107725849	16,4953081786267	0,000638329140293708	0,0274541187255294	XM_013124186.3	interleukin 4 induced 1 (Il4i1), transcript variant X2, mRNA
XM-005068322.4	-0,569303133707972	7,6073056054304	16,4905595611799	0,000639191734086009	0,0274698243760045	XM_005068322.4	eukaryotic translation initiation factor 5 (Eif5), transcript variant X1, mRNA
XM-040739087.1	-1,35894627120926	4,85442907084093	16,4842039600318	0,000640348259505869	0,0274981277472411	XM_040739087.1	EMAP like 4 (Eml4), transcript variant X1, mRNA
XM-040750076.1	2,11011794421748	-0,035276351599063	28,8850759673096	0,000640886983757787	0,0274998778485159	XM_040750076.1	SLAIN motif family member 1 (Slain1), transcript variant X2, mRNA
XM-037998001.1	-0,807651970320505	4,38326615376015	24,9185156527334	0,000641493459407622	0,0275045301260299	XM_037998001.1	endosulfine alpha (ENSA), transcript variant X2, mRNA
XM-007990149.2	-0,79931777155176	-0,451077061537132	24,9102984651976	0,00064224259084754	0,0275073691183386	XM_007990149.2	piggyBac transposable element derived 2 (PGBD2), transcript variant X3, mRNA
XM-021231420.2	0,720210574732727	7,2122672928787	16,4721073305112	0,000642555884446196	0,0275073691183386	XM_021231420.2	ribosomal protein L5 (Rpl5), transcript variant X2, mRNA
XM-040728449.1	-1,74569947635717	3,14167618310171	16,4612104884075	0,000644551766173088	0,0275379589696431	XM_040728449.1	homeodomain interacting protein kinase 2 (Hipk2), transcript variant X2, mRNA
XM-037997290.1	-2,81851419863813	-1,01514918567979	24,8835829664415	0,000644685491499468	0,0275379589696431	XM_037997290.1	kinesin family member 21A (KIF21A), transcript variant X15, mRNA
XM-008006128.2	-2,1634967197351	2,01845455228571	24,8773462154019	0,000645257410213079	0,0275379589696431	XM_008006128.2	adenylate kinase 1 (AK1), transcript variant X2, mRNA
XM-007989720.2	1,26375551612212	-0,91275313057498	24,8648342721323	0,000646406629774821	0,0275379589696431	XM_007989720.2	NUF2 component of NDC80 kinetochore complex (NUF2), transcript variant X2, mRNA
XM-007967473.2	-1,9451809824363	1,53581277558019	24,8613145812204	0,000646730360063281	0,0275379589696431	XM_007967473.2	CD163 molecule (CD163), transcript variant X2, mRNA
XM-005072916.4	0,867175226177287	4,49756023989778	16,448227083496	0,000646938793551715	0,0275379589696431	XM_005072916.4	golgi transport 1B (Golt1b), transcript variant X1, mRNA
XM-005075656.4	-0,604580635453251	2,04632423120848	16,4432169257366	0,000647862538210681	0,0275379589696431	XM_005075656.4	BTB domain containing 10 (Btbd10), transcript variant X1, mRNA
XM-037993624.1	-1,18705956663349	3,11027863986124	24,8451238345182	0,000648222070519496	0,0275379589696431	XM_037993624.1	retinoic acid receptor alpha (RARA), transcript variant X1, mRNA
XM-005073705.4	-0,570969405303291	11,9727540819033	16,4393283702539	0,00064858049489585	0,0275379589696431	XM_005073705.4	eukaryotic translation elongation factor 1 alpha 1 (Eef1a1), mRNA
XM-007988876.2	1,25667129265652	0,741396771499553	24,8343396261016	0,000649217973740918	0,0275379589696431	XM_007988876.2	ATPase plasma membrane Ca2+ transporting 4 (ATP2B4), transcript variant X10, mRNA
XM-038008190.1	-1,10430881831887	-0,0278209664028818	24,8302158595916	0,000649599287040475	0,0275379589696431	XM_038008190.1	methenyltetrahydrofolate synthetase domain containing (MTHFSD), transcript variant X5, mRNA
XM-040742972.1	-0,621196788308366	4,93641649438676	16,4306259890219	0,000650190438254458	0,0275379589696431	XM_040742972.1	AT-rich interaction domain 4A (Arid4a), transcript variant X1, mRNA
XM-008013843.2	1,71089809777273	-1,45373682940689	24,8235082196513	0,000650220104508508	0,0275379589696431	XM_008013843.2	serpin B6 (LOC103244151), transcript variant X1, mRNA
XM-005080215.4	1,78293217657634	2,81849335815062	16,4294347230084	0,00065041116699729	0,0275379589696431	XM_005080215.4	tropomyosin 3 (Tpm3), transcript variant X12, mRNA
XM-005063698.3	-1,1677849931033	3,23485066727441	16,4254072507556	0,00065115802887331	0,0275379589696431	XM_005063698.3	uncharacterized protein C3orf38 homolog (LOC101827715), mRNA
XM-037986143.1	-0,898677545537181	-0,705368004494723	24,8124086491151	0,000651248993451286	0,0275379589696431	XM_037986143.1	piggyBac transposable element derived 2 (PGBD2), transcript variant X4, mRNA
XM-005076305.4	-0,619877295394084	4,2191200245678	16,4168957165864	0,000652739549762973	0,027579869086542	XM_005076305.4	THAP domain containing 11 (Thap11), mRNA
XR-005236550.1	1,43549738699186	-0,55749677410482	24,7908597218274	0,000653252143908259	0,0275804253785854	XR_005236550.1	cytochrome b-c1 complex subunit 7-like (LOC103249061), misc_RNA
XM-005063916.4	-0,421675656819074	7,13476977829333	16,4007829045269	0,000655745118592095	0,0276354000417389	XM_005063916.4	tRNA methyltransferase subunit 11-2 (Trmt112), mRNA
XM-038001553.1	-1,00879634869802	1,23686232748093	24,7638193463465	0,000655776354591386	0,0276354000417389	XM_038001553.1	peroxisomal trans-2-enoyl-CoA reductase (PECR), transcript variant X2, mRNA
XM-037982656.1	1,44958685556739	1,54161992710117	24,7608366806103	0,000656055509465443	0,0276354000417389	XM_037982656.1	uncharacterized LOC103244571 (LOC103244571), transcript variant X3, mRNA
XM-038008684.1	2,69608136986895	-1,60186397353563	24,7386165964474	0,000658139684110966	0,0277020624354756	XM_038008684.1	uncharacterized LOC119627726 (LOC119627726), transcript variant X1, mRNA
XM-013114164.2	-0,715997601214102	2,97896626878754	16,3603821117828	0,000663348803735443	0,0279000566165164	XM_013114164.2	zinc finger protein 638 (Znf638), transcript variant X4, mRNA
XM-005068916.4	1,73642825017999	5,48382201923557	16,3564326423204	0,000664097342142045	0,0279102828176958	XM_005068916.4	transcobalamin 2 (Tcn2), transcript variant X2, mRNA
XM-007991041.2	-4,56662755404921	-2,16830729470231	24,6276099916343	0,00066867286115553	0,0280805928248841	XM_007991041.2	family with sequence similarity 9 member C (FAM9C), transcript variant X2, mRNA
XM-005078045.4	-0,498271443179499	2,94256642262207	16,3298147173677	0,000669166669519548	0,0280805928248841	XM_005078045.4	inhibitor of growth family member 3 (Ing3), transcript variant X1, mRNA
XM-021226354.2	-1,03801537218394	5,00922173247249	16,3213896041807	0,000670780131295928	0,0281269263255022	XM_021226354.2	chromosome unknown C20orf27 homolog (CUNH20orf27), transcript variant X2, mRNA
XM-007963255.2	-3,08629901704282	0,120149594360289	24,5993249074167	0,000671389390837575	0,0281311135960654	XM_007963255.2	tet methylcytosine dioxygenase 1 (TET1), transcript variant X2, mRNA
XM-013119946.3	2,64345294639139	4,91398502573209	16,3063275362376	0,000673675357906312	0,0281893375788796	XM_013119946.3	small integral membrane protein 1 (Vel blood group) (Smim1), mRNA
XM-037990556.1	-0,925443496859297	-0,605033074418314	24,5743421964722	0,000673799898669437	0,0281893375788796	XM_037990556.1	zinc finger protein 789 (ZNF789), transcript variant X3, mRNA
XM-007993399.2	1,96100187439127	0,732718277845037	24,5574445228075	0,000675436258513032	0,0282364057078908	XM_007993399.2	homocysteine inducible ER protein with ubiquitin like domain 1 (HERPUD1), transcript variant X2, mRNA
XM-005083138.4	1,26714675487217	-0,683223300995561	16,290748097529	0,000676684600837529	0,02826719394603	XM_005083138.4	kelch like family member 13 (Klhl13), transcript variant X5, mRNA
XM-008003086.2	2,15089066881514	2,11498647630536	24,5248294637422	0,000678608334060988	0,028305994993889	XM_008003086.2	FKBP prolyl isomerase 11 (FKBP11), transcript variant X2, mRNA
XM-021230769.2	-1,47462564282624	1,45751651383197	16,2806729535375	0,000678638587786271	0,028305994993889	XM_021230769.2	zinc finger DHHC-type containing 1 (Zdhhc1), transcript variant X4, mRNA
XM-040742193.1	-1,324366525014	-1,06940606166291	16,2746720035888	0,000679805388785028	0,0283175144198811	XM_040742193.1	zinc finger protein 120 (LOC101822819), transcript variant X2, mRNA
XM-005071758.4	-0,631344085383455	8,78503218092164	16,2739787878624	0,000679940317991495	0,0283175144198811	XM_005071758.4	Kruppel like factor 6 (Klf6), mRNA
XM-037982218.1	0,624951480501442	1,85642121241862	24,5050803378187	0,0006805378801932	0,0283210428755006	XM_037982218.1	tetratricopeptide repeat domain 37 (TTC37), transcript variant X3, mRNA
XM-038002728.1	-0,741204206598418	1,02739602873684	24,483725364712	0,000682631816997955	0,028385996938665	XM_038002728.1	eukaryotic translation initiation factor 2A (EIF2A), transcript variant X5, mRNA
XM-040745125.1	-1,17750088769499	1,03625555545182	32,4432380088322	0,000683215155682546	0,028385996938665	XM_040745125.1	DEAD-box helicase 31 (Ddx31), transcript variant X1, mRNA
XM-040741020.1	1,25228395927761	0,729661247338126	21,1851312727638	0,000683640734615827	0,028385996938665	XM_040741020.1	plasma membrane calcium-transporting ATPase 4-like (LOC121138274), partial mRNA
XM-007969631.2	-1,0487705638	0,227685379836057	24,4518396721127	0,000685772898647947	0,0284531349022796	XM_007969631.2	ATP/GTP binding protein 1 (AGTPBP1), transcript variant X1, mRNA
XM-007990989.2	-1,2588456801895	-1,1269317870023	24,4406185396708	0,000686882469305166	0,0284759410919848	XM_007990989.2	transducin beta like 1 X-linked (TBL1X), transcript variant X1, mRNA
XM-007977575.2	-2,64259484522786	0,595514917675666	24,4358580164402	0,000687353858387943	0,0284759410919848	XM_007977575.2	inka box actin regulator 2 (INKA2), transcript variant X3, mRNA
XM-013116738.3	-0,733430992502767	4,65926749531304	16,2158350535598	0,000691363834186187	0,0286205969858306	XM_013116738.3	RAS guanyl releasing protein 2 (Rasgrp2), transcript variant X1, mRNA
XM-005074650.4	0,749508047268429	5,96595475304965	16,2069665487843	0,000693124840311018	0,028672004630214	XM_005074650.4	lectin, mannose binding 1 (Lman1), mRNA
XM-007975777.2	-0,983775950581687	3,71275663778447	24,3584250187367	0,00069507669813389	0,028726914078094	XM_007975777.2	Josephin domain containing 1 (JOSD1), transcript variant X1, mRNA
XM-005083995.3	-0,352208378418881	6,21893038204243	16,1950815871303	0,000695492614124504	0,028726914078094	XM_005083995.3	SNW domain containing 1 (Snw1), mRNA
XM-005075522.4	0,508235373029938	9,09361711562034	16,1891352375879	0,000696680632763829	0,0287544777755977	XM_005075522.4	peptidylprolyl isomerase B (Ppib), mRNA
XM-007975889.2	1,49727765908861	2,38047562566737	24,3250449944945	0,000698438329310953	0,0288054953680867	XM_007975889.2	ring-box 1 (RBX1), transcript variant X2, mRNA
XM-005085103.4	-0,502748072393083	4,07507157189949	16,1703140900329	0,000700455741161661	0,0288671401865012	XM_005085103.4	GRIP1 associated protein 1 (Gripap1), transcript variant X1, mRNA
XM-005082915.4	-2,35592105628854	4,07255812001277	16,1597325644208	0,000702588107667857	0,028929577118953	XM_005082915.4	pyruvate dehydrogenase kinase 4 (Pdk4), mRNA
XM-040746804.1	-0,676495143885575	1,79217756621984	16,1544455954897	0,000703656218984074	0,028929577118953	XM_040746804.1	activating signal cointegrator 1 complex subunit 2 (Ascc2), transcript variant X6, mRNA
XR-005237242.1	-0,90284159576686	-0,776752379025783	24,2719929796116	0,000703821765337288	0,028929577118953	XR_005237242.1	NEDD8-conjugating enzyme UBE2F-like (LOC119620697), misc_RNA
XM-040746026.1	1,67734207909691	1,42588838039944	16,1515576958806	0,00070424041248698	0,028929577118953	XM_040746026.1	very low density lipoprotein receptor (Vldlr), transcript variant X3, mRNA
XM-040731452.1	0,500161202719756	3,0413071556799	16,1498305409888	0,000704590055501082	0,028929577118953	XM_040731452.1	small nuclear ribonucleoprotein U11/U12 subunit 35 (Snrnp35), transcript variant X4, mRNA
XR-005241888.1	-3,39552789924651	-1,20046778641945	24,2547666927708	0,000705580614576172	0,028936812626525	XR_005241888.1	uncharacterized LOC103241530 (LOC103241530), ncRNA
XM-040730338.1	0,863042781213613	4,39921595167916	16,1437907355259	0,000705814258437078	0,028936812626525	XM_040730338.1	N-myc downstream regulated 1 (Ndrg1), mRNA
XM-007989718.2	1,32992466992256	-0,88508520080874	24,2157718966583	0,000709581823054313	0,0290696933207354	XM_007989718.2	NUF2 component of NDC80 kinetochore complex (NUF2), transcript variant X1, mRNA
XM-021235248.2	0,808942859128693	5,09604557982658	16,1135230440666	0,000711984780042308	0,0291465140793598	XM_021235248.2	single-pass membrane protein with coiled-coil domains 4 (Smco4), mRNA
XM-007961928.2	-1,5090192856795	1,98499202962941	24,183981087568	0,000712864221944547	0,0291608991056783	XM_007961928.2	TNF receptor superfamily member 10b (TNFRSF10B), transcript variant X2, mRNA
XM-005080334.3	1,14727004904114	8,95193777935027	16,1027179836202	0,000714202004737519	0,0291939981566431	XM_005080334.3	coiled-coil-helix-coiled-coil-helix domain containing 2 (Chchd2), mRNA
XM-005076490.4	0,684239157173468	4,22181619652557	16,0882654017015	0,000717179673904892	0,0292940312956537	XM_005076490.4	transmembrane protein 38B (Tmem38b), mRNA
XM-040745686.1	-0,643103293253847	2,90851035451412	16,0840105915694	0,000718058911318706	0,0293025431762736	XM_040745686.1	ITPR interacting domain containing 2 (Itprid2), transcript variant X1, mRNA
XM-013122752.3	-0,369646700006798	5,99158716870206	16,0821233297961	0,00071844928764078	0,0293025431762736	XM_013122752.3	Rho associated coiled-coil containing protein kinase 1 (Rock1), transcript variant X2, mRNA
XM-005067700.4	-0,470959990000375	7,53397984360459	16,0680649262396	0,000721364648085665	0,0293997352958545	XM_005067700.4	ADP ribosylation factor 1 (Arf1), transcript variant X1, mRNA
XM-005081828.4	0,699342634819477	6,42449061976152	16,0653338206208	0,000721932529489311	0,0294011814222107	XM_005081828.4	RNA polymerase II subunit I (Polr2i), mRNA
XM-005078620.3	0,380208054124068	3,66906373587751	16,0535958124047	0,000724378868180679	0,0294790704616137	XM_005078620.3	coenzyme Q9 (Coq9), mRNA
XM-040753146.1	1,76139679655141	6,52632629278802	16,0492577525222	0,000725285293173476	0,029494223144486	XM_040753146.1	integral membrane protein 2C (Itm2c), mRNA
XM-037982228.1	1,14621521851732	0,211251180926435	24,0586578866452	0,000725984616706793	0,0295009378020721	XM_037982228.1	calpastatin (CAST), transcript variant X3, mRNA
XM-005068513.4	2,62049486481784	1,08626473410994	16,0404807809663	0,000727123060316117	0,0295191525665562	XM_005068513.4	microtubule associated protein 1A (Map1a), transcript variant X1, mRNA
XM-007988875.2	1,21759706721612	0,777436143402503	24,0423986668707	0,000727708225455816	0,0295191525665562	XM_007988875.2	ATPase plasma membrane Ca2+ transporting 4 (ATP2B4), transcript variant X8, mRNA
XM-008014854.2	-0,850184751771645	1,57886120033859	24,0351495721539	0,000728478288022406	0,0295191525665562	XM_008014854.2	transcription elongation regulator 1 (TCERG1), transcript variant X4, mRNA
XM-007988869.2	1,23910525530549	0,736131977606322	24,034237168254	0,000728575281615709	0,0295191525665562	XM_007988869.2	ATPase plasma membrane Ca2+ transporting 4 (ATP2B4), transcript variant X1, mRNA
XR-495650.2	-1,28560095583867	1,59180140991007	24,029251753157	0,000729105535650852	0,0295191525665562	XR_495650.2	uncharacterized LOC103228575 (LOC103228575), transcript variant X1, ncRNA
XM-005078184.2	-2,40272025738713	-1,52510545809706	17,6204208173298	0,000729747324290734	0,029523491748448	XM_005078184.2	olfactory receptor 6N2-like (LOC101823837), mRNA
XM-021231982.2	-1,47662221485423	1,8605153225301	16,0221848966193	0,000730970549786779	0,029534099888614	XM_021231982.2	hexokinase 3 (Hk3), transcript variant X2, mRNA
XM-005063636.4	-2,94232227587331	4,61133441392901	16,0216700582538	0,000731079142179764	0,029534099888614	XM_005063636.4	retinol binding protein 4 (Rbp4), transcript variant X1, mRNA
XM-007998146.2	-1,40467855531264	-0,606050277971493	23,9984436596669	0,00073239272356134	0,0295655378406078	XM_007998146.2	transmembrane protein 150B (TMEM150B), transcript variant X1, mRNA
XM-040755541.1	2,96581143242934	2,73424684959583	16,0064075263033	0,000734306525425552	0,0296014994133931	XM_040755541.1	interleukin 2 receptor subunit alpha (Il2ra), mRNA
XM-040755883.1	-0,894650231947368	4,65747042003364	16,0061759765539	0,000734355609813641	0,0296014994133931	XM_040755883.1	neural precursor cell expressed, developmentally down-regulated 9 (Nedd9), transcript variant X1, mRNA
XM-007963249.2	-0,852889353242628	1,7500124084828	23,9679975082735	0,000735658973417284	0,0296324078395303	XM_007963249.2	cell division cycle and apoptosis regulator 1 (CCAR1), transcript variant X2, mRNA
XM-007988872.2	1,23963484290032	0,701976158710947	23,9482237937109	0,000737789756545063	0,0296868330425488	XM_007988872.2	ATPase plasma membrane Ca2+ transporting 4 (ATP2B4), transcript variant X5, mRNA
XM-007979580.2	-1,02636798169019	2,06448500837741	23,9454867564141	0,000738085284793198	0,0296868330425488	XM_007979580.2	BSD domain containing 1 (BSDC1), transcript variant X3, mRNA
XM-007982393.2	-1,09217281519374	3,18940228088537	23,9199023861002	0,000740854682813579	0,0297344673923956	XM_007982393.2	protein tyrosine phosphatase non-receptor type 12 (PTPN12), transcript variant X1, mRNA
XM-005086534.4	-0,590124420952262	3,94240151084546	15,9734991300388	0,000741319096017575	0,0297344673923956	XM_005086534.4	ATP binding cassette subfamily B member 7 (Abcb7), mRNA
XM-040756624.1	1,59219296798636	1,73475124153831	15,9732206974991	0,000741378743784101	0,0297344673923956	XM_040756624.1	claspin (Clspn), transcript variant X1, mRNA
XM-037982865.1	-0,94106925536466	2,98019499315737	23,914663505178	0,000741423323180659	0,0297344673923956	XM_037982865.1	RALY heterogeneous nuclear ribonucleoprotein (RALY), transcript variant X14, mRNA
XM-005076652.4	1,79115119918496	-0,642395671582003	19,0518399102988	0,000743109784815299	0,0297804751499565	XM_005076652.4	G protein signaling modulator 2 (Gpsm2), transcript variant X3, mRNA
XM-007981967.2	3,33460517638667	1,95803458957324	23,8861386728203	0,000744528782219534	0,0298006274296458	XM_007981967.2	anterior gradient 3, protein disulphide isomerase family member (AGR3), transcript variant X1, mRNA
XM-037984461.1	-1,34862768643022	1,31067550491191	23,8785563408121	0,00074535691354294	0,0298006274296458	XM_037984461.1	centriolin (CNTRL), transcript variant X4, mRNA
XR-005878307.1	-0,906928867158459	3,36865463771088	15,9538220385206	0,000745547576211945	0,0298006274296458	XR_005878307.1	uncharacterized LOC121141407 (LOC121141407), ncRNA
XM-005086129.4	0,663268109282098	10,2491693225244	15,9527849940676	0,000745771170284124	0,0298006274296458	XM_005086129.4	ubiquitin A-52 residue ribosomal protein fusion product 1 (Uba52), transcript variant X2, mRNA
XM-008012293.2	-1,72165436366334	-1,38165155912119	23,8562626264552	0,000747798282147702	0,0298600233791212	XM_008012293.2	integrin subunit beta 3 (ITGB3), transcript variant X3, mRNA
XM-038010409.1	-4,48967665142434	0,0160144252427402	23,8359657118928	0,000750029424318714	0,0299274746593762	XM_038010409.1	dihydrolipoyllysine-residue acetyltransferase component of pyruvate dehydrogenase complex, mitochondrial-like (LOC103222041), mRNA
XM-008006335.2	-1,71903697174779	-0,463124928068295	23,8120548394685	0,000752668201893114	0,0300110821525959	XM_008006335.2	aryl hydrocarbon receptor nuclear translocator like (ARNTL), transcript variant X17, mRNA
XM-013124167.3	3,2157075197601	-0,553977269166386	15,9173783665239	0,000753449825975022	0,0300205722869009	XM_013124167.3	sulfotransferase family 2B member 1 (Sult2b1), transcript variant X3, mRNA
XM-005085004.4	-0,742368831151168	1,38997870841681	15,9088442687119	0,000755313691033917	0,0300731386255638	XM_005085004.4	alpha tocopherol transfer protein like (Ttpal), transcript variant X1, mRNA
XM-007971665.2	1,61353996178098	-1,69238506769352	23,768790014565	0,000757471548666663	0,030113618618058	XM_007971665.2	SH3 and SYLF domain containing 1 (SH3YL1), transcript variant X5, mRNA
XM-013124610.3	7,50519308901365	-0,0131317748480325	16,2103387533639	0,000757763448809436	0,030113618618058	XM_013124610.3	cortexin 1 (Ctxn1), mRNA
XM-008010803.2	-1,06530648450144	-0,615393094513375	23,7638984017758	0,000758016962198383	0,030113618618058	XM_008010803.2	aldolase, fructose-bisphosphate C (ALDOC), transcript variant X1, mRNA
XM-040729031.1	-0,559229084712519	3,09363437859535	15,8942562633802	0,000758511580068787	0,030113618618058	XM_040729031.1	family with sequence similarity 172 member A (Fam172a), transcript variant X1, mRNA
XM-008000665.2	-0,667916461795258	2,04929121705267	23,7454630453755	0,00076007678582677	0,0301328698631892	XM_008000665.2	trimethylguanosine synthase 1 (TGS1), transcript variant X1, mRNA
XM-040739089.1	-1,3473411235729	4,85309960170255	15,8870910455502	0,000760087782837582	0,0301328698631892	XM_040739089.1	EMAP like 4 (Eml4), transcript variant X3, mRNA
XM-040747645.1	-1,02761852823242	-0,434865099463819	15,8800962354578	0,000761629999594513	0,0301624923218197	XM_040747645.1	NFKB inhibitor interacting Ras like 1 (Nkiras1), transcript variant X5, mRNA
XM-007975987.2	-1,28010273867511	-0,127100258671484	23,7289520381113	0,000761927364713504	0,0301624923218197	XM_007975987.2	alpha 1,4-galactosyltransferase (P blood group) (A4GALT), transcript variant X1, mRNA
XM-005066183.4	-0,568600817837484	3,70442068989776	15,8508789564024	0,000768109410480739	0,0303854398885303	XM_005066183.4	cereblon (Crbn), transcript variant X2, mRNA
XM-038009145.1	-0,858603271329711	1,74732811597018	23,6541920155997	0,000770375309081542	0,0304532613233494	XM_038009145.1	cell division cycle and apoptosis regulator 1 (CCAR1), transcript variant X4, mRNA
XM-008009289.2	1,85266381554995	5,87557798455761	23,6365055904393	0,000772390484697269	0,0305033756919022	XM_008009289.2	ribosomal protein L15 (RPL15), transcript variant X2, mRNA
XM-040747641.1	-1,03681271452703	-0,420453387325588	15,8301306223665	0,000772747765337012	0,0305033756919022	XM_040747641.1	NFKB inhibitor interacting Ras like 1 (Nkiras1), transcript variant X1, mRNA
XM-005063638.4	-2,40742609164409	4,69599320756031	15,8223228420246	0,000774501246190107	0,0305507548711446	XM_005063638.4	free fatty acid receptor 4 (Ffar4), mRNA
XM-021233252.2	0,459661396634142	3,32303188355956	15,8188957358022	0,000775272301343747	0,030559341591297	XM_021233252.2	ubiquitin specific peptidase 9 X-linked (Usp9x), transcript variant X1, mRNA
XM-037984456.1	-1,23686915712756	1,04153208700472	23,6052137169286	0,000775971544141385	0,030565087413455	XM_037984456.1	centriolin (CNTRL), transcript variant X3, mRNA
XM-005066450.2	2,63779434855764	-0,408145769479158	16,4714321035237	0,000777868187772124	0,030604479558852	XM_005066450.2	histone H2A type 4 (LOC101823521), mRNA
XM-040756541.1	-0,384409441208138	6,91690978147948	15,803987489957	0,000778636375238481	0,030604479558852	XM_040756541.1	KH RNA binding domain containing, signal transduction associated 1 (Khdrbs1), mRNA
XM-021226874.2	2,78850908617426	2,88702224042924	15,8016949961874	0,000779155113709293	0,030604479558852	XM_021226874.2	CD276 molecule (Cd276), mRNA
XM-040756995.1	-1,04917919259508	0,939986908391057	15,801548105036	0,000779188364836773	0,030604479558852	XM_040756995.1	zinc finger FYVE-type containing 9 (Zfyve9), transcript variant X3, mRNA
XM-040748690.1	1,16014874474512	3,24503378947255	15,7938551092916	0,000780931994433937	0,0306494790147306	XM_040748690.1	polypeptide N-acetylgalactosaminyltransferase 10 (Galnt10), mRNA
XM-021227919.2	-0,832384021343381	0,455979866707762	29,0502631239371	0,00078212834816929	0,0306494790147306	XM_021227919.2	SCY1 like pseudokinase 3 (Scyl3), transcript variant X5, mRNA
XM-005080349.4	1,91112306509753	4,43331730051145	15,7875876935986	0,000782355709132542	0,0306494790147306	XM_005080349.4	claudin 3 (Cldn3), mRNA
XM-005081009.4	-0,663283127376236	2,59080264401053	15,7867155245706	0,000782554060024086	0,0306494790147306	XM_005081009.4	lysine demethylase 1A (Kdm1a), transcript variant X1, mRNA
XM-040752819.1	-1,32580174137967	3,87378430056996	15,7692790070475	0,000786531228970982	0,0307444002169191	XM_040752819.1	thymidylate synthetase (Tyms), transcript variant X2, mRNA
NM-001281632.1	-1,74296029028765	1,77574696358709	15,768924790883	0,00078661225533433	0,0307444002169191	NM_001281632.1	homeodomain interacting protein kinase 2 (Hipk2), mRNA
XM-013116867.3	1,82935507987238	0,199971987281429	15,7687694635461	0,000786647789122605	0,0307444002169191	XM_013116867.3	chromosome unknown C3orf52 homolog (CUNH3orf52), transcript variant X1, mRNA
XM-040740021.1	2,00894978036089	1,48114513482919	15,7630402901196	0,000787959678760379	0,030773893422817	XM_040740021.1	40S ribosomal protein S29-like (LOC101824729), mRNA
XM-007991858.2	-1,81958574353219	-0,123211003332552	23,4864439552308	0,000789748263928067	0,0308017983261464	XM_007991858.2	Kruppel like factor 8 (KLF8), transcript variant X1, mRNA
XM-040747926.1	-0,608290943918438	3,51743357180655	15,7550659984596	0,000789789700670421	0,0308017983261464	XM_040747926.1	uncharacterized LOC121141083 (LOC121141083), mRNA
XR-005237848.1	0,904925865674677	0,0261588305542493	23,477179364311	0,000790835339298502	0,0308208121223857	XR_005237848.1	serine/arginine-rich splicing factor 11-like (LOC103218716), misc_RNA
XM-040749006.1	2,45742840049504	-0,149703053014473	15,7407790552585	0,000793080199633017	0,0308865027817586	XM_040749006.1	cell division cycle associated 5 (Cdca5), mRNA
XM-021233858.2	1,73059643011095	-0,373792175076748	15,7367843391776	0,000794002957685273	0,0309006478754133	XM_021233858.2	brain-specific serine protease 4 (LOC101838689), transcript variant X1, mRNA
XM-040738891.1	-5,45864374827171	-2,39422745026934	20,3640936971755	0,000795594217422691	0,030940771171092	XM_040738891.1	TAFA chemokine like family member 4 (Tafa4), mRNA
XM-005087179.4	0,966696936946788	1,67690784148506	15,7248553154098	0,000796765584320089	0,0309645197948576	XM_005087179.4	oxysterol binding protein like 3 (Osbpl3), transcript variant X4, mRNA
XM-005066073.4	-0,842898579437026	0,376472452131064	15,7203167554384	0,000797819458108092	0,0309836721199447	XM_005066073.4	decapping mRNA 1B (Dcp1b), transcript variant X1, mRNA
XM-040742069.1	3,62081935754811	1,84075596516449	15,7086424475878	0,000800537385464235	0,031061769466115	XM_040742069.1	cytokine receptor like factor 1 (Crlf1), transcript variant X4, mRNA
XM-005079784.4	0,473767133957114	4,53105298536112	15,7031730274953	0,000801814262992204	0,031061769466115	XM_005079784.4	CTD small phosphatase 2 (Ctdsp2), transcript variant X1, mRNA
XM-005074030.4	6,34445912961744	2,51248647581062	16,0059596028385	0,00080252662952078	0,031061769466115	XM_005074030.4	folate receptor alpha (LOC101841460), mRNA
XM-007983709.2	1,89054226547056	2,2795558192915	23,3765437186616	0,000802761340150313	0,031061769466115	XM_007983709.2	leucine zipper protein 6 (LUZP6), mRNA
XM-040749433.1	-3,29000868610381	-0,00889919636754609	15,6978234719157	0,000803065340037232	0,031061769466115	XM_040749433.1	septin 4 (Septin4), transcript variant X8, mRNA
XM-005077873.4	-1,18304059300182	1,97811056825201	15,6972257909487	0,00080320525129676	0,031061769466115	XM_005077873.4	peroxisomal biogenesis factor 11 alpha (Pex11a), transcript variant X1, mRNA
XM-037991478.1	-1,51001287366609	2,40530214968662	23,3680900561273	0,000803773057667315	0,031061975742911	XM_037991478.1	sialic acid binding Ig like lectin 11 (SIGLEC11), mRNA
XM-005065358.4	2,09316495942589	2,66751807130684	15,6921545581241	0,000804393464336435	0,0310642130591016	XM_005065358.4	aquaporin 4 (Aqp4), transcript variant X1, mRNA
XM-007970002.2	11,0691622867228	3,82200343189763	23,3476769689155	0,00080622244041599	0,0311130873861165	XM_007970002.2	granulysin (GNLY), transcript variant X1, mRNA
XM-005085021.4	2,7107165697227	7,93619612626711	15,6790339867972	0,000807476720167947	0,0311397307224544	XM_005085021.4	WAP four-disulfide core domain 2 (Wfdc2), transcript variant X1, mRNA
XM-040737947.1	-1,78101077824654	3,66408100289925	15,6693975948678	0,000809749553124864	0,0311618307166737	XM_040737947.1	peroxisome proliferator activated receptor gamma (Pparg), transcript variant X2, mRNA
XM-040749334.1	2,72910713082888	-0,553384793320129	15,6681106777073	0,000810053620585599	0,0311618307166737	XM_040749334.1	matrix metallopeptidase 28 (Mmp28), transcript variant X1, mRNA
XM-005072895.4	4,36547637589246	7,72722957052263	15,6617289340875	0,00081156334255287	0,0311618307166737	XM_005072895.4	matrix Gla protein (LOC101826966), mRNA
XM-005072801.4	0,429586403342996	10,0759943186383	15,6582304238583	0,000812392303749203	0,0311618307166737	XM_005072801.4	ribosomal protein L36a like (Rpl36al), mRNA
XM-013114160.3	-0,669734796384979	2,94222903728499	15,655136022087	0,000813126294460726	0,0311618307166737	XM_013114160.3	zinc finger protein 638 (Znf638), transcript variant X1, mRNA
XM-005076461.4	0,606635920362854	6,49451650434461	15,6541007273647	0,000813372029886763	0,0311618307166737	XM_005076461.4	immediate early response 3 interacting protein 1 (Ier3ip1), mRNA
XM-040738768.1	-0,737501602809851	1,61124386806635	15,6527573547756	0,000813691012680199	0,0311618307166737	XM_040738768.1	tRNA methyltransferase O (Trmo), transcript variant X1, mRNA
XM-040744940.1	-2,90680935755976	4,58107190856858	15,6508177730334	0,000814151809388193	0,0311618307166737	XM_040744940.1	retinol binding protein 4 (Rbp4), transcript variant X2, mRNA
XM-037983732.1	-1,38303360136082	4,01724790646768	23,2814928036323	0,000814226456059181	0,0311618307166737	XM_037983732.1	docking protein 2 (DOK2), transcript variant X2, mRNA
XM-008016950.2	1,92911910410602	-1,41747203252122	23,2809267128229	0,000814295331318699	0,0311618307166737	XM_008016950.2	nucleolar and spindle associated protein 1 (NUSAP1), transcript variant X8, mRNA
XM-040756643.1	-0,681450609534408	2,6049674098509	15,6472500678036	0,00081500016310574	0,0311618307166737	XM_040756643.1	MAP7 domain containing 1 (Map7d1), transcript variant X5, mRNA
XM-007995001.2	2,89875575182099	-1,01616049919564	23,2739702368319	0,000815142290789717	0,0311618307166737	XM_007995001.2	CD70 molecule (CD70), transcript variant X1, mRNA
XM-005068776.4	-0,658403946638063	1,60221198362263	15,6456311766711	0,000815385437230073	0,0311618307166737	XM_005068776.4	Sep (O-phosphoserine) tRNA:Sec (selenocysteine) tRNA synthase (Sepsecs), transcript variant X1, mRNA
XM-040758224.1	-1,43567755181409	4,05630900588748	15,6378618268203	0,00081723724686727	0,0312110025733044	XM_040758224.1	phosphatase and actin regulator 2 (Phactr2), transcript variant X3, mRNA
XM-007963574.2	-0,824595769440253	-0,163604497663586	23,2468423116993	0,000818455376979554	0,0312306564699368	XM_007963574.2	NFS1 cysteine desulfurase (NFS1), transcript variant X3, mRNA
XM-038001879.1	0,535404996081073	0,948928183143414	23,2433512199461	0,000818882923519999	0,0312306564699368	XM_038001879.1	DnaJ heat shock protein family (Hsp40) member C10 (DNAJC10), transcript variant X1, mRNA
XM-040731766.1	-1,29528689995521	-0,0681217402846717	15,6248248025323	0,000820355073529841	0,0312383097888801	XM_040731766.1	primase and DNA directed polymerase (Primpol), transcript variant X1, mRNA
XM-005077948.4	-0,469311154059294	4,02839374864868	15,6235439421474	0,000820662103674954	0,0312383097888801	XM_005077948.4	G elongation factor mitochondrial 1 (Gfm1), mRNA
XM-005074634.4	-0,58693757282602	4,45280028018092	15,6230497707106	0,000820780593648866	0,0312383097888801	XM_005074634.4	protein tyrosine phosphatase non-receptor type 2 (Ptpn2), transcript variant X1, mRNA
XM-038007177.1	-0,933170062639491	-0,695725334343756	23,206379728629	0,000823427415213674	0,0312991015293266	XM_038007177.1	ELMO domain containing 3 (ELMOD3), transcript variant X3, mRNA
XM-005066673.4	1,36051533388707	1,28174583512377	15,6109407364482	0,000823689967891001	0,0312991015293266	XM_005066673.4	acyl-CoA synthetase long chain family member 1 (Acsl1), transcript variant X2, mRNA
XM-037984867.1	3,06740733395909	-1,07276858482119	23,2011056993574	0,000824078183826613	0,0312991015293266	XM_037984867.1	NHP2-like protein 1 (LOC103244317), partial mRNA
XM-040732020.1	-0,636280601367772	4,9681995437465	15,6045742297551	0,000825224195984198	0,031317868686966	XM_040732020.1	DEF6 guanine nucleotide exchange factor (Def6), mRNA
XM-038008685.1	2,69598612886313	-1,62923704182125	23,1879312802239	0,000825706519053718	0,031317868686966	XM_038008685.1	uncharacterized LOC119627726 (LOC119627726), transcript variant X2, mRNA
XM-005086702.4	-0,648070814090035	5,87443136137691	15,5997366773934	0,000826392086766429	0,0313223586819418	XM_005086702.4	protein phosphatase 2 scaffold subunit Aalpha (Ppp2r1a), mRNA
XM-007988518.2	1,79490550960661	-0,492538883827801	23,1460545721187	0,000830908397409774	0,0314623310017509	XM_007988518.2	NIMA related kinase 2 (NEK2), transcript variant X2, mRNA
XM-007992125.2	0,505515997902926	1,58385432084668	23,1435202317583	0,000831224484491428	0,0314623310017509	XM_007992125.2	chromosome unknown C16orf87 homolog (CUNH16orf87), transcript variant X2, mRNA
XM-038002729.1	-0,701332588143083	2,06610511837701	23,137862257537	0,00083193068289876	0,0314674931728775	XM_038002729.1	zinc finger protein 326 (ZNF326), transcript variant X2, mRNA
XM-013123035.3	5,20976136011358	0,425218167821086	15,5720880740582	0,000833102302549331	0,0314902406269571	XM_013123035.3	chromosome unknown C5orf49 homolog (CUNH5orf49), mRNA
XM-037993798.1	0,820874360096264	1,96248415706134	23,1190288453817	0,000834286620116443	0,0315134366000756	XM_037993798.1	polypeptide N-acetylgalactosaminyltransferase 7 (GALNT7), transcript variant X3, mRNA
XM-008007133.2	-0,804983048748931	-0,489975220482016	23,101566810677	0,00083647824289562	0,0315746237085904	XM_008007133.2	ring finger protein 146 (RNF146), transcript variant X1, mRNA
XM-040738461.1	0,5460786407409	6,59304358710635	15,5502177662522	0,000838452911485397	0,0316275434316049	XM_040738461.1	LSM3 homolog, U6 small nuclear RNA and mRNA degradation associated (Lsm3), mRNA
XM-005075779.4	-3,29000716300513	0,000193084684939927	15,5367173858678	0,000841774800593159	0,0317095304147044	XM_005075779.4	septin 4 (Septin4), transcript variant X5, mRNA
XM-040749430.1	-3,29000716300513	0,000193084684939927	15,5367173858678	0,000841774800593159	0,0317095304147044	XM_040749430.1	septin 4 (Septin4), transcript variant X1, mRNA
XM-038008248.1	1,24763784925669	0,59221441282997	23,0531538703903	0,000842591080072582	0,0317186433578243	XM_038008248.1	GABA type A receptor associated protein like 2 (GABARAPL2), transcript variant X2, mRNA
XM-005078963.4	-1,04620207916536	3,96724691790283	15,5186135282914	0,000846252324166541	0,0318347672682378	XM_005078963.4	acyl-CoA dehydrogenase short chain (Acads), transcript variant X1, mRNA
XM-005073933.4	-0,412798775203225	4,14735496123151	15,5100254045715	0,000848385597623585	0,0318622173256369	XM_005073933.4	coiled-coil domain containing 90B (Ccdc90b), mRNA
XM-005073700.4	2,57571508559757	0,610792611863887	15,5061848197473	0,000849341518796645	0,0318622173256369	XM_005073700.4	filamin A interacting protein 1 (Filip1), transcript variant X1, mRNA
XM-040729956.1	-0,828309918918814	1,6769995118782	15,5052474217472	0,000849575018188753	0,0318622173256369	XM_040729956.1	salt inducible kinase 2 (Sik2), transcript variant X4, mRNA
NM-001281633.1	-0,483064090513835	0,904480159435512	17,2829542871918	0,000850020636028054	0,0318622173256369	NM_001281633.1	TATA-box binding protein (Tbp), mRNA
XM-040739602.1	0,874726493428366	6,25431414993917	15,5022558087866	0,000850320684166916	0,0318622173256369	XM_040739602.1	ATPase Na+/K+ transporting subunit beta 3 (Atp1b3), transcript variant X2, mRNA
XM-005072655.4	-2,52980208631927	1,22132363435274	15,4962587585624	0,000851817646386998	0,0318622173256369	XM_005072655.4	matrilin 2 (Matn2), transcript variant X1, mRNA
XM-013114771.3	-0,696288868240623	1,34658521403248	15,4956543898414	0,00085196866861227	0,0318622173256369	XM_013114771.3	CDC like kinase 4 (Clk4), transcript variant X9, mRNA
XM-040751700.1	-0,878675509569769	1,2600945711959	15,4922866601173	0,000852810754599108	0,0318622173256369	XM_040751700.1	PDZ and LIM domain 5 (Pdlim5), transcript variant X12, mRNA
XM-007979660.2	2,99535542702059	-1,43759337456732	22,9709370776226	0,000853096824020548	0,0318622173256369	XM_007979660.2	serine incorporator 2 (SERINC2), transcript variant X2, mRNA
XM-040743724.1	-1,14157750514385	6,01377300747519	15,4902848961236	0,000853311723779273	0,0318622173256369	XM_040743724.1	C-type lectin domain family 12 member A (Clec12a), transcript variant X1, mRNA
XM-005069498.4	0,6543888736071	3,03989759774198	15,4902174259004	0,000853328614816328	0,0318622173256369	XM_005069498.4	6-pyruvoyltetrahydropterin synthase (Pts), transcript variant X1, mRNA
XM-005087765.4	-0,585859137709491	2,98542944292238	15,4851486891684	0,000854598622873137	0,0318880772632068	XM_005087765.4	nitrilase 1 (Nit1), transcript variant X1, mRNA
XM-005083376.4	-0,494001289462697	4,14618775117647	15,4824238017334	0,000855282228155368	0,0318920363049642	XM_005083376.4	A-kinase anchoring protein 8 like (Akap8l), transcript variant X1, mRNA
XM-007979659.2	2,98131316585175	-1,44555044832327	22,9238634249048	0,000859183502472573	0,0320158905131885	XM_007979659.2	serine incorporator 2 (SERINC2), transcript variant X1, mRNA
XM-040737953.1	-1,80560632106025	3,01002279310758	15,4636236955204	0,000860015240647807	0,0320252742073732	XM_040737953.1	peroxisome proliferator activated receptor gamma (Pparg), transcript variant X8, mRNA
XM-007979581.2	-1,00616046904423	2,05697533509455	22,9082467138909	0,000861214392903343	0,0320483178124624	XM_007979581.2	BSD domain containing 1 (BSDC1), transcript variant X4, mRNA
XM-037995377.1	-1,891944622027	-0,429844159126853	22,8397568359112	0,000870190313386631	0,0323605318966083	XM_037995377.1	glutathione S-transferase theta 2B (GSTT2B), transcript variant X2, mRNA
XM-005066672.4	1,33131790299107	1,27690790027822	15,4208729078344	0,000870886335839408	0,0323646211375474	XM_005066672.4	acyl-CoA synthetase long chain family member 1 (Acsl1), transcript variant X1, mRNA
XM-005070132.4	0,506079609116303	9,64930048099623	15,4116418828442	0,000873253625692536	0,0324307721756857	XM_005070132.4	ribosomal protein L27 (Rpl27), mRNA
XM-040732761.1	-0,456922633251254	4,05256063490587	15,4054964818015	0,000874833562100277	0,0324591500897411	XM_040732761.1	oxidative stress responsive serine rich 1 (Oser1), transcript variant X1, mRNA
XM-040733670.1	-2,10082124644551	0,459673129542576	18,0761920045019	0,000875193294285536	0,0324591500897411	XM_040733670.1	uncharacterized LOC106022714 (LOC106022714), mRNA
XM-005072319.4	-0,847720493557644	4,93510620400062	15,3760842741271	0,000882439200666836	0,0327059210856546	XM_005072319.4	NFKB inhibitor epsilon (Nfkbie), mRNA
XM-040753469.1	-0,72234640107474	4,02853899915214	15,3684463730862	0,000884426231003821	0,0327144232394106	XM_040753469.1	neuropilin 2 (Nrp2), transcript variant X1, mRNA
XM-013110204.3	-0,823068751725222	3,73959161954269	15,3672927512453	0,000884726780995329	0,0327144232394106	XM_013110204.3	ethylmalonyl-CoA decarboxylase 1 (Echdc1), transcript variant X2, mRNA
XM-005067364.4	-1,14686358031286	2,18791227375973	15,5001584408516	0,00088476130718703	0,0327144232394106	XM_005067364.4	protein O-glucosyltransferase 2 (Poglut2), mRNA
XM-013121201.3	2,07529934300518	1,17349058542698	18,8078913810018	0,000886096086247752	0,0327144232394106	XM_013121201.3	E2F transcription factor 2 (E2f2), transcript variant X1, mRNA
XM-013120536.3	-0,776322023369585	0,733099800685541	15,3618267780547	0,000886152355371725	0,0327144232394106	XM_013120536.3	TGF-beta activated kinase 1 (MAP3K7) binding protein 3 (Tab3), transcript variant X1, mRNA
XM-037986504.1	0,700536358897639	4,75077699562257	22,7195285209957	0,000886222967661854	0,0327144232394106	XM_037986504.1	integrin subunit beta 1 (ITGB1), transcript variant X1, mRNA
XM-040737599.1	2,20376895039676	2,9250803635471	15,3591964349943	0,000886839279090858	0,0327153055100291	XM_040737599.1	ral guanine nucleotide dissociation stimulator like 1 (Rgl1), transcript variant X3, mRNA
XM-038003481.1	1,91816163108231	0,470262838022577	22,7027558214939	0,000888488023306883	0,0327511700595863	XM_038003481.1	CCHC-type zinc finger nucleic acid binding protein (LOC103228078), transcript variant X2, mRNA
XM-005066375.4	-0,582048630199693	3,79143325439342	15,3509465055204	0,000888997608273936	0,0327511700595863	XM_005066375.4	RIO kinase 1 (Riok1), transcript variant X2, mRNA
XM-038007178.1	-0,891854534855413	-0,769724580713748	22,692429072022	0,000889886084970325	0,0327620461042675	XM_038007178.1	ELMO domain containing 3 (ELMOD3), transcript variant X4, mRNA
XM-038002552.1	-8,70366571043929	-2,30048750637005	33,5295188787241	0,000890853382749933	0,0327758076009209	XM_038002552.1	ELKS/RAB6-interacting/CAST family member 2 (ERC2), transcript variant X23, mRNA
XM-040737553.1	3,66294624985478	2,80089293431996	22,6768128165989	0,000892005327498206	0,0327963396842616	XM_040737553.1	glycoprotein hormones, alpha polypeptide (Cga), transcript variant X1, mRNA
XM-013117990.3	2,95432628122066	0,752358137232258	15,3347112378941	0,000893262061292504	0,032801660886747	XM_013117990.3	chromosome unknown C3orf14 homolog (CUNH3orf14), transcript variant X7, mRNA
XM-037993773.1	-1,98685156509923	1,55493511343197	22,6670156344627	0,000893338004738294	0,032801660886747	XM_037993773.1	uncharacterized LOC119622184 (LOC119622184), mRNA
XM-040746018.1	1,59943941729736	1,48702766087371	15,3303594096003	0,000894408987004069	0,032819164052035	XM_040746018.1	very low density lipoprotein receptor (Vldlr), transcript variant X1, mRNA
XM-005087589.4	-0,537598846527901	3,95119351810236	15,324495350888	0,000895957042906263	0,0328541379398775	XM_005087589.4	G protein nucleolar 1 (putative) (Gnl1), mRNA
XM-037997391.1	2,0106329098755	-1,10386538918337	22,6301842381052	0,000898369716724682	0,0329074756937155	XM_037997391.1	ribosome biogenesis protein NSA2 homolog (LOC103224065), mRNA
XM-008000668.2	-0,624648418718918	1,97979910528449	22,6269645141759	0,000898811210990655	0,0329074756937155	XM_008000668.2	trimethylguanosine synthase 1 (TGS1), transcript variant X4, mRNA
XM-007986598.2	0,862283858602969	1,01329693422461	22,624136022265	0,000899199276072299	0,0329074756937155	XM_007986598.2	nodal modulator 1 (LOC103228897), transcript variant X4, mRNA
XM-005069693.4	-1,0934018021777	0,838280845694939	15,3070970316912	0,000900567531754868	0,0329357227639939	XM_005069693.4	spermatogenesis associated 5 (Spata5), transcript variant X3, mRNA
XM-038002546.1	-8,70916373813485	-2,29985662495355	33,3635274399925	0,000903183765222472	0,0330078126683542	XM_038002546.1	ELKS/RAB6-interacting/CAST family member 2 (ERC2), transcript variant X15, mRNA
XM-013126074.3	1,00203429710057	1,49344679599029	15,2952045613909	0,000903734114778928	0,0330078126683542	XM_013126074.3	oxysterol binding protein like 3 (Osbpl3), transcript variant X6, mRNA
XM-005076576.4	-0,54675460198038	2,88443679913898	15,2884521677106	0,000905537549964825	0,0330404596518338	XM_005076576.4	DEAD-box helicase 20 (Ddx20), mRNA
XM-037992074.1	2,05569929059059	-0,888546667526511	22,5760735146843	0,000905824567450319	0,0330404596518338	XM_037992074.1	telomerase RNA component interacting RNase (TRIR), transcript variant X2, mRNA
XR-005878918.1	2,16060042653687	0,564440739113324	15,2679690756789	0,000911032631219092	0,0331452376978419	XR_005878918.1	B and T lymphocyte associated (Btla), transcript variant X4, misc_RNA
XM-038003673.1	-6,14864632381054	-2,4958462215416	22,5366944139624	0,000911297062740289	0,0331452376978419	XM_038003673.1	TAFA chemokine like family member 4 (TAFA4), transcript variant X2, mRNA
XM-038003679.1	-6,14864632381054	-2,4958462215416	22,5366944139624	0,000911297062740289	0,0331452376978419	XM_038003679.1	TAFA chemokine like family member 4 (TAFA4), transcript variant X8, mRNA
XM-007963248.2	-0,852464384108797	1,79510287285985	22,5289131871836	0,000912383158202562	0,0331452376978419	XM_007963248.2	cell division cycle and apoptosis regulator 1 (CCAR1), transcript variant X1, mRNA
XM-005068770.4	2,53127118163803	7,40186505215524	15,2588120709635	0,000913501159806129	0,0331452376978419	XM_005068770.4	solute carrier family 34 member 2 (Slc34a2), mRNA
XM-008012292.2	-1,67420185557001	-1,39660952385393	22,5208100479025	0,000913515855837323	0,0331452376978419	XM_008012292.2	integrin subunit beta 3 (ITGB3), transcript variant X1, mRNA
XR-005239108.1	-1,40360820985966	-0,693870539814771	22,5084774716494	0,000915243042059623	0,0331452376978419	XR_005239108.1	ectodysplasin A2 receptor (EDA2R), transcript variant X2, misc_RNA
XM-037984467.1	-1,31372320102148	1,28733333465797	22,501972212672	0,000916155704623532	0,0331452376978419	XM_037984467.1	centriolin (CNTRL), transcript variant X6, mRNA
XM-005086664.4	-0,461887534364104	4,34049686496375	15,2485881550014	0,000916266064679891	0,0331452376978419	XM_005086664.4	tripartite motif containing 27 (Trim27), mRNA
XM-005066688.4	0,751376192946567	7,25977724898722	15,2482379898189	0,000916360925692321	0,0331452376978419	XM_005066688.4	signal peptidase complex subunit 3 (Spcs3), mRNA
XM-007963250.2	-0,838126365535016	1,74833605735628	22,4972388622078	0,000916820469462712	0,0331452376978419	XM_007963250.2	cell division cycle and apoptosis regulator 1 (CCAR1), transcript variant X3, mRNA
XM-038001331.1	2,50507421332269	-1,66519303953138	22,4894280095104	0,000917918727560257	0,0331452376978419	XM_038001331.1	RAB17, member RAS oncogene family (RAB17), transcript variant X4, mRNA
XM-040738341.1	-1,87831001073566	1,90474880761404	15,2405499194843	0,000918446396348418	0,0331452376978419	XM_040738341.1	scavenger receptor cysteine-rich type 1 protein M130 (LOC101837919), transcript variant X1, mRNA
XM-013126653.2	1,14655294364163	4,57732721256862	15,2402085514009	0,000918539117920751	0,0331452376978419	XM_013126653.2	coiled-coil domain containing 167 (Ccdc167), mRNA
XM-040731454.1	0,48034134868891	3,0515152858483	15,2399504514351	0,00091860922929401	0,0331452376978419	XM_040731454.1	small nuclear ribonucleoprotein U11/U12 subunit 35 (Snrnp35), transcript variant X6, mRNA
XM-040731403.1	1,67764833629962	5,36195558027191	15,2389619026847	0,000918877817737167	0,0331452376978419	XM_040731403.1	glucuronidase beta (Gusb), transcript variant X1, mRNA
XM-005067540.4	-0,857428199725318	3,25318835095829	15,2370704649596	0,000919391963436373	0,0331452376978419	XM_005067540.4	SUMO specific peptidase 3 (Senp3), mRNA
XM-013114756.3	2,88790278100443	1,94933723539177	15,2366707620556	0,000919500654662716	0,0331452376978419	XM_013114756.3	T-cell immunoglobulin and mucin domain-containing protein 4 (LOC101838220), mRNA
XM-005071960.4	0,510170723046002	1,91955271209489	15,2271960902458	0,00092208127585259	0,033195611820486	XM_005071960.4	F-box and WD repeat domain containing 11 (Fbxw11), transcript variant X2, mRNA
XM-021230304.2	-0,683802612822522	1,13899803487175	15,2268866362579	0,000922165697217818	0,033195611820486	XM_021230304.2	inositol polyphosphate-4-phosphatase type I A (Inpp4a), transcript variant X15, mRNA
XM-040746034.1	1,63394978938077	1,42681981872197	15,2247659779145	0,000922744459186512	0,033195611820486	XM_040746034.1	very low density lipoprotein receptor (Vldlr), transcript variant X4, mRNA
XM-005070674.4	6,25684605483213	1,43272328771075	15,2227224742184	0,000923302545202567	0,033195611820486	XM_005070674.4	radial spoke head component 1 (Rsph1), mRNA
XM-040756195.1	1,96055086293052	0,957704916929385	15,2175389481211	0,000924719857543445	0,0332249378093554	XM_040756195.1	histone H2A type 1-H-like (LOC101824849), mRNA
XM-040738404.1	-0,835664772243511	1,59147829596731	15,2072766955108	0,000927532943418967	0,0333043428266379	XM_040738404.1	CHM like Rab escort protein (Chml), mRNA
XM-005069145.4	-0,706994079509638	4,10440440252564	15,2008448995271	0,000929300858704814	0,0333461407544605	XM_005069145.4	fem-1 homolog C (Fem1c), transcript variant X1, mRNA
XM-005082732.4	0,666629914790348	5,2597246707746	15,196477437922	0,000930503476403061	0,0333531576173517	XM_005082732.4	derlin 1 (Derl1), transcript variant X1, mRNA
XM-013120386.3	1,15487882374109	-0,845602935729269	15,1957486237486	0,000930704329428129	0,0333531576173517	XM_013120386.3	6-phosphofructo-2-kinase/fructose-2,6-biphosphatase 2 (Pfkfb2), transcript variant X4, mRNA
XM-040728409.1	-0,496157883226353	2,09466441433903	17,1947815833425	0,000932256775590447	0,0333851389027708	XM_040728409.1	SR-related CTD associated factor 8 (Scaf8), transcript variant X1, mRNA
XM-005068651.4	-0,996888376157089	0,871094550726435	15,1881335538843	0,000932805833097481	0,0333851389027708	XM_005068651.4	ring finger protein 24 (Rnf24), transcript variant X1, mRNA
XM-008008736.2	-0,71386563005901	1,08445642000848	22,3757590794761	0,000934083449606021	0,0334092127079293	XM_008008736.2	eukaryotic translation initiation factor 2A (EIF2A), transcript variant X3, mRNA
XM-007993539.2	-0,989992265770838	-0,355672048320686	22,3658545032935	0,000935508265029801	0,0334209755329488	XM_007993539.2	SET domain containing 6, protein lysine methyltransferase (SETD6), transcript variant X1, mRNA
XM-005080386.4	-0,954597539918914	1,31726154614923	15,1779560246607	0,00093562270342494	0,0334209755329488	XM_005080386.4	SH2B adaptor protein 2 (Sh2b2), transcript variant X1, mRNA
XM-040758038.1	-0,93620110057409	6,13095552205885	15,1754455390546	0,000936318987666495	0,0334242273916577	XM_040758038.1	glycophorin C (Gerbich blood group) (Gypc), mRNA
XM-038004004.1	-1,22046117200371	2,37889029882979	22,3464607905108	0,000938305778529146	0,0334462756823232	XM_038004004.1	microtubule associated protein 4 (MAP4), transcript variant X12, mRNA
XM-040751644.1	1,90310597982691	0,177052387420244	15,1674192159024	0,000938548946875082	0,0334462756823232	XM_040751644.1	dimethylarginine dimethylaminohydrolase 1 (Ddah1), transcript variant X1, mRNA
XM-040752672.1	-1,1692999769024	2,36560180963035	15,165532774831	0,000939073911855639	0,0334462756823232	XM_040752672.1	zinc finger RANBP2-type containing 1 (Zranb1), transcript variant X1, mRNA
XM-005073694.4	1,79704036318323	2,12742359785185	15,1620989496013	0,000940030323300787	0,0334462756823232	XM_005073694.4	interleukin 1 receptor associated kinase 1 binding protein 1 (Irak1bp1), mRNA
XM-005078296.4	0,914258925092011	0,35765568531276	15,1592729904194	0,00094081823759025	0,0334462756823232	XM_005078296.4	lysyl oxidase like 3 (Loxl3), transcript variant X2, mRNA
XM-037986416.1	-1,18266653321961	1,13132783067769	22,3206676511708	0,000942042145453627	0,0334462756823232	XM_037986416.1	zinc finger protein X-linked (ZFX), transcript variant X2, mRNA
XM-040749037.1	-3,45250345960483	-0,963482522452727	15,1525289261547	0,000942701529366482	0,0334462756823232	XM_040749037.1	glycoprotein Ib platelet subunit alpha (Gp1ba), mRNA
XM-007976393.2	-0,813974876602624	4,1489663618157	22,3138237748292	0,000943036571300154	0,0334462756823232	XM_007976393.2	succinate dehydrogenase complex subunit C (SDHC), transcript variant X1, mRNA
XR-497989.2	1,85442570895935	0,100520488457656	22,3119532408663	0,000943308584406671	0,0334462756823232	XR_497989.2	GPRIN family member 3 (GPRIN3), transcript variant X10, misc_RNA
XM-040737318.1	-0,697499421956621	4,21079431096791	15,1494236402684	0,000943570090113387	0,0334462756823232	XM_040737318.1	dual specificity phosphatase 11 (Dusp11), transcript variant X1, mRNA
XM-005075781.4	-3,2900027444338	0,0266974415985764	15,1454288903587	0,000944688741830201	0,0334462756823232	XM_005075781.4	septin 4 (Septin4), transcript variant X11, mRNA
XM-013117622.3	3,14191722898175	-0,272799139464114	16,5813349968854	0,000945113079162345	0,0334462756823232	XM_013117622.3	cadherin related family member 5 (Cdhr5), transcript variant X2, mRNA
XM-037986425.1	-1,18479196007462	1,12098356949005	22,2975361645443	0,000945408314091591	0,0334462756823232	XM_037986425.1	zinc finger protein X-linked (ZFX), transcript variant X10, mRNA
XR-005234964.1	-1,22195375092926	3,21477949599066	22,2974855546812	0,000945415694989615	0,0334462756823232	XR_005234964.1	nuclear receptor interacting protein 1 (NRIP1), transcript variant X18, misc_RNA
XM-005087092.4	-1,56452339324068	3,92937141779498	15,1326330107257	0,000948281882454479	0,0335149071585597	XM_005087092.4	transmembrane protein 38A (Tmem38a), mRNA
XM-037999146.1	0,910390950768468	3,03398349359796	22,2759043554359	0,000948569460539417	0,0335149071585597	XM_037999146.1	FKBP prolyl isomerase 2 (FKBP2), transcript variant X9, mRNA
XM-040730416.1	1,7996597580474	1,57949616824277	15,126091773962	0,000950124538581708	0,0335483871602534	XM_040730416.1	grainyhead like transcription factor 2 (Grhl2), transcript variant X1, mRNA
XM-038003241.1	0,550933286439786	0,409567571319436	22,2585509635551	0,000951114659628615	0,0335618887944605	XM_038003241.1	ATP binding cassette subfamily D member 3 (ABCD3), transcript variant X4, mRNA
XM-007990329.2	1,99917058126717	2,67026865680432	22,2506128157121	0,000952281699459133	0,03358161211426	XM_007990329.2	interferon stimulated exonuclease gene 20 (ISG20), transcript variant X3, mRNA
XM-040755636.1	-0,667073565547494	3,47154590439273	20,9388840768648	0,000952917834707675	0,0335826001939353	XM_040755636.1	engulfment and cell motility 1 (Elmo1), transcript variant X1, mRNA
XM-013126896.3	1,23355034439554	0,317454477406673	29,8897528661474	0,000955271247020307	0,0336440684601081	XM_013126896.3	pyruvate dehydrogenase phosphatase catalytic subunit 1 (Pdp1), transcript variant X2, mRNA
XM-021232787.2	-0,49393720565161	3,0951230560737	15,1039653992681	0,000956386973766775	0,0336608919439336	XM_021232787.2	ring finger protein 41 (Rnf41), transcript variant X1, mRNA
XM-013110205.3	-0,720812801789983	2,89654245995874	15,0994582115473	0,000957668244148234	0,0336608919439336	XM_013110205.3	ethylmalonyl-CoA decarboxylase 1 (Echdc1), transcript variant X3, mRNA
XM-040742799.1	-0,857985754713358	0,501670089812722	16,971135285888	0,000957700971814681	0,0336608919439336	XM_040742799.1	signal induced proliferation associated 1 like 1 (Sipa1l1), transcript variant X1, mRNA
XM-040752810.1	1,97242719109063	5,20624501474876	15,0976350520414	0,000958187058812539	0,0336608919439336	XM_040752810.1	60S ribosomal protein L29-like (LOC101828360), mRNA
XM-038005487.1	-0,555233877571909	0,760873005466449	22,2019450207024	0,000959474783707439	0,0336847014974314	XM_038005487.1	family with sequence similarity 168 member A (FAM168A), transcript variant X2, mRNA
XM-040744867.1	1,24427108852319	4,01232720953826	15,0900919362	0,000960336908157199	0,0336935485489664	XM_040744867.1	small ubiquitin-related modifier 2-like (LOC121140165), mRNA
XM-007991673.2	-0,66105059759973	0,262914172046798	22,1882591236159	0,000961509420741616	0,0337132674609746	XM_007991673.2	transcription factor binding to IGHM enhancer 3 (TFE3), transcript variant X2, mRNA
XM-005064231.4	0,769351084668661	4,52581101306095	15,0809905081297	0,000962938007569706	0,0337330854222962	XM_005064231.4	Bet1 golgi vesicular membrane trafficking protein like (Bet1l), transcript variant X2, mRNA
XM-037986646.1	2,16022976917029	2,82876008151745	22,1733312431756	0,00096373467256106	0,0337330854222962	XM_037986646.1	small nuclear ribonucleoprotein Sm D2-like (LOC103214521), mRNA
XM-038002547.1	-8,62650689009094	-2,34203808192243	32,5873221424042	0,000963907156243362	0,0337330854222962	XM_038002547.1	ELKS/RAB6-interacting/CAST family member 2 (ERC2), transcript variant X18, mRNA
XM-040732722.1	2,22483890544829	4,57213700668937	15,0741429038361	0,000964900132546832	0,0337464502341775	XM_040732722.1	ubiquitin conjugating enzyme E2 C (Ube2c), mRNA
XM-005067383.4	2,46502559427101	0,58971012347944	15,0616573285457	0,000968489185915527	0,0338432882124254	XM_005067383.4	TLC domain containing 3A (Tlcd3a), transcript variant X1, mRNA
XM-021230296.2	-0,683729953554756	0,498666872869419	15,0602499947421	0,000968894659275759	0,0338432882124254	XM_021230296.2	inositol polyphosphate-4-phosphatase type I A (Inpp4a), transcript variant X4, mRNA
XM-013125257.3	3,78010351020625	1,9533814620025	15,0556481246238	0,000970221838870781	0,033868224291909	XM_013125257.3	cytokine receptor like factor 1 (Crlf1), transcript variant X3, mRNA
XM-007960402.2	-0,607636658361445	1,00044165164295	22,109340280196	0,000973344708156309	0,0339557726868124	XM_007960402.2	SET domain bifurcated histone lysine methyltransferase 2 (SETDB2), transcript variant X3, mRNA
XM-005084278.4	-1,09611028138091	1,48464647175514	15,0398340162385	0,000974798008058621	0,0339850032809528	XM_005084278.4	GA binding protein transcription factor subunit beta 2 (Gabpb2), transcript variant X1, mRNA
XM-037992854.1	1,89943887321927	-1,41505181353005	22,088343559661	0,000976523265233821	0,0340236724285631	XM_037992854.1	solute carrier family 38 member 5 (SLC38A5), transcript variant X2, mRNA
XM-037994352.1	-0,911347117335537	1,66722062667817	22,0796948154063	0,000977836204438865	0,034047936036527	XM_037994352.1	Rho/Rac guanine nucleotide exchange factor 18 (ARHGEF18), transcript variant X5, mRNA
XM-005068152.4	-0,379242191158814	4,51044385844757	15,0265420135267	0,000978662853239811	0,0340552472635888	XM_005068152.4	ring finger and CHY zinc finger domain containing 1 (Rchy1), mRNA
XM-007984162.1	0,603537097365372	1,99245119457661	22,067929475533	0,000979625705323432	0,0340672858632124	XM_007984162.1	WD repeat domain 6 (WDR6), transcript variant X1, mRNA
XM-021230299.2	-0,683615061352473	1,13596285585838	15,0157757103648	0,000981805762737128	0,0341163667297141	XM_021230299.2	inositol polyphosphate-4-phosphatase type I A (Inpp4a), transcript variant X7, mRNA
XM-013123174.3	-0,707664051939771	2,12284271875735	15,014179713707	0,000982272618793377	0,0341163667297141	XM_013123174.3	sterile alpha motif domain containing 8 (Samd8), transcript variant X3, mRNA
XM-013126329.3	2,12925409768591	2,49145930461701	15,0111159868169	0,00098316950033751	0,0341260543599237	XM_013126329.3	MISP family member 3 (Misp3), transcript variant X1, mRNA
XM-005071280.4	2,21199326512434	2,98208693261336	15,003553413231	0,000985387270492741	0,0341753185493542	XM_005071280.4	ral guanine nucleotide dissociation stimulator like 1 (Rgl1), transcript variant X1, mRNA
XM-040744695.1	-0,739076263244445	1,86559736831038	17,9072514005898	0,000985826496615985	0,0341753185493542	XM_040744695.1	FMRP translational regulator 1 (Fmr1), transcript variant X11, mRNA
XM-005072545.4	-1,39558814230562	2,12957339460539	14,9964335072259	0,000987480293220888	0,0341999824636144	XM_005072545.4	glycogen phosphorylase B (Pygb), mRNA
XM-040749309.1	-0,962618257381543	3,76782143112273	14,9954270820848	0,000987776546962642	0,0341999824636144	XM_040749309.1	schlafen family member 12-like (LOC101822857), transcript variant X3, mRNA
XM-040730167.1	-0,520637603553347	4,10815492545259	14,9906787953347	0,000989175593322997	0,0342269630110709	XM_040730167.1	A-kinase anchoring protein 13 (Akap13), transcript variant X2, mRNA
XM-037982230.1	1,20195336109916	0,490942888039134	21,9920822199295	0,000991257909074268	0,0342775371137867	XM_037982230.1	calpastatin (CAST), transcript variant X7, mRNA
XM-013124485.3	1,83596896536384	5,44256273888177	14,9703829579073	0,000995180409553567	0,0343717290672949	XM_013124485.3	glyceraldehyde-3-phosphate dehydrogenase (LOC106022412), mRNA
XM-037998000.1	-1,13648961292509	4,68635160386322	21,9633700645223	0,000995704999711547	0,0343717290672949	XM_037998000.1	endosulfine alpha (ENSA), transcript variant X1, mRNA
XM-040738215.1	-0,664099219282434	3,63975483736895	14,9661847230761	0,000996427553551122	0,0343717290672949	XM_040738215.1	quiescin sulfhydryl oxidase 1 (Qsox1), transcript variant X1, mRNA
XM-005074700.4	0,496094774602495	3,02613950810925	14,9651457140846	0,00099673647290771	0,0343717290672949	XM_005074700.4	dynactin subunit 4 (Dctn4), transcript variant X1, mRNA
XM-040753591.1	1,19964183410125	2,00103347255428	14,9639442181923	0,000997093835394148	0,0343717290672949	XM_040753591.1	shugoshin 2 (Sgo2), transcript variant X1, mRNA
XM-013118392.3	1,84062866646309	0,347361345993922	14,9576106252376	0,00099897999274115	0,034415265826037	XM_013118392.3	cell division cycle associated 7 (Cdca7), transcript variant X2, mRNA
XM-038003896.1	-0,946361640382509	0,12122651667764	21,9232671724797	0,00100195694532741	0,034480788929525	XM_038003896.1	RNA binding motif protein 6 (RBM6), transcript variant X8, mRNA
XM-005087375.4	3,18592252852847	-0,787767702079422	14,94706022931	0,00100213070824076	0,034480788929525	XM_005087375.4	FKBP prolyl isomerase 10 (Fkbp10), transcript variant X2, mRNA
XM-037983069.1	-1,56753575910271	-0,282891984658581	21,8986671085038	0,00100581561521251	0,0345860283527371	XM_037983069.1	adipocyte plasma membrane associated protein (LOC119618202), mRNA
XM-037987043.1	0,849462405666279	0,812688726541728	21,8919559789924	0,00100687142609848	0,0346007888206983	XM_037987043.1	PAXX non-homologous end joining factor (PAXX), transcript variant X2, mRNA
XM-005083559.4	0,615742175154862	6,48128073697556	14,9289964159299	0,00100755079209883	0,034602602576409	XM_005083559.4	coiled-coil-helix-coiled-coil-helix domain containing 1 (Chchd1), mRNA
XM-040738092.1	1,39138031646407	5,32458200530961	14,9235613475521	0,00100918794723924	0,0346191913515356	XM_040738092.1	CD84 molecule (Cd84), transcript variant X1, mRNA
XR-005236164.1	-0,796172297026679	-0,767767562580853	22,1383675618519	0,0010094266658889	0,0346191913515356	XR_005236164.1	SCY1 like pseudokinase 3 (SCYL3), transcript variant X6, misc_RNA
XM-040730392.1	0,697120041726686	6,3571673386252	14,9211525140169	0,00100991448043104	0,0346191913515356	XM_040730392.1	zinc finger protein 706 (Znf706), transcript variant X3, mRNA
XM-037990317.1	1,75905932592758	2,27080291723487	21,8542905951811	0,00101282205380341	0,0346568569387848	XM_037990317.1	solute carrier family 39 member 8 (SLC39A8), transcript variant X2, mRNA
XM-007975990.2	-1,32688361415652	-0,205446343875792	21,8525094662401	0,00101310450371396	0,0346568569387848	XM_007975990.2	alpha 1,4-galactosyltransferase (P blood group) (A4GALT), transcript variant X4, mRNA
XM-037993807.1	2,24480768812387	-0,604214984243968	21,8509851396569	0,00101334630603807	0,0346568569387848	XM_037993807.1	heterogeneous nuclear ribonucleoprotein A1-like (LOC119622192), mRNA
XM-013119406.3	-0,572165659040006	3,47595065258395	14,9092150109621	0,00101352353969538	0,0346568569387848	XM_013119406.3	Yip1 domain family member 2 (Yipf2), transcript variant X1, mRNA
XM-040744626.1	1,05711979565511	3,39258752130969	14,9043641987933	0,00101499416542795	0,0346856669502433	XM_040744626.1	B cell linker (Blnk), transcript variant X2, mRNA
XM-040751791.1	-0,673567839060828	2,44286963446786	14,892510234176	0,00101859790461176	0,0347649095991048	XM_040751791.1	SEC24 homolog B, COPII coat complex component (Sec24b), transcript variant X1, mRNA
XM-040735280.1	-0,588850028464852	4,6739922257215	14,8909562330056	0,00101907138892388	0,0347649095991048	XM_040735280.1	NEDD4 binding protein 1 (N4bp1), mRNA
XM-005068923.4	-0,635910192999832	3,44206023053096	14,8893882380423	0,00101954938419878	0,0347649095991048	XM_005068923.4	TBC1 domain family member 10A (Tbc1d10a), transcript variant X1, mRNA
XM-037990347.1	-1,62588455981748	-1,42414628318881	21,8102686603877	0,00101983111601024	0,0347649095991048	XM_037990347.1	60S ribosomal protein L17-like (LOC103236048), mRNA
XR-005241971.1	-1,3633409531521	0,99617061662904	21,7908532555899	0,00102294108696117	0,034849413069922	XR_005241971.1	protein SET-like (LOC119625820), misc_RNA
XM-038009146.1	-0,847242405407201	1,7482169358129	21,7698003972838	0,00102632636243968	0,0349431855976379	XM_038009146.1	cell division cycle and apoptosis regulator 1 (CCAR1), transcript variant X5, mRNA
XM-005083795.4	-0,870317752913546	1,25257318169406	14,8563950494288	0,00102966503244774	0,0350032062174822	XM_005083795.4	mitochondrial transcription termination factor 2 (Mterf2), transcript variant X1, mRNA
XM-008013845.2	1,99507395899647	-1,57997092448484	21,7468290455689	0,00103003565323354	0,0350032062174822	XM_008013845.2	serpin B6 (LOC103244151), transcript variant X2, mRNA
XM-005069488.4	0,608209747207889	5,81294817189192	14,8547821515885	0,00103016238766782	0,0350032062174822	XM_005069488.4	RNA exonuclease 2 (Rexo2), transcript variant X1, mRNA
XM-040744538.1	-0,514746308501648	3,68305197073375	14,8532839704235	0,00103062460722921	0,0350032062174822	XM_040744538.1	dedicator of cytokinesis 11 (Dock11), transcript variant X1, mRNA
XM-005077673.4	-0,579587672551535	3,63958012510151	14,8489485738589	0,00103196346123803	0,0350113573271588	XM_005077673.4	DENN domain containing 6A (Dennd6a), mRNA
XM-008020128.2	1,46144884239914	0,0826635792852318	21,7338872973275	0,00103213258236663	0,0350113573271588	XM_008020128.2	TPX2 microtubule nucleation factor (TPX2), transcript variant X1, mRNA
XM-021235165.2	1,09729741500982	3,11151317128552	14,8446451655932	0,0010332943431816	0,0350138106766292	XM_021235165.2	suppressor of cytokine signaling 6 (Socs6), transcript variant X1, mRNA
XR-005235116.1	-1,50584664395955	-1,16546137722054	21,7204866809239	0,00103430932309228	0,0350138106766292	XR_005235116.1	uncharacterized LOC103238149 (LOC103238149), misc_RNA
XM-040750003.1	0,384557068217236	5,58769213894267	14,8405347583609	0,00103456731353982	0,0350138106766292	XM_040750003.1	protein kinase cAMP-dependent type I regulatory subunit alpha (Prkar1a), transcript variant X3, mRNA
XM-037990555.1	-0,983716897512382	-0,483225293185599	21,7160787354547	0,00103502654893398	0,0350138106766292	XM_037990555.1	zinc finger protein 789 (ZNF789), transcript variant X2, mRNA
XM-005079716.4	-0,49694986328726	3,14608033066486	14,8379294292134	0,00103537506944328	0,0350138106766292	XM_005079716.4	ring finger protein 41 (Rnf41), transcript variant X3, mRNA
XM-005087172.4	1,2002313621114	6,13912632165671	14,8273379936115	0,00103866604070533	0,0351036067514757	XM_005087172.4	protein disulfide isomerase family A member 4 (Pdia4), mRNA
XM-007997563.2	0,966226498080306	1,20928271502193	21,6714580889693	0,00104232095258935	0,0351866992682316	XM_007997563.2	PIH1 domain containing 1 (PIH1D1), transcript variant X4, mRNA
XM-007995002.2	2,76715894502583	-1,01034104936065	21,6697229488805	0,00104260586433698	0,0351866992682316	XM_007995002.2	CD70 molecule (CD70), transcript variant X2, mRNA
XM-013112524.3	1,86614318423707	4,2621528232485	14,8131469798349	0,0010430936598024	0,0351866992682316	XM_013112524.3	SEL1L family member 3 (Sel1l3), mRNA
XM-040756715.1	-0,535558564546357	2,12068267604973	14,8112941645087	0,00104367328337975	0,0351866992682316	XM_040756715.1	poly(A) binding protein cytoplasmic 4 (Pabpc4), transcript variant X3, mRNA
XM-040746798.1	-0,642626503377631	1,85749347651553	14,7910999927658	0,00105001390688183	0,0353601654266836	XM_040746798.1	activating signal cointegrator 1 complex subunit 2 (Ascc2), transcript variant X1, mRNA
XM-013112912.3	-1,00951499480662	-0,0954899158342051	14,7908296635862	0,00105009907467335	0,0353601654266836	XM_013112912.3	protein phosphatase 2 scaffold subunit Abeta (Ppp2r1b), transcript variant X3, mRNA
XM-037999145.1	0,913599567052579	3,02004935550728	21,6158049261	0,001051506545055	0,0353859825984869	XM_037999145.1	FKBP prolyl isomerase 2 (FKBP2), transcript variant X8, mRNA
XM-007998282.2	-1,0245762542667	-0,8380393424085	21,6099626453291	0,0010524765046077	0,035397053891873	XM_007998282.2	zinc finger protein 805 (LOC103235386), transcript variant X1, mRNA
XM-040734670.1	-1,01332933121054	6,5437609023286	14,7771981296386	0,00105440366205527	0,0354328212106139	XM_040734670.1	vasodilator stimulated phosphoprotein (LOC101822629), transcript variant X3, mRNA
XM-013117258.3	0,611690237490543	1,45006138427518	15,3214998823757	0,00105482323030293	0,0354328212106139	XM_013117258.3	zinc finger DHHC-type palmitoyltransferase 20 (Zdhhc20), transcript variant X2, mRNA
XM-040740288.1	-0,701001882583138	1,87852407009203	14,772774393699	0,001055804796612	0,0354442334882073	XM_040740288.1	armadillo repeat containing 8 (Armc8), transcript variant X2, mRNA
XM-040757310.1	1,8597184286387	1,97358492393688	14,765149449299	0,00105822469964835	0,0355038887080077	XM_040757310.1	RAS and EF-hand domain containing (Rasef), transcript variant X1, mRNA
XM-040737048.1	-1,27160052369102	1,86507571501985	14,7604071220169	0,00105973285637794	0,0355282239501597	XM_040737048.1	uncharacterized LOC121132752 (LOC121132752), mRNA
XM-008012567.2	-3,11684069550938	-1,93709595154805	21,5613767153146	0,00106058514901704	0,0355282239501597	XM_008012567.2	amine oxidase copper containing 2 (AOC2), transcript variant X2, mRNA
XM-021235403.2	-1,32854943634642	0,104480373912455	14,7568047519709	0,0010608800755797	0,0355282239501597	XM_021235403.2	V-set and transmembrane domain-containing protein 1 (LOC101827626), mRNA
XM-013118450.3	2,06531942208494	0,939709565025165	14,7537567545661	0,00106185182304282	0,035539215197404	XM_013118450.3	mab-21 like 4 (Mab21l4), mRNA
XM-005079693.4	-0,451185634240601	6,01357616809409	14,7504517313586	0,00106290662916156	0,0355529713439235	XM_005079693.4	SAP domain containing ribonucleoprotein (LOC101842721), transcript variant X2, mRNA
XM-007974668.2	1,71021722936975	0,345035925718641	21,5314441215224	0,00106561843632199	0,0356221020141923	XM_007974668.2	VAMP associated protein A (VAPA), transcript variant X2, mRNA
XM-005075783.4	-3,20097748977938	0,00426554290330515	14,7275954630687	0,00107023312756643	0,0357547212563389	XM_005075783.4	septin 4 (Septin4), transcript variant X7, mRNA
XM-005074462.4	1,53467952250909	2,18281606583188	14,7183493228584	0,00107321283264965	0,0358238412663798	XM_005074462.4	aurora kinase A (Aurka), mRNA
XR-489499.2	-1,41497620290844	1,28420496573982	21,4843315026256	0,0010735994729802	0,0358238412663798	XR_489499.2	uncharacterized LOC103214385 (LOC103214385), ncRNA
XM-040756714.1	-0,538171572775196	2,12652303352509	14,7137796397831	0,00107468887464196	0,0358358365964586	XM_040756714.1	poly(A) binding protein cytoplasmic 4 (Pabpc4), transcript variant X2, mRNA
XM-013115884.3	-0,634742904032305	3,45925927938213	14,7120232665723	0,0010752567948778	0,0358358365964586	XM_013115884.3	calmodulin regulated spectrin associated protein family member 2 (Camsap2), transcript variant X1, mRNA
XM-005080166.4	0,576196356448885	8,10541072109669	14,7066291173494	0,00107700306426714	0,0358514450424957	XM_005080166.4	keratinocyte associated protein 2 (Krtcap2), mRNA
XM-007979176.2	-1,15934941617374	5,71980013686363	21,4642491809117	0,00107702352827576	0,0358514450424957	XM_007979176.2	calpastatin (CAST), transcript variant X11, mRNA
XM-040750769.1	2,20641895173644	-0,337079302365186	14,703822639752	0,00107791285939646	0,035859433582717	XM_040750769.1	B and T lymphocyte associated (Btla), transcript variant X8, mRNA
XM-007971929.2	-0,660452731766438	1,33675353786241	21,4403502659428	0,00108111560402912	0,035944327583928	XM_007971929.2	ATP binding cassette subfamily F member 3 (ABCF3), transcript variant X2, mRNA
XM-007975988.2	-1,30488306020888	-0,17982061926197	21,4264390132342	0,00108350623785477	0,0360021350657594	XM_007975988.2	alpha 1,4-galactosyltransferase (P blood group) (A4GALT), transcript variant X2, mRNA
XM-005072790.4	-2,6333806846787	-1,43856540272381	14,6840315785869	0,00108435290016312	0,0360086016588142	XM_005072790.4	atlastin GTPase 1 (Atl1), transcript variant X4, mRNA
XM-005072734.4	0,952294669437533	7,56478124458287	14,6809366567029	0,0010853638429005	0,0360096440232483	XM_005072734.4	ZFP36 ring finger protein like 1 (Zfp36l1), mRNA
XR-005880562.1	1,67904709534736	5,75302190283065	14,6792072584737	0,00108592919821722	0,0360096440232483	XR_005880562.1	chromosome unknown C12orf75 homolog (CUNH12orf75), ncRNA
XM-005070245.4	5,41769085578231	0,851337933567993	32,7427942309658	0,00108641790446762	0,0360096440232483	XM_005070245.4	RAD52 motif containing 1 (Rdm1), transcript variant X1, mRNA
XM-013114472.3	1,75560484068477	1,57039096805337	14,6759329011908	0,00108700050833801	0,0360096440232483	XM_013114472.3	ATP binding cassette subfamily C member 5 (Abcc5), transcript variant X5, mRNA
XM-007976394.2	-0,800652383336542	4,09928530849159	21,3983084367447	0,00108836008142388	0,0360096440232483	XM_007976394.2	succinate dehydrogenase complex subunit C (SDHC), transcript variant X2, mRNA
XM-038002060.1	-1,18583523997711	0,522947830533588	21,3972683876455	0,00108854004398654	0,0360096440232483	XM_038002060.1	bromodomain adjacent to zinc finger domain 2B (BAZ2B), transcript variant X27, mRNA
XM-038001329.1	2,48776947489654	-1,67465255078373	21,3942722310771	0,00108905867912933	0,0360096440232483	XM_038001329.1	RAB17, member RAS oncogene family (RAB17), transcript variant X3, mRNA
XM-040749724.1	0,686802125739644	2,52793359549481	14,6680001795867	0,00108960081056874	0,0360096440232483	XM_040749724.1	ATPase H+ transporting V0 subunit a1 (Atp6v0a1), transcript variant X4, mRNA
XM-005081076.4	3,89776087898379	0,0437020304772648	14,6627801588449	0,0010913156653532	0,0360447465929814	XM_005081076.4	microfibril associated protein 2 (Mfap2), transcript variant X2, mRNA
XM-005066582.4	-0,696057747890658	3,6300841153765	14,6607137406189	0,00109199534091686	0,0360453363093669	XM_005066582.4	pyridoxal phosphate binding protein (Plpbp), mRNA
XM-037986762.1	-1,38555277248385	0,273897363985096	21,3736361651737	0,00109263894288498	0,0360453363093669	XM_037986762.1	N-alpha-acetyltransferase 16, NatA auxiliary subunit (NAA16), transcript variant X3, mRNA
XM-005069578.4	-0,652361898513039	2,4347528175505	14,6370433431467	0,00109981444488748	0,0362603897937112	XM_005069578.4	snurportin 1 (Snupn), transcript variant X1, mRNA
XM-037988520.1	-1,91366094169888	1,67765293521856	21,324042638506	0,00110130178055845	0,0362877622491408	XM_037988520.1	UDP-GlcNAc:betaGal beta-1,3-N-acetylglucosaminyltransferase 5 (B3GNT5), transcript variant X2, mRNA
XM-005078566.4	1,56753546328819	1,60517307213096	14,6251073608002	0,00110378080951334	0,0363120447732362	XM_005078566.4	sphingosine-1-phosphate receptor 2 (S1pr2), transcript variant X1, mRNA
XM-007983799.2	-0,632458173886728	2,39089139685457	21,3078775035319	0,00110414345235063	0,0363120447732362	XM_007983799.2	natural killer cell triggering receptor (NKTR), transcript variant X1, mRNA
XM-037983362.1	-1,14634902150488	0,161518026936913	21,3054398989223	0,00110457273102653	0,0363120447732362	XM_037983362.1	MINDY lysine 48 deubiquitinase 3 (MINDY3), transcript variant X4, mRNA
XM-005074638.4	-0,728621376162282	0,798835054443051	15,9311022938764	0,00110466889792548	0,0363120447732362	XM_005074638.4	centrosomal protein 76 (Cep76), transcript variant X1, mRNA
XM-040737124.1	-0,647900081524055	4,5519725282283	14,6152238204357	0,00110707714276718	0,0363488737380222	XM_040737124.1	Rho GTPase activating protein 30 (Arhgap30), transcript variant X1, mRNA
XM-007972090.2	0,583648440475819	0,455488970928529	21,2910800779887	0,00110710570815865	0,0363488737380222	XM_007972090.2	epithelial cell transforming 2 (ECT2), transcript variant X7, mRNA
XM-007978727.2	-2,17818090548599	-0,561874769095611	21,2715987405125	0,00111055336622035	0,0364404035033586	XM_007978727.2	multiple C2 and transmembrane domain containing 1 (MCTP1), transcript variant X8, mRNA
XM-013120887.3	1,11359845588259	-0,211497756984053	32,0237439718509	0,00111398981639553	0,0365221066202669	XM_013120887.3	PH domain containing endocytic trafficking adaptor 1 (Pheta1), transcript variant X5, mRNA
XM-021226326.2	0,912043304117424	2,72065764545741	14,5905264556338	0,00111536194699632	0,0365221066202669	XM_021226326.2	BCL2 like 11 (Bcl2l11), transcript variant X3, mRNA
XM-040739956.1	6,09478396110351	-1,09338412205987	14,5884789199906	0,00111605187769572	0,0365221066202669	XM_040739956.1	chromosome unknown C9orf24 homolog (CUNH9orf24), transcript variant X3, mRNA
XM-007973124.2	1,43052217491006	-0,105658319004864	21,24044299297	0,00111609419737327	0,0365221066202669	XM_007973124.2	GC-rich promoter binding protein 1 (GPBP1), transcript variant X6, mRNA
XM-005066477.4	2,9681232470941	-0,246650117690794	14,5875944122637	0,00111635006473654	0,0365221066202669	XM_005066477.4	histone H2B type 1-C/E/F/G/I (LOC101830217), mRNA
XR-496257.2	1,5387242454844	-0,592665373877501	21,2292464898175	0,00111809360852145	0,0365433131093229	XR_496257.2	uncharacterized LOC103229720 (LOC103229720), ncRNA
XM-040745455.1	6,46293270119077	-0,167681659562201	14,5817524773457	0,00111832172886346	0,0365433131093229	XM_040745455.1	fibroblast activation protein alpha (LOC101843933), transcript variant X1, mRNA
XM-037992293.1	-0,823949403602244	1,27073039221776	21,2227280296898	0,00111925964218586	0,0365523326316216	XM_037992293.1	zinc finger protein 700 (LOC103233952), mRNA
XM-038010472.1	-0,953021968588254	1,91691238467741	21,2127076627149	0,0011210549827185	0,0365893264572378	XM_038010472.1	survival motor neuron protein (LOC103222822), transcript variant X2, mRNA
XM-007975989.2	-1,28287144951333	-0,17943938489881	21,2049860382707	0,00112244084434548	0,0366129197803513	XM_007975989.2	alpha 1,4-galactosyltransferase (P blood group) (A4GALT), transcript variant X3, mRNA
XM-005071890.4	1,55866615174219	3,83491130217933	14,5660004087242	0,00112365734463382	0,0366309641086531	XM_005071890.4	hepatitis A virus cellular receptor 2 (Havcr2), transcript variant X1, mRNA
XM-040750966.1	-0,597130067178846	3,34092415530378	14,5536073485767	0,0011278750164413	0,0367129627832496	XM_040750966.1	ArfGAP with coiled-coil, ankyrin repeat and PH domains 2 (Acap2), transcript variant X1, mRNA
XM-008006306.2	-1,45592987241456	0,604099806869831	21,1732034286199	0,00112816706220438	0,0367129627832496	XM_008006306.2	aryl hydrocarbon receptor nuclear translocator like (ARNTL), transcript variant X3, mRNA
XM-037999655.1	-1,45592987241456	0,604099806869831	21,1732034286199	0,00112816706220438	0,0367129627832496	XM_037999655.1	aryl hydrocarbon receptor nuclear translocator like (ARNTL), transcript variant X1, mRNA
XM-005066007.4	-1,10936576183781	1,54349483576312	14,5486112215877	0,00112958028547153	0,0367373037013427	XM_005066007.4	prolyl 3-hydroxylase 3 (P3h3), mRNA
XM-008004722.2	1,20582603335752	-1,43724359069614	21,1585749789154	0,00113081455701696	0,0367419397109502	XM_008004722.2	PH domain containing endocytic trafficking adaptor 1 (PHETA1), transcript variant X2, mRNA
XM-005063461.4	0,375449885478952	5,93515534948405	14,5433514889375	0,00113137861657151	0,0367419397109502	XM_005063461.4	structural maintenance of chromosomes 3 (Smc3), mRNA
XM-021225278.2	-3,44647448320115	10,2213144431622	14,5384774160853	0,0011330479218889	0,0367419397109502	XM_021225278.2	fatty acid binding protein 4 (Fabp4), mRNA
XM-005070849.4	-1,39553539903912	5,89249111967119	14,5359857078399	0,00113390235338547	0,0367419397109502	XM_005070849.4	DNA damage inducible transcript 4 (Ddit4), mRNA
XM-008010485.2	-0,780747435087778	2,0361876823303	21,140667292072	0,00113406581003058	0,0367419397109502	XM_008010485.2	nuclear receptor corepressor 1 (NCOR1), transcript variant X15, mRNA
XM-037982361.1	2,08887615374069	1,23459126705574	21,1394977213782	0,00113427854736185	0,0367419397109502	XM_037982361.1	heterogeneous nuclear ribonucleoprotein A1-like (LOC119618476), mRNA
XM-040757891.1	2,5507927482008	3,92370370532733	14,5345933719383	0,0011343801102269	0,0367419397109502	XM_040757891.1	60S ribosomal protein L10-like (LOC121144350), mRNA
XM-040755424.1	-0,789196856250338	1,00248760737552	22,7622491638389	0,0011376138305054	0,0368250798217059	XM_040755424.1	MLLT10 histone lysine methyltransferase DOT1L cofactor (Mllt10), transcript variant X2, mRNA
XM-040729650.1	1,13522338982104	3,27102266884218	14,5214220196948	0,00113891069601639	0,0368417954161244	XM_040729650.1	chromosome unknown C6orf226 homolog (CUNH6orf226), mRNA
XM-040729961.1	-0,988970286212499	0,112272713206489	14,5160111452951	0,00114077769851208	0,0368417954161244	XM_040729961.1	protein phosphatase 2 scaffold subunit Abeta (Ppp2r1b), transcript variant X6, mRNA
XM-005073196.4	1,58899510064954	1,55890112800731	14,5105309777141	0,00114267206904313	0,0368417954161244	XM_005073196.4	cysteine rich secretory protein LCCL domain containing 2 (Crispld2), transcript variant X1, mRNA
XM-037985612.1	-1,35336968103309	3,05229242738382	21,0935033168768	0,00114268317038865	0,0368417954161244	XM_037985612.1	uncharacterized LOC119619597 (LOC119619597), transcript variant X1, mRNA
XM-005072537.4	8,05036782724027	4,03883553713814	14,7763675811804	0,00114271777201869	0,0368417954161244	XM_005072537.4	syndecan binding protein 2 (Sdcbp2), mRNA
XM-005083829.4	0,706116743693662	5,69419461404767	14,508562457438	0,0011433533932221	0,0368417954161244	XM_005083829.4	small ArfGAP2 (Smap2), transcript variant X1, mRNA
XM-007967101.2	-1,41166036708397	-0,846938505819515	21,0892518181141	0,00114346386288073	0,0368417954161244	XM_007967101.2	coiled-coil domain containing 77 (CCDC77), transcript variant X2, mRNA
XM-007963566.2	-0,802261809623509	-0,151702514252269	21,0892331900324	0,00114346728493476	0,0368417954161244	XM_007963566.2	NFS1 cysteine desulfurase (NFS1), transcript variant X2, mRNA
XM-007968830.2	-1,330149430164	-1,70591341253392	21,06588951578	0,0011477653973987	0,036922712647546	XM_007968830.2	RUN and SH3 domain containing 2 (RUSC2), transcript variant X5, mRNA
XM-005074950.4	0,539935520924073	2,72972134594144	14,4955884978859	0,00114785508819497	0,036922712647546	XM_005074950.4	WD repeat domain 6 (Wdr6), mRNA
XM-007961788.2	1,79956780238108	-0,610185854912943	21,06470222502	0,00114798452875265	0,036922712647546	XM_007961788.2	pleckstrin and Sec7 domain containing 3 (PSD3), transcript variant X1, mRNA
XM-013113464.3	-1,01845712002572	0,0916966415070728	14,4904239047093	0,00114965255930393	0,0369548387281725	XM_013113464.3	endo-beta-N-acetylglucosaminidase (Engase), transcript variant X2, mRNA
XM-040756713.1	-0,532567382742851	2,12409336635164	14,4816611724067	0,00115270945949353	0,0370171055051643	XM_040756713.1	poly(A) binding protein cytoplasmic 4 (Pabpc4), transcript variant X1, mRNA
XM-005087103.4	0,833769053850853	4,84476091076659	14,4802787051008	0,00115319255891025	0,0370171055051643	XM_005087103.4	small integral membrane protein 7 (Smim7), transcript variant X1, mRNA
XM-040757204.1	-2,71502941915136	1,70460623230886	14,4791115791124	0,00115360058261603	0,0370171055051643	XM_040757204.1	SH3 domain containing GRB2 like 2, endophilin A1 (Sh3gl2), mRNA
XM-040731854.1	-0,559216295851021	3,03466117530126	14,4731667865694	0,00115568134913654	0,0370557880819807	XM_040731854.1	transforming acidic coiled-coil containing protein 1 (Tacc1), transcript variant X5, mRNA
XM-037998797.1	-1,8046989312795	0,802582322615572	21,0205190400356	0,00115617538736621	0,0370557880819807	XM_037998797.1	dual specificity phosphatase 8 (DUSP8), transcript variant X3, mRNA
XM-007994573.2	-1,14964342576706	4,75255831927461	21,0151068010749	0,00115718359977287	0,0370557880819807	XM_007994573.2	RNA polymerase II, I and III subunit E (POLR2E), transcript variant X1, mRNA
XM-038009849.1	2,14121215585194	-1,59323244844298	21,0103199376914	0,00115807620423059	0,0370557880819807	XM_038009849.1	nucleolar and spindle associated protein 1 (NUSAP1), transcript variant X3, mRNA
XM-013113833.3	3,71530934894684	0,993448369086415	14,4659000778507	0,00115823045909618	0,0370557880819807	XM_013113833.3	matrix metallopeptidase 11 (Mmp11), mRNA
XM-037993713.1	-0,924678529379562	0,0981861770155959	21,0062023055456	0,00115884468608202	0,0370557880819807	XM_037993713.1	G-patch domain containing 8 (GPATCH8), transcript variant X10, mRNA
XM-040730595.1	-0,674685379673047	0,797096194629726	20,7353827500184	0,00116035532375726	0,0370557880819807	XM_040730595.1	LysM domain containing 4 (Lysmd4), transcript variant X3, mRNA
XM-037985567.1	-1,12667468082491	1,80489303982081	20,9961221788207	0,00116072857392068	0,0370557880819807	XM_037985567.1	SET and MYND domain containing 2 (SMYD2), transcript variant X2, mRNA
XM-040739378.1	-0,562875633015303	2,94961621920873	14,4552529453568	0,00116197666155861	0,0370557880819807	XM_040739378.1	nitrilase 1 (Nit1), transcript variant X4, mRNA
XM-013111344.3	1,31114982528138	0,62309865251839	14,4541998991394	0,00116234790606929	0,0370557880819807	XM_013111344.3	RAB, member of RAS oncogene family like 2B (Rabl2b), transcript variant X1, mRNA
XM-008011046.2	-1,00822906495268	0,0845490339189387	20,9852069066466	0,00116277273672379	0,0370557880819807	XM_008011046.2	RAD51 paralog D (RAD51D), transcript variant X2, mRNA
XM-037994325.1	1,956822889223	-1,85183384743742	20,9847511107555	0,00116285819111387	0,0370557880819807	XM_037994325.1	C-C motif chemokine ligand 25 (CCL25), transcript variant X8, mRNA
XM-037998795.1	-1,81170840240937	0,818719484104242	20,9692764779135	0,00116576396333513	0,0371269602717528	XM_037998795.1	dual specificity phosphatase 8 (DUSP8), transcript variant X2, mRNA
XM-040730174.1	-0,573306603593702	4,15621967192916	14,4409948358635	0,00116701444346449	0,0371453634731313	XM_040730174.1	A-kinase anchoring protein 13 (Akap13), transcript variant X4, mRNA
XM-007991671.2	-0,661051479368023	0,260190253410736	20,9545520433459	0,00116853705228762	0,037160407355975	XM_007991671.2	transcription factor binding to IGHM enhancer 3 (TFE3), transcript variant X1, mRNA
XM-005066075.4	-0,519520113713604	3,31076375658714	14,4358649523464	0,00116883289108592	0,037160407355975	XM_005066075.4	BMS1 ribosome biogenesis factor (Bms1), transcript variant X1, mRNA
XM-013112934.3	3,1730413989165	5,92631237548778	14,4327775855585	0,0011699288187348	0,0371738487260131	XM_013112934.3	transgelin (Tagln), transcript variant X1, mRNA
XM-038002737.1	-0,562279639082196	0,988415230536922	20,9386431491393	0,00117154221731994	0,0372037075383992	XM_038002737.1	zinc finger protein 326 (ZNF326), transcript variant X4, mRNA
XM-008017033.2	1,38332154632713	-1,17662446633686	20,9227968670016	0,00117454488520248	0,0372776245634607	XM_008017033.2	kinetochore localized astrin (SPAG5) binding protein (KNSTRN), transcript variant X2, mRNA
XM-005086676.3	1,75342330608994	3,68408179440949	14,4126179357914	0,00117711298787111	0,0373376723964354	XM_005086676.3	H1.5 linker histone, cluster member (H1-5), mRNA
XM-013126950.3	1,13212908124048	0,790268439575586	14,4093689292286	0,00117827538561962	0,0373530883441206	XM_013126950.3	C-type lectin domain containing 11A (Clec11a), transcript variant X2, mRNA
XM-007975779.2	-0,887378843754418	3,10941634131903	20,8991758950419	0,00117903811673513	0,0373558238431329	XM_007975779.2	Josephin domain containing 1 (JOSD1), transcript variant X2, mRNA
XM-038009147.1	-0,804115172850788	1,6950583144136	20,886750401185	0,00118141009414775	0,0373917001995851	XM_038009147.1	cell division cycle and apoptosis regulator 1 (CCAR1), transcript variant X8, mRNA
XM-008002856.2	-2,88726380602645	-1,06091757051382	20,8826101711547	0,00118220173382	0,0373917001995851	XM_008002856.2	kinesin family member 21A (KIF21A), transcript variant X8, mRNA
XM-008002860.2	-2,88726380602645	-1,06091757051382	20,8826101711547	0,00118220173382	0,0373917001995851	XM_008002860.2	kinesin family member 21A (KIF21A), transcript variant X9, mRNA
XM-007970033.2	-0,86541422293921	-0,634194778480791	20,8654352915768	0,00118549256880562	0,0374705695189793	XM_007970033.2	ELMO domain containing 3 (ELMOD3), transcript variant X1, mRNA
XM-007970490.2	2,92498033223863	4,47512668180188	20,86251949933	0,00118605235982862	0,0374705695189793	XM_007970490.2	40S ribosomal protein S17 (LOC103220182), mRNA
XM-007986588.2	0,851111253889384	1,00680295553541	20,8584601277626	0,00118683223633141	0,0374737698222787	XM_007986588.2	nodal modulator 1 (LOC103228897), transcript variant X3, mRNA
XM-040755068.1	-0,545597739863724	4,31789491909886	14,3798583575466	0,00118889185352297	0,0375098619207527	XM_040755068.1	apoptotic peptidase activating factor 1 (Apaf1), transcript variant X1, mRNA
XM-008003304.2	-1,06407425049521	-0,966555755551784	20,8454610840114	0,0011893337719694	0,0375098619207527	XM_008003304.2	activin A receptor like type 1 (ACVRL1), transcript variant X1, mRNA
XM-005086498.4	-0,78318901358978	3,54436185310387	14,367043531635	0,00119353499093571	0,0376208769060694	XM_005086498.4	calcineurin like phosphoesterase domain containing 1 (Cpped1), mRNA
XM-040747574.1	2,95436976442914	0,500637744657828	14,3630274865642	0,00119499424063635	0,0376453861636633	XM_040747574.1	chromosome unknown C3orf14 homolog (CUNH3orf14), transcript variant X3, mRNA
XM-040751648.1	1,0115633039671	0,237058448485723	14,3548569812998	0,00119796914299982	0,0377175872024072	XM_040751648.1	outer dense fiber of sperm tails 2 like (Odf2l), transcript variant X1, mRNA
XM-005080230.4	2,29960500175247	4,91525596625521	14,3510215963914	0,00119936844752599	0,0377401271488177	XM_005080230.4	S100 calcium binding protein A1 (S100a1), mRNA
XM-040738411.1	-0,917821334548664	5,93860611110882	14,3365904906042	0,00120464976105116	0,0378847257427614	XM_040738411.1	glutaredoxin 2 (Glrx2), transcript variant X2, mRNA
XM-007987425.2	2,43914004680094	5,44678603770111	20,7407110207491	0,00120972721265424	0,0380227521864644	XM_007987425.2	60S ribosomal protein L22 (LOC103229403), mRNA
XM-005070196.4	1,05557173151004	1,68367084459517	14,3175098252236	0,00121167228313601	0,0380614400261682	XM_005070196.4	transmembrane channel like 6 (Tmc6), transcript variant X1, mRNA
XM-021227068.2	-0,781835546957205	2,80590753047337	14,3157113482268	0,00121233653857073	0,0380614400261682	XM_021227068.2	jumonji domain containing 6, arginine demethylase and lysine hydroxylase (Jmjd6), transcript variant X3, mRNA
XM-013117915.3	-1,32995808192339	1,59581980833641	14,3116858361792	0,00121382479807666	0,0380865117323782	XM_013117915.3	zinc finger DHHC-type containing 1 (Zdhhc1), transcript variant X1, mRNA
XM-007971705.2	-0,713041540260678	0,939452812881658	20,7132528367624	0,00121514300252901	0,0381062221304156	XM_007971705.2	solute carrier family 25 member 38 (SLC25A38), transcript variant X3, mRNA
XM-013125514.3	-0,77278503772188	3,77249534440459	14,2944830081402	0,00122020766497438	0,0382433303578577	XM_013125514.3	BCL2 binding component 3 (Bbc3), mRNA
XM-040756342.1	2,03354404377653	1,12558817668334	18,0482770070864	0,00122242549523519	0,0382878579446866	XM_040756342.1	E2F transcription factor 2 (E2f2), transcript variant X2, mRNA
XM-005081206.4	2,19232944671995	3,67047645166907	14,2869186098331	0,00122302609950355	0,0382878579446866	XM_005081206.4	C-X-C motif chemokine receptor 3 (Cxcr3), mRNA
XM-005076890.4	2,42872000485912	1,3926852535765	14,2850904538688	0,00122370833826546	0,0382878579446866	XM_005076890.4	protein phosphatase, Mg2+/Mn2+ dependent 1E (Ppm1e), mRNA
XM-038007176.1	-0,877676617276252	-0,695070847061475	20,6654155821774	0,00122464879077272	0,0382955859692145	XM_038007176.1	ELMO domain containing 3 (ELMOD3), transcript variant X2, mRNA
XM-037994590.1	1,64052302698408	0,945913473400221	20,6581106131863	0,00122610830062065	0,0383195273307724	XM_037994590.1	mitochondrial contact site and cristae organizing system subunit 13 (MICOS13), transcript variant X1, mRNA
XM-005071432.4	4,73699111289676	0,408492711246454	14,2667055338764	0,00123059280486596	0,0384379281990486	XM_005071432.4	olfactomedin like 2B (Olfml2b), transcript variant X2, mRNA
XM-038002739.1	-0,623077849183307	1,11087438475567	20,6277318222922	0,00123220058098257	0,0384485529247064	XM_038002739.1	zinc finger protein 326 (ZNF326), transcript variant X5, mRNA
XM-005068021.4	4,13090156805912	4,31498665612816	14,2620965698195	0,00123232541425341	0,0384485529247064	XM_005068021.4	lumican (Lum), mRNA
XM-005079241.4	-0,446593248931186	4,02261713141333	14,2577475617234	0,00123396278086841	0,038477899836633	XM_005079241.4	FA core complex associated protein 20 (Faap20), transcript variant X1, mRNA
XM-040750967.1	-0,636730697299025	3,42062959315612	14,2450376836684	0,00123876178878543	0,0385999172591491	XM_040750967.1	ArfGAP with coiled-coil, ankyrin repeat and PH domains 2 (Acap2), transcript variant X2, mRNA
XM-005066785.4	-1,27242345797683	3,09918507591101	14,2418424507621	0,0012399715002848	0,0385999172591491	XM_005066785.4	zinc finger and BTB domain containing 10 (Zbtb10), mRNA
XM-037985790.1	-2,15250605246427	2,95880447812816	20,5892401372748	0,00123997271508276	0,0385999172591491	XM_037985790.1	interleukin 15 (IL15), transcript variant X3, mRNA
XM-037999656.1	-1,37309001022229	0,575664210082739	20,5798424257476	0,00124187930415045	0,0386374888407913	XM_037999656.1	aryl hydrocarbon receptor nuclear translocator like (ARNTL), transcript variant X2, mRNA
XM-007991044.2	-4,35121235147378	-2,2440369739384	20,5645734816342	0,00124498463078094	0,0387122923706344	XM_007991044.2	family with sequence similarity 9 member C (FAM9C), transcript variant X4, mRNA
XM-005087187.4	-0,768962818681421	4,28470210364227	14,2226927767366	0,00124724904882342	0,0387608787125631	XM_005087187.4	tripartite motif containing 26 (Trim26), mRNA
XM-005087131.4	-1,37713323081369	-0,153491410070113	14,2096055625931	0,00125224988732243	0,0388755856435202	XM_005087131.4	transmembrane protein 52B (Tmem52b), mRNA
XM-038001546.1	1,24667822353726	0,367691233008261	20,5229436277067	0,00125349912037678	0,0388755856435202	XM_038001546.1	tensin 1 (TNS1), transcript variant X3, mRNA
XM-040752646.1	-0,995671489916539	1,54212787024277	14,2049182002741	0,00125404640876524	0,0388755856435202	XM_040752646.1	probable peptide chain release factor C12orf65 homolog, mitochondrial (LOC121142473), mRNA
XM-007971962.2	-1,87737830542479	1,66630449091629	20,5194703645499	0,00125421269127735	0,0388755856435202	XM_007971962.2	UDP-GlcNAc:betaGal beta-1,3-N-acetylglucosaminyltransferase 5 (B3GNT5), transcript variant X1, mRNA
XM-007960624.2	0,625156612314023	0,270149448979832	20,518267641718	0,00125445990179547	0,0388755856435202	XM_007960624.2	MYC binding protein 2 (MYCBP2), transcript variant X17, mRNA
XM-040749348.1	1,91212280675208	0,0985599069115456	20,5082228720761	0,00125652683910127	0,038917800427666	XM_040749348.1	WAP four-disulfide core domain protein 18-like (LOC121141445), transcript variant X2, mRNA
XM-007975991.2	-1,27619087626281	-0,216525346063954	20,4943696880351	0,00125938422978344	0,0389778180526223	XM_007975991.2	alpha 1,4-galactosyltransferase (P blood group) (A4GALT), transcript variant X5, mRNA
XM-040745503.1	-1,26350085686111	2,421629147227	14,189758534119	0,00125987623540364	0,0389778180526223	XM_040745503.1	nitric oxide synthase trafficking (Nostrin), transcript variant X1, mRNA
XM-040739980.1	2,91063264370461	4,23367169927834	14,1862793207923	0,00126121844296772	0,0389974956855821	XM_040739980.1	transcription factor BTF3-like (LOC121137531), mRNA
XM-008014855.2	-0,813614806736821	1,78682287863439	20,4758974974946	0,00126320662866362	0,0390371140802013	XM_008014855.2	transcription elongation regulator 1 (TCERG1), transcript variant X6, mRNA
XM-005065852.4	-1,44064885942203	7,09985654661855	14,1645702854291	0,00126962922741096	0,0392136490237936	XM_005065852.4	Cbp/p300 interacting transactivator with Glu/Asp rich carboxy-terminal domain 2 (Cited2), mRNA
XM-007969314.2	-0,655723679072684	1,81975042409741	20,4310966721709	0,00127253579198147	0,0392814514121772	XM_007969314.2	KIAA2026 ortholog (KIAA2026), transcript variant X2, mRNA
XM-005068653.4	2,22921230760613	-0,180335094989267	14,1544276982038	0,00127358009423682	0,0392917246503544	XM_005068653.4	spermine oxidase (Smox), transcript variant X3, mRNA
XM-040740560.1	0,601326058519612	1,41707939441689	16,514892127698	0,00127459466664542	0,039301069721288	XM_040740560.1	zinc finger DHHC-type palmitoyltransferase 20 (Zdhhc20), transcript variant X6, mRNA
XM-005071413.4	-1,07857922118055	8,59696006825072	14,1482472995734	0,00127599424289852	0,0393018282625893	XM_005071413.4	microsomal glutathione S-transferase 3 (Mgst3), mRNA
XM-037987854.1	-1,08951256118627	1,20184201598018	20,414359015464	0,00127604262774922	0,0393018282625893	XM_037987854.1	lysine demethylase 6B (KDM6B), transcript variant X7, mRNA
XM-007979230.2	1,20647945216335	0,468378995518607	20,4059227982902	0,00127781461091875	0,0393344671534988	XM_007979230.2	calpastatin (CAST), transcript variant X8, mRNA
XR-005236162.1	-0,777727291970338	-0,757154260236282	21,7581090621091	0,00127976979779243	0,0393645773867865	XR_005236162.1	SCY1 like pseudokinase 3 (SCYL3), transcript variant X4, misc_RNA
XM-040752821.1	1,29165613146035	2,98529241558763	14,1374642685589	0,00128021840117827	0,0393645773867865	XM_040752821.1	NDC80 kinetochore complex component (Ndc80), transcript variant X1, mRNA
XM-040735108.1	-0,477556011474675	6,51266735091416	14,1330220186979	0,0012819631213243	0,0393849792276649	XM_040735108.1	transcription factor 25 (Tcf25), mRNA
XM-007993544.2	2,01229248426261	1,85872106223242	20,3838915489007	0,00128245626408875	0,0393849792276649	XM_007993544.2	ribosome biogenesis protein NSA2 homolog (LOC103233098), mRNA
XM-038001977.1	2,49689519377687	4,63121753718315	20,3812154567239	0,0012830214694801	0,0393849792276649	XM_038001977.1	actin, cytoplasmic 2-like (LOC103217237), mRNA
XM-040735274.1	-1,97160527130031	0,966098307371424	14,1250724549715	0,00128509194413332	0,0394208491033206	XM_040735274.1	angiomotin like 1 (Amotl1), transcript variant X1, mRNA
XM-038002051.1	-1,23794790491941	0,508019058039101	20,368941600945	0,00128561765238085	0,0394208491033206	XM_038002051.1	bromodomain adjacent to zinc finger domain 2B (BAZ2B), transcript variant X18, mRNA
XM-040750877.1	1,60765145713992	2,97747599509	14,1150668697184	0,0012890420257692	0,0394616681372702	XM_040750877.1	integrin subunit beta 5 (Itgb5), mRNA
XM-037988029.1	1,18916330881022	-0,865219533981494	20,3521864704879	0,00128917202309107	0,0394616681372702	XM_037988029.1	translation initiation factor IF-2-like (LOC119620512), mRNA
XM-005075915.3	2,55059993956869	0,456367668625257	14,1136946388881	0,00128958481456348	0,0394616681372702	XM_005075915.3	chromosome unknown C17orf98 homolog (CUNH17orf98), mRNA
XM-040757555.1	2,6625953452987	8,09283568824307	14,1116863638354	0,00129037964888262	0,0394616681372702	XM_040757555.1	selenoprotein P (Selenop), mRNA
XM-005076579.3	2,66763339877134	-0,195804272174013	14,1113274886551	0,00129052174156001	0,0394616681372702	XM_005076579.3	adenosine receptor A3 (LOC101844401), transcript variant X1, mRNA
XM-005068306.4	0,435786123842099	5,20694510256551	14,1089653530047	0,00129145743618589	0,0394684258195517	XM_005068306.4	SIVA1 apoptosis inducing factor (Siva1), transcript variant X2, mRNA
XM-038005655.1	-4,16349105245082	9,03686798806515	20,3374666095579	0,00129230448669563	0,0394724684586722	XM_038005655.1	heat shock 70 kDa protein 1A (LOC103221743), mRNA
XM-038001545.1	1,24208784147548	0,362477498763665	20,3232097549206	0,0012953472323048	0,0395410156635204	XM_038001545.1	tensin 1 (TNS1), transcript variant X2, mRNA
XM-008010479.2	-0,608869831905269	1,56318724387107	20,318474670439	0,00129635973321965	0,0395410156635204	XM_008010479.2	nuclear receptor corepressor 1 (NCOR1), transcript variant X8, mRNA
XM-040752431.1	-0,372832339732568	3,56566218912311	14,0957739014077	0,00129669671459212	0,0395410156635204	XM_040752431.1	gon-4 like (Gon4l), transcript variant X1, mRNA
XM-007963560.2	-0,802260485650128	-0,148341786714154	20,3091881586273	0,00129834825482557	0,0395695276073329	XM_007963560.2	NFS1 cysteine desulfurase (NFS1), transcript variant X1, mRNA
XM-005073988.4	0,476759885212399	7,87783963778623	14,0890509799597	0,0012993759352015	0,039579005320225	XM_005073988.4	signal peptidase complex subunit 2 (Spcs2), mRNA
XM-040730235.1	-0,615672710335966	2,14042644881229	14,0869561979855	0,00130021200211598	0,0395826392529508	XM_040730235.1	Bardet-Biedl syndrome 4 (Bbs4), transcript variant X3, mRNA
XM-038001548.1	1,35699935358145	0,312295276464801	20,2778888056974	0,0013050777145715	0,0396936920046936	XM_038001548.1	tensin 1 (TNS1), transcript variant X5, mRNA
XM-040731653.1	-0,546861869597241	2,24565102627234	19,038548756348	0,00130529741924749	0,0396936920046936	XM_040731653.1	CAP-Gly domain containing linker protein 1 (Clip1), transcript variant X3, mRNA
XM-005069801.4	-0,48339515079086	4,92468442961542	14,0716144837773	0,00130635338175898	0,0397039400959042	XM_005069801.4	sirtuin 7 (Sirt7), transcript variant X1, mRNA
XM-021233335.2	-0,912475986618987	2,06159113239116	14,068202277911	0,00130772367628357	0,0397237251370099	XM_021233335.2	mitochondrial translation release factor in rescue (Mtrfr), mRNA
XM-038006114.1	2,61291276702884	5,79746531479504	20,2574314717398	0,00130949899230028	0,0397557846898243	XM_038006114.1	40S ribosomal protein S2-like (LOC119626845), mRNA
XM-007993149.2	-1,31676847512404	0,911140631388648	20,2424083729725	0,00131275739504701	0,0398229571562687	XM_007993149.2	solute carrier family 10 member 3 (SLC10A3), transcript variant X3, mRNA
XM-005084513.4	-2,32215773870991	2,3881063093955	14,0547194834445	0,00131315379149582	0,0398229571562687	XM_005084513.4	four and a half LIM domains 1 (Fhl1), transcript variant X5, mRNA
XM-013114659.3	-2,71033216904782	4,2558150157045	14,0472679502506	0,00131616557592129	0,0398759621132626	XM_013114659.3	inhibin subunit beta A (Inhba), transcript variant X2, mRNA
XM-005065776.4	-3,19216381428805	1,45837504744905	14,0424965976594	0,00131809809852297	0,0398759621132626	XM_005065776.4	R-spondin 3 (Rspo3), transcript variant X2, mRNA
XM-038001544.1	1,24667566591858	0,365148017409793	20,2174000364256	0,00131820338194033	0,0398759621132626	XM_038001544.1	tensin 1 (TNS1), transcript variant X1, mRNA
XM-040733862.1	-0,535700162210966	4,11751273922232	14,041653317761	0,00131843997600954	0,0398759621132626	XM_040733862.1	U2 small nuclear RNA auxiliary factor 2 (U2af2), transcript variant X2, mRNA
XM-008008759.2	1,00759413593659	1,96583556730071	20,2159865872426	0,00131851200236885	0,0398759621132626	XM_008008759.2	HPS3 biogenesis of lysosomal organelles complex 2 subunit 1 (HPS3), transcript variant X3, mRNA
NM-001281586.1	-2,4824053893675	5,90467710814356	14,0360429276212	0,00132071701149403	0,0399207861208246	NM_001281586.1	acyl-CoA desaturase 2-like (LOC101835362), mRNA
XM-005072027.4	-1,9678700164957	1,8706840718361	14,0277578254838	0,00132408758547038	0,0399804705509722	XM_005072027.4	angiomotin like 2 (Amotl2), transcript variant X2, mRNA
XM-007984765.2	1,39688208097765	2,99888689210056	20,1873967525806	0,00132477333846327	0,0399804705509722	XM_007984765.2	filamin B (FLNB), transcript variant X1, mRNA
XM-007978888.2	-0,991472530653218	0,222436607172183	20,1857602301213	0,00132513283713417	0,0399804705509722	XM_007978888.2	MAPK interacting serine/threonine kinase 1 (MKNK1), transcript variant X15, mRNA
XM-037996524.1	1,22243794935209	-1,42182802971426	20,1836914772484	0,00132558745434648	0,0399804705509722	XM_037996524.1	PH domain containing endocytic trafficking adaptor 1 (PHETA1), transcript variant X3, mRNA
XM-038004785.1	-1,08841484857396	-1,29352913586162	20,1748060669433	0,00132754221517821	0,0400175716653939	XM_038004785.1	nucleotide binding oligomerization domain containing 1 (NOD1), transcript variant X2, mRNA
XM-005076701.4	2,00398653466471	0,415578674011641	14,0149468379647	0,00132931818876267	0,0400492458571901	XM_005076701.4	ring finger protein 128 (Rnf128), transcript variant X2, mRNA
XM-040755336.1	-0,350213593666515	7,70785383462121	14,0050826696964	0,00133336124764608	0,0401348814120887	XM_040755336.1	kinesin family member 5B (Kif5b), mRNA
XM-013123483.3	-0,453835243431477	2,42070798142338	14,0002892822094	0,00133533085045442	0,0401348814120887	XM_013123483.3	mitochondrial transcription termination factor 1 (Mterf1), transcript variant X3, mRNA
XR-489526.2	0,776053530816258	2,12133310898611	20,1384240308753	0,00133558273063513	0,0401348814120887	XR_489526.2	PHD finger protein 11 (PHF11), transcript variant X2, misc_RNA
XM-037986624.1	2,40185744617435	2,02324785700906	20,1337623154184	0,0013366172482016	0,0401348814120887	XM_037986624.1	fatty acid-binding protein 5-like (LOC103231752), mRNA
XM-005075924.4	-0,622080385907998	1,04784349921071	13,996903498582	0,00133672401304445	0,0401348814120887	XM_005075924.4	F-box and leucine rich repeat protein 20 (Fbxl20), transcript variant X3, mRNA
XR-005238820.1	-1,58603460885405	-1,51824621535698	20,1309223302705	0,00133724796824285	0,0401348814120887	XR_005238820.1	uncharacterized LOC103243696 (LOC103243696), transcript variant X7, ncRNA
XR-005238821.1	-1,58603460885405	-1,51824621535698	20,1309223302705	0,00133724796824285	0,0401348814120887	XR_005238821.1	uncharacterized LOC103243696 (LOC103243696), transcript variant X8, ncRNA
XM-005077578.3	-1,90030659237255	1,6742133526815	20,119981393037	0,00133968117326992	0,0401860690454418	XM_005077578.3	UDP-GlcNAc:betaGal beta-1,3-N-acetylglucosaminyltransferase 5 (B3gnt5), transcript variant X1, mRNA
XM-038009837.1	0,998288615299378	0,609417353104787	20,1122003139579	0,00134141491380691	0,0402101120811117	XM_038009837.1	kinetochore scaffold 1 (KNL1), transcript variant X1, mRNA
XM-038009271.1	1,38317460147251	-1,01669801815757	20,1098508271188	0,00134193894983139	0,0402101120811117	XM_038009271.1	centrosomal protein 55 (CEP55), transcript variant X3, mRNA
XM-007994242.2	1,59733085822915	0,165772184892208	20,1011519442818	0,00134388133734132	0,0402238851965646	XM_007994242.2	cysteine rich secretory protein LCCL domain containing 2 (CRISPLD2), transcript variant X2, mRNA
XM-005067073.4	1,18810792037509	4,70035414330975	13,9749738957395	0,00134578660070939	0,0402238851965646	XM_005067073.4	cysteine rich with EGF like domains 2 (Creld2), mRNA
XM-037994835.1	-1,11425080288332	1,20821636767216	20,0886084389831	0,00134668820945184	0,0402238851965646	XM_037994835.1	HIC ZBTB transcriptional repressor 2 (HIC2), transcript variant X2, mRNA
XM-005077066.4	1,69878210060158	6,49591523709545	13,9720323760701	0,00134700738157302	0,0402238851965646	XM_005077066.4	protein Wfdc21 (LOC101842268), mRNA
XM-040750440.1	1,29800080106061	4,02474254687834	13,9710688809535	0,00134740751543422	0,0402238851965646	XM_040750440.1	carbonyl reductase 3 (Cbr3), mRNA
XM-007964560.2	1,14752157878637	3,0296060832274	20,0852298594729	0,00134744545366403	0,0402238851965646	XM_007964560.2	mitotic spindle organizing protein 2B (MZT2B), transcript variant X1, mRNA
XM-040732229.1	3,56551978420447	2,93705709865765	13,9708528724627	0,00134749724057737	0,0402238851965646	XM_040732229.1	solute carrier family 44 member 4 (Slc44a4), transcript variant X1, mRNA
XM-037992567.1	1,56821492667592	-0,232579607858624	20,0481113818765	0,00135579898285593	0,0404201094210264	XM_037992567.1	collagen alpha-1(I) chain-like (LOC119621906), mRNA
XM-013117845.3	-0,509494199220155	4,94514069347291	13,9502926457434	0,00135606790893015	0,0404201094210264	XM_013117845.3	zinc finger protein 277 (Znf277), mRNA
XM-007971704.2	-0,706065056801434	0,921839701880316	20,0460420767019	0,00135626652826963	0,0404201094210264	XM_007971704.2	solute carrier family 25 member 38 (SLC25A38), transcript variant X1, mRNA
XM-005066397.4	1,48411151696114	2,46406924584472	13,9473382514999	0,00135730442769371	0,0404292231472263	XM_005066397.4	solute carrier family 22 member 23 (Slc22a23), transcript variant X1, mRNA
XM-013114910.3	-0,621347373238998	1,21079993967076	13,9421496644427	0,00135947906261533	0,0404721680613849	XM_013114910.3	LYR motif containing 1 (Lyrm1), transcript variant X5, mRNA
XM-040755515.1	0,649421053876852	4,02020061541613	13,9251204354008	0,00136664352900856	0,0406635356928711	XM_040755515.1	optineurin (Optn), transcript variant X3, mRNA
XM-040741414.1	-0,706881381175511	0,526263889236724	13,9226447431152	0,00136768857351941	0,0406727160926418	XM_040741414.1	staufen double-stranded RNA binding protein 2 (Stau2), transcript variant X3, mRNA
XM-038006361.1	-1,38904077660555	-0,606736699494497	19,9851588247398	0,00137011069804367	0,040722816570917	XM_038006361.1	transmembrane protein 150B (TMEM150B), transcript variant X3, mRNA
XM-007960229.2	-1,65780277725513	1,3582498309167	19,9713875556439	0,00137326588336716	0,0407946396681376	XM_007960229.2	N-alpha-acetyltransferase 16, NatA auxiliary subunit (NAA16), transcript variant X1, mRNA
XM-007971800.2	-1,24030920182058	0,897523036150258	19,9652659756627	0,0013746712523388	0,0408144329242784	XM_007971800.2	LRR binding FLII interacting protein 2 (LRRFIP2), transcript variant X13, mRNA
XM-008016344.2	2,34315160963889	2,1163507648546	19,9603511498276	0,00137580084306661	0,0408235276412011	XM_008016344.2	ribosomal protein S27 like (RPS27L), transcript variant X2, mRNA
XM-005071940.4	0,742455988464453	4,27770909058103	13,9004976325908	0,0013770768828755	0,0408235276412011	XM_005071940.4	NudC domain containing 2 (Nudcd2), mRNA
XM-005073364.4	-0,599502403048491	5,40354763890378	13,8998512156835	0,00137735197464721	0,0408235276412011	XM_005073364.4	zinc finger BED-type containing 6 (Zbed6), mRNA
XM-040729744.1	0,842172255315692	3,89935119563887	13,896833107367	0,00137863717968488	0,0408235276412011	XM_040729744.1	transmembrane protein 205 (Tmem205), transcript variant X1, mRNA
XM-005071955.4	-0,587082767017082	9,08308833248615	13,8967472782749	0,00137867374784224	0,0408235276412011	XM_005071955.4	nucleophosmin 1 (Npm1), mRNA
XM-005074701.4	0,482074118874657	3,08700647821425	13,8903940545569	0,00138138357761161	0,0408682455244708	XM_005074701.4	dynactin subunit 4 (Dctn4), transcript variant X2, mRNA
XM-008013844.2	1,95909641970729	-1,5874477145969	19,9342753162283	0,00138181282200475	0,0408682455244708	XM_008013844.2	serpin B6 (LOC103244151), transcript variant X3, mRNA
XM-007985055.2	-1,06110507065681	1,79599356430444	19,9288755591869	0,00138306175958801	0,0408682455244708	XM_007985055.2	sulfatase modifying factor 1 (SUMF1), transcript variant X1, mRNA
XM-021227449.2	-0,606554790734265	4,15054012400687	13,8848047999768	0,00138377243737835	0,0408682455244708	XM_021227449.2	CDC like kinase 1 (Clk1), transcript variant X2, mRNA
XM-038009829.1	1,78129811549285	-0,802281245044418	19,9224193497574	0,00138455684876969	0,0408682455244708	XM_038009829.1	BUB1 mitotic checkpoint serine/threonine kinase B (BUB1B), transcript variant X3, mRNA
XM-005083329.3	-1,04262912739623	8,77199341214077	13,8827188303697	0,00138466515903677	0,0408682455244708	XM_005083329.3	glutathione peroxidase 4 (Gpx4), transcript variant X2, mRNA
XM-005063428.4	-1,77737835093125	1,23037699342289	13,8810863352514	0,00138536425506681	0,0408682455244708	XM_005063428.4	transcription factor 7 like 2 (Tcf7l2), transcript variant X16, mRNA
XM-005084966.4	4,65136840294086	-0,765184519480709	13,8791204470733	0,00138620664212962	0,0408712630031854	XM_005084966.4	EYA transcriptional coactivator and phosphatase 2 (Eya2), transcript variant X4, mRNA
XM-040729745.1	0,83186247085283	3,8905966516897	13,8749517214415	0,00138799482954266	0,0409021485948045	XM_040729745.1	transmembrane protein 205 (Tmem205), transcript variant X2, mRNA
XM-005087450.4	1,57636779704888	6,447051231753	13,8671640619076	0,00139134222671987	0,0409789243351351	XM_005087450.4	caveolae associated protein 3 (Cavin3), mRNA
XM-040751519.1	1,12836532301259	7,47699515115607	16,0632783831359	0,00139344852170208	0,0409896569294012	XM_040751519.1	60S ribosomal protein L36-like (LOC121142252), mRNA
XM-040750001.1	2,51911651960815	0,304473016109733	13,8616476962386	0,00139371876226665	0,0409896569294012	XM_040750001.1	FAM20A golgi associated secretory pathway pseudokinase (Fam20a), transcript variant X1, mRNA
XR-005880071.1	-0,870871290080835	0,343180321099874	13,8607017286115	0,00139412675173212	0,0409896569294012	XR_005880071.1	uncharacterized LOC106020897 (LOC106020897), transcript variant X4, ncRNA
XM-008009372.2	1,12991617504863	1,43232368912588	19,8789450909767	0,00139467560065089	0,0409896569294012	XM_008009372.2	CKLF like MARVEL transmembrane domain containing 7 (CMTM7), transcript variant X2, mRNA
XM-037999657.1	-1,38090090283173	0,571297145068942	19,8728905571647	0,00139609192171156	0,0409962751389476	XM_037999657.1	aryl hydrocarbon receptor nuclear translocator like (ARNTL), transcript variant X4, mRNA
XR-494940.2	2,03325231349253	-0,711838489260807	19,8716364395255	0,00139638551239245	0,0409962751389476	XR_494940.2	uncharacterized LOC103226649 (LOC103226649), ncRNA
XM-040752561.1	1,33585355437877	5,02494365599886	13,8503196674961	0,00139861317900864	0,0410398587659795	XM_040752561.1	protein tyrosine phosphatase receptor type E (Ptpre), transcript variant X3, mRNA
XM-008008409.2	-3,30809412799883	5,79886515337941	19,8586320655038	0,0013994342769522	0,0410421447214064	XM_008008409.2	interleukin 1 beta (IL1B), transcript variant X2, mRNA
XM-037985317.1	2,14080324373624	-1,08603548946918	19,8538935452661	0,00140054719093321	0,0410529819915581	XM_037985317.1	SPC24 component of NDC80 kinetochore complex (SPC24), transcript variant X3, mRNA
XM-008003306.2	-1,0395986137928	-0,972949991614966	19,8433421252946	0,00140302921584533	0,0410630728162751	XM_008003306.2	activin A receptor like type 1 (ACVRL1), transcript variant X3, mRNA
XM-013116676.3	-0,537325463986895	3,8479488684841	13,8389752639641	0,00140353378066563	0,0410630728162751	XM_013116676.3	staufen double-stranded RNA binding protein 1 (Stau1), transcript variant X2, mRNA
XM-021227693.2	-1,65119886789409	-0,789566543447516	13,8379663314371	0,00140397233097938	0,0410630728162751	XM_021227693.2	cysteinyl leukotriene receptor 2 (Cysltr2), transcript variant X1, mRNA
XM-021231912.2	1,96525463278869	5,72148811737069	13,8376038190034	0,00140412994050936	0,0410630728162751	XM_021231912.2	SLAM family member 7 (Slamf7), transcript variant X2, mRNA
XM-040749057.1	-1,25940016592866	0,791652682210061	13,8365015138785	0,00140460931026263	0,0410630728162751	XM_040749057.1	NACHT, LRR and PYD domains-containing protein 1a-like (LOC106020915), transcript variant X3, mRNA
XM-038001547.1	1,35699786103358	0,309658592500276	19,8311249257802	0,00140590975877769	0,0410793441898091	XM_038001547.1	tensin 1 (TNS1), transcript variant X4, mRNA
XM-040748579.1	0,671959594942286	3,44100786024636	13,8281033498978	0,00140826746299593	0,0411264740224683	XM_040748579.1	SEC24 homolog A, COPII coat complex component (Sec24a), transcript variant X1, mRNA
XM-005072930.3	1,5666728128949	0,104307835741138	13,8186541730991	0,0014123960631389	0,0412252432298005	XM_005072930.3	branched chain amino acid transaminase 1 (Bcat1), transcript variant X1, mRNA
XM-040730164.1	-0,49695034295093	4,1142908320476	13,814934760379	0,00141402485509287	0,0412509818265445	XM_040730164.1	A-kinase anchoring protein 13 (Akap13), transcript variant X1, mRNA
XM-008009373.2	1,06027133610142	1,45958489389061	19,7818668118419	0,00141759680085909	0,0413333504385653	XM_008009373.2	CKLF like MARVEL transmembrane domain containing 7 (CMTM7), transcript variant X3, mRNA
XM-040758246.1	1,19413327351349	1,67589447786088	13,8000773047987	0,00142055199107391	0,0413354875439174	XM_040758246.1	afadin, adherens junction formation factor (Afdn), transcript variant X11, mRNA
XM-013124997.3	-0,698560586196119	2,55025538033011	13,797684367508	0,00142160637048715	0,0413354875439174	XM_013124997.3	adaptor related protein complex 5 subunit mu 1 (Ap5m1), transcript variant X2, mRNA
XM-013124231.3	-2,31056943393725	0,508338923788344	13,7975487881103	0,00142166613564818	0,0413354875439174	XM_013124231.3	potassium voltage-gated channel subfamily C member 3 (Kcnc3), transcript variant X1, mRNA
XM-038001872.1	2,26340924984245	3,33076955466406	19,7632961323826	0,00142203349762361	0,0413354875439174	XM_038001872.1	histone H3.3A (LOC119625328), mRNA
XM-040756639.1	-0,666783360082076	2,54341994454946	13,7960313422032	0,00142233523568756	0,0413354875439174	XM_040756639.1	MAP7 domain containing 1 (Map7d1), transcript variant X1, mRNA
XM-008013502.2	1,83281645081639	-1,54166510941562	19,759180444615	0,00142301905209477	0,0413354875439174	XM_008013502.2	aurora kinase A (AURKA), transcript variant X2, mRNA
XM-040738394.1	-1,70309624739611	-1,49469402253043	13,7933021822964	0,00142353950593786	0,0413354875439174	XM_040738394.1	KIAA1614 ortholog (Kiaa1614), transcript variant X1, mRNA
XM-007967842.2	-0,770918963333359	-0,0364753658752553	19,7542954944857	0,00142418989278991	0,0413354875439174	XM_007967842.2	AE binding protein 2 (AEBP2), transcript variant X2, mRNA
XM-037982832.1	-1,32798081585694	1,91329998269603	19,7533916840014	0,00142440664921184	0,0413354875439174	XM_037982832.1	putative ankyrin repeat domain-containing protein 20A2 (LOC119618584), mRNA
XM-040734092.1	-0,834709978367308	2,30551042270111	13,7851377785018	0,00142714889088105	0,0413933142594619	XM_040734092.1	lysine methyltransferase 5C (Kmt5c), mRNA
XM-037994302.1	-3,02620588779297	5,56056479008899	19,7292334793246	0,00143021526308402	0,0414403874900868	XM_037994302.1	interleukin 1 beta (IL1B), transcript variant X3, mRNA
XM-040731372.1	2,28211839175309	6,46761382770865	13,7760895076373	0,00143116088452929	0,0414403874900868	XM_040731372.1	2'-5'-oligoadenylate synthase 1A-like (LOC121133964), mRNA
XM-040752613.1	1,79400600829833	0,86095310125636	13,7757127447129	0,00143132821185662	0,0414403874900868	XM_040752613.1	transmembrane protein 144 (Tmem144), transcript variant X1, mRNA
XM-007969718.2	-0,565888610437542	2,42399871255785	19,7201465976125	0,00143240755870031	0,0414403874900868	XM_007969718.2	spleen associated tyrosine kinase (SYK), transcript variant X2, mRNA
XM-005063531.4	0,75945561588416	3,48091590231791	13,7730218973827	0,00143252389755497	0,0414403874900868	XM_005063531.4	deleted in primary ciliary dyskinesia homolog (mouse) (Dpcd), transcript variant X1, mRNA
XM-040756352.1	2,34144255397426	6,40073519997788	13,7710399989746	0,00143340526819407	0,0414441740998688	XM_040756352.1	alpha-L-fucosidase 1 (Fuca1), transcript variant X1, mRNA
XM-007978205.2	-2,19530573851981	3,92835550510138	19,711439949897	0,00143451194763592	0,0414544677112749	XM_007978205.2	DnaJ heat shock protein family (Hsp40) member B4 (DNAJB4), transcript variant X1, mRNA
XM-005069339.4	3,38006848989924	1,57659721309572	13,7529456222256	0,00144147989239249	0,0415483238265984	XM_005069339.4	sperm autoantigenic protein 17 (Spa17), mRNA
XM-008010483.2	-0,770875714845578	2,05256593709929	19,6796803970257	0,00144222008866368	0,0415483238265984	XM_008010483.2	nuclear receptor corepressor 1 (NCOR1), transcript variant X13, mRNA
XR-005239712.1	-1,17219918502527	2,0987346665874	19,6784592465601	0,00144251746819667	0,0415483238265984	XR_005239712.1	uncharacterized LOC119623490 (LOC119623490), ncRNA
XM-040756993.1	-1,00400873702804	0,77093729221843	13,8149269664842	0,00144287025353034	0,0415483238265984	XM_040756993.1	zinc finger FYVE-type containing 9 (Zfyve9), transcript variant X1, mRNA
XM-007996506.2	-1,01665413382021	-0,648376717122604	19,6769627910475	0,00144288199265209	0,0415483238265984	XM_007996506.2	zinc finger protein 566 (ZNF566), transcript variant X3, mRNA
XM-021231321.2	-0,479775270077082	2,34310138633623	13,7438637049647	0,00144555170665248	0,0415483238265984	XM_021231321.2	forkhead box N2 (Foxn2), transcript variant X3, mRNA
NM-001281597.1	-2,38339757423732	-0,0459426540658933	13,7434158683828	0,00144575282082348	0,0415483238265984	NM_001281597.1	synaptonemal complex protein 3 (Sycp3), mRNA
XM-037982655.1	0,67381794365344	4,34678217552136	19,6617146912213	0,00144660268909341	0,0415483238265984	XM_037982655.1	uncharacterized LOC103244571 (LOC103244571), transcript variant X2, mRNA
XM-013112982.3	-0,613918360540182	2,37117378720478	13,7408150018201	0,00144692142996642	0,0415483238265984	XM_013112982.3	Bardet-Biedl syndrome 4 (Bbs4), transcript variant X1, mRNA
XM-005081470.4	-0,587008633176421	4,00661094227302	13,7391923896539	0,00144765102509016	0,0415483238265984	XM_005081470.4	TBC1 domain family member 15 (Tbc1d15), transcript variant X1, mRNA
XM-005086599.4	-1,16602157645193	-0,889498753279354	13,7362070378048	0,00144899443182905	0,0415483238265984	XM_005086599.4	glutamate rich 4 (Erich4), mRNA
XM-040747054.1	0,687872090995229	5,52779585938294	13,7346657116427	0,00144968856894508	0,0415483238265984	XM_040747054.1	mediator complex subunit 28 (Med28), mRNA
XM-038000350.1	-1,50354006027619	3,48713351628225	19,646512662861	0,00145032374532717	0,0415483238265984	XM_038000350.1	phosphoprotein membrane anchor with glycosphingolipid microdomains 1 (PAG1), transcript variant X9, mRNA
XM-005074834.4	-0,629978947256544	6,14385214056067	13,7332171961049	0,00145034124491083	0,0415483238265984	XM_005074834.4	mitochondrial ribosomal protein L3 (Mrpl3), mRNA
XM-038003893.1	-0,911647128325681	0,0895644328135669	19,6462173131414	0,00145039615416202	0,0415483238265984	XM_038003893.1	RNA binding motif protein 6 (RBM6), transcript variant X5, mRNA
XM-037997114.1	-0,961920597474741	0,0550659214850182	19,6439804093405	0,00145094470281756	0,0415483238265984	XM_037997114.1	LETM1 domain containing 1 (LETMD1), transcript variant X10, mRNA
XM-008020133.2	1,65057480997176	0,158262030966128	19,6420839784535	0,00145140995570222	0,0415483238265984	XM_008020133.2	TPX2 microtubule nucleation factor (TPX2), transcript variant X2, mRNA
XM-040745429.1	2,98345860117317	-0,121002031364589	13,7303647221114	0,00145162747319886	0,0415483238265984	XM_040745429.1	integrin subunit beta 6 (Itgb6), transcript variant X1, mRNA
XM-005066306.4	0,747028868365645	6,08343788735894	13,7284426482933	0,00145249488189431	0,0415483238265984	XM_005066306.4	CDC28 protein kinase regulatory subunit 2 (Cks2), mRNA
XM-007964527.2	0,921723803269747	1,79496214669109	19,6363939115327	0,00145280699169132	0,0415483238265984	XM_007964527.2	ADP ribosylation factor like GTPase 3 (ARL3), transcript variant X1, mRNA
XM-005066617.4	-0,489404274777819	6,71103674625454	13,7238648430345	0,00145456310602359	0,0415770149932955	XM_005066617.4	store-operated calcium entry associated regulatory factor (Saraf), mRNA
XM-005067628.4	-1,94291368658041	2,10537809504807	13,7221641778325	0,00145533228797652	0,0415774807404115	XM_005067628.4	leucine rich repeat containing 75A (Lrrc75a), mRNA
XM-037987644.1	1,68566847989363	-0,84667833703143	19,6151069193052	0,00145804791348694	0,0416179747178638	XM_037987644.1	mitochondrial import receptor subunit TOM20 homolog (LOC103231257), mRNA
XM-005083916.4	-1,29082084935159	1,76749194091088	13,7143005749599	0,00145889473215008	0,0416179747178638	XM_005083916.4	transmembrane protein 53 (Tmem53), transcript variant X1, mRNA
XM-040744555.1	-1,08935329649679	10,474260040159	13,7126398561122	0,00145964832312915	0,0416179747178638	XM_040744555.1	ribosomal protein L39 (Rpl39), mRNA
XM-007960441.2	-0,617031773760996	1,51058724001082	19,6081561659995	0,00145976417913411	0,0416179747178638	XM_007960441.2	integrator complex subunit 6 (INTS6), transcript variant X7, mRNA
XM-040741043.1	1,13355187116874	0,335005303231483	30,6051802000401	0,00146261971231543	0,0416778694493845	XM_040741043.1	pyruvate dehydrogenase phosphatase catalytic subunit 1 (Pdp1), transcript variant X4, mRNA
XR-005236160.1	-0,777726235563284	-0,767579482967444	19,5779770967346	0,00146724443608627	0,0417880901178073	XR_005236160.1	SCY1 like pseudokinase 3 (SCYL3), transcript variant X1, misc_RNA
XM-021236105.2	-3,66502627636338	6,90521527081587	13,681442827975	0,00147388525918318	0,0419462557539457	XM_021236105.2	mast cell expressed membrane protein 1 (Mcemp1), transcript variant X1, mRNA
XM-008013513.2	1,58163176561744	-1,69543295383289	19,548467392903	0,0014746038293351	0,0419462557539457	XM_008013513.2	aurora kinase A (AURKA), transcript variant X4, mRNA
XM-008016951.2	1,53837186816048	-0,0720890685487987	19,5432565968497	0,00147590799542525	0,0419462557539457	XM_008016951.2	nucleolar and spindle associated protein 1 (NUSAP1), transcript variant X1, mRNA
XM-005073557.4	1,75619725110184	2,7717370043971	13,675775675956	0,00147648798950463	0,0419462557539457	XM_005073557.4	keratinocyte associated protein 3 (Krtcap3), mRNA
XM-040742824.1	0,452606040154424	2,45481674854665	13,6755413774922	0,00147659570450656	0,0419462557539457	XM_040742824.1	solute carrier family 39 member 9 (Slc39a9), transcript variant X1, mRNA
XM-040753163.1	2,33067608459465	2,25261226146666	13,6733014687404	0,00147762590708508	0,0419539398935047	XM_040753163.1	nuclear body protein SP140-like protein (LOC101840043), transcript variant X3, mRNA
XM-040755795.1	-0,77267918388843	4,10139203039845	13,6702284227589	0,00147904059232462	0,0419725270660507	XM_040755795.1	N-ribosyldihydronicotinamide:quinone reductase 2 (Nqo2), transcript variant X1, mRNA
XM-040736784.1	-0,55089463993976	4,86205706679093	13,6626620005705	0,00148253022302737	0,0420352390876158	XM_040736784.1	RAD23 homolog A, nucleotide excision repair protein (Rad23a), transcript variant X1, mRNA
XM-007969313.2	-0,667910650637409	1,86837284319525	19,5152899278051	0,00148293151202444	0,0420352390876158	XM_007969313.2	KIAA2026 ortholog (KIAA2026), transcript variant X1, mRNA
XM-013125498.3	0,675975729830912	2,48759720792981	13,6604892350526	0,0014835339885152	0,0420352390876158	XM_013125498.3	InaF motif containing 1 (Inafm1), mRNA
XM-005084326.4	3,00459321697183	5,9317290654329	13,6580059562919	0,0014846821268358	0,042044733809719	XM_005084326.4	extracellular matrix protein 1 (Ecm1), transcript variant X1, mRNA
XM-038003238.1	0,630320505935581	0,683735415568123	19,5032172880885	0,00148597595673321	0,042044733809719	XM_038003238.1	ATP binding cassette subfamily D member 3 (ABCD3), transcript variant X3, mRNA
XM-021235704.2	-2,30076382189081	0,486774149814681	13,6548274744373	0,00148615312901223	0,042044733809719	XM_021235704.2	potassium voltage-gated channel subfamily C member 3 (Kcnc3), transcript variant X5, mRNA
XM-037985014.1	-0,733078065061515	2,08958248842618	19,4916024556359	0,00148891211793072	0,0420619693672832	XM_037985014.1	PR/SET domain 2 (PRDM2), transcript variant X3, mRNA
XM-008008017.2	1,70709955329794	-1,35150735548377	19,4910682293776	0,00148904733653916	0,0420619693672832	XM_008008017.2	PPFIA binding protein 2 (PPFIBP2), transcript variant X1, mRNA
XM-037999769.1	1,70709955329794	-1,35150735548377	19,4910682293776	0,00148904733653916	0,0420619693672832	XM_037999769.1	PPFIA binding protein 2 (PPFIBP2), transcript variant X2, mRNA
XM-005074687.4	3,0635306901407	0,149657310122665	13,6440073970154	0,0014911727943716	0,042071761357566	XM_005074687.4	platelet derived growth factor receptor beta (Pdgfrb), transcript variant X2, mRNA
XM-005073985.4	2,07151026005804	-0,192342638249495	13,6420921063404	0,0014920632961834	0,042071761357566	XM_005073985.4	trophoblast glycoprotein like (Tpbgl), mRNA
XM-005072097.4	-1,48704990310709	-0,163203950542545	13,6411284591776	0,00149251156062684	0,042071761357566	XM_005072097.4	TraB domain containing 2B (Trabd2b), mRNA
XM-038009882.1	-0,827111597343973	0,409637580383512	19,4751767277829	0,0014930764791323	0,042071761357566	XM_038009882.1	HAUS augmin like complex subunit 2 (HAUS2), transcript variant X3, mRNA
XM-040735434.1	1,39822713735673	1,71422251216235	13,6387482665019	0,00149361940670564	0,042071761357566	XM_040735434.1	lipolysis stimulated lipoprotein receptor (Lsr), transcript variant X2, mRNA
XM-040742239.1	1,81921438663264	2,93934476156072	13,6380061310274	0,00149396501561254	0,042071761357566	XM_040742239.1	DExD/H-box helicase 60 (Ddx60), transcript variant X6, mRNA
XM-008010771.2	-1,19876238097401	0,48357245228725	19,4635268362512	0,00149603861139969	0,0421086831171949	XM_008010771.2	transmembrane protein 97 (TMEM97), transcript variant X3, mRNA
XM-005067030.4	-0,719297875968823	2,7149080424454	13,6255546185187	0,00149977687345761	0,0421923984003175	XM_005067030.4	coiled-coil domain containing 134 (Ccdc134), mRNA
XM-005068956.4	-2,04825431478825	4,06446863456026	13,6181076302778	0,00150326480541419	0,0422474776646372	XM_005068956.4	Rho family GTPase 3 (Rnd3), mRNA
XM-005080907.4	-1,0427718581807	1,51713712820847	13,6166505026685	0,00150394832947476	0,0422474776646372	XM_005080907.4	methionyl-tRNA synthetase 2, mitochondrial (Mars2), mRNA
XM-040749590.1	3,96450092576749	-0,985704243709128	13,6164768965027	0,0015040297893792	0,0422474776646372	XM_040749590.1	leucine rich repeat containing 46 (Lrrc46), transcript variant X2, mRNA
XM-040755307.1	-0,441654868244025	4,83707725367461	13,6132468378896	0,00150554629822497	0,0422685758887523	XM_040755307.1	translin associated factor X (Tsnax), mRNA
XM-007968908.2	-1,92559522023679	2,1427136646181	19,4211748763131	0,00150686742475126	0,0422690808275284	XM_007968908.2	C2 calcium dependent domain containing 2 (C2CD2), transcript variant X2, mRNA
XR-005237255.1	-3,97514129224952	-1,84529092209177	19,4181939231088	0,00150763319239377	0,0422690808275284	XR_005237255.1	uncharacterized LOC119620702 (LOC119620702), ncRNA
XR-005236085.1	-1,7242477607365	1,65448669247364	19,4173093529835	0,00150786051771387	0,0422690808275284	XR_005236085.1	uncharacterized LOC119619597 (LOC119619597), transcript variant X4, misc_RNA
XM-008003520.2	-1,33648194173155	-0,261765487357691	19,4079111009051	0,00151027834254439	0,0422746979440902	XM_008003520.2	zinc finger protein 385A (ZNF385A), transcript variant X3, mRNA
XM-037999415.1	-0,917580346180712	1,47042186626362	19,4062467941116	0,00151070699795704	0,0422746979440902	XM_037999415.1	MOB kinase activator 3C (MOB3C), transcript variant X2, mRNA
XM-037987828.1	-1,22359228167756	10,3046994811118	19,4032972142332	0,00151146704857533	0,0422746979440902	XM_037987828.1	ubiquitin B (UBB), mRNA
XM-005068403.4	-0,458048167384135	4,39429357681475	13,5995492241441	0,00151199618574736	0,0422746979440902	XM_005068403.4	protein phosphatase 4 regulatory subunit 3A (Ppp4r3a), transcript variant X2, mRNA
XM-005070405.4	-1,80749888251079	6,33681894576077	13,5964316795601	0,00151346844281257	0,0422746979440902	XM_005070405.4	pleckstrin (Plek), transcript variant X2, mRNA
XM-013117387.3	-1,66268344553338	4,06927544400158	13,5961961147647	0,00151357975263	0,0422746979440902	XM_013117387.3	SMAD family member 6 (Smad6), mRNA
XM-040734046.1	2,17169563305725	6,26568427019374	13,595816806686	0,00151375900355811	0,0422746979440902	XM_040734046.1	leukocyte immunoglobulin-like receptor subfamily A member 6 (LOC110339749), transcript variant X3, mRNA
XM-008017655.2	0,887683427939534	0,862542787983417	19,3927641851378	0,00151418500169148	0,0422746979440902	XM_008017655.2	TBC1 domain family member 1 (TBC1D1), transcript variant X1, mRNA
XM-008006926.2	0,654361056396434	1,57661756412677	19,380123862342	0,00151745456084395	0,0423445733542428	XM_008006926.2	BCL2 associated transcription factor 1 (BCLAF1), transcript variant X6, mRNA
XM-008003704.2	2,28941153987861	-0,162393661310462	19,3689547222784	0,00152035071800974	0,0424039636623081	XM_008003704.2	prostaglandin E synthase 3 (PTGES3), transcript variant X4, mRNA
XM-021223915.2	-0,792779198011928	0,931044520491466	13,5787114866638	0,00152186704968712	0,0424213425894855	XM_021223915.2	death effector domain containing (Dedd), transcript variant X6, mRNA
XM-005082323.4	-0,747506763572761	4,92827888093013	13,5773590660655	0,00152251015885051	0,0424213425894855	XM_005082323.4	catenin beta 1 (Ctnnb1), transcript variant X1, mRNA
XM-040748945.1	-0,824252657131306	5,13636269939148	13,5754264123601	0,0015234297063295	0,0424255582966921	XM_040748945.1	lysine demethylase 6B (Kdm6b), mRNA
XM-021233242.1	4,38098456834298	-1,33050037958881	13,5720434137287	0,00152504080435983	0,0424490188407092	XM_021233242.1	EF-hand domain containing 2 (Efhc2), transcript variant X2, mRNA
XM-040743788.1	0,748246320546901	3,29835576246887	13,5684086377541	0,001526773913664	0,0424758501804436	XM_040743788.1	deleted in primary ciliary dyskinesia homolog (mouse) (Dpcd), transcript variant X3, mRNA
XM-008015228.2	1,30093657365686	-0,430858665861571	19,3378342138374	0,00152845573571545	0,0425012283731872	XM_008015228.2	hyaluronan mediated motility receptor (LOC103244927), transcript variant X2, mRNA
XR-005242437.1	1,42229158589025	1,25637507419154	19,3182833090219	0,00153357440508297	0,0426221001239567	XR_005242437.1	60S ribosomal protein L4-like (LOC103226449), misc_RNA
XM-040732649.1	-0,540803201794283	3,07707232033809	13,5515164500923	0,00153485705327837	0,0426362906993183	XM_040732649.1	PHD finger protein 20 (Phf20), transcript variant X5, mRNA
XM-040747482.1	-0,73902972390218	3,75787634013298	13,5466331510279	0,00153720261408448	0,0426754917734137	XM_040747482.1	coiled-coil domain containing 86 (Ccdc86), mRNA
XM-007963083.2	-0,755661221576894	-0,264412271181858	19,3021507518178	0,00153781378801053	0,0426754917734137	XM_007963083.2	ecdysoneless cell cycle regulator (ECD), transcript variant X3, mRNA
XM-013125837.3	-0,657408741556419	5,11750717572909	13,530721636607	0,00154487290771183	0,0428241885734246	XM_013125837.3	bromodomain containing 2 (Brd2), transcript variant X2, mRNA
XM-037993935.1	1,19422271698127	2,80503238721111	19,2743251633456	0,00154515940428633	0,0428241885734246	XM_037993935.1	probable ATP-dependent RNA helicase DDX46 (LOC119622206), mRNA
XM-037992250.1	-1,17563080813065	-0,73083906812396	19,2709972294462	0,00154604078775823	0,0428241885734246	XM_037992250.1	GIPC PDZ domain containing family member 1 (GIPC1), transcript variant X3, mRNA
XM-013126273.3	-0,568846565146479	4,74760326315824	13,5278247559853	0,00154627393914618	0,0428241885734246	XM_013126273.3	apurinic/apyrimidinic endodeoxyribonuclease 1 (Apex1), mRNA
XM-040731857.1	-0,418753059567821	3,6526176412084	13,5227867676813	0,00154871384228462	0,0428689547916884	XM_040731857.1	general transcription factor IIE subunit 2 (Gtf2e2), transcript variant X1, mRNA
XM-007987163.2	-1,12518710685342	-0,81616392449554	19,2581731475259	0,00154944288288081	0,0428689547916884	XM_007987163.2	signal induced proliferation associated 1 like 1 (SIPA1L1), transcript variant X5, mRNA
XM-040730316.1	-0,463629750026695	3,3114447349748	13,5179400545252	0,00155106514173335	0,042881563255682	XM_040730316.1	antizyme inhibitor 1 (Azin1), transcript variant X3, mRNA
XM-021226051.2	-1,88221996053869	4,99355394395561	13,5124348240007	0,0015537407141582	0,042881563255682	XM_021226051.2	epiregulin (Ereg), mRNA
XM-013124287.3	-0,512666388780856	3,81427420057121	13,5114351597751	0,00155422710550411	0,042881563255682	XM_013124287.3	nuclear receptor subfamily 1 group H member 2 (Nr1h2), transcript variant X1, mRNA
[truncated: 53,225 more rows]
[truncated: 1 more columns]
