# Supplementary material for: Central role of lung macrophages in SARS-CoV-2 physiopathology: a cross-model single-cell RNA-seq perspective
Source: Front Immunol. 2023 Jun 7;14:1197588. doi: 10.3389/fimmu.2023.1197588 (PMC10282834; doi:10.3389/fimmu.2023.1197588)
Supplement: Supplementary file 2 [file DataSheet_2.zip › Figshare/Lung_All_14dpi_vs_5dpi_min2cells_edgeR_results_Genename.csv]

	logFC	logCPM	F	PValue	FDR
XM-013110297.3	-6,90947428597638	3,3076929151708	459,158531339299	5,28744272333631e-15	2,91993736953524e-10	XM_013110297.3	activation induced cytidine deaminase (Aicda), mRNA
XM-021224701.2	-7,92304749145348	5,19953353195409	348,784860730782	6,8226497947285e-14	1,88387006132043e-09	XM_021224701.2	lymphocyte activating 3 (Lag3), mRNA
NM-001281335.1	-6,61182207962873	7,32465593243363	310,537258024834	1,98975574141582e-13	2,97851864171824e-09	NM_001281335.1	low affinity immunoglobulin gamma Fc region receptor III-like (Fcgr4), mRNA
XM-005074427.4	-2,47648438838104	6,30694726506984	307,813918402553	2,15740883798221e-13	2,97851864171824e-09	XM_005074427.4	ring finger protein 114 (Rnf114), mRNA
XM-040735449.1	-2,26758674788639	2,12201773022029	282,517689734114	4,73183409999385e-13	3,47650133174383e-09	XM_040735449.1	chromosome unknown C19orf12 homolog (CUNH19orf12), transcript variant X2, mRNA
XM-021228295.2	2,46141561293735	1,45837011874601	282,077874860174	4,7996593223622e-13	3,47650133174383e-09	XM_021228295.2	PWWP domain containing 2A (Pwwp2a), transcript variant X1, mRNA
XM-005065123.4	2,30818676660729	4,37208761061556	281,332374403343	4,91708745784891e-13	3,47650133174383e-09	XM_005065123.4	pleckstrin homology domain containing A3 (Plekha3), transcript variant X1, mRNA
XM-040757602.1	-6,0150193222884	5,0340108280643	280,595864193819	5,03621806713578e-13	3,47650133174383e-09	XM_040757602.1	interleukin 18 binding protein (LOC101824440), transcript variant X2, mRNA
XM-040735450.1	-2,26961793890422	2,10646853491352	264,462194395757	8,63992051776199e-13	5,15661276588525e-09	XM_040735450.1	chromosome unknown C19orf12 homolog (CUNH19orf12), transcript variant X4, mRNA
XM-005076576.4	-2,02022898177007	2,88443679913898	262,213596495785	9,33762995415988e-13	5,15661276588525e-09	XM_005076576.4	DEAD-box helicase 20 (Ddx20), mRNA
XM-021226373.2	1,90170460002155	3,42418835752639	251,698439227048	1,35402918797808e-12	6,79771889790015e-09	XM_021226373.2	cardiolipin synthase 1 (Crls1), transcript variant X1, mRNA
XM-013122801.3	-2,1485428119909	6,2623226610141	235,97474462662	2,42705506123114e-12	1,11693073917857e-08	XM_013122801.3	lysosomal associated membrane protein 2 (Lamp2), transcript variant X3, mRNA
XM-040732711.1	-3,25075200108211	5,50535352892548	231,873733137019	2,84290064935047e-12	1,20766419584408e-08	XM_040732711.1	SAM and HD domain containing deoxynucleoside triphosphate triphosphohydrolase 1 (Samhd1), transcript variant X1, mRNA
XM-040753148.1	-3,05920008649009	6,07179456034283	222,626253498542	4,10069442483178e-12	1,60928319800263e-08	XM_040753148.1	nuclear autoantigen Sp-100 (LOC101840585), transcript variant X1, mRNA
XM-021225294.2	1,56321560944815	1,62372270596907	221,049287174353	4,37115166776028e-12	1,60928319800263e-08	XM_021225294.2	casein kinase 1, epsilon (Csnk1e), transcript variant X1, mRNA
XM-040731304.1	-1,65201522798923	3,75266505011929	216,543745637928	5,25854362548514e-12	1,8149863323362e-08	XM_040731304.1	replication factor C subunit 2 (Rfc2), mRNA
XM-040741677.1	-4,15211910194918	0,967305995099326	214,512434395572	5,72215404483771e-12	1,85882491160069e-08	XM_040741677.1	G protein subunit alpha L (Gnal), transcript variant X2, mRNA
XM-040743595.1	1,70047900347936	5,35043815730205	209,130978112363	7,18356800410127e-12	2,20391866365827e-08	XM_040743595.1	KRAS proto-oncogene, GTPase (Kras), transcript variant X1, mRNA
XM-005076219.4	-1,88469017175641	5,49137932993024	206,739798730703	7,96130194955539e-12	2,31397336243288e-08	XM_005076219.4	basic leucine zipper and W2 domains 2 (Bzw2), mRNA
XM-040745372.1	2,08323986733421	2,25730055238157	201,511644798975	1,0006211436396e-11	2,76291510181767e-08	XM_040745372.1	activin A receptor type 1 (Acvr1), transcript variant X1, mRNA
XM-040755780.1	-3,31391544067966	4,54458322933028	197,309633449794	1,20724225501466e-11	3,17470220432998e-08	XM_040755780.1	serpin B9 (LOC101835557), transcript variant X1, mRNA
XM-040735139.1	2,09234757306541	5,39407215544898	194,353283537853	1,38073086991144e-11	3,46588552545406e-08	XM_040735139.1	round spermatid basic protein 1 like (Rsbn1l), transcript variant X1, mRNA
XM-021226321.2	-1,24995851667094	4,68536269941091	191,530404085555	1,57236070937718e-11	3,77530642672371e-08	XM_021226321.2	StAR related lipid transfer domain containing 7 (Stard7), mRNA
XM-040743596.1	1,4787377237113	5,12003291442427	188,401531564866	1,81973185523215e-11	4,07742566976398e-08	XM_040743596.1	KRAS proto-oncogene, GTPase (Kras), transcript variant X2, mRNA
XM-013121841.3	-2,31104806862912	2,70343928584172	185,322709790854	2,10567708127671e-11	4,07742566976398e-08	XM_013121841.3	chromosome unknown C19orf12 homolog (CUNH19orf12), transcript variant X1, mRNA
XM-005065356.3	-3,50873294909276	1,32414536436864	202,674203022996	2,10595410830911e-11	4,07742566976398e-08	XM_005065356.3	cadherin 2 (Cdh2), mRNA
XM-040734127.1	7,0090635611837	5,07402790412302	185,24380852672	2,1136286584268e-11	4,07742566976398e-08	XM_040734127.1	transmembrane protein 238 (Tmem238), mRNA
XM-040734998.1	-2,84936009085571	5,40168932956816	185,030987286231	2,13524214101851e-11	4,07742566976398e-08	XM_040734998.1	TNF receptor superfamily member 14 (Tnfrsf14), mRNA
XM-021232577.2	-5,41224801926439	1,50631531416423	489,475435508354	2,21624334068542e-11	4,07742566976398e-08	XM_021232577.2	TNF receptor superfamily member 4 (Tnfrsf4), transcript variant X1, mRNA
XM-013112978.3	-2,45754624861372	4,6484551028815	183,322319688895	2,31787350517822e-11	4,07742566976398e-08	XM_013112978.3	PML nuclear body scaffold (Pml), transcript variant X1, mRNA
XM-040730469.1	-5,24788153939192	0,967232422259502	485,078752993066	2,34141303984592e-11	4,07742566976398e-08	XM_040730469.1	dendrocyte expressed seven transmembrane protein (LOC101830513), transcript variant X2, mRNA
XM-005074970.4	-3,81701073945517	5,03389455471878	182,925612851096	2,36269776605185e-11	4,07742566976398e-08	XM_005074970.4	three prime repair exonuclease 1 (Trex1), mRNA
XR-002382788.2	-6,72253551766513	0,451778633863768	474,215700737676	2,68750360808248e-11	4,49741512887112e-08	XR_002382788.2	UDP-GlcNAc:betaGal beta-1,3-N-acetylglucosaminyltransferase 2 (B3gnt2), transcript variant X7, misc_RNA
XM-005077629.4	3,1025239368627	2,06923284131642	179,423456241283	2,8026134358221e-11	4,55210365823057e-08	XM_005077629.4	bone morphogenetic protein receptor type 1A (Bmpr1a), transcript variant X3, mRNA
XM-040729257.1	2,08865003303791	4,21691277199133	175,259524216325	3,44713642613636e-11	5,31453493938976e-08	XM_040729257.1	heparan sulfate 6-O-sulfotransferase 1 (Hs6st1), mRNA
XM-040735062.1	-6,1895230981409	1,40552386128374	454,822612788133	3,4644947453649e-11	5,31453493938976e-08	XM_040735062.1	TNF receptor superfamily member 4 (Tnfrsf4), transcript variant X3, mRNA
XM-021225296.2	1,55253628913279	1,63329003921937	173,101570779733	3,84423626105297e-11	5,73767846703754e-08	XM_021225296.2	casein kinase 1, epsilon (Csnk1e), transcript variant X5, mRNA
XM-021223591.2	3,60368677839104	8,12275739638441	172,56885895032	3,9498572623837e-11	5,74018203836519e-08	XM_021223591.2	Kruppel like factor 2 (Klf2), mRNA
XM-005072116.4	1,27246966999979	4,91812381696799	171,232163241015	4,22925195463415e-11	5,98862076776196e-08	XM_005072116.4	ring finger protein 11 (Rnf11), mRNA
XM-005071667.4	-3,51471729599485	5,33683830219226	168,210177163742	4,94478390937147e-11	6,82676866527826e-08	XM_005071667.4	deltex E3 ubiquitin ligase 3L (Dtx3l), transcript variant X1, mRNA
XM-013124321.3	-2,3201031727356	2,28042073074313	167,259414793336	5,1967533619065e-11	6,99964652824206e-08	XM_013124321.3	death domain associated protein (Daxx), transcript variant X1, mRNA
XM-040742499.1	-2,93616169811049	5,27750195932537	166,568680352314	5,38868787102458e-11	7,08535473784432e-08	XM_040742499.1	tryptophanyl-tRNA synthetase 1 (Wars1), transcript variant X2, mRNA
XR-005875725.1	-8,30334181827078	3,8567450255257	419,091757793077	5,69399449758971e-11	7,31267795662545e-08	XR_005875725.1	uncharacterized LOC121138852 (LOC121138852), ncRNA
XM-021235154.2	-2,55655676516639	1,16407410391837	415,300346959885	6,01666676690225e-11	7,47962917414961e-08	XM_021235154.2	CD226 molecule (Cd226), transcript variant X3, mRNA
XM-040742151.1	2,60845334932474	4,61250541828282	164,242439661662	6,09487383812713e-11	7,47962917414961e-08	XM_040742151.1	occludin/ELL domain containing 1 (Ocel1), mRNA
XM-005074132.4	-6,05896272026236	5,2017828895935	163,417158073385	6,36945570143871e-11	7,64667003600546e-08	XM_005074132.4	interleukin 18 binding protein (LOC101824440), transcript variant X1, mRNA
XM-040742498.1	-2,95797549780864	5,29037586743325	161,273269779677	7,14868649979577e-11	8,39955453754726e-08	XM_040742498.1	tryptophanyl-tRNA synthetase 1 (Wars1), transcript variant X1, mRNA
XM-040747264.1	-5,43932634467797	5,59636198555582	401,182076109751	7,42007021990779e-11	8,53679078800392e-08	XM_040747264.1	membrane-spanning 4-domains subfamily A member 6B (LOC110339949), transcript variant X4, mRNA
XM-013112266.3	-5,56801313079292	3,69595474642021	159,10837789154	8,04362804575044e-11	9,02147724437582e-08	XM_013112266.3	sialic acid binding Ig like lectin 1 (Siglec1), transcript variant X3, mRNA
XM-013110217.3	3,14297435536438	3,42011324603241	158,619819831356	8,26225622869819e-11	9,02147724437582e-08	XM_013110217.3	FRAT regulator of WNT signaling pathway 2 (Frat2), mRNA
XM-005087391.4	-4,21304594757242	4,03102125817161	158,468186233186	8,33143813311543e-11	9,02147724437582e-08	XM_005087391.4	DExH-box helicase 58 (Dhx58), mRNA
XM-040757162.1	1,84660445725885	3,23451976473456	392,227059351567	8,50726136923147e-11	9,03471157412382e-08	XM_040757162.1	caspase activity and apoptosis inhibitor 1 (Caap1), transcript variant X2, mRNA
XM-005072789.4	2,39688418970243	3,98310357660423	157,660950264606	8,71065494107283e-11	9,07617374463785e-08	XM_005072789.4	salvador family WW domain containing protein 1 (Sav1), mRNA
XM-040742147.1	3,46517764578546	4,22456611504586	156,855661938032	9,1080108868128e-11	9,31445913358056e-08	XM_040742147.1	nuclear receptor subfamily 2 group F member 6 (Nr2f6), mRNA
XM-040739741.1	-5,03808735363089	4,14885770891679	385,992137110718	9,37383156335200e-11	9,41200862281002e-08	XM_040739741.1	C-C chemokine receptor type 5 (LOC101833790), transcript variant X1, mRNA
XM-005064195.4	-1,93250669083343	4,4522787790293	154,924236988822	1,0145019659114e-10	1,00044386724091e-07	XM_005064195.4	adaptor related protein complex 2 subunit alpha 2 (Ap2a2), transcript variant X2, mRNA
XM-021226426.2	-3,15359469455693	3,09939001161115	152,565685915316	1,1591813963116e-10	1,12306374438442e-07	XM_021226426.2	DNA-(apurinic or apyrimidinic site) endonuclease 2-like (LOC101829419), mRNA
XM-040747255.1	-5,00617922870998	5,50817824731747	150,017595064681	1,34155226202809e-10	1,27734279514205e-07	XM_040747255.1	membrane-spanning 4-domains subfamily A member 6B (LOC110339949), transcript variant X2, mRNA
XM-005064194.4	-1,92764874511614	4,45119693071739	148,61754657712	1,45506920194496e-10	1,34614295569567e-07	XM_005064194.4	adaptor related protein complex 2 subunit alpha 2 (Ap2a2), transcript variant X1, mRNA
XM-040758014.1	2,72060846916165	2,808594984236	148,529397300094	1,46256296794402e-10	1,34614295569567e-07	XM_040758014.1	SFT2 domain containing 3 (Sft2d3), mRNA
XR-005873888.1	-3,25979917006116	2,09423894467891	147,890054101451	1,51820611430659e-10	1,37444941731913e-07	XR_005873888.1	uncharacterized LOC106021205 (LOC106021205), transcript variant X2, ncRNA
XM-021225180.2	-3,54734484089158	2,46525386662142	144,660256426264	1,83745154678173e-10	1,63663587450765e-07	XM_021225180.2	programmed cell death 1 ligand 2 (Pdcd1lg2), mRNA
XM-013123959.3	-2,16303194222305	4,92011712908172	344,120541471885	1,87587294063073e-10	1,64184402543853e-07	XM_013123959.3	signal transducer and activator of transcription 1 (Stat1), transcript variant X1, mRNA
XM-040754779.1	-2,06646248740536	2,81432728136063	343,309425042832	1,90275998891905e-10	1,64184402543853e-07	XM_040754779.1	interleukin 4 receptor (Il4r), transcript variant X2, mRNA
XM-040732909.1	-3,82830719424763	3,0532373333037	341,100875973124	1,97826611684555e-10	1,6432422886654e-07	XM_040732909.1	Z-DNA binding protein 1 (Zbp1), transcript variant X1, mRNA
XM-040740545.1	-2,05701545996685	6,18223431406877	143,332490128762	1,98960693985693e-10	1,6432422886654e-07	XM_040740545.1	histone-lysine N-methyltransferase SETDB2 (LOC101838408), mRNA
XM-040746846.1	-1,71132008533211	5,25196244736078	142,839179913318	2,0496355654144e-10	1,6432422886654e-07	XM_040746846.1	leupaxin (Lpxn), transcript variant X1, mRNA
XM-040732911.1	-3,81072589790435	3,02051046707919	339,090451659999	2,05003637001577e-10	1,6432422886654e-07	XM_040732911.1	Z-DNA binding protein 1 (Zbp1), transcript variant X4, mRNA
XM-040735140.1	2,09453139247796	4,12790228777889	338,954673348139	2,05499147759835e-10	1,6432422886654e-07	XM_040735140.1	round spermatid basic protein 1 like (Rsbn1l), transcript variant X2, mRNA
XM-005074580.4	-3,87775874266671	3,128639424943	338,191058160845	2,08311918695182e-10	1,6432422886654e-07	XM_005074580.4	Z-DNA binding protein 1 (Zbp1), transcript variant X3, mRNA
XM-040742129.1	3,46189869920881	0,458266779791726	142,338014638036	2,11267207183912e-10	1,6432422886654e-07	XM_040742129.1	anoctamin 8 (Ano8), transcript variant X1, mRNA
XM-005076368.4	-2,18541820740153	5,55328400516288	141,594386598346	2,21018140123562e-10	1,69520913474772e-07	XM_005076368.4	nudix hydrolase 9 (Nudt9), transcript variant X1, mRNA
XM-005082676.4	-3,22604408210725	5,05879419452402	140,121321629659	2,41833292191824e-10	1,76846700525902e-07	XM_005082676.4	decaprenyl diphosphate synthase subunit 1 (Pdss1), transcript variant X1, mRNA
XM-040757161.1	1,79072873074716	3,06401914109384	329,653128401141	2,4300736785161e-10	1,76846700525902e-07	XM_040757161.1	caspase activity and apoptosis inhibitor 1 (Caap1), transcript variant X1, mRNA
XM-013126497.3	-3,82249477954169	3,68759414597264	139,847005674187	2,45943446321485e-10	1,76846700525902e-07	XM_013126497.3	coagulation factor II thrombin receptor like 2 (F2rl2), transcript variant X1, mRNA
XM-005064476.4	1,84921689607105	3,32122607287589	139,782396252792	2,46922678103913e-10	1,76846700525902e-07	XM_005064476.4	modulator of smoothened (Mosmo), mRNA
XM-013119795.3	-5,7067885641652	2,34356987679353	139,730910199414	2,47706088437884e-10	1,76846700525902e-07	XM_013119795.3	2'-5'-oligoadenylate synthase 1A (LOC101832301), mRNA
XM-040749772.1	-2,73975552385321	3,24391597713096	139,595248239855	2,4978347531907e-10	1,76846700525902e-07	XM_040749772.1	transmembrane protein 106A (Tmem106a), transcript variant X2, mRNA
XM-040731045.1	2,83630156343308	3,34721709504125	138,712220660671	2,63784038323234e-10	1,83461607471278e-07	XM_040731045.1	protein phosphatase 1 regulatory subunit 35 (Ppp1r35), transcript variant X2, mRNA
XM-013117989.3	-2,15697532543863	5,28546610893401	324,350715565169	2,67928234308592e-10	1,83461607471278e-07	XM_013117989.3	nudix hydrolase 9 (Nudt9), transcript variant X2, mRNA
XM-040750143.1	-2,35277715001369	0,0190262951068415	138,320961467513	2,70262371309955e-10	1,83461607471278e-07	XM_040750143.1	caspase recruitment domain family member 14 (Card14), transcript variant X1, mRNA
XM-040757163.1	2,7079208200322	2,24286979094902	322,699756403688	2,76284534672952e-10	1,83461607471278e-07	XM_040757163.1	tumor suppressor candidate 1 (Tusc1), mRNA
XM-040737447.1	2,37770672937347	3,14416877911446	137,96559214959	2,7629875587244e-10	1,83461607471278e-07	XM_040737447.1	protein associated with LIN7 2, MAGUK family member (Pals2), transcript variant X2, mRNA
XM-005076802.4	-2,46107889700491	1,96218995100853	137,805913765781	2,79059376857659e-10	1,83461607471278e-07	XM_005076802.4	nucleotide binding oligomerization domain containing 1 (Nod1), transcript variant X2, mRNA
XM-013112980.3	-2,94253954686175	2,06788459576201	320,621975486347	2,87234699190474e-10	1,8595414856755e-07	XM_013112980.3	PML nuclear body scaffold (Pml), transcript variant X3, mRNA
XM-040754786.1	-2,04712875286757	2,79217771150028	320,067288713546	2,90242598076672e-10	1,8595414856755e-07	XM_040754786.1	interleukin 4 receptor (Il4r), transcript variant X3, mRNA
XM-013112981.3	-2,90353036498203	2,09979369587281	319,573230998052	2,92952537399987e-10	1,8595414856755e-07	XM_013112981.3	PML nuclear body scaffold (Pml), transcript variant X5, mRNA
XM-005075415.4	-1,53760957132705	5,10510414415392	136,843871495046	2,9634935151075e-10	1,85972688498064e-07	XM_005075415.4	coiled-coil domain containing 115 (Ccdc115), mRNA
XM-040745583.1	-2,37813012579113	-0,12955813747491	314,467564473086	3,22747809134873e-10	1,9918386719705e-07	XM_040745583.1	cell division cycle associated 7 (Cdca7), transcript variant X3, mRNA
XM-021233912.2	-4,32124732396711	2,99813280838672	135,305501039058	3,26504868206421e-10	1,9918386719705e-07	XM_021233912.2	zinc finger and BTB domain containing 32 (Zbtb32), mRNA
XM-021227025.2	-2,78568644690698	3,80232308354095	313,121430847258	3,31179905551868e-10	1,9918386719705e-07	XM_021227025.2	ring finger protein 213 (Rnf213), transcript variant X3, mRNA
XM-040731374.1	-5,98400500340056	2,21756924698938	313,019484403554	3,31828838587001e-10	1,9918386719705e-07	XM_040731374.1	2'-5'-oligoadenylate synthase 1A-like (LOC106021986), mRNA
XM-040745584.1	-2,46097812548646	0,00602745306831842	310,25066087853	3,50031007276036e-10	2,07519398946831e-07	XM_040745584.1	cell division cycle associated 7 (Cdca7), transcript variant X4, mRNA
XM-013124728.3	-3,41121390596007	3,37263194892318	309,781191391504	3,53230905059433e-10	2,07519398946831e-07	XM_013124728.3	solute carrier family 2 member 6 (Slc2a6), transcript variant X2, mRNA
XM-040740717.1	-1,61423258021059	1,03832762205869	130,384428902137	4,48130316442613e-10	2,59138632347417e-07	XM_040740717.1	MMS22 like, DNA repair protein (Mms22l), mRNA
XM-021235559.2	-2,10012076713811	4,86421978934571	297,017675786323	4,54756819384293e-10	2,59138632347417e-07	XM_021235559.2	signal transducer and activator of transcription 1 (Stat1), transcript variant X2, mRNA
XM-040746352.1	1,81322187317556	2,14115972936434	296,406712332392	4,60409760669294e-10	2,59138632347417e-07	XM_040746352.1	cardiolipin synthase 1 (Crls1), transcript variant X2, mRNA
XM-040746353.1	1,81322187317556	2,14115972936434	296,406712332392	4,60409760669294e-10	2,59138632347417e-07	XM_040746353.1	cardiolipin synthase 1 (Crls1), transcript variant X3, mRNA
XM-040749076.1	-5,138627658655	-1,26969146430968	295,963937585906	4,64557522135201e-10	2,59138632347417e-07	XM_040749076.1	solute carrier family 13 member 5 (Slc13a5), transcript variant X1, mRNA
XM-013121231.3	1,48961796982509	2,08547423559721	129,061997760673	4,88803805306772e-10	2,69937013442612e-07	XM_013121231.3	catenin delta 1 (Ctnnd1), transcript variant X10, mRNA
XM-005082648.4	-2,81465668577848	7,64748810277933	128,757445667704	4,9873713360453e-10	2,72695638278976e-07	XM_005082648.4	MAF bZIP transcription factor B (Mafb), mRNA
XM-040747510.1	1,45393883437049	3,85636393507935	128,369734210713	5,11706295116906e-10	2,77043808250353e-07	XM_040747510.1	coenzyme Q2, polyprenyltransferase (Coq2), transcript variant X1, mRNA
XM-040745582.1	-2,30032673018175	-0,145754888096628	290,440387206654	5,20122580100928e-10	2,78866498674696e-07	XM_040745582.1	cell division cycle associated 7 (Cdca7), transcript variant X1, mRNA
XM-005063247.3	1,40857771869728	4,70459386291153	127,972064418716	5,25396086860181e-10	2,78985322122756e-07	XM_005063247.3	ZFP91 zinc finger protein, atypical E3 ubiquitin ligase (Zfp91), transcript variant X1, mRNA
XM-040749077.1	-5,08090204261329	-1,30857478270028	288,99008948845	5,35966470251431e-10	2,81461555356922e-07	XM_040749077.1	solute carrier family 13 member 5 (Slc13a5), transcript variant X2, mRNA
XM-040757232.1	-2,8525446255057	5,62514935949226	127,55322361767	5,40252876789688e-10	2,81461555356922e-07	XM_040757232.1	tripartite motif-containing protein 30A (LOC101823081), mRNA
XM-040751780.1	-3,33192701138167	0,301528574250809	137,102098374448	5,51408097482289e-10	2,84588418461327e-07	XM_040751780.1	protein-glucosylgalactosylhydroxylysine glucosidase (Pgghg), transcript variant X2, mRNA
XM-005067635.4	-1,15371398717083	3,1851521944702	126,90670743697	5,64103410345167e-10	2,84769110774887e-07	XM_005067635.4	zinc finger SWIM-type containing 7 (Zswim7), transcript variant X3, mRNA
XM-040740073.1	-3,57978016917277	2,62753061990953	286,117714144079	5,69029169611105e-10	2,84769110774887e-07	XM_040740073.1	cyclic GMP-AMP synthase (Cgas), mRNA
XM-005082558.4	1,37587374841936	1,41223522404654	126,726061068034	5,70973485644208e-10	2,84769110774887e-07	XM_005082558.4	zinc finger and BTB domain containing 14 (Zbtb14), transcript variant X1, mRNA
XM-040740504.1	-1,33948716052478	6,1151082389508	126,55759165766	5,77463694053743e-10	2,84769110774887e-07	XM_040740504.1	poly(ADP-ribose) polymerase family member 4 (Parp4), mRNA
XR-005878122.1	-2,57135045978584	0,441964511795851	126,555590018162	5,77541293763351e-10	2,84769110774887e-07	XR_005878122.1	uncharacterized LOC110342990 (LOC110342990), transcript variant X6, misc_RNA
XM-021225740.2	-4,60883699003842	5,45360059694168	284,470187052358	5,89059541302951e-10	2,87878089459418e-07	XM_021225740.2	membrane-spanning 4-domains subfamily A member 4A (LOC101825174), transcript variant X2, mRNA
XM-021232197.2	1,46499168202068	2,08763793509569	125,658178925317	6,13519140465879e-10	2,97201587834102e-07	XM_021232197.2	catenin delta 1 (Ctnnd1), transcript variant X8, mRNA
XM-021226221.2	-2,04381113489907	6,53033799291634	125,449799188817	6,22222414055867e-10	2,98796613859315e-07	XM_021226221.2	G protein-coupled receptor 65 (Gpr65), transcript variant X1, mRNA
XM-013124358.3	-2,64384482507281	-0,584570709577152	280,077247298904	6,46596240151388e-10	3,07824403156209e-07	XM_013124358.3	BCL2 interacting protein 5 (Bnip5), mRNA
XM-021227024.2	-2,76872466215025	3,80399232279252	278,359988353505	6,70843147300766e-10	3,16508816707548e-07	XM_021227024.2	ring finger protein 213 (Rnf213), transcript variant X2, mRNA
XM-040747552.1	-2,94451105818864	3,64360111942884	277,983373804096	6,76300890400744e-10	3,16508816707548e-07	XM_040747552.1	guanylate-binding protein 6 (LOC101823391), mRNA
XM-013126249.3	1,32291800053584	0,188886526048307	123,078249646278	7,31476353734975e-10	3,39454203013952e-07	XM_013126249.3	tripartite motif containing 3 (Trim3), transcript variant X2, mRNA
XM-040751785.1	-3,33193703535738	0,289953382082985	272,682385967684	7,58861161671667e-10	3,46006662536745e-07	XM_040751785.1	protein-glucosylgalactosylhydroxylysine glucosidase (Pgghg), transcript variant X3, mRNA
XM-040740758.1	2,62232474662129	2,88938183834654	122,50042138994	7,6119579508678e-10	3,46006662536745e-07	XM_040740758.1	casein kinase 2 alpha 2 (Csnk2a2), transcript variant X3, mRNA
XR-005879295.1	-3,96497097298173	1,00529620463638	272,256303867194	7,65990602121779e-10	3,46006662536745e-07	XR_005879295.1	uncharacterized LOC121142309 (LOC121142309), ncRNA
XM-005074521.4	-3,88952412081199	0,454675320851849	131,598851255025	7,70658038027301e-10	3,46006662536745e-07	XM_005074521.4	neurotensin receptor 1 (Ntsr1), mRNA
XM-040751891.1	-1,70382477223031	0,320163720756425	121,868379901134	7,9523722785111e-10	3,54162747345562e-07	XM_040751891.1	calcium/calmodulin dependent protein kinase II delta (Camk2d), transcript variant X13, mRNA
XM-005074911.4	-2,71486934339164	0,25790412243078	121,520642835588	8,14679679201199e-10	3,59918964833656e-07	XM_005074911.4	TRAF interacting protein (LOC101835769), mRNA
XM-013126573.3	4,08935215074637	3,65934473104677	121,135421457836	8,36832150792845e-10	3,66771576947493e-07	XM_013126573.3	A-kinase anchoring protein 17A (Akap17a), transcript variant X1, mRNA
XM-005067892.4	-3,71213330095671	3,68968414181116	266,501434332302	8,70322432456215e-10	3,78446346535134e-07	XM_005067892.4	T-cell-specific guanine nucleotide triphosphate-binding protein 2 (LOC101837503), transcript variant X3, mRNA
XM-040729417.1	-2,28672407594014	0,838073418829163	266,114346424375	8,77912925512655e-10	3,78764557800866e-07	XM_040729417.1	AT-rich interaction domain 5A (Arid5a), transcript variant X3, mRNA
XM-013114955.3	-2,94849461888048	-1,35483238072769	119,639791819911	9,29357071225052e-10	3,90443069663646e-07	XM_013114955.3	LDL receptor related protein 8 (Lrp8), transcript variant X8, mRNA
XM-040744843.1	-3,34119181661328	3,67885095319622	263,546961980454	9,30247413324292e-10	3,90443069663646e-07	XM_040744843.1	interferon induced with helicase C domain 1 (Ifih1), transcript variant X1, mRNA
XM-040747261.1	-5,08042658743401	5,3174440340241	263,433628883791	9,32639807936605e-10	3,90443069663646e-07	XM_040747261.1	membrane-spanning 4-domains subfamily A member 6B (LOC110339949), transcript variant X3, mRNA
XM-005076965.4	-7,21079143611642	7,52115055353846	119,580320699086	9,33262443785334e-10	3,90443069663646e-07	XM_005076965.4	C-C motif chemokine 12 (LOC101838866), mRNA
XM-040758086.1	-1,29291038449877	1,31412797807787	119,327327516756	9,5007956761748e-10	3,9237350516254e-07	XM_040758086.1	cell division cycle 25C (Cdc25c), transcript variant X1, mRNA
XM-040757321.1	-1,80859321429566	4,21655496891191	119,297459229325	9,52086949365863e-10	3,9237350516254e-07	XM_040757321.1	tripartite motif-containing protein 34A-like (LOC101823628), mRNA
XM-005081049.4	-1,51249789512209	1,06569406317626	118,979133739492	9,73773938589277e-10	3,98338459145587e-07	XM_005081049.4	transmembrane and coiled-coil domains 4 (Tmco4), transcript variant X1, mRNA
XM-005074597.4	-2,49961353825439	3,57381769614994	118,312887523334	1,02094948097048e-09	4,10536928186219e-07	XM_005074597.4	helicase with zinc finger 2 (Helz2), transcript variant X1, mRNA
XM-040753157.1	-3,74818096072551	3,58037386538965	259,294015805189	1,02512359113947e-09	4,10536928186219e-07	XM_040753157.1	nuclear autoantigen Sp-100-like (LOC101840310), transcript variant X6, mRNA
XM-040747888.1	-3,7985136211912	0,57383365373507	259,261278670602	1,02589627860528e-09	4,10536928186219e-07	XM_040747888.1	RAB3A interacting protein like 1 (Rab3il1), transcript variant X1, mRNA
XR-005881462.1	2,37623460626608	2,83251655918835	118,022544088696	1,0422920123819e-09	4,14097367566748e-07	XR_005881462.1	pleckstrin homology and RUN domain containing M2 (Plekhm2), transcript variant X3, misc_RNA
XM-013124323.3	-2,3317217416715	1,33250161024385	258,240628355292	1,05032893670405e-09	4,1430975143246e-07	XM_013124323.3	death domain associated protein (Daxx), transcript variant X6, mRNA
XM-040753161.1	-3,32810918204407	1,74046684718057	257,212044226343	1,07563732449703e-09	4,21283656794498e-07	XM_040753161.1	nuclear body protein SP140-like protein (LOC101840043), transcript variant X2, mRNA
XM-040747890.1	-3,78662282360782	0,582733884696196	256,109298485731	1,10356014734897e-09	4,2856566885038e-07	XM_040747890.1	RAB3A interacting protein like 1 (Rab3il1), transcript variant X3, mRNA
XM-040745451.1	-2,16514938996558	3,04110531865411	117,135312804793	1,11061956629951e-09	4,2856566885038e-07	XM_040745451.1	3'-phosphoadenosine 5'-phosphosulfate synthase 2 (Papss2), transcript variant X2, mRNA
XM-040753160.1	-3,32724607718154	1,7414023020353	255,570385946941	1,11751152242602e-09	4,2856566885038e-07	XM_040753160.1	nuclear body protein SP140-like protein (LOC101840043), transcript variant X1, mRNA
XM-040754766.1	-2,81634144122102	1,10142190158038	254,556641890185	1,1443138253755e-09	4,32832785565321e-07	XM_040754766.1	beta-1,4-N-acetyl-galactosaminyltransferase 1 (B4galnt1), transcript variant X2, mRNA
XM-040754769.1	-2,81634144122102	1,10142190158038	254,556641890185	1,1443138253755e-09	4,32832785565321e-07	XM_040754769.1	beta-1,4-N-acetyl-galactosaminyltransferase 1 (B4galnt1), transcript variant X5, mRNA
XM-040729419.1	-2,40777906948788	0,635007372361941	253,765197916401	1,1657580764146e-09	4,36035152517277e-07	XM_040729419.1	AT-rich interaction domain 5A (Arid5a), transcript variant X5, mRNA
XM-013119507.3	-2,78903815700638	1,19305324166949	116,428752571811	1,16857168210483e-09	4,36035152517277e-07	XM_013119507.3	NLR family CARD domain containing 5 (Nlrc5), transcript variant X1, mRNA
XM-005073968.4	0,983647465381025	4,66795599714928	116,168321245997	1,19076694121033e-09	4,39734341254993e-07	XM_005073968.4	THAP domain containing 12 (Thap12), mRNA
XM-005067593.4	-1,86443683686428	3,14420530002513	116,126075513625	1,19441096603377e-09	4,39734341254993e-07	XM_005067593.4	phosphoinositide-3-kinase regulatory subunit 5 (Pik3r5), transcript variant X1, mRNA
XM-040739365.1	1,23086489754412	5,90946004913405	115,910919964693	1,21316165728315e-09	4,41176824268215e-07	XM_040739365.1	protein phosphatase 2 regulatory subunit B'alpha (Ppp2r5a), mRNA
XM-040746281.1	-1,2593830498045	1,86959372300092	115,897899301825	1,21430677402522e-09	4,41176824268215e-07	XM_040746281.1	serine/threonine kinase 35 (Stk35), transcript variant X2, mRNA
XM-005078569.4	-1,9190666334217	4,02284606037485	115,771028368705	1,22552718919057e-09	4,4168793976991e-07	XM_005078569.4	shiftless antiviral inhibitor of ribosomal frameshifting (Shfl), transcript variant X1, mRNA
XM-005069960.4	-3,06031462337126	1,95576043501627	115,658688453385	1,23555798485504e-09	4,4168793976991e-07	XM_005069960.4	tweety family member 2 (Ttyh2), transcript variant X1, mRNA
XM-005084920.4	-1,65739825780918	7,80270990080445	115,61250495966	1,23970792887759e-09	4,4168793976991e-07	XM_005084920.4	TAP binding protein (LOC101829214), mRNA
NM-001281946.1	-3,02294310963322	4,71110368799868	115,391163529537	1,25981172201208e-09	4,44183315897828e-07	NM_001281946.1	eukaryotic translation initiation factor 2 alpha kinase 2 (Eif2ak2), transcript variant 2, mRNA
XM-013111759.3	-2,85406647875454	6,49760971171265	250,257956157899	1,26657927882476e-09	4,44183315897828e-07	XM_013111759.3	immunity-related GTPase family M protein 1 (LOC101837226), transcript variant X3, mRNA
XM-005085397.4	-3,38689514300715	4,16383025377755	115,2638811951	1,27153505065282e-09	4,44183315897828e-07	XM_005085397.4	solute carrier family 2 member 6 (Slc2a6), transcript variant X1, mRNA
XM-013124894.3	-2,74089996534737	6,49274588388045	115,184739365612	1,2788850359944e-09	4,44183315897828e-07	XM_013124894.3	interferon regulatory factor 9 (Irf9), transcript variant X1, mRNA
XR-005878063.1	-9,59434611409925	-0,494508635563412	388,604983201058	1,29063681369992e-09	4,45463296248527e-07	XR_005878063.1	uncharacterized LOC121141168 (LOC121141168), ncRNA
XM-021235807.2	-2,35261038809523	1,34238326559937	248,708709617232	1,31431390665967e-09	4,50817833424681e-07	XM_021235807.2	death domain associated protein (Daxx), transcript variant X3, mRNA
XM-040732712.1	-3,19575979643728	4,85913310531364	246,410696107325	1,38901862323001e-09	4,69758970240995e-07	XM_040732712.1	SAM and HD domain containing deoxynucleoside triphosphate triphosphohydrolase 1 (Samhd1), transcript variant X2, mRNA
XM-005081965.4	1,79303065375952	4,76867613980887	113,970145155033	1,39776803720473e-09	4,69758970240995e-07	XM_005081965.4	DnaJ heat shock protein family (Hsp40) member B14 (Dnajb14), transcript variant X1, mRNA
XM-040728788.1	-2,70775931208411	5,0650865438622	113,91713378298	1,4032273371704e-09	4,69758970240995e-07	XM_040728788.1	poly(ADP-ribose) polymerase family member 12 (Parp12), transcript variant X1, mRNA
XM-005080406.4	-1,22872778238631	2,42170506771527	113,816526310272	1,41365303440122e-09	4,69758970240995e-07	XM_005080406.4	serrate, RNA effector molecule (Srrt), transcript variant X2, mRNA
XM-013117160.3	-1,90170075569121	5,09352036741641	113,787032777646	1,41672554524354e-09	4,69758970240995e-07	XM_013117160.3	translation machinery associated 16 homolog (Tma16), mRNA
XM-021228376.2	-1,78607094726872	2,47229908362534	113,732519636549	1,42242389744373e-09	4,69758970240995e-07	XM_021228376.2	MOB kinase activator 3C (Mob3c), transcript variant X1, mRNA
XM-040752673.1	1,55165253753274	1,49938344315974	113,669149544167	1,42907987470098e-09	4,69758970240995e-07	XM_040752673.1	casein kinase 1, epsilon (Csnk1e), transcript variant X6, mRNA
XM-040745450.1	-2,16240980878547	3,09840995230562	113,21953163542	1,4773030921619e-09	4,80104509237137e-07	XM_040745450.1	3'-phosphoadenosine 5'-phosphosulfate synthase 2 (Papss2), transcript variant X1, mRNA
XM-005076084.3	1,22764652905825	3,19103294126713	113,21370078895	1,4779401450513e-09	4,80104509237137e-07	XM_005076084.3	ring finger protein 103 (Rnf103), transcript variant X1, mRNA
XM-040748918.1	-1,87594394568102	3,14004168523198	112,986079327094	1,50304741929197e-09	4,85405208672397e-07	XM_040748918.1	phosphoinositide-3-kinase regulatory subunit 5 (Pik3r5), transcript variant X2, mRNA
XM-021232231.2	1,44443969737828	1,82687057111322	112,806374994157	1,52320168633354e-09	4,89011296808622e-07	XM_021232231.2	catenin delta 1 (Ctnnd1), transcript variant X19, mRNA
XM-040757178.1	-2,78749414483425	3,91892545589015	242,38973038147	1,53192369889707e-09	4,89011296808622e-07	XM_040757178.1	tripartite motif-containing protein 30A-like (LOC101823352), transcript variant X2, mRNA
XM-040732207.1	-2,31599355731646	1,3297584324136	242,057100320029	1,54449111201783e-09	4,90189523965936e-07	XM_040732207.1	death domain associated protein (Daxx), transcript variant X2, mRNA
XM-040728555.1	-2,1494381685443	6,71022866118086	112,32004876504	1,57925493335781e-09	4,98358711084294e-07	XM_040728555.1	sterile alpha motif domain containing 9 like (Samd9l), mRNA
XM-013124895.3	-2,72801699033191	6,09268001815755	240,208981045221	1,61653494516206e-09	5,07224578475167e-07	XM_013124895.3	interferon regulatory factor 9 (Irf9), transcript variant X2, mRNA
XM-021233884.2	-2,26534438565775	2,08348467850908	239,894475727575	1,62917971163573e-09	5,08304070030349e-07	XM_021233884.2	chromosome unknown C19orf12 homolog (CUNH19orf12), transcript variant X3, mRNA
XR-005879453.1	-2,8788353169867	1,54118278926357	239,542405228279	1,64347118382702e-09	5,09882318290244e-07	XR_005879453.1	uncharacterized LOC121142428 (LOC121142428), ncRNA
XM-013111449.3	-3,7442189423076	3,74479244351284	239,263981715831	1,65487620815674e-09	5,10552423012556e-07	XM_013111449.3	T-cell-specific guanine nucleotide triphosphate-binding protein 2 (LOC101837503), transcript variant X2, mRNA
XM-040754768.1	-2,81994377207119	1,10582064746044	238,092626353966	1,70387535507363e-09	5,22748958936589e-07	XM_040754768.1	beta-1,4-N-acetyl-galactosaminyltransferase 1 (B4galnt1), transcript variant X4, mRNA
XM-040731442.1	-5,67261402765514	5,52294152868573	110,741524815651	1,77746265349273e-09	5,37843580539591e-07	XM_040731442.1	2'-5'-oligoadenylate synthase-like protein 1 (LOC101822825), transcript variant X1, mRNA
XM-013121853.3	-5,41666445032173	5,51643355712505	236,259201037169	1,78399078832075e-09	5,37843580539591e-07	XM_013121853.3	guanylate-binding protein 5 (LOC106022099), mRNA
XM-021230947.2	-2,59250316792664	1,69588412612427	110,640997597409	1,79098442718648e-09	5,37843580539591e-07	XM_021230947.2	Mov10 RISC complex RNA helicase (Mov10), transcript variant X1, mRNA
XM-040732477.1	-3,02529617202434	2,78179357631272	236,080454951934	1,79203279044047e-09	5,37843580539591e-07	XM_040732477.1	H-2 class I histocompatibility antigen, Q10 alpha chain (LOC106022689), transcript variant X2, mRNA
XM-040729416.1	-2,29611433219845	0,747201783452437	234,838133618047	1,84910330128102e-09	5,51972328161855e-07	XM_040729416.1	AT-rich interaction domain 5A (Arid5a), transcript variant X2, mRNA
XM-040750845.1	-2,93221929861334	5,25483155063888	109,876751525255	1,89757068934337e-09	5,63394858861819e-07	XM_040750845.1	poly(ADP-ribose) polymerase family member 9 (Parp9), transcript variant X1, mRNA
XM-013110344.3	-7,3166831708966	4,89052019021045	109,79356951594	1,90958764375119e-09	5,6359663558965e-07	XM_013110344.3	interferon-induced protein with tetratricopeptide repeats 1 (LOC106020791), transcript variant X1, mRNA
XM-013120618.3	-2,11813313036843	2,00040906953705	233,382810626161	1,91866158718771e-09	5,6359663558965e-07	XM_013120618.3	adenosine deaminase RNA specific (Adar), transcript variant X1, mRNA
XM-021231898.2	-2,80027850399455	3,584482093856	232,776286438762	1,94854410985938e-09	5,69346031337959e-07	XM_021231898.2	pyrin and HIN domain-containing protein 1-like (LOC101842449), transcript variant X1, mRNA
XM-021233886.2	-2,24764371004786	2,03603213293353	232,420785661548	1,96631005764698e-09	5,70105569751855e-07	XM_021233886.2	chromosome unknown C19orf12 homolog (CUNH19orf12), transcript variant X5, mRNA
XM-040757175.1	-2,79298847883175	3,93170764164131	232,216170692761	1,97662078346354e-09	5,70105569751855e-07	XM_040757175.1	tripartite motif-containing protein 30A-like (LOC101823352), transcript variant X1, mRNA
XM-021233885.2	-2,25752050392977	2,03751842684002	231,909608326484	1,99218637942533e-09	5,70105569751855e-07	XM_021233885.2	chromosome unknown C19orf12 homolog (CUNH19orf12), transcript variant X6, mRNA
XM-021230377.2	1,30497240944394	5,40741851987686	109,184629326379	2,0001581071863e-09	5,70105569751855e-07	XM_021230377.2	programmed cell death 7 (Pdcd7), mRNA
XM-040732031.1	-4,30603473711788	4,93891598884167	109,167580470528	2,00276112798530e-09	5,70105569751855e-07	XM_040732031.1	complement C2 (C2), transcript variant X1, mRNA
XM-013120619.3	-2,1149826173796	1,99884370344452	231,481495074924	2,01416233011617e-09	5,704107718889e-07	XM_013120619.3	adenosine deaminase RNA specific (Adar), transcript variant X2, mRNA
XM-040752527.1	2,44932306100026	0,337658718267284	108,979370788961	2,03174661727296e-09	5,72454975470826e-07	XM_040752527.1	interferon stimulated exonuclease gene 20 like 2 (Isg20l2), transcript variant X2, mRNA
XM-040737586.1	-3,24864012893272	3,16704212502438	230,012181111999	2,09175418798889e-09	5,86370727296947e-07	XM_040737586.1	DExD/H-box helicase 58 (Ddx58), transcript variant X3, mRNA
XM-021227420.2	-4,6815144611579	1,6523448360268	229,638315201876	2,11204744518869e-09	5,89069232894445e-07	XM_021227420.2	tumor necrosis factor receptor superfamily member 26 (LOC106020873), mRNA
XM-040735493.1	2,50611567604848	2,66333225762958	108,33657574187	2,1342842180201e-09	5,9227995807006e-07	XM_040735493.1	nudix hydrolase 19 (Nudt19), mRNA
XM-040748454.1	-2,10821015787684	5,85867062230223	108,236196241669	2,15080578149812e-09	5,93880492387261e-07	XM_040748454.1	arginyl-tRNA synthetase 1 (Rars1), mRNA
XM-021235157.2	-2,12344517976905	1,41263759631288	228,250600058786	2,18939627173535e-09	5,99893956669396e-07	XM_021235157.2	CD226 molecule (Cd226), transcript variant X4, mRNA
XM-040751280.1	-1,29422612680317	1,72597105489124	107,975894293553	2,19431006894137e-09	5,99893956669396e-07	XM_040751280.1	trinucleotide repeat containing 18 (Tnrc18), transcript variant X6, mRNA
XM-005066814.4	-1,20717970702358	3,79234350673752	107,870199194086	2,21225117885298e-09	6,01819502960477e-07	XM_005066814.4	oxidative stress induced growth inhibitor family member 2 (Osgin2), mRNA
XM-040748704.1	-3,68755556798334	3,68064639395291	227,142310767929	2,25353762637252e-09	6,10045891562725e-07	XM_040748704.1	T-cell-specific guanine nucleotide triphosphate-binding protein 2 (LOC101837503), transcript variant X4, mRNA
XM-013117723.3	-3,95291008112234	4,50882052829993	107,19458281857	2,33082708049828e-09	6,27890705821645e-07	XM_013117723.3	HECT and RLD domain containing E3 ubiquitin protein ligase family member 6 (Herc6), transcript variant X2, mRNA
XM-021233227.2	1,79334290800956	1,65713020642715	224,227351686678	2,43292110261123e-09	6,52211820245644e-07	XM_021233227.2	F-box only protein 33-like (LOC101822684), mRNA
XM-013112086.3	-2,47723237799554	-0,239966578151745	223,759714151414	2,46321653106615e-09	6,57143331940082e-07	XM_013112086.3	G protein-coupled receptor 68 (Gpr68), transcript variant X1, mRNA
XM-040734115.1	-2,9462322409425	5,99859123402967	223,291056669929	2,49401812703249e-09	6,59957399226852e-07	XM_040734115.1	leukocyte immunoglobulin-like receptor subfamily A member 5 (LOC106022329), transcript variant X2, mRNA
XM-005064093.3	-2,11488581011382	6,936340880286	106,305579580076	2,49766580541815e-09	6,59957399226852e-07	XM_005064093.3	unc-93 homolog B1, TLR signaling regulator (Unc93b1), mRNA
XM-040751896.1	-1,69294343062346	0,252913070376441	106,196010632982	2,51912443096672e-09	6,59988142375278e-07	XM_040751896.1	calcium/calmodulin dependent protein kinase II delta (Camk2d), transcript variant X17, mRNA
XM-013120788.3	-1,27478391673768	2,55115816581305	106,152251354813	2,52775125472143e-09	6,59988142375278e-07	XM_013120788.3	serrate, RNA effector molecule (Srrt), transcript variant X1, mRNA
XM-040728927.1	-1,16973452257077	2,94642069554163	106,122498157043	2,53363548789582e-09	6,59988142375278e-07	XM_040728927.1	endoplasmic reticulum aminopeptidase 1 (Erap1), transcript variant X1, mRNA
XM-040738935.1	-3,07680739465207	8,9116499616183	106,033829635359	2,55126107279647e-09	6,60028198000461e-07	XM_040738935.1	uncharacterized LOC106021785 (LOC106021785), mRNA
XM-040744668.1	1,4879812246892	1,85204765639949	106,000477697209	2,55792575498958e-09	6,60028198000461e-07	XM_040744668.1	ATPase phospholipid transporting 11C (Atp11c), transcript variant X1, mRNA
XM-040748703.1	-3,55572944835951	3,52133820713921	222,168301254167	2,56964476622662e-09	6,60028198000461e-07	XM_040748703.1	T-cell-specific guanine nucleotide triphosphate-binding protein 2 (LOC101837503), transcript variant X1, mRNA
XM-040733489.1	-1,23945293504313	1,40265736508344	105,815599748591	2,59521970053687e-09	6,63511170103928e-07	XM_040733489.1	PX domain containing serine/threonine kinase like (Pxk), transcript variant X1, mRNA
XM-040750846.1	-2,87212475023336	4,3938818137599	220,957373092629	2,65421111413891e-09	6,74690164697953e-07	XM_040750846.1	poly(ADP-ribose) polymerase family member 9 (Parp9), transcript variant X2, mRNA
XM-040732208.1	-2,3174820537804	1,3082986181015	220,828787568612	2,66337925366062e-09	6,74690164697953e-07	XM_040732208.1	death domain associated protein (Daxx), transcript variant X4, mRNA
XM-040740196.1	-6,23834077865572	1,79757737764198	105,398272255067	2,68162809720869e-09	6,76211096074214e-07	XM_040740196.1	phospholipid scramblase 2 (LOC101829278), transcript variant X4, mRNA
XM-013122782.3	-1,60605040539172	6,33432002968697	104,749760233219	2,82226852074915e-09	7,0844071268114e-07	XM_013122782.3	zyxin (Zyx), partial mRNA
XM-040742226.1	-1,6152560543924	2,08811182235457	217,946428276561	2,87886439296335e-09	7,12172495088561e-07	XM_040742226.1	membrane associated ring-CH-type finger 1 (Marchf1), transcript variant X6, mRNA
XM-040748958.1	-3,56213424484745	1,14363818806535	217,844330851725	2,88686054483464e-09	7,12172495088561e-07	XM_040748958.1	basic leucine zipper ATF-like transcription factor 2 (Batf2), transcript variant X1, mRNA
XM-005084570.4	-4,58240185374687	4,07517613017923	217,711229570866	2,89732361545878e-09	7,12172495088561e-07	XM_005084570.4	suppressor of cytokine signaling 1 (Socs1), transcript variant X1, mRNA
XM-040744845.1	-3,08571070215112	3,48416852910593	217,588672598509	2,90699673269355e-09	7,12172495088561e-07	XM_040744845.1	interferon induced with helicase C domain 1 (Ifih1), transcript variant X2, mRNA
XR-005872477.1	6,95594442154058	-0,560050298357539	217,544981928397	2,91045418645952e-09	7,12172495088561e-07	XR_005872477.1	chromosome unknown C19orf85 homolog (CUNH19orf85), transcript variant X3, misc_RNA
XM-021225755.1	-2,62418702546149	0,634642163658791	104,343480095445	2,91451151474024e-09	7,12172495088561e-07	XM_021225755.1	aurora kinase B (Aurkb), transcript variant X5, mRNA
XM-040730466.1	1,0844186024304	4,64788789275521	104,268121859386	2,93198398213887e-09	7,13285830086507e-07	XM_040730466.1	estrogen receptor binding site associated antigen 9 (Ebag9), transcript variant X1, mRNA
XM-040736812.1	2,88288153341478	3,19341086429262	216,388116048986	3,00376233670677e-09	7,27542856501292e-07	XM_040736812.1	neuroligin 4 X-linked (Nlgn4x), mRNA
XM-040751894.1	-1,6903365291434	0,260218714713555	103,656806130865	3,07806937874219e-09	7,41069095876406e-07	XM_040751894.1	calcium/calmodulin dependent protein kinase II delta (Camk2d), transcript variant X15, mRNA
XM-005068957.3	1,10170785734948	5,36681097264371	103,622728244629	3,08644596645613e-09	7,41069095876406e-07	XM_005068957.3	ADP ribosylation factor like GTPase 5A (Arl5a), transcript variant X1, mRNA
XM-040751900.1	-1,68719567586567	0,318746074004285	103,152498676471	3,20463573775568e-09	7,64446915047656e-07	XM_040751900.1	calcium/calmodulin dependent protein kinase II delta (Camk2d), transcript variant X21, mRNA
XM-005070172.4	-4,52277351824164	1,34140037226665	213,955869865095	3,21149652852123e-09	7,64446915047656e-07	XM_005070172.4	secreted and transmembrane protein 1b (LOC101836701), mRNA
XM-040737582.1	-3,04132865720554	3,03568366595419	213,676476749464	3,23641012534581e-09	7,67070870223592e-07	XM_040737582.1	DExD/H-box helicase 58 (Ddx58), transcript variant X2, mRNA
XM-040754721.1	-1,63768753100807	3,6070406248006	102,79541641194	3,297721751857e-09	7,78262333438253e-07	XM_040754721.1	DNA primase subunit 1 (Prim1), mRNA
XM-040747252.1	-5,13116774067802	5,43318351710492	212,380333994533	3,35496189694829e-09	7,88401769349245e-07	XM_040747252.1	membrane-spanning 4-domains subfamily A member 6B (LOC110339949), transcript variant X1, mRNA
XM-040754211.1	-2,27672208172226	3,26078858761336	102,382419978658	3,40912073841106e-09	7,95288955691058e-07	XM_040754211.1	colony stimulating factor 2 receptor subunit beta (LOC110340368), transcript variant X1, mRNA
XM-040750120.1	-2,2574505764705	2,28467263115254	211,764277357601	3,41307189806571e-09	7,95288955691058e-07	XM_040750120.1	probable low-specificity L-threonine aldolase 2 (LOC101842867), transcript variant X2, mRNA
XM-040751879.1	-1,70817570617159	0,266756618066686	102,23720516245	3,44927105518131e-09	8,00346826686271e-07	XM_040751879.1	calcium/calmodulin dependent protein kinase II delta (Camk2d), transcript variant X2, mRNA
XM-013124322.3	-2,31179758719185	1,30322389824988	211,105063662884	3,4765506042082e-09	8,0330138312466e-07	XM_013124322.3	death domain associated protein (Daxx), transcript variant X5, mRNA
XM-040750119.1	-2,24174224232104	2,26618443722616	210,349636537195	3,55098578030061e-09	8,17081828047171e-07	XM_040750119.1	probable low-specificity L-threonine aldolase 2 (LOC101842867), transcript variant X1, mRNA
XM-013125780.3	-2,18199498656674	5,19704341567101	210,012486005366	3,58480237003875e-09	8,21440357190954e-07	XM_013125780.3	transporter 2, ATP binding cassette subfamily B member (Tap2), transcript variant X1, mRNA
XM-013116258.3	-1,25570357727432	1,82173853375865	101,668123314428	3,61171880537696e-09	8,24188261603874e-07	XM_013116258.3	aldehyde dehydrogenase 18 family member A1 (Aldh18a1), transcript variant X1, mRNA
XM-005082334.3	-3,98612140361307	0,627099053817196	101,533412546844	3,65139623452886e-09	8,29813603521077e-07	XM_005082334.3	C-C motif chemokine receptor 8 (Ccr8), mRNA
XM-005072039.4	-2,59078887821297	0,0586164928080812	101,473839991509	3,66909571008839e-09	8,30418612680005e-07	XM_005072039.4	kinesin family member 2C (Kif2c), transcript variant X2, mRNA
XM-021227196.2	-2,8369804409776	5,86205038672135	208,453006320348	3,74616444082541e-09	8,44400755429153e-07	XM_021227196.2	interferon induced protein 35 (Ifi35), transcript variant X2, mRNA
XM-013114085.3	-1,88877308003338	2,67397340181815	101,154814455966	3,76550544180563e-09	8,45310050887293e-07	XM_013114085.3	laccase domain containing 1 (Lacc1), transcript variant X3, mRNA
XM-040751884.1	-1,70380450517796	0,271918730058675	100,992590754673	3,81559847378640e-09	8,51132536074099e-07	XM_040751884.1	calcium/calmodulin dependent protein kinase II delta (Camk2d), transcript variant X6, mRNA
XM-040751691.1	-5,69272491729993	5,03149857432153	207,682001890495	3,82904678990711e-09	8,51132536074099e-07	XM_040751691.1	guanylate-binding protein 4 (LOC101825087), transcript variant X2, mRNA
XM-040732476.1	-3,00603200978914	2,97267952384805	207,602814088577	3,83767929672698e-09	8,51132536074099e-07	XM_040732476.1	H-2 class I histocompatibility antigen, Q10 alpha chain (LOC106022689), transcript variant X1, mRNA
XM-040736407.1	-4,63857605839395	4,99375980764338	100,859933443637	3,85710815676124e-09	8,52019763395931e-07	XM_040736407.1	apolipoprotein L6 (LOC101832069), transcript variant X4, mRNA
XM-005077922.4	-1,20760350382115	6,51007756549785	100,741065808938	3,89472628149818e-09	8,54326923310421e-07	XM_005077922.4	RAP2B, member of RAS oncogene family (Rap2b), mRNA
XM-005078404.4	2,58160381957967	2,92677635827923	100,729232927185	3,89849313114273e-09	8,54326923310421e-07	XM_005078404.4	chromosome unknown C9orf64 homolog (CUNH9orf64), transcript variant X1, mRNA
XM-013116262.3	-1,19791757311569	1,7831314646887	100,625968717267	3,9315370636144e-09	8,58162856921113e-07	XM_013116262.3	aldehyde dehydrogenase 18 family member A1 (Aldh18a1), transcript variant X2, mRNA
XM-005139354.4	1,6995239588316	2,42723912410957	100,481891102063	3,9781583448388e-09	8,64920537147158e-07	XM_005139354.4	tRNA methyltransferase 12 homolog (Trmt12), mRNA
XM-021229509.2	1,52345570441331	4,05985149120426	100,260455390512	4,05100468184991e-09	8,7730463745286e-07	XM_021229509.2	ring finger protein 169 (Rnf169), transcript variant X1, mRNA
XM-040747511.1	1,30879370969154	2,47975313650734	205,106647384274	4,12173468241266e-09	8,89135453521705e-07	XM_040747511.1	coenzyme Q2, polyprenyltransferase (Coq2), transcript variant X2, mRNA
XM-005074421.4	-1,654707287943	3,07828831811452	99,9603701466559	4,15208291980111e-09	8,92196992852517e-07	XM_005074421.4	zinc finger NFX1-type containing 1 (Znfx1), transcript variant X1, mRNA
XM-040736742.1	-3,6509927693541	0,465890295699785	106,307416892243	4,29127233128103e-09	9,17493741739458e-07	XM_040736742.1	podocan like 1 (Podnl1), mRNA
XM-040750854.1	-2,50904465428443	5,89550703267172	203,615609310328	4,30303634489569e-09	9,17493741739458e-07	XM_040750854.1	poly(ADP-ribose) polymerase family member 14 (Parp14), transcript variant X2, mRNA
XM-040751898.1	-1,71532173003603	0,361420558514783	99,2295532279824	4,41008018169568e-09	9,31828331918408e-07	XM_040751898.1	calcium/calmodulin dependent protein kinase II delta (Camk2d), transcript variant X19, mRNA
XM-021225298.2	1,56946333548873	1,14280826834813	202,624554338857	4,42866583847874e-09	9,31828331918408e-07	XM_021225298.2	casein kinase 1, epsilon (Csnk1e), transcript variant X4, mRNA
XM-005080191.4	-2,11889678505059	4,0111716846418	99,1602758638403	4,43543985516217e-09	9,31828331918408e-07	XM_005080191.4	adenosine deaminase RNA specific (Adar), transcript variant X4, mRNA
XM-005067664.4	-2,27536776046748	1,82841054470773	99,1539598744865	4,43775987423116e-09	9,31828331918408e-07	XM_005067664.4	serine hydroxymethyltransferase 1 (Shmt1), mRNA
XM-040746189.1	-4,0149540969397	1,35353307713355	99,0424089319629	4,47895664243506e-09	9,36916294022098e-07	XM_040746189.1	solute carrier family 28 member 2 (Slc28a2), transcript variant X1, mRNA
XM-040728872.1	-3,82150868718691	3,63989713066386	202,036703811002	4,50519379991258e-09	9,38848386439141e-07	XM_040728872.1	coagulation factor II thrombin receptor like 2 (F2rl2), transcript variant X2, mRNA
XM-005069030.4	-2,19831837733883	6,05653400951969	201,414851088035	4,58782394086577e-09	9,52473644023953e-07	XM_005069030.4	N-myc and STAT interactor (Nmi), transcript variant X1, mRNA
XM-040751883.1	-1,70817908925727	0,274484704980206	98,6456882580217	4,62892269491713e-09	9,54298422313343e-07	XM_040751883.1	calcium/calmodulin dependent protein kinase II delta (Camk2d), transcript variant X5, mRNA
XR-005877175.1	2,40031418703631	0,069002547250711	201,069538986048	4,63446705782924e-09	9,54298422313343e-07	XR_005877175.1	serine/threonine kinase 39 (Stk39), transcript variant X3, misc_RNA
XM-013118229.3	-1,08147598716472	4,61527208196798	98,5950629875516	4,64845493992267e-09	9,54298422313343e-07	XM_013118229.3	RNA binding motif protein X-linked 2 (Rbmx2), mRNA
XM-040750089.1	-1,6263129867555	2,02304134276105	200,660754840094	4,69039673980186e-09	9,59342479847475e-07	XM_040750089.1	rhomboid 5 homolog 2 (Rhbdf2), transcript variant X3, mRNA
XM-040733380.1	1,357408008378	1,41596192267598	200,399773058016	4,72651383215614e-09	9,60375324889555e-07	XM_040733380.1	ecotropic viral integration site 5 (Evi5), transcript variant X3, mRNA
XM-040749307.1	-2,46359226218886	3,36563174333508	200,373068767682	4,73022758890988e-09	9,60375324889555e-07	XM_040749307.1	schlafen family member 12-like (LOC101822857), transcript variant X1, mRNA
XM-040749308.1	-2,64854367512144	3,74313268556146	199,649605465345	4,83213980507584e-09	9,68626580607553e-07	XM_040749308.1	schlafen family member 12-like (LOC101822857), transcript variant X2, mRNA
XM-040748478.1	1,09010513775128	2,38518401908798	98,1219887244148	4,83543471477048e-09	9,68626580607553e-07	XM_040748478.1	PWWP domain containing 2A (Pwwp2a), transcript variant X5, mRNA
XM-005066391.4	2,0987908486042	4,3557902647199	98,0757691592629	4,85414295508634e-09	9,68626580607553e-07	XM_005066391.4	chromodomain Y like (Cdyl), transcript variant X5, mRNA
XM-021225295.2	1,57698005563925	1,14692070018779	199,427586056929	4,86392441813918e-09	9,68626580607553e-07	XM_021225295.2	casein kinase 1, epsilon (Csnk1e), transcript variant X3, mRNA
XM-040748475.1	1,08439879794101	2,3904917514796	98,0292867826107	4,87303811774671e-09	9,68626580607553e-07	XM_040748475.1	PWWP domain containing 2A (Pwwp2a), transcript variant X2, mRNA
XM-040753151.1	-4,51370251332894	4,18965627699843	199,298365063138	4,88253555982897e-09	9,68626580607553e-07	XM_040753151.1	nuclear autoantigen Sp-100-like (LOC101840310), transcript variant X1, mRNA
XM-040751889.1	-1,70380678727121	0,277264917433705	97,9788123403695	4,8936479789495e-09	9,68626580607553e-07	XM_040751889.1	calcium/calmodulin dependent protein kinase II delta (Camk2d), transcript variant X11, mRNA
XM-040745344.1	1,02099241371647	5,30166709881527	97,7869799716214	4,97285906170689e-09	9,80789888656075e-07	XM_040745344.1	ADP ribosylation factor like GTPase 5A (Arl5a), transcript variant X2, mRNA
XM-005063709.4	-2,13305420854131	2,98566072880511	198,448728556049	5,00698377896454e-09	9,81843777020205e-07	XM_005063709.4	CD274 molecule (Cd274), transcript variant X1, mRNA
XM-021225297.2	1,57698001302037	1,14854533319006	198,403163387659	5,0137611386299e-09	9,81843777020205e-07	XM_021225297.2	casein kinase 1, epsilon (Csnk1e), transcript variant X2, mRNA
XM-005065087.4	-4,46441635876973	6,84375900672796	97,5380151764145	5,07777727837591e-09	9,9086633364322e-07	XM_005065087.4	ubiquitin conjugating enzyme E2 L6 (Ube2l6), mRNA
XM-005071469.4	-5,27306309160062	0,0591527565713808	103,726051028717	5,21350244873204e-09	1,00923374620972e-06	XM_005071469.4	TNF superfamily member 18 (Tnfsf18), mRNA
XM-005084228.4	-1,94859378983898	2,83619949243275	97,2149671656802	5,21757170916186e-09	1,00923374620972e-06	XM_005084228.4	acid phosphatase 6, lysophosphatidic (Acp6), mRNA
XM-040737826.1	1,20380669628704	4,24465211766852	97,1756539769069	5,23487166630826e-09	1,00923374620972e-06	XM_040737826.1	DnaJ heat shock protein family (Hsp40) member C25 (Dnajc25), mRNA
XM-040732323.1	-2,45606763140085	9,95833970617541	97,1436694188557	5,24899330167776e-09	1,00923374620972e-06	XM_040732323.1	serglycin (Srgn), mRNA
XM-040742624.1	-2,41368422217866	-0,32375380773099	196,555248690962	5,29780809100133e-09	1,00923374620972e-06	XM_040742624.1	G protein-coupled receptor 68 (Gpr68), transcript variant X3, mRNA
XM-005072078.4	-1,67067161148992	2,3395083635128	97,0025442661461	5,31180572059597e-09	1,00923374620972e-06	XM_005072078.4	MOB kinase activator 3C (Mob3c), transcript variant X2, mRNA
XM-005064388.4	3,03342207234236	0,330973429892675	132,930237210728	5,32899066251639e-09	1,00923374620972e-06	XM_005064388.4	aspartate beta-hydroxylase domain containing 1 (Asphd1), transcript variant X1, mRNA
XM-005071699.4	-3,8879247136278	5,65543025349484	96,9608912116701	5,33050289652879e-09	1,00923374620972e-06	XM_005071699.4	receptor transporter protein 4 (Rtp4), mRNA
XM-021227675.2	-2,94122492756258	4,33407452616895	196,313200312914	5,33638008643414e-09	1,00923374620972e-06	XM_021227675.2	epithelial stromal interaction 1 (Epsti1), transcript variant X4, mRNA
XM-040750088.1	-1,61685341842419	2,02460290815221	195,0430994792	5,54420048178686e-09	1,04495879660818e-06	XM_040750088.1	rhomboid 5 homolog 2 (Rhbdf2), transcript variant X1, mRNA
XM-040753155.1	-4,32848973280596	4,07229340640113	194,79976071351	5,58508086250771e-09	1,04908335221471e-06	XM_040753155.1	nuclear autoantigen Sp-100-like (LOC101840310), transcript variant X4, mRNA
XM-040751878.1	-1,67370852676187	0,300130630162114	96,0284491752705	5,76865215999778e-09	1,07989168435158e-06	XM_040751878.1	calcium/calmodulin dependent protein kinase II delta (Camk2d), transcript variant X1, mRNA
XM-040730883.1	-1,92523573920192	0,960742323869356	193,391910600066	5,82857914898481e-09	1,08476057199456e-06	XM_040730883.1	NLR family CARD domain containing 4 (Nlrc4), transcript variant X3, mRNA
XR-005877387.1	-2,17756300216088	4,97916987313028	95,8962056239542	5,83394701366044e-09	1,08476057199456e-06	XR_005877387.1	uncharacterized LOC106021011 (LOC106021011), transcript variant X2, ncRNA
XM-040753153.1	-4,41623567608289	4,12419400429516	193,097337626114	5,88107373705023e-09	1,08985374515054e-06	XM_040753153.1	nuclear autoantigen Sp-100-like (LOC101840310), transcript variant X2, mRNA
XM-040743083.1	-1,27144651770633	6,086001251622	95,7577891883626	5,90316398892258e-09	1,09028872282361e-06	XM_040743083.1	sorting nexin 6 (Snx6), transcript variant X1, mRNA
XM-040753156.1	-3,85031906441171	3,63695761990539	192,66699526072	5,95875267353833e-09	1,09441604863848e-06	XM_040753156.1	nuclear autoantigen Sp-100-like (LOC101840310), transcript variant X5, mRNA
XM-040749097.1	-1,37614986890282	3,66392558860346	95,635351248183	5,96514614370895e-09	1,09441604863848e-06	XM_040749097.1	ankyrin repeat and FYVE domain containing 1 (Ankfy1), transcript variant X1, mRNA
XM-005070131.4	-2,90067353094042	6,89114203180242	95,5207634846804	6,02380501897660e-09	1,10151857075485e-06	XM_005070131.4	interferon induced protein 35 (Ifi35), transcript variant X1, mRNA
XM-013116299.3	-3,93640099572949	6,7289881116351	95,4028337006212	6,08483975081841e-09	1,10900722904025e-06	XM_013116299.3	interferon-induced transmembrane protein 3 (LOC101840863), mRNA
XM-040731044.1	2,81839478126262	2,00300279023148	191,860263571238	6,10760304628593e-09	1,10949431127663e-06	XM_040731044.1	protein phosphatase 1 regulatory subunit 35 (Ppp1r35), transcript variant X1, mRNA
XM-005072138.4	-2,01968498134253	3,59903763105994	94,9934210351442	6,30208527023469e-09	1,13922720797325e-06	XM_005072138.4	cytochrome c oxidase assembly factor 7 (LOC101834274), mRNA
XM-040751880.1	-1,69294883612234	0,265054524862357	94,9741187356216	6,31253668042543e-09	1,13922720797325e-06	XM_040751880.1	calcium/calmodulin dependent protein kinase II delta (Camk2d), transcript variant X3, mRNA
XR-005878350.1	-8,21816431063776	-0,272645951376017	190,458907979941	6,37655053988983e-09	1,14703135835464e-06	XR_005878350.1	uncharacterized LOC121141435 (LOC121141435), ncRNA
XM-040755691.1	-2,71933963011998	1,49931262428825	94,702803728708	6,46148358226502e-09	1,158535614763e-06	XM_040755691.1	histone H2B type 1-C/E/F/G/I-like (LOC121143563), mRNA
XM-040757223.1	-2,3724393746908	3,57674928618647	189,439533250986	6,58083871293348e-09	1,17611727211339e-06	XM_040757223.1	tripartite motif-containing protein 30A (LOC106022651), transcript variant X2, mRNA
XM-040750045.1	1,46891487848092	3,78100085186859	94,357009730791	6,65696458180483e-09	1,18552862334069e-06	XM_040750045.1	potassium channel tetramerization domain containing 2 (Kctd2), mRNA
XM-040748088.1	-4,57896653921296	5,85079618092487	94,323183897267	6,67643419272334e-09	1,18552862334069e-06	XM_040748088.1	suppressor of cytokine signaling 1 (Socs1), transcript variant X2, mRNA
NM-001281685.1	-3,12722017289848	6,71042552320595	94,2078553946679	6,74328901059205e-09	1,19356215487479e-06	NM_001281685.1	signal transducer and activator of transcription 1 (Stat1), mRNA
XM-040737580.1	-2,92626428905427	4,37440526012417	94,0255917432377	6,85045604928812e-09	1,20865682065779e-06	XM_040737580.1	DExD/H-box helicase 58 (Ddx58), transcript variant X1, mRNA
XM-040730068.1	1,64682475548814	0,645752342233425	93,9456590834372	6,89804608446317e-09	1,21192918679476e-06	XM_040730068.1	Myb/SANT DNA binding domain containing 2 (Msantd2), transcript variant X2, mRNA
XM-040753154.1	-4,34975557169866	4,04892280809619	187,858555630398	6,91289464436384e-09	1,21192918679476e-06	XM_040753154.1	nuclear autoantigen Sp-100-like (LOC101840310), transcript variant X3, mRNA
XM-005080190.4	-2,11195365342192	4,050171967869	93,8605445653691	6,94912248815037e-09	1,21442512748613e-06	XM_005080190.4	adenosine deaminase RNA specific (Adar), transcript variant X3, mRNA
XM-040736875.1	2,03605152616604	2,88789380678937	93,7678564141187	7,00521868024703e-09	1,21668066744248e-06	XM_040736875.1	ST3 beta-galactoside alpha-2,3-sialyltransferase 2 (St3gal2), mRNA
XM-021228824.2	-1,16926575837462	3,77964754524131	93,7664190768203	7,00609250048365e-09	1,21668066744248e-06	XM_021228824.2	valosin containing protein lysine methyltransferase (Vcpkmt), mRNA
XM-021232167.2	-2,79194566963431	1,15947668146491	187,13762475293	7,0707426518158e-09	1,22405859625039e-06	XM_021232167.2	NLR family CARD domain containing 5 (Nlrc5), transcript variant X2, mRNA
XM-021226178.2	-6,47164512495103	2,77029792988458	186,849369677491	7,13502394634903e-09	1,23132675754118e-06	XM_021226178.2	interferon alpha-inducible protein 27-like protein 2A (LOC106020766), mRNA
XM-040732795.1	3,56828929519846	9,54027935140339	93,3541465801787	7,26176543557287e-09	1,24781615901624e-06	XM_040732795.1	CCAAT enhancer binding protein beta (Cebpb), mRNA
XM-013114887.3	-6,72055987509827	0,495536583074104	186,228639664881	7,27576421851422e-09	1,24781615901624e-06	XM_013114887.3	dynein light chain Tctex-type family member 5 (Dynlt5), transcript variant X1, mRNA
XM-040749309.1	-2,34646270930617	3,76782143112273	93,1664590623403	7,38155531973975e-09	1,25857486826036e-06	XM_040749309.1	schlafen family member 12-like (LOC101822857), transcript variant X3, mRNA
XM-040729130.1	-1,601797640188	2,58664752562686	93,1455874499868	7,39501053417806e-09	1,25857486826036e-06	XM_040729130.1	StAR related lipid transfer domain containing 5 (Stard5), transcript variant X2, mRNA
XM-040752109.1	-2,57603124892078	1,4405383125647	185,662823287432	7,40686716254921e-09	1,25857486826036e-06	XM_040752109.1	Mov10 RISC complex RNA helicase (Mov10), transcript variant X2, mRNA
XM-013112166.3	-5,19726912055178	7,10071253446967	93,0779704754531	7,43878699378413e-09	1,26012138940103e-06	XM_013112166.3	interferon alpha-inducible protein 27-like protein 2 (LOC121132726), mRNA
XM-040750853.1	-2,05164395305339	6,32397386988068	92,96642248271	7,51163121838629e-09	1,26653735234582e-06	XM_040750853.1	poly(ADP-ribose) polymerase family member 14 (Parp14), transcript variant X1, mRNA
XM-040728717.1	-2,31232899552214	0,611489673361141	185,173205470453	7,52253099321723e-09	1,26653735234582e-06	XM_040728717.1	RAB19, member RAS oncogene family (Rab19), transcript variant X2, mRNA
XM-013119553.3	-2,1371653629801	-0,102999427884145	92,7263088203821	7,67111698707871e-09	1,28677347827967e-06	XM_013119553.3	FA complementation group G (Fancg), transcript variant X1, mRNA
NM-001281588.1	1,65910510466387	0,881780027393881	92,6992474164119	7,68932434869424e-09	1,28677347827967e-06	NM_001281588.1	casein kinase 1, epsilon (Csnk1e), mRNA
XM-040751881.1	-1,67370452521762	0,287717496202707	92,5543728762682	7,78761251391101e-09	1,29823122249713e-06	XM_040751881.1	calcium/calmodulin dependent protein kinase II delta (Camk2d), transcript variant X4, mRNA
XM-040730882.1	-1,93985569079343	0,95769915392304	184,009513969686	7,80594548818459e-09	1,29823122249713e-06	XM_040730882.1	NLR family CARD domain containing 4 (Nlrc4), transcript variant X2, mRNA
XM-040729713.1	-1,93105898394391	2,7452246394835	183,919750157277	7,82831734556612e-09	1,29823122249713e-06	XM_040729713.1	shiftless antiviral inhibitor of ribosomal frameshifting (Shfl), transcript variant X2, mRNA
XM-005068353.3	2,51105505526645	6,80959961642959	92,3090091679745	7,95725232616982e-09	1,31566258221677e-06	XM_005068353.3	glutaredoxin 5 (Glrx5), mRNA
XM-040755570.1	-1,33447258652907	1,8965954266217	183,244585141965	7,99899430241085e-09	1,31566729193929e-06	XM_040755570.1	phosphofructokinase, platelet (LOC101840180), transcript variant X2, mRNA
XM-040747040.1	2,3057910119475	0,0645838201030547	183,221409353468	8,00492919910909e-09	1,31566729193929e-06	XM_040747040.1	coiled-coil and C2 domain containing 2A (Cc2d2a), transcript variant X4, mRNA
XM-040728983.1	-1,60079436329196	2,50337940729343	92,1693176778857	8,05565029668383e-09	1,31997951005551e-06	XM_040728983.1	centromere protein K (Cenpk), transcript variant X2, mRNA
XM-040748477.1	2,29047489706575	0,536919591891823	182,924681329193	8,08136917732705e-09	1,31997951005551e-06	XM_040748477.1	PWWP domain containing 2A (Pwwp2a), transcript variant X4, mRNA
XM-013119508.3	-2,79497014197127	1,16164320720202	182,84179384586	8,10287291592096e-09	1,31997951005551e-06	XM_013119508.3	NLR family CARD domain containing 5 (Nlrc5), transcript variant X3, mRNA
XM-021227023.2	-2,81717505614409	6,38430421121543	91,9673705005304	8,20028152278206e-09	1,33191866710034e-06	XM_021227023.2	ring finger protein 213 (Rnf213), transcript variant X1, mRNA
XM-040745139.1	-1,71203804526452	1,68747292759712	91,899970592258	8,24918777559967e-09	1,33593297865019e-06	XM_040745139.1	ral guanine nucleotide dissociation stimulator (Ralgds), transcript variant X1, mRNA
XM-040743195.1	0,935089074617049	3,00966284415095	91,8313362321191	8,29932056493802e-09	1,33800148870756e-06	XM_040743195.1	patatin like phospholipase domain containing 8 (Pnpla8), transcript variant X1, mRNA
XM-040757028.1	1,2727114278575	0,166652842233681	91,8162054058046	8,31041776449903e-09	1,33800148870756e-06	XM_040757028.1	tripartite motif containing 3 (Trim3), transcript variant X5, mRNA
XM-005086059.4	-1,16145748171558	1,90904688309829	91,7554023094525	8,35517707522413e-09	1,34129738023889e-06	XM_005086059.4	BCL2 like 1 (Bcl2l1), transcript variant X2, mRNA
XM-040750256.1	-1,65589214289437	3,91875691774981	91,6369938204224	8,44310679453303e-09	1,3514844336849e-06	XM_040750256.1	transmembrane protein 134 (Tmem134), transcript variant X3, mRNA
XM-040739328.1	-2,6339990346391	2,77738001225088	181,276895068169	8,52159117887098e-09	1,36010506145078e-06	XM_040739328.1	pyrin and HIN domain-containing protein 1-like (LOC101842449), transcript variant X2, mRNA
XM-040753578.1	-0,814694438607084	6,04592394388477	91,4871460559823	8,55584949597632e-09	1,3616375578265e-06	XM_040753578.1	basic leucine zipper and W2 domains 1 (Bzw1), transcript variant X1, mRNA
XM-005071241.4	-1,75364348179529	2,99567293537954	91,2938609335258	8,7037330058759e-09	1,3811923894152e-06	XM_005071241.4	minichromosome maintenance complex component 2 (Mcm2), mRNA
XM-013114015.3	-2,94521617499289	5,29175881684293	91,1264337114916	8,83411309044557e-09	1,39786550517698e-06	XM_013114015.3	epithelial stromal interaction 1 (Epsti1), transcript variant X1, mRNA
XM-040748476.1	2,28782492037522	0,544348013443823	179,941141516597	8,89895980020586e-09	1,40248304004465e-06	XM_040748476.1	PWWP domain containing 2A (Pwwp2a), transcript variant X3, mRNA
XM-040733379.1	1,36690552097323	1,37845886358879	179,888972999435	8,91408711892785e-09	1,40248304004465e-06	XM_040733379.1	ecotropic viral integration site 5 (Evi5), transcript variant X2, mRNA
XM-040757218.1	-2,27591755603507	3,63758503727896	179,788337654733	8,94335276291275e-09	1,40309009369061e-06	XM_040757218.1	tripartite motif-containing protein 30A (LOC106022651), transcript variant X1, mRNA
XM-040754765.1	-2,81633764500057	1,11567749186704	96,7860389565607	8,98860672882716e-09	1,40619495182082e-06	XM_040754765.1	beta-1,4-N-acetyl-galactosaminyltransferase 1 (B4galnt1), transcript variant X1, mRNA
XM-005069910.4	-1,47874683037279	10,7295693726327	90,7244103085705	9,15606379529227e-09	1,42834595206559e-06	XM_005069910.4	histone H3.3A (LOC101840088), mRNA
XM-040751892.1	-1,66165849495607	0,294828474947853	90,5870015027127	9,26905448928404e-09	1,44189933835556e-06	XM_040751892.1	calcium/calmodulin dependent protein kinase II delta (Camk2d), transcript variant X14, mRNA
XM-013116246.3	-1,74419805332461	2,34833707387844	178,570612403311	9,30646377500805e-09	1,44365212222204e-06	XM_013116246.3	tripartite motif containing 21 (Trim21), transcript variant X2, mRNA
XM-040736406.1	-4,69057334361845	0,562573398239375	178,46253925056	9,33950850988802e-09	1,44471993823545e-06	XM_040736406.1	apolipoprotein L6 (LOC101832069), transcript variant X3, mRNA
XM-005076799.4	-1,05043209788204	5,19685816383022	90,3009442628532	9,5092442685408e-09	1,46686733375949e-06	XM_005076799.4	glycyl-tRNA synthetase 1 (Gars1), mRNA
XM-040756739.1	-0,858541919326411	3,34548424065417	90,1647876581603	9,62597367330881e-09	1,4679932846247e-06	XM_040756739.1	nuclear transcription factor Y subunit gamma (Nfyc), transcript variant X2, mRNA
XM-040743200.1	1,10534975630709	2,89742267505505	90,1619979023322	9,62838184251201e-09	1,4679932846247e-06	XM_040743200.1	patatin like phospholipase domain containing 8 (Pnpla8), transcript variant X6, mRNA
XM-040741818.1	-1,82411175131304	5,94882281815378	177,524175146314	9,63222154709829e-09	1,4679932846247e-06	XM_040741818.1	sorting nexin 2 (Snx2), transcript variant X2, mRNA
XR-005874933.1	-5,36297848420782	-0,0873212142200895	177,505212384512	9,63824561045721e-09	1,4679932846247e-06	XR_005874933.1	uncharacterized LOC121137643 (LOC121137643), ncRNA
XM-005075280.4	-1,20225940471563	5,46546077484206	90,1376171358497	9,64945607559695e-09	1,4679932846247e-06	XM_005075280.4	WD repeat and FYVE domain containing 2 (Wdfy2), mRNA
XM-005064253.4	-3,11295690227426	0,791550556556205	90,0119797857886	9,75886410589532e-09	1,48055909720869e-06	XM_005064253.4	ADAM metallopeptidase domain 8 (Adam8), transcript variant X1, mRNA
XM-013114175.3	1,26609796744722	1,91194357036906	89,928788401129	9,83206179488567e-09	1,4875774809884e-06	XM_013114175.3	IQ motif and Sec7 domain ArfGEF 1 (Iqsec1), transcript variant X1, mRNA
XM-040753579.1	-0,787162284814612	6,11291549066204	89,7503463156516	9,9911188762197e-09	1,50751242847092e-06	XM_040753579.1	basic leucine zipper and W2 domains 1 (Bzw1), transcript variant X2, mRNA
XM-040751895.1	-1,70380992062828	0,28464046136268	89,7149724209332	1,00229858082195e-08	1,50819991355072e-06	XM_040751895.1	calcium/calmodulin dependent protein kinase II delta (Camk2d), transcript variant X16, mRNA
XM-005077183.4	-4,07222668726154	1,64211310425262	89,6764348191413	1,00578304430238e-08	1,50933051191725e-06	XM_005077183.4	programmed cell death 1 (Pdcd1), mRNA
XM-013114953.3	-2,99938344765269	-1,10124389749439	89,4614614862723	1,02546713606905e-08	1,53469910900481e-06	XM_013114953.3	LDL receptor related protein 8 (Lrp8), transcript variant X6, mRNA
XM-005064079.4	-2,16661784235083	4,37578076146842	89,3330540454923	1,0374272595851e-08	1,54452447543813e-06	XM_005064079.4	transmembrane protein 134 (Tmem134), transcript variant X1, mRNA
XM-040756409.1	4,1393786406471	1,76708733522258	89,3074171984268	1,03983350400873e-08	1,54452447543813e-06	XM_040756409.1	TMF1 regulated nuclear protein 1 (Trnp1), mRNA
XM-005087394.4	-1,53250752784682	7,05480810198721	89,3011482941251	1,04042283221604e-08	1,54452447543813e-06	XM_005087394.4	RAB5C, member RAS oncogene family (Rab5c), mRNA
XM-040750848.1	-3,51012875785687	2,88489500057828	174,932196370156	1,04977375710836e-08	1,55016883776968e-06	XM_040750848.1	deltex E3 ubiquitin ligase 3L (Dtx3l), transcript variant X3, mRNA
XM-021231641.2	-3,7447666469634	1,85764777752651	174,872374622393	1,05187540072506e-08	1,55016883776968e-06	XM_021231641.2	interferon stimulated exonuclease gene 20 (Isg20), transcript variant X2, mRNA
XM-005072617.4	1,04744548302295	4,61874622125275	89,1521465907953	1,05453921394221e-08	1,55016883776968e-06	XM_005072617.4	estrogen receptor binding site associated antigen 9 (Ebag9), transcript variant X2, mRNA
XM-040740037.1	2,29872534389385	1,59509404441077	174,770853141264	1,05545321418478e-08	1,55016883776968e-06	XM_040740037.1	protein phosphatase 2 regulatory subunit B''alpha (Ppp2r3a), transcript variant X3, mRNA
XM-040751890.1	-1,67370679371439	0,294740496003637	89,0989843160249	1,05962681652734e-08	1,55217059193384e-06	XM_040751890.1	calcium/calmodulin dependent protein kinase II delta (Camk2d), transcript variant X12, mRNA
XM-005075256.4	-0,965842667739611	2,25057153843612	88,9704248977246	1,07204213912238e-08	1,56492732594699e-06	XM_005075256.4	integrator complex subunit 9 (Ints9), transcript variant X1, mRNA
XM-005081433.4	-1,79263942518725	2,07103379526091	88,9220588599215	1,0767544373882e-08	1,56492732594699e-06	XM_005081433.4	chromatin assembly factor 1 subunit A (Chaf1a), mRNA
XM-005074382.4	-2,38823813183078	3,02734126999493	88,9212150389295	1,07683685328817e-08	1,56492732594699e-06	XM_005074382.4	toll like receptor 1 (Tlr1), mRNA
XM-040735820.1	-4,68101807632763	0,505171186987801	88,804680466627	1,08828588386882e-08	1,57741468899663e-06	XM_040735820.1	multidrug resistance protein 2 (LOC101833290), transcript variant X3, mRNA
XM-005077850.4	-1,63108534801256	2,5912392877418	88,7736702383617	1,09135507849517e-08	1,57772232604233e-06	XM_005077850.4	StAR related lipid transfer domain containing 5 (Stard5), transcript variant X1, mRNA
XM-040753158.1	-3,69844868805318	3,47594905323191	173,660791381926	1,09550974651985e-08	1,57959347889849e-06	XM_040753158.1	nuclear autoantigen Sp-100-like (LOC101840310), transcript variant X7, mRNA
XM-005079218.4	-5,48289435806026	2,09747958872105	88,6384084339322	1,10485452504233e-08	1,58570384813541e-06	XM_005079218.4	TNF receptor superfamily member 4 (Tnfrsf4), transcript variant X2, mRNA
XM-040728164.1	-2,07333728196716	3,07286458045523	88,6320827737416	1,10549033306558e-08	1,58570384813541e-06	XM_040728164.1	laccase domain containing 1 (Lacc1), transcript variant X4, mRNA
XM-013115731.3	2,52287447186788	0,760135253302317	88,4754519555372	1,12136311548978e-08	1,60430457745615e-06	XM_013115731.3	armadillo repeat containing 2 (Armc2), transcript variant X1, mRNA
XM-040742229.1	-1,62984571930531	2,30250514698081	172,702340982561	1,13152000963127e-08	1,61055263530172e-06	XM_040742229.1	membrane associated ring-CH-type finger 1 (Marchf1), transcript variant X9, mRNA
XM-040753852.1	-3,78597572030343	0,398515871206738	88,3715075865336	1,13203540620154e-08	1,61055263530172e-06	XM_040753852.1	peripherin (Prph), transcript variant X1, mRNA
XM-021230184.2	1,67659476268996	4,13250447215126	88,3478547752395	1,13447952906774e-08	1,61055263530172e-06	XM_021230184.2	nuclear assembly factor 1 ribonucleoprotein (Naf1), mRNA
XM-005066042.4	-6,02817631413367	5,75980865815782	172,020224263049	1,15798564449213e-08	1,63970767260086e-06	XM_005066042.4	ubiquitin specific peptidase 18 (Usp18), mRNA
XM-005081538.4	1,52809871025758	3,07903424349833	88,0334549339897	1,16752641787152e-08	1,64898923019276e-06	XM_005081538.4	biorientation of chromosomes in cell division 1 (Bod1), mRNA
XM-040736792.1	2,5597115626022	1,55966758354786	87,8282585880905	1,18966681603723e-08	1,67448188088196e-06	XM_040736792.1	calcium voltage-gated channel subunit alpha1 A (Cacna1a), mRNA
XM-040744669.1	1,49514918870941	1,98514418150295	87,8101741931658	1,19164019119696e-08	1,67448188088196e-06	XM_040744669.1	ATPase phospholipid transporting 11C (Atp11c), transcript variant X2, mRNA
XM-040754767.1	-2,78921370688359	1,20153315542136	170,301989966555	1,22789824588163e-08	1,72105209976058e-06	XM_040754767.1	beta-1,4-N-acetyl-galactosaminyltransferase 1 (B4galnt1), transcript variant X3, mRNA
XM-021230956.2	-2,75320012665994	5,44986794048368	87,4270803587229	1,23430349827038e-08	1,72565003515149e-06	XM_021230956.2	chromosome unknown C1orf162 homolog (CUNH1orf162), transcript variant X1, mRNA
XM-005072148.4	-2,97187349360435	-1,13681539528205	87,3654931828142	1,24131805001148e-08	1,73107444428874e-06	XM_005072148.4	LDL receptor related protein 8 (Lrp8), transcript variant X2, mRNA
XM-005085973.4	-1,48266167340518	2,49449930758207	87,0923763232732	1,27295936068748e-08	1,76749034835157e-06	XM_005085973.4	pyrroline-5-carboxylate reductase 3 (Pycr3), mRNA
XM-013114951.3	-2,9604103318177	-1,14068563743183	87,0844293946112	1,27389325539614e-08	1,76749034835157e-06	XM_013114951.3	LDL receptor related protein 8 (Lrp8), transcript variant X3, mRNA
XM-005077080.4	-5,14386721015692	10,3506685333054	169,160981004199	1,2770329005365e-08	1,76749034835157e-06	XM_005077080.4	C-C motif chemokine 8 (LOC101824449), mRNA
XM-005069589.4	-1,33722796217578	2,10336206212906	86,9243758632225	1,29286397077308e-08	1,78492799804931e-06	XM_005069589.4	mannose phosphate isomerase (Mpi), transcript variant X1, mRNA
XM-040731701.1	-2,10498987153221	1,81164373697599	168,677593829369	1,29853427341155e-08	1,78828570361296e-06	XM_040731701.1	caspase 3 (Casp3), transcript variant X1, mRNA
XM-040730793.1	1,16891835160535	3,85175377598349	168,536220714801	1,30490184031542e-08	1,79110276303746e-06	XM_040730793.1	Rho associated coiled-coil containing protein kinase 2 (Rock2), transcript variant X2, mRNA
XM-005066681.4	-1,27297490437925	4,6351830596529	86,8062370477649	1,30706651728251e-08	1,79110276303746e-06	XM_005066681.4	RWD domain containing 4 (Rwdd4), transcript variant X1, mRNA
XM-040755397.1	-3,22049466220023	1,87305573182226	86,6610988319789	1,32475097668844e-08	1,81084277070897e-06	XM_040755397.1	decaprenyl diphosphate synthase subunit 1 (Pdss1), transcript variant X3, mRNA
XM-040735818.1	-4,43423111297705	1,04617917583916	86,6206011111427	1,32973241984001e-08	1,81316402847518e-06	XM_040735818.1	multidrug resistance protein 2 (LOC101833290), transcript variant X1, mRNA
XM-040741227.1	-2,92050484721488	2,1908494443221	167,134032595713	1,37005953554394e-08	1,86355093080981e-06	XM_040741227.1	GTPase IMAP family member 7-like (LOC121138543), mRNA
XM-040757018.1	-2,97189706603804	-1,12493313786981	86,1283602219817	1,39196132173155e-08	1,88686572191751e-06	XM_040757018.1	LDL receptor related protein 8 (Lrp8), transcript variant X4, mRNA
XM-021225684.2	-2,9959729401975	2,69029311250727	166,637472281641	1,39403377977391e-08	1,88686572191751e-06	XM_021225684.2	XIAP associated factor 1 (Xaf1), transcript variant X1, mRNA
XM-040754707.1	-1,21906728646889	0,515375584962395	85,9981145757946	1,40895954810302e-08	1,90240542993743e-06	XM_040754707.1	timeless circadian regulator (Timeless), transcript variant X1, mRNA
XM-040754018.1	1,15364805092645	2,14663047880909	166,236670297601	1,41374028604056e-08	1,90420472088546e-06	XM_040754018.1	bromodomain containing 1 (Brd1), transcript variant X3, mRNA
XM-021233702.2	-2,59530783109302	0,911523892090901	85,9126337827871	1,42023994221761e-08	1,90830488002494e-06	XM_021233702.2	ubiquitin like with PHD and ring finger domains 1 (Uhrf1), transcript variant X1, mRNA
XM-021225729.2	-4,37900858160967	5,84040623754824	165,786736665634	1,43624880270254e-08	1,92146090170567e-06	XM_021225729.2	membrane-spanning 4-domains subfamily A member 4D (LOC101824907), mRNA
XM-040755729.1	-0,966351875056043	5,06108084200119	85,7853882413083	1,43721672614155e-08	1,92146090170567e-06	XM_040755729.1	chromosome unknown C6orf62 homolog (CUNH6orf62), transcript variant X2, mRNA
XM-040736334.1	1,50324331896293	3,35288910315013	85,7611979642802	1,44046938524219e-08	1,92146090170567e-06	XM_040736334.1	cysteine and histidine rich 1 (Cyhr1), transcript variant X1, mRNA
XR-005881640.1	2,65009309366139	1,4223259832866	165,418886002562	1,4549603937639e-08	1,9361140430173e-06	XR_005881640.1	uncharacterized LOC121144313 (LOC121144313), ncRNA
XM-040747039.1	2,82831891238362	0,758795174726888	165,128911588424	1,46991019919822e-08	1,94670472256256e-06	XM_040747039.1	coiled-coil and C2 domain containing 2A (Cc2d2a), transcript variant X3, mRNA
XM-040757192.1	-2,78325442419535	5,79374914191671	165,12777123321	1,46996934178724e-08	1,94670472256256e-06	XM_040757192.1	tripartite motif-containing protein 30A-like (LOC121144029), transcript variant X1, mRNA
XM-021227674.2	-2,86211730999978	5,28112399255031	85,4750794775034	1,4795634786233e-08	1,95472281204529e-06	XM_021227674.2	epithelial stromal interaction 1 (Epsti1), transcript variant X2, mRNA
XR-005877829.1	-10,6118151592125	5,55347515097862	164,394934215724	1,50855436248833e-08	1,98387202288884e-06	XR_005877829.1	uncharacterized LOC106022816 (LOC106022816), ncRNA
XM-040729455.1	1,62662403116404	1,34258747869317	164,390117346747	1,50881183835527e-08	1,98387202288884e-06	XM_040729455.1	dystonin (Dst), transcript variant X11, mRNA
XM-021226198.2	-2,25837596346526	-0,151040081312498	163,639844873642	1,54954603727879e-08	2,0201122600931e-06	XM_021226198.2	G protein-coupled receptor 68 (Gpr68), transcript variant X5, mRNA
XR-005874497.1	2,26378537826664	0,748965427290693	163,631226580655	1,55002130590452e-08	2,0201122600931e-06	XR_005874497.1	uncharacterized LOC121137252 (LOC121137252), ncRNA
XM-040753149.1	-2,20845285046137	6,7399317009364	84,973419689515	1,55096416647684e-08	2,0201122600931e-06	XM_040753149.1	SP110 nuclear body protein (Sp110), transcript variant X1, mRNA
XM-013118393.3	-2,51851025929917	0,479866117583583	84,9613991825614	1,55272101728948e-08	2,0201122600931e-06	XM_013118393.3	cell division cycle associated 7 (Cdca7), transcript variant X5, mRNA
XM-040742228.1	-1,59485249978474	2,29303995393207	163,54719708127	1,55466411440599e-08	2,0201122600931e-06	XM_040742228.1	membrane associated ring-CH-type finger 1 (Marchf1), transcript variant X8, mRNA
XM-040748706.1	-2,34251850706726	2,2719104700783	163,340108505484	1,5661752601259e-08	2,0302925484787e-06	XM_040748706.1	immunity-related GTPase family M protein 1 (LOC101837226), transcript variant X2, mRNA
XM-040742222.1	-1,56136002325147	2,0637758023942	162,868449894461	1,59276384766303e-08	2,04443927386957e-06	XM_040742222.1	membrane associated ring-CH-type finger 1 (Marchf1), transcript variant X2, mRNA
XM-040742223.1	-1,56136002325147	2,0637758023942	162,868449894461	1,59276384766303e-08	2,04443927386957e-06	XM_040742223.1	membrane associated ring-CH-type finger 1 (Marchf1), transcript variant X3, mRNA
XM-040742224.1	-1,56136002325147	2,0637758023942	162,868449894461	1,59276384766303e-08	2,04443927386957e-06	XM_040742224.1	membrane associated ring-CH-type finger 1 (Marchf1), transcript variant X4, mRNA
XM-040742225.1	-1,56136002325147	2,0637758023942	162,868449894461	1,59276384766303e-08	2,04443927386957e-06	XM_040742225.1	membrane associated ring-CH-type finger 1 (Marchf1), transcript variant X5, mRNA
XM-005068865.4	-1,66614786388841	1,417810330392	84,6618573075348	1,59721711242442e-08	2,04443927386957e-06	XM_005068865.4	SH3 domain binding protein 2 (Sh3bp2), transcript variant X1, mRNA
XM-021224452.2	1,47824657759921	2,23617147880632	84,6480578225806	1,59930060537385e-08	2,04443927386957e-06	XM_021224452.2	phosphatase and actin regulator 2 (Phactr2), transcript variant X5, mRNA
XM-005081966.4	1,53458287699951	4,11310198942094	84,297593480482	1,65323281785907e-08	2,10850182756234e-06	XM_005081966.4	DnaJ heat shock protein family (Hsp40) member B14 (Dnajb14), transcript variant X3, mRNA
XM-040739836.1	-2,13714203388544	0,958994701688192	84,1888755387256	1,6703684781312e-08	2,12465323652113e-06	XM_040739836.1	kinesin family member 23 (Kif23), transcript variant X3, mRNA
XM-013124303.3	-1,81829543059744	3,30941828984823	161,488897732618	1,67359147813757e-08	2,12465323652113e-06	XM_013124303.3	cyclin dependent kinase inhibitor 1A (Cdkn1a), transcript variant X2, mRNA
XM-040746900.1	-1,30103336172864	2,98016753336808	83,9872235789016	1,70267305636174e-08	2,15485064341484e-06	XM_040746900.1	transforming acidic coiled-coil containing protein 3 (Tacc3), transcript variant X3, mRNA
XM-040731702.1	-2,11714276350751	1,84224472843543	160,970591386087	1,70518204253999e-08	2,15485064341484e-06	XM_040731702.1	caspase 3 (Casp3), transcript variant X2, mRNA
XM-021232000.2	-1,74184806254048	-0,360427693277053	160,793490797301	1,7161344869896e-08	2,16373997510305e-06	XM_021232000.2	cyclin dependent kinase 20 (Cdk20), transcript variant X1, mRNA
XM-040749961.1	-2,20188010764233	3,8398856756744	160,589449265521	1,72885439941145e-08	2,17481219483139e-06	XM_040749961.1	mast cell immunoglobulin like receptor 1 (Milr1), transcript variant X3, mRNA
XM-005086058.4	-1,19666945876069	1,98958684031393	83,7989705015927	1,73345397915078e-08	2,17564233055961e-06	XM_005086058.4	BCL2 like 1 (Bcl2l1), transcript variant X1, mRNA
XM-040731871.1	1,04601872681224	5,58141012154251	83,6887703217346	1,75175708193774e-08	2,1936288683204e-06	XM_040731871.1	protein phosphatase 2 catalytic subunit beta (Ppp2cb), mRNA
XM-021227679.2	-1,89951294336435	2,58872645490188	160,080956933931	1,76103268919234e-08	2,20025495990854e-06	XM_021227679.2	laccase domain containing 1 (Lacc1), transcript variant X1, mRNA
XM-040746035.1	-2,01563722016428	1,91636631917218	83,5749350931248	1,77088801929803e-08	2,20120117680792e-06	XM_040746035.1	BUB1 mitotic checkpoint serine/threonine kinase B (Bub1b), transcript variant X1, mRNA
XM-005080831.4	1,63252155410516	6,31586007370458	83,563534839135	1,77281658355642e-08	2,20120117680792e-06	XM_005080831.4	akirin 2 (Akirin2), mRNA
XM-021232003.2	-1,78891043818931	-0,386159622200192	159,882991647041	1,77374786991077e-08	2,20120117680792e-06	XM_021232003.2	cyclin dependent kinase 20 (Cdk20), transcript variant X3, mRNA
XM-021232012.2	3,12083519132447	5,32146250203515	83,4881132660652	1,78563404854676e-08	2,2109832891692e-06	XM_021232012.2	heterogeneous nuclear ribonucleoprotein A0 (Hnrnpa0), mRNA
XM-040754520.1	-1,22693608330614	3,5394126460919	83,4078743418488	1,7993825110282e-08	2,22081720795583e-06	XM_040754520.1	mitofusin 1 (Mfn1), transcript variant X1, mRNA
XM-005063266.4	-4,68747662727659	6,1524701571013	83,3592856700144	1,80776462327306e-08	2,22081720795583e-06	XM_005063266.4	membrane-spanning 4-domains subfamily A member 4A (LOC101825174), transcript variant X1, mRNA
XR-005873716.1	-5,96489021747407	2,10967580213898	159,360595647808	1,8078158042348e-08	2,22081720795583e-06	XR_005873716.1	uncharacterized LOC121136665 (LOC121136665), ncRNA
XM-005067125.4	1,68136536171205	2,25898758154249	83,3310974794714	1,81264714820824e-08	2,22081720795583e-06	XM_005067125.4	solute carrier family 2 member 13 (Slc2a13), mRNA
XM-040733381.1	1,35613142228312	1,75589842333898	83,3251252621814	1,81368347238171e-08	2,22081720795583e-06	XM_040733381.1	ecotropic viral integration site 5 (Evi5), transcript variant X4, mRNA
XM-040750215.1	-3,37149047164799	2,9143627405004	159,210124713394	1,81776918006864e-08	2,22089569026794e-06	XM_040750215.1	secreted and transmembrane protein 1A (LOC101836439), transcript variant X1, mRNA
XM-005065165.4	1,03381471506647	4,03204831382257	83,2332935879175	1,8297010443867e-08	2,23053886258744e-06	XM_005065165.4	tousled like kinase 1 (Tlk1), transcript variant X1, mRNA
XM-005071580.4	3,71533038906406	4,83424767050683	83,2023295545004	1,83513701210683e-08	2,2322380254755e-06	XM_005071580.4	hes family bHLH transcription factor 1 (Hes1), mRNA
XM-040729454.1	1,63307362836908	1,34594217301141	158,704998823851	1,85165048635568e-08	2,24737464743969e-06	XM_040729454.1	dystonin (Dst), transcript variant X10, mRNA
XM-040729456.1	1,6635711847583	1,27539209948485	158,196864010463	1,88647527992001e-08	2,28462085215576e-06	XM_040729456.1	dystonin (Dst), transcript variant X12, mRNA
XM-040731443.1	-5,70546163909391	3,80990764291758	157,844567343127	1,91106614980143e-08	2,30933735353685e-06	XM_040731443.1	2'-5'-oligoadenylate synthase-like protein 1 (LOC101822825), transcript variant X2, mRNA
XM-040730632.1	1,00331527866821	2,07327903111641	82,6626259808287	1,93280496954532e-08	2,33050702266749e-06	XM_040730632.1	PHD finger protein 20 like 1 (Phf20l1), transcript variant X6, mRNA
XM-013124906.3	-2,61833092324381	0,0643411537090094	157,374947983728	1,9444270902076e-08	2,33941267166938e-06	XM_013124906.3	tumor necrosis factor receptor superfamily member 22 (LOC101822968), transcript variant X1, mRNA
XM-040741676.1	-3,99353932957121	0,723049129685928	82,5548465690754	1,95298832967159e-08	2,34460494603879e-06	XM_040741676.1	G protein subunit alpha L (Gnal), transcript variant X1, mRNA
XM-005065296.4	1,5541443671863	1,27985036509673	82,3366857329331	1,99455764274994e-08	2,38747445526498e-06	XM_005065296.4	APC regulator of WNT signaling pathway (Apc), transcript variant X10, mRNA
XM-040739996.1	-2,2488447475696	4,5500033669235	156,624397921361	1,99915846387876e-08	2,38747445526498e-06	XM_040739996.1	C-C chemokine receptor type 1 (LOC101834765), transcript variant X1, mRNA
XM-021231140.2	-1,48713251796996	5,36831340964323	82,2998766254516	2,00166716063249e-08	2,38747445526498e-06	XM_021231140.2	ecotropic viral integration site 2B (Evi2b), transcript variant X1, mRNA
XM-040731703.1	-2,0826443440439	1,84126540568981	156,519615176863	2,00694075105116e-08	2,38774636160315e-06	XM_040731703.1	caspase 3 (Casp3), transcript variant X3, mRNA
XM-005084866.4	-2,21435524493796	5,53904373388457	82,2541262991423	2,01054262303612e-08	2,38774636160315e-06	XM_005084866.4	BCL2 antagonist/killer 1 (Bak1), mRNA
XM-005067734.4	1,74298540324588	4,94188315587378	82,1444327909361	2,03200024465875e-08	2,40805110538701e-06	XM_005067734.4	SAP30 like (Sap30l), mRNA
XM-040752818.1	-2,19772658246628	1,60877932916793	82,0826669075084	2,04419360483714e-08	2,41070398477208e-06	XM_040752818.1	thymidylate synthetase (Tyms), transcript variant X1, mRNA
XM-013125244.3	-1,11109394988185	1,92929780652782	82,0740951050576	2,04589215385674e-08	2,41070398477208e-06	XM_013125244.3	BCL2 like 1 (Bcl2l1), transcript variant X3, mRNA
XM-040729577.1	-2,12629821965796	4,0117532947546	82,0668208999055	2,04733479801917e-08	2,41070398477208e-06	XM_040729577.1	microtubule interacting and trafficking domain containing 1 (Mitd1), transcript variant X1, mRNA
XM-040740881.1	-2,66942217983066	3,74995267572026	86,961032700944	2,06281973288821e-08	2,4237692963621e-06	XM_040740881.1	interferon-induced very large GTPase 1-like (LOC121138058), mRNA
XM-040756844.1	-3,69796906087766	6,29304276511458	155,641070204182	2,07359256647818e-08	2,43125426520575e-06	XM_040756844.1	interferon-induced very large GTPase 1-like (LOC101827335), mRNA
XM-005083743.4	-2,724903446088	5,25534744795992	155,528324034844	2,08233080427887e-08	2,43526941365212e-06	XM_005083743.4	interleukin 1 receptor antagonist (Il1rn), transcript variant X1, mRNA
XM-040740036.1	1,98168976483988	1,65913893795238	155,443330905084	2,08894633583952e-08	2,43526941365212e-06	XM_040740036.1	protein phosphatase 2 regulatory subunit B''alpha (Ppp2r3a), transcript variant X2, mRNA
XR-005877388.1	-2,10441494759933	2,10905455347788	155,426664337637	2,09024645456886e-08	2,43526941365212e-06	XR_005877388.1	uncharacterized LOC106021011 (LOC106021011), transcript variant X3, ncRNA
XM-021230610.2	-4,4310699872884	4,58199989837766	154,965504851426	2,12659562405957e-08	2,47240245774876e-06	XM_021230610.2	HECT and RLD domain containing E3 ubiquitin protein ligase family member 6 (Herc6), transcript variant X1, mRNA
XM-021233792.2	-3,23918666631374	1,06314130600204	154,570550126148	2,15831058015115e-08	2,50400301424932e-06	XM_021233792.2	uncharacterized LOC110342990 (LOC110342990), transcript variant X1, mRNA
XM-005066531.4	1,7829179384959	4,61085741610869	81,4574321333521	2,17227050523671e-08	2,51491543776084e-06	XM_005066531.4	small integral membrane protein 19 (Smim19), mRNA
XM-005084600.4	1,15934020546553	3,42378877719029	81,4100995010486	2,1823208914722e-08	2,51804273076907e-06	XM_005084600.4	suppressor of glucose, autophagy associated 1 (Soga1), transcript variant X1, mRNA
XM-040728440.1	1,12810010976107	1,77383276445673	154,254428876711	2,18409109814281e-08	2,51804273076907e-06	XM_040728440.1	nuclear receptor coactivator 7 (Ncoa7), transcript variant X3, mRNA
XM-040746898.1	-1,27657606793952	2,92028498962539	81,3097290230365	2,20380320683852e-08	2,53052664572948e-06	XM_040746898.1	transforming acidic coiled-coil containing protein 3 (Tacc3), transcript variant X1, mRNA
XM-040753159.1	-3,25851174123764	3,1209195780055	154,012242742623	2,20408394284347e-08	2,53052664572948e-06	XM_040753159.1	nuclear autoantigen Sp-100-like (LOC101840310), transcript variant X8, mRNA
XM-021235576.2	1,46080102223444	3,98870516445575	81,2478305597171	2,21716756280871e-08	2,540266835862e-06	XM_021235576.2	glutaminase (Gls), transcript variant X1, mRNA
XM-040728851.1	-2,59921367903317	3,94967863963037	153,696877007034	2,23043707029738e-08	2,54675742260776e-06	XM_040728851.1	baculoviral IAP repeat-containing protein 1b-like (LOC101825710), mRNA
XM-005065301.4	1,37611489794987	5,7167392697835	81,1618113783181	2,23588842753142e-08	2,54675742260776e-06	XM_005065301.4	mitogen-activated protein kinase kinase kinase 2 (Map3k2), transcript variant X1, mRNA
XM-021227415.2	-2,62445067612028	0,0370840600193394	153,622947810654	2,23666766254665e-08	2,54675742260776e-06	XM_021227415.2	tumor necrosis factor receptor superfamily member 22 (LOC101822968), transcript variant X2, mRNA
XM-005067398.4	-1,12066510951869	3,37566750138397	81,124397428447	2,24408539801367e-08	2,54994592633553e-06	XM_005067398.4	replication protein A1 (Rpa1), transcript variant X2, mRNA
XM-040748708.1	-2,32159572014028	2,48802687352009	153,416279628835	2,25419264545975e-08	2,55617114276939e-06	XM_040748708.1	immunity-related GTPase family M protein 1 (LOC101837226), transcript variant X5, mRNA
XR-005874102.1	-4,04597344321597	0,95607392884515	153,319776988268	2,26243038975123e-08	2,56025524269717e-06	XR_005874102.1	uncharacterized LOC121136914 (LOC121136914), ncRNA
XM-040729462.1	1,59076184889944	0,841498300495002	153,149159991704	2,27708038883384e-08	2,57156415936523e-06	XM_040729462.1	dystonin (Dst), transcript variant X17, mRNA
XM-040756162.1	-1,78890935624005	-0,388774377592941	152,804972560979	2,30697034795807e-08	2,60000266317626e-06	XM_040756162.1	cyclin dependent kinase 20 (Cdk20), transcript variant X4, mRNA
XM-040729765.1	-1,40260944509114	2,08964711662243	152,648515455233	2,320707781439e-08	2,61015817764129e-06	XM_040729765.1	stomatin like 1 (Stoml1), transcript variant X3, mRNA
XM-040742767.1	-1,33350410128281	1,65502513564293	80,7283624506423	2,33291427862928e-08	2,61855402689072e-06	XM_040742767.1	zinc finger protein 410 (Znf410), transcript variant X1, mRNA
XM-005070695.4	-3,9682976820336	0,000803418778661705	152,31334748224	2,35045737260093e-08	2,62864959340252e-06	XM_005070695.4	autoimmune regulator (Aire), transcript variant X2, mRNA
XM-040728929.1	-1,17862573201708	2,5839856139773	152,273407277424	2,35403190075245e-08	2,62864959340252e-06	XM_040728929.1	endoplasmic reticulum aminopeptidase 1 (Erap1), transcript variant X3, mRNA
XM-040740737.1	-0,996554305661633	2,18702568723794	80,6034654782967	2,36172710382961e-08	2,62864959340252e-06	XM_040740737.1	integrator complex subunit 9 (Ints9), transcript variant X2, mRNA
XM-021223587.2	-2,42926352793657	2,17930504743992	152,179887808529	2,36242631874609e-08	2,62864959340252e-06	XM_021223587.2	hematopoietic SH2 domain containing (Hsh2d), transcript variant X1, mRNA
XM-040735819.1	-4,87389281026069	-0,351479246640862	152,143427197217	2,36570847443331e-08	2,62864959340252e-06	XM_040735819.1	multidrug resistance protein 2 (LOC101833290), transcript variant X2, mRNA
XM-005064375.4	-1,901658926342	3,16009447169857	80,5385310696221	2,37686190488961e-08	2,63573939428964e-06	XM_005064375.4	kinesin family member 22 (Kif22), mRNA
XM-040733492.1	-1,23288544873097	1,26471920481686	151,442199316277	2,42987383950757e-08	2,6877389174754e-06	XM_040733492.1	PX domain containing serine/threonine kinase like (Pxk), transcript variant X4, mRNA
XM-040752526.1	2,28881977788323	0,276973908122259	80,2995644626559	2,43348808260485e-08	2,6877389174754e-06	XM_040752526.1	interferon stimulated exonuclease gene 20 like 2 (Isg20l2), transcript variant X1, mRNA
XM-040756567.1	-1,47567090228464	3,7885243337171	80,2482963057172	2,4458296105921e-08	2,69597793244188e-06	XM_040756567.1	tyrosyl-tRNA synthetase 1 (Yars1), mRNA
XM-021234867.2	-1,54322693517503	2,02700139341815	150,785576947565	2,49179523350511e-08	2,72744642059028e-06	XM_021234867.2	strawberry notch homolog 2 (Sbno2), transcript variant X4, mRNA
XM-040746319.1	-5,18068470705112	2,11266794785123	150,775129661566	2,49279514066944e-08	2,72744642059028e-06	XM_040746319.1	sialic acid binding Ig like lectin 1 (Siglec1), transcript variant X5, mRNA
XM-005079750.4	-1,34170882250929	4,217759570034	80,0495816120659	2,49432175061214e-08	2,72744642059028e-06	XM_005079750.4	serine hydroxymethyltransferase 2 (Shmt2), mRNA
XM-040730631.1	0,997317041378852	2,0936392256676	80,0442432852769	2,49563900054191e-08	2,72744642059028e-06	XM_040730631.1	PHD finger protein 20 like 1 (Phf20l1), transcript variant X5, mRNA
XM-013116691.3	-1,69073342792087	4,61992439978214	80,0303425071308	2,49907266554158e-08	2,72744642059028e-06	XM_013116691.3	opioid growth factor receptor (Ogfr), transcript variant X2, mRNA
XM-040756859.1	-2,83078739244964	3,67358524671834	150,632689936984	2,50647457083646e-08	2,73012922484956e-06	XM_040756859.1	interferon-induced very large GTPase 1-like (LOC101842856), mRNA
XM-040729786.1	1,88515857685144	3,22022973365257	79,9726637853201	2,51337579822812e-08	2,73225718664074e-06	XM_040729786.1	Dmx like 2 (Dmxl2), transcript variant X1, mRNA
XM-013120984.3	-1,18267174017006	2,65972291557177	79,9441852963777	2,52047115280885e-08	2,73364162917886e-06	XM_013120984.3	nicotinamide nucleotide adenylyltransferase 3 (Nmnat3), transcript variant X1, mRNA
XM-005085634.4	2,00602353492235	1,73400344923484	79,9272934001191	2,52469016940559e-08	2,73364162917886e-06	XM_005085634.4	protein phosphatase 1 regulatory subunit 3E (Ppp1r3e), mRNA
XM-005080651.4	-1,92388290802126	4,39526490636059	79,9047820042159	2,53032485660146e-08	2,73364162917886e-06	XM_005080651.4	TRAF-type zinc finger domain containing 1 (Trafd1), transcript variant X1, mRNA
XM-005063185.3	1,63989280864056	2,98422324996457	79,8883375936999	2,53444972138849e-08	2,73364162917886e-06	XM_005063185.3	FRAT regulator of WNT signaling pathway 1 (Frat1), mRNA
XM-040755924.1	1,34932079502658	1,08932271397118	79,8463140015661	2,54502452247632e-08	2,73969657366924e-06	XM_040755924.1	kinesin family member 13A (Kif13a), transcript variant X2, mRNA
XM-005063347.4	-2,86136845747652	0,447356579119379	79,7730163093703	2,56358579033129e-08	2,75430859309834e-06	XM_005063347.4	NLR family pyrin domain containing 6 (Nlrp6), mRNA
XM-005068120.4	-1,44488272219074	4,95211355844781	79,7170062733046	2,57786992818803e-08	2,76427745464575e-06	XM_005068120.4	heterogeneous nuclear ribonucleoprotein D like (Hnrnpdl), transcript variant X2, mRNA
XM-040751899.1	-1,71001330589274	-0,0662857318374359	149,813717004847	2,58683739071697e-08	2,76427809680087e-06	XM_040751899.1	calcium/calmodulin dependent protein kinase II delta (Camk2d), transcript variant X20, mRNA
XM-040733490.1	-1,26233860049709	1,30850609079417	149,803269893972	2,58788167471761e-08	2,76427809680087e-06	XM_040733490.1	PX domain containing serine/threonine kinase like (Pxk), transcript variant X2, mRNA
XM-021231107.2	-3,87123449165094	5,25029340374314	149,719601124821	2,59626280287134e-08	2,76787677655921e-06	XM_021231107.2	schlafen family member 12 (LOC101844930), mRNA
NM-001281945.1	-3,06669900922713	5,23272141471412	79,5929921613992	2,60981041899694e-08	2,77398340715288e-06	NM_001281945.1	eukaryotic translation initiation factor 2 alpha kinase 2 (Eif2ak2), transcript variant 1, mRNA
XM-013112267.3	-5,9775888284349	6,81351519306396	79,5844091849179	2,61203710654697e-08	2,77398340715288e-06	XM_013112267.3	interferon induced protein with tetratricopeptide repeats 2 (Ifit2), mRNA
XM-013126209.3	-1,47637718391783	4,22349157140248	149,3921400799	2,62936899034304e-08	2,78306752101857e-06	XM_013126209.3	2',3'-cyclic nucleotide 3' phosphodiesterase (LOC101830936), transcript variant X2, mRNA
XM-040740343.1	-0,988863126474536	2,96271452438688	149,379368533884	2,63067008179721e-08	2,78306752101857e-06	XM_040740343.1	5-azacytidine induced 2 (Azi2), transcript variant X3, mRNA
XM-013112358.3	1,17094820614501	3,3457121638146	79,4551382177414	2,64582866030786e-08	2,78481586406031e-06	XM_013112358.3	protein tyrosine phosphatase receptor type A (Ptpra), transcript variant X4, mRNA
XR-002384050.2	-3,91875592472697	-1,14076519239576	149,218709435111	2,64710108454968e-08	2,78481586406031e-06	XR_002384050.2	uncharacterized LOC110342059 (LOC110342059), ncRNA
XM-040732466.1	2,51722729896695	1,44611152402973	79,4489778513514	2,64745097897954e-08	2,78481586406031e-06	XM_040732466.1	proline rich transmembrane protein 1 (Prrt1), mRNA
XM-040731371.1	-5,08145542005583	0,491175239707433	148,824934915586	2,68787958076056e-08	2,82196695756505e-06	XM_040731371.1	2'-5'-oligoadenylate synthase 1A-like (LOC121133963), mRNA
XM-040740640.1	-2,21107325419269	1,03639533645637	79,1893721583794	2,71682516264585e-08	2,84694407555891e-06	XM_040740640.1	spindle and kinetochore associated complex subunit 3 (Ska3), mRNA
XM-005065617.4	2,46219251721667	1,42655245066943	83,8231912014173	2,73454721051769e-08	2,85838449268885e-06	XM_005065617.4	transmembrane protein 171 (Tmem171), transcript variant X3, mRNA
XM-021227501.2	-3,997634996943	-0,0362956023364232	148,349455246799	2,73809466288643e-08	2,85838449268885e-06	XM_021227501.2	autoimmune regulator (Aire), transcript variant X3, mRNA
XM-040751363.1	0,919505181608617	0,804982867009166	79,0746620913168	2,74811573955869e-08	2,86343289813942e-06	XM_040751363.1	cyclin dependent kinase 8 (Cdk8), transcript variant X3, mRNA
XM-005073337.3	-2,00916984754856	0,500353692374783	78,9661080710121	2,77809348392382e-08	2,88921722328077e-06	XM_005073337.3	cellular communication network factor 6 (Ccn6), mRNA
XM-005086523.2	1,24908295642856	5,18443948179893	78,8877081144968	2,79996832388032e-08	2,90649343454825e-06	XM_005086523.2	small ArfGAP 1 (Smap1), transcript variant X1, mRNA
XM-040732197.1	1,44178875044716	5,0150588462959	78,8604587887017	2,80761575604334e-08	2,90838672572902e-06	XM_040732197.1	receptor accessory protein 3 (Reep3), transcript variant X1, mRNA
XM-040739997.1	-2,23293409033611	5,66972334445023	78,8326593824849	2,81544131389193e-08	2,90838672572902e-06	XM_040739997.1	C-C chemokine receptor type 1 (LOC101834765), transcript variant X2, mRNA
NM-001281634.1	-2,46302048660958	2,77694588544043	78,8250349340466	2,8175918047679e-08	2,90838672572902e-06	NM_001281634.1	cyclin A2 (Ccna2), mRNA
XM-040728789.1	-2,70067979103663	3,77092221412293	147,551755925767	2,8248054998803e-08	2,90878606553682e-06	XM_040728789.1	poly(ADP-ribose) polymerase family member 12 (Parp12), transcript variant X2, mRNA
XM-005076097.4	-1,31363547536082	3,91154199277463	78,7864126138734	2,82851317759176e-08	2,90878606553682e-06	XM_005076097.4	chromosome unknown C2orf68 homolog (CUNH2orf68), mRNA
XM-040733274.1	2,21442828232809	3,85069745670634	78,7487277246282	2,83921449175544e-08	2,9143639608309e-06	XM_040733274.1	NIPA magnesium transporter 1 (Nipa1), mRNA
XM-040749305.1	-4,9705242756624	1,61834729252399	147,337896709288	2,84859118761135e-08	2,91856400268366e-06	XM_040749305.1	schlafen family member 11 (Slfn11), transcript variant X2, mRNA
XM-040748705.1	-2,4981694277932	2,31376540033148	147,243355453854	2,85918021562282e-08	2,92398830051027e-06	XM_040748705.1	immunity-related GTPase family M protein 1 (LOC101837226), transcript variant X1, mRNA
XR-005877389.1	-2,12611759541168	2,04760534136837	147,188718342574	2,86532063322817e-08	2,92485150923091e-06	XR_005877389.1	uncharacterized LOC106021011 (LOC106021011), transcript variant X4, ncRNA
XM-005079294.4	1,49370247222565	2,61520267229038	78,5738421158443	2,88946442724818e-08	2,93260131205035e-06	XM_005079294.4	solute carrier family 25 member 33 (Slc25a33), transcript variant X1, mRNA
XM-040749617.1	-1,13178111384529	6,09996854807334	78,5623916056824	2,89278855753357e-08	2,93260131205035e-06	XM_040749617.1	LIM and SH3 protein 1 (Lasp1), mRNA
XM-005087080.4	-2,43190823135769	2,13429370264138	146,913153438338	2,89652433366514e-08	2,93260131205035e-06	XM_005087080.4	hematopoietic SH2 domain containing (Hsh2d), transcript variant X3, mRNA
XM-005068405.4	-2,12857327412728	0,333006762063104	78,5451382108964	2,89780525796429e-08	2,93260131205035e-06	XM_005068405.4	G protein-coupled receptor 68 (Gpr68), transcript variant X2, mRNA
XM-040746318.1	-5,18183971630461	2,12176831007391	146,887365441664	2,89946457406108e-08	2,93260131205035e-06	XM_040746318.1	sialic acid binding Ig like lectin 1 (Siglec1), transcript variant X4, mRNA
XM-040746316.1	-5,19023855548652	2,12256076494741	146,828742512688	2,90616141291949e-08	2,93400105789883e-06	XM_040746316.1	sialic acid binding Ig like lectin 1 (Siglec1), transcript variant X1, mRNA
NM-001281635.1	-6,27815623133167	6,2026891032218	78,4892053589774	2,91413472277377e-08	2,93668204252662e-06	NM_001281635.1	myxovirus (influenza virus) resistance 2 (mouse) (Mx2), mRNA
XM-005086589.4	3,99957284940424	3,3567418067036	78,3961244453764	2,941534937125e-08	2,95889481544245e-06	XM_005086589.4	cytochrome P450 2S1 (LOC101828339), transcript variant X1, mRNA
XM-013125607.3	-1,61249656772153	4,28788318475063	78,3706612300785	2,94907995251299e-08	2,96109075086504e-06	XM_013125607.3	small nuclear ribonucleoprotein polypeptide A (Snrpa), mRNA
XM-021234866.2	-1,50772832564275	2,0128354599731	146,218329044029	2,97696970972213e-08	2,98078583811279e-06	XM_021234866.2	strawberry notch homolog 2 (Sbno2), transcript variant X2, mRNA
XM-005074523.4	-1,64971929589881	4,66743271818916	78,2687543321252	2,97949040750083e-08	2,98078583811279e-06	XM_005074523.4	opioid growth factor receptor (Ogfr), transcript variant X1, mRNA
XM-040746875.1	-1,78600103529039	2,16470237306788	146,070266421467	2,99444550956404e-08	2,99033017757983e-06	XM_040746875.1	leupaxin (Lpxn), transcript variant X5, mRNA
XM-040737760.1	-2,77547988722207	2,02702574386608	145,770148599988	3,03023489446916e-08	3,02060815545424e-06	XM_040737760.1	nucleotide binding oligomerization domain containing 1 (Nod1), transcript variant X3, mRNA
XM-013126234.3	-1,8113042828668	3,35760998498969	145,693373709534	3,0394699630054e-08	3,02435476102721e-06	XM_013126234.3	5'-nucleotidase, cytosolic IIIA (Nt5c3a), transcript variant X4, mRNA
XM-040732592.1	-2,09095202781547	8,14387282831852	145,621958998516	3,04808960094128e-08	3,02747662090613e-06	XM_040732592.1	H-2 class I histocompatibility antigen, Q10 alpha chain (LOC101831377), transcript variant X3, mRNA
XM-040730633.1	0,941418453749471	2,07996589756478	77,9007148414795	3,0922333538874e-08	3,06580780493856e-06	XM_040730633.1	PHD finger protein 20 like 1 (Phf20l1), transcript variant X7, mRNA
XM-005078689.4	-0,705880293026983	4,03267647783892	77,8572199725849	3,10586530010053e-08	3,07145355177681e-06	XM_005078689.4	EFR3 homolog A (Efr3a), transcript variant X1, mRNA
XM-040743727.1	-2,40136232997624	0,982649102056705	145,123481282641	3,10905138244828e-08	3,07145355177681e-06	XM_040743727.1	C-type lectin domain containing 7A (Clec7a), transcript variant X3, mRNA
XM-005067842.4	-2,40222457818972	0,832002513293235	77,8290383006599	3,11473324148851e-08	3,07157193799931e-06	XM_005067842.4	aurora kinase B (Aurkb), transcript variant X1, mRNA
XM-021229768.2	1,20425752503693	1,95588576102292	77,7222085932826	3,14860387901915e-08	3,09354071096386e-06	XM_021229768.2	LSM family member 14B (Lsm14b), transcript variant X1, mRNA
XM-021227444.2	-1,25676343713762	1,99309983547674	144,75098146953	3,15553120967984e-08	3,09354071096386e-06	XM_021227444.2	caspase 8 (Casp8), transcript variant X2, mRNA
XM-040739100.1	-1,50772775490708	2,01072700363359	144,749398611408	3,15573042919086e-08	3,09354071096386e-06	XM_040739100.1	strawberry notch homolog 2 (Sbno2), transcript variant X3, mRNA
XM-005070194.4	-2,63118220440504	3,38439714637798	77,6806608479358	3,16188625311684e-08	3,09354071096386e-06	XM_005070194.4	thymidine kinase 1 (Tk1), mRNA
XM-005072077.3	-1,75542116641029	1,39294509185617	77,6708872477885	3,16501974086373e-08	3,09354071096386e-06	XM_005072077.3	MAPK interacting serine/threonine kinase 1 (Mknk1), transcript variant X7, mRNA
XM-040751604.1	-3,43385046901812	5,25744220875774	144,612675078615	3,17299375080877e-08	3,09585524548876e-06	XM_040751604.1	interferon induced protein 44 like (Ifi44l), transcript variant X2, mRNA
XM-040730627.1	0,906528746843534	2,00394893511118	77,589026426805	3,19139981417152e-08	3,10832210472325e-06	XM_040730627.1	PHD finger protein 20 like 1 (Phf20l1), transcript variant X1, mRNA
XM-040752058.1	2,32220384737673	3,7781189458192	77,4688452472288	3,23056926868214e-08	3,14093234672012e-06	XM_040752058.1	sortilin 1 (Sort1), transcript variant X2, mRNA
XM-040752057.1	2,3144216981894	3,78730446855174	77,4397372910877	3,24013570480919e-08	3,14469690970796e-06	XM_040752057.1	sortilin 1 (Sort1), transcript variant X1, mRNA
XM-040742127.1	-3,01071653295707	7,84400709787444	77,4150908841278	3,24826026842297e-08	3,14705131690158e-06	XM_040742127.1	bone marrow stromal cell antigen 2 (Bst2), transcript variant X2, mRNA
XM-040729460.1	1,51579672647249	0,899612490826373	143,950300893092	3,25819549504838e-08	3,15114865181352e-06	XM_040729460.1	dystonin (Dst), transcript variant X16, mRNA
XM-040737448.1	1,71547693251153	1,82686507825873	77,362608403189	3,26563582664283e-08	3,15282295263153e-06	XM_040737448.1	protein associated with LIN7 2, MAGUK family member (Pals2), transcript variant X3, mRNA
XM-021230960.2	-3,02274320928417	2,80503638169634	143,779780355429	3,28055752439223e-08	3,16097316823965e-06	XM_021230960.2	chromosome unknown C1orf162 homolog (CUNH1orf162), transcript variant X4, mRNA
XM-040754127.1	-1,16619737502867	2,43921522912469	143,742080453972	3,28552549357083e-08	3,16097316823965e-06	XM_040754127.1	DNA dC-_dU-editing enzyme APOBEC-3 (LOC101832694), transcript variant X2, mRNA
XM-021223764.2	-1,80777434992802	3,35573613668619	143,531988636763	3,31337112564654e-08	3,1822192529166e-06	XM_021223764.2	5'-nucleotidase, cytosolic IIIA (Nt5c3a), transcript variant X5, mRNA
XM-013116765.3	-4,16114820623013	3,16455322029704	143,17547445998	3,36125280614927e-08	3,22098840722139e-06	XM_013116765.3	interferon-inducible GTPase 1-like (LOC101833418), mRNA
XM-021223589.2	-2,36050651725784	2,24003199048637	143,144848981841	3,36540328655429e-08	3,22098840722139e-06	XM_021223589.2	hematopoietic SH2 domain containing (Hsh2d), transcript variant X4, mRNA
XM-040728507.1	-1,25545858917286	5,40536148409832	77,0182350095718	3,38222415626797e-08	3,22799300009355e-06	XM_040728507.1	staphylococcal nuclease and tudor domain containing 1 (Snd1), mRNA
XM-040735524.1	-1,91795716847386	6,36045800339629	76,9922815880641	3,39119502343126e-08	3,22799300009355e-06	XM_040735524.1	FXYD domain containing ion transport regulator 5 (Fxyd5), transcript variant X8, mRNA
XM-040746317.1	-5,27283158432852	2,04475792851244	142,940043654267	3,39331265935982e-08	3,22799300009355e-06	XM_040746317.1	sialic acid binding Ig like lectin 1 (Siglec1), transcript variant X2, mRNA
XM-013112078.3	-2,20598020410596	2,96031625166619	76,9781143913129	3,39610302233513e-08	3,22799300009355e-06	XM_013112078.3	Fas cell surface death receptor (Fas), transcript variant X1, mRNA
XM-040743275.1	-1,95152254814816	6,2305749347742	76,9009430367508	3,42297575685556e-08	3,24794524392769e-06	XM_040743275.1	nicotinamide phosphoribosyltransferase (Nampt), mRNA
XM-040737637.1	0,885133823936195	4,55752553578318	76,8671972858391	3,43480038906703e-08	3,25357490027165e-06	XM_040737637.1	SMAD family member 4 (Smad4), transcript variant X1, mRNA
XM-040750386.1	-3,65140890848722	6,15037036447837	141,891822692158	3,54043161031173e-08	3,34344912706154e-06	XM_040750386.1	interferon-induced GTP-binding protein Mx1 (LOC101844121), transcript variant X1, mRNA
XM-040733491.1	-1,23448730194801	1,25503322280933	141,882385688941	3,54178932951435e-08	3,34344912706154e-06	XM_040733491.1	PX domain containing serine/threonine kinase like (Pxk), transcript variant X3, mRNA
XM-040739110.1	-1,28560216449927	5,77133480111917	141,192790272279	3,64265821019797e-08	3,43280131399271e-06	XM_040739110.1	calponin 2 (Cnn2), transcript variant X1, mRNA
XM-040739840.1	-2,32801652075139	0,627720176829367	140,928667529055	3,68217230868803e-08	3,46412748850065e-06	XM_040739840.1	kinesin family member 23 (Kif23), transcript variant X7, mRNA
XR-005879003.1	-4,62592227867899	-1,40626947053386	140,769981597538	3,70615169036207e-08	3,47492851862091e-06	XR_005879003.1	uncharacterized LOC121141994 (LOC121141994), ncRNA
XM-040731461.1	-2,17848827228049	-0,0668981313255346	76,1100899459709	3,71230381866244e-08	3,47492851862091e-06	XM_040731461.1	DNA polymerase epsilon, catalytic subunit (Pole), transcript variant X1, mRNA
XM-040728924.1	-1,4781738462023	0,284568920967578	140,698447277082	3,71702062838941e-08	3,47492851862091e-06	XM_040728924.1	POC5 centriolar protein (Poc5), transcript variant X6, mRNA
XM-021227502.2	-3,90904676430505	0,00867419525731618	140,686609068674	3,71882289313516e-08	3,47492851862091e-06	XM_021227502.2	autoimmune regulator (Aire), transcript variant X4, mRNA
XM-040750601.1	0,823224027873004	4,91522524802464	76,0554941202014	3,73325068503195e-08	3,48251749713183e-06	XM_040750601.1	CGG triplet repeat binding protein 1 (Cggbp1), transcript variant X1, mRNA
XM-005065412.4	-1,45344068930891	3,33498827926353	76,0323044180455	3,74218733291894e-08	3,48496717155338e-06	XM_005065412.4	CTD phosphatase subunit 1 (Ctdp1), transcript variant X1, mRNA
XM-040745711.1	1,51304238685337	1,55462223669172	140,446807394941	3,75554986884011e-08	3,4915233326065e-06	XM_040745711.1	catenin delta 1 (Ctnnd1), transcript variant X15, mRNA
XM-013115152.3	-2,70955312290159	5,28721694064707	75,9405647777549	3,77777319704714e-08	3,50501949626698e-06	XM_013115152.3	phospholipase A and acyltransferase 3 (LOC101830643), transcript variant X1, mRNA
XM-005064218.4	1,30563572556136	4,6365182063007	75,9265776953999	3,7832315134459e-08	3,50501949626698e-06	XM_005064218.4	HRas proto-oncogene, GTPase (Hras), transcript variant X1, mRNA
XM-040739843.1	-2,49327253449003	0,21429853375271	140,226138086982	3,78971896578667e-08	3,50501949626698e-06	XM_040739843.1	kinesin family member 23 (Kif23), transcript variant X10, mRNA
XM-040731372.1	-5,43573021416448	6,46761382770865	75,8953371506017	3,79545425678627e-08	3,50501949626698e-06	XM_040731372.1	2'-5'-oligoadenylate synthase 1A-like (LOC121133964), mRNA
NM-001287615.1	-1,79849444090046	6,32674419793368	75,7829038404067	3,83980515494528e-08	3,5340359890085e-06	NM_001287615.1	fibrinogen like 2 (Fgl2), mRNA
XM-040748325.1	-2,5853087660854	5,19774600634988	75,7758591751907	3,8426029916761e-08	3,5340359890085e-06	XM_040748325.1	phospholipase A and acyltransferase 3 (LOC101830643), transcript variant X3, mRNA
XM-021227113.2	-3,11457726395674	2,01558871933356	139,867189012071	3,84607349955474e-08	3,5340359890085e-06	XM_021227113.2	tweety family member 2 (Ttyh2), transcript variant X2, mRNA
XR-001197105.3	-3,31455624392341	-0,0608869153645254	139,746343379837	3,86526449680387e-08	3,54577020882885e-06	XR_001197105.3	uncharacterized LOC106022003 (LOC106022003), ncRNA
XM-040746321.1	-1,68924634262888	3,65665266304396	139,557046138238	3,89554984320177e-08	3,56762594595314e-06	XM_040746321.1	cell division cycle 25B (Cdc25b), transcript variant X2, mRNA
XM-021228841.2	1,60304793021627	5,86254608511051	75,5764411624402	3,92274354025902e-08	3,57729398082979e-06	XM_021228841.2	Y-box binding protein 3 (Ybx3), mRNA
XM-040744670.1	1,4520388009859	1,36627853080297	139,337547335053	3,93101249370275e-08	3,57729398082979e-06	XM_040744670.1	ATPase phospholipid transporting 11C (Atp11c), transcript variant X3, mRNA
XM-040744671.1	1,4520388009859	1,36627853080297	139,337547335053	3,93101249370275e-08	3,57729398082979e-06	XM_040744671.1	ATPase phospholipid transporting 11C (Atp11c), transcript variant X4, mRNA
XM-021233530.2	-1,51121878551602	0,955134041262683	139,331359153287	3,9320176849987e-08	3,57729398082979e-06	XM_021233530.2	transmembrane and coiled-coil domains 4 (Tmco4), transcript variant X2, mRNA
XM-013112860.3	-3,65450565958884	0,561427471497198	75,4612589373143	3,96987083245037e-08	3,60080748553231e-06	XM_013112860.3	ribonuclease P and MRP subunit p25 (Rpp25), mRNA
XM-040744674.1	1,48308019396423	1,3797960238139	139,093368596222	3,97090351783495e-08	3,60080748553231e-06	XM_040744674.1	ATPase phospholipid transporting 11C (Atp11c), transcript variant X7, mRNA
XM-005085622.4	-2,59563108225829	3,25221452139686	75,4366855330986	3,98000576640536e-08	3,60314489252409e-06	XM_005085622.4	receptor interacting serine/threonine kinase 3 (Ripk3), mRNA
XM-005071857.4	1,97882646173613	4,46519359366424	75,301710900708	4,03618541759007e-08	3,64802460721758e-06	XM_005071857.4	alpha-1,3-mannosyl-glycoprotein 4-beta-N-acetylglucosaminyltransferase B (Mgat4b), mRNA
XM-040741203.1	-2,49271429460518	6,66342602539702	138,624146094799	4,04888584809364e-08	3,65352405351509e-06	XM_040741203.1	sterile alpha motif domain-containing protein 9-like (LOC121138515), mRNA
XM-040746865.1	-1,74773582534537	2,19026361535252	138,240119023683	4,11403373407652e-08	3,7062544686891e-06	XM_040746865.1	leupaxin (Lpxn), transcript variant X4, mRNA
XM-040732512.1	-1,78075359965467	3,93731897111378	75,0898957266646	4,12611955273708e-08	3,71108837427284e-06	XM_040732512.1	cap methyltransferase 1 (Cmtr1), mRNA
XM-013114958.3	-3,01333982814922	-0,911824983361188	75,0635816517778	4,13744569037143e-08	3,7152244033345e-06	XM_013114958.3	LDL receptor related protein 8 (Lrp8), transcript variant X15, mRNA
XM-040749098.1	-1,37667545472386	2,86429607660806	137,910846981508	4,17086295992022e-08	3,73915156004276e-06	XM_040749098.1	ankyrin repeat and FYVE domain containing 1 (Ankfy1), transcript variant X2, mRNA
XM-040745713.1	1,50507535565448	1,55283976590048	137,584433689221	4,2280999071207e-08	3,78432073372502e-06	XM_040745713.1	catenin delta 1 (Ctnnd1), transcript variant X24, mRNA
XM-040732199.1	1,4565629114676	2,22642339545886	137,489484684422	4,24492010888321e-08	3,79322763904476e-06	XM_040732199.1	receptor accessory protein 3 (Reep3), transcript variant X2, mRNA
XM-013112433.3	-1,10283790849175	5,25260093829105	74,7399111059568	4,27960157502127e-08	3,81804066848101e-06	XM_013112433.3	stem-loop binding protein (LOC101827917), transcript variant X2, mRNA
XM-021228673.2	-1,78920322840856	1,71717665482902	74,6797752434819	4,30660214571365e-08	3,83071729335223e-06	XM_021228673.2	GINS complex subunit 1 (Gins1), transcript variant X3, mRNA
XM-040728930.1	-1,17804366842462	2,55673158200637	137,087867176954	4,31693091205005e-08	3,83071729335223e-06	XM_040728930.1	endoplasmic reticulum aminopeptidase 1 (Erap1), transcript variant X4, mRNA
XM-040738091.1	-1,92223023434783	7,74513238515703	74,6512177965271	4,31948999063274e-08	3,83071729335223e-06	XM_040738091.1	cytochrome c, somatic (LOC121136793), mRNA
XM-040748707.1	-1,92370830252625	2,37057505110723	137,062330462427	4,32155742749247e-08	3,83071729335223e-06	XM_040748707.1	immunity-related GTPase family M protein 1 (LOC101837226), transcript variant X4, mRNA
XM-040750387.1	-3,6599797925625	6,13986265462495	137,001429056279	4,33261424779272e-08	3,83436360929656e-06	XM_040750387.1	interferon-induced GTP-binding protein Mx1 (LOC101844121), transcript variant X2, mRNA
XR-005879805.1	2,04026541073457	0,362309346635044	136,810488657492	4,36749342578384e-08	3,85904731112779e-06	XR_005879805.1	uncharacterized LOC121142734 (LOC121142734), transcript variant X1, ncRNA
XM-040749304.1	-4,77475515376282	2,64970503800438	74,4505874839004	4,41124192839233e-08	3,89147642577537e-06	XM_040749304.1	schlafen family member 11 (Slfn11), transcript variant X1, mRNA
XM-040746856.1	-1,74009800405947	2,2012468084334	136,480278291898	4,42858515252151e-08	3,90054523864191e-06	XM_040746856.1	leupaxin (Lpxn), transcript variant X3, mRNA
XM-021232932.2	-1,78429601569559	1,43903076050037	136,355367263816	4,45195286588234e-08	3,91488288320838e-06	XM_021232932.2	sorting nexin 8 (Snx8), transcript variant X2, mRNA
XM-040748204.1	-2,69881430222015	0,626225197647815	135,897139006154	4,53890980177227e-08	3,98500405235409e-06	XM_040748204.1	uncharacterized LOC110342990 (LOC110342990), transcript variant X2, mRNA
XM-040756088.1	2,52315899079525	2,19392456340992	135,812847379528	4,55511944304126e-08	3,99288755750017e-06	XM_040756088.1	chromosome unknown C9orf64 homolog (CUNH9orf64), transcript variant X2, mRNA
XM-005065271.4	-1,96955411478354	4,73874146391472	74,0933915073121	4,57996207364489e-08	4,00830151434177e-06	XM_005065271.4	stimulator of interferon response cGAMP interactor 1 (Sting1), transcript variant X1, mRNA
XM-040746299.1	-2,08857538908138	-0,41372346441591	74,06913937599	4,59167288234371e-08	4,01219214010363e-06	XM_040746299.1	amyloid beta precursor protein binding family A member 1 (Apba1), transcript variant X3, mRNA
XM-040756089.1	2,52315903170723	2,19294450354896	135,561858100481	4,60378506080326e-08	4,01442734721565e-06	XM_040756089.1	chromosome unknown C9orf64 homolog (CUNH9orf64), transcript variant X3, mRNA
XM-040733501.1	-1,25594297821733	1,28556317185453	135,484032184364	4,61899749844526e-08	4,01442734721565e-06	XM_040733501.1	PX domain containing serine/threonine kinase like (Pxk), transcript variant X13, mRNA
XM-040729459.1	1,5041847727702	0,912088074784432	135,474095258488	4,62094404105969e-08	4,01442734721565e-06	XM_040729459.1	dystonin (Dst), transcript variant X15, mRNA
XM-021229771.2	1,24401423980633	2,16512293080857	74,0039645153469	4,62330833121316e-08	4,01442734721565e-06	XM_021229771.2	LSM family member 14B (Lsm14b), transcript variant X4, mRNA
XM-013114936.3	-1,7714588307736	1,41426669023232	73,8800639195749	4,68411393328591e-08	4,06083999767317e-06	XM_013114936.3	MAPK interacting serine/threonine kinase 1 (Mknk1), transcript variant X2, mRNA
XM-040730053.1	-2,52557536492085	0,698011228929577	135,067093401912	4,70149572609933e-08	4,06952037583243e-06	XM_040730053.1	interferon stimulated exonuclease gene 20 (Isg20), transcript variant X4, mRNA
XM-013123824.3	2,17269045347948	0,499790006170342	73,7789473906604	4,73439194401376e-08	4,08637540311064e-06	XM_013123824.3	semaphorin 6C (Sema6c), mRNA
XM-040755724.1	-1,49778569006901	2,20993124928061	73,7761975629242	4,73576752497249e-08	4,08637540311064e-06	XM_040755724.1	geminin DNA replication inhibitor (Gmnn), transcript variant X1, mRNA
XM-005085713.4	-4,18281497308976	8,10070176909865	73,7195489552755	4,76420388605759e-08	4,10449914826278e-06	XM_005085713.4	TIMP metallopeptidase inhibitor 1 (Timp1), transcript variant X2, mRNA
XM-005070497.4	-1,08530023334322	2,94963020133474	73,6092168789165	4,82013037200102e-08	4,14621307886892e-06	XM_005070497.4	CCR4-NOT transcription complex subunit 9 (Cnot9), transcript variant X1, mRNA
XM-040736735.1	-1,33235613778175	3,04547294641625	134,306441345175	4,85645016821604e-08	4,17095807293255e-06	XM_040736735.1	DExD-box helicase 39A (Ddx39a), transcript variant X4, mRNA
XM-040730884.1	-2,46858254795264	4,24916518861559	73,4988470610693	4,87680138064685e-08	4,18193291063419e-06	XM_040730884.1	ribonucleotide reductase regulatory subunit M2 (Rrm2), mRNA
XM-021232190.2	1,46832193053698	1,60159315433277	133,988074075697	4,92305956454197e-08	4,21505490530644e-06	XM_021232190.2	catenin delta 1 (Ctnnd1), transcript variant X3, mRNA
XM-021231009.2	1,47660511949791	3,55497137591998	133,702145875207	4,98378711143795e-08	4,26044364461377e-06	XM_021231009.2	filamin A interacting protein 1 like (Filip1l), transcript variant X1, mRNA
XM-013114952.3	-2,98742746721237	-1,55418213108374	133,544411556114	5,01765978585696e-08	4,28232583892739e-06	XM_013114952.3	LDL receptor related protein 8 (Lrp8), transcript variant X5, mRNA
XM-005080158.4	2,72844248787676	3,32086839982124	73,2101536373475	5,02854146997215e-08	4,28232583892739e-06	XM_005080158.4	thrombospondin 3 (Thbs3), mRNA
XR-005871467.1	1,93183967393176	-0,571497024739677	133,466539593657	5,03448087479065e-08	4,28232583892739e-06	XR_005871467.1	translation initiation factor IF-2-like (LOC121134392), transcript variant X5, misc_RNA
XM-040732107.1	-4,33869299134487	3,51317873421793	133,439198385285	5,04040235278647e-08	4,28232583892739e-06	XM_040732107.1	H-2 class I histocompatibility antigen, Q10 alpha chain-like (LOC106023121), transcript variant X2, mRNA
XM-040746486.1	-0,999275006391032	3,28208259647428	73,1214068856691	5,07622849893064e-08	4,29322907991637e-06	XM_040746486.1	RANBP2-type and C3HC4-type zinc finger containing 1 (Rbck1), transcript variant X2, mRNA
XM-021232248.2	1,48873049546107	1,61508528990981	133,232548216834	5,08542038225647e-08	4,29322907991637e-06	XM_021232248.2	catenin delta 1 (Ctnnd1), transcript variant X23, mRNA
XM-040728920.1	-1,49107948753542	0,295767867673925	133,205082806858	5,09143868727214e-08	4,29322907991637e-06	XM_040728920.1	POC5 centriolar protein (Poc5), transcript variant X2, mRNA
XM-021226557.2	-2,16582907339818	6,58722239113705	73,0807896469146	5,09821990664218e-08	4,29322907991637e-06	XM_021226557.2	N-myc and STAT interactor (Nmi), transcript variant X2, mRNA
XM-040745710.1	1,49715010522458	1,55292611360528	133,173364343915	5,09839922146931e-08	4,29322907991637e-06	XM_040745710.1	catenin delta 1 (Ctnnd1), transcript variant X14, mRNA
XM-040732401.1	-2,25056705380499	6,01639517832335	133,166239467712	5,09996427553776e-08	4,29322907991637e-06	XM_040732401.1	proteasome 20S subunit beta 9 (Psmb9), transcript variant X2, mRNA
XM-040751887.1	-1,70790878212388	-0,159177897898963	133,131263544547	5,10765519611954e-08	4,29322907991637e-06	XM_040751887.1	calcium/calmodulin dependent protein kinase II delta (Camk2d), transcript variant X9, mRNA
XM-040749916.1	2,82526018086645	-0,0763278262821277	133,080643965069	5,11880987813432e-08	4,29606621139954e-06	XM_040749916.1	tetratricopeptide repeat, ankyrin repeat and coiled-coil containing 2 (Tanc2), transcript variant X6, mRNA
XM-005077399.4	1,15108897668208	5,35078622042674	72,9850482444415	5,15047417575296e-08	4,31006063490266e-06	XM_005077399.4	transmembrane p24 trafficking protein 5 (Tmed5), transcript variant X1, mRNA
XM-005076967.4	-7,42997845331783	8,7457634723642	72,9764028411816	5,15522171441583e-08	4,31006063490266e-06	XM_005076967.4	C-C motif chemokine 2 (LOC101839392), mRNA
XM-005082863.4	-1,89951892430016	2,97101877730018	72,9697134339915	5,15889844935292e-08	4,31006063490266e-06	XM_005082863.4	NIMA related kinase 2 (Nek2), mRNA
XM-005070805.4	1,32972169808516	4,73834940037227	72,8646484487583	5,21702698573059e-08	4,3520407592143e-06	XM_005070805.4	2-aminoethanethiol dioxygenase (Ado), mRNA
XM-005086366.4	2,55965987307156	4,64186797237312	72,7825010535311	5,26297941442266e-08	4,3837522651897e-06	XM_005086366.4	FLVCR heme transporter 2 (Flvcr2), transcript variant X1, mRNA
XM-040738526.1	1,53890092564146	3,56025387296059	72,6612658088517	5,33161495460724e-08	4,43324063023252e-06	XM_040738526.1	casein kinase II subunit alpha'-like (LOC121136945), transcript variant X1, mRNA
XM-040750726.1	-4,79395312231066	-1,11729892338049	94,9472813556208	5,33844889740805e-08	4,43324063023252e-06	XM_040750726.1	HERV-H LTR-associating 2 (Hhla2), transcript variant X1, mRNA
XM-040737272.1	2,20758274465957	2,36244568994006	72,6197287111276	5,35535717218099e-08	4,43453501715395e-06	XM_040737272.1	transmembrane serine protease 9 (Tmprss9), mRNA
XM-040739842.1	-2,14729837032786	-0,128296482065874	132,033325949588	5,3560677539506e-08	4,43453501715395e-06	XM_040739842.1	kinesin family member 23 (Kif23), transcript variant X9, mRNA
XM-021228591.2	-1,32537512417292	4,10002640711194	131,662294047888	5,44316494645444e-08	4,48912529664006e-06	XM_021228591.2	cyclin D3 (Ccnd3), transcript variant X3, mRNA
XM-040757867.1	-2,00199961142915	0,582409876490868	131,653736035483	5,44519318951173e-08	4,48912529664006e-06	XM_040757867.1	TATA-box binding protein associated factor 4b (Taf4b), transcript variant X2, mRNA
XM-013119375.3	-4,61411050165399	0,787633664450983	131,64869147288	5,44638915824432e-08	4,48912529664006e-06	XM_013119375.3	spermatogenesis associated 19 (Spata19), mRNA
XM-040757803.1	-2,35693685140555	3,81109488848039	131,523918047855	5,47606778054492e-08	4,50686091077217e-06	XM_040757803.1	epithelial stromal interaction 1 (Epsti1), transcript variant X3, mRNA
XM-005082672.4	-1,77086503736571	-0,473510024340947	72,375850144161	5,4971300478145e-08	4,51114268934281e-06	XM_005082672.4	microtubule associated serine/threonine kinase like (Mastl), transcript variant X1, mRNA
XM-005067820.4	-3,02100172651885	3,14259182504061	72,3750397835652	5,49760797828428e-08	4,51114268934281e-06	XM_005067820.4	XIAP associated factor 1 (Xaf1), transcript variant X2, mRNA
XM-040742768.1	-1,32679117227983	1,64324844586832	72,2462903706105	5,57412651346416e-08	4,56714484539384e-06	XM_040742768.1	zinc finger protein 410 (Znf410), transcript variant X2, mRNA
XM-005085279.4	-4,32655672040812	3,69458678665486	130,910690990496	5,62468615875152e-08	4,60174323601324e-06	XM_005085279.4	CD209 antigen-like protein A (LOC101836572), mRNA
XM-040758259.1	1,70818425989871	0,281365149029065	130,788093330134	5,65495681212487e-08	4,61748992049625e-06	XM_040758259.1	afadin, adherens junction formation factor (Afdn), transcript variant X25, mRNA
XM-021228665.2	-1,38629427622435	3,38944685406164	130,765096478589	5,66065601219752e-08	4,61748992049625e-06	XM_021228665.2	proteasome inhibitor subunit 1 (Psmf1), transcript variant X2, mRNA
XM-040753833.1	-1,84066249983306	2,16769569646218	72,0599314114138	5,68697265174205e-08	4,62592910464307e-06	XM_040753833.1	Rac GTPase activating protein 1 (Racgap1), transcript variant X1, mRNA
XM-005069401.4	-1,30009675700428	3,80735501067844	72,0586535655385	5,68775507397625e-08	4,62592910464307e-06	XM_005069401.4	ubiquitin associated and SH3 domain containing B (Ubash3b), mRNA
XM-040747037.1	2,41367153363268	0,437137150924343	72,0366281767352	5,70125984953111e-08	4,62832767410524e-06	XM_040747037.1	coiled-coil and C2 domain containing 2A (Cc2d2a), transcript variant X1, mRNA
XM-040746427.1	-1,30372286408015	4,26386742705696	72,0234045831098	5,7093848303505e-08	4,62832767410524e-06	XM_040746427.1	SEC23 homolog B, COPII coat complex component (Sec23b), mRNA
XM-005064212.4	-4,88306948010331	0,779216805880831	76,0413323044527	5,72416349239954e-08	4,62832767410524e-06	XM_005064212.4	dopamine receptor D4 (Drd4), mRNA
XM-013124005.3	1,56414908378181	1,36358369568904	71,9993001098963	5,72422823666137e-08	4,62832767410524e-06	XM_013124005.3	APC regulator of WNT signaling pathway (Apc), transcript variant X14, mRNA
XM-005076143.4	-1,29217676279708	3,21843755600313	71,9730908283288	5,74041609359647e-08	4,63463067767209e-06	XM_005076143.4	chromosome unknown C4orf46 homolog (CUNH4orf46), mRNA
XM-040751719.1	-0,970977478362006	5,34311491237825	71,933381441844	5,7650384243619e-08	4,64771506491915e-06	XM_040751719.1	eukaryotic translation initiation factor 4E (Eif4e), mRNA
XM-005085960.4	-2,97646846118064	7,95097164518233	71,8906890238579	5,79164044581467e-08	4,66235498512637e-06	XM_005085960.4	lymphocyte antigen 6 family member E (Ly6e), transcript variant X1, mRNA
XM-040730634.1	0,895059328293387	2,05458737652149	71,8556855376228	5,81355245634225e-08	4,673182253989e-06	XM_040730634.1	PHD finger protein 20 like 1 (Phf20l1), transcript variant X8, mRNA
XM-005076456.4	1,49459885708698	0,0423006838884938	71,8065495339315	5,84446578298632e-08	4,69120317441332e-06	XM_005076456.4	cap binding complex dependent translation initiation factor (Ctif), transcript variant X3, mRNA
XM-005079850.4	-1,43766852739105	3,35593285009162	71,7289455923668	5,89365935060744e-08	4,72382357007177e-06	XM_005079850.4	SLIT-ROBO Rho GTPase activating protein 2 (Srgap2), transcript variant X6, mRNA
XM-005073040.4	2,16566004755019	4,96440365284008	71,634876817312	5,95390339707983e-08	4,76199889510089e-06	XM_005073040.4	exosome component 6 (Exosc6), mRNA
XM-005072543.4	-1,84525067042439	0,801205665989809	129,599172847141	5,95853476118121e-08	4,76199889510089e-06	XM_005072543.4	GINS complex subunit 1 (Gins1), transcript variant X1, mRNA
XM-040731538.1	-4,45006329014049	2,6565734940229	129,410707241564	6,00837489069915e-08	4,7853317255078e-06	XM_040731538.1	CD209 antigen-like protein C (LOC106022434), transcript variant X1, mRNA
XM-040728921.1	-1,50908105975609	0,271669921717386	129,35803102914	6,02239162180922e-08	4,7853317255078e-06	XM_040728921.1	POC5 centriolar protein (Poc5), transcript variant X3, mRNA
XM-040728922.1	-1,50908105975609	0,271669921717386	129,35803102914	6,02239162180922e-08	4,7853317255078e-06	XM_040728922.1	POC5 centriolar protein (Poc5), transcript variant X4, mRNA
XM-040728923.1	-1,50908105975609	0,271669921717386	129,35803102914	6,02239162180922e-08	4,7853317255078e-06	XM_040728923.1	POC5 centriolar protein (Poc5), transcript variant X5, mRNA
XM-005068811.4	2,38855245383843	0,441267823924084	71,3359867092737	6,14987344564415e-08	4,87479772069425e-06	XM_005068811.4	coiled-coil and C2 domain containing 2A (Cc2d2a), transcript variant X2, mRNA
XM-021232324.2	-4,44623177904069	0,645440915858114	128,875246255731	6,1526401769591e-08	4,87479772069425e-06	XM_021232324.2	2'-5'-oligoadenylate synthetase 2 (Oas2), transcript variant X4, mRNA
XM-040749921.1	3,27464494435016	0,426408573446165	128,828654131977	6,16538216475809e-08	4,87789490926362e-06	XM_040749921.1	tetratricopeptide repeat, ankyrin repeat and coiled-coil containing 2 (Tanc2), transcript variant X11, mRNA
XM-040746487.1	-0,994708157967062	3,231003851833	128,691790448964	6,20298904158769e-08	4,89249406190997e-06	XM_040746487.1	RANBP2-type and C3HC4-type zinc finger containing 1 (Rbck1), transcript variant X3, mRNA
XM-021226197.2	-2,23895720161593	-0,114647991151447	128,62668792081	6,22097105471706e-08	4,89249406190997e-06	XM_021226197.2	G protein-coupled receptor 68 (Gpr68), transcript variant X4, mRNA
XM-040731758.1	1,80190080158283	5,36779260947045	71,2200935482554	6,22776517162968e-08	4,89249406190997e-06	XM_040731758.1	RAB11 family interacting protein 1 (Rab11fip1), transcript variant X1, mRNA
XM-040745559.1	-0,74460546259046	2,3506777664458	71,2200310968194	6,2278074374536e-08	4,89249406190997e-06	XM_040745559.1	solute carrier family 25 member 12 (Slc25a12), transcript variant X1, mRNA
XM-040744444.1	-2,5954606373914	0,0422254581266439	128,600824926813	6,22813147458118e-08	4,89249406190997e-06	XM_040744444.1	zinc finger CCHC-type containing 18 (Zcchc18), transcript variant X2, mRNA
XM-005070606.4	-1,25320219123609	2,28278621597425	71,2035840414337	6,23894948185832e-08	4,89403048559863e-06	XM_005070606.4	caspase 8 (Casp8), transcript variant X1, mRNA
XM-040754212.1	-2,29477662351615	2,48583968281363	128,525352888637	6,24908138025586e-08	4,89502510841489e-06	XM_040754212.1	colony stimulating factor 2 receptor subunit beta (LOC110340368), transcript variant X2, mRNA
XM-040728928.1	-1,08712522023077	2,66920116773219	128,442692864153	6,27212046192759e-08	4,90611303667832e-06	XM_040728928.1	endoplasmic reticulum aminopeptidase 1 (Erap1), transcript variant X2, mRNA
XM-040756381.1	0,832677071689224	1,67057219987198	71,019861538454	6,36491805343219e-08	4,97165819777566e-06	XM_040756381.1	SET binding factor 2 (Sbf2), transcript variant X2, mRNA
XM-040728918.1	-1,47033360947699	1,42379866772063	70,9709708792536	6,39891052665136e-08	4,98428371509309e-06	XM_040728918.1	POC5 centriolar protein (Poc5), transcript variant X1, mRNA
XM-040750847.1	-2,4974876877265	1,6059651977966	127,993233599931	6,3991329023631e-08	4,98428371509309e-06	XM_040750847.1	deltex E3 ubiquitin ligase 3L (Dtx3l), transcript variant X2, mRNA
XM-005072036.4	2,76166472316394	5,23826983529483	70,9485455711128	6,4145692400938e-08	4,98476162161608e-06	XM_005072036.4	CDV3 homolog (Cdv3), transcript variant X3, mRNA
XM-040748966.1	-3,5621996906205	1,61678076809272	70,9364482133103	6,42303389740044e-08	4,98476162161608e-06	XM_040748966.1	basic leucine zipper ATF-like transcription factor 2 (Batf2), transcript variant X2, mRNA
XM-040737710.1	-1,23139330228909	2,3258822855099	70,9310346896127	6,42682579058136e-08	4,98476162161608e-06	XM_040737710.1	DENN domain containing 1B (Dennd1b), transcript variant X1, mRNA
XM-040745707.1	1,46504313078553	1,59598294543577	127,850033852765	6,44022486949799e-08	4,98814836175536e-06	XM_040745707.1	catenin delta 1 (Ctnnd1), transcript variant X5, mRNA
XM-040750626.1	1,60319197766863	3,68194688850934	127,77662271592	6,46140929544617e-08	4,99663880544618e-06	XM_040750626.1	filamin A interacting protein 1 like (Filip1l), transcript variant X3, mRNA
XM-021226431.2	1,1883234682751	0,972701796490715	70,8706600810255	6,46928282249388e-08	4,99663880544618e-06	XM_021226431.2	cytoplasmic polyadenylation element binding protein 2 (Cpeb2), transcript variant X3, mRNA
XM-040731033.1	1,4947693621075	-0,0506948791136909	70,8473123926365	6,48578441391849e-08	5,00165094843247e-06	XM_040731033.1	fibrosin like 1 (Fbrsl1), transcript variant X1, mRNA
XM-013117349.3	-4,90316640110118	-0,0278541988024324	70,8358733105992	6,49388622704998e-08	5,00165094843247e-06	XM_013117349.3	5-hydroxytryptamine receptor 7 (Htr7), transcript variant X1, mRNA
XM-040734164.1	1,08660594448317	1,96715486769207	127,518964332416	6,53640506957485e-08	5,02381258397725e-06	XM_040734164.1	protein phosphatase 1 regulatory subunit 12C (Ppp1r12c), transcript variant X2, mRNA
XM-040737264.1	1,03357147958426	2,93481949289148	70,7698673030084	6,54085406323273e-08	5,02381258397725e-06	XM_040737264.1	COP1 E3 ubiquitin ligase (Cop1), transcript variant X1, mRNA
XM-013125138.3	-2,97269085751986	7,87826502845111	70,7493333657756	6,55554169745664e-08	5,02810048194924e-06	XM_013125138.3	lymphocyte antigen 6 family member E (Ly6e), transcript variant X2, mRNA
XM-040732177.1	-2,11529498652346	3,13905748126119	70,732686879227	6,56747539545085e-08	5,03026714616336e-06	XM_040732177.1	phenazine biosynthesis-like domain-containing protein 2 (LOC101838315), mRNA
XM-021232222.2	1,50779814147696	1,57850405465907	127,094179122462	6,66226286164769e-08	5,0958006131805e-06	XM_021232222.2	catenin delta 1 (Ctnnd1), transcript variant X17, mRNA
XM-040745240.1	-7,04264423008	3,25596798784334	127,056064474682	6,67369254840757e-08	5,09748267348907e-06	XM_040745240.1	interferon-induced protein with tetratricopeptide repeats 1-like (LOC121140331), mRNA
XR-002381631.2	-1,67129982795382	-0,509718298029063	70,5424700926388	6,70555459319049e-08	5,10883092437997e-06	XR_002381631.2	uncharacterized LOC110339582 (LOC110339582), transcript variant X1, ncRNA
XM-005082555.4	1,60447956588815	4,84500160280623	70,5368041692893	6,70971633003934e-08	5,10883092437997e-06	XM_005082555.4	RAB12, member RAS oncogene family (Rab12), mRNA
XM-021230380.2	-4,91497564337331	0,372934682907351	70,5278445784114	6,71630314917401e-08	5,10883092437997e-06	XM_021230380.2	5-hydroxytryptamine receptor 7 (Htr7), transcript variant X3, mRNA
XM-040748205.1	-2,66680570007838	0,590063445064839	126,799094664207	6,75134839390954e-08	5,12842453514801e-06	XM_040748205.1	uncharacterized LOC110342990 (LOC110342990), transcript variant X3, mRNA
XM-040743079.1	-1,2445777003195	5,25726815078676	70,4669589574825	6,76125378218223e-08	5,12889394048395e-06	XM_040743079.1	bromodomain adjacent to zinc finger domain 1A (Baz1a), transcript variant X1, mRNA
XM-040746485.1	-0,991945939956753	3,3221255469595	126,670646866535	6,79055792093912e-08	5,14292346835132e-06	XM_040746485.1	RANBP2-type and C3HC4-type zinc finger containing 1 (Rbck1), transcript variant X1, mRNA
XM-040755923.1	1,41261269759797	1,13921689953127	70,4103079502293	6,80337625893995e-08	5,14292346835132e-06	XM_040755923.1	kinesin family member 13A (Kif13a), transcript variant X1, mRNA
XM-021234368.2	-1,96112822739473	2,65569150028143	126,614803090966	6,80768697552661e-08	5,14292346835132e-06	XM_021234368.2	stimulator of interferon response cGAMP interactor 1 (Sting1), transcript variant X2, mRNA
XR-002382869.2	-1,31851186186796	2,0215905851053	126,545823269469	6,82891453988552e-08	5,15191224795954e-06	XR_002382869.2	ybeY metalloendoribonuclease (Ybey), transcript variant X2, misc_RNA
XM-005072151.4	-2,98727183696158	-1,5673205365188	126,514767220592	6,8384966701986e-08	5,15210286650815e-06	XM_005072151.4	LDL receptor related protein 8 (Lrp8), transcript variant X11, mRNA
XM-040752592.1	-2,0441457654774	2,75096410834103	126,281442158115	6,91098862635299e-08	5,19962446732586e-06	XM_040752592.1	toll like receptor 2 (Tlr2), transcript variant X2, mRNA
XM-040731267.1	-1,91947487310966	4,22111663390627	126,163400913888	6,94800246166701e-08	5,22036038017822e-06	XM_040731267.1	TRAF-type zinc finger domain containing 1 (Trafd1), transcript variant X2, mRNA
XR-005878121.1	-2,54926699198688	1,66070307982236	125,709584540456	7,092463011022e-08	5,321660017944e-06	XR_005878121.1	uncharacterized LOC110342990 (LOC110342990), transcript variant X5, misc_RNA
XR-005875738.1	-4,77659683285653	-0,35149395611336	125,659401334112	7,10865053420903e-08	5,32656875306865e-06	XR_005875738.1	5-hydroxytryptamine receptor 7 (Htr7), transcript variant X2, misc_RNA
XM-040742651.1	-0,956913597617262	0,839934905549984	69,9727996071669	7,13860519609562e-08	5,33538267003392e-06	XM_040742651.1	zinc finger CCCH-type containing 14 (Zc3h14), transcript variant X7, mRNA
XM-005087560.4	-2,48894838808655	3,86267471951674	69,9713624500572	7,13973597195977e-08	5,33538267003392e-06	XM_005087560.4	anti-silencing function 1B histone chaperone (Asf1b), mRNA
XM-005084450.4	3,06741318879574	0,726154153905818	69,9484218512614	7,15781273860235e-08	5,34166284698076e-06	XM_005084450.4	zinc finger and BTB domain containing 44 (Zbtb44), transcript variant X4, mRNA
XM-013126325.3	-1,3258172607687	3,18780688808378	125,149118231597	7,27570988971298e-08	5,42231852833346e-06	XM_013126325.3	DExD-box helicase 39A (Ddx39a), transcript variant X2, mRNA
XM-040742239.1	-3,55855960296371	2,93934476156072	69,762958494708	7,30582220702133e-08	5,42880113081681e-06	XM_040742239.1	DExD/H-box helicase 60 (Ddx60), transcript variant X6, mRNA
XM-021232244.2	1,52717921544738	1,6015387672014	125,04613692542	7,30997456217549e-08	5,42880113081681e-06	XM_021232244.2	catenin delta 1 (Ctnnd1), transcript variant X22, mRNA
XM-040732399.1	-2,82985284973071	5,74067100686089	69,7529563626067	7,31389982856676e-08	5,42880113081681e-06	XM_040732399.1	transporter 1, ATP binding cassette subfamily B member (Tap1), transcript variant X1, mRNA
XM-040728925.1	-1,52561648613749	0,231525707533652	124,953012718751	7,34112083921715e-08	5,44169204328763e-06	XM_040728925.1	POC5 centriolar protein (Poc5), transcript variant X7, mRNA
XM-005082207.4	-1,21527429829113	2,28119051115056	124,824355457326	7,38440520484795e-08	5,45946323538916e-06	XM_005082207.4	ubiquitin conjugating enzyme E2 F (putative) (Ube2f), transcript variant X1, mRNA
XM-040752823.1	-1,38502826022196	1,60223289289412	69,6495219396432	7,39801259006337e-08	5,45946323538916e-06	XM_040752823.1	methyltransferase like 4 (Mettl4), transcript variant X1, mRNA
XM-040739123.1	1,94510842579598	4,65065688535187	69,6486492017157	7,3987268237181e-08	5,45946323538916e-06	XM_040739123.1	monoglyceride lipase (Mgll), transcript variant X1, mRNA
XM-040756376.1	0,832677165511174	1,67191379487027	69,6414282794069	7,40463922082152e-08	5,45946323538916e-06	XM_040756376.1	SET binding factor 2 (Sbf2), transcript variant X1, mRNA
XM-040744443.1	-2,57134703390344	0,0421914471558368	124,711021455672	7,42277986058924e-08	5,46554126694907e-06	XM_040744443.1	zinc finger CCHC-type containing 18 (Zcchc18), transcript variant X1, mRNA
XM-040730628.1	0,908902835779353	1,97228530437919	69,6062152943471	7,43354592623301e-08	5,46618029600921e-06	XM_040730628.1	PHD finger protein 20 like 1 (Phf20l1), transcript variant X2, mRNA
XM-040742448.1	1,01337744315181	4,93841447698911	69,5674958955816	7,46547484879655e-08	5,48235881715346e-06	XM_040742448.1	REST corepressor 1 (Rcor1), mRNA
XM-040758183.1	1,67371486942885	4,10921472287846	69,5389191913719	7,48913689111354e-08	5,49243154946686e-06	XM_040758183.1	QKI, KH domain containing RNA binding (Qki), mRNA
XM-040732907.1	-2,6738420227614	1,33402915622978	69,4999946069938	7,5215003579363e-08	5,50885060698507e-06	XM_040732907.1	MYB proto-oncogene like 2 (Mybl2), mRNA
XM-005073801.4	-1,75579836389312	2,28477980926544	69,4856038986585	7,53350440646086e-08	5,51033440188602e-06	XM_005073801.4	chromatin assembly factor 1 subunit B (Chaf1b), mRNA
XM-040739124.1	1,87075116316169	4,60616373616911	69,4426126210814	7,56949174398541e-08	5,52933349298744e-06	XM_040739124.1	monoglyceride lipase (Mgll), transcript variant X2, mRNA
XM-040751885.1	-1,6735045325118	-0,148575639292442	124,215795282693	7,59320079910759e-08	5,53201742651607e-06	XM_040751885.1	calcium/calmodulin dependent protein kinase II delta (Camk2d), transcript variant X7, mRNA
XM-040751886.1	-1,6735045325118	-0,148575639292442	124,215795282693	7,59320079910759e-08	5,53201742651607e-06	XM_040751886.1	calcium/calmodulin dependent protein kinase II delta (Camk2d), transcript variant X8, mRNA
XM-040750145.1	-2,3927774863146	-0,0644634311705843	124,123412643538	7,62549248182282e-08	5,54822393697211e-06	XM_040750145.1	caspase recruitment domain family member 14 (Card14), transcript variant X3, mRNA
XM-040753150.1	-2,10173717194061	5,09631363746257	123,945529425621	7,68812022702432e-08	5,58643093969988e-06	XM_040753150.1	SP110 nuclear body protein (Sp110), transcript variant X2, mRNA
XR-005872385.1	-1,37774273165805	0,352625114785183	123,829635981103	7,7292442479671e-08	5,60893277726327e-06	XR_005872385.1	uncharacterized LOC121135175 (LOC121135175), ncRNA
XM-005065926.4	-2,42385933513926	9,49524956515633	69,2268560941584	7,75298567952841e-08	5,61877796806138e-06	XM_005065926.4	superoxide dismutase 2 (Sod2), mRNA
XM-005066537.4	-1,14020665401268	2,4319666411409	69,1902544527632	7,78459827107372e-08	5,63429429779522e-06	XM_005066537.4	inhibitor of nuclear factor kappa B kinase subunit beta (Ikbkb), transcript variant X2, mRNA
XM-013121781.3	-1,39531312368011	1,19038288078984	123,524813755277	7,83863286442854e-08	5,66597724221468e-06	XM_013121781.3	GRAM domain containing 1A (Gramd1a), transcript variant X1, mRNA
XM-040746848.1	-1,69566270627988	2,26855121175124	123,461389994004	7,86161833942658e-08	5,67516354479076e-06	XM_040746848.1	leupaxin (Lpxn), transcript variant X2, mRNA
XM-040745708.1	1,4553057510427	1,59243375110866	123,418034992788	7,87737568532802e-08	5,67911481522917e-06	XM_040745708.1	catenin delta 1 (Ctnnd1), transcript variant X6, mRNA
XM-040731040.1	1,50755086335009	-0,0472972392921777	69,0452829062013	7,91121345806414e-08	5,69269145304978e-06	XM_040731040.1	fibrosin like 1 (Fbrsl1), transcript variant X8, mRNA
XM-005066963.4	-1,63266167124762	1,76453651300374	69,0389179824397	7,91682427195102e-08	5,69269145304978e-06	XM_005066963.4	SH3 domain binding protein 1 (Sh3bp1), transcript variant X2, mRNA
XM-040758222.1	1,39294866623518	2,17569197267316	69,0249072390037	7,9291905081079e-08	5,69416926683681e-06	XM_040758222.1	phosphatase and actin regulator 2 (Phactr2), transcript variant X1, mRNA
XM-040750502.1	1,1260802934745	3,92489016150934	68,9941469999466	7,95641508025957e-08	5,70629956353577e-06	XM_040750502.1	PAX3 and PAX7 binding protein 1 (Paxbp1), mRNA
XM-013115963.3	-2,30929170919876	3,12456653199416	68,9772999066783	7,97136940976462e-08	5,70960965349989e-06	XM_013115963.3	centromere protein A (Cenpa), mRNA
XM-021230959.2	-2,97121725167956	2,8843824606278	123,079330527354	8,00174729419851e-08	5,72394420433703e-06	XM_021230959.2	chromosome unknown C1orf162 homolog (CUNH1orf162), transcript variant X5, mRNA
XM-021234616.2	-5,33352718027472	4,48460809850554	68,7295026964921	8,19494652194227e-08	5,85456308832781e-06	XM_021234616.2	uridine phosphorylase 1 (Upp1), transcript variant X2, mRNA
XM-005068894.4	-1,05556720565992	4,14764459911929	122,48305111972	8,22628062572561e-08	5,86935557202934e-06	XM_005068894.4	stem-loop binding protein (LOC101827917), transcript variant X1, mRNA
XM-013118055.3	1,46463221785104	0,0339863238957495	68,673176328867	8,24672674715708e-08	5,87635145658068e-06	XM_013118055.3	cap binding complex dependent translation initiation factor (Ctif), transcript variant X1, mRNA
XM-005082208.4	-1,24091330123546	2,25957774995741	122,021240424038	8,40521183453416e-08	5,98156466946282e-06	XM_005082208.4	ubiquitin conjugating enzyme E2 F (putative) (Ube2f), transcript variant X2, mRNA
XM-040747532.1	2,15706439586471	1,62772666692382	68,4467006073025	8,45859668097462e-08	5,9866452112976e-06	XM_040747532.1	Rho GTPase activating protein 24 (Arhgap24), transcript variant X4, mRNA
XM-021232193.2	1,4587187374374	1,59751734736577	121,878259836609	8,46152332694965e-08	5,9866452112976e-06	XM_021232193.2	catenin delta 1 (Ctnnd1), transcript variant X4, mRNA
XM-040758255.1	1,49714037970841	-0,0971764050770889	121,873050554542	8,46358320288248e-08	5,9866452112976e-06	XM_040758255.1	afadin, adherens junction formation factor (Afdn), transcript variant X20, mRNA
XM-040755375.1	-1,64389151329935	0,605704069301602	68,4393903821316	8,46553476107724e-08	5,9866452112976e-06	XM_040755375.1	cAMP responsive element modulator (Crem), transcript variant X28, mRNA
XM-021228590.2	-1,31940377902393	4,08645871202924	121,826883671226	8,48186415836403e-08	5,9866452112976e-06	XM_021228590.2	cyclin D3 (Ccnd3), transcript variant X2, mRNA
XM-005065649.4	-1,25512436821883	3,80885200340778	68,4221491850674	8,4819231272428e-08	5,9866452112976e-06	XM_005065649.4	arylsulfatase B (Arsb), mRNA
XR-002383927.2	-5,69274442408027	0,332036513488558	121,810820432012	8,48823555056864e-08	5,9866452112976e-06	XR_002383927.2	uncharacterized LOC110341930 (LOC110341930), ncRNA
XM-013116968.3	1,61746271381083	1,66016950450119	68,3433239496913	8,55729636917143e-08	6,017868206741e-06	XM_013116968.3	dystroglycan 1 (Dag1), transcript variant X4, mRNA
XM-021232582.2	-2,13328387996368	2,56298362426089	68,3330103959691	8,56721279986012e-08	6,017868206741e-06	XM_021232582.2	centromere protein S (LOC101831337), mRNA
XM-013114724.3	-3,38726893467636	4,12337418148741	121,540475112453	8,59630432614484e-08	6,017868206741e-06	XM_013114724.3	T-cell-specific guanine nucleotide triphosphate-binding protein 2 (LOC101836886), transcript variant X1, mRNA
XM-040748503.1	-3,38726893467636	4,12337418148741	121,540475112453	8,59630432614484e-08	6,017868206741e-06	XM_040748503.1	T-cell-specific guanine nucleotide triphosphate-binding protein 2 (LOC101836886), transcript variant X2, mRNA
XM-005076945.4	-2,96410814486667	5,1278243939941	68,2647532310579	8,63316214685209e-08	6,017868206741e-06	XM_005076945.4	schlafen family member 5 (Slfn5), mRNA
XM-005085890.4	1,84383084271992	6,07480608998553	68,260437406411	8,63735083429503e-08	6,017868206741e-06	XM_005085890.4	iduronate 2-sulfatase (Ids), mRNA
XM-021227791.2	-5,58587508339691	5,22335727507773	121,38739075595	8,65820659486446e-08	6,017868206741e-06	XM_021227791.2	interferon regulatory factor 7 (Irf7), transcript variant X2, mRNA
XM-021232239.2	1,47061892925387	1,6045087251696	121,383797446402	8,65966581264196e-08	6,017868206741e-06	XM_021232239.2	catenin delta 1 (Ctnnd1), transcript variant X20, mRNA
XM-021232212.2	1,48797558488343	1,64720703107851	121,36249514481	8,66832239130539e-08	6,017868206741e-06	XM_021232212.2	catenin delta 1 (Ctnnd1), transcript variant X12, mRNA
XM-040728574.1	-2,2175852092285	6,8569999751581	68,2284168493888	8,66849822454224e-08	6,017868206741e-06	XM_040728574.1	sterile alpha motif domain containing 9 (Samd9), mRNA
XM-013125247.3	-1,16875403752743	1,22805579729148	121,359978258797	8,66934583703354e-08	6,017868206741e-06	XM_013125247.3	BCL2 like 1 (Bcl2l1), transcript variant X5, mRNA
XM-005073132.4	-1,84120966526899	2,04379032554618	68,2211346585504	8,67559911725412e-08	6,017868206741e-06	XM_005073132.4	chromatin licensing and DNA replication factor 1 (Cdt1), mRNA
XM-005081092.4	-1,50023007625263	6,148772267393	68,2041075174825	8,69222740241437e-08	6,017868206741e-06	XM_005081092.4	EF-hand domain family member D2 (Efhd2), transcript variant X1, mRNA
XM-040729415.1	-2,34232207960977	2,20679371335674	68,1932627933945	8,70283641624833e-08	6,017868206741e-06	XM_040729415.1	AT-rich interaction domain 5A (Arid5a), transcript variant X1, mRNA
XM-040751667.1	1,19191775939165	5,1911027670435	68,1830014632882	8,71288786850295e-08	6,017868206741e-06	XM_040751667.1	SH3 domain containing GRB2 like, endophilin B1 (Sh3glb1), transcript variant X4, mRNA
XM-005077087.4	-2,04125726726085	5,74792529161476	68,1794933714399	8,71632714508426e-08	6,017868206741e-06	XM_005077087.4	galectin 9 (Lgals9), transcript variant X1, mRNA
XM-013124973.3	-2,12293509074125	1,84818492082649	121,241314592617	8,71775779623497e-08	6,017868206741e-06	XM_013124973.3	beta-1,3-N-acetylgalactosaminyltransferase 1 (globoside blood group) (B3galnt1), transcript variant X2, mRNA
XM-040750146.1	-2,3927770173298	-0,0635381474413807	121,124262461217	8,7658199288921e-08	6,04349113299797e-06	XM_040750146.1	caspase recruitment domain family member 14 (Card14), transcript variant X4, mRNA
XM-021229162.2	-1,77921029829104	-0,673725799989246	68,1097270995323	8,78503684278669e-08	6,04901111591577e-06	XM_021229162.2	kinesin family member 14 (Kif14), transcript variant X2, mRNA
XM-040744673.1	1,42451303201791	1,37515860853947	121,051785094672	8,79573360509988e-08	6,04901111591577e-06	XM_040744673.1	ATPase phospholipid transporting 11C (Atp11c), transcript variant X6, mRNA
XM-021226432.2	1,19403082578049	0,973326177458411	68,0366796736258	8,85761887428039e-08	6,08399433722961e-06	XM_021226432.2	cytoplasmic polyadenylation element binding protein 2 (Cpeb2), transcript variant X4, mRNA
XM-040749306.1	-5,49775403737048	2,0127854548633	120,658821175539	8,95999944888045e-08	6,14094206127099e-06	XM_040749306.1	schlafen family member 11 (Slfn11), transcript variant X3, mRNA
XM-005073521.4	-0,829956861477109	3,89830025139541	67,9320186644553	8,96276854516952e-08	6,14094206127099e-06	XM_005073521.4	transmembrane protein 214 (Tmem214), mRNA
XM-040737666.1	1,40939358322448	-0,177774243754652	120,592663539772	8,98800331345641e-08	6,1506009291489e-06	XM_040737666.1	REST corepressor 3 (Rcor3), transcript variant X2, mRNA
XM-013124678.3	1,35160872028333	0,729951673701221	67,8811575668346	9,01436363958048e-08	6,15374784764073e-06	XM_013124678.3	RAB11 family interacting protein 2 (Rab11fip2), transcript variant X2, mRNA
XM-013118057.3	2,11138936325546	0,781611530741766	67,8699337433641	9,0257935115875e-08	6,15374784764073e-06	XM_013118057.3	fibronectin type III and SPRY domain containing 1 like (Fsd1l), transcript variant X2, mRNA
XM-040736734.1	-1,31379215002027	3,1871817007879	120,50320544908	9,02603171916013e-08	6,15374784764073e-06	XM_040736734.1	DExD-box helicase 39A (Ddx39a), transcript variant X3, mRNA
XM-040734746.1	-2,72171054679754	4,55809257265639	67,8376336988068	9,05877582196379e-08	6,16845667067976e-06	XM_040734746.1	caspase-1 (LOC101833858), transcript variant X1, mRNA
XM-040731038.1	1,49477028764845	-0,0476300814732889	67,8195774668808	9,07727136759559e-08	6,17343884241501e-06	XM_040731038.1	fibrosin like 1 (Fbrsl1), transcript variant X6, mRNA
XM-040735765.1	0,705632055755778	4,02004215853194	67,7862690807944	9,1114995498222e-08	6,18909533996779e-06	XM_040735765.1	N-alpha-acetyltransferase 30, NatC catalytic subunit (Naa30), mRNA
XM-040757866.1	-2,29822959046243	0,751128384516292	67,7746492280723	9,12347375557785e-08	6,18961565943527e-06	XM_040757866.1	TATA-box binding protein associated factor 4b (Taf4b), transcript variant X1, mRNA
XM-040736581.1	-1,21062508509466	4,49281946751204	120,222033009833	9,14677885984916e-08	6,19403245224091e-06	XM_040736581.1	lysyl-tRNA synthetase 1 (Kars1), transcript variant X2, mRNA
XM-040756709.1	1,87435421827639	8,3911997844155	67,746632329984	9,15241648744854e-08	6,19403245224091e-06	XM_040756709.1	eukaryotic translation initiation factor 3 subunit F (Eif3f), mRNA
XM-040734749.1	-2,31819427923694	4,26002085712854	119,921345667759	9,27798608401486e-08	6,26953745657689e-06	XM_040734749.1	caspase-1 (LOC101833858), transcript variant X4, mRNA
XM-013115126.3	-1,32090472183375	4,08618063156397	119,901573877502	9,2866899164854e-08	6,26953745657689e-06	XM_013115126.3	cyclin D3 (Ccnd3), transcript variant X4, mRNA
XM-005070694.4	-3,96758489537413	0,401576682360308	67,579494515836	9,32719581294438e-08	6,28919489101392e-06	XM_005070694.4	autoimmune regulator (Aire), transcript variant X1, mRNA
XM-040751025.1	1,44131104370935	3,51440504701066	67,5473729818115	9,36120593936594e-08	6,29682918915323e-06	XM_040751025.1	LIM domain containing preferred translocation partner in lipoma (LOC101828273), transcript variant X3, mRNA
XM-040730808.1	-3,90184916784412	4,86146044263563	67,5472630693842	9,36132254870129e-08	6,29682918915323e-06	XM_040730808.1	cytidine/uridine monophosphate kinase 2 (Cmpk2), mRNA
XM-013118271.3	-2,48644161290292	1,78223670087477	119,237042882129	9,58481350513936e-08	6,43927132744539e-06	XM_013118271.3	nucleotide binding oligomerization domain containing 1 (Nod1), transcript variant X1, mRNA
XM-013112492.3	0,803504097480501	4,30087414432244	67,3286962361714	9,59640790686577e-08	6,43927132744539e-06	XM_013112492.3	biorientation of chromosomes in cell division 1 like 1 (Bod1l1), transcript variant X2, mRNA
XM-040728224.1	-4,07912796949526	0,0420923096939865	70,91611249569	9,63818148104165e-08	6,45945308384763e-06	XM_040728224.1	TPD52 like 1 (Tpd52l1), transcript variant X3, mRNA
XM-013117429.3	-1,04246415840299	1,35220385484103	67,2711711486835	9,65935783955428e-08	6,46340244750875e-06	XM_013117429.3	TLE family member 3, transcriptional corepressor (Tle3), transcript variant X2, mRNA
XM-040729418.1	-2,35234129693952	2,19598374109504	67,2637769782564	9,66748229328232e-08	6,46340244750875e-06	XM_040729418.1	AT-rich interaction domain 5A (Arid5a), transcript variant X4, mRNA
XM-005082673.4	-1,73996777457828	-0,462045070181854	67,2379211749642	9,69595105599701e-08	6,47459735328148e-06	XM_005082673.4	microtubule associated serine/threonine kinase like (Mastl), transcript variant X2, mRNA
XM-013110998.3	1,74005189075867	1,24147018574128	67,1798847106849	9,76018996612725e-08	6,50962235132139e-06	XM_013110998.3	retinoic acid receptor gamma (Rarg), transcript variant X1, mRNA
XM-013113645.3	-1,24487608116367	1,87979903070281	118,830410500667	9,77271369806071e-08	6,51011268108208e-06	XM_013113645.3	caspase 8 (Casp8), transcript variant X3, mRNA
XM-021236237.2	-1,75813505217288	8,92443296688534	67,1182601355318	9,82891479264104e-08	6,53966253625071e-06	XM_021236237.2	proteasome activator subunit 1 (Psme1), mRNA
XM-040732591.1	-1,99442435112942	9,52434139090904	67,0770780936913	9,87513922832929e-08	6,56251129657348e-06	XM_040732591.1	H-2 class I histocompatibility antigen, Q10 alpha chain (LOC101831377), transcript variant X2, mRNA
XM-005075585.4	-1,03913073844679	1,35706625493912	66,9476248945757	1,00220116029281e-07	6,6521102014435e-06	XM_005075585.4	TLE family member 3, transcriptional corepressor (Tle3), transcript variant X1, mRNA
XM-040737667.1	1,40939113192829	-0,18193743888402	118,177114462581	1,00836207928057e-07	6,68496848333617e-06	XM_040737667.1	REST corepressor 3 (Rcor3), transcript variant X6, mRNA
XM-040758087.1	-1,27001468855684	1,22395580232085	118,031384050062	1,01545316259631e-07	6,71977557194173e-06	XM_040758087.1	cell division cycle 25C (Cdc25c), transcript variant X2, mRNA
XR-002384703.2	-4,53396317559184	0,780301070562418	118,019253405872	1,01604603117691e-07	6,71977557194173e-06	XR_002384703.2	2'-5'-oligoadenylate synthetase 2 (Oas2), transcript variant X2, misc_RNA
XM-021227497.2	1,20892105330059	4,10548018890227	66,7778180011204	1,02183333840977e-07	6,74996701917957e-06	XM_021227497.2	1-acylglycerol-3-phosphate O-acyltransferase 3 (Agpat3), transcript variant X5, mRNA
XM-040751983.1	1,25212832697691	0,862255392718354	66,6785788890862	1,03350300246454e-07	6,8188972291639e-06	XM_040751983.1	dihydrolipoamide branched chain transacylase E2 (Dbt), mRNA
XM-021231947.2	-5,99798556264638	7,39274002058315	66,647863636762	1,03714458344291e-07	6,83475805203478e-06	XM_021231947.2	SLAM family member 9 (Slamf9), transcript variant X1, mRNA
XM-040745471.1	-0,91052251090203	2,85757905419442	117,466962532585	1,04346892974792e-07	6,86823935356368e-06	XM_040745471.1	ATPase family AAA domain containing 1 (Atad1), transcript variant X3, mRNA
XM-040729738.1	-1,49396152454187	6,76355931318221	66,5756797756747	1,04575850008041e-07	6,87511516767149e-06	XM_040729738.1	histone H2AX (LOC101829328), mRNA
XM-005076487.4	2,10087128373387	0,775361752676645	66,5545178749821	1,04829874977315e-07	6,88362070837958e-06	XM_005076487.4	fibronectin type III and SPRY domain containing 1 like (Fsd1l), transcript variant X3, mRNA
XM-040750125.1	-2,03004229883064	5,12492516123187	117,317875938051	1,05101812113268e-07	6,89328084577568e-06	XM_040750125.1	suppressor of cytokine signaling 3 (Socs3), transcript variant X2, mRNA
XM-040750128.1	-1,21622731375061	3,53885576458305	117,193185861328	1,05738066823178e-07	6,92678410705003e-06	XM_040750128.1	phosphatidylglycerophosphate synthase 1 (Pgs1), transcript variant X2, mRNA
XM-040756871.1	-3,32354116501912	1,31565075651383	117,078212805919	1,06328702633691e-07	6,94658739013229e-06	XM_040756871.1	interferon-induced very large GTPase 1-like (LOC101833568), mRNA
XR-005879806.1	2,07179839618779	0,465861465209553	117,075697504555	1,06341666890797e-07	6,94658739013229e-06	XR_005879806.1	uncharacterized LOC121142734 (LOC121142734), transcript variant X2, ncRNA
XM-005084743.4	-1,17122573197151	2,66674805389567	66,4235079662563	1,06417733812326e-07	6,94658739013229e-06	XM_005084743.4	BCL2 like 12 (Bcl2l12), transcript variant X1, mRNA
XM-005073929.4	1,20416404363998	1,2810948271377	66,3651515808195	1,07133546858006e-07	6,9850566607869e-06	XM_005073929.4	CREB/ATF bZIP transcription factor (Crebzf), transcript variant X2, mRNA
XM-040728716.1	-2,12290284487619	0,773828690071229	69,8210855094875	1,08155132919555e-07	7,04334794852537e-06	XM_040728716.1	RAB19, member RAS oncogene family (Rab19), transcript variant X1, mRNA
XM-040737446.1	1,72198410656012	1,82754961842642	66,2511646264132	1,0854710668673e-07	7,0605481974888e-06	XM_040737446.1	protein associated with LIN7 2, MAGUK family member (Pals2), transcript variant X1, mRNA
XM-040746164.1	1,14191548118084	3,33658538345542	66,1897724083071	1,09316950741641e-07	7,10225798559574e-06	XM_040746164.1	golgi membrane protein 2 (Golm2), mRNA
XM-040737590.1	0,976361271626535	4,99633293826399	66,1794205745469	1,09447352732531e-07	7,10237439165841e-06	XM_040737590.1	RING1 and YY1 binding protein (LOC101823191), mRNA
XM-013120535.3	-2,23967357007434	2,28566902652098	66,1391556573745	1,09956203834368e-07	7,12702042317971e-06	XM_013120535.3	glycerol kinase (Gk), transcript variant X4, mRNA
XM-005063560.4	-3,34251768529287	-0,00988184728947018	66,0907728383004	1,10571100405119e-07	7,15846344831063e-06	XM_005063560.4	ATP binding cassette subfamily C member 2 (Abcc2), mRNA
XM-013118282.3	-1,94166048831875	5,75892208000406	66,0806241144785	1,10700561075932e-07	7,15846344831063e-06	XM_013118282.3	galectin 9 (Lgals9), transcript variant X2, mRNA
XM-040750147.1	-2,40398210758921	-0,0491361430727087	116,191737845003	1,11013509006624e-07	7,17030411857522e-06	XM_040750147.1	caspase recruitment domain family member 14 (Card14), transcript variant X5, mRNA
XM-021226430.2	1,18483921674617	0,987457531820925	66,044409922933	1,11163886593943e-07	7,17162905755129e-06	XM_021226430.2	cytoplasmic polyadenylation element binding protein 2 (Cpeb2), transcript variant X2, mRNA
XR-005870335.1	-3,17398885653574	1,64365152092894	116,081725819329	1,1161144165407e-07	7,19210064632947e-06	XR_005870335.1	uncharacterized LOC121133481 (LOC121133481), ncRNA
XM-040730630.1	0,909902960580348	2,00572333666393	65,9644047030115	1,12195077573502e-07	7,22128317473084e-06	XM_040730630.1	PHD finger protein 20 like 1 (Phf20l1), transcript variant X4, mRNA
XR-005880064.1	2,31563014278813	0,366496301194771	115,939208313329	1,12391612528673e-07	7,22551153700054e-06	XR_005880064.1	bromodomain containing 1 (Brd1), transcript variant X4, misc_RNA
XM-040755386.1	-0,816718375651891	4,74263080953335	65,8784040846224	1,13315325392404e-07	7,27642503426756e-06	XM_040755386.1	YME1 like 1 ATPase (Yme1l1), transcript variant X1, mRNA
XR-005871604.1	-4,06673653079606	0,865868177791735	115,692866590313	1,13755113406943e-07	7,29618162925089e-06	XR_005871604.1	uncharacterized LOC110341714 (LOC110341714), ncRNA
XM-013117435.3	-1,02879513158749	1,3305431636037	65,827942534035	1,13978379960261e-07	7,30202094538914e-06	XM_013117435.3	TLE family member 3, transcriptional corepressor (Tle3), transcript variant X10, mRNA
XM-005076595.4	-1,84292717448977	4,60895874853828	65,7142844883054	1,15487555069362e-07	7,38287341351788e-06	XM_005076595.4	potassium voltage-gated channel subfamily A member 3 (Kcna3), mRNA
XM-005073100.4	-2,05826721619807	2,03051855629941	65,7109275966669	1,15532462434934e-07	7,38287341351788e-06	XM_005073100.4	GINS complex subunit 2 (Gins2), mRNA
XM-013110738.3	-2,50189510383671	1,94476282362105	65,7027838020399	1,15641487445548e-07	7,38287341351788e-06	XM_013110738.3	dCMP deaminase (Dctd), transcript variant X2, mRNA
XM-005087130.4	0,96449043899712	5,58287726910912	65,6873256007661	1,1584874633687e-07	7,38335094748782e-06	XM_005087130.4	GABA type A receptor associated protein like 1 (Gabarapl1), mRNA
XR-005873240.1	-2,99626065948533	-0,448768033420442	65,6822890214287	1,15916363745327e-07	7,38335094748782e-06	XR_005873240.1	uncharacterized LOC121136114 (LOC121136114), ncRNA
XM-040751888.1	-1,7344311658253	-0,062663243123607	115,191918548465	1,16587515310854e-07	7,40153426026767e-06	XM_040751888.1	calcium/calmodulin dependent protein kinase II delta (Camk2d), transcript variant X10, mRNA
XM-013114949.3	-2,9596548524906	-1,57903699105068	115,170546815785	1,16710161500922e-07	7,40153426026767e-06	XM_013114949.3	LDL receptor related protein 8 (Lrp8), transcript variant X1, mRNA
XM-013114957.3	-2,9596548524906	-1,57903699105068	115,170546815785	1,16710161500922e-07	7,40153426026767e-06	XM_013114957.3	LDL receptor related protein 8 (Lrp8), transcript variant X12, mRNA
XM-021230913.2	2,10087132655648	0,777214763319424	65,6213499372388	1,16737946195371e-07	7,40153426026767e-06	XM_021230913.2	fibronectin type III and SPRY domain containing 1 like (Fsd1l), transcript variant X1, mRNA
XM-013114375.3	1,21561755602197	1,20622744729284	65,5768115446162	1,17342476817299e-07	7,43133135293409e-06	XM_013114375.3	pogo transposable element derived with KRAB domain (Pogk), transcript variant X6, mRNA
XM-005078970.4	-1,3875285778042	4,41315602508018	65,5445449007116	1,17782596998953e-07	7,45065995036674e-06	XM_005078970.4	ring finger protein 10 (Rnf10), transcript variant X1, mRNA
XR-005881463.1	2,85264658974715	1,15384712770511	114,952841259619	1,17968079707887e-07	7,45385495856793e-06	XR_005881463.1	uncharacterized LOC121144154 (LOC121144154), ncRNA
XM-040750268.1	-6,27726136261528	5,27975921678343	114,791879929472	1,1890824789206e-07	7,50467323610415e-06	XM_040750268.1	MX dynamin like GTPase 1 (Mx1), transcript variant X2, mRNA
XM-040731539.1	-4,05522335311306	2,32092491413119	114,655725878725	1,19710311467092e-07	7,54193488937395e-06	XM_040731539.1	CD209 antigen-like protein C (LOC106022434), transcript variant X2, mRNA
XM-013125245.3	-1,07531629317184	1,94527553466197	65,4003517419061	1,19771782159586e-07	7,54193488937395e-06	XM_013125245.3	BCL2 like 1 (Bcl2l1), transcript variant X4, mRNA
XM-040732707.1	-1,90363045642929	2,82025738106169	65,3700394045058	1,20194646380789e-07	7,55994208625591e-06	XM_040732707.1	TPD52 like 2 (Tpd52l2), transcript variant X7, mRNA
XM-013114954.3	-2,98236960708621	-1,56851374855439	114,494651799466	1,20667295895538e-07	7,57051289520254e-06	XM_013114954.3	LDL receptor related protein 8 (Lrp8), transcript variant X7, mRNA
XM-040757020.1	-2,98236960708621	-1,56851374855439	114,494651799466	1,20667295895538e-07	7,57051289520254e-06	XM_040757020.1	LDL receptor related protein 8 (Lrp8), transcript variant X14, mRNA
XM-040733502.1	-1,27875848742071	1,47411076439628	114,476788483417	1,20773972560362e-07	7,57051289520254e-06	XM_040733502.1	PX domain containing serine/threonine kinase like (Pxk), transcript variant X14, mRNA
XM-040746036.1	-2,07424262891055	1,67201202700738	114,395686056446	1,21259680931588e-07	7,59234083873698e-06	XM_040746036.1	BUB1 mitotic checkpoint serine/threonine kinase B (Bub1b), transcript variant X2, mRNA
XM-040750269.1	-6,19834791374647	5,21901254622825	114,351729243798	1,21523877775823e-07	7,59916999966895e-06	XM_040750269.1	MX dynamin like GTPase 1 (Mx1), transcript variant X3, mRNA
XM-040750271.1	-6,19719311963163	5,22166427075645	114,33178602591	1,21643964213156e-07	7,59916999966895e-06	XM_040750271.1	MX dynamin like GTPase 1 (Mx1), transcript variant X5, mRNA
XM-040750267.1	-6,19479788424144	5,22048046417772	114,254649641758	1,22109732817357e-07	7,61129177768492e-06	XM_040750267.1	MX dynamin like GTPase 1 (Mx1), transcript variant X1, mRNA
XM-040729434.1	-1,48258007458107	2,83900594168115	65,2249081768373	1,2224221095577e-07	7,61129177768492e-06	XM_040729434.1	minichromosome maintenance complex component 3 (Mcm3), transcript variant X2, mRNA
NM-001310564.1	-2,16737120924964	2,65744249844603	65,224257203971	1,22251481363293e-07	7,61129177768492e-06	NM_001310564.1	cyclin B1 (Ccnb1), mRNA
XM-040751023.1	1,28207601030649	3,18238928044772	65,1601343225007	1,23168457619897e-07	7,65974651306441e-06	XM_040751023.1	LIM domain containing preferred translocation partner in lipoma (LOC101828273), transcript variant X1, mRNA
XM-021225193.2	-1,92727452268106	2,65076758489634	113,931274643078	1,24085012446895e-07	7,70806606003074e-06	XM_021225193.2	CD274 molecule (Cd274), transcript variant X3, mRNA
XM-040736405.1	-4,63088550121883	0,0733218558513075	113,855014981637	1,24556219470072e-07	7,7286434427138e-06	XM_040736405.1	apolipoprotein L6 (LOC101832069), transcript variant X2, mRNA
XM-013113575.3	-1,26849666214481	7,15332114025893	113,683702706	1,25622347548257e-07	7,78604772278892e-06	XM_013113575.3	pleckstrin (Plek), transcript variant X1, mRNA
XM-021225285.2	-1,63547957841483	2,61354330163352	64,9590679596613	1,26093316581886e-07	7,80647681044626e-06	XM_021225285.2	receptor interacting serine/threonine kinase 2 (Ripk2), transcript variant X2, mRNA
XM-005082358.4	-0,874580023977994	3,83064299003074	64,8607445594324	1,27551427380889e-07	7,88790596380984e-06	XM_005082358.4	5-azacytidine induced 2 (Azi2), transcript variant X1, mRNA
XM-021235016.2	-1,17472874124526	0,971095378118728	113,353147476095	1,27709570895856e-07	7,8888516142648e-06	XM_021235016.2	TNF receptor associated factor 2 (Traf2), transcript variant X4, mRNA
XM-013123995.3	1,55372371912201	1,18096469044915	64,8397234155791	1,27865572947569e-07	7,88966301726986e-06	XM_013123995.3	APC regulator of WNT signaling pathway (Apc), transcript variant X8, mRNA
XM-021225036.2	-1,40939113343605	0,0654145368022564	113,224792240132	1,28530872235603e-07	7,91442131418659e-06	XM_021225036.2	membrane bound O-acyltransferase domain containing 1 (Mboat1), transcript variant X3, mRNA
XM-021228161.2	-3,02604462980866	0,968251710629087	64,7938919562556	1,28553453549641e-07	7,91442131418659e-06	XM_021228161.2	interleukin 15 receptor subunit alpha (Il15ra), transcript variant X1, mRNA
XM-021234717.2	-1,56353779124325	3,04582298868139	113,125645146601	1,29169478352173e-07	7,94349139478889e-06	XM_021234717.2	septin 6 (Septin6), transcript variant X4, mRNA
XM-005072281.4	-1,36635996216748	2,91618187252528	64,733616835692	1,29464340047684e-07	7,95276831456432e-06	XM_005072281.4	minichromosome maintenance complex component 3 (Mcm3), transcript variant X1, mRNA
XM-005063204.4	-6,52707782026835	7,04790808996737	64,6479576391883	1,30771106516677e-07	8,02411509586328e-06	XM_005063204.4	interferon induced protein with tetratricopeptide repeats 3 (Ifit3), transcript variant X1, mRNA
XM-005079305.4	1,27458116222815	1,51549419137267	64,6124613086181	1,31316875924466e-07	8,04866055055797e-06	XM_005079305.4	kinesin family member 1B (Kif1b), transcript variant X6, mRNA
XR-002384057.2	-4,20722802727903	0,179553356068512	112,581422677739	1,3274109385272e-07	8,12693366621132e-06	XR_002384057.2	uncharacterized LOC110342065 (LOC110342065), transcript variant X2, ncRNA
XM-040748917.1	1,98315247127889	-0,0323251882190975	64,4583366445504	1,33715916462272e-07	8,17755013367943e-06	XM_040748917.1	CDC42 binding protein kinase gamma (Cdc42bpg), transcript variant X4, mRNA
XM-040734165.1	1,06518263386578	1,94900817645466	112,392692326237	1,34006362147073e-07	8,18624706107295e-06	XM_040734165.1	protein phosphatase 1 regulatory subunit 12C (Ppp1r12c), transcript variant X3, mRNA
XM-021230943.2	-1,56868117823064	2,5829869208666	112,357383265343	1,34244629137627e-07	8,19174077292408e-06	XM_021230943.2	protein tyrosine phosphatase non-receptor type 22 (Ptpn22), transcript variant X1, mRNA
XM-040750149.1	-2,3071760257309	-0,00730280661987863	111,966377603471	1,36916289343817e-07	8,34123422924567e-06	XM_040750149.1	caspase recruitment domain family member 14 (Card14), transcript variant X7, mRNA
XM-040742425.1	0,95808899141276	1,3242334473442	64,2524397166831	1,36996585649823e-07	8,34123422924567e-06	XM_040742425.1	microtubule affinity regulating kinase 3 (Mark3), transcript variant X6, mRNA
XR-002384968.2	3,05630969831447	1,09269410063793	64,2271484221803	1,37405651636238e-07	8,35692698894231e-06	XR_002384968.2	uncharacterized LOC110342808 (LOC110342808), ncRNA
XM-005073618.4	-1,59760755053173	5,89886679884362	64,1140166456282	1,39252033000394e-07	8,45990568802394e-06	XM_005073618.4	serine and arginine rich splicing factor 7 (Srsf7), transcript variant X1, mRNA
XM-040745463.1	-0,906973840436422	3,62514589783756	64,0961816226905	1,39545601261834e-07	8,46220117009667e-06	XM_040745463.1	ATPase family AAA domain containing 1 (Atad1), transcript variant X2, mRNA
XM-040734975.1	-1,83466730850566	-0,814535813246931	111,557435725508	1,39776757512492e-07	8,46220117009667e-06	XM_040734975.1	splA/ryanodine receptor domain and SOCS box containing 1 (Spsb1), transcript variant X4, mRNA
XM-040749262.1	-1,47965010752898	3,47204197700002	111,543290723107	1,39876933178544e-07	8,46220117009667e-06	XM_040749262.1	ecotropic viral integration site 2B (Evi2b), transcript variant X2, mRNA
XM-013115924.3	-2,45707211905768	3,34880431370052	111,539646725122	1,39902753663231e-07	8,46220117009667e-06	XM_013115924.3	eukaryotic translation initiation factor 2 alpha kinase 2 (Eif2ak2), transcript variant X1, mRNA
XM-040751024.1	1,28208698024464	3,03821986344884	111,39115255574	1,40959668090573e-07	8,51680165277219e-06	XM_040751024.1	LIM domain containing preferred translocation partner in lipoma (LOC101828273), transcript variant X2, mRNA
XM-021226990.2	-1,36015987358993	-0,427503173332133	63,9504925418169	1,41969402007324e-07	8,5604752264493e-06	XM_021226990.2	UDP-GlcNAc:betaGal beta-1,3-N-acetylglucosaminyltransferase like 1 (B3gntl1), transcript variant X8, mRNA
XM-005065851.4	1,70887471103228	4,8948209605533	63,9491158017563	1,41992526934441e-07	8,5604752264493e-06	XM_005065851.4	hdc homolog, cell cycle regulator (Heca), transcript variant X1, mRNA
XM-040747368.1	-2,18672889800862	1,66011766675772	111,208181121425	1,4227474471714e-07	8,5681357712752e-06	XM_040747368.1	deoxycytidine kinase (Dck), mRNA
XM-040756584.1	-1,64084739743158	4,04111235890918	111,179393442452	1,4248294514195e-07	8,57132697442162e-06	XM_040756584.1	ring finger protein 19B (Rnf19b), transcript variant X5, mRNA
XM-040748502.1	-3,15069807762275	6,95366580318153	111,15028848888	1,42693799720061e-07	8,57467072441853e-06	XM_040748502.1	T-cell-specific guanine nucleotide triphosphate-binding protein 2-like (LOC121141308), mRNA
XM-005066097.4	1,20567835595072	0,684608162322007	63,8640448596455	1,43429545863085e-07	8,60951439211194e-06	XM_005066097.4	membrane associated ring-CH-type finger 8 (Marchf8), transcript variant X10, mRNA
XM-013121848.3	-0,82690518384608	2,30822413277006	63,7770463648911	1,44915735773464e-07	8,68927968768052e-06	XM_013121848.3	POP4 homolog, ribonuclease P/MRP subunit (Pop4), mRNA
XM-005069857.4	-2,0404372203247	4,67608157876375	63,7250336550952	1,4581237468249e-07	8,73356028141627e-06	XM_005069857.4	baculoviral IAP repeat containing 5 (Birc5), mRNA
XM-040745478.1	-0,901656190533685	2,83760212838841	110,572977320696	1,46951980585174e-07	8,79228188064535e-06	XM_040745478.1	ATPase family AAA domain containing 1 (Atad1), transcript variant X4, mRNA
XM-013122273.3	-2,01438745299599	5,29511509940841	63,6365876870291	1,47351165415063e-07	8,80662419792365e-06	XM_013122273.3	transmembrane protein 140 (Tmem140), mRNA
XM-040735335.1	1,21970890059866	2,14482279166011	63,5950494980695	1,48080025357495e-07	8,84061764361332e-06	XM_040735335.1	siah E3 ubiquitin protein ligase 1 (Siah1), transcript variant X2, mRNA
XM-005078136.4	1,21461192687901	5,87107394412605	63,5669401810373	1,48575508244843e-07	8,86061972712009e-06	XM_005078136.4	acyl-CoA binding domain containing 3 (Acbd3), mRNA
XM-005081462.3	-0,949239196546842	4,47081752666	63,5470991762797	1,48926346582257e-07	8,87196177309443e-06	XM_005081462.3	zinc finger CCHC-type containing 2 (Zcchc2), transcript variant X9, mRNA
XM-021234190.2	-1,19012871503518	2,19041594633699	110,248995903934	1,49406168925637e-07	8,89095503529029e-06	XM_021234190.2	ubiquitin conjugating enzyme E2 F (putative) (Ube2f), transcript variant X4, mRNA
XM-040729164.1	0,878464948010267	3,34542741469335	63,4993444341641	1,49774521980562e-07	8,90328116453665e-06	XM_040729164.1	PHD finger protein 3 (Phf3), transcript variant X1, mRNA
XM-005063897.4	3,38740915459267	2,2901592373247	81,260874262936	1,5007607981463e-07	8,90489814376121e-06	XM_005063897.4	fibronectin leucine rich transmembrane protein 1 (Flrt1), mRNA
XM-005081360.4	3,87019534893327	-0,430049542615285	63,4636654107234	1,50411697521936e-07	8,90489814376121e-06	XM_005081360.4	neurturin (Nrtn), mRNA
XM-040752059.1	2,3036470197043	3,52317069400135	110,106042976186	1,50504153030439e-07	8,90489814376121e-06	XM_040752059.1	sortilin 1 (Sort1), transcript variant X3, mRNA
XM-040754083.1	-0,922119886165158	3,96669596461775	63,4583010591053	1,50507755372248e-07	8,90489814376121e-06	XM_040754083.1	DNA polymerase delta interacting protein 3 (Poldip3), transcript variant X1, mRNA
XM-021231093.2	1,65179529216108	1,19980232930349	110,076681036081	1,50730832048708e-07	8,90489814376121e-06	XM_021231093.2	formin 1 (Fmn1), transcript variant X2, mRNA
XM-040756583.1	-1,66134156427837	4,06396476499184	110,055641856402	1,50893501666011e-07	8,90489814376121e-06	XM_040756583.1	ring finger protein 19B (Rnf19b), transcript variant X1, mRNA
XM-005075587.4	-1,03417823342652	1,36827203304205	63,4308649754693	1,51000104482114e-07	8,90489814376121e-06	XM_005075587.4	TLE family member 3, transcriptional corepressor (Tle3), transcript variant X8, mRNA
XM-040752060.1	2,3069374375049	3,50860672350934	110,030039496749	1,51091727522531e-07	8,90489814376121e-06	XM_040752060.1	sortilin 1 (Sort1), transcript variant X4, mRNA
XM-040746011.1	1,65456259897387	1,20046270634372	110,001505359885	1,51313008814505e-07	8,90843240807274e-06	XM_040746011.1	formin 1 (Fmn1), transcript variant X1, mRNA
XM-013117434.3	-1,02879317151322	1,35253430541741	63,4016211565602	1,51526850900941e-07	8,91152163381635e-06	XM_013117434.3	TLE family member 3, transcriptional corepressor (Tle3), transcript variant X7, mRNA
XM-040730652.1	-1,33335340672405	3,06125829058378	109,915659236808	1,51981014010412e-07	8,92872289118192e-06	XM_040730652.1	Src like adaptor (Sla), transcript variant X3, mRNA
XM-040739514.1	1,09447466991384	5,67720639512164	63,351187683013	1,52440038911452e-07	8,93924843322988e-06	XM_040739514.1	tropomodulin 3 (Tmod3), transcript variant X1, mRNA
XM-005074063.4	-1,20909352064573	4,1085099918133	63,3487725937317	1,52483920471218e-07	8,93924843322988e-06	XM_005074063.4	ribonucleotide reductase catalytic subunit M1 (Rrm1), mRNA
XM-040752650.1	-1,98035735553503	1,52449707200298	109,810080854907	1,52807262621718e-07	8,94870442314078e-06	XM_040752650.1	beta-1,3-N-acetylgalactosaminyltransferase 1 (globoside blood group) (B3galnt1), transcript variant X3, mRNA
XM-040739837.1	-2,26601714574941	-0,0216270005275441	109,715068530074	1,53555281425418e-07	8,97700039789847e-06	XM_040739837.1	kinesin family member 23 (Kif23), transcript variant X4, mRNA
XM-040753936.1	1,12200373521642	4,55370518707626	63,2867548357387	1,53615554396894e-07	8,97700039789847e-06	XM_040753936.1	YY1 associated factor 2 (Yaf2), mRNA
XM-005075589.4	-1,03417830488717	1,36745807055494	63,2675716296183	1,53967462629066e-07	8,98805407635046e-06	XM_005075589.4	TLE family member 3, transcriptional corepressor (Tle3), transcript variant X11, mRNA
XM-040753853.1	-3,22578999922011	-0,331737791540302	109,60508377894	1,54426488766797e-07	9,00429360433363e-06	XM_040753853.1	peripherin (Prph), transcript variant X2, mRNA
XM-040755679.1	-2,32915564977788	3,19284626813878	63,2347432911016	1,5457175026996e-07	9,00429360433363e-06	XM_040755679.1	histone H2B type 1-M-like (LOC121143552), mRNA
XM-040733503.1	-1,29255314908582	1,40935469734331	109,382320870527	1,56208666727969e-07	9,09006049671795e-06	XM_040733503.1	PX domain containing serine/threonine kinase like (Pxk), transcript variant X15, mRNA
XM-005073467.4	-1,68210660989627	3,58393495835314	63,1350987931226	1,56422036835505e-07	9,0928953286357e-06	XM_005073467.4	phospholipase A2 group IVA (Pla2g4a), transcript variant X1, mRNA
XM-040747903.1	2,47555695813062	0,935753078576598	109,314358765137	1,56757130348731e-07	9,10279260397302e-06	XM_040747903.1	sarcoglycan delta (Sgcd), transcript variant X1, mRNA
XM-040742423.1	0,949402800649208	1,68988355649392	63,1010214377526	1,5706041087681e-07	9,10489165889484e-06	XM_040742423.1	microtubule affinity regulating kinase 3 (Mark3), transcript variant X4, mRNA
XM-040756882.1	-2,85278420471431	3,68065459288317	109,269173120858	1,57123021710249e-07	9,10489165889484e-06	XM_040756882.1	interferon-induced very large GTPase 1-like (LOC110339735), mRNA
XM-040749917.1	2,67160755323412	-0,138071627655087	109,218939599727	1,57530952298999e-07	9,11896154062885e-06	XM_040749917.1	tetratricopeptide repeat, ankyrin repeat and coiled-coil containing 2 (Tanc2), transcript variant X7, mRNA
XM-040731412.1	0,936884993141344	1,3473279373728	109,146831520775	1,58118669715162e-07	9,14339834172786e-06	XM_040731412.1	general transcription factor IIi (Gtf2i), transcript variant X3, mRNA
XM-040755919.1	1,31641319838554	2,08199447056133	109,117205560075	1,58360873560348e-07	9,14782518985007e-06	XM_040755919.1	family with sequence similarity 8 member A1 (Fam8a1), transcript variant X2, mRNA
XM-040749913.1	2,64429278678584	-0,116182673274569	109,06543045387	1,58785189871384e-07	9,16275164624588e-06	XM_040749913.1	tetratricopeptide repeat, ankyrin repeat and coiled-coil containing 2 (Tanc2), transcript variant X3, mRNA
XM-040735403.1	-1,37434016873298	1,21201431549349	108,958107686114	1,59668949284239e-07	9,20413158170438e-06	XM_040735403.1	GRAM domain containing 1A (Gramd1a), transcript variant X4, mRNA
XM-005065843.4	2,68643464970092	4,33900581844459	62,9545702412252	1,59836800338706e-07	9,20419964745017e-06	XM_005065843.4	heme binding protein 2 (Hebp2), mRNA
XM-040752862.1	1,3895609978874	1,21713968919602	108,715264480958	1,61689820496282e-07	9,28980069896488e-06	XM_040752862.1	zinc finger and BTB domain containing 14 (Zbtb14), transcript variant X4, mRNA
XM-040747904.1	2,80949395358085	0,91689282540784	108,705881206718	1,6176849906223e-07	9,28980069896488e-06	XM_040747904.1	sarcoglycan delta (Sgcd), transcript variant X2, mRNA
XM-021225682.2	-1,85373867739101	0,104234999112227	108,698791178411	1,61827978277637e-07	9,28980069896488e-06	XM_021225682.2	sphingolipid transporter 3 (putative) (Spns3), transcript variant X2, mRNA
XM-021234562.2	1,39075836787315	1,38929193875663	62,8303688435776	1,62233840874998e-07	9,29623309944031e-06	XM_021234562.2	REST corepressor 3 (Rcor3), transcript variant X4, mRNA
XM-005064075.4	-1,27754386369624	4,20318718157482	62,8184442392156	1,62466059572453e-07	9,29623309944031e-06	XM_005064075.4	ribosomal protein S6 kinase B2 (Rps6kb2), transcript variant X1, mRNA
XM-021225035.2	-1,34225962480587	0,0561311633294934	108,61170540719	1,62560627010349e-07	9,29623309944031e-06	XM_021225035.2	membrane bound O-acyltransferase domain containing 1 (Mboat1), transcript variant X2, mRNA
XM-040729464.1	1,73360509472866	1,302377702463	108,605452810937	1,62613377771609e-07	9,29623309944031e-06	XM_040729464.1	dystonin (Dst), transcript variant X19, mRNA
XM-040751544.1	-5,23570493974525	4,97143101240549	108,541228451935	1,63156365683261e-07	9,31762889192599e-06	XM_040751544.1	interferon regulatory factor 7 (Irf7), transcript variant X3, mRNA
XM-040732710.1	-1,65733548690071	2,59602865358223	62,762539202443	1,63559649505508e-07	9,33101041765722e-06	XM_040732710.1	TPD52 like 2 (Tpd52l2), transcript variant X10, mRNA
XM-040729458.1	1,75914454157949	0,957363881769692	108,470971140286	1,6375277104558e-07	9,33238702602799e-06	XM_040729458.1	dystonin (Dst), transcript variant X14, mRNA
XM-021226339.2	0,923962909879278	2,02172950626015	62,7145750200639	1,64504377893333e-07	9,36555645853752e-06	XM_021226339.2	protein tyrosine phosphatase receptor type A (Ptpra), transcript variant X5, mRNA
XM-040743080.1	-1,16290248499463	5,33675434012548	62,6998046416502	1,6479651425043e-07	9,37252595568049e-06	XM_040743080.1	bromodomain adjacent to zinc finger domain 1A (Baz1a), transcript variant X2, mRNA
XM-040728352.1	-0,866101883533297	1,79003400592777	108,315215211837	1,65084008244142e-07	9,37921735727831e-06	XM_040728352.1	sphingomyelin phosphodiesterase 2 (Smpd2), transcript variant X2, mRNA
XM-040735336.1	1,19906460862364	2,11054492559633	62,5810427577893	1,67166358384313e-07	9,4851850850848e-06	XM_040735336.1	siah E3 ubiquitin protein ligase 1 (Siah1), transcript variant X3, mRNA
XM-040751548.1	-5,13960044328246	4,89654918684385	108,059988421993	1,67292667551655e-07	9,4851850850848e-06	XM_040751548.1	interferon regulatory factor 7 (Irf7), transcript variant X4, mRNA
XR-002383753.2	-7,00539853747991	-0,727526303847275	147,463313534626	1,68057107514697e-07	9,50984570771699e-06	XR_002383753.2	uncharacterized LOC110341762 (LOC110341762), ncRNA
XM-040743198.1	1,02350020773581	2,11165778646829	107,969313891133	1,68085581242036e-07	9,50984570771699e-06	XM_040743198.1	patatin like phospholipase domain containing 8 (Pnpla8), transcript variant X4, mRNA
XR-005870887.1	-3,10468486451598	0,245768549485752	107,95123124041	1,68244228169627e-07	9,50984570771699e-06	XR_005870887.1	uncharacterized LOC121133867 (LOC121133867), ncRNA
XM-021226429.2	1,17906572639604	0,997433501616821	62,5097486313063	1,68607045938066e-07	9,52060890069916e-06	XM_021226429.2	cytoplasmic polyadenylation element binding protein 2 (Cpeb2), transcript variant X1, mRNA
XM-040750144.1	-2,35382811953686	-0,0294965082323132	107,866455951386	1,68990319501624e-07	9,53250398790367e-06	XM_040750144.1	caspase recruitment domain family member 14 (Card14), transcript variant X2, mRNA
XM-040754738.1	1,56785981753892	1,57477582100539	107,78878230003	1,69677283233749e-07	9,56148805030671e-06	XM_040754738.1	R3H domain containing 2 (R3hdm2), transcript variant X2, mRNA
XM-040754390.1	-2,91503919387935	0,822125505044082	107,735971574138	1,70146204482077e-07	9,57186419717793e-06	XM_040754390.1	purinergic receptor P2Y14 (P2ry14), transcript variant X4, mRNA
XM-040740420.1	-1,7761820222543	1,19998624590721	62,4313040332265	1,70208073330956e-07	9,57186419717793e-06	XM_040740420.1	enhancer of zeste 2 polycomb repressive complex 2 subunit (Ezh2), transcript variant X6, mRNA
XM-040746051.1	-2,13187642433142	2,20929285921919	62,405939408885	1,70729338877316e-07	9,5914109971118e-06	XM_040746051.1	RAD51 recombinase (Rad51), mRNA
XM-005075586.4	-1,02362281165408	1,36860603578665	62,3511553547968	1,71861219581937e-07	9,63773356774635e-06	XM_005075586.4	TLE family member 3, transcriptional corepressor (Tle3), transcript variant X6, mRNA
XM-040736539.1	-1,73503410888885	7,39905910677498	62,3491440047784	1,71902932859448e-07	9,63773356774635e-06	XM_040736539.1	proteasome 20S subunit beta 10 (Psmb10), mRNA
XM-005083680.4	-1,18235895192946	1,29091398440023	62,3155264736292	1,72601780879442e-07	9,66710014937757e-06	XM_005083680.4	TNF receptor associated factor 2 (Traf2), transcript variant X3, mRNA
XM-040742426.1	0,951550030040575	1,34310791810142	62,1926393617704	1,75183177331525e-07	9,79471003700534e-06	XM_040742426.1	microtubule affinity regulating kinase 3 (Mark3), transcript variant X7, mRNA
XM-005075588.4	-1,02362285894358	1,36779224571689	62,1901963675515	1,75234925332487e-07	9,79471003700534e-06	XM_005075588.4	TLE family member 3, transcriptional corepressor (Tle3), transcript variant X9, mRNA
XM-013117433.3	-1,04157690637713	1,35793888799754	62,1767917018669	1,75519165956888e-07	9,79826260020964e-06	XM_013117433.3	TLE family member 3, transcriptional corepressor (Tle3), transcript variant X5, mRNA
XM-040731037.1	1,51734599672549	-0,295375532415137	107,09909624644	1,75921295428361e-07	9,79826260020964e-06	XM_040731037.1	fibrosin like 1 (Fbrsl1), transcript variant X5, mRNA
XM-040747906.1	2,93378206647364	0,939233792784888	107,094509126121	1,75963708261236e-07	9,79826260020964e-06	XM_040747906.1	sarcoglycan delta (Sgcd), transcript variant X3, mRNA
XM-005081974.4	-1,0670551085216	6,78528443724801	62,1468504803539	1,76155896224142e-07	9,79826260020964e-06	XM_005081974.4	ubiquitin conjugating enzyme E2 D3 (Ube2d3), transcript variant X5, mRNA
XM-005071793.4	-0,809184053442895	1,9015095967299	62,1413219756725	1,76273743903187e-07	9,79826260020964e-06	XM_005071793.4	tubulin folding cofactor E (Tbce), transcript variant X1, mRNA
XR-002382408.2	-10,9309334135736	0,767336451335608	146,01524134567	1,76405851381279e-07	9,79826260020964e-06	XR_002382408.2	uncharacterized LOC110340611 (LOC110340611), ncRNA
XM-040749771.1	-2,72466469535343	2,98084471555103	107,032256345064	1,76540476734909e-07	9,79826260020964e-06	XM_040749771.1	transmembrane protein 106A (Tmem106a), transcript variant X1, mRNA
XR-005881237.1	-1,77547186065711	0,900223492517805	106,931856989926	1,77475300118725e-07	9,84025700176353e-06	XR_005881237.1	uncharacterized LOC121143924 (LOC121143924), ncRNA
XM-021231643.2	-2,86441992869328	1,26274088020415	106,909520011343	1,77684061315182e-07	9,84195045342991e-06	XM_021231643.2	interferon stimulated exonuclease gene 20 (Isg20), transcript variant X5, mRNA
XM-013123670.3	1,08631721466229	2,23528146270424	62,0460153804178	1,78319068656863e-07	9,8672267009084e-06	XM_013123670.3	protein phosphatase 1 regulatory subunit 12C (Ppp1r12c), transcript variant X1, mRNA
XM-005072802.4	-2,70155766982683	1,12897613948014	62,0125848113252	1,79042695201381e-07	9,88328989364977e-06	XM_005072802.4	leucine rich repeat protein 1 (Lrr1), mRNA
XM-040752103.1	-2,64890259471151	2,61918209588629	106,761931823299	1,79070603637407e-07	9,88328989364977e-06	XM_040752103.1	chromosome unknown C1orf162 homolog (CUNH1orf162), transcript variant X2, mRNA
XM-040732108.1	-3,27637706006509	1,56306954248667	106,753916662036	1,79146262196571e-07	9,88328989364977e-06	XM_040732108.1	H-2 class I histocompatibility antigen, Q10 alpha chain-like (LOC106023121), transcript variant X3, mRNA
XM-040745030.1	-2,02323219170898	3,30530781327508	106,678830930302	1,79856833289278e-07	9,91258858439827e-06	XM_040745030.1	torsin family 1 member B (Tor1b), mRNA
XR-005878889.1	-1,04318807699749	0,947057642531067	61,9495174913131	1,80416664860512e-07	9,93040328292182e-06	XR_005878889.1	LTO1 maturation factor of ABCE1 (Lto1), transcript variant X1, misc_RNA
XM-005075264.4	-1,05429831862413	3,3202907098212	61,9379568888062	1,80669780658039e-07	9,93040328292182e-06	XM_005075264.4	PIN2 (TERF1) interacting telomerase inhibitor 1 (Pinx1), transcript variant X3, mRNA
XM-040750270.1	-6,25106437160735	5,33054828868283	106,58813157637	1,80719529540353e-07	9,93040328292182e-06	XM_040750270.1	MX dynamin like GTPase 1 (Mx1), transcript variant X4, mRNA
XM-005064457.4	-1,46547057738963	3,20927115324307	61,8946905183836	1,81620566741299e-07	9,96439013434471e-06	XM_005064457.4	polo like kinase 1 (Plk1), mRNA
XM-040736404.1	-3,97911831805049	0,463155376471917	106,485771222732	1,8169891469805e-07	9,96439013434471e-06	XM_040736404.1	apolipoprotein L6 (LOC101832069), transcript variant X1, mRNA
XM-005086677.4	-2,10066980061519	0,548106166496553	106,329517222334	1,83205858441815e-07	1,000023290794e-05	XM_005086677.4	histone H2B type 1-C/E/F/G/I (LOC101840877), mRNA
XM-040756225.1	3,47404801224675	0,987153672367204	61,8203946666821	1,83266134362233e-07	1,000023290794e-05	XM_040756225.1	TEA domain transcription factor 1 (Tead1), transcript variant X6, mRNA
XM-040734976.1	-1,82005727224534	-0,831274373375112	106,256439739779	1,83915606758615e-07	1,000023290794e-05	XM_040734976.1	splA/ryanodine receptor domain and SOCS box containing 1 (Spsb1), transcript variant X5, mRNA
XM-040734977.1	-1,82005727224534	-0,831274373375112	106,256439739779	1,83915606758615e-07	1,000023290794e-05	XM_040734977.1	splA/ryanodine receptor domain and SOCS box containing 1 (Spsb1), transcript variant X6, mRNA
XM-040734978.1	-1,82005727224534	-0,831274373375112	106,256439739779	1,83915606758615e-07	1,000023290794e-05	XM_040734978.1	splA/ryanodine receptor domain and SOCS box containing 1 (Spsb1), transcript variant X7, mRNA
XM-021230958.2	-2,65540155868998	2,57006655172493	106,246392273848	1,84013439787073e-07	1,000023290794e-05	XM_021230958.2	chromosome unknown C1orf162 homolog (CUNH1orf162), transcript variant X3, mRNA
XM-040731036.1	1,49467720729484	-0,297547077301077	106,244156496026	1,84035217959718e-07	1,000023290794e-05	XM_040731036.1	fibrosin like 1 (Fbrsl1), transcript variant X4, mRNA
XM-040749920.1	2,67456924632348	-0,0962935813652811	106,242206929837	1,84054210655263e-07	1,000023290794e-05	XM_040749920.1	tetratricopeptide repeat, ankyrin repeat and coiled-coil containing 2 (Tanc2), transcript variant X10, mRNA
XM-040753859.1	-1,14717305061452	4,2971428834034	106,237427026966	1,84100786148644e-07	1,000023290794e-05	XM_040753859.1	tubulin alpha 1c (Tuba1c), mRNA
XM-040739346.1	-1,39555339047454	3,6647861859092	106,23100844513	1,84163350488465e-07	1,000023290794e-05	XM_040739346.1	BH3 interacting domain death agonist (Bid), transcript variant X1, mRNA
XM-040740696.1	-6,42920351952446	1,72961377578451	106,096283608325	1,85482276232474e-07	1,0054448274694e-05	XM_040740696.1	granzyme C-like (LOC101844567), mRNA
XM-040749919.1	2,70155267007334	-0,142858769037299	106,085501436436	1,85588304197472e-07	1,0054448274694e-05	XM_040749919.1	tetratricopeptide repeat, ankyrin repeat and coiled-coil containing 2 (Tanc2), transcript variant X9, mRNA
XM-005086524.3	1,2669954619114	4,74443167390099	61,7082040732849	1,85782283834499e-07	1,0054448274694e-05	XM_005086524.3	small ArfGAP 1 (Smap1), transcript variant X2, mRNA
XM-040750158.1	0,905284488539338	2,99058914497157	61,6964152273416	1,86048882439307e-07	1,0054448274694e-05	XM_040750158.1	regulatory associated protein of MTOR complex 1 (Rptor), mRNA
XM-013121782.3	-1,36894923142118	1,20696976287801	106,036393057053	1,86072108806629e-07	1,0054448274694e-05	XM_013121782.3	GRAM domain containing 1A (Gramd1a), transcript variant X3, mRNA
XM-013126253.3	1,24407266968456	-0,0234916762207193	105,662995762189	1,89798994852206e-07	1,02458061502622e-05	XM_013126253.3	tripartite motif containing 3 (Trim3), transcript variant X4, mRNA
XM-040731034.1	1,49467703257933	-0,297945082592853	105,46827698667	1,91776819871252e-07	1,03323737566537e-05	XM_040731034.1	fibrosin like 1 (Fbrsl1), transcript variant X2, mRNA
XM-040731035.1	1,49467703257933	-0,297945082592853	105,46827698667	1,91776819871252e-07	1,03323737566537e-05	XM_040731035.1	fibrosin like 1 (Fbrsl1), transcript variant X3, mRNA
XM-040741379.1	-2,63242668015042	1,11169734997857	61,3901613850311	1,93124718832484e-07	1,03948532873344e-05	XM_040741379.1	carbonic anhydrase 13 (Ca13), transcript variant X5, mRNA
XM-021234561.2	1,38976308097738	1,16953375846198	61,3786302937588	1,93396876349146e-07	1,0399366211787e-05	XM_021234561.2	REST corepressor 3 (Rcor3), transcript variant X3, mRNA
XM-040751365.1	0,891071623091569	0,75426076482954	61,3016172795	1,95225427547178e-07	1,04660136753008e-05	XM_040751365.1	cyclin dependent kinase 8 (Cdk8), transcript variant X5, mRNA
XM-040745141.1	-1,71536914685275	1,25517501426355	105,119689271021	1,95377600029673e-07	1,04660136753008e-05	XM_040745141.1	ral guanine nucleotide dissociation stimulator (Ralgds), transcript variant X3, mRNA
XM-040749915.1	2,70296040574638	-0,0761980603608701	105,117497371341	1,95400488481625e-07	1,04660136753008e-05	XM_040749915.1	tetratricopeptide repeat, ankyrin repeat and coiled-coil containing 2 (Tanc2), transcript variant X5, mRNA
XM-040746772.1	-1,13727514967637	2,65256024460682	105,088333471784	1,95705322718665e-07	1,04660136753008e-05	XM_040746772.1	EWS RNA binding protein 1 (Ewsr1), transcript variant X6, mRNA
XM-040746774.1	-1,13727514967637	2,65256024460682	105,088333471784	1,95705322718665e-07	1,04660136753008e-05	XM_040746774.1	EWS RNA binding protein 1 (Ewsr1), transcript variant X8, mRNA
XM-040734390.1	-0,908342287444489	1,83904252916082	105,081824366983	1,95773434133452e-07	1,04660136753008e-05	XM_040734390.1	AKT serine/threonine kinase 2 (Akt2), transcript variant X3, mRNA
XM-005084859.4	-1,74609089199925	2,49352654265336	61,2439000920733	1,96608333058478e-07	1,05004821903495e-05	XM_005084859.4	kinesin family member C1 (Kifc1), mRNA
XR-005871148.1	1,52307884700492	2,41296867820918	104,880459086221	1,9789417788598e-07	1,05589450044206e-05	XR_005871148.1	uncharacterized LOC121134122 (LOC121134122), ncRNA
XM-021226223.2	-1,87780764495725	2,68935192313874	104,829141010769	1,98438906280745e-07	1,0577789730162e-05	XM_021226223.2	G protein-coupled receptor 65 (Gpr65), transcript variant X3, mRNA
XM-040750148.1	-2,54139695344384	0,107910591652698	104,611779833048	2,00765519146878e-07	1,06914899029577e-05	XM_040750148.1	caspase recruitment domain family member 14 (Card14), transcript variant X6, mRNA
XM-040729580.1	-2,02321228925059	2,63760041494927	104,574141022804	2,01171609278932e-07	1,07021408625697e-05	XM_040729580.1	microtubule interacting and trafficking domain containing 1 (Mitd1), transcript variant X4, mRNA
XM-040746345.1	1,88307005355071	5,23931719570323	104,545173423887	2,01484793782246e-07	1,07021408625697e-05	XM_040746345.1	glycerophosphocholine phosphodiesterase 1 (Gpcpd1), transcript variant X3, mRNA
XM-005066034.4	-1,30206174682248	6,93332745834903	61,0413787769507	2,01546908899618e-07	1,07021408625697e-05	XM_005066034.4	mannose-6-phosphate receptor, cation dependent (M6pr), mRNA
XM-013126251.3	1,27265511652042	-0,00646101846398458	104,454881446483	2,02464626382004e-07	1,07405442145243e-05	XM_013126251.3	tripartite motif containing 3 (Trim3), transcript variant X1, mRNA
XM-005068606.4	0,973742544094233	1,63810849217975	60,993754440837	2,02728023044522e-07	1,07441961080717e-05	XM_005068606.4	tubulin tyrosine ligase (Ttl), mRNA
XM-040746291.1	-2,08841948216334	-0,483020267250569	104,34205267569	2,03696807138393e-07	1,0782584596726e-05	XM_040746291.1	amyloid beta precursor protein binding family A member 1 (Apba1), transcript variant X1, mRNA
XM-040734389.1	-0,908342260352355	1,83953305108605	104,323372825875	2,03901644727976e-07	1,0782584596726e-05	XM_040734389.1	AKT serine/threonine kinase 2 (Akt2), transcript variant X2, mRNA
XM-005078248.4	-2,73692676058604	9,44438834974106	60,9412862286061	2,04038115739147e-07	1,0782584596726e-05	XM_005078248.4	myeloid cell nuclear differentiation antigen (Mnda), mRNA
XM-040749003.1	-4,07563303141296	3,15991533666294	104,26960252493	2,04492609374235e-07	1,07962713767521e-05	XM_040749003.1	C-type lectin domain family 10 member A (LOC101839449), transcript variant X2, mRNA
XM-040746776.1	-1,13590928993949	2,68142395432597	104,212260383791	2,05125021881563e-07	1,08193163403891e-05	XM_040746776.1	EWS RNA binding protein 1 (Ewsr1), transcript variant X10, mRNA
XM-040750544.1	-1,4891638643767	3,40164991192852	60,8534028281969	2,0625347311824e-07	1,08684559155359e-05	XM_040750544.1	carnitine palmitoyltransferase 1A (Cpt1a), mRNA
XM-021223325.2	-0,908342322081179	1,83841552802656	104,065204649091	2,06757265497063e-07	1,08846169969588e-05	XM_021223325.2	AKT serine/threonine kinase 2 (Akt2), transcript variant X4, mRNA
XM-005074694.4	1,6706212708296	0,952195711457534	60,754387297804	2,08781290012775e-07	1,0980702818729e-05	XM_005074694.4	N-deacetylase and N-sulfotransferase 1 (Ndst1), transcript variant X5, mRNA
XM-021224455.2	1,59266117515459	2,19708978149684	103,777843111418	2,09990540007263e-07	1,10151177023216e-05	XM_021224455.2	phosphatase and actin regulator 2 (Phactr2), transcript variant X6, mRNA
XM-005063851.4	-1,26095931086357	3,25038460782812	60,7070943291826	2,10000700094398e-07	1,10151177023216e-05	XM_005063851.4	flap structure-specific endonuclease 1 (Fen1), mRNA
XM-013116779.3	-1,27235605004265	2,33574188165822	60,7003541405719	2,10175129037317e-07	1,10151177023216e-05	XM_013116779.3	FERM domain containing 8 (Frmd8), transcript variant X1, mRNA
XM-005074424.4	-1,09405127714128	1,9004164615736	60,6907279639951	2,10424521481378e-07	1,10151177023216e-05	XM_005074424.4	solute carrier family 9 member A8 (Slc9a8), transcript variant X1, mRNA
XM-040746770.1	-1,14118747576741	2,6527597713582	103,738923061521	2,10432949006759e-07	1,10151177023216e-05	XM_040746770.1	EWS RNA binding protein 1 (Ewsr1), transcript variant X4, mRNA
XM-040752099.1	-3,49813872782586	0,349936127126695	103,677362640436	2,11134924425782e-07	1,10413968432664e-05	XM_040752099.1	adenosine receptor A3 (LOC101844401), transcript variant X5, mRNA
XM-005080434.4	-1,52133763726884	3,959456929198	60,6454457340213	2,11602069524674e-07	1,10553573201803e-05	XM_005080434.4	minichromosome maintenance complex component 7 (Mcm7), transcript variant X1, mRNA
XM-013119014.3	-1,36216121304304	2,53904174413602	103,616795678702	2,11828224957385e-07	1,10567125662067e-05	XM_013119014.3	major facilitator superfamily domain containing 1 (Mfsd1), transcript variant X1, mRNA
XM-040740002.1	0,825306295581531	3,08257716760662	103,496861541127	2,13208903317279e-07	1,11182705163299e-05	XM_040740002.1	NEDD4 E3 ubiquitin protein ligase (Nedd4), transcript variant X5, mRNA
XM-040746292.1	-2,02382066841757	-0,453812768811482	103,405747672453	2,14264786976842e-07	1,11627911283105e-05	XM_040746292.1	amyloid beta precursor protein binding family A member 1 (Apba1), transcript variant X2, mRNA
XM-013110614.3	-1,82713051020082	1,01782301278338	103,352544390532	2,14884145454075e-07	1,11845071145672e-05	XM_013110614.3	semaphorin 4D (Sema4d), transcript variant X2, mRNA
XM-040737798.1	-3,06222482941467	5,87112361851647	60,4866442681915	2,15789449944569e-07	1,12124966514891e-05	XM_040737798.1	tubulin alpha 8 (Tuba8), mRNA
XM-040731039.1	1,45398545401653	-0,280219412894757	103,271810369842	2,15827972268089e-07	1,12124966514891e-05	XM_040731039.1	fibrosin like 1 (Fbrsl1), transcript variant X7, mRNA
XM-040737578.1	0,913405228093936	2,50440132775565	60,431609212302	2,17261912580732e-07	1,126862926688e-05	XM_040737578.1	transmembrane and coiled-coil domain family 1 (Tmcc1), transcript variant X4, mRNA
XM-040732457.1	-1,89528986911088	8,79735684046332	103,145306444183	2,17316568325859e-07	1,126862926688e-05	XM_040732457.1	H-2 class I histocompatibility antigen, L-D alpha chain (LOC101823249), transcript variant X3, mRNA
XM-005072150.4	-3,03564185758779	-0,818663462263845	60,3666742496333	2,19013518041882e-07	1,13459685931941e-05	XM_005072150.4	LDL receptor related protein 8 (Lrp8), transcript variant X10, mRNA
XM-040748038.1	-1,18276067941014	2,29833717167848	60,3527888278246	2,19390092353754e-07	1,1354825173518e-05	XM_040748038.1	BSCL2 lipid droplet biogenesis associated, seipin (Bscl2), transcript variant X3, mRNA
XM-040754708.1	-1,21907238108597	0,34939031004173	102,91405074977	2,20068710614466e-07	1,13792832162671e-05	XM_040754708.1	timeless circadian regulator (Timeless), transcript variant X2, mRNA
XM-013114938.3	-1,73090430743182	0,854208967389384	102,662675795807	2,23106286119616e-07	1,15255580399155e-05	XM_013114938.3	MAPK interacting serine/threonine kinase 1 (Mknk1), transcript variant X3, mRNA
XM-040758301.1	-0,827879437165095	5,60246919478501	60,2045098082721	2,23456284562246e-07	1,15328503352014e-05	XM_040758301.1	syntaxin 7 (Stx7), transcript variant X1, mRNA
XM-021231147.2	-1,97726807001128	4,88767366040858	102,601553945966	2,23852209564263e-07	1,15424971250951e-05	XM_021231147.2	galectin 9 (Lgals9), transcript variant X3, mRNA
XM-005063345.4	-5,89374048975364	5,89453545054919	60,1515794698143	2,24927848110124e-07	1,15782205541278e-05	XM_005063345.4	interferon regulatory factor 7 (Irf7), transcript variant X1, mRNA
XM-021224919.2	-1,82324549119189	1,01647310472392	102,510862307741	2,24964338957322e-07	1,15782205541278e-05	XM_021224919.2	semaphorin 4D (Sema4d), transcript variant X7, mRNA
XM-005085833.4	-1,1363953335653	3,43053075944527	60,105056169372	2,26230114767956e-07	1,16325250073981e-05	XM_005085833.4	ST3 beta-galactoside alpha-2,3-sialyltransferase 4 (St3gal4), transcript variant X2, mRNA
XR-219679.4	2,26511163054534	1,81551067911021	102,304862045828	2,27514379602474e-07	1,16876782317833e-05	XR_219679.4	choline phosphotransferase 1 (Chpt1), transcript variant X2, misc_RNA
XM-005083266.4	3,16886000074561	4,69421547471851	59,9693129834721	2,30077577943639e-07	1,18083681824903e-05	XM_005083266.4	death associated protein kinase 3 (Dapk3), transcript variant X2, mRNA
XM-040731373.1	-5,39012184366388	8,0823157217822	102,015068394445	2,31158692238001e-07	1,18466918856556e-05	XM_040731373.1	2'-5'-oligoadenylate synthase 1A (LOC106021992), mRNA
XM-013118392.3	-2,45747356107038	0,347361345993922	59,9283300546096	2,31253329218034e-07	1,18466918856556e-05	XM_013118392.3	cell division cycle associated 7 (Cdca7), transcript variant X2, mRNA
XM-040739347.1	-1,39982302961034	3,65868727570591	101,850215093505	2,33262028827246e-07	1,19385192585318e-05	XM_040739347.1	BH3 interacting domain death agonist (Bid), transcript variant X2, mRNA
XM-013125497.3	-1,73030676631232	2,56239855188367	101,753925670281	2,34500843359978e-07	1,19908097904735e-05	XM_013125497.3	solute carrier family 1 member 5 (Slc1a5), transcript variant X2, mRNA
XM-040746304.1	-2,07978411681994	-0,495179380363629	101,586995972793	2,36666621409052e-07	1,20903584650263e-05	XM_040746304.1	amyloid beta precursor protein binding family A member 1 (Apba1), transcript variant X5, mRNA
XM-005078196.4	-3,30651473216877	2,89909272869515	59,7284838505752	2,37082453237239e-07	1,21004079460012e-05	XM_005078196.4	SLAM family member 8 (Slamf8), mRNA
XM-040728935.1	1,53963831364408	3,6129737182521	101,461655215685	2,3830808272718e-07	1,21517318195067e-05	XM_040728935.1	calpastatin (Cast), transcript variant X4, mRNA
XM-040748030.1	-1,17334681050799	2,33147835020954	59,6656735482404	2,38947840288367e-07	1,21731139594878e-05	XM_040748030.1	BSCL2 lipid droplet biogenesis associated, seipin (Bscl2), transcript variant X1, mRNA
NM-001281338.1	-5,68407005020668	6,53831538972107	59,6219308459838	2,40256506432517e-07	1,22285025909948e-05	NM_001281338.1	chemokine (C-C motif) ligand 3 (Ccl3), mRNA
XM-021229769.2	1,16801889640662	0,954130599117193	101,291564677924	2,40556763836824e-07	1,22325107975366e-05	XM_021229769.2	LSM family member 14B (Lsm14b), transcript variant X2, mRNA
XM-005063689.4	-0,871849743226931	3,64498785557324	59,591314141619	2,41177180654356e-07	1,22354099408128e-05	XM_005063689.4	ATPase family AAA domain containing 1 (Atad1), transcript variant X1, mRNA
XM-040756997.1	-0,94419062444177	5,05305967644947	59,590148974801	2,41212295152017e-07	1,22354099408128e-05	XM_040756997.1	pre-mRNA processing factor 38A (Prpf38a), mRNA
XM-040731415.1	0,913602746621885	1,35019156726217	101,237366633676	2,41278455482131e-07	1,22354099408128e-05	XM_040731415.1	general transcription factor IIi (Gtf2i), transcript variant X6, mRNA
XM-040753855.1	-3,3311087353957	-0,255364939911729	101,21175893069	2,41620317063894e-07	1,22415049445289e-05	XM_040753855.1	peripherin (Prph), transcript variant X4, mRNA
XM-040756084.1	2,52795591798481	1,93079597396095	101,024317147004	2,44139844066746e-07	1,23578173682328e-05	XM_040756084.1	G kinase anchoring protein 1 (Gkap1), transcript variant X2, mRNA
XM-040746775.1	-1,13835591222356	2,68129537623188	100,995791174528	2,44525947541045e-07	1,23585910176752e-05	XM_040746775.1	EWS RNA binding protein 1 (Ewsr1), transcript variant X9, mRNA
XM-040740126.1	-2,80129331586147	4,49787520588056	59,4785211640827	2,44602708646946e-07	1,23585910176752e-05	XM_040740126.1	cyclic GMP-AMP synthase (LOC106021433), mRNA
XM-040733484.1	-1,65239154693276	0,753292081973813	59,4622544514509	2,45101142835195e-07	1,2372454764105e-05	XM_040733484.1	cell division cycle 7 (Cdc7), mRNA
XM-005086331.4	-2,77466568156788	3,00995656601327	59,4397838409939	2,45791516759783e-07	1,23959732616824e-05	XM_005086331.4	potassium calcium-activated channel subfamily N member 4 (Kcnn4), mRNA
XM-040729764.1	-1,27399247413221	2,18885054754137	100,877009520562	2,46141313424436e-07	1,24011179869638e-05	XM_040729764.1	stomatin like 1 (Stoml1), transcript variant X2, mRNA
XR-005877366.1	-3,98115060272247	1,45839158774313	100,862268291313	2,46342648698016e-07	1,24011179869638e-05	XR_005877366.1	solute carrier family 28 member 2 (Slc28a2), transcript variant X3, misc_RNA
XM-040739834.1	-2,16902520126948	0,654710783689019	59,4132426295747	2,46609718073343e-07	1,24032559844101e-05	XM_040739834.1	kinesin family member 23 (Kif23), transcript variant X1, mRNA
XM-040742497.1	-1,20016696481731	0,107005493753694	59,3766959478555	2,47741285114472e-07	1,24488305087913e-05	XM_040742497.1	WD repeat domain 25 (Wdr25), transcript variant X5, mRNA
XM-040749575.1	-1,02960041750401	1,44045727250476	59,3570112415451	2,48353140153137e-07	1,24615188179678e-05	XM_040749575.1	MUS81 structure-specific endonuclease subunit (Mus81), transcript variant X1, mRNA
XM-040742959.1	1,2615861610233	3,82649793203212	100,702362629154	2,4853896217079e-07	1,24615188179678e-05	XM_040742959.1	dishevelled associated activator of morphogenesis 1 (Daam1), transcript variant X2, mRNA
XM-040751683.1	-4,79973195265846	0,521246155213167	100,691523006095	2,48688665657676e-07	1,24615188179678e-05	XM_040751683.1	guanylate-binding protein 4-like (LOC101831921), transcript variant X2, mRNA
XM-013119980.3	1,25321945518024	1,50318250264205	59,33957790926	2,48896408377128e-07	1,24615188179678e-05	XM_013119980.3	kinesin family member 1B (Kif1b), transcript variant X2, mRNA
XM-040748501.1	-3,97334295323763	6,13925339249787	100,647504507834	2,49297671123785e-07	1,24703030707789e-05	XM_040748501.1	uncharacterized LOC101823002 (LOC101823002), mRNA
XM-040755962.1	-1,82770196338885	1,01060280665833	100,603600483655	2,49906817556751e-07	1,24849254880027e-05	XM_040755962.1	semaphorin 4D (Sema4d), transcript variant X3, mRNA
XM-005065662.4	-1,23064766109073	2,84623325049523	59,3029486443834	2,50042148155349e-07	1,24849254880027e-05	XM_005065662.4	dihydrofolate reductase (Dhfr), mRNA
XM-021235015.2	-1,17975637700689	1,01041579044171	100,560218357591	2,50510420263724e-07	1,2497007632018e-05	XM_021235015.2	TNF receptor associated factor 2 (Traf2), transcript variant X1, mRNA
XM-040735538.1	3,06057972162104	0,382431087886858	100,493816625869	2,51437589125825e-07	1,25319399114481e-05	XM_040735538.1	WT1 interacting protein (LOC101827703), transcript variant X3, mRNA
XM-040731771.1	-1,66469086985544	1,33179414390585	59,2369031933047	2,52122739232642e-07	1,25547575756388e-05	XM_040731771.1	centromere protein U (Cenpu), transcript variant X1, mRNA
XM-040741414.1	1,35347072517898	0,526263889236724	59,1592806798806	2,54592484382939e-07	1,2666320141949e-05	XM_040741414.1	staufen double-stranded RNA binding protein 2 (Stau2), transcript variant X3, mRNA
XM-005087378.4	-1,01207001948625	2,62656738208231	59,116782563231	2,55955960537422e-07	1,27214298263523e-05	XM_005087378.4	5'-nucleotidase, cytosolic IIIB (Nt5c3b), transcript variant X2, mRNA
XM-040751682.1	-4,72211742705293	0,517905716554192	100,159897895465	2,5616090770143e-07	1,27214298263523e-05	XM_040751682.1	guanylate-binding protein 4-like (LOC101831921), transcript variant X1, mRNA
XM-021234563.2	1,47634897319321	-0,150560882086886	100,043489142463	2,57831672261293e-07	1,27928987142477e-05	XM_021234563.2	REST corepressor 3 (Rcor3), transcript variant X5, mRNA
XM-040745142.1	-1,71176779957966	1,26370211105806	99,9607063473256	2,59027514349456e-07	1,2840445505251e-05	XM_040745142.1	ral guanine nucleotide dissociation stimulator (Ralgds), transcript variant X4, mRNA
XM-040740001.1	0,821976829444368	3,09966837050414	99,9355531459165	2,59392140081622e-07	1,2840445505251e-05	XM_040740001.1	NEDD4 E3 ubiquitin protein ligase (Nedd4), transcript variant X4, mRNA
XM-040729457.1	1,79363397581933	0,94588179050908	99,9289822865726	2,59487490653703e-07	1,2840445505251e-05	XM_040729457.1	dystonin (Dst), transcript variant X13, mRNA
XM-021233703.2	-2,694879440137	0,674788064413337	99,9071770459005	2,59804200858991e-07	1,28446080467654e-05	XM_021233703.2	ubiquitin like with PHD and ring finger domains 1 (Uhrf1), transcript variant X2, mRNA
XM-005080078.4	-2,03898794191956	3,14779282389823	58,9494296540766	2,61404038915661e-07	1,29121436896945e-05	XM_005080078.4	toll like receptor 2 (Tlr2), transcript variant X1, mRNA
XM-040756898.1	-1,03734835266815	3,54651779086178	58,9405759686582	2,61695807672971e-07	1,2915003827464e-05	XM_040756898.1	nuclear autoantigenic sperm protein (LOC101830598), transcript variant X1, mRNA
XM-005066997.4	-1,80391375587767	1,91417956468013	58,9217197301621	2,62318403623152e-07	1,29341710015044e-05	XM_005066997.4	mitochondrial elongation factor 1 (Mief1), transcript variant X1, mRNA
XM-013110616.3	-1,81372201184018	1,01904883417106	99,7097018868205	2,62692949814497e-07	1,29410842645457e-05	XM_013110616.3	semaphorin 4D (Sema4d), transcript variant X5, mRNA
XM-040745144.1	-1,71708406637414	1,2510368977004	99,6192075857084	2,64029182634548e-07	1,29953187003657e-05	XM_040745144.1	ral guanine nucleotide dissociation stimulator (Ralgds), transcript variant X6, mRNA
XM-005065163.4	-1,01672715683525	4,94718743478446	58,8537828543095	2,64575131834427e-07	1,30021039496583e-05	XM_005065163.4	histone acetyltransferase 1 (Hat1), transcript variant X1, mRNA
XM-005083692.4	-2,13210133748043	0,672445958606943	58,8461761481988	2,64829141894562e-07	1,30021039496583e-05	XM_005083692.4	suppressor APC domain containing 2 (Sapcd2), mRNA
XM-040735537.1	3,01177659693324	0,375715365123321	99,5609645202275	2,64893368208253e-07	1,30021039496583e-05	XM_040735537.1	WT1 interacting protein (LOC101827703), transcript variant X2, mRNA
XM-005070583.3	-4,52243256068013	3,27561563984512	58,8378103106025	2,65108812243141e-07	1,30021039496583e-05	XM_005070583.3	cytotoxic T-lymphocyte associated protein 4 (Ctla4), transcript variant X1, mRNA
XM-040749754.1	1,83754502148102	6,9556906373478	58,8186162753183	2,65751701855168e-07	1,30220691954302e-05	XM_040749754.1	vesicle amine transport 1 (Vat1), mRNA
XM-040750231.1	-1,32035198461555	-0,404780925719478	58,8112300488425	2,65999555986538e-07	1,30226591132984e-05	XM_040750231.1	UDP-GlcNAc:betaGal beta-1,3-N-acetylglucosaminyltransferase like 1 (B3gntl1), transcript variant X6, mRNA
XM-040758223.1	1,51706595873686	2,12916218610364	99,4121879846183	2,67115794139618e-07	1,30657241944785e-05	XM_040758223.1	phosphatase and actin regulator 2 (Phactr2), transcript variant X2, mRNA
XR-005870201.1	-3,62642925300807	0,228031579953886	99,2872048315389	2,68999532029944e-07	1,31462213777182e-05	XR_005870201.1	uncharacterized LOC121133353 (LOC121133353), ncRNA
XM-021236000.2	-1,61860790106596	0,631445813386157	58,6990512161638	2,69795375428435e-07	1,31734569519539e-05	XM_021236000.2	cAMP responsive element modulator (Crem), transcript variant X26, mRNA
XM-040746191.1	-4,06315617671295	1,55430038253287	99,2039370060496	2,70263097385376e-07	1,31766960131882e-05	XM_040746191.1	solute carrier family 28 member 2 (Slc28a2), transcript variant X4, mRNA
XM-040729578.1	-2,00119738127939	2,6363987473072	99,198954662209	2,7033892117453e-07	1,31766960131882e-05	XM_040729578.1	microtubule interacting and trafficking domain containing 1 (Mitd1), transcript variant X2, mRNA
XM-021234518.2	1,50480582127241	0,755487696299696	99,1463992665312	2,71140240899004e-07	1,32040993504467e-05	XM_021234518.2	APC regulator of WNT signaling pathway (Apc), transcript variant X3, mRNA
XM-040728512.1	0,894581161476618	2,36170237596279	58,6362605719686	2,7194609273138e-07	1,32316749118923e-05	XM_040728512.1	CREB/ATF bZIP transcription factor (Crebzf), transcript variant X1, mRNA
XM-040731417.1	0,921996229187225	1,3329608074565	99,0719209965528	2,72280547879125e-07	1,32362860704901e-05	XM_040731417.1	general transcription factor IIi (Gtf2i), transcript variant X8, mRNA
XM-021223414.2	-2,37319290856294	0,767438526173725	58,6195895513958	2,72520284299949e-07	1,3236288636922e-05	XM_021223414.2	histone H2A type 1-E (LOC101840156), mRNA
XM-040745140.1	-1,71001490170626	1,23571427052802	98,9067491607951	2,74829344229754e-07	1,33367097590017e-05	XM_040745140.1	ral guanine nucleotide dissociation stimulator (Ralgds), transcript variant X2, mRNA
XM-040742227.1	-1,59486603267218	3,42444392060777	58,5321470138402	2,75554012687475e-07	1,33601359057534e-05	XM_040742227.1	membrane associated ring-CH-type finger 1 (Marchf1), transcript variant X7, mRNA
XM-040733383.1	1,65257583170447	0,927190560922076	58,516535670964	2,76099541650131e-07	1,33748430597253e-05	XM_040733383.1	ecotropic viral integration site 5 (Evi5), transcript variant X6, mRNA
XM-040735424.1	-0,644946749565617	3,21579931982854	58,3496021764686	2,82008011017824e-07	1,36417502222915e-05	XM_040735424.1	LSM14A mRNA processing body assembly factor (Lsm14a), transcript variant X4, mRNA
XM-021232149.2	-2,64014304157529	0,0200187653595545	98,4449680572627	2,82103410724628e-07	1,36417502222915e-05	XM_021232149.2	adhesion G protein-coupled receptor G5 (Adgrg5), transcript variant X4, mRNA
XM-040742493.1	-1,19608479305667	0,153526178584488	58,3350327255847	2,82530265478343e-07	1,36446441128873e-05	XM_040742493.1	WD repeat domain 25 (Wdr25), transcript variant X1, mRNA
XM-013110618.3	-1,80188202614876	1,02949178175689	98,4087259806328	2,82683698566326e-07	1,36446441128873e-05	XM_013110618.3	semaphorin 4D (Sema4d), transcript variant X6, mRNA
XR-005880539.1	2,31264750794183	0,964523751320757	98,3923758383578	2,82945941267824e-07	1,36446441128873e-05	XR_005880539.1	choline phosphotransferase 1 (Chpt1), transcript variant X4, misc_RNA
XM-040739104.1	0,880692607088881	3,04756705198428	98,379567892031	2,83151567314372e-07	1,36446441128873e-05	XM_040739104.1	transmembrane protein 259 (Tmem259), transcript variant X3, mRNA
XM-040739500.1	-1,11816967559012	0,431239871363854	58,2967393330513	2,83908019588131e-07	1,36471209449736e-05	XM_040739500.1	ariadne RBR E3 ubiquitin protein ligase 2 (Arih2), transcript variant X5, mRNA
XM-040735539.1	2,9968485511968	0,355133083525627	98,3303546858811	2,83943279175973e-07	1,36471209449736e-05	XM_040735539.1	WT1 interacting protein (LOC101827703), transcript variant X4, mRNA
XM-040739839.1	-2,36719265118078	0,127786317886961	98,322158875539	2,84075377751118e-07	1,36471209449736e-05	XM_040739839.1	kinesin family member 23 (Kif23), transcript variant X6, mRNA
XM-013126764.3	3,57952532700219	0,828457560538911	58,2888868471303	2,84191458183393e-07	1,36471209449736e-05	XM_013126764.3	coiled-coil domain containing 170 (Ccdc170), transcript variant X1, mRNA
XM-040740776.1	-2,64101911421931	0,0203100965653573	98,2698707861102	2,84919828644981e-07	1,3670210788089e-05	XM_040740776.1	adhesion G protein-coupled receptor G5 (Adgrg5), transcript variant X2, mRNA
XM-013114939.3	-1,77260870114354	0,598665755330569	98,2298538844149	2,85568068554793e-07	1,36746450778789e-05	XM_013114939.3	MAPK interacting serine/threonine kinase 1 (Mknk1), transcript variant X5, mRNA
XM-040754709.1	-1,20887413626206	0,313887962977162	98,2073984178239	2,85932577772053e-07	1,36746450778789e-05	XM_040754709.1	timeless circadian regulator (Timeless), transcript variant X3, mRNA
XM-040740775.1	-2,70153116620633	0,0190528759358432	98,2031083282171	2,86002278234996e-07	1,36746450778789e-05	XM_040740775.1	adhesion G protein-coupled receptor G5 (Adgrg5), transcript variant X1, mRNA
XM-040745143.1	-1,70253437935377	1,22585243816527	98,2030801877276	2,86002735494534e-07	1,36746450778789e-05	XM_040745143.1	ral guanine nucleotide dissociation stimulator (Ralgds), transcript variant X5, mRNA
XM-021229792.2	-1,90605079555748	2,48019991707458	98,1602157719114	2,86700232575366e-07	1,3696136370019e-05	XM_021229792.2	Lck interacting transmembrane adaptor 1 (Lime1), transcript variant X1, mRNA
XM-005065919.4	1,79927997939742	3,9090013488324	58,2106417362123	2,87032862215452e-07	1,37001752661937e-05	XM_005065919.4	TUB like protein 4 (Tulp4), mRNA
XM-040741837.1	-0,972287208831695	6,04460421490247	58,1871746757471	2,87891146712509e-07	1,3723786121947e-05	XM_040741837.1	nucleophosmin-like (LOC121138874), mRNA
XM-040750727.1	-4,64239841770624	-1,09542956327602	98,0791619962959	2,88024556630027e-07	1,3723786121947e-05	XM_040750727.1	HERV-H LTR-associating 2 (Hhla2), transcript variant X2, mRNA
XM-040729453.1	1,73846889493902	1,28503407214109	97,9730529657604	2,89768999570022e-07	1,37950027864266e-05	XM_040729453.1	dystonin (Dst), transcript variant X9, mRNA
XM-040746802.1	-1,67234196271605	2,87150318559676	58,1261539183186	2,90136202591647e-07	1,38005871248244e-05	XM_040746802.1	phosphoserine aminotransferase 1 (Psat1), mRNA
XM-040754728.1	-1,91728053979705	1,0650916954954	58,0988684162757	2,91146325068444e-07	1,38366626333765e-05	XM_040754728.1	nuclear envelope integral membrane protein 1 (Nemp1), transcript variant X3, mRNA
XM-040742635.1	-1,15345088329356	5,11613988215499	97,8747689673652	2,91395745375504e-07	1,38366626333765e-05	XM_040742635.1	proteasome 26S subunit, ATPase 1 (Psmc1), mRNA
XM-040731413.1	0,932815826805584	1,33170816273275	97,8572882181974	2,91686186607111e-07	1,38385549563497e-05	XM_040731413.1	general transcription factor IIi (Gtf2i), transcript variant X4, mRNA
XM-013112023.3	-0,852313497268133	2,3009651548324	97,7867827783113	2,92861044128978e-07	1,3882367640325e-05	XM_013112023.3	USO1 vesicle transport factor (Uso1), transcript variant X2, mRNA
XM-005073516.4	-1,42800546844539	4,38651827680413	57,9961506382593	2,94983927665392e-07	1,39645089855603e-05	XM_005073516.4	solute carrier family 35 member F6 (Slc35f6), mRNA
XM-013114431.3	-1,28507463841491	1,23355242952386	97,6533450997585	2,95099630344576e-07	1,39645089855603e-05	XM_013114431.3	replication factor C subunit 4 (Rfc4), transcript variant X2, mRNA
XM-040741476.1	-1,05590481571486	6,73944486628198	97,6134704518251	2,95772427587102e-07	1,39823159915984e-05	XM_040741476.1	syndecan binding protein (LOC101830755), transcript variant X1, mRNA
XM-040749190.1	-1,05963376949493	2,23573498758973	57,9663332795931	2,96108348837139e-07	1,39823159915984e-05	XM_040749190.1	tumor protein p53 inducible protein 13 (Tp53i13), transcript variant X3, mRNA
XM-013126029.3	-2,59763975648623	2,76460086495753	57,9629691334795	2,96235508296576e-07	1,39823159915984e-05	XM_013126029.3	C-type lectin domain containing 7A (Clec7a), transcript variant X1, mRNA
XM-040742529.1	-1,47523207567766	2,82442651403848	97,5004799211381	2,97688585656054e-07	1,40361076832124e-05	XM_040742529.1	VRK serine/threonine kinase 1 (Vrk1), transcript variant X8, mRNA
XM-040746190.1	-4,01493873536989	1,34699912372975	97,4890338915955	2,97883496391514e-07	1,40361076832124e-05	XM_040746190.1	solute carrier family 28 member 2 (Slc28a2), transcript variant X2, mRNA
XM-005070340.4	1,70147731374204	7,46877116875571	57,8886974763155	2,9905826343595e-07	1,40794488831943e-05	XM_005070340.4	reticulon 4 (Rtn4), transcript variant X1, mRNA
XM-005081781.4	-1,39631643937899	3,41818788000219	57,8638610165994	3,00008803351192e-07	1,41025267619601e-05	XM_005081781.4	GRAM domain containing 1A (Gramd1a), transcript variant X2, mRNA
XM-021228059.2	-3,14903785173164	0,757450257334021	97,3618541766952	3,0005919428696e-07	1,41025267619601e-05	XM_021228059.2	ADAM metallopeptidase domain 8 (Adam8), transcript variant X3, mRNA
XM-040742770.1	-1,34096306323812	0,791290498742754	97,3233561120997	3,00721423509358e-07	1,41216325611231e-05	XM_040742770.1	zinc finger protein 410 (Znf410), transcript variant X5, mRNA
XR-002383348.2	-3,72197933501293	3,40908529163881	97,2398344971102	3,02163971346707e-07	1,41773178875536e-05	XR_002383348.2	uncharacterized LOC110341412 (LOC110341412), ncRNA
XM-040731414.1	0,922022285932711	1,33027010847163	97,1790871082989	3,03218218666002e-07	1,42147053545087e-05	XM_040731414.1	general transcription factor IIi (Gtf2i), transcript variant X5, mRNA
XM-013113128.3	-3,17293650936324	6,59711294727237	97,104230139637	3,0452320889322e-07	1,42559633384426e-05	XM_013113128.3	galectin 3 binding protein (Lgals3bp), transcript variant X1, mRNA
XM-005069864.4	-0,796891791605097	3,66077793325569	57,7415749845466	3,04737794130159e-07	1,42559633384426e-05	XM_005069864.4	septin 9 (Septin9), transcript variant X4, mRNA
XM-005066748.4	-1,19592925746691	4,8869041997623	57,7381159938242	3,04872749215933e-07	1,42559633384426e-05	XM_005066748.4	valosin containing protein interacting protein 1 (Vcpip1), mRNA
XM-013112531.3	-2,62004579781162	-0,86716260748722	60,557994917588	3,05187181565313e-07	1,42585929904931e-05	XM_013112531.3	EvC ciliary complex subunit 1 (Evc), transcript variant X1, mRNA
XM-040755529.1	0,827639665636155	1,45026631101213	96,9783255196202	3,06732849207064e-07	1,43186938838638e-05	XM_040755529.1	USP6 N-terminal like (Usp6nl), transcript variant X3, mRNA
XM-040754171.1	-1,61607094324596	1,23009920984758	96,8685142791266	3,08675252313511e-07	1,43971977481092e-05	XM_040754171.1	SH3 domain binding protein 1 (Sh3bp1), transcript variant X3, mRNA
XM-040756690.1	1,26917635961503	1,70623236532726	96,6306748279092	3,1293144292214e-07	1,45833974716728e-05	XM_040756690.1	microtubule actin crosslinking factor 1 (Macf1), transcript variant X8, mRNA
XM-013116372.3	-3,42875169259623	8,90161074478031	57,5116437262432	3,13853878568278e-07	1,45991823867563e-05	XM_013116372.3	interferon-induced transmembrane protein 1 (LOC106021464), mRNA
XM-040749657.1	-2,12098843820387	-0,571254027826244	96,5793452101837	3,13858911104281e-07	1,45991823867563e-05	XM_040749657.1	cell division cycle 6 (Cdc6), transcript variant X3, mRNA
XM-013110579.3	-4,24767450572407	0,149867775883579	96,563768437464	3,14140996461608e-07	1,45991823867563e-05	XM_013110579.3	serpin B6-like (LOC101843017), mRNA
XM-005074168.4	1,86043105260592	0,938583664535595	57,4998970817443	3,14327608609539e-07	1,45991823867563e-05	XM_005074168.4	Rho GTPase activating protein 6 (Arhgap6), transcript variant X1, mRNA
XM-005066813.4	-1,49352611121856	2,89061663984667	57,438013142515	3,16836384238879e-07	1,47033382211831e-05	XM_005066813.4	receptor interacting serine/threonine kinase 2 (Ripk2), transcript variant X1, mRNA
XM-040754173.1	-1,62564087526885	1,22178041387054	96,3452237124298	3,18129889908944e-07	1,47509698071633e-05	XM_040754173.1	SH3 domain binding protein 1 (Sh3bp1), transcript variant X4, mRNA
XM-040728383.1	-1,88759550861463	0,319327602201041	57,3777322415502	3,19301427075936e-07	1,47806375153976e-05	XM_040728383.1	uronyl 2-sulfotransferase (Ust), transcript variant X1, mRNA
XM-040731411.1	0,916364419813837	1,32850698973251	96,2814461023895	3,19305022379207e-07	1,47806375153976e-05	XM_040731411.1	general transcription factor IIi (Gtf2i), transcript variant X2, mRNA
XM-005064111.4	-1,01455955183787	1,43103714237532	57,3325441017986	3,21163162525303e-07	1,4854199738105e-05	XM_005064111.4	LTO1 maturation factor of ABCE1 (Lto1), transcript variant X3, mRNA
XM-040757081.1	-5,98128255873224	-0,146495526766921	96,1498873452367	3,21745005181467e-07	1,48656272048513e-05	XM_040757081.1	dynein light chain Tctex-type family member 5 (Dynlt5), transcript variant X2, mRNA
XM-040755963.1	-1,86607298645576	1,03232667395597	96,1389616775404	3,21948611781149e-07	1,48656272048513e-05	XM_040755963.1	semaphorin 4D (Sema4d), transcript variant X4, mRNA
XM-013126770.3	3,54834998671484	-0,294699298581524	96,0700613725475	3,23236062111367e-07	1,49126050910929e-05	XM_013126770.3	coiled-coil domain containing 170 (Ccdc170), transcript variant X3, mRNA
XM-005079743.4	-1,91229809234138	1,04817030742827	57,2530493661371	3,24467450454945e-07	1,49569202703872e-05	XM_005079743.4	nuclear envelope integral membrane protein 1 (Nemp1), transcript variant X2, mRNA
XM-005069813.4	-0,892274990468659	3,50342114084006	57,2227292606196	3,25737605060282e-07	1,50029470407415e-05	XM_005069813.4	hepatocyte growth factor-regulated tyrosine kinase substrate (Hgs), transcript variant X1, mRNA
XM-040731410.1	0,921746348567193	2,93834700061577	57,1096339051514	3,30523955137015e-07	1,52091929354042e-05	XM_040731410.1	general transcription factor IIi (Gtf2i), transcript variant X1, mRNA
XM-040737668.1	1,40956879439056	1,31089587288989	57,1039546528883	3,30766346433081e-07	1,52091929354042e-05	XM_040737668.1	REST corepressor 3 (Rcor3), transcript variant X7, mRNA
XM-040758189.1	1,35510324062255	3,13181451474482	95,6170798458004	3,3185068000806e-07	1,52463576978079e-05	XM_040758189.1	hdc homolog, cell cycle regulator (Heca), transcript variant X4, mRNA
XM-040741773.1	-5,14802286481972	-1,56039833829491	95,5879700397662	3,32413329747868e-07	1,52595126533635e-05	XM_040741773.1	interferon-inducible GTPase 1-like (LOC101844667), transcript variant X1, mRNA
XM-021232323.2	-4,40114677306912	0,854897227037868	95,5243904253495	3,33646084480495e-07	1,53033815360057e-05	XM_021232323.2	2'-5'-oligoadenylate synthetase 2 (Oas2), transcript variant X3, mRNA
XM-021235806.2	1,28481453200221	4,77407557336364	56,9504138510632	3,37394386632372e-07	1,54624627447188e-05	XM_021235806.2	LEM domain nuclear envelope protein 2 (Lemd2), mRNA
XM-021225653.2	-1,40134626020787	2,29143621515223	95,2673236305759	3,38684787857028e-07	1,5491790078358e-05	XM_021225653.2	solute carrier family 43 member 2 (Slc43a2), transcript variant X5, mRNA
XM-040747398.1	-0,858241064084673	2,26735000264369	95,2648664632308	3,38733374531591e-07	1,5491790078358e-05	XM_040747398.1	USO1 vesicle transport factor (Uso1), transcript variant X1, mRNA
XM-005071797.4	-1,26846030871296	7,97112002279927	56,9163316469962	3,38885434041732e-07	1,5491790078358e-05	XM_005071797.4	proteasome 20S subunit alpha 2 (Psma2), transcript variant X2, mRNA
XM-040737948.1	2,65150443815309	2,92929795702024	95,2434890514357	3,3915642120699e-07	1,5491790078358e-05	XM_040737948.1	peroxisome proliferator activated receptor gamma (Pparg), transcript variant X3, mRNA
XM-005069090.4	-2,57481337988737	1,25259340189997	71,6630645997581	3,39855453956539e-07	1,5510890569666e-05	XM_005069090.4	solute carrier family 27 member 6 (Slc27a6), mRNA
XM-005085690.4	1,05871350589447	2,69511799098368	56,8728148643469	3,40799806985241e-07	1,55411466068976e-05	XM_005085690.4	protein phosphatase, Mg2+/Mn2+ dependent 1L (Ppm1l), mRNA
XM-040731418.1	0,913697696846616	1,32353873386299	94,968817738328	3,44646930594315e-07	1,57025935767167e-05	XM_040731418.1	general transcription factor IIi (Gtf2i), transcript variant X9, mRNA
XM-021224663.2	-5,24062786052769	6,15727455312063	94,9473334798913	3,45080720348299e-07	1,57025935767167e-05	XM_021224663.2	apolipoprotein B mRNA editing enzyme catalytic subunit 1 (Apobec1), transcript variant X1, mRNA
XM-040734840.1	-2,22966980950788	3,73205794927123	56,773957547376	3,45193187783102e-07	1,57025935767167e-05	XM_040734840.1	minichromosome maintenance complex component 5 (Mcm5), mRNA
XM-013121741.3	-0,825389980642823	2,74337610309908	94,869005428905	3,4666762139354e-07	1,57378943977931e-05	XM_013121741.3	THO complex 6 (Thoc6), transcript variant X2, mRNA
XM-040741413.1	1,37813467129803	-0,0911662118417844	94,8545113954557	3,4696219358226e-07	1,57378943977931e-05	XM_040741413.1	staufen double-stranded RNA binding protein 2 (Stau2), transcript variant X2, mRNA
XM-013112852.3	-1,35377276518214	1,95949510106005	56,7344983674336	3,46964234357192e-07	1,57378943977931e-05	XM_013112852.3	mannose phosphate isomerase (Mpi), transcript variant X2, mRNA
XM-040731416.1	0,916314421161276	1,32099974459358	94,844572541384	3,47164355634481e-07	1,57378943977931e-05	XM_040731416.1	general transcription factor IIi (Gtf2i), transcript variant X7, mRNA
XM-013125598.3	-0,897466197740314	1,83459950061839	94,8332844870035	3,47394127026471e-07	1,57378943977931e-05	XM_013125598.3	AKT serine/threonine kinase 2 (Akt2), transcript variant X5, mRNA
XM-040731419.1	0,91084329384298	1,31909867964917	94,8117374795647	3,4783321234306e-07	1,57448699331419e-05	XM_040731419.1	general transcription factor IIi (Gtf2i), transcript variant X10, mRNA
XM-005075561.4	-1,79258030899329	0,125416235798484	56,7034741039072	3,48363736152136e-07	1,57559696685222e-05	XM_005075561.4	zwilch kinetochore protein (Zwilch), transcript variant X4, mRNA
XM-040729449.1	1,76397424672705	1,35782543680046	94,6666757128806	3,50806105323343e-07	1,58533181589007e-05	XM_040729449.1	dystonin (Dst), transcript variant X5, mRNA
XM-040743084.1	-1,29599034277111	4,18516089843081	94,6528855438937	3,51090252577422e-07	1,58533181589007e-05	XM_040743084.1	sorting nexin 6 (Snx6), transcript variant X2, mRNA
XM-040755560.1	-1,05793871808374	4,0989206053475	94,6335648099359	3,51488806853504e-07	1,58564850957967e-05	XM_040755560.1	aldo-keto reductase family 1 member C13 (LOC101838853), transcript variant X1, mRNA
XM-040755262.1	2,43646123555811	3,10721051462865	56,6293084316245	3,51734648746033e-07	1,58564850957967e-05	XM_040755262.1	frizzled class receptor 8 (Fzd8), mRNA
XM-005086286.4	1,00898686263939	3,13670394053187	56,6152798622165	3,52376301169393e-07	1,58724542053659e-05	XM_005086286.4	interferon regulatory factor 2 binding protein 1 (Irf2bp1), mRNA
XM-040738147.1	2,64520425745492	10,486737485774	56,5629245327981	3,54782408014845e-07	1,59517034768517e-05	XM_040738147.1	CD9 molecule (Cd9), mRNA
XM-040739835.1	-2,43504779920954	0,283612341570855	94,4737495096252	3,5480574000368e-07	1,59517034768517e-05	XM_040739835.1	kinesin family member 23 (Kif23), transcript variant X2, mRNA
XM-040737665.1	1,36783044441533	1,41559424628824	56,5540883880362	3,55190277721416e-07	1,59517034768517e-05	XM_040737665.1	REST corepressor 3 (Rcor3), transcript variant X1, mRNA
XM-040740000.1	0,810460223859888	3,0955860711838	94,4505099116466	3,5529109221584e-07	1,59517034768517e-05	XM_040740000.1	NEDD4 E3 ubiquitin protein ligase (Nedd4), transcript variant X3, mRNA
XM-005075506.4	2,6360047353255	1,72883510854351	56,5016751738052	3,57620291836815e-07	1,60432355779011e-05	XM_005075506.4	tropomyosin 1 (Tpm1), transcript variant X20, mRNA
XR-005871268.1	3,07063320447516	3,17899866368876	94,2059599624858	3,60445442282419e-07	1,61568499225684e-05	XR_005871268.1	uncharacterized LOC121134222 (LOC121134222), transcript variant X1, ncRNA
XM-021234826.2	-1,26577314710647	1,07595512376755	94,1303215432455	3,62057199649002e-07	1,62159341390239e-05	XM_021234826.2	lamin B2 (Lmnb2), transcript variant X1, mRNA
XM-040756450.1	-1,38534806141253	0,623961176168728	56,3870228683608	3,63000067152238e-07	1,62449884184888e-05	XM_040756450.1	regulator of chromosome condensation 1 (Rcc1), transcript variant X5, mRNA
XM-005084365.4	-1,83588031419071	3,7294947414543	56,3552906323909	3,64504754049102e-07	1,62991178442167e-05	XM_005084365.4	cell division cycle associated 8 (Cdca8), mRNA
XM-040743602.1	1,27535548273162	1,16150890781051	93,9629894000548	3,6565264473598e-07	1,63370584735457e-05	XM_040743602.1	Ras association domain family member 8 (Rassf8), transcript variant X2, mRNA
XM-005081498.4	-0,912183049425577	2,60551126781004	56,3181554313537	3,66274384168773e-07	1,63370584735457e-05	XM_005081498.4	nucleoporin 107 (Nup107), transcript variant X1, mRNA
XM-040749053.1	-1,3340564124018	0,981268971850665	93,9293721903263	3,663799628273e-07	1,63370584735457e-05	XM_040749053.1	NACHT, LRR and PYD domains-containing protein 1a (LOC101837048), transcript variant X3, mRNA
XM-040736575.1	-1,21321118013929	4,69327946546782	56,3126704077775	3,66536568316731e-07	1,63370584735457e-05	XM_040736575.1	lysyl-tRNA synthetase 1 (Kars1), transcript variant X1, mRNA
XM-021234715.2	-1,58296936171452	3,00783138854042	93,8927548534508	3,67174100748689e-07	1,63522762417303e-05	XM_021234715.2	septin 6 (Septin6), transcript variant X2, mRNA
XM-040729579.1	-2,01093272763342	2,63619237389567	93,7613142751238	3,70041218432197e-07	1,64666851302979e-05	XM_040729579.1	microtubule interacting and trafficking domain containing 1 (Mitd1), transcript variant X3, mRNA
XM-040730809.1	-5,57650217607655	5,52049088632224	56,2035546342883	3,71795568577868e-07	1,65314319477812e-05	XM_040730809.1	radical S-adenosyl methionine domain containing 2 (Rsad2), mRNA
XM-013126042.3	0,920258379500021	1,44864013418653	93,6091411378502	3,7339308833525e-07	1,65891069269717e-05	XM_013126042.3	zinc finger protein 775 (Znf775), transcript variant X2, mRNA
XM-005088007.4	-2,78728577783499	8,28678090561959	93,5935606555044	3,73738259092384e-07	1,65910945499339e-05	XM_005088007.4	interferon-inducible GTPase 1 (LOC101838193), mRNA
XM-013110958.3	0,806051860188968	3,56336344013087	93,5303513637584	3,75142404761849e-07	1,66400515345931e-05	XM_013110958.3	ADP ribosylation factor guanine nucleotide exchange factor 1 (Arfgef1), transcript variant X2, mRNA
NM-001281618.1	2,574719319012	0,504140934776649	58,8043674868601	3,76603215273885e-07	1,66790165949356e-05	NM_001281618.1	sarcoglycan delta (Sgcd), mRNA
XM-040738371.1	-0,982521578867733	3,93736255318741	56,1007101511546	3,76828605274183e-07	1,66790165949356e-05	XM_040738371.1	structural maintenance of chromosomes 2 (Smc2), transcript variant X1, mRNA
XM-040732032.1	-4,30785528942132	3,64334951245104	93,4468907989169	3,77005806528051e-07	1,66790165949356e-05	XM_040732032.1	complement C2 (C2), transcript variant X2, mRNA
XR-005875866.1	-4,26434796363452	-0,0385989908189696	93,4369282978924	3,77228953481721e-07	1,66790165949356e-05	XR_005875866.1	uncharacterized LOC121138993 (LOC121138993), ncRNA
XM-040756950.1	-1,7235275723096	-0,179894270739038	56,0441740555131	3,79627370418435e-07	1,67716335231901e-05	XM_040756950.1	STIL centriolar assembly protein (Stil), transcript variant X1, mRNA
XM-013115576.3	-0,700722268835796	0,604297004363161	56,0315382438561	3,80256024705382e-07	1,67859781841167e-05	XM_013115576.3	ZFP1 zinc finger protein (Zfp1), transcript variant X1, mRNA
XM-013126769.3	3,42346998381958	-0,163713841467425	93,1015472871808	3,8483126306707e-07	1,69743783319616e-05	XM_013126769.3	coiled-coil domain containing 170 (Ccdc170), transcript variant X2, mRNA
XM-040729624.1	-1,25181154093665	2,49832160895151	93,0804862536732	3,85314571578706e-07	1,6982132402923e-05	XM_040729624.1	furin, paired basic amino acid cleaving enzyme (Furin), transcript variant X3, mRNA
XM-021232511.2	-1,77392172387843	-0,809702057574766	92,9548952218167	3,88211302678087e-07	1,70961570806177e-05	XM_021232511.2	splA/ryanodine receptor domain and SOCS box containing 1 (Spsb1), transcript variant X2, mRNA
XM-021224964.2	-6,43215230516586	5,92383045295076	92,8544001580989	3,90547413486219e-07	1,71853309660263e-05	XM_021224964.2	interferon induced protein with tetratricopeptide repeats 3 (Ifit3), transcript variant X2, mRNA
XM-005076689.3	-1,22839354127611	4,39133009710996	92,8112445205553	3,91555615262142e-07	1,72159771474813e-05	XM_005076689.3	phosphoribosyl pyrophosphate synthetase 1 (Prps1), mRNA
XM-040752202.1	-1,64730066910748	5,03290169731969	92,7102090770352	3,93927841800707e-07	1,73065005056501e-05	XM_040752202.1	Fc fragment of IgG receptor Ia (Fcgr1a), transcript variant X2, mRNA
XM-005079304.4	1,23959848145934	1,47457981399608	55,7451844821037	3,94815109337649e-07	1,73316928442467e-05	XM_005079304.4	kinesin family member 1B (Kif1b), transcript variant X1, mRNA
XM-013111367.3	-1,58144888556304	1,273845206896	92,6018259079634	3,96491151827721e-07	1,73785551560697e-05	XM_013111367.3	SH3 domain binding protein 1 (Sh3bp1), transcript variant X1, mRNA
XM-040755781.1	-1,97040003076136	2,88649425600259	92,6009471150647	3,9651201464305e-07	1,73785551560697e-05	XM_040755781.1	serpin B9 (LOC101835557), transcript variant X2, mRNA
XM-040728223.1	-3,75065845160951	-0,229148344245416	58,3575675286595	3,97638172811424e-07	1,74140923515766e-05	XM_040728223.1	TPD52 like 1 (Tpd52l1), transcript variant X2, mRNA
XM-040747776.1	0,914933440408199	3,08595043402294	92,5025060630494	3,98857121350518e-07	1,74536336525048e-05	XM_040747776.1	adaptor protein, phosphotyrosine interacting with PH domain and leucine zipper 1 (Appl1), transcript variant X3, mRNA
XM-040736783.1	-1,29645333395305	9,00514929056084	55,6554398564427	3,99503737804874e-07	1,74680874240193e-05	XM_040736783.1	calreticulin (Calr), mRNA
XM-005063936.4	-0,768740577945434	2,95778600873585	55,5565743968418	4,04740105715538e-07	1,76830439857871e-05	XM_005063936.4	splicing factor 1 (Sf1), transcript variant X1, mRNA
XM-040732630.1	-1,69263726205319	1,07440616679869	55,5295292951831	4,06185695288806e-07	1,77321729933826e-05	XM_040732630.1	SRC proto-oncogene, non-receptor tyrosine kinase (Src), transcript variant X6, mRNA
XM-040754084.1	-0,942947434129292	3,92499318886079	55,5027807231782	4,07621039697901e-07	1,77807774852108e-05	XM_040754084.1	DNA polymerase delta interacting protein 3 (Poldip3), transcript variant X2, mRNA
XM-040734747.1	-1,59974465196419	3,01750617110373	92,1103456755655	4,08360534686034e-07	1,77989756649578e-05	XM_040734747.1	caspase-1 (LOC101833858), transcript variant X2, mRNA
XM-040748504.1	-2,99677128582816	3,55786113495732	92,0810541772754	4,09080855840263e-07	1,78163100811693e-05	XM_040748504.1	T-cell-specific guanine nucleotide triphosphate-binding protein 2 (LOC101836886), transcript variant X3, mRNA
XM-005069881.4	-1,62033575385511	2,9149620047218	55,4583984655998	4,10014979056627e-07	1,78324965836866e-05	XM_005069881.4	rhomboid 5 homolog 2 (Rhbdf2), transcript variant X2, mRNA
XM-005082879.4	-0,979020051100552	3,59311001441864	55,4568581785436	4,10098338788969e-07	1,78324965836866e-05	XM_005082879.4	NSL1 component of MIS12 kinetochore complex (Nsl1), transcript variant X2, mRNA
XM-005067303.4	-2,02103340350927	0,771245558551757	55,4123772415735	4,12513714489708e-07	1,79117982844139e-05	XM_005067303.4	extra spindle pole bodies like 1, separase (Espl1), mRNA
XM-040746899.1	-1,26726339657944	2,6463360302341	91,9399817358735	4,12570755790498e-07	1,79117982844139e-05	XM_040746899.1	transforming acidic coiled-coil containing protein 3 (Tacc3), transcript variant X2, mRNA
XM-040749051.1	-1,32492158447387	1,05722376653068	91,8511291276459	4,14786557744219e-07	1,79938514256612e-05	XM_040749051.1	NACHT, LRR and PYD domains-containing protein 1a (LOC101837048), transcript variant X1, mRNA
XM-040740279.1	-2,60021861042078	3,77820626908089	91,8112989100851	4,15784323085135e-07	1,80229775965883e-05	XM_040740279.1	PCNA clamp associated factor (Pclaf), transcript variant X1, mRNA
XM-005084910.4	-1,83390276630195	4,96396457687502	55,318842718269	4,17644131190783e-07	1,80893956869645e-05	XM_005084910.4	cyclin dependent kinase inhibitor 1A (Cdkn1a), transcript variant X1, mRNA
XM-040728926.1	1,97182011161081	2,45323816311811	55,3122568730652	4,18008011996352e-07	1,80909674408202e-05	XM_040728926.1	ankyrin repeat and death domain containing 1B (Ankdd1b), mRNA
XM-040740038.1	2,2366112276408	2,15213966452614	91,6769237973447	4,19171092343919e-07	1,81270982017232e-05	XM_040740038.1	protein phosphatase 2 regulatory subunit B''alpha (Ppp2r3a), transcript variant X4, mRNA
XM-040733432.1	-4,51833500009341	4,4679025373353	91,5924612308948	4,21316260093914e-07	1,82056096615229e-05	XM_040733432.1	guanylate-binding protein 6-like (LOC121135107), mRNA
XM-013116668.3	-1,6428506034747	2,55325360505559	91,5690473763733	4,21913175402322e-07	1,82171487086926e-05	XM_013116668.3	zinc finger NFX1-type containing 1 (Znfx1), transcript variant X3, mRNA
XM-040749052.1	-1,3378267382616	1,06292005174655	91,4234328911535	4,25647596915795e-07	1,8353759731533e-05	XM_040749052.1	NACHT, LRR and PYD domains-containing protein 1a (LOC101837048), transcript variant X2, mRNA
XM-013118910.3	-3,20651081938659	0,374636813238487	91,4197781298437	4,25741819065874e-07	1,8353759731533e-05	XM_013118910.3	cilia and flagella associated protein 161 (Cfap161), transcript variant X1, mRNA
XM-040755561.1	-1,06730449096971	4,06827085642482	91,3515083254444	4,27506316619629e-07	1,84154515046821e-05	XM_040755561.1	aldo-keto reductase family 1 member C13 (LOC101838853), transcript variant X2, mRNA
XM-021225652.2	-1,37517622507835	2,32700603159604	91,3184095815202	4,28364838973546e-07	1,84318211034618e-05	XM_021225652.2	solute carrier family 43 member 2 (Slc43a2), transcript variant X3, mRNA
XM-040736413.1	-1,71296892601742	3,6733370281047	55,1240890904514	4,28553858772363e-07	1,84318211034618e-05	XM_040736413.1	gasdermin D (Gsdmd), transcript variant X3, mRNA
XM-040741633.1	2,28942086015799	1,65984454345597	55,1173005956582	4,28939766112969e-07	1,84340619796285e-05	XM_040741633.1	RAB27B, member RAS oncogene family (Rab27b), transcript variant X2, mRNA
XM-040751361.1	0,946121510530758	0,332739943833901	55,0849386046185	4,30784734450552e-07	1,84989550352234e-05	XM_040751361.1	cyclin dependent kinase 8 (Cdk8), transcript variant X1, mRNA
XM-013120790.3	-0,9389053868672	2,20146825404306	55,0320624111385	4,33818091687705e-07	1,86104475739358e-05	XM_013120790.3	serrate, RNA effector molecule (Srrt), transcript variant X3, mRNA
XM-005070059.4	-1,59771185575843	4,33859251212098	55,0279489181912	4,34055057135109e-07	1,86104475739358e-05	XM_005070059.4	golgi SNAP receptor complex member 2 (Gosr2), transcript variant X1, mRNA
XM-005078361.4	0,890356178362778	3,89422356724177	55,0193536705735	4,34550663498776e-07	1,86172427005868e-05	XM_005078361.4	G protein-coupled receptor kinase 6 (Grk6), transcript variant X2, mRNA
XR-005873887.1	-1,93987430606024	-0,872169510487948	90,8905615736247	4,39644531597208e-07	1,88208756689335e-05	XR_005873887.1	uncharacterized LOC106021205 (LOC106021205), transcript variant X1, ncRNA
XM-013116346.3	2,11295853516764	2,83614861165422	90,8517093907293	4,40685788188435e-07	1,88342332885462e-05	XM_013116346.3	StAR related lipid transfer domain containing 10 (Stard10), transcript variant X2, mRNA
XM-005081921.4	-5,12296398059044	7,63819048978355	54,9106863731835	4,40870610335888e-07	1,88342332885462e-05	XM_005081921.4	guanylate-binding protein 2 (LOC101824821), mRNA
XM-005078711.4	2,98549831441811	-0,759305921071558	81,5423442485013	4,40979712481715e-07	1,88342332885462e-05	XM_005078711.4	aldolase, fructose-bisphosphate B (Aldob), mRNA
XM-040734245.1	-3,71609793803497	-0,898231514528957	90,7699496317594	4,42886350978235e-07	1,8901047794762e-05	XM_040734245.1	trichohyalin-like (LOC121135461), mRNA
XM-040749409.1	-0,824054145431005	2,638616036209	90,7217537730755	4,44189515857037e-07	1,89286688477228e-05	XM_040749409.1	RELA proto-oncogene, NF-kB subunit (Rela), transcript variant X2, mRNA
XM-040729622.1	-1,24695859771753	2,5042804915601	90,7206620502567	4,44219086387236e-07	1,89286688477228e-05	XM_040729622.1	furin, paired basic amino acid cleaving enzyme (Furin), transcript variant X2, mRNA
XM-040749002.1	-4,05730815279105	3,43205410374202	54,808806828772	4,46887994398838e-07	1,90277121069248e-05	XM_040749002.1	C-type lectin domain family 10 member A (LOC101839449), transcript variant X1, mRNA
XM-040742665.1	-1,94740811225045	2,75074010167028	90,5305605613471	4,49403211198058e-07	1,91200638946083e-05	XM_040742665.1	G protein-coupled receptor 65 (Gpr65), transcript variant X2, mRNA
XM-040745248.1	-7,28142541975841	4,86697865281076	90,4881472681286	4,50569394597977e-07	1,91549224382438e-05	XM_040745248.1	interferon-induced protein with tetratricopeptide repeats 1 (LOC106020791), transcript variant X2, mRNA
XM-013118363.3	-0,952698270300902	3,130752119898	54,7271631945036	4,51775591210601e-07	1,91914271146263e-05	XM_013118363.3	flotillin 2 (Flot2), transcript variant X3, mRNA
XM-005063855.4	-3,78002822402762	0,890973877110859	54,6756305365011	4,5489093847838e-07	1,92926543434149e-05	XM_005063855.4	RAB3A interacting protein like 1 (Rab3il1), transcript variant X4, mRNA
XM-021223958.2	-2,98593738910725	7,08772019219177	90,3281661929415	4,54999909311586e-07	1,92926543434149e-05	XM_021223958.2	bone marrow stromal cell antigen 2 (Bst2), transcript variant X1, mRNA
XM-040742420.1	0,952044849054107	1,69631656060398	54,6704309426248	4,55206587886963e-07	1,92926543434149e-05	XM_040742420.1	microtubule affinity regulating kinase 3 (Mark3), transcript variant X1, mRNA
XM-005083332.4	-1,29786531592956	6,29162916853619	54,6154276183798	4,58560488703587e-07	1,94198960338703e-05	XM_005083332.4	calponin 2 (Cnn2), transcript variant X2, mRNA
XM-005067396.4	-1,37620406783774	2,32595074335184	90,1216929328804	4,60792928166e-07	1,94994855670798e-05	XM_005067396.4	solute carrier family 43 member 2 (Slc43a2), transcript variant X2, mRNA
XM-040742276.1	2,30691094797969	0,938160139724339	54,5610540316623	4,61902805395415e-07	1,95250231126475e-05	XM_040742276.1	nascent polypeptide-associated complex subunit alpha, muscle-specific form-like (LOC121139155), mRNA
XM-040756932.1	-0,958728798699348	0,730838534600823	90,0742524616353	4,6213603128534e-07	1,95250231126475e-05	XM_040756932.1	NOP2/Sun RNA methyltransferase 4 (Nsun4), transcript variant X2, mRNA
XM-040738328.1	-1,32181500066198	0,996107692642017	54,5520788027895	4,62457088065749e-07	1,95250231126475e-05	XM_040738328.1	RAD18 E3 ubiquitin protein ligase (Rad18), transcript variant X1, mRNA
XM-040753555.1	-1,58538664326139	-0,0626643642387306	89,9998551116104	4,64251480186304e-07	1,95858088172715e-05	XM_040753555.1	CASP8 and FADD like apoptosis regulator (Cflar), transcript variant X3, mRNA
XM-040753061.1	1,41872512400641	-0,607833611857689	89,9476862939803	4,65741576934617e-07	1,9633673927204e-05	XM_040753061.1	ArfGAP with GTPase domain, ankyrin repeat and PH domain 1 (Agap1), transcript variant X10, mRNA
XM-040731420.1	1,4784298395912	2,44954352408356	54,4759286631303	4,67189522953179e-07	1,96796904771673e-05	XM_040731420.1	general transcription factor IIi (Gtf2i), transcript variant X11, mRNA
XM-040745682.1	-0,758452123779579	4,94790264971713	54,4474785652889	4,68971274123918e-07	1,97335726285146e-05	XM_040745682.1	CWC22 spliceosome associated protein homolog (Cwc22), transcript variant X1, mRNA
XM-040732136.1	-0,797217302430834	4,11228017375961	89,816218861956	4,69521363244347e-07	1,97335726285146e-05	XM_040732136.1	protein phosphatase 1 regulatory inhibitor subunit 11 (Ppp1r11), transcript variant X2, mRNA
XM-013119716.3	-4,15526781252121	6,10917468999976	89,8046492089538	4,6985570042609e-07	1,97335726285146e-05	XM_013119716.3	2'-5'-oligoadenylate synthase-like protein 2 (LOC101829188), mRNA
XM-005079310.4	-0,855399372535285	3,89510571171056	54,4327279340193	4,69898015473285e-07	1,97335726285146e-05	XM_005079310.4	DNA fragmentation factor subunit alpha (Dffa), mRNA
XM-005086555.4	-0,906647898809838	2,19715144389498	54,4139730939657	4,71079248926583e-07	1,97681462330711e-05	XM_005086555.4	AKT serine/threonine kinase 2 (Akt2), transcript variant X1, mRNA
XM-005086859.4	-2,43208499657892	8,61059177318894	54,3819419326393	4,73104245629282e-07	1,98313652159993e-05	XM_005086859.4	proteasome 20S subunit beta 8 (Psmb8), mRNA
XM-005085345.4	1,31213230033993	1,61570751150336	54,3787906519483	4,73303986576255e-07	1,98313652159993e-05	XM_005085345.4	RAB11 family interacting protein 2 (Rab11fip2), transcript variant X4, mRNA
XM-040749105.1	1,96200072590043	-0,316978446074112	54,3614122048341	4,74407175586806e-07	1,98625184720286e-05	XM_040749105.1	calcium/calmodulin dependent protein kinase kinase 1 (Camkk1), mRNA
XM-040757619.1	-1,68619477558236	5,44369455051386	89,5756622002507	4,7653011006797e-07	1,993628696848e-05	XM_040757619.1	FYN binding protein 1 (Fyb1), transcript variant X3, mRNA
XM-040752198.1	1,92687370373266	2,63795181753911	54,3218274356771	4,76930633797569e-07	1,99379389256903e-05	XM_040752198.1	limb and CNS expressed 1 like (Lix1l), mRNA
XM-040756447.1	-1,34734900361962	0,620828123943231	54,2801310599847	4,79604728101316e-07	2,00234266472275e-05	XM_040756447.1	regulator of chromosome condensation 1 (Rcc1), transcript variant X2, mRNA
XM-040752827.1	-1,38508392300813	0,32330070116109	89,4571012328293	4,80029075619588e-07	2,00234266472275e-05	XM_040752827.1	methyltransferase like 4 (Mettl4), transcript variant X5, mRNA
XM-013110409.3	1,1299317497522	0,627602547777731	54,2719621299524	4,8013055767888e-07	2,00234266472275e-05	XM_013110409.3	membrane associated ring-CH-type finger 8 (Marchf8), transcript variant X1, mRNA
XM-005063992.4	-0,812193189639817	4,04356218733237	54,2673781063648	4,8042590735145e-07	2,00234266472275e-05	XM_005063992.4	RELA proto-oncogene, NF-kB subunit (Rela), transcript variant X1, mRNA
XM-013124223.3	-0,789072515846499	2,87934247498138	54,2611171560216	4,80829625678536e-07	2,00251397047296e-05	XM_013124223.3	VRK serine/threonine kinase 3 (Vrk3), transcript variant X1, mRNA
XM-005064448.4	-2,35080613041126	3,16085495702701	54,2236144024573	4,83255725954738e-07	2,0111012969197e-05	XM_005064448.4	interleukin 21 receptor (Il21r), mRNA
XM-040756683.1	0,915112379880773	1,64651806531346	54,2042537700106	4,84513472710841e-07	2,01481716995357e-05	XM_040756683.1	microtubule actin crosslinking factor 1 (Macf1), transcript variant X1, mRNA
XM-040750110.1	-0,78646532579345	3,62202176072659	54,1738777918641	4,86494106198415e-07	2,02153126566601e-05	XM_040750110.1	septin 9 (Septin9), transcript variant X5, mRNA
XM-040749580.1	-1,05765766255316	0,0147796005921456	89,2200949796781	4,87113366623399e-07	2,02188200884743e-05	XM_040749580.1	MUS81 structure-specific endonuclease subunit (Mus81), transcript variant X2, mRNA
XM-040746465.1	-1,7804881380706	0,680276376971728	89,2114662410551	4,87373566340853e-07	2,02188200884743e-05	XM_040746465.1	GINS complex subunit 1 (Gins1), transcript variant X2, mRNA
XM-005073218.4	-1,0851084513336	8,35548976572926	54,1547772444113	4,87744110599922e-07	2,02188200884743e-05	XM_005073218.4	sorting nexin 3 (Snx3), mRNA
XM-013114863.3	0,837368892262739	1,09390806729966	89,1892907159823	4,88043009885851e-07	2,02188200884743e-05	XM_013114863.3	KIAA2026 ortholog (Kiaa2026), transcript variant X5, mRNA
XM-021234222.2	1,89752637870923	1,56548839285026	54,0995737536908	4,91376777030233e-07	2,03354234125631e-05	XM_021234222.2	anoctamin 10 (Ano10), transcript variant X3, mRNA
XM-005067843.4	-1,02046768133656	2,01045982947313	54,0962861456683	4,91594057941687e-07	2,03354234125631e-05	XM_005067843.4	phosphoribosylformylglycinamidine synthase (Pfas), mRNA
XM-040748322.1	-2,63790853744268	4,97045241688465	88,9898807697747	4,94111065907661e-07	2,04158457264027e-05	XM_040748322.1	phospholipase A and acyltransferase 3 (LOC101830643), transcript variant X2, mRNA
XM-040747372.1	2,7775932602234	1,90245068072063	88,9746077956397	4,94579422468138e-07	2,04158457264027e-05	XM_040747372.1	solute carrier family 4 member 4 (Slc4a4), transcript variant X4, mRNA
XM-005071149.3	1,16970379930244	2,72933991597079	54,0502575792134	4,94647283462387e-07	2,04158457264027e-05	XM_005071149.3	podocalyxin like 2 (Podxl2), mRNA
XM-040755059.1	-2,51256823026674	-0,36944593907126	88,9333553628416	4,95847035002575e-07	2,04490474789875e-05	XM_040755059.1	endogenous retrovirus group K member 19 Env polyprotein (LOC121143316), transcript variant X2, mRNA
XM-040755390.1	0,785323693426919	2,33008272337602	54,0270851245917	4,9619230084462e-07	2,04490474789875e-05	XM_040755390.1	acyl-CoA binding domain containing 5 (Acbd5), transcript variant X2, mRNA
XM-040753083.1	-1,04094611259282	4,67988590085285	53,9954322218567	4,98311359829718e-07	2,05162428946974e-05	XM_040753083.1	inositol polyphosphate-5-phosphatase D (Inpp5d), mRNA
XM-040729787.1	1,88367083713761	2,18714819613135	88,8452886491153	4,98565804083078e-07	2,05162428946974e-05	XM_040729787.1	Dmx like 2 (Dmxl2), transcript variant X2, mRNA
XM-040729452.1	1,59588394907598	1,42744944236012	88,8234126624874	4,99243833051915e-07	2,05288469370506e-05	XM_040729452.1	dystonin (Dst), transcript variant X8, mRNA
XM-013125682.3	-2,66679170458651	0,824780545396668	53,9529691913493	5,0116981871567e-07	2,05908736009896e-05	XM_013125682.3	histone H2A type 1-E (LOC101841418), mRNA
XM-005076593.4	-0,88429002452604	7,75943458342049	53,9481112425611	5,01497989883584e-07	2,05908736009896e-05	XM_005076593.4	CD53 molecule (Cd53), mRNA
XM-040737949.1	2,54818486956866	2,82581657841697	88,6980896349917	5,03148810958352e-07	2,0643306044847e-05	XM_040737949.1	peroxisome proliferator activated receptor gamma (Pparg), transcript variant X4, mRNA
XM-040756446.1	-1,36491190979511	0,618299156257435	53,8857931217999	5,05728887620048e-07	2,07337580474607e-05	XM_040756446.1	regulator of chromosome condensation 1 (Rcc1), transcript variant X1, mRNA
XM-013116666.3	-1,63543201271482	2,57011807579225	88,5916004343171	5,06494818744156e-07	2,07497550966819e-05	XM_013116666.3	zinc finger NFX1-type containing 1 (Znfx1), transcript variant X2, mRNA
XM-005068540.4	-3,65626417337825	7,9956357245944	53,8538291951087	5,0791424752724e-07	2,07924806563709e-05	XM_005068540.4	chromosome unknown C15orf48 homolog (CUNH15orf48), mRNA
XM-005081548.4	7,41496571828257	-0,489066044923161	53,8413512400491	5,08770185583845e-07	2,07968916102094e-05	XM_005081548.4	hemoglobin subunit zeta (Hbz), mRNA
XM-040756702.1	0,992064132291494	1,59985338208925	88,5110371742266	5,09043370178726e-07	2,07968916102094e-05	XM_040756702.1	microtubule actin crosslinking factor 1 (Macf1), transcript variant X20, mRNA
XM-040740195.1	-6,23497380460997	-1,12860635311339	88,5076208263888	5,09151772001359e-07	2,07968916102094e-05	XM_040740195.1	phospholipid scramblase 2 (LOC101829278), transcript variant X3, mRNA
XM-021223782.2	-1,56828973573262	0,868240099235279	53,7562275534798	5,14651964651065e-07	2,10060163310351e-05	XM_021223782.2	enhancer of zeste 2 polycomb repressive complex 2 subunit (Ezh2), transcript variant X7, mRNA
XM-040732625.1	-1,76865004966134	1,01673837094518	53,7473265411986	5,15271316085981e-07	2,10157630424906e-05	XM_040732625.1	SRC proto-oncogene, non-receptor tyrosine kinase (Src), transcript variant X1, mRNA
XM-040752020.1	1,05816827344612	5,02347787110878	53,7398231545491	5,1579405653946e-07	2,10215579175905e-05	XM_040752020.1	solute carrier family 25 member 24 (Slc25a24), transcript variant X1, mRNA
XM-005071538.4	-0,925918579290398	3,48171789582395	53,7071788118155	5,18075118508281e-07	2,10989530564169e-05	XM_005071538.4	uridine monophosphate synthetase (Umps), mRNA
XM-040735837.1	1,70058692806724	0,785944825971644	88,2048334675492	5,1886660916807e-07	2,11108496606946e-05	XM_040735837.1	cyclin dependent kinase 14 (Cdk14), transcript variant X1, mRNA
XM-040751362.1	0,943229842521487	0,110346102171053	88,1966609730734	5,19131787614501e-07	2,11108496606946e-05	XM_040751362.1	cyclin dependent kinase 8 (Cdk8), transcript variant X2, mRNA
XM-040739794.1	1,40649098231892	3,20116880077167	88,1239608695916	5,21497672885462e-07	2,11914551048026e-05	XM_040739794.1	MINDY lysine 48 deubiquitinase 2 (Mindy2), transcript variant X2, mRNA
XM-021229770.2	1,15173673129243	0,99232252613902	88,0778003358315	5,23006374088481e-07	2,12313763870901e-05	XM_021229770.2	LSM family member 14B (Lsm14b), transcript variant X3, mRNA
XM-021227503.2	-1,03594505291494	3,51235553161965	88,06650380683	5,23376358613752e-07	2,12313763870901e-05	XM_021227503.2	phosphofructokinase, liver type (Pfkl), transcript variant X2, mRNA
XM-040740418.1	-1,78863136285568	0,679201030013637	88,0471782569311	5,24010014644198e-07	2,12313763870901e-05	XM_040740418.1	enhancer of zeste 2 polycomb repressive complex 2 subunit (Ezh2), transcript variant X4, mRNA
XM-040747512.1	3,09817898709423	-0,413361373113671	88,0419064708804	5,24183023205636e-07	2,12313763870901e-05	XM_040747512.1	coenzyme Q2, polyprenyltransferase (Coq2), transcript variant X3, mRNA
XM-005085175.4	-1,58432480633901	0,662382575360113	53,6174525536345	5,24402386498459e-07	2,12313763870901e-05	XM_005085175.4	cAMP responsive element modulator (Crem), transcript variant X4, mRNA
XM-040732194.1	-1,82493534109784	4,95983641884999	53,5906200821087	5,26311067819202e-07	2,12930420580569e-05	XM_040732194.1	cyclin dependent kinase inhibitor 1A (Cdkn1a), transcript variant X3, mRNA
XM-040755225.1	-0,938462709637929	4,22328510894587	53,5760409036799	5,27351344943899e-07	2,13117404822368e-05	XM_040755225.1	methyltransferase like 9 (Mettl9), transcript variant X2, mRNA
XM-040732106.1	-2,92873424749686	1,76664574254682	87,9288339165461	5,27909827155343e-07	2,13117404822368e-05	XM_040732106.1	H-2 class I histocompatibility antigen, Q10 alpha chain-like (LOC106023121), transcript variant X1, mRNA
XM-040755800.1	4,72059139374255	-1,10488605653277	87,9281944828017	5,27930989781616e-07	2,13117404822368e-05	XM_040755800.1	solute carrier family 22 member 23 (Slc22a23), transcript variant X5, mRNA
XM-040758058.1	1,74757268357403	1,00941138744261	87,9152254049072	5,28360425477242e-07	2,13134960822171e-05	XM_040758058.1	APC regulator of WNT signaling pathway (Apc), transcript variant X4, mRNA
XM-040732629.1	-1,70370729367369	1,02982368559337	53,5458049435625	5,29516028418166e-07	2,13445205499013e-05	XM_040732629.1	SRC proto-oncogene, non-receptor tyrosine kinase (Src), transcript variant X5, mRNA
XM-005084575.4	-3,51409602958303	2,74692183262212	53,5354042167574	5,30262912316732e-07	2,13590365206267e-05	XM_005084575.4	RecQ mediated genome instability 2 (Rmi2), transcript variant X2, mRNA
XM-005075150.4	0,707535094761594	3,6050406057921	53,5142059544741	5,31788776326241e-07	2,14048858482801e-05	XM_005075150.4	F-box protein 8 (Fbxo8), transcript variant X1, mRNA
XM-040755500.1	1,56215341699811	1,81237668600397	87,7952826690924	5,32351274620379e-07	2,1411920458584e-05	XM_040755500.1	FERM domain containing 4A (Frmd4a), transcript variant X6, mRNA
XM-013124121.3	1,85221593908185	4,21146622811873	87,768696133686	5,33240617523755e-07	2,14304770867453e-05	XM_013124121.3	sialic acid-binding Ig-like lectin 5 (LOC101843539), transcript variant X1, mRNA
XM-040731293.1	-1,23306362395196	3,373736548899	87,7381248073213	5,34265387339936e-07	2,14304770867453e-05	XM_040731293.1	minichromosome maintenance complex component 7 (Mcm7), transcript variant X2, mRNA
XM-040750111.1	-0,792789025044687	3,61666225782524	53,479667166721	5,34285286304631e-07	2,14304770867453e-05	XM_040750111.1	septin 9 (Septin9), transcript variant X6, mRNA
XM-040740090.1	2,38439730332282	2,18510601033705	87,735159889161	5,3436489476402e-07	2,14304770867453e-05	XM_040740090.1	membrane integral NOTCH2 associated receptor 1 (Minar1), transcript variant X1, mRNA
XM-040729473.1	-2,48774759836048	3,20564772905502	87,6624667677749	5,36811334708424e-07	2,15129674513338e-05	XM_040729473.1	tyrosine-protein kinase ZAP-70 (LOC101833852), transcript variant X2, mRNA
XM-040747907.1	-2,55383350259312	6,10861261469894	53,4155535251533	5,3895385638852e-07	2,15831673424218e-05	XM_040747907.1	interferon regulatory factor 1 (Irf1), transcript variant X1, mRNA
XM-005085125.4	-1,13918791346984	0,574334022649164	53,4050682350812	5,39721638239956e-07	2,1598251992872e-05	XM_005085125.4	suppressor of variegation 3-9 homolog 1 (Suv39h1), transcript variant X2, mRNA
XM-021232250.2	-2,12851569930611	-0,744128747217834	87,5225788948956	5,41555841922216e-07	2,16559593152154e-05	XM_021232250.2	FA complementation group G (Fancg), transcript variant X2, mRNA
XM-040751039.1	-1,27840807991502	1,19338600769463	87,4940847972239	5,42528218270026e-07	2,1679144953505e-05	XM_040751039.1	replication factor C subunit 4 (Rfc4), transcript variant X4, mRNA
XM-040756928.1	-2,95429971613948	-0,33158500423166	87,3461542446993	5,47609112643088e-07	2,18663525933491e-05	XM_040756928.1	interferon-induced very large GTPase 1-like (LOC101843562), mRNA
XM-040737619.1	-2,876844507327	3,46097606213017	87,322910368216	5,48412468628067e-07	2,18826085025407e-05	XM_040737619.1	CD27 molecule (Cd27), transcript variant X2, mRNA
XM-040749918.1	2,68591340014503	-0,113759711405398	87,2792586179991	5,49924861890857e-07	2,19271123271196e-05	XM_040749918.1	tetratricopeptide repeat, ankyrin repeat and coiled-coil containing 2 (Tanc2), transcript variant X8, mRNA
XM-005078354.4	-1,6170738414567	2,42719438280066	53,2563718512049	5,50740784317722e-07	2,19382578698998e-05	XM_005078354.4	MAX dimerization protein 3 (Mxd3), mRNA
XM-040749420.1	-0,839973129683485	2,61869266258309	87,2380033082725	5,5135867715197e-07	2,19382578698998e-05	XM_040749420.1	RELA proto-oncogene, NF-kB subunit (Rela), transcript variant X4, mRNA
XM-013126039.3	1,25285984177371	0,928848178114889	53,2476315191141	5,5139616694591e-07	2,19382578698998e-05	XM_013126039.3	replication initiator 1 (Repin1), transcript variant X1, mRNA
XR-005874671.1	0,957225740526308	4,67936232412727	87,201372093878	5,52635421023516e-07	2,19435697498079e-05	XR_005874671.1	tropomodulin 3 (Tmod3), transcript variant X3, misc_RNA
XM-040733077.1	-0,882175747352942	3,0106567687317	87,195703439263	5,52833302665018e-07	2,19435697498079e-05	XM_040733077.1	transient receptor potential cation channel subfamily C member 4 associated protein (LOC106022380), transcript variant X3, mRNA
XM-005074462.4	-1,65105898923	2,18281606583188	53,2276032054776	5,52901211691485e-07	2,19435697498079e-05	XM_005074462.4	aurora kinase A (Aurka), mRNA
XM-040741336.1	-3,9162475709434	-0,370313687194374	53,2247086725209	5,53119098430621e-07	2,19435697498079e-05	XM_040741336.1	serum amyloid A-3 protein-like (LOC121138693), mRNA
XM-040734915.1	-0,969399334971826	6,88423217694832	87,1330551468205	5,55025717448223e-07	2,20034028861168e-05	XM_040734915.1	enolase 1 (Eno1), mRNA
XM-005082923.4	1,38353311803168	3,03418206082578	53,1706389348833	5,57206674303603e-07	2,20740182078495e-05	XM_005082923.4	solute carrier family 25 member 13 (Slc25a13), transcript variant X1, mRNA
XM-040740741.1	0,832408184046745	1,36363159713454	53,1508063628926	5,58714325936055e-07	2,21178780899589e-05	XM_040740741.1	abhydrolase domain containing 4, N-acyl phospholipase B (Abhd4), transcript variant X2, mRNA
XM-040751665.1	0,984299159984387	4,96576483462573	53,1218808136525	5,60921291228863e-07	2,21893391023086e-05	XM_040751665.1	SH3 domain containing GRB2 like, endophilin B1 (Sh3glb1), transcript variant X2, mRNA
XR-005880533.1	-2,55423468303785	-0,516033264503733	86,9262523999386	5,62334872935399e-07	2,22214125096149e-05	XR_005880533.1	uncharacterized LOC121143317 (LOC121143317), ncRNA
XR-005878979.1	-2,94451930121864	-0,35408543452872	86,9179898502151	5,62629214128749e-07	2,22214125096149e-05	XR_005878979.1	uncharacterized LOC110341156 (LOC110341156), ncRNA
XR-005877631.1	-3,99520202926142	0,279441051846405	86,9064403504968	5,63040947793983e-07	2,22214125096149e-05	XR_005877631.1	uncharacterized LOC110342065 (LOC110342065), transcript variant X1, ncRNA
XM-040729582.1	-2,15974191746496	1,90328085137917	86,8980124710702	5,63341618018631e-07	2,22214125096149e-05	XM_040729582.1	microtubule interacting and trafficking domain containing 1 (Mitd1), transcript variant X6, mRNA
XM-040751367.1	0,854068075131403	0,742314130966745	56,0503074659031	5,64240590833359e-07	2,22409867153329e-05	XM_040751367.1	cyclin dependent kinase 8 (Cdk8), transcript variant X7, mRNA
XM-040738623.1	-4,71103674284972	0,755698091407968	86,8141356288184	5,6634415860645e-07	2,23019132090197e-05	XM_040738623.1	SLAM family member 9 (Slamf9), transcript variant X3, mRNA
XM-005072657.4	1,13834602463516	7,53324774983301	53,0481046458978	5,66593948867423e-07	2,23019132090197e-05	XM_005072657.4	metadherin (Mtdh), mRNA
XM-040751664.1	0,98463783781845	4,92372006095594	53,0117076479458	5,69415808895049e-07	2,23970218165386e-05	XM_040751664.1	SH3 domain containing GRB2 like, endophilin B1 (Sh3glb1), transcript variant X1, mRNA
XM-005086968.4	-1,99460004510232	-0,77701309807017	52,994621406337	5,70745850471819e-07	2,2433358609577e-05	XM_005086968.4	DEP domain containing 1 (Depdc1), transcript variant X1, mRNA
XM-040747404.1	-0,874359851623741	3,01646619496198	86,6664667274161	5,71675517318337e-07	2,24423006890642e-05	XM_040747404.1	G3BP stress granule assembly factor 2 (G3bp2), transcript variant X5, mRNA
XM-013120076.3	-1,79162157986399	-0,75684325263388	86,6602473389021	5,71901333917059e-07	2,24423006890642e-05	XM_013120076.3	splA/ryanodine receptor domain and SOCS box containing 1 (Spsb1), transcript variant X3, mRNA
XM-013116770.3	1,4958221256777	0,868762430476357	52,9760868019049	5,72192513584718e-07	2,24423006890642e-05	XM_013116770.3	N-deacetylase and N-sulfotransferase 1 (Ndst1), transcript variant X7, mRNA
XM-040742735.1	2,46141437440371	3,85479145548601	86,5995808335822	5,741094816929e-07	2,25015060447188e-05	XM_040742735.1	FLVCR heme transporter 2 (Flvcr2), transcript variant X2, mRNA
XM-013116784.3	-1,27653837715833	2,25947616475284	86,5645259070411	5,75389926000027e-07	2,25356973570394e-05	XM_013116784.3	FERM domain containing 8 (Frmd8), transcript variant X2, mRNA
XM-040735838.1	1,66858860368166	0,536700814339157	86,543418079016	5,76162526087324e-07	2,25499640968436e-05	XM_040735838.1	cyclin dependent kinase 14 (Cdk14), transcript variant X2, mRNA
XM-040737265.1	0,994839939372433	2,63422045315252	86,5008459683933	5,77724439416183e-07	2,25950810498012e-05	XM_040737265.1	COP1 E3 ubiquitin ligase (Cop1), transcript variant X2, mRNA
XM-013123593.3	-1,51097749624319	-0,391333543275963	52,8456832254419	5,82485869826003e-07	2,27518586804693e-05	XM_013123593.3	forkhead box M1 (Foxm1), transcript variant X1, mRNA
XM-040749589.1	-1,02134007503893	0,0181209262960415	86,3699689142522	5,825570073552e-07	2,27518586804693e-05	XM_040749589.1	MUS81 structure-specific endonuclease subunit (Mus81), transcript variant X4, mRNA
XM-040741416.1	1,36385609761028	-0,0809724905844982	86,3179737989097	5,84489910636775e-07	2,28112161307458e-05	XM_040741416.1	staufen double-stranded RNA binding protein 2 (Stau2), transcript variant X5, mRNA
XM-040737930.1	1,08550250200118	1,40419274683023	86,3045206075203	5,84991240527085e-07	2,28146583805563e-05	XM_040737930.1	zinc finger protein 883 (LOC101829824), transcript variant X2, mRNA
XM-040755925.1	1,41261538907796	0,576087655214417	86,2042691601069	5,8874284269226e-07	2,29263842365202e-05	XM_040755925.1	kinesin family member 13A (Kif13a), transcript variant X3, mRNA
XM-040755926.1	1,41261538907796	0,576087655214417	86,2042691601069	5,8874284269226e-07	2,29263842365202e-05	XM_040755926.1	kinesin family member 13A (Kif13a), transcript variant X4, mRNA
XM-040747469.1	-1,40110634845913	3,03822188113697	52,7632071876947	5,89101463704589e-07	2,29263842365202e-05	XM_040747469.1	RasGEF domain family member 1B (Rasgef1b), transcript variant X1, mRNA
XM-005086624.4	6,64466684397434	1,93512510932892	52,7140901283938	5,93080613319577e-07	2,30649885844791e-05	XM_005086624.4	5'-aminolevulinate synthase 2 (Alas2), transcript variant X2, mRNA
XM-040755927.1	1,34935315728187	0,451387967339283	86,0758230252777	5,93590426080289e-07	2,30685698028557e-05	XM_040755927.1	kinesin family member 13A (Kif13a), transcript variant X5, mRNA
XM-021230174.2	-4,01193011336861	2,22794096020361	86,0305873584917	5,95308647963339e-07	2,3119075087994e-05	XM_021230174.2	DExD/H-box helicase 60 (Ddx60), transcript variant X4, mRNA
XM-040751603.1	-3,48194511779146	6,98534318122443	52,6662926497986	5,96981345408394e-07	2,31677426695946e-05	XM_040751603.1	interferon induced protein 44 like (Ifi44l), transcript variant X1, mRNA
XM-040751364.1	0,882119493703393	0,788835855788167	52,6510772500704	5,98229000326486e-07	2,3199858366594e-05	XM_040751364.1	cyclin dependent kinase 8 (Cdk8), transcript variant X4, mRNA
XM-013111563.3	-0,864307115008364	3,37593357499968	85,9365979914448	5,98897210786385e-07	2,32094733813806e-05	XM_013111563.3	mediator complex subunit 11 (Med11), transcript variant X1, mRNA
XM-040742424.1	0,952026860072172	0,324382404174588	85,88980802192	6,0069303290433e-07	2,32627433724465e-05	XM_040742424.1	microtubule affinity regulating kinase 3 (Mark3), transcript variant X5, mRNA
XM-040754737.1	0,888237096876174	1,50923029092195	52,6100591281538	6,01606819814291e-07	2,32818044971439e-05	XM_040754737.1	R3H domain containing 2 (R3hdm2), transcript variant X1, mRNA
XM-040735839.1	1,65931542169567	0,529025272073298	85,7995161697969	6,04176175423106e-07	2,33648635235053e-05	XM_040735839.1	cyclin dependent kinase 14 (Cdk14), transcript variant X4, mRNA
XM-013126250.3	1,33981758178279	0,0296216085691507	85,7860341927488	6,04698271598107e-07	2,33686895386521e-05	XM_013126250.3	tripartite motif containing 3 (Trim3), transcript variant X3, mRNA
XM-005074778.4	-1,89622149464404	1,50560961220047	52,5482832021351	6,06733810780747e-07	2,34309566199692e-05	XM_005074778.4	cellular inhibitor of PP2A (Cip2a), mRNA
XM-040733837.1	-2,00307214269871	5,673695297654	85,6973518577726	6,08145618341624e-07	2,34690661266931e-05	XM_040733837.1	leukocyte immunoglobulin-like receptor subfamily A member 6 (LOC101823152), mRNA
XM-040742578.1	-2,10023705216792	4,33860913755111	85,6716961867371	6,09147180934296e-07	2,34913016200528e-05	XM_040742578.1	interferon alpha-inducible protein 27-like protein 2 (LOC121139264), transcript variant X1, mRNA
XM-013117279.3	-0,829188807357822	2,63725989552979	85,6145178776856	6,11386240215507e-07	2,35611959034621e-05	XM_013117279.3	RELA proto-oncogene, NF-kB subunit (Rela), transcript variant X3, mRNA
XM-040746344.1	1,56986802357265	5,02512139737224	85,570659142578	6,1311018989577e-07	2,36070947785854e-05	XM_040746344.1	glycerophosphocholine phosphodiesterase 1 (Gpcpd1), transcript variant X2, mRNA
XM-013114643.3	-0,84686395865414	1,73301641189837	85,5556452788163	6,13701633665921e-07	2,36070947785854e-05	XM_013114643.3	tubulin folding cofactor E (Tbce), transcript variant X3, mRNA
XM-040740756.1	2,63941622236565	1,69594974433173	85,5516355780845	6,13859700529636e-07	2,36070947785854e-05	XM_040740756.1	casein kinase 2 alpha 2 (Csnk2a2), transcript variant X1, mRNA
XM-005068645.4	-1,67504579151351	3,77112720961029	52,4422005040484	6,15650808423939e-07	2,36594991262377e-05	XM_005068645.4	cell division cycle 25B (Cdc25b), transcript variant X1, mRNA
XM-005064252.4	-0,662904418912899	4,4190462051871	52,4241070800232	6,1718607260551e-07	2,37020053362773e-05	XM_005064252.4	tubulin gamma complex associated protein 2 (Tubgcp2), transcript variant X1, mRNA
XM-013113339.3	3,94006157784474	1,0020683151883	54,8260536413611	6,18205004108551e-07	2,37136202313832e-05	XM_013113339.3	ABC-type organic anion transporter ABCA8A (LOC101829788), transcript variant X1, mRNA
XM-040753060.1	1,41893579042685	-0,580872350522938	85,4382946167173	6,18347333282482e-07	2,37136202313832e-05	XM_040753060.1	ArfGAP with GTPase domain, ankyrin repeat and PH domain 1 (Agap1), transcript variant X7, mRNA
XM-021225533.2	-1,68525656685852	-0,0262527104240308	52,3894873468896	6,20135414755897e-07	2,37656892050518e-05	XM_021225533.2	trophinin associated protein (LOC101841055), mRNA
XM-040742430.1	0,953593746132239	0,328109716154331	85,3403753763127	6,22255036576174e-07	2,38303828986704e-05	XM_040742430.1	microtubule affinity regulating kinase 3 (Mark3), transcript variant X10, mRNA
XM-021234564.2	1,4653400338855	-0,336881107531502	85,3059468218954	6,23635795905203e-07	2,38667104595072e-05	XM_021234564.2	REST corepressor 3 (Rcor3), transcript variant X8, mRNA
XM-040755224.1	-0,947642854899603	4,22906008584973	52,2715326376347	6,30301616710408e-07	2,41051083664928e-05	XM_040755224.1	methyltransferase like 9 (Mettl9), transcript variant X1, mRNA
XM-040758245.1	1,48754941627851	-0,0734383870514805	84,9553041970553	6,37902774343424e-07	2,43789223600977e-05	XM_040758245.1	afadin, adherens junction formation factor (Afdn), transcript variant X10, mRNA
XM-040740759.1	2,48726176636738	1,52245246261064	84,9202213760193	6,39350962316925e-07	2,44173703616804e-05	XM_040740759.1	casein kinase 2 alpha 2 (Csnk2a2), transcript variant X4, mRNA
XM-021223030.2	2,50322466245599	4,46101718890223	84,9092388409477	6,39805095664042e-07	2,44178276454396e-05	XM_021223030.2	inhibitor of DNA binding 1, HLH protein (Id1), transcript variant X1, mRNA
XM-005087132.4	-2,55871843179614	2,82847127842935	52,1163723779951	6,43955535741012e-07	2,45592544929293e-05	XM_005087132.4	C-type lectin domain containing 7A (Clec7a), transcript variant X2, mRNA
XM-013121420.3	-1,26774568760886	4,36638208814964	52,0938769348406	6,45962053358684e-07	2,46187773876328e-05	XM_013121420.3	DENN domain containing 1C (Dennd1c), mRNA
XM-005077563.4	-1,03677131693407	7,14986535950196	52,0776036385672	6,47417876186984e-07	2,46572446858966e-05	XM_005077563.4	ubiquitin conjugating enzyme E2 L3 (Ube2l3), transcript variant X1, mRNA
XM-005086816.4	-0,784549623436363	6,75957638193687	52,063870622419	6,48649260038517e-07	2,46871169788884e-05	XM_005086816.4	casein kinase 2 beta (Csnk2b), transcript variant X2, mRNA
XM-040734379.1	-0,854739943283242	3,53189091443521	51,9638495563375	6,57696078503307e-07	2,50141930022498e-05	XM_040734379.1	sirtuin 2 (Sirt2), transcript variant X1, mRNA
XM-021225001.2	-2,15522182690814	2,99295055960702	51,9410238479476	6,59780097173519e-07	2,50761845053754e-05	XM_021225001.2	Fas cell surface death receptor (Fas), transcript variant X2, mRNA
XM-005071927.3	-1,60310981111642	4,0854058932316	51,9112009210367	6,62513957358071e-07	2,51627722016108e-05	XM_005071927.3	PTTG1 regulator of sister chromatid separation, securin (Pttg1), transcript variant X1, mRNA
XM-021230612.2	-2,41726428934715	2,3929705866643	84,3421428836703	6,63771792552398e-07	2,51932188810403e-05	XM_021230612.2	HECT and RLD domain containing E3 ubiquitin protein ligase family member 6 (Herc6), transcript variant X3, mRNA
XR-005874818.1	-2,29857941506302	1,81169311504041	84,3100868226509	6,65157372595019e-07	2,52284689177111e-05	XR_005874818.1	uncharacterized LOC110343154 (LOC110343154), ncRNA
XM-021230177.2	-4,04365429114126	2,24219543719718	84,2616024955761	6,67259425583381e-07	2,5290826711336e-05	XM_021230177.2	DExD/H-box helicase 60 (Ddx60), transcript variant X2, mRNA
XM-040728273.1	-0,945911045943681	0,546048420293308	84,2142984225827	6,69317742453081e-07	2,53514423931611e-05	XM_040728273.1	erythrocyte membrane protein band 4.1 like 2 (Epb41l2), transcript variant X22, mRNA
XM-021235964.2	-1,1485962607231	6,83369027792766	51,8256761036325	6,70423553652447e-07	2,537592208835e-05	XM_021235964.2	RNA binding motif protein 3 (Rbm3), transcript variant X2, mRNA
XM-040737794.1	-1,48202331660743	2,09408183549463	51,7857567212594	6,74151035933185e-07	2,54995320605303e-05	XM_040737794.1	non-SMC condensin I complex subunit D2 (Ncapd2), transcript variant X1, mRNA
XM-040733076.1	-0,850241568993863	3,10606703123104	84,0845428412831	6,75001666033109e-07	2,55142313518223e-05	XM_040733076.1	transient receptor potential cation channel subfamily C member 4 associated protein (LOC106022380), transcript variant X2, mRNA
XR-005875456.1	-1,38172306020556	0,541390757903256	84,0409403824473	6,76924226512238e-07	2,55636355052283e-05	XR_005875456.1	uncharacterized LOC121138459 (LOC121138459), ncRNA
XM-005078004.4	0,876158452293515	5,04762674522242	51,7504606118495	6,77465870926432e-07	2,55636355052283e-05	XM_005078004.4	DnaJ heat shock protein family (Hsp40) member C21 (Dnajc21), mRNA
XM-040747028.1	0,802572320329789	3,1507105023248	84,0212002751638	6,77796715282904e-07	2,55636355052283e-05	XM_040747028.1	biorientation of chromosomes in cell division 1 like 1 (Bod1l1), transcript variant X3, mRNA
XM-040756701.1	1,07958136615433	1,69612622990259	84,0043075011238	6,78544391864608e-07	2,55636355052283e-05	XM_040756701.1	microtubule actin crosslinking factor 1 (Macf1), transcript variant X19, mRNA
XM-013114432.3	-1,27238522446006	1,2003200560689	84,0025273534179	6,78623237191522e-07	2,55636355052283e-05	XM_013114432.3	replication factor C subunit 4 (Rfc4), transcript variant X5, mRNA
XM-005066031.4	-2,56653488164429	5,85636959994984	51,711592150046	6,8113702293041e-07	2,56408390963251e-05	XM_005066031.4	complement C3a receptor 1 (C3ar1), mRNA
XM-021222987.2	-1,70323298418644	2,31612350352089	83,9161537221098	6,82461656466446e-07	2,56732033492528e-05	XM_021222987.2	gasdermin D (Gsdmd), transcript variant X1, mRNA
XM-040749550.1	1,08841580638957	3,59557486230393	51,6689579048612	6,85189116246024e-07	2,57441597657748e-05	XM_040749550.1	zinc finger protein 652 (Znf652), mRNA
XM-040742987.1	1,03061060317678	1,46876796077981	83,853087525578	6,85280219753893e-07	2,57441597657748e-05	XM_040742987.1	MAX interactor 1, dimerization protein (Mxi1), transcript variant X5, mRNA
XM-040743020.1	1,54833306023923	0,722636250757004	51,6515936393439	6,86847086608969e-07	2,57818057189454e-05	XM_040743020.1	chromosome unknown C14orf28 homolog (CUNH14orf28), transcript variant X1, mRNA
XM-040749959.1	-2,66838802284065	4,86891634392495	51,6431931235317	6,87650770726479e-07	2,57818057189454e-05	XM_040749959.1	mast cell immunoglobulin like receptor 1 (Milr1), transcript variant X1, mRNA
XM-005082661.4	-0,807139785313317	5,21872585994529	51,6428576393131	6,8768288830955e-07	2,57818057189454e-05	XM_005082661.4	catenin beta like 1 (Ctnnbl1), mRNA
XM-013117436.3	-1,03125807667492	0,867453088258903	83,7837328523204	6,88395439799819e-07	2,57872541918974e-05	XM_013117436.3	TLE family member 3, transcriptional corepressor (Tle3), transcript variant X12, mRNA
XM-005075382.4	-0,80869450394048	4,40727072089003	51,6233573400255	6,89552596549478e-07	2,57872541918974e-05	XM_005075382.4	mitochondrial ribosomal protein L30 (Mrpl30), transcript variant X3, mRNA
XM-005087411.4	-1,75652727316869	4,24423312339593	51,6196852124897	6,89905310949854e-07	2,57872541918974e-05	XM_005087411.4	5'-nucleotidase, cytosolic IIIA (Nt5c3a), transcript variant X1, mRNA
XM-021232457.2	1,20392336564164	2,27235239438161	51,6186118957364	6,90008442527935e-07	2,57872541918974e-05	XM_021232457.2	siah E3 ubiquitin protein ligase 1 (Siah1), transcript variant X1, mRNA
NM-001281684.1	1,5418059041321	1,71344590102307	51,6149464668885	6,90360770125018e-07	2,57872541918974e-05	NM_001281684.1	retinoic acid receptor gamma (Rarg), mRNA
XM-013122997.3	-1,47684453569402	2,20238337150036	83,7074560250393	6,91840579981223e-07	2,57872541918974e-05	XM_013122997.3	RAS protein activator like 3 (Rasal3), transcript variant X2, mRNA
XM-021222989.2	-1,7095274924464	2,33771060378546	83,6965148443735	6,92336391614026e-07	2,57872541918974e-05	XM_021222989.2	gasdermin D (Gsdmd), transcript variant X2, mRNA
XM-040750728.1	-4,72177719575164	-1,02403838204223	83,6955321114198	6,92380945419044e-07	2,57872541918974e-05	XM_040750728.1	HERV-H LTR-associating 2 (Hhla2), transcript variant X3, mRNA
XM-005083449.4	0,722180844492572	4,1656778964542	51,5928402465888	6,92489872510889e-07	2,57872541918974e-05	XM_005083449.4	cyclin Y (Ccny), transcript variant X1, mRNA
XM-040758059.1	1,01391608807544	0,0716779460100269	83,6904620389836	6,92610858318045e-07	2,57872541918974e-05	XM_040758059.1	APC regulator of WNT signaling pathway (Apc), transcript variant X5, mRNA
XM-040748934.1	-1,61667279164427	3,33400521275153	83,6826618377489	6,92964747587567e-07	2,57872541918974e-05	XM_040748934.1	EH domain containing 1 (Ehd1), transcript variant X1, mRNA
XM-005075505.4	2,47073030682143	1,62393001522649	51,5813513053003	6,93599259728692e-07	2,5793485198153e-05	XM_005075505.4	tropomyosin 1 (Tpm1), transcript variant X19, mRNA
XM-040737711.1	-1,31902718831838	2,40998218724267	51,5756545827608	6,94150069779967e-07	2,57965972096426e-05	XM_040737711.1	DENN domain containing 1B (Dennd1b), transcript variant X2, mRNA
XM-013120699.3	1,4541003813242	5,73978649896515	51,5658424964303	6,95099921803818e-07	2,58145246010047e-05	XM_013120699.3	interleukin 6 receptor (Il6r), mRNA
XM-040748823.1	0,809670771043417	6,04653931044075	51,5300827875605	6,98573770524439e-07	2,59261007415602e-05	XM_040748823.1	nuclear receptor corepressor 1 (Ncor1), mRNA
XM-005064382.4	2,49885544971279	-0,362247353644204	53,8612824808811	7,00048114490293e-07	2,59633694255285e-05	XM_005064382.4	seizure related 6 homolog like 2 (Sez6l2), transcript variant X2, mRNA
XM-005076565.4	-0,903711325355911	7,4240391794746	51,4930481137709	7,02191677201506e-07	2,60253913971651e-05	XM_005076565.4	capping actin protein of muscle Z-line subunit alpha 1 (Capza1), mRNA
XM-040741776.1	-5,05775029630958	-1,61478153301423	83,4305154542212	7,04518288982317e-07	2,60928796525192e-05	XM_040741776.1	interferon-inducible GTPase 1-like (LOC101844667), transcript variant X4, mRNA
XM-005082294.4	-1,46850000366127	2,88192956453748	51,4648768591371	7,04957562682143e-07	2,60928796525192e-05	XM_005082294.4	kinesin family member 15 (Kif15), transcript variant X1, mRNA
XM-005079048.3	-4,52140257269068	5,80855955807943	51,4336788415897	7,08034653649789e-07	2,61892201695619e-05	XM_005079048.3	2'-5'-oligoadenylate synthetase 2 (Oas2), transcript variant X1, mRNA
XM-021228162.2	-3,26743668312971	-0,824767454264174	83,2802155064972	7,1151146801416e-07	2,63002070345475e-05	XM_021228162.2	interleukin 15 receptor subunit alpha (Il15ra), transcript variant X2, mRNA
XM-040732555.1	-8,28194479099914	-1,37225018206103	63,7964323919977	7,13163239352186e-07	2,63393474741855e-05	XM_040732555.1	uromodulin like 1 (Umodl1), mRNA
XM-021231713.2	-2,42371150409195	0,0323277095729578	83,2372733588759	7,13524261577965e-07	2,63393474741855e-05	XM_021231713.2	purinergic receptor P2Y14 (P2ry14), transcript variant X3, mRNA
XM-005064872.4	0,794896310853598	5,37937815828783	51,3733022472503	7,14031832989054e-07	2,63404769171593e-05	XM_005064872.4	tripartite motif containing 44 (Trim44), transcript variant X2, mRNA
XM-040737126.1	-0,889216879649811	3,50058311529561	83,1272543652214	7,18711322621306e-07	2,649540325797e-05	XM_040737126.1	Rho GTPase activating protein 30 (Arhgap30), transcript variant X3, mRNA
XM-040731760.1	1,60169903014945	5,22398501429384	51,3037179765286	7,21013219425601e-07	2,65625310403999e-05	XM_040731760.1	RAB11 family interacting protein 1 (Rab11fip1), transcript variant X3, mRNA
XM-005068145.4	-0,890393141753934	4,48843409062127	51,2732840047215	7,24090302223308e-07	2,66563089517971e-05	XM_005068145.4	USO1 vesicle transport factor (Uso1), transcript variant X4, mRNA
XM-021222963.2	-1,76227363933272	3,9015218057648	51,2690048446724	7,24524115179042e-07	2,66563089517971e-05	XM_021222963.2	poly(ADP-ribose) polymerase family member 10 (Parp10), mRNA
XM-021226479.2	-1,67802998747149	1,37875507975415	82,9863099626877	7,25420501024584e-07	2,66715191402008e-05	XM_021226479.2	SH3 domain binding protein 2 (Sh3bp2), transcript variant X3, mRNA
XM-021228374.2	-1,63468701793361	0,736881156275675	82,9745505176671	7,25983547296467e-07	2,66744613545576e-05	XM_021228374.2	MAPK interacting serine/threonine kinase 1 (Mknk1), transcript variant X4, mRNA
XM-040745416.1	1,00216754503582	0,413586354525558	82,9317135686569	7,28038888639128e-07	2,6732193873808e-05	XM_040745416.1	bromodomain adjacent to zinc finger domain 2B (Baz2b), transcript variant X11, mRNA
XM-005087605.4	-1,15156830330854	8,52292356080182	51,2269525023458	7,28802588924749e-07	2,67400220074096e-05	XM_005087605.4	tubulin beta class I (Tubb), mRNA
XM-013124083.3	1,16651980968998	1,75530310268632	82,9071500944527	7,29220504548002e-07	2,67400220074096e-05	XM_013124083.3	suppressor of glucose, autophagy associated 1 (Soga1), transcript variant X3, mRNA
XM-013117430.3	-1,04157568671411	0,873492718408094	82,8837533088501	7,30348067574333e-07	2,67614813069341e-05	XM_013117430.3	TLE family member 3, transcriptional corepressor (Tle3), transcript variant X3, mRNA
XM-040742422.1	0,957987209539288	0,316347517720935	82,8749072530086	7,30774913277863e-07	2,67614813069341e-05	XM_040742422.1	microtubule affinity regulating kinase 3 (Mark3), transcript variant X3, mRNA
XM-021228371.2	-1,80649061600082	0,645193586291419	82,8231346006943	7,3327889514319e-07	2,68353835025762e-05	XM_021228371.2	MAPK interacting serine/threonine kinase 1 (Mknk1), transcript variant X1, mRNA
XM-005077264.4	1,00788669777601	1,74762777067661	51,1756065449851	7,34064449363343e-07	2,68421699667007e-05	XM_005077264.4	prolyl endopeptidase like (Prepl), transcript variant X1, mRNA
XM-005083661.4	1,04094375855301	3,02903069827697	51,1719918379443	7,34436455520874e-07	2,68421699667007e-05	XM_005083661.4	quiescin sulfhydryl oxidase 2 (Qsox2), mRNA
XM-040747027.1	0,813800273060148	3,09419797333145	82,7719891963682	7,35762323014023e-07	2,68728429405598e-05	XM_040747027.1	biorientation of chromosomes in cell division 1 like 1 (Bod1l1), transcript variant X1, mRNA
XM-040750123.1	-1,5680971262892	0,872683109620586	82,7401678975974	7,37312371189157e-07	2,69116578893259e-05	XM_040750123.1	probable low-specificity L-threonine aldolase 2 (LOC101842867), transcript variant X5, mRNA
XM-013120418.3	-1,19046071382229	3,23706024802066	82,7027903693803	7,39137911861161e-07	2,69238631439044e-05	XM_013120418.3	carbohydrate sulfotransferase 12 (Chst12), transcript variant X1, mRNA
XM-040742429.1	0,941517951902887	0,331101410625389	82,7003080269137	7,39259336591642e-07	2,69238631439044e-05	XM_040742429.1	microtubule affinity regulating kinase 3 (Mark3), transcript variant X9, mRNA
XM-021232072.2	0,993983049825725	1,54500888669284	82,6932669564628	7,39603879230041e-07	2,69238631439044e-05	XM_021232072.2	dpy-19 like C-mannosyltransferase 1 (Dpy19l1), transcript variant X2, mRNA
XM-040741415.1	1,4223237743395	-0,00401101000458171	82,6903437476164	7,39746976159473e-07	2,69238631439044e-05	XM_040741415.1	staufen double-stranded RNA binding protein 2 (Stau2), transcript variant X4, mRNA
XM-040728833.1	1,14858680128884	1,0705509871204	82,6834521552665	7,40084460604934e-07	2,69238631439044e-05	XM_040728833.1	nicotinamide nucleotide transhydrogenase (Nnt), transcript variant X4, mRNA
XM-013123876.3	-1,38287446408177	1,7183428252276	82,6682228546739	7,40830880416871e-07	2,69327107436472e-05	XM_013123876.3	metal regulatory transcription factor 1 (Mtf1), transcript variant X2, mRNA
XM-040758253.1	1,41346354394731	0,469365319142273	82,6535135121453	7,41552645604218e-07	2,69327107436472e-05	XM_040758253.1	afadin, adherens junction formation factor (Afdn), transcript variant X18, mRNA
XM-005083961.4	-1,30640659004864	3,15563462175844	51,1009434101719	7,41790762007232e-07	2,69327107436472e-05	XM_005083961.4	DBF4 zinc finger (Dbf4), transcript variant X1, mRNA
XM-013113432.3	-0,893760997033617	1,92948704487846	82,6268986458866	7,42860672181477e-07	2,69538355851182e-05	XM_013113432.3	hepatocyte growth factor-regulated tyrosine kinase substrate (Hgs), transcript variant X3, mRNA
XM-040747005.1	-2,60568493657026	-0,893049159929129	82,5511418775632	7,46598533599715e-07	2,707167263264e-05	XM_040747005.1	EvC ciliary complex subunit 1 (Evc), transcript variant X3, mRNA
XM-005087195.4	-0,902763171233503	5,49918657715888	51,0316132268171	7,49045610010457e-07	2,71425818682529e-05	XM_005087195.4	RNA polymerase I subunit H (Polr1h), mRNA
XM-005086860.4	-2,26642884717792	7,78932050297272	51,0115900987996	7,51155413070208e-07	2,7201184610747e-05	XM_005086860.4	proteasome 20S subunit beta 9 (Psmb9), transcript variant X1, mRNA
XM-013114433.3	-1,2819768643759	1,23239392375176	82,428202215527	7,52710970134923e-07	2,72396530896009e-05	XM_013114433.3	replication factor C subunit 4 (Rfc4), transcript variant X3, mRNA
XM-021233366.2	-1,20864971638329	2,57420527888317	82,4132362189561	7,53459022683639e-07	2,72488677594507e-05	XM_021233366.2	nicotinamide nucleotide adenylyltransferase 3 (Nmnat3), transcript variant X2, mRNA
XM-040757749.1	-3,1710642155741	1,10019209708444	82,3887421560056	7,54685183600336e-07	2,72674296069053e-05	XM_040757749.1	T-cell ecto-ADP-ribosyltransferase 2 (LOC101839372), transcript variant X2, mRNA
XM-040747940.1	1,50568460593063	0,595878494034887	50,9756408411113	7,54959797714004e-07	2,72674296069053e-05	XM_040747940.1	zinc finger protein 454 (Znf454), mRNA
XM-013114940.3	-1,64103599286226	0,717030101545003	82,3321996362263	7,57524528915554e-07	2,73421794672108e-05	XM_013114940.3	MAPK interacting serine/threonine kinase 1 (Mknk1), transcript variant X6, mRNA
XM-013118362.3	-0,940845402707432	3,13291337551771	50,9416821194684	7,58573064216807e-07	2,73519535764574e-05	XM_013118362.3	flotillin 2 (Flot2), transcript variant X2, mRNA
XM-021232440.2	-2,011896237559	-1,16735557824456	82,2976757208223	7,59264281517207e-07	2,73519535764574e-05	XM_021232440.2	dystrobrevin beta (Dtnb), transcript variant X1, mRNA
XM-040740757.1	2,48090389709688	1,53359505039027	82,29734049479	7,59281197173496e-07	2,73519535764574e-05	XM_040740757.1	casein kinase 2 alpha 2 (Csnk2a2), transcript variant X2, mRNA
XM-013117432.3	-1,03912939248559	0,871622128161598	82,2590990760404	7,61213750504556e-07	2,7403695018164e-05	XM_013117432.3	TLE family member 3, transcriptional corepressor (Tle3), transcript variant X4, mRNA
XM-040732497.1	1,05617188233853	6,30034397372961	50,9046094518254	7,62539458635413e-07	2,74335368493043e-05	XM_040732497.1	mitochondrial carrier 1 (Mtch1), mRNA
XM-013120534.3	-1,51848061962431	0,725711164575219	82,1697446109336	7,65751628939732e-07	2,75198132273181e-05	XM_013120534.3	glycerol kinase (Gk), transcript variant X2, mRNA
XM-040755928.1	1,38396595065731	0,561497681032463	82,1585446757153	7,66322630512295e-07	2,75198132273181e-05	XM_040755928.1	kinesin family member 13A (Kif13a), transcript variant X6, mRNA
XM-013123623.3	-1,58733921215767	2,2576503841477	50,8684279722972	7,66432579016646e-07	2,75198132273181e-05	XM_013123623.3	RAD51 associated protein 1 (Rad51ap1), transcript variant X1, mRNA
XM-013125836.3	-2,28057536034829	5,00773273915848	82,1264859073647	7,67959802882069e-07	2,75567330437683e-05	XM_013125836.3	complement C4A (Rodgers blood group) (C4a), transcript variant X1, mRNA
XM-040747473.1	-1,42297325299336	3,30590629544109	50,8479939281083	7,68640964532212e-07	2,75632653411213e-05	XM_040747473.1	RasGEF domain family member 1B (Rasgef1b), transcript variant X4, mRNA
XM-013114644.3	-0,851919353689399	1,73752128747564	82,0182907330559	7,73515143682964e-07	2,7720052105612e-05	XM_013114644.3	tubulin folding cofactor E (Tbce), transcript variant X4, mRNA
XM-013126255.2	1,17679669354032	-0,0673811230254822	81,9915615970786	7,74894741596231e-07	2,77504372158581e-05	XM_013126255.2	tripartite motif containing 3 (Trim3), transcript variant X6, mRNA
XM-021230176.2	-4,00775085134955	2,21821675080231	81,9790545662578	7,75541260258128e-07	2,77504372158581e-05	XM_021230176.2	DExD/H-box helicase 60 (Ddx60), transcript variant X5, mRNA
XM-021226295.2	-1,32827815839398	5,60282034150686	81,9726891088931	7,75870546524788e-07	2,77504372158581e-05	XM_021226295.2	deoxyuridine triphosphatase (Dut), mRNA
XM-040729165.1	0,84526510908748	2,43480026142251	81,9544806618033	7,76813369136116e-07	2,77661757263255e-05	XM_040729165.1	PHD finger protein 3 (Phf3), transcript variant X2, mRNA
XM-005066009.4	-1,92745145923541	1,60254116751271	50,7373347421857	7,80722944427404e-07	2,78676510310526e-05	XM_005066009.4	cell division cycle associated 3 (Cdca3), transcript variant X3, mRNA
NM-001281592.1	1,05826773873519	2,25771541759119	50,7367019247563	7,8079263638281e-07	2,78676510310526e-05	NM_001281592.1	serine/threonine kinase 11 (Stk11), mRNA
XM-040730935.1	-0,658770156091299	5,07575544321909	50,7333106939227	7,81166228380222e-07	2,78676510310526e-05	XM_040730935.1	protein LSM12 homolog (LOC121133824), mRNA
XM-013110999.3	1,72710179262878	1,02963894444182	81,8380096802024	7,8287572077078e-07	2,79106060709138e-05	XM_013110999.3	retinoic acid receptor gamma (Rarg), transcript variant X2, mRNA
XM-005074067.4	-1,75550946052328	3,32699634069992	50,6877609864597	7,86203333712951e-07	2,80111567102994e-05	XM_005074067.4	tripartite motif containing 21 (Trim21), transcript variant X1, mRNA
XM-040729166.1	0,850476402172265	2,38484778538895	81,6165617616263	7,94554267463112e-07	2,82904351169458e-05	XM_040729166.1	PHD finger protein 3 (Phf3), transcript variant X3, mRNA
XM-040741832.1	-1,11531001204127	4,15666215416925	81,5364101843351	7,98830985570614e-07	2,84243829556389e-05	XM_040741832.1	TNF alpha induced protein 8 (Tnfaip8), transcript variant X2, mRNA
XM-040758241.1	1,46923344591588	-0,0780941967797627	81,4772536194268	8,02004594657198e-07	2,8518932218512e-05	XM_040758241.1	afadin, adherens junction formation factor (Afdn), transcript variant X6, mRNA
XM-040750174.1	-0,889408580935292	1,92477588591334	81,4546242578395	8,03222473919574e-07	2,85280097099065e-05	XM_040750174.1	hepatocyte growth factor-regulated tyrosine kinase substrate (Hgs), transcript variant X5, mRNA
XM-005067195.4	-1,02209362852176	5,60561938147676	50,5355871757662	8,0329304467088e-07	2,85280097099065e-05	XM_005067195.4	ADP ribosylation factor 3 (Arf3), mRNA
XM-040749967.1	-1,38395693219534	5,29240774424707	81,3348435436189	8,09704758880389e-07	2,87285858202125e-05	XM_040749967.1	karyopherin subunit alpha 2 (Kpna2), mRNA
XR-005871269.1	2,87799656290478	2,6678691490981	81,32567754896	8,10203299537231e-07	2,87285858202125e-05	XR_005871269.1	uncharacterized LOC121134222 (LOC121134222), transcript variant X2, ncRNA
XM-013119528.3	-0,717202806388869	3,35599347700777	81,3201974447126	8,10501533896333e-07	2,87285858202125e-05	XM_013119528.3	EFR3 homolog A (Efr3a), transcript variant X2, mRNA
XR-005879266.1	3,56625403897604	-1,16999002410185	81,2734648656084	8,13049963966911e-07	2,88004305388767e-05	XR_005879266.1	uncharacterized LOC121142287 (LOC121142287), ncRNA
XM-040741737.1	-0,653346355496814	3,71918714860701	50,4355741774151	8,14747930109169e-07	2,88290743448771e-05	XM_040741737.1	GrpE like 2, mitochondrial (Grpel2), mRNA
XM-040728831.1	1,12978189399364	1,07242325354976	81,2395969230249	8,1490267007738e-07	2,88290743448771e-05	XM_040728831.1	nicotinamide nucleotide transhydrogenase (Nnt), transcript variant X2, mRNA
XM-005066363.4	1,35402837757258	4,85423914870844	50,4294260434036	8,15457957334103e-07	2,88302498308697e-05	XM_005066363.4	small integral membrane protein 13 (Smim13), mRNA
XR-005869586.1	-1,9856521029438	0,3850782878138	81,1961081088477	8,17288864823518e-07	2,88614984229706e-05	XR_005869586.1	uncharacterized LOC121132879 (LOC121132879), ncRNA
XM-040758237.1	1,49839761604851	-0,0888730545792824	81,1943214673586	8,17387069635051e-07	2,88614984229706e-05	XM_040758237.1	afadin, adherens junction formation factor (Afdn), transcript variant X2, mRNA
XM-005066431.4	2,27795536630704	3,76570871168374	81,1633062355626	8,19094042053115e-07	2,88932753762967e-05	XM_005066431.4	SRY-box transcription factor 4 (Sox4), mRNA
XM-040743081.1	-1,24434232731356	4,1101290961284	81,1381166126662	8,20483437954955e-07	2,88932753762967e-05	XM_040743081.1	bromodomain adjacent to zinc finger domain 1A (Baz1a), transcript variant X3, mRNA
XM-040731167.1	1,35912490380915	2,72335502320937	50,3842815621507	8,20692499959175e-07	2,88932753762967e-05	XM_040731167.1	lysine methyltransferase 5A (Kmt5a), transcript variant X1, mRNA
XM-005071647.4	-1,25461878386884	6,4790744715732	50,3842340085095	8,20698033354721e-07	2,88932753762967e-05	XM_005071647.4	adaptor related protein complex 2 subunit mu 1 (Ap2m1), transcript variant X2, mRNA
XM-040736817.1	4,0912546988514	2,89808326280003	81,1226051343857	8,21340372653427e-07	2,88932753762967e-05	XM_040736817.1	A-kinase anchoring protein 17A (Akap17a), transcript variant X2, mRNA
XM-040747080.1	-1,0102507292201	3,12041898185976	81,1180970122059	8,21589619546395e-07	2,88932753762967e-05	XM_040747080.1	recombination signal binding protein for immunoglobulin kappa J region (Rbpj), transcript variant X6, mRNA
XM-040742983.1	1,05070342485617	1,47904950791225	81,1115918324404	8,21949435320913e-07	2,88932753762967e-05	XM_040742983.1	MAX interactor 1, dimerization protein (Mxi1), transcript variant X4, mRNA
XM-040752312.1	-0,736413864610652	2,10253564253628	81,0293442138301	8,2651454266449e-07	2,9035266605664e-05	XM_040752312.1	chromatin target of PRMT1 (LOC101827613), transcript variant X2, mRNA
XM-040756693.1	0,84972676243722	1,51758697493466	50,3211463748894	8,28075363370345e-07	2,90716044925391e-05	XM_040756693.1	microtubule actin crosslinking factor 1 (Macf1), transcript variant X11, mRNA
XM-040735989.1	-2,7481536959442	10,6575483221807	80,9799780716466	8,29268713050622e-07	2,909500343679e-05	XM_040735989.1	serum amyloid A-3 protein-like (LOC101833293), transcript variant X1, mRNA
XM-021226444.2	-2,5654993083642	-0,86210126845505	80,9648865673423	8,30112803119577e-07	2,91061266282384e-05	XM_021226444.2	EvC ciliary complex subunit 1 (Evc), transcript variant X2, mRNA
XM-005074799.3	-3,94251907962704	3,40727014879047	50,2983711602837	8,30756597125401e-07	2,91102172079018e-05	XM_005074799.3	T cell immunoreceptor with Ig and ITIM domains (Tigit), mRNA
XM-040745417.1	0,977883299010379	0,406445765287783	80,9216478843134	8,32536733212142e-07	2,91540954691867e-05	XM_040745417.1	bromodomain adjacent to zinc finger domain 2B (Baz2b), transcript variant X12, mRNA
XM-021222781.1	-1,41247554385595	2,37099092196241	50,2707126683184	8,34025606508098e-07	2,91877250277587e-05	XM_021222781.1	DLG associated protein 5 (Dlgap5), transcript variant X1, mRNA
XM-040736414.1	-1,71038868767977	2,34080124357736	80,8638058765203	8,35792171891393e-07	2,92310240028691e-05	XM_040736414.1	gasdermin D (Gsdmd), transcript variant X4, mRNA
XR-005874882.1	1,01199261098795	4,00842606749074	80,8329603951442	8,3753424286537e-07	2,92734120430362e-05	XR_005874882.1	uncharacterized LOC121137586 (LOC121137586), ncRNA
XM-040754017.1	1,15256723425607	2,95943998554005	50,1932954055325	8,43251403657591e-07	2,94545955190302e-05	XM_040754017.1	bromodomain containing 1 (Brd1), transcript variant X1, mRNA
XM-021226175.2	-4,16616697273605	1,17670123561854	80,703159038359	8,44911411950803e-07	2,94872087272868e-05	XM_021226175.2	interferon alpha-inducible protein 27-like protein 2A (LOC106021006), mRNA
XM-040746301.1	0,907596630805219	1,23510076328047	50,1766226331624	8,45252995351568e-07	2,94872087272868e-05	XM_040746301.1	dynein axonemal assembly factor 9 (Dnaaf9), transcript variant X1, mRNA
XM-013114642.3	-0,813241547931343	1,77248153985325	80,6510675020613	8,47893184876894e-07	2,955426196231e-05	XM_013114642.3	tubulin folding cofactor E (Tbce), transcript variant X2, mRNA
XM-040750627.1	1,46117331660958	1,81233770651877	80,6449279599866	8,48245422465981e-07	2,955426196231e-05	XM_040750627.1	filamin A interacting protein 1 like (Filip1l), transcript variant X4, mRNA
XM-040750173.1	-0,887935903404265	1,92373241642255	80,6086259277142	8,50331615618819e-07	2,96082680585962e-05	XM_040750173.1	hepatocyte growth factor-regulated tyrosine kinase substrate (Hgs), transcript variant X4, mRNA
XM-013119983.3	1,25334995362982	0,739506584996441	80,5871819025991	8,51566751400067e-07	2,96325912283033e-05	XM_013119983.3	kinesin family member 1B (Kif1b), transcript variant X5, mRNA
XM-005073619.4	-0,928649624094121	5,18952493561935	50,0715885895674	8,57983663005739e-07	2,98230735243249e-05	XM_005073619.4	serine and arginine rich splicing factor 7 (Srsf7), transcript variant X2, mRNA
XM-040747399.1	-0,899637544307255	2,43544803911543	80,4670499556616	8,58524756569701e-07	2,98230735243249e-05	XM_040747399.1	USO1 vesicle transport factor (Uso1), transcript variant X3, mRNA
XM-040735107.1	-0,972298606061656	4,32542944005082	50,0660497039909	8,58660852232302e-07	2,98230735243249e-05	XM_040735107.1	mitotic arrest deficient 2 like 2 (Mad2l2), transcript variant X2, mRNA
XM-013124429.3	-0,727001721032744	0,994515295636182	50,0606054279488	8,59327049143103e-07	2,98274525216082e-05	XM_013124429.3	zinc finger protein 335 (Znf335), transcript variant X1, mRNA
XM-040735404.1	-1,31617746531308	1,22053258139753	80,299756447677	8,68324570506471e-07	3,01052173913457e-05	XM_040735404.1	GRAM domain containing 1A (Gramd1a), transcript variant X5, mRNA
XM-005079967.4	-1,14407583510096	1,87995707012122	49,9867606021022	8,68419732442666e-07	3,01052173913457e-05	XM_005079967.4	adaptor related protein complex 5 subunit zeta 1 (Ap5z1), mRNA
XM-040747029.1	0,811134260910721	3,08670842691524	80,1635970237558	8,76396515872393e-07	3,03626858171499e-05	XM_040747029.1	biorientation of chromosomes in cell division 1 like 1 (Bod1l1), transcript variant X4, mRNA
XM-040750676.1	-0,839433025903008	5,22583979937105	49,9173798876268	8,77059539915304e-07	3,03666056628732e-05	XM_040750676.1	trafficking from ER to golgi regulator (Tfg), transcript variant X1, mRNA
XM-040742421.1	0,94545744410805	0,32802109809291	80,1272298799177	8,78567185689739e-07	3,03811066260751e-05	XM_040742421.1	microtubule affinity regulating kinase 3 (Mark3), transcript variant X2, mRNA
XM-040756448.1	-1,40337710429249	-0,0784126627258608	80,1270381111424	8,78578648447088e-07	3,03811066260751e-05	XM_040756448.1	regulator of chromosome condensation 1 (Rcc1), transcript variant X3, mRNA
XM-040745418.1	0,978117667200888	0,398965697128845	80,0708523533014	8,81944575415668e-07	3,04784150392709e-05	XM_040745418.1	bromodomain adjacent to zinc finger domain 2B (Baz2b), transcript variant X13, mRNA
XM-005082655.4	-2,33622473931748	5,92086946283629	49,8670985212112	8,83380218871202e-07	3,05089363395518e-05	XM_005082655.4	transglutaminase 2 (Tgm2), mRNA
XM-040755829.1	2,03440744674853	1,86505705697248	80,020246267386	8,84989056930863e-07	3,05408045056067e-05	XM_040755829.1	chromodomain Y like (Cdyl), transcript variant X4, mRNA
NM-001281344.1	-7,5527951149542	7,6255529023774	49,8510433560211	8,85409025305597e-07	3,05408045056067e-05	NM_001281344.1	C-X-C motif chemokine ligand 10 (Cxcl10), mRNA
XM-021231095.2	1,5077294285861	1,01777640337017	79,968154716386	8,8813565224153e-07	3,06157323716518e-05	XM_021231095.2	formin 1 (Fmn1), transcript variant X3, mRNA
XM-005084076.4	-1,52575973694766	-0,380665268461735	49,8207002246751	8,89257380483603e-07	3,06352773423746e-05	XM_005084076.4	forkhead box M1 (Foxm1), transcript variant X3, mRNA
XM-040728836.1	1,12662570320187	1,06796995726964	79,8921197013083	8,927518940302e-07	3,07338531649952e-05	XM_040728836.1	nicotinamide nucleotide transhydrogenase (Nnt), transcript variant X7, mRNA
XM-005088145.4	-2,72940953767429	7,09746326326604	49,7895146144914	8,93231825471124e-07	3,07338531649952e-05	XM_005088145.4	ribonuclease A family member k6 (Rnase6), mRNA
XM-005079848.4	-1,75773007842872	1,41803825925865	49,7095548087169	9,03512130685136e-07	3,10508515202296e-05	XM_005079848.4	family with sequence similarity 72 member A (Fam72a), mRNA
XM-040733433.1	-4,25911082230694	4,17161446876039	79,7157152840681	9,03569433453008e-07	3,10508515202296e-05	XM_040733433.1	guanylate-binding protein 6-like (LOC121135108), mRNA
XM-013126506.3	-0,741096728240375	3,24179043356625	79,6806144370561	9,05740006195776e-07	3,1092893431808e-05	XM_013126506.3	upstream transcription factor 1 (Usf1), transcript variant X2, mRNA
XM-021228298.2	-1,59018746856192	3,756682785325	79,6723416609743	9,06252460533336e-07	3,1092893431808e-05	XM_021228298.2	PTTG1 regulator of sister chromatid separation, securin (Pttg1), transcript variant X2, mRNA
XM-005088397.4	-1,07657425218467	8,44748397492468	49,6866425459927	9,06481935846931e-07	3,1092893431808e-05	XM_005088397.4	cofilin 1 (Cfl1), transcript variant X2, mRNA
XR-005878827.1	-2,87595559056081	-0,659631569668228	49,6482931625422	9,114767741462e-07	3,12448127718496e-05	XR_005878827.1	uncharacterized LOC121141892 (LOC121141892), transcript variant X1, ncRNA
XR-005871412.1	-1,85089398025011	1,66847087583163	79,5484590404242	9,13966721804363e-07	3,13107309211688e-05	XR_005871412.1	uncharacterized LOC121134331 (LOC121134331), ncRNA
XR-005876605.1	1,50990714031888	3,85142445828391	79,4675800997881	9,19044236468552e-07	3,14651574176933e-05	XR_005876605.1	uncharacterized LOC121139695 (LOC121139695), ncRNA
XM-040746523.1	-1,52537900546797	3,2248966421533	79,3797280608183	9,24596652200807e-07	3,16356415868261e-05	XM_040746523.1	guanine deaminase (Gda), transcript variant X3, mRNA
XM-040757534.1	0,664649860300974	3,80320780938945	49,5381608114972	9,25990648124854e-07	3,16637198464687e-05	XM_040757534.1	regulator of chromosome condensation 2 (Rcc2), transcript variant X1, mRNA
XM-040739832.1	-1,00331131554984	5,28798712122015	79,348730123105	9,26565065989796e-07	3,1663755695681e-05	XM_040739832.1	shisa family member 5 (Shisa5), transcript variant X2, mRNA
XM-040736789.1	-2,05152795716855	4,44096706327327	49,5268436805012	9,27496473466347e-07	3,16759834574555e-05	XM_040736789.1	mixed lineage kinase domain like pseudokinase (Mlkl), mRNA
XM-040729095.1	1,96609761569403	-0,047296370925068	79,2826269969693	9,30778977917312e-07	3,17684414564312e-05	XM_040729095.1	Rho guanine nucleotide exchange factor 28 (Arhgef28), transcript variant X1, mRNA
XM-040729097.1	1,9865668229323	-0,0388875394840886	79,2510306768097	9,32801020005011e-07	3,18177909380832e-05	XM_040729097.1	Rho guanine nucleotide exchange factor 28 (Arhgef28), transcript variant X2, mRNA
XM-040746563.1	-4,80560257418679	2,39792793951267	79,2360636514053	9,33760630899837e-07	3,18308623955633e-05	XM_040746563.1	secreted phosphoprotein 1 (Spp1), transcript variant X1, mRNA
XM-040740747.1	1,42082104469764	1,56227029477636	49,4628725850883	9,36059248375202e-07	3,18895348132462e-05	XM_040740747.1	exostosin like glycosyltransferase 3 (Extl3), transcript variant X1, mRNA
XM-021233704.2	-2,56947715250126	0,689018217763952	79,1871747408468	9,36903136852991e-07	3,18986059368493e-05	XM_021233704.2	ubiquitin like with PHD and ring finger domains 1 (Uhrf1), transcript variant X3, mRNA
XM-040749623.1	-1,05886428493738	7,75378877194547	49,4492022811594	9,37900359345046e-07	3,1912883206698e-05	XM_040749623.1	cofilin 1 (Cfl1), transcript variant X1, mRNA
XM-040729798.1	1,2938293337362	2,17486296980484	79,1554685554988	9,38947724732548e-07	3,19288479991565e-05	XM_040729798.1	ubiquitin conjugating enzyme E2 Q2 (Ube2q2), transcript variant X3, mRNA
XM-040747688.1	1,12645121395846	4,49750382313938	49,4351701725286	9,39794354379743e-07	3,19379713392412e-05	XM_040747688.1	WAPL cohesin release factor (Wapl), transcript variant X1, mRNA
XM-040735685.1	-1,71518418922749	1,2260029496137	79,1229525825472	9,41049912818355e-07	3,19475831384004e-05	XM_040735685.1	TNF receptor associated factor 1 (Traf1), transcript variant X3, mRNA
XM-040747937.1	-2,88056445002479	5,72154697200821	79,1158383980952	9,41510579524511e-07	3,19475831384004e-05	XM_040747937.1	uncharacterized LOC121141088 (LOC121141088), mRNA
XM-040729581.1	-2,18284416234822	1,90083425806703	79,1111746488549	9,41812714568229e-07	3,19475831384004e-05	XM_040729581.1	microtubule interacting and trafficking domain containing 1 (Mitd1), transcript variant X5, mRNA
XM-040743196.1	0,835518543702783	1,97994602775137	79,0097628620286	9,48410458513707e-07	3,21516385272934e-05	XM_040743196.1	patatin like phospholipase domain containing 8 (Pnpla8), transcript variant X2, mRNA
XM-040729169.1	0,869554691051372	2,34639761247882	78,9928893531738	9,49513429051931e-07	3,2169281966849e-05	XM_040729169.1	PHD finger protein 3 (Phf3), transcript variant X6, mRNA
XM-005076656.4	1,21773155400873	4,81645595365999	49,3535816781092	9,50890772543931e-07	3,21961937602489e-05	XM_005076656.4	family with sequence similarity 102 member B (Fam102b), mRNA
XM-021235743.2	1,84108571858864	4,16224016631565	78,8773775514212	9,57104196470985e-07	3,23783539705307e-05	XM_021235743.2	sialic acid-binding Ig-like lectin 5 (LOC101843539), transcript variant X4, mRNA
XM-040734718.1	1,70214019366396	3,01616460249212	78,8722412202314	9,57443358573747e-07	3,23783539705307e-05	XM_040734718.1	defective in cullin neddylation 1 domain containing 5 (Dcun1d5), transcript variant X1, mRNA
XM-040742579.1	-1,99047016770298	4,26304231415043	78,8392220884517	9,59627010841465e-07	3,24323390738734e-05	XM_040742579.1	interferon alpha-inducible protein 27-like protein 2 (LOC121139264), transcript variant X2, mRNA
XM-040745408.1	1,02491652238532	0,515493421361638	78,8157723756855	9,61181319771374e-07	3,24458913391332e-05	XM_040745408.1	bromodomain adjacent to zinc finger domain 2B (Baz2b), transcript variant X3, mRNA
XM-040756738.1	-0,838569409095925	3,47928300754941	49,274496848888	9,61784799601668e-07	3,24458913391332e-05	XM_040756738.1	nuclear transcription factor Y subunit gamma (Nfyc), transcript variant X1, mRNA
XM-005070349.4	1,23401429311291	4,06638428703082	49,2744550011658	9,61790600502698e-07	3,24458913391332e-05	XM_005070349.4	coiled-coil domain containing 88A (Ccdc88a), transcript variant X4, mRNA
XM-040754312.1	-2,33128686059284	3,89452827759382	78,7691015789597	9,64283486566995e-07	3,25101289756873e-05	XM_040754312.1	chromosome unknown C16orf92 homolog (CUNH16orf92), mRNA
XM-040742580.1	-2,03265501150038	4,24382428676311	78,7538985938973	9,65296523702034e-07	3,25140851800275e-05	XM_040742580.1	interferon alpha-inducible protein 27-like protein 2 (LOC121139264), transcript variant X3, mRNA
XM-040736813.1	1,21189867722635	2,80154393811423	49,2471893382784	9,65578366203918e-07	3,25140851800275e-05	XM_040736813.1	steroid sulfatase (LOC101836955), mRNA
XM-040756703.1	0,982593861541248	1,64812996787081	78,7368806559517	9,66431964109436e-07	3,25229974320411e-05	XM_040756703.1	microtubule actin crosslinking factor 1 (Macf1), transcript variant X21, mRNA
XM-013113574.3	-1,66570034165518	2,04357048418124	78,704481874667	9,68597905153358e-07	3,25760357577278e-05	XM_013113574.3	PR/SET domain 1 (Prdm1), transcript variant X2, mRNA
XM-040731817.1	1,04293366004397	1,26334426703989	78,6432839461088	9,72704533446396e-07	3,26942392909579e-05	XM_040731817.1	LON peptidase N-terminal domain and ring finger 1 (Lonrf1), transcript variant X2, mRNA
XM-040755783.1	-3,8832424026732	2,21954410296154	78,6125302385149	9,74775858748729e-07	3,27172739814436e-05	XM_040755783.1	serpin B6 (LOC101842215), mRNA
XM-040742042.1	-0,937244199214528	1,22972087643879	78,6055245099682	9,75248424586271e-07	3,27172739814436e-05	XM_040742042.1	GATA zinc finger domain containing 2A (Gatad2a), transcript variant X5, mRNA
XM-013126232.3	-1,79626805792962	4,2415569880941	49,1769126101234	9,75417362547776e-07	3,27172739814436e-05	XM_013126232.3	5'-nucleotidase, cytosolic IIIA (Nt5c3a), transcript variant X3, mRNA
XM-040738329.1	-1,34540692402661	0,297703437869916	78,5979502715342	9,75759637973301e-07	3,27172739814436e-05	XM_040738329.1	RAD18 E3 ubiquitin protein ligase (Rad18), transcript variant X2, mRNA
XM-040745562.1	-1,03720767638586	3,23856790601162	78,5836090447591	9,76728432646428e-07	3,27298852939723e-05	XM_040745562.1	histone acetyltransferase 1 (Hat1), transcript variant X2, mRNA
XM-005075502.4	2,39122554685506	4,00519039823578	49,1609723345418	9,77664417041088e-07	3,27413825146616e-05	XM_005075502.4	tropomyosin 1 (Tpm1), transcript variant X17, mRNA
XM-040737537.1	-1,01996745421287	0,199377925439065	78,5532949253272	9,78779922431923e-07	3,2758874203867e-05	XM_040737537.1	zinc finger CCHC-type containing 2 (Zcchc2), transcript variant X6, mRNA
XM-013124224.3	-0,787296150538692	2,28775794882803	78,5246612128003	9,80722285890722e-07	3,27957879208914e-05	XM_013124224.3	VRK serine/threonine kinase 3 (Vrk3), transcript variant X2, mRNA
XM-005081496.4	-0,727847402328318	2,87787626956173	49,1368864381488	9,81070578830085e-07	3,27957879208914e-05	XM_005081496.4	cleavage and polyadenylation specific factor 6 (Cpsf6), transcript variant X7, mRNA
XM-040756260.1	-2,19160887497742	3,92277445528481	78,4747899446841	9,84115987510518e-07	3,28727141880006e-05	XM_040756260.1	LCK proto-oncogene, Src family tyrosine kinase (Lck), transcript variant X2, mRNA
XM-040737532.1	-0,973763997374472	0,310875786143475	78,4682459127072	9,84562314699279e-07	3,28727141880006e-05	XM_040737532.1	zinc finger CCHC-type containing 2 (Zcchc2), transcript variant X1, mRNA
XM-040734568.1	-1,09569285050571	3,68779883696314	78,4437689956602	9,86233815075737e-07	3,29086261049804e-05	XM_040734568.1	mitogen-activated protein kinase kinase kinase kinase 1 (Map4k1), transcript variant X3, mRNA
XM-005063430.4	1,60990606114207	1,00194298094368	78,4111111165889	9,88469115310252e-07	3,29632961496941e-05	XM_005063430.4	transcription factor 7 like 2 (Tcf7l2), transcript variant X20, mRNA
XM-013113214.3	-1,30362856249307	4,35726301261383	49,0538631315912	9,92912240103893e-07	3,30914819236556e-05	XM_013113214.3	CD300a molecule (Cd300a), mRNA
XM-005072135.4	-2,26496888732766	0,281787538527573	49,0202492189797	9,97751387876969e-07	3,32327036454269e-05	XM_005072135.4	origin recognition complex subunit 1 (Orc1), transcript variant X1, mRNA
XM-040739838.1	-2,49688401404847	0,259668139076596	78,1767442924298	1,004684228196e-06	3,34257579670995e-05	XM_040739838.1	kinesin family member 23 (Kif23), transcript variant X5, mRNA
XM-005080717.4	-6,40828550760715	-0,948133579919624	78,1756874475749	1,00475804406391e-06	3,34257579670995e-05	XM_005080717.4	phospholipid scramblase 2 (LOC101829278), transcript variant X1, mRNA
XM-021223918.2	-0,757295155147597	3,25686994951491	78,1585988843251	1,00595247766578e-06	3,34453459522064e-05	XM_021223918.2	upstream transcription factor 1 (Usf1), transcript variant X3, mRNA
XM-021235104.2	-0,907709409536039	3,68761923236085	48,9421447088604	1,00909630895646e-06	3,3529683854279e-05	XM_021235104.2	F-box protein 7 (Fbxo7), transcript variant X2, mRNA
XM-013126041.3	1,24035639136539	0,157808295406018	78,0916080521361	1,01065083447493e-06	3,35611435255825e-05	XM_013126041.3	replication initiator 1 (Repin1), transcript variant X2, mRNA
XM-040756931.1	-0,931813703391072	1,21481571776459	48,9264081946537	1,01139927069072e-06	3,35658132960483e-05	XM_040756931.1	NOP2/Sun RNA methyltransferase 4 (Nsun4), transcript variant X1, mRNA
XM-040729098.1	1,92655194447977	-0,0160931463196569	78,0643097677019	1,01257268158054e-06	3,35800401627842e-05	XM_040729098.1	Rho guanine nucleotide exchange factor 28 (Arhgef28), transcript variant X3, mRNA
XM-040736162.1	-1,70527680995926	2,25551828555105	78,0576229539647	1,01304409153988e-06	3,35800401627842e-05	XM_040736162.1	fms related receptor tyrosine kinase 3 ligand (Flt3lg), transcript variant X5, mRNA
XM-021227982.2	1,66747153621552	0,922774973477661	78,042280854898	1,01412664863772e-06	3,35957588748465e-05	XM_021227982.2	transcription factor 7 like 2 (Tcf7l2), transcript variant X21, mRNA
XM-040751050.1	-0,804928784276067	5,62928945066637	48,8368598038423	1,0246151311723e-06	3,39228693068699e-05	XM_040751050.1	transformer 2 beta homolog (Tra2b), transcript variant X1, mRNA
XM-040746038.1	3,99976662690394	2,62445730747041	48,8285701956928	1,02584814289005e-06	3,39433420269385e-05	XM_040746038.1	InaF motif containing 2 (Inafm2), mRNA
XM-040749912.1	2,44744516426552	-0,326472092828096	77,8607144388784	1,02704070412333e-06	3,39624526015011e-05	XM_040749912.1	tetratricopeptide repeat, ankyrin repeat and coiled-coil containing 2 (Tanc2), transcript variant X2, mRNA
XM-040737536.1	-0,991767187053023	0,29579367674318	77,7806538400857	1,03279564797217e-06	3,41323200859458e-05	XM_040737536.1	zinc finger CCHC-type containing 2 (Zcchc2), transcript variant X5, mRNA
XM-040746923.1	-1,66418609466406	1,36166003392356	77,7324781806945	1,03627666292481e-06	3,42268794457894e-05	XM_040746923.1	SH3 domain binding protein 2 (Sh3bp2), transcript variant X2, mRNA
XM-013117722.3	5,96938894957136	0,372353522967387	48,7487726001655	1,03780147818429e-06	3,42503496123988e-05	XM_013117722.3	synuclein alpha (Snca), transcript variant X3, mRNA
XM-040739611.1	2,13643327063173	0,862996018235813	77,7055590952616	1,03822767729892e-06	3,42503496123988e-05	XM_040739611.1	procollagen C-endopeptidase enhancer 2 (Pcolce2), transcript variant X2, mRNA
XM-021229734.2	-1,68876892842858	1,8347871464241	77,6734540288437	1,04056013291591e-06	3,42751718913672e-05	XM_021229734.2	zinc finger NFX1-type containing 1 (Znfx1), transcript variant X4, mRNA
XR-001196340.3	-4,53154737066666	-1,65903104616075	77,6454165165856	1,04260205383709e-06	3,42751718913672e-05	XR_001196340.3	uncharacterized LOC106020955 (LOC106020955), ncRNA
XM-040738795.1	1,89741698582639	-0,0532061476164768	77,6440176045116	1,04270405579996e-06	3,42751718913672e-05	XM_040738795.1	discoidin domain receptor tyrosine kinase 2 (Ddr2), transcript variant X1, mRNA
XM-040738796.1	1,89741698582639	-0,0532061476164768	77,6440176045116	1,04270405579996e-06	3,42751718913672e-05	XM_040738796.1	discoidin domain receptor tyrosine kinase 2 (Ddr2), transcript variant X2, mRNA
XM-040738797.1	1,89741698582639	-0,0532061476164768	77,6440176045116	1,04270405579996e-06	3,42751718913672e-05	XM_040738797.1	discoidin domain receptor tyrosine kinase 2 (Ddr2), transcript variant X3, mRNA
XM-040738799.1	1,89741698582639	-0,0532061476164768	77,6440176045116	1,04270405579996e-06	3,42751718913672e-05	XM_040738799.1	discoidin domain receptor tyrosine kinase 2 (Ddr2), transcript variant X6, mRNA
XM-040740695.1	-6,86909619767345	5,86102785331375	77,630856055421	1,04366430019461e-06	3,42863279678448e-05	XM_040740695.1	granzyme C-like (LOC101844828), transcript variant X2, mRNA
XM-005065297.4	2,51243631811753	2,87616945871253	48,6951378741249	1,04592205828085e-06	3,43400711929262e-05	XM_005065297.4	neuronal regeneration related protein (LOC101840871), transcript variant X1, mRNA
XR-005881711.1	1,16417796439367	1,67730578298646	77,5824011789012	1,04720834192368e-06	3,43591420670253e-05	XR_005881711.1	uncharacterized LOC121144360 (LOC121144360), ncRNA
XM-005069814.4	-0,888734290003059	1,93348526798345	77,575049514841	1,04774727004329e-06	3,43591420670253e-05	XM_005069814.4	hepatocyte growth factor-regulated tyrosine kinase substrate (Hgs), transcript variant X2, mRNA
XR-005878184.1	-4,95752710279658	-0,603508744455686	77,5659250016592	1,04841660810189e-06	3,43606876948478e-05	XR_005878184.1	uncharacterized LOC121141310 (LOC121141310), ncRNA
XM-021234830.2	-0,869999859250708	2,31032489970221	77,5280742424425	1,05119849414842e-06	3,44314268332457e-05	XM_021234830.2	amyloid beta precursor protein binding family A member 3 (Apba3), transcript variant X2, mRNA
XM-005073758.4	2,78194314173551	3,51834945893489	48,612319357662	1,05859927395047e-06	3,46532817454894e-05	XM_005073758.4	CD109 molecule (Cd109), transcript variant X1, mRNA
XM-005082108.4	-0,782254345938744	3,28335359400543	48,5985294580548	1,06072654332398e-06	3,46919833507526e-05	XM_005082108.4	RNA binding motif protein 18 (Rbm18), transcript variant X1, mRNA
XM-013111016.3	-0,757249350981936	3,83080848303396	48,5938022511269	1,06145686099432e-06	3,46919833507526e-05	XM_013111016.3	interleukin 1 receptor associated kinase 4 (Irak4), mRNA
XM-040756688.1	0,985771898138229	1,49921849853108	77,386684379337	1,0616661571558e-06	3,46919833507526e-05	XM_040756688.1	microtubule actin crosslinking factor 1 (Macf1), transcript variant X6, mRNA
XM-040755676.1	-2,20311100164272	0,258893417517003	77,3535644122359	1,06413562015956e-06	3,47521144220529e-05	XM_040755676.1	histone H2A type 1-H (LOC121143551), mRNA
XM-040755165.1	-1,45012022764867	-0,238469992822122	77,2351318899226	1,07302079348731e-06	3,5021572281054e-05	XM_040755165.1	solute carrier family 41 member 2 (Slc41a2), transcript variant X3, mRNA
XM-021231911.2	-1,76542525870578	3,4446035128538	77,1640095760597	1,07839798478388e-06	3,51654675209066e-05	XM_021231911.2	SLAM family member 7 (Slamf7), transcript variant X1, mRNA
XM-021232444.2	-2,00334970064671	-1,18162906672444	77,159985791307	1,07870313596291e-06	3,51654675209066e-05	XM_021232444.2	dystrobrevin beta (Dtnb), transcript variant X6, mRNA
XM-040735552.1	-0,879641979623096	0,274159542744022	77,1354412603547	1,08056668761129e-06	3,52054364345993e-05	XM_040735552.1	MAPK associated protein 1 (Mapkap1), transcript variant X8, mRNA
XM-005078441.4	1,20288582638082	3,34403743841366	48,4371171076375	1,08598031514033e-06	3,5348429457694e-05	XM_005078441.4	hyaluronan binding protein 4 (Habp4), transcript variant X1, mRNA
XM-005070607.4	-1,63878894340334	1,13724604242469	48,4355054965689	1,08623578135787e-06	3,5348429457694e-05	XM_005070607.4	CASP8 and FADD like apoptosis regulator (Cflar), transcript variant X4, mRNA
XM-021233375.2	-6,29448578842884	-1,01130283172374	77,0509991675749	1,08700658367214e-06	3,53526805516551e-05	XM_021233375.2	phospholipid scramblase 2 (LOC101829278), transcript variant X2, mRNA
XM-040758250.1	1,36380957487171	0,5327389071742	76,9653903841243	1,09358097449461e-06	3,55429292654711e-05	XM_040758250.1	afadin, adherens junction formation factor (Afdn), transcript variant X15, mRNA
XM-013119982.3	1,21354232045093	1,47733768031155	48,3858254591885	1,09414348383494e-06	3,55429292654711e-05	XM_013119982.3	kinesin family member 1B (Kif1b), transcript variant X4, mRNA
XM-040747030.1	0,800145281403611	3,09236011858101	76,9271577546081	1,09653197822123e-06	3,55995778749496e-05	XM_040747030.1	biorientation of chromosomes in cell division 1 like 1 (Bod1l1), transcript variant X5, mRNA
XM-013120533.3	-1,49325220239557	0,704886682264106	76,793213523104	1,10694368678144e-06	3,59164854047112e-05	XM_013120533.3	glycerol kinase (Gk), transcript variant X1, mRNA
XM-040743197.1	0,854781913436363	2,07669020963317	76,7574255027557	1,10974494382269e-06	3,59445723023558e-05	XM_040743197.1	patatin like phospholipase domain containing 8 (Pnpla8), transcript variant X3, mRNA
XM-040744576.1	-0,904974602842296	5,36443613069405	48,2885940980036	1,10980451620422e-06	3,59445723023558e-05	XM_040744576.1	SAM and SH3 domain containing 3 (Sash3), mRNA
XR-002385183.2	-2,52227979052929	-1,12528333047986	76,7489077539617	1,11041287027052e-06	3,59445723023558e-05	XR_002385183.2	uncharacterized LOC110342990 (LOC110342990), transcript variant X4, misc_RNA
XR-005878123.1	-2,52227979052929	-1,12528333047986	76,7489077539617	1,11041287027052e-06	3,59445723023558e-05	XR_005878123.1	uncharacterized LOC110342990 (LOC110342990), transcript variant X7, misc_RNA
XM-013111392.3	-1,128823786346	0,50467260721065	76,7136214190687	1,11318485278093e-06	3,59942886158731e-05	XM_013111392.3	polypeptide N-acetylgalactosaminyltransferase 6 (Galnt6), transcript variant X2, mRNA
NM-001281582.1	-2,53615641613882	4,25233830340599	48,2657929265779	1,11351279228499e-06	3,59942886158731e-05	NM_001281582.1	caspase 3 (Casp3), mRNA
XM-040751366.1	0,842373856515349	0,0429283301056163	76,704482501941	1,11390408598666e-06	3,59942886158731e-05	XM_040751366.1	cyclin dependent kinase 8 (Cdk8), transcript variant X6, mRNA
XM-040742582.1	-2,00867969892819	4,21363174108314	76,6811855245066	1,11574000045915e-06	3,60325296990387e-05	XM_040742582.1	interferon alpha-inducible protein 27-like protein 2 (LOC121139264), transcript variant X5, mRNA
XM-040738798.1	1,91895465987211	-0,0485774578375036	76,6499586891975	1,11820633749538e-06	3,60840439390863e-05	XM_040738798.1	discoidin domain receptor tyrosine kinase 2 (Ddr2), transcript variant X4, mRNA
XM-005063431.4	1,57536848113533	0,985866337689982	76,6371436211616	1,11922031945966e-06	3,60840439390863e-05	XM_005063431.4	transcription factor 7 like 2 (Tcf7l2), transcript variant X19, mRNA
XM-040740415.1	-1,65727722756182	0,613460472026804	76,6361956972205	1,11929536555945e-06	3,60840439390863e-05	XM_040740415.1	enhancer of zeste 2 polycomb repressive complex 2 subunit (Ezh2), transcript variant X1, mRNA
XM-013114974.3	1,45207358163069	5,26194866412079	48,207755018733	1,12301364453057e-06	3,61827920102429e-05	XM_013114974.3	CDV3 homolog (Cdv3), transcript variant X1, mRNA
XM-013117165.2	-4,08402085073249	4,36164585216479	48,193508076177	1,12535953015507e-06	3,62372330573082e-05	XM_013117165.2	DExD/H-box helicase 60 (Ddx60), transcript variant X1, mRNA
XM-040735600.1	1,28949999116706	0,635309888186287	76,5092353381088	1,12939966169838e-06	3,63461345673842e-05	XM_040735600.1	glycoprotein alpha-galactosyltransferase 1 (inactive) (Ggta1), transcript variant X4, mRNA
XM-005086072.4	1,77125852504734	1,62364662407545	48,1633837091594	1,13033759819994e-06	3,63551330943469e-05	XM_005086072.4	nucleolar protein 4 like (Nol4l), transcript variant X1, mRNA
XR-005876168.1	-2,18949895969857	1,7608802066321	48,113938962924	1,13856112153862e-06	3,65983116273856e-05	XR_005876168.1	uncharacterized LOC101823293 (LOC101823293), ncRNA
XM-040740740.1	0,832415604191515	1,38077930974179	48,1041610376232	1,14019516643181e-06	3,66179334500797e-05	XM_040740740.1	abhydrolase domain containing 4, N-acyl phospholipase B (Abhd4), transcript variant X1, mRNA
XM-040728279.1	-0,923216728756825	0,231156936952902	76,3712989144068	1,14049770994743e-06	3,66179334500797e-05	XM_040728279.1	erythrocyte membrane protein band 4.1 like 2 (Epb41l2), transcript variant X28, mRNA
XM-040730567.1	-1,12631136156985	0,721514615879709	76,2522547533744	1,15017758783164e-06	3,69072673506184e-05	XM_040730567.1	DNA replication and sister chromatid cohesion 1 (Dscc1), transcript variant X2, mRNA
XM-040742221.1	-1,56135657748557	4,05642151727856	48,0316320271983	1,15239699723853e-06	3,69570103225905e-05	XM_040742221.1	membrane associated ring-CH-type finger 1 (Marchf1), transcript variant X1, mRNA
XM-040728834.1	1,12662622609033	1,05983150652828	76,2026664321358	1,15423788998504e-06	3,69945636892247e-05	XM_040728834.1	nicotinamide nucleotide transhydrogenase (Nnt), transcript variant X5, mRNA
XM-005070795.4	-1,81647630667219	3,3986622614982	47,9936199592285	1,15884939914084e-06	3,71208232123862e-05	XM_005070795.4	cyclin dependent kinase 1 (Cdk1), transcript variant X1, mRNA
XM-013122046.3	1,49905698628789	0,884833891509586	76,1302459590062	1,16019762118958e-06	3,71219775605866e-05	XM_013122046.3	glycoprotein alpha-galactosyltransferase 1 (inactive) (Ggta1), transcript variant X2, mRNA
XM-040736888.1	1,99041659060939	1,7610759070649	47,9855178375782	1,16022985060069e-06	3,71219775605866e-05	XM_040736888.1	allograft inflammatory factor 1 like (Aif1l), transcript variant X1, mRNA
XM-040729301.1	1,11363883947444	-0,0988924626742803	76,1033161662542	1,16242287130077e-06	3,71706083640495e-05	XM_040729301.1	RAB23, member RAS oncogene family (Rab23), transcript variant X1, mRNA
XM-021223588.2	-2,42793345402218	2,84532328071484	47,9619442770368	1,16425667886899e-06	3,72077030288549e-05	XM_021223588.2	hematopoietic SH2 domain containing (Hsh2d), transcript variant X2, mRNA
XM-040731303.1	-1,68767438559844	1,707826139817	76,06238264343	1,16581476554964e-06	3,72216653920766e-05	XM_040731303.1	linker for activation of T cells family member 2 (Lat2), transcript variant X5, mRNA
XM-040737854.1	0,919096133280185	1,02701336173173	76,0573208847592	1,16623499805774e-06	3,72216653920766e-05	XM_040737854.1	BTB domain containing 2 (Btbd2), transcript variant X2, mRNA
XM-021233077.2	-2,61525993198381	-1,32053630640511	76,0515344533763	1,16671560904108e-06	3,72216653920766e-05	XM_021233077.2	SH2 domain containing 2A (Sh2d2a), transcript variant X1, mRNA
XM-021232676.2	-0,977057926358481	2,87339342492886	76,0428704159894	1,16743565885575e-06	3,7223133270583e-05	XM_021232676.2	ribosomal protein S6 kinase A1 (Rps6ka1), transcript variant X1, mRNA
XM-040734380.1	-0,852063350439801	3,50732352543644	47,9238918705447	1,17078935484064e-06	3,73085235612921e-05	XM_040734380.1	sirtuin 2 (Sirt2), transcript variant X2, mRNA
XM-021230175.2	-4,11513390840719	2,36534309965183	75,9906542934254	1,17178616753734e-06	3,73187539308431e-05	XM_021230175.2	DExD/H-box helicase 60 (Ddx60), transcript variant X3, mRNA
XM-013116449.3	-1,21672576184361	-0,119177761397309	75,952927295106	1,17494119177646e-06	3,73976670747339e-05	XM_013116449.3	YY2 transcription factor (Yy2), transcript variant X1, mRNA
XM-005063233.4	-0,911408485799677	2,65871323429287	47,8936984958598	1,17600160580954e-06	3,74098575341164e-05	XM_005063233.4	chromosome unknown C9orf40 homolog (CUNH9orf40), transcript variant X1, mRNA
XM-040730629.1	0,889133635291678	1,44539771427151	75,9273488078675	1,17708587197507e-06	3,74227922820675e-05	XM_040730629.1	PHD finger protein 20 like 1 (Phf20l1), transcript variant X3, mRNA
XM-040735093.1	-0,884011974882863	0,939763545445954	47,8813152422995	1,17814671324113e-06	3,74349678320069e-05	XM_040735093.1	differentially expressed in FDCP 8 homolog (Def8), transcript variant X3, mRNA
XM-040737253.1	-1,50429629306853	-0,392711447703449	47,8301832513772	1,18704995916904e-06	3,76961742065275e-05	XM_040737253.1	forkhead box M1 (Foxm1), transcript variant X4, mRNA
XM-021225618.2	-1,77436289782816	-0,466644257302154	75,7858348621463	1,18903382844978e-06	3,7715797899087e-05	XM_021225618.2	serine protease FAM111A (LOC101841927), transcript variant X1, mRNA
XM-040747016.1	-1,77436289782816	-0,466644257302154	75,7858348621463	1,18903382844978e-06	3,7715797899087e-05	XM_040747016.1	serine protease FAM111A (LOC101841927), transcript variant X4, mRNA
XM-005085737.4	0,637382625824738	2,16044952929104	47,7746482577528	1,19680405651953e-06	3,79404748663802e-05	XM_005085737.4	transmembrane protein 260 (Tmem260), transcript variant X1, mRNA
XM-040750477.1	-1,81570232841168	4,73649667759846	47,7675224721083	1,19806200933484e-06	3,79585636279446e-05	XM_040750477.1	intersectin 1 (Itsn1), transcript variant X4, mRNA
XM-040756685.1	0,995951463188656	1,54413322771142	75,6391909011777	1,20156368300518e-06	3,80476793751594e-05	XM_040756685.1	microtubule actin crosslinking factor 1 (Macf1), transcript variant X3, mRNA
XM-040728835.1	1,12662631273308	1,05848727079391	75,6290460922824	1,20243614938971e-06	3,80534864836087e-05	XM_040728835.1	nicotinamide nucleotide transhydrogenase (Nnt), transcript variant X6, mRNA
NM-001281698.1	2,88670642109205	1,78480524396468	47,7306755258125	1,20459011664217e-06	3,80820502444162e-05	NM_001281698.1	SMAD family member 4 (Smad4), mRNA
XM-040754151.1	1,40643299519209	3,61075795770386	47,7289091842741	1,20490404051531e-06	3,80820502444162e-05	XM_040754151.1	phospholipase A2 group VI (Pla2g6), mRNA
XM-021226226.2	1,71852047469975	1,3589176658356	75,5945599887338	1,20540750085542e-06	3,80820502444162e-05	XM_021226226.2	stonin 2 (Ston2), transcript variant X3, mRNA
XM-013121524.3	0,8189178473571	1,75115091893173	75,5527276213188	1,20902325830077e-06	3,81651372420865e-05	XM_013121524.3	serpin B8 (LOC101830895), transcript variant X1, mRNA
XM-040754095.1	-1,30409219029533	0,437463012218196	47,7035575019155	1,20941963953447e-06	3,81651372420865e-05	XM_040754095.1	transcription factor 20 (Tcf20), transcript variant X6, mRNA
XM-040748202.1	-1,02540502127005	0,790920551349377	75,529508820461	1,21103559446422e-06	3,81943059215831e-05	XM_040748202.1	protein kinase, membrane associated tyrosine/threonine 1 (Pkmyt1), transcript variant X2, mRNA
XM-040738716.1	1,14518026003483	8,50481444210497	47,640317074537	1,22076551856865e-06	3,84791980578968e-05	XM_040738716.1	ZFP36 ring finger protein like 2 (Zfp36l2), mRNA
XM-013114047.3	-0,897404916121307	1,6023591882155	75,3621404233845	1,22565670816996e-06	3,86005238353949e-05	XM_013114047.3	cell cycle and apoptosis regulator 2 (Ccar2), transcript variant X2, mRNA
XM-005066361.4	2,61608351981501	4,56038099135225	47,6082551795775	1,22656252330072e-06	3,86005238353949e-05	XM_005066361.4	transmembrane protein 170B (Tmem170b), transcript variant X1, mRNA
XM-040728385.1	-2,98392876294157	-0,613147366989307	75,350155186938	1,22671156256552e-06	3,86005238353949e-05	XM_040728385.1	uronyl 2-sulfotransferase (Ust), transcript variant X3, mRNA
XM-021228054.2	-3,08948292037099	0,694036438384558	75,3317227882203	1,22833590693837e-06	3,86296253557885e-05	XM_021228054.2	ADAM metallopeptidase domain 8 (Adam8), transcript variant X2, mRNA
XM-005076977.4	-0,846442660589335	3,72502052157823	47,573179545086	1,23293924601284e-06	3,8752326079575e-05	XM_005076977.4	zinc finger protein 207 (Znf207), transcript variant X1, mRNA
XM-005084525.4	-0,740614486993346	1,86460245783007	75,1985472414839	1,24014638704899e-06	3,89566803631362e-05	XM_005084525.4	RNA binding motif protein X-linked (Rbmx), transcript variant X3, mRNA
XM-040728832.1	1,14139090171212	1,08416610491238	75,186659283569	1,24120704635828e-06	3,89678328186978e-05	XM_040728832.1	nicotinamide nucleotide transhydrogenase (Nnt), transcript variant X3, mRNA
XM-040758244.1	1,54858225795996	-0,0103941593632662	75,1709709383769	1,2426083932289e-06	3,89896624475413e-05	XM_040758244.1	afadin, adherens junction formation factor (Afdn), transcript variant X9, mRNA
XM-013116838.3	-0,763164148986863	2,41434871381025	47,51314649684	1,2439382573778e-06	3,90092256248901e-05	XM_013116838.3	treacle ribosome biogenesis factor 1 (Tcof1), transcript variant X1, mRNA
XM-040728228.1	-2,9811369435435	-0,937528467563936	75,0972147597964	1,24922125557423e-06	3,91526643688034e-05	XM_040728228.1	TPD52 like 1 (Tpd52l1), transcript variant X6, mRNA
XM-040730117.1	-0,838306458578203	2,24388517582932	47,4658770367319	1,25267497294133e-06	3,92386402187815e-05	XM_040730117.1	dynamin 2 (Dnm2), transcript variant X1, mRNA
XM-040755562.1	-1,01847855927372	3,88116307854684	74,9569709146932	1,26190830451736e-06	3,95054559006048e-05	XM_040755562.1	aldo-keto reductase family 1 member C13 (LOC101838853), transcript variant X3, mRNA
XM-040728142.1	-1,49576647907241	-0,27013169601513	74,8934709954005	1,2677019210683e-06	3,96643461127908e-05	XM_040728142.1	uncharacterized LOC101831404 (LOC101831404), transcript variant X6, mRNA
XM-005076622.4	1,45829879045178	2,4043917327237	74,8444515615834	1,27219548557474e-06	3,97824028852658e-05	XM_005076622.4	glutathione S-transferase Mu 1 (LOC101829715), mRNA
XM-040747104.1	-1,80078089177345	2,30061094765813	74,7779517553808	1,27832104362524e-06	3,99513306809057e-05	XM_040747104.1	toll like receptor 6 (Tlr6), transcript variant X2, mRNA
XM-013122135.3	1,38876059308747	-0,626009992116465	74,7543085961638	1,28050715201149e-06	3,99774329131249e-05	XM_013122135.3	ArfGAP with GTPase domain, ankyrin repeat and PH domain 1 (Agap1), transcript variant X3, mRNA
XM-040730635.1	0,895458574317857	1,50900198716848	74,7532615614381	1,28060406387292e-06	3,99774329131249e-05	XM_040730635.1	PHD finger protein 20 like 1 (Phf20l1), transcript variant X9, mRNA
XM-040754744.1	0,875014269041579	1,03213811537922	74,5432472763932	1,30021590395882e-06	4,05667362035152e-05	XM_040754744.1	R3H domain containing 2 (R3hdm2), transcript variant X8, mRNA
XM-040742738.1	1,51223262273707	3,83971752911784	47,210618924423	1,30103930746444e-06	4,05695057681628e-05	XM_040742738.1	Jun dimerization protein 2 (Jdp2), transcript variant X3, mRNA
XM-040748901.1	1,89238360770529	-0,0847596285593013	47,1830797604472	1,3063791543369e-06	4,07130261958809e-05	XM_040748901.1	CDC42 binding protein kinase gamma (Cdc42bpg), transcript variant X1, mRNA
XM-021226224.2	1,72297073847229	1,37102855229966	74,4587342705595	1,30820622557303e-06	4,07469715741935e-05	XM_021226224.2	stonin 2 (Ston2), transcript variant X2, mRNA
XM-013110816.3	-1,13774451790617	2,18747205206039	74,4150482054883	1,31235888222189e-06	4,08532733437552e-05	XM_013110816.3	inhibitor of nuclear factor kappa B kinase subunit beta (Ikbkb), transcript variant X3, mRNA
XM-005065696.4	1,74397313925893	3,7116681239107	47,1365200569306	1,31546217468761e-06	4,09268073999711e-05	XM_005065696.4	RNA polymerase III subunit G (Polr3g), mRNA
XM-040731299.1	-1,64944017468101	1,80203939138162	74,3715100902148	1,31651270489453e-06	4,09364288373285e-05	XM_040731299.1	linker for activation of T cells family member 2 (Lat2), transcript variant X1, mRNA
XM-005071610.3	-1,28190759280563	1,47158599510794	47,1143165068126	1,31981823659934e-06	4,09658276493785e-05	XM_005071610.3	replication factor C subunit 4 (Rfc4), transcript variant X1, mRNA
XM-040753834.1	-1,9252054558883	2,05091454558059	74,3350110958814	1,3200067109065e-06	4,09658276493785e-05	XM_040753834.1	Rac GTPase activating protein 1 (Racgap1), transcript variant X2, mRNA
XM-040735840.1	1,86173895154581	0,776994270620678	74,3319632813537	1,320298961205e-06	4,09658276493785e-05	XM_040735840.1	cyclin dependent kinase 14 (Cdk14), transcript variant X5, mRNA
XM-040757938.1	-0,878881588163647	3,65954271454483	47,1112280335155	1,32042541677339e-06	4,09658276493785e-05	XM_040757938.1	microtubule associated protein RP/EB family member 2 (Mapre2), transcript variant X3, mRNA
XM-013113291.3	-0,904845971384925	2,62637051179459	47,0831862435019	1,32595243354746e-06	4,11142039248876e-05	XM_013113291.3	cytochrome b-245 chaperone 1 (LOC101831565), transcript variant X1, mRNA
XM-040734671.1	1,71265037117772	6,53801542091776	47,0792720678676	1,32672594294196e-06	4,11151029590497e-05	XM_040734671.1	vasodilator stimulated phosphoprotein (LOC101822629), transcript variant X5, mRNA
XM-040755638.1	-0,820009732950917	2,70934854396875	74,2298457903252	1,33013440298292e-06	4,11807721807576e-05	XM_040755638.1	small ubiquitin-related modifier 2 (LOC121143543), mRNA
XM-040754894.1	-1,52242329226748	4,47003105009625	74,2234731831374	1,33075099410283e-06	4,11807721807576e-05	XM_040754894.1	GLI pathogenesis related 1 (Glipr1), transcript variant X6, mRNA
XM-005074016.4	2,13707609529462	3,42231918247334	47,057275559849	1,33108210818942e-06	4,11807721807576e-05	XM_005074016.4	StAR related lipid transfer domain containing 10 (Stard10), transcript variant X1, mRNA
XM-040745415.1	0,991445935835778	0,425553838590099	74,2121524496376	1,33184716689267e-06	4,11813706296085e-05	XM_040745415.1	bromodomain adjacent to zinc finger domain 2B (Baz2b), transcript variant X10, mRNA
XM-013114178.3	1,22294959534605	1,91864482807543	74,1889935605366	1,33409288037129e-06	4,12277253640874e-05	XM_013114178.3	IQ motif and Sec7 domain ArfGEF 1 (Iqsec1), transcript variant X3, mRNA
XM-040740718.1	-1,02046425693421	3,45205767381207	47,0265400685033	1,33719538745434e-06	4,13004910943952e-05	XM_040740718.1	ring finger protein 31 (Rnf31), mRNA
XM-021234529.2	1,94799187952643	3,00914392221078	74,1334759304539	1,33949433537865e-06	4,13483706970099e-05	XM_021234529.2	sphingomyelin synthase 2 (Sgms2), transcript variant X3, mRNA
XM-040753059.1	1,4178701212885	-0,10639565233037	46,9864065543076	1,34522461530744e-06	4,14694991519316e-05	XM_040753059.1	ArfGAP with GTPase domain, ankyrin repeat and PH domain 1 (Agap1), transcript variant X6, mRNA
XM-040745407.1	0,960014772953513	0,482820417036821	74,0720201179034	1,34550315702852e-06	4,14694991519316e-05	XM_040745407.1	bromodomain adjacent to zinc finger domain 2B (Baz2b), transcript variant X2, mRNA
XM-021223903.2	2,73529150165977	4,66279756511063	67,1885352107085	1,34567112994824e-06	4,14694991519316e-05	XM_021223903.2	mas-related G-protein coupled receptor member A (LOC101840439), transcript variant X1, mRNA
XM-040736361.1	-1,70644017611876	1,91228908870833	46,9532661402104	1,35189489117661e-06	4,16380610542872e-05	XM_040736361.1	centromere protein N (Cenpn), transcript variant X1, mRNA
XM-021232864.2	-1,27510550874891	-0,317320280835192	73,9022783628507	1,36226282516556e-06	4,19234125200373e-05	XM_021232864.2	inhibitor of nuclear factor kappa B kinase subunit epsilon (Ikbke), transcript variant X4, mRNA
XM-021227851.2	1,13039594903464	4,25393248653889	73,8981050886416	1,36267792035106e-06	4,19234125200373e-05	XM_021227851.2	HRas proto-oncogene, GTPase (Hras), transcript variant X2, mRNA
XM-040746516.1	-1,52031934466436	3,33366238247196	57,50734232091	1,36400403687794e-06	4,1933174941473e-05	XM_040746516.1	guanine deaminase (Gda), transcript variant X2, mRNA
XM-005064041.4	-0,906772098777858	2,37101081715017	46,8910609096907	1,36451389558574e-06	4,1933174941473e-05	XM_005064041.4	RNA-binding protein 14 (LOC101843260), transcript variant X5, mRNA
XM-040739841.1	-2,40984436530979	0,496974018608212	73,843399057926	1,36813286000574e-06	4,19924650933377e-05	XM_040739841.1	kinesin family member 23 (Kif23), transcript variant X8, mRNA
XM-005084524.4	-0,728174764351616	1,8838943635855	73,8419929900541	1,36827339793266e-06	4,19924650933377e-05	XM_005084524.4	RNA binding motif protein X-linked (Rbmx), transcript variant X2, mRNA
XM-040739125.1	1,98660235788757	3,52684294249909	73,832962927965	1,36917636135956e-06	4,19924650933377e-05	XM_040739125.1	monoglyceride lipase (Mgll), transcript variant X3, mRNA
XM-005085194.4	-1,93961823033644	0,925463535881957	46,8667308713231	1,36948481879439e-06	4,19924650933377e-05	XM_005085194.4	cAMP responsive element modulator (Crem), transcript variant X31, mRNA
XM-013120064.3	1,36732242808499	4,461541202683	73,7826591040725	1,37421918160796e-06	4,20980545584161e-05	XM_013120064.3	SKI proto-oncogene (Ski), transcript variant X2, mRNA
XM-040755376.1	-1,65645544231372	0,141742437547623	73,7803319051569	1,37445299813169e-06	4,20980545584161e-05	XM_040755376.1	cAMP responsive element modulator (Crem), transcript variant X29, mRNA
XM-013119951.3	-6,52238390831495	9,37417716047146	46,83720313984	1,37554455292108e-06	4,21081332541649e-05	XM_013119951.3	ISG15 ubiquitin like modifier (Isg15), mRNA
XM-005073458.4	-1,1704174231235	2,90261030161641	46,8323805184413	1,3765370676907e-06	4,21151706516073e-05	XM_005073458.4	ubiquitin C-terminal hydrolase L5 (Uchl5), transcript variant X2, mRNA
XM-040741378.1	-2,64441300433503	0,574402476877047	73,7373102115037	1,37878376831222e-06	4,21605508423444e-05	XM_040741378.1	carbonic anhydrase 13 (Ca13), transcript variant X4, mRNA
XM-013124823.3	-0,601820253418046	3,01872911956341	46,8137478000781	1,38037918659463e-06	4,21859768680143e-05	XM_013124823.3	SS18 subunit of BAF chromatin remodeling complex (Ss18), transcript variant X3, mRNA
XM-040749258.1	0,97626118287647	0,190953318935925	73,6465253328728	1,38797469119602e-06	4,23946428908237e-05	XM_040749258.1	neurofibromin 1 (Nf1), transcript variant X8, mRNA
XM-021235744.2	1,81155793896645	4,0976899494861	73,6306693887742	1,38958720734767e-06	4,24204333546531e-05	XM_021235744.2	sialic acid-binding Ig-like lectin 5 (LOC101843539), transcript variant X5, mRNA
XM-005083326.4	-1,50009272735009	2,32789490417321	46,7433966718284	1,39499283131526e-06	4,2561924926273e-05	XM_005083326.4	strawberry notch homolog 2 (Sbno2), transcript variant X1, mRNA
XM-021234082.2	1,30382943751008	0,653504461247029	73,5443316083279	1,39840582634305e-06	4,26216399326518e-05	XM_021234082.2	glycoprotein alpha-galactosyltransferase 1 (inactive) (Ggta1), transcript variant X1, mRNA
XM-005081011.4	0,966732929092869	1,77748537869514	73,5434752731297	1,39849361795533e-06	4,26216399326518e-05	XM_005081011.4	lysine demethylase 1A (Kdm1a), transcript variant X4, mRNA
XM-040734719.1	1,34129330760038	4,1138464818268	46,7223130138021	1,39940560433214e-06	4,26259101454153e-05	XM_040734719.1	defective in cullin neddylation 1 domain containing 5 (Dcun1d5), transcript variant X2, mRNA
XM-005087155.4	-1,77933095601927	7,58054993416763	46,7182697241351	1,40025361669686e-06	4,26282280752302e-05	XM_005087155.4	GTPase, IMAP family member 4 (Gimap4), transcript variant X2, mRNA
XM-005074430.4	-1,1421229226468	6,73677024857654	46,6835240249231	1,4075643629415e-06	4,2810923472543e-05	XM_005074430.4	protein tyrosine phosphatase non-receptor type 1 (Ptpn1), mRNA
XM-040728830.1	1,1547651934222	1,57030291801868	46,6823825632334	1,4078052481917e-06	4,2810923472543e-05	XM_040728830.1	nicotinamide nucleotide transhydrogenase (Nnt), transcript variant X1, mRNA
XM-013123197.3	-3,26161665657132	6,4083446039151	46,6647731780887	1,41152716615534e-06	4,2900482236523e-05	XM_013123197.3	interferon-induced protein 44 (LOC101834051), transcript variant X1, mRNA
XM-005082279.4	-4,95326598412163	4,46883662884155	46,6554054729227	1,41351154661352e-06	4,29371626238641e-05	XM_005082279.4	C-C chemokine receptor type 5 (LOC101833790), transcript variant X2, mRNA
XM-040756694.1	0,875866262989825	1,53074143532585	46,6166876574289	1,42174593751444e-06	4,31635501117633e-05	XM_040756694.1	microtubule actin crosslinking factor 1 (Macf1), transcript variant X12, mRNA
XM-040745414.1	0,97593951430053	0,407239698018578	73,3049514924347	1,42319808477525e-06	4,31838961723233e-05	XM_040745414.1	bromodomain adjacent to zinc finger domain 2B (Baz2b), transcript variant X9, mRNA
XM-005065330.4	-1,13526690155539	3,85387004928119	46,5976607047305	1,42581191895851e-06	4,3205507269526e-05	XM_005065330.4	INO80 complex subunit C (Ino80c), transcript variant X2, mRNA
XR-002385007.2	1,99415298036431	-0,721614705706359	73,276893359332	1,42613729437384e-06	4,3205507269526e-05	XR_002385007.2	uncharacterized LOC110342842 (LOC110342842), transcript variant X3, ncRNA
XM-005084726.4	1,57018182539436	3,6811610218422	46,5955796023424	1,42625741982373e-06	4,3205507269526e-05	XM_005084726.4	transient receptor potential cation channel subfamily M member 4 (Trpm4), mRNA
XM-040756689.1	0,979467563389249	1,52845074358513	73,1998566481393	1,43424351656889e-06	4,34184204845346e-05	XM_040756689.1	microtubule actin crosslinking factor 1 (Macf1), transcript variant X7, mRNA
XM-040735804.1	-0,855567961386942	0,593613660364155	73,1888973706794	1,43540105118647e-06	4,34184204845346e-05	XM_040735804.1	F-box protein 34 (Fbxo34), transcript variant X4, mRNA
XM-005079151.4	2,25783292699802	3,22520070645981	46,5488381268143	1,43630392641276e-06	4,34184204845346e-05	XM_005079151.4	iroquois homeobox 5 (Irx5), mRNA
XM-021235580.2	-0,744143983957118	1,85365067879126	73,1791566055086	1,4364307950392e-06	4,34184204845346e-05	XM_021235580.2	RNA binding motif protein X-linked (Rbmx), transcript variant X1, mRNA
XM-040753057.1	1,36760809727974	-0,642706059959458	73,1693895072313	1,4374641836906e-06	4,34258873523685e-05	XM_040753057.1	ArfGAP with GTPase domain, ankyrin repeat and PH domain 1 (Agap1), transcript variant X4, mRNA
XM-040758062.1	1,03134402472356	0,0680429803440512	73,1522147896217	1,43928341439378e-06	4,34365540949121e-05	XM_040758062.1	APC regulator of WNT signaling pathway (Apc), transcript variant X9, mRNA
XM-040758188.1	2,88323044353177	1,54287551694037	73,1512058093484	1,43939037363627e-06	4,34365540949121e-05	XM_040758188.1	hdc homolog, cell cycle regulator (Heca), transcript variant X3, mRNA
XM-021224908.2	-1,00556474060725	1,98367437887242	73,1125934446605	1,44349050547276e-06	4,35364935413585e-05	XM_021224908.2	polycomb group ring finger 5 (Pcgf5), transcript variant X3, mRNA
NM-001281622.1	-1,9406853929492	4,46351082524956	46,5114954669412	1,44438639306501e-06	4,35397348092915e-05	NM_001281622.1	signal transducer and activator of transcription 2 (Stat2), mRNA
XM-040729953.1	1,05423144524515	1,27357580775069	73,0724713268738	1,44776532195483e-06	4,3598079560362e-05	XM_040729953.1	salt inducible kinase 2 (Sik2), transcript variant X2, mRNA
XM-005068766.4	-1,55221213955495	4,33690082487734	46,4953297012497	1,44790087486788e-06	4,3598079560362e-05	XM_005068766.4	recombination signal binding protein for immunoglobulin kappa J region (Rbpj), transcript variant X1, mRNA
XM-040746026.1	-1,8348753334902	1,42588838039944	46,477854965665	1,45171054646676e-06	4,36889717809702e-05	XM_040746026.1	very low density lipoprotein receptor (Vldlr), transcript variant X3, mRNA
XM-021234457.1	-1,43052533612599	1,22107351752911	46,4721423345907	1,45295835644978e-06	4,37011029867278e-05	XM_021234457.1	kinesin family member 20A (Kif20a), transcript variant X2, mRNA
XM-021232867.2	-1,22107251266089	-0,301753885518136	73,0170318476561	1,45369633106293e-06	4,37011029867278e-05	XM_021232867.2	inhibitor of nuclear factor kappa B kinase subunit epsilon (Ikbke), transcript variant X8, mRNA
XM-040728838.1	1,0065070258053	0,990460193372672	72,9359401172316	1,46242253056702e-06	4,39395113319005e-05	XM_040728838.1	serine incorporator 5 (Serinc5), transcript variant X2, mRNA
XM-040741412.1	1,30833726088045	0,600902643311385	46,4190023191339	1,46462260497154e-06	4,3981685011935e-05	XM_040741412.1	staufen double-stranded RNA binding protein 2 (Stau2), transcript variant X1, mRNA
XM-021230623.2	0,63707047304984	2,12568549450744	72,9073548529607	1,46551304430217e-06	4,39845067165994e-05	XM_021230623.2	SWI/SNF-related, matrix-associated actin-dependent regulator of chromatin, subfamily a, containing DEAD/H box 1 (Smarcad1), transcript variant X2, mRNA
XR-005876327.1	2,11387771156363	0,969427370149459	72,8602308976596	1,47062444486108e-06	4,41139404361806e-05	XR_005876327.1	uncharacterized LOC110342815 (LOC110342815), transcript variant X2, ncRNA
XR-002383668.2	-4,42535500954846	-0,740952565009412	72,8376476088398	1,47308132195793e-06	4,41471833992921e-05	XR_002383668.2	uncharacterized LOC110341691 (LOC110341691), ncRNA
XM-021227141.2	-0,780008286176368	1,4741017511902	46,3796298730752	1,47333150450701e-06	4,41471833992921e-05	XM_021227141.2	centrosomal protein 95 (Cep95), transcript variant X2, mRNA
XM-005070344.2	1,72663373668828	5,53501042476179	46,3144352307788	1,48787800119746e-06	4,45588800098312e-05	XM_005070344.2	reticulon 4 (Rtn4), transcript variant X3, mRNA
XM-005083065.4	2,30005995182107	1,09808072740608	46,304221084271	1,49017134920658e-06	4,46033726767393e-05	XM_005083065.4	TRPM8 channel-associated factor 1 (LOC101830101), transcript variant X1, mRNA
XM-021222860.2	-1,14047474514372	3,33102784961514	72,6035486050126	1,49883204937751e-06	4,48382996179976e-05	XM_021222860.2	ST3 beta-galactoside alpha-2,3-sialyltransferase 4 (St3gal4), transcript variant X1, mRNA
XM-040739323.1	1,4905802922247	-0,0675699993365055	72,581987200996	1,50122995653339e-06	4,48857190685435e-05	XM_040739323.1	zinc finger protein 664 (LOC101827620), transcript variant X3, mRNA
XM-040746034.1	-1,83160879381396	1,42681981872197	46,2457947795641	1,50336480878917e-06	4,49252262990114e-05	XM_040746034.1	very low density lipoprotein receptor (Vldlr), transcript variant X4, mRNA
XM-040756454.1	-0,692034338949117	2,74760528752088	72,5487930395666	1,5049302865517e-06	4,49476853134296e-05	XM_040756454.1	tRNA selenocysteine 1 associated protein 1 (LOC101826386), transcript variant X3, mRNA
XR-005869433.1	-1,48236818592606	-0,2826728032823	72,504523721237	1,50988170942213e-06	4,50711932546638e-05	XR_005869433.1	uncharacterized LOC101831404 (LOC101831404), transcript variant X4, misc_RNA
XM-005072382.4	-1,31311794247469	4,92644165830395	46,2073719800482	1,51211143322448e-06	4,51133667144184e-05	XM_005072382.4	cyclin D3 (Ccnd3), transcript variant X1, mRNA
XM-013112444.3	-1,85241416888976	1,13548104177578	72,4388431199684	1,51726281625082e-06	4,52426143437556e-05	XM_013112444.3	heparan sulfate-glucosamine 3-sulfotransferase 1 (Hs3st1), transcript variant X2, mRNA
XM-013115771.3	-0,934560824864469	2,13613616732761	72,3746037669262	1,5245224990866e-06	4,54345550402367e-05	XM_013115771.3	X-prolyl aminopeptidase 1 (Xpnpep1), transcript variant X3, mRNA
XM-013122777.3	2,30898211277798	1,1034574089178	46,147411229893	1,52587338933866e-06	4,54502869756407e-05	XM_013122777.3	TRPM8 channel-associated factor 1 (LOC101830101), transcript variant X3, mRNA
XM-040739324.1	1,53160111878055	-0,0671146120008726	72,2891987874981	1,53423662885887e-06	4,56263180084988e-05	XM_040739324.1	zinc finger protein 664 (LOC101827620), transcript variant X4, mRNA
XR-005871363.1	-2,86705494410573	-0,663160426512586	72,2829253333839	1,5349530118147e-06	4,56263180084988e-05	XR_005871363.1	uncharacterized LOC121134296 (LOC121134296), transcript variant X1, ncRNA
XR-001196439.3	1,63358334313942	-0,466302361228541	72,2801077363988	1,53527488729305e-06	4,56263180084988e-05	XR_001196439.3	uncharacterized LOC106021092 (LOC106021092), transcript variant X1, ncRNA
XM-005069614.4	-1,37143935998695	2,10393691072415	46,1066585800779	1,53530564420384e-06	4,56263180084988e-05	XM_005069614.4	stomatin like 1 (Stoml1), transcript variant X1, mRNA
XM-040742428.1	0,945463827270607	1,51056684014839	46,1035851526382	1,53601959768444e-06	4,56263180084988e-05	XM_040742428.1	microtubule affinity regulating kinase 3 (Mark3), transcript variant X8, mRNA
XM-013115566.3	-1,08163044543552	4,20360652799464	72,2672878155911	1,53674039359351e-06	4,56263180084988e-05	XM_013115566.3	alanyl-tRNA synthetase 1 (Aars1), transcript variant X1, mRNA
XM-040745155.1	0,768937184252597	1,33777289524846	72,2254824618141	1,54153065583971e-06	4,57439489189102e-05	XM_040745155.1	bromodomain containing 3 (Brd3), transcript variant X3, mRNA
XM-040728556.1	0,793778900131547	4,28424823623881	46,0678905761187	1,54433829317438e-06	4,57969802987654e-05	XM_040728556.1	GATA zinc finger domain containing 1 (Gatad1), mRNA
XM-040747115.1	-0,808663764742345	3,59080238210032	46,0637163295528	1,54531435222535e-06	4,57969802987654e-05	XM_040747115.1	UDP-glucose 6-dehydrogenase (Ugdh), mRNA
XM-040745087.1	-1,02926858946712	2,63889392357973	46,0616163249947	1,54580565111e-06	4,57969802987654e-05	XM_040745087.1	outer dense fiber of sperm tails 2 (Odf2), transcript variant X5, mRNA
XM-040749255.1	0,930358184238891	0,108621405512852	72,1384377949173	1,55156038180714e-06	4,59428260187226e-05	XM_040749255.1	neurofibromin 1 (Nf1), transcript variant X5, mRNA
XM-040738154.1	-1,24049401955675	-0,238226403753941	72,104686309894	1,55546976216663e-06	4,60339025433493e-05	XM_040738154.1	inhibitor of nuclear factor kappa B kinase subunit epsilon (Ikbke), transcript variant X5, mRNA
XR-005875121.1	-2,55878262275121	-1,01906614116653	72,0222163357418	1,56507032121614e-06	4,62932208992181e-05	XR_005875121.1	uncharacterized LOC121137848 (LOC121137848), ncRNA
XM-021223163.2	1,9818537644045	5,50916620636458	45,9668812498948	1,56814933225179e-06	4,63594639851566e-05	XM_021223163.2	translocase of outer mitochondrial membrane 40 (Tomm40), mRNA
XM-040731513.1	-0,843486652731301	3,77585595907479	45,8876461287472	1,58711110562657e-06	4,68949297469887e-05	XM_040731513.1	ATPase H+ transporting V0 subunit a2 (Atp6v0a2), mRNA
XM-040751614.1	2,25087706403607	2,08960337801906	71,7869312800734	1,59284081058144e-06	4,70157042052357e-05	XM_040751614.1	specifically androgen-regulated gene protein-like (LOC121142290), mRNA
XM-040741417.1	1,20124269912224	0,279770543705317	45,8636587142403	1,5929013213095e-06	4,70157042052357e-05	XM_040741417.1	staufen double-stranded RNA binding protein 2 (Stau2), transcript variant X6, mRNA
XM-040747227.1	1,19037749485755	-0,436562913437212	71,7703582931181	1,59481837294093e-06	4,70471420017575e-05	XM_040747227.1	clock circadian regulator (Clock), transcript variant X4, mRNA
XM-040741774.1	-4,79334277306289	-0,681453344478525	71,7338550112395	1,59918416593983e-06	4,71328179356344e-05	XM_040741774.1	interferon-inducible GTPase 1-like (LOC101844667), transcript variant X2, mRNA
XM-040745485.1	2,64665600844744	5,71884951016425	45,8367287677317	1,59942961052041e-06	4,71328179356344e-05	XM_040745485.1	polypeptide N-acetylgalactosaminyltransferase 3 (Galnt3), mRNA
XM-040749841.1	-0,998689826553618	4,26776144549914	71,657725317086	1,60833398906562e-06	4,73699393131519e-05	XM_040749841.1	LSM12 homolog (Lsm12), mRNA
XR-002385005.2	1,99410941479109	-0,710262321226884	71,6137863142337	1,61364255097054e-06	4,75009574812352e-05	XR_002385005.2	uncharacterized LOC110342842 (LOC110342842), transcript variant X2, ncRNA
XR-005874132.1	2,41883536345094	0,987327244062528	71,5830743945686	1,61736513785444e-06	4,75618891937887e-05	XR_005874132.1	uncharacterized LOC106021693 (LOC106021693), transcript variant X2, ncRNA
XM-040729687.1	-0,996530562481279	4,46865364155797	71,5824991836279	1,61743495411298e-06	4,75618891937887e-05	XM_040729687.1	secretory carrier membrane protein 2 (Scamp2), transcript variant X1, mRNA
XM-040756698.1	1,08265178459567	1,73804451921743	71,5672242374561	1,61929023195801e-06	4,75735384740166e-05	XM_040756698.1	microtubule actin crosslinking factor 1 (Macf1), transcript variant X16, mRNA
XM-005083274.4	-0,834424536066853	3,70329467708523	71,5650538884723	1,61955404047427e-06	4,75735384740166e-05	XM_005083274.4	small glutamine rich tetratricopeptide repeat co-chaperone alpha (Sgta), transcript variant X1, mRNA
XM-013111834.3	-0,815063038007754	2,28007617982903	45,7223594886368	1,62748555525451e-06	4,77354850079914e-05	XM_013111834.3	RNA-binding protein 14 (LOC101843260), transcript variant X11, mRNA
XM-013112968.3	1,26416989324145	0,729817964219326	45,7221406267619	1,6275397621737e-06	4,77354850079914e-05	XM_013112968.3	Myb/SANT DNA binding domain containing 2 (Msantd2), transcript variant X1, mRNA
XM-040741139.1	-1,51436766529789	3,94559085152318	71,4985622436998	1,62766040616485e-06	4,77354850079914e-05	XM_040741139.1	H-2 class I histocompatibility antigen, alpha chain-like (LOC106022691), transcript variant X3, mRNA
XM-040743199.1	0,840935754217993	2,17963393666485	71,4882409424445	1,62892295139708e-06	4,7747155556238e-05	XM_040743199.1	patatin like phospholipase domain containing 8 (Pnpla8), transcript variant X5, mRNA
XM-040755372.1	-1,61531613826679	0,207561397717568	71,4039089118472	1,63928149842282e-06	4,80252952089664e-05	XM_040755372.1	cAMP responsive element modulator (Crem), transcript variant X20, mRNA
XM-040756149.1	1,4884159113951	0,230574102527144	45,666483033921	1,64138972642199e-06	4,80306745196147e-05	XM_040756149.1	cell division cycle 14B (Cdc14b), transcript variant X3, mRNA
XM-040739421.1	0,828364531096377	4,67567532152336	45,6612898842208	1,64268862036892e-06	4,80306745196147e-05	XM_040739421.1	potassium channel modulatory factor 1 (Kcmf1), transcript variant X1, mRNA
XM-005075153.4	1,85538911479598	5,60803958749143	45,6608072797829	1,64280938542839e-06	4,80306745196147e-05	XM_005075153.4	Sin3A associated protein 30 (Sap30), mRNA
XM-040741816.1	-1,4622472105069	0,811814347490401	71,374238599907	1,64294408531711e-06	4,80306745196147e-05	XM_040741816.1	sorting nexin 24 (Snx24), transcript variant X6, mRNA
XM-005085837.4	-0,976593223740733	2,41658627316916	45,6271180669133	1,6512639039214e-06	4,82483586402937e-05	XM_005085837.4	FAD dependent oxidoreductase domain containing 1 (Foxred1), transcript variant X2, mRNA
XM-040757744.1	-3,85092448816112	1,73394859923677	71,2906205380445	1,65331734727518e-06	4,82828118381411e-05	XM_040757744.1	T-cell ecto-ADP-ribosyltransferase 2 (LOC101839372), transcript variant X1, mRNA
XM-040751081.1	-1,18463800147142	5,28453951247922	71,2107063982868	1,66330222373888e-06	4,85487325601248e-05	XM_040751081.1	adaptor related protein complex 2 subunit mu 1 (Ap2m1), transcript variant X1, mRNA
XM-005064381.4	2,49885270253756	-0,361607501385572	47,4522198302346	1,67363526498789e-06	4,88170848247169e-05	XM_005064381.4	seizure related 6 homolog like 2 (Sez6l2), transcript variant X1, mRNA
XR-005869434.1	-1,49576498556381	-0,273198230898389	71,123611818255	1,67426406377687e-06	4,88170848247169e-05	XR_005869434.1	uncharacterized LOC101831404 (LOC101831404), transcript variant X7, misc_RNA
XM-040753509.1	1,47091732233267	4,04865363973096	45,5197134611751	1,67853990740739e-06	4,89073868053134e-05	XM_040753509.1	neurobeachin like 1 (Nbeal1), transcript variant X1, mRNA
XM-013122045.3	2,02338355916516	1,50701186801949	71,085143979209	1,67913235880911e-06	4,89073868053134e-05	XM_013122045.3	glycoprotein alpha-galactosyltransferase 1 (inactive) (Ggta1), transcript variant X13, mRNA
XM-040745413.1	0,91149692021398	0,438628653280768	71,0681076527288	1,6812936382845e-06	4,89445228680142e-05	XM_040745413.1	bromodomain adjacent to zinc finger domain 2B (Baz2b), transcript variant X8, mRNA
XR-005881816.1	2,83103432478827	1,55169062968631	71,051554450482	1,68339672057282e-06	4,89799264999544e-05	XR_005881816.1	hdc homolog, cell cycle regulator (Heca), transcript variant X2, misc_RNA
XM-040737278.1	1,25564209055085	1,88986426487266	71,0436330059534	1,68440421923305e-06	4,89834326503033e-05	XM_040737278.1	IQ motif and Sec7 domain ArfGEF 1 (Iqsec1), transcript variant X2, mRNA
XM-005063898.4	2,20258423188721	1,80969445260443	45,491221998948	1,68585864387166e-06	4,89999251311413e-05	XM_005063898.4	mono-ADP ribosylhydrolase 1 (Macrod1), transcript variant X3, mRNA
XM-040745410.1	0,956711379767823	0,487114294518673	71,0128458393879	1,68832657445775e-06	4,90458425817227e-05	XM_040745410.1	bromodomain adjacent to zinc finger domain 2B (Baz2b), transcript variant X5, mRNA
XM-040747409.1	-5,55542372392983	5,32316079244097	45,4459488163321	1,69756071713186e-06	4,92881666892165e-05	XM_040747409.1	C-X-C motif chemokine ligand 9 (Cxcl9), mRNA
XM-005077035.4	-0,92749170331627	3,18024496761824	45,4359785526726	1,70014982548357e-06	4,93374009261718e-05	XM_005077035.4	flotillin 2 (Flot2), transcript variant X1, mRNA
XM-013121750.3	1,62410416198575	7,08394730543671	45,4176566200976	1,70491908918879e-06	4,94498171120598e-05	XM_013121750.3	CCAAT enhancer binding protein alpha (Cebpa), mRNA
XM-040754741.1	0,874688911192274	1,02920676014234	70,8596772443752	1,70799887669895e-06	4,95131390901957e-05	XM_040754741.1	R3H domain containing 2 (R3hdm2), transcript variant X5, mRNA
XM-040738586.1	-0,833826031945954	5,7860043388684	45,3982354551352	1,70999061037163e-06	4,95448696050173e-05	XM_040738586.1	axin interactor, dorsalization associated (Aida), mRNA
XM-040743009.1	-1,0531966501497	0,841639758836478	70,8099566054115	1,71444188628596e-06	4,96477916771137e-05	XM_040743009.1	DNA polymerase epsilon 2, accessory subunit (Pole2), transcript variant X2, mRNA
XM-005081975.4	-0,951152961911159	6,71506654553258	45,375775782639	1,71587635525569e-06	4,96632892257025e-05	XM_005081975.4	CDGSH iron sulfur domain 2 (Cisd2), mRNA
XM-005081494.4	-0,718413132678912	2,87813635022137	45,3298928979212	1,72796995396212e-06	4,99367117020248e-05	XM_005081494.4	cleavage and polyadenylation specific factor 6 (Cpsf6), transcript variant X5, mRNA
XM-005074769.4	3,01325449338518	3,07606943769333	45,3276635303755	1,72855995160469e-06	4,99367117020248e-05	XM_005074769.4	nectin cell adhesion molecule 3 (Nectin3), transcript variant X1, mRNA
XM-040758051.1	2,53472437394966	2,82875185178206	70,696364695244	1,72926773867233e-06	4,99367117020248e-05	XM_040758051.1	neuronal regeneration related protein (LOC101840871), transcript variant X2, mRNA
XM-040729170.1	0,758702286150846	2,16643571525888	70,6935084217976	1,72964244887869e-06	4,99367117020248e-05	XM_040729170.1	PHD finger protein 3 (Phf3), transcript variant X7, mRNA
XM-040739733.1	-2,07315826616394	7,99720675841834	45,3228128506997	1,72984444237964e-06	4,99367117020248e-05	XM_040739733.1	BCL2 related protein A1 (Bcl2a1), mRNA
XM-021232870.2	-1,29717997542124	-0,340793107956116	70,6724915579944	1,73240251935531e-06	4,99844288029664e-05	XM_021232870.2	inhibitor of nuclear factor kappa B kinase subunit epsilon (Ikbke), transcript variant X12, mRNA
XM-013119984.3	1,26390362875007	0,715810094474858	70,6332196468338	1,73757367353586e-06	5,01074509385611e-05	XM_013119984.3	kinesin family member 1B (Kif1b), transcript variant X7, mRNA
XR-005874133.1	2,42298368855891	0,976829239014293	70,5823956068981	1,74429258100824e-06	5,02528527180682e-05	XR_005874133.1	uncharacterized LOC106021693 (LOC106021693), transcript variant X3, ncRNA
XM-040756696.1	0,974470940088077	1,61464684252738	70,5813152666066	1,74443572831625e-06	5,02528527180682e-05	XM_040756696.1	microtubule actin crosslinking factor 1 (Macf1), transcript variant X14, mRNA
XM-013125001.3	-0,766352337518639	0,546640221794399	70,5737904606071	1,74543315889263e-06	5,02553705770004e-05	XM_013125001.3	F-box protein 34 (Fbxo34), transcript variant X5, mRNA
XM-040737541.1	-0,941172216934098	0,304498438729139	70,5640058548006	1,74673112135386e-06	5,02665343645887e-05	XM_040737541.1	zinc finger CCHC-type containing 2 (Zcchc2), transcript variant X11, mRNA
XM-040748940.1	-2,31811395736417	0,993883998674961	70,5386018438633	1,75010628659655e-06	5,03374320682333e-05	XM_040748940.1	aurora kinase B (Aurkb), transcript variant X4, mRNA
XM-040756691.1	0,957867916513745	1,49000042566067	70,5222257958484	1,75228601341906e-06	5,03738900598928e-05	XM_040756691.1	microtubule actin crosslinking factor 1 (Macf1), transcript variant X9, mRNA
XM-040743021.1	1,39767562744213	0,786156144009547	45,2338817609099	1,75358160966797e-06	5,03849067701893e-05	XM_040743021.1	chromosome unknown C14orf28 homolog (CUNH14orf28), transcript variant X2, mRNA
XM-040729655.1	-1,00434776600951	4,98336708461814	45,1992632468805	1,76291885810359e-06	5,06268492043228e-05	XM_040729655.1	transmembrane protein 131 (Tmem131), mRNA
XM-040729168.1	0,774258029876529	2,29098635201312	70,4351960376059	1,7639230790204e-06	5,06293597275584e-05	XM_040729168.1	PHD finger protein 3 (Phf3), transcript variant X5, mRNA
XM-005081777.4	-0,768358449988366	6,58569644420758	45,1862902322244	1,76643203842576e-06	5,06750352675451e-05	XM_005081777.4	glucose-6-phosphate isomerase (Gpi), mRNA
XM-040758274.1	1,20572445735773	3,30781836193341	45,1776729914849	1,76876991540369e-06	5,06979553520846e-05	XM_040758274.1	PHD finger protein 10 (Phf10), transcript variant X1, mRNA
XM-013120086.3	1,47866226762342	1,81137316428317	70,3937350425441	1,76949851076155e-06	5,06979553520846e-05	XM_013120086.3	solute carrier family 25 member 33 (Slc25a33), transcript variant X2, mRNA
XM-005139368.4	-1,49442580945084	0,843938640452922	45,1731988236589	1,76998511369729e-06	5,06979553520846e-05	XM_005139368.4	adenosine deaminase tRNA specific 3 (Adat3), transcript variant X2, mRNA
XM-005085712.4	-4,19551796585	3,98790047252492	70,3394397696531	1,77683078231603e-06	5,08540988483881e-05	XM_005085712.4	TIMP metallopeptidase inhibitor 1 (Timp1), transcript variant X1, mRNA
XM-013114105.3	1,58139219100071	0,92933425377449	70,333957814356	1,77757304768351e-06	5,08540988483881e-05	XM_013114105.3	transcription factor 7 like 2 (Tcf7l2), transcript variant X17, mRNA
XR-001196897.3	2,42298344037089	0,977822920725904	70,3293365055259	1,77819905976093e-06	5,08540988483881e-05	XR_001196897.3	uncharacterized LOC106021693 (LOC106021693), transcript variant X1, ncRNA
XM-040757937.1	-0,877152363634622	3,66124711186663	45,1396649455061	1,77912240467296e-06	5,08541696043788e-05	XM_040757937.1	microtubule associated protein RP/EB family member 2 (Mapre2), transcript variant X2, mRNA
XM-040728787.1	2,4474818630409	-0,392041777515223	70,3105351482198	1,78074857027937e-06	5,08743192163001e-05	XM_040728787.1	ubinuclein 2 (Ubn2), transcript variant X5, mRNA
XM-013111287.3	-0,750284933365691	1,14723273702109	70,2816917857699	1,78466805327724e-06	5,0958500921474e-05	XM_013111287.3	non-SMC condensin II complex subunit H2 (Ncaph2), transcript variant X2, mRNA
XM-013121667.3	-1,12614579709951	3,76865885722366	70,2752800547996	1,78554069395647e-06	5,0958500921474e-05	XM_013121667.3	nuclear factor, erythroid 2 like 2 (Nfe2l2), transcript variant X5, mRNA
XM-040735590.1	-0,645299800836331	5,09062166518744	45,0902970615462	1,79266899593643e-06	5,11355127229305e-05	XM_040735590.1	F-box and WD repeat domain containing 2 (Fbxw2), mRNA
XM-040755497.1	1,82841122689781	2,62078217834042	70,2083759191913	1,79467599799433e-06	5,1166333150872e-05	XM_040755497.1	FERM domain containing 4A (Frmd4a), transcript variant X3, mRNA
XR-001197534.3	1,38591537908875	2,63426733002378	70,1670041386677	1,80035217692495e-06	5,13016762737377e-05	XR_001197534.3	uncharacterized LOC101835734 (LOC101835734), ncRNA
XM-040756557.1	-0,830682271453275	5,28643592427478	70,1283604063341	1,8056728989962e-06	5,14256585084446e-05	XM_040756557.1	histone deacetylase 1 (Hdac1), mRNA
XM-021232990.2	-2,30957760369053	1,25675485229019	70,1218899359901	1,8065655784873e-06	5,14256585084446e-05	XM_021232990.2	TLR adaptor interacting with endolysosomal SLC15A4 (Tasl), transcript variant X2, mRNA
XM-005065709.4	-1,79571039062131	5,7217065043754	45,0289134100532	1,80967170827977e-06	5,1487537567255e-05	XM_005065709.4	glutaredoxin (Glrx), transcript variant X1, mRNA
XM-005068925.4	-1,26786378602962	2,61835441085711	45,0199547406458	1,81216802463353e-06	5,15320118395274e-05	XM_005068925.4	cytosolic arginine sensor for mTORC1 subunit 1 (Castor1), transcript variant X1, mRNA
XR-002384684.2	-2,06513214879768	-0,789670797857767	70,0698899984416	1,8137582272349e-06	5,15506867425735e-05	XR_002384684.2	FA complementation group G (Fancg), transcript variant X3, misc_RNA
XM-013123750.3	-1,87715959502725	2,56625044960065	44,9944043805962	1,81930848070679e-06	5,16634183371879e-05	XM_013123750.3	thyroid hormone receptor interactor 13 (Trip13), mRNA
XM-005075110.4	-1,12575201240229	0,51645400201009	70,0278636324438	1,81959562266099e-06	5,16634183371879e-05	XM_005075110.4	transmembrane protein 268 (Tmem268), transcript variant X1, mRNA
XM-040736228.1	-1,83593898746877	1,36090507670892	44,9876823564012	1,82119221213419e-06	5,16669350292187e-05	XM_040736228.1	zinc finger protein 175 (LOC101842198), mRNA
XM-005067097.4	-0,709979363983587	1,01592688684662	70,0135362305383	1,82159065808143e-06	5,16669350292187e-05	XM_005067097.4	non-SMC condensin II complex subunit H2 (Ncaph2), transcript variant X5, mRNA
XM-021232138.2	-0,685907932827517	3,0227237220419	69,9700263471706	1,82766482174901e-06	5,17747824761595e-05	XM_021232138.2	proteasome activator subunit 3 interacting protein 1 (Psme3ip1), transcript variant X2, mRNA
XR-002385009.2	2,03117217930957	-0,721471822076822	69,9674735080138	1,82802193840889e-06	5,17747824761595e-05	XR_002385009.2	uncharacterized LOC110342842 (LOC110342842), transcript variant X4, ncRNA
XM-021228955.2	-0,725052508726626	0,455469438337362	69,9661608625296	1,82820559590959e-06	5,17747824761595e-05	XM_021228955.2	ZFP1 zinc finger protein (Zfp1), transcript variant X2, mRNA
XM-021232522.2	-0,970899467481918	3,34277803181287	69,954171515033	1,82988406518368e-06	5,1795754800463e-05	XM_021232522.2	mitotic arrest deficient 2 like 2 (Mad2l2), transcript variant X1, mRNA
XM-013113410.3	-0,747067196870407	3,68505884445579	44,9371045156166	1,83543499430392e-06	5,18913943997609e-05	XM_013113410.3	septin 9 (Septin9), transcript variant X1, mRNA
XM-021225567.2	-1,1281156966008	0,495909311394424	69,9052739559591	1,8367481115182e-06	5,18913943997609e-05	XM_021225567.2	polypeptide N-acetylgalactosaminyltransferase 6 (Galnt6), transcript variant X4, mRNA
XM-040753788.1	-1,1281156966008	0,495909311394424	69,9052739559591	1,8367481115182e-06	5,18913943997609e-05	XM_040753788.1	polypeptide N-acetylgalactosaminyltransferase 6 (Galnt6), transcript variant X3, mRNA
XM-040735978.1	-1,565736240179	3,42283962943114	44,9314974171936	1,83702151331907e-06	5,18913943997609e-05	XM_040735978.1	deoxycytidine kinase (LOC121136173), mRNA
XM-005082769.4	-0,717246397300521	6,31298548982788	44,9252483327554	1,83879146444873e-06	5,18934098173115e-05	XM_005082769.4	NADH:ubiquinone oxidoreductase subunit S4 (Ndufs4), transcript variant X1, mRNA
XM-040737539.1	-0,9608463794163	0,340205536455912	69,889475359465	1,83897224055626e-06	5,18934098173115e-05	XM_040737539.1	zinc finger CCHC-type containing 2 (Zcchc2), transcript variant X8, mRNA
XM-040739103.1	0,887674107922562	4,27508966081517	44,9083461412175	1,84358816928986e-06	5,19970955367023e-05	XM_040739103.1	transmembrane protein 259 (Tmem259), transcript variant X1, mRNA
XM-021234881.2	0,891809997025235	4,2865717094771	44,8913424621649	1,84842761110342e-06	5,20976474435429e-05	XM_021234881.2	transmembrane protein 259 (Tmem259), transcript variant X2, mRNA
XM-040749257.1	0,967384996628832	0,187025178807759	69,8182371642794	1,84904007296364e-06	5,20976474435429e-05	XM_040749257.1	neurofibromin 1 (Nf1), transcript variant X7, mRNA
XM-021233079.2	-2,6464678593593	-1,34961487643363	69,7753616145693	1,85513035373939e-06	5,22425898291199e-05	XM_021233079.2	SH2 domain containing 2A (Sh2d2a), transcript variant X3, mRNA
XM-005065452.4	1,04439556014927	4,35801549038846	44,8203237776407	1,86879243349707e-06	5,25868199380027e-05	XM_005065452.4	interactor of little elongation complex ELL subunit 1 (Ice1), mRNA
XM-040756695.1	0,974470991953951	1,61522509122082	69,6765259677398	1,86925842999963e-06	5,25868199380027e-05	XM_040756695.1	microtubule actin crosslinking factor 1 (Macf1), transcript variant X13, mRNA
XM-013113010.3	2,21522220207295	0,686560286866001	44,811485780805	1,87134403067177e-06	5,2603551400178e-05	XM_013113010.3	mono-ADP ribosylhydrolase 1 (Macrod1), transcript variant X1, mRNA
XM-013116283.3	-0,983928479348698	1,99277525795404	69,6591281765705	1,87175826635792e-06	5,2603551400178e-05	XM_013116283.3	polycomb group ring finger 5 (Pcgf5), transcript variant X2, mRNA
XM-013117137.3	-1,1460847740246	0,517918997024448	69,5932355167564	1,88126142922154e-06	5,28170880199952e-05	XM_013117137.3	transmembrane protein 268 (Tmem268), transcript variant X6, mRNA
XM-040741771.1	-10,3113968723046	0,121680827248266	131,79082625589	1,8812692332198e-06	5,28170880199952e-05	XM_040741771.1	interferon-inducible GTPase 1 (LOC101834191), transcript variant X1, mRNA
XM-040728229.1	-3,16776530866294	-0,677624112910684	46,6314559205719	1,88294998311691e-06	5,28374135506343e-05	XM_040728229.1	TPD52 like 1 (Tpd52l1), transcript variant X7, mRNA
XM-040739146.1	1,49701769815587	5,58999136017073	44,7667840639936	1,88430879253295e-06	5,28486890598475e-05	XM_040739146.1	chondroitin sulfate N-acetylgalactosaminyltransferase 2 (Csgalnact2), transcript variant X1, mRNA
XM-040738686.1	-4,27394542510117	-0,104489398997053	44,7476465434003	1,88988948681047e-06	5,29783030556455e-05	XM_040738686.1	ninjurin 2 (Ninj2), transcript variant X1, mRNA
XM-040731300.1	-1,59446071931999	1,8099247361137	69,4638434252726	1,90008604200948e-06	5,32371139441562e-05	XM_040731300.1	linker for activation of T cells family member 2 (Lat2), transcript variant X2, mRNA
XM-040741391.1	1,5987067891797	0,0172547828207573	69,4117792564575	1,90772222216737e-06	5,33974570123841e-05	XM_040741391.1	zinc finger protein 704 (Znf704), transcript variant X2, mRNA
XM-013114099.3	1,49201599896655	0,907677972130313	69,4116399842164	1,90774269675202e-06	5,33974570123841e-05	XM_013114099.3	transcription factor 7 like 2 (Tcf7l2), transcript variant X15, mRNA
XM-013115666.3	-1,31077018397632	2,94611552370046	69,3755567767532	1,9130559375118e-06	5,34943635458524e-05	XM_013115666.3	zinc and ring finger 1 (Znrf1), transcript variant X2, mRNA
XR-005878828.1	-3,17716515749698	-1,55548576159906	69,3749715252945	1,9131422570451e-06	5,34943635458524e-05	XR_005878828.1	uncharacterized LOC121141892 (LOC121141892), transcript variant X2, ncRNA
XM-040731393.1	0,726006384019626	1,1658207984519	44,6557187944976	1,91695199634966e-06	5,35737636874563e-05	XM_040731393.1	ataxin 2 (Atxn2), transcript variant X2, mRNA
XM-040757966.1	1,16971874258224	3,716058490764	44,6371618435841	1,92246666896134e-06	5,3700707803096e-05	XM_040757966.1	tubulin polyglutamylase complex subunit 2 (Tpgs2), mRNA
XM-005084141.4	-0,900765980386741	2,8314962985775	69,303393420846	1,92373357865435e-06	5,37089298016217e-05	XM_005084141.4	membrane bound O-acyltransferase domain containing 7 (Mboat7), transcript variant X1, mRNA
XM-013111288.3	-0,704282151515234	1,01212061060016	69,2905356370981	1,92564333129911e-06	5,37350820250944e-05	XM_013111288.3	non-SMC condensin II complex subunit H2 (Ncaph2), transcript variant X4, mRNA
XM-040737951.1	2,50205534932404	2,77221872428278	69,2579620725209	1,93049130447236e-06	5,38268204426563e-05	XM_040737951.1	peroxisome proliferator activated receptor gamma (Pparg), transcript variant X6, mRNA
XM-005072034.4	1,38727815244666	5,24613785299997	44,6079541590822	1,93118197399959e-06	5,38268204426563e-05	XM_005072034.4	CDV3 homolog (Cdv3), transcript variant X2, mRNA
XM-040733075.1	-0,849887668415646	4,36923277508887	44,6057048383966	1,93185495649255e-06	5,38268204426563e-05	XM_040733075.1	transient receptor potential cation channel subfamily C member 4 associated protein (LOC106022380), transcript variant X1, mRNA
XM-005083802.4	-0,906905258850655	3,74535320954917	44,57829641085	1,94007620648519e-06	5,40286275476238e-05	XM_005083802.4	F-box protein 7 (Fbxo7), transcript variant X1, mRNA
XM-021223408.2	-2,16054277441983	1,507416843531	69,1807151296014	1,9420448262862e-06	5,40561912736033e-05	XM_021223408.2	histone H2B type 1-K (LOC101839356), mRNA
XM-040747031.1	1,02159737701812	0,812109818527085	44,567464967323	1,94333577099618e-06	5,40648738627168e-05	XM_040747031.1	cytoplasmic polyadenylation element binding protein 2 (Cpeb2), transcript variant X5, mRNA
XM-021235998.2	-1,63696089428444	0,1743261109902	69,1162980308031	1,95174083960158e-06	5,42632066979251e-05	XM_021235998.2	cAMP responsive element modulator (Crem), transcript variant X21, mRNA
XM-040754192.1	-1,29351409941508	4,81795550495519	69,1117339355401	1,9524299527158e-06	5,42632066979251e-05	XM_040754192.1	cytohesin 4 (Cyth4), transcript variant X3, mRNA
XM-040756275.1	-3,78265340122057	5,32365706274042	44,5223477121055	1,95697831062987e-06	5,43455936088645e-05	XM_040756275.1	cytidine deaminase (Cda), mRNA
XM-040737569.1	-0,704279537356724	5,10628014246325	44,520723614075	1,9574713714884e-06	5,43455936088645e-05	XM_040737569.1	WASH complex subunit 2C (Washc2c), mRNA
XM-021224752.2	-1,69841399966851	0,583830132876025	44,517841882646	1,9583465754317e-06	5,43455936088645e-05	XM_021224752.2	centrosomal protein 55 (Cep55), transcript variant X4, mRNA
XM-005065775.4	-1,97506945960401	2,99118363752007	44,5080414312034	1,96132628060806e-06	5,44009455149672e-05	XM_005065775.4	centromere protein W (Cenpw), mRNA
XM-040754748.1	0,888820346864613	1,01133700938318	69,0428555328282	1,96286397379128e-06	5,44162651047438e-05	XM_040754748.1	R3H domain containing 2 (R3hdm2), transcript variant X11, mRNA
XM-040737191.1	1,28638772874711	2,452768759824	44,4938537607844	1,96564873225441e-06	5,44661242298132e-05	XM_040737191.1	kinesin associated protein 3 (Kifap3), transcript variant X3, mRNA
XM-040728219.1	-1,28339930490453	1,64811473572838	44,4665403695024	1,97399972749065e-06	5,46552561444484e-05	XM_040728219.1	mitochondrial fission regulator 2 (Mtfr2), transcript variant X2, mRNA
XM-040739809.1	1,79148431644874	0,868576612197114	44,4631030330664	1,97505345432663e-06	5,46552561444484e-05	XM_040739809.1	plastin 1 (Pls1), transcript variant X1, mRNA
XM-005085229.4	-0,791738907858527	4,20150393552635	44,4618312220118	1,9754434895031e-06	5,46552561444484e-05	XM_005085229.4	ELL associated factor 1 (Eaf1), mRNA
XR-001196733.3	1,97140802877853	1,627672768324	68,9274628759065	1,98048958547448e-06	5,47674295784892e-05	XR_001196733.3	uncharacterized LOC106021478 (LOC106021478), ncRNA
XM-040742104.1	-1,92164981827105	-0,881064638992344	68,8530178487453	1,99195815694672e-06	5,50570056352482e-05	XM_040742104.1	interleukin 12 receptor subunit beta 1 (Il12rb1), transcript variant X6, mRNA
XM-005083941.4	3,51802386583135	3,52391645275613	44,3934826852558	1,99652995978327e-06	5,51557631311013e-05	XM_005083941.4	nuclear receptor subfamily 2 group F member 2 (Nr2f2), transcript variant X1, mRNA
[truncated: 53,225 more rows]
[truncated: 1 more columns]
