# Supplementary material for: Central role of lung macrophages in SARS-CoV-2 physiopathology: a cross-model single-cell RNA-seq perspective
Source: Front Immunol. 2023 Jun 7;14:1197588. doi: 10.3389/fimmu.2023.1197588 (PMC10282834; doi:10.3389/fimmu.2023.1197588)
Supplement: Supplementary file 2 [file DataSheet_2.zip › Figshare/Lung_All_2dpi_vs_Mock_min2cells_edgeR_results_Genename.csv]

	logFC	logCPM	F	PValue	FDR
XM-013110297.3	6,10426193438415	3,3076929151708	351,385520338036	6,36982036241344e-14	3,5176695969392e-09	XM_013110297.3	activation induced cytidine deaminase (Aicda), mRNA
XM-040732711.1	2,2303646290344	5,50535352892548	117,633283075498	1,07168168972676e-09	1,81518308831128e-05	XM_040732711.1	SAM and HD domain containing deoxynucleoside triphosphate triphosphohydrolase 1 (Samhd1), transcript variant X1, mRNA
NM-001281335.1	3,53170148727832	7,32465593243363	117,230942247193	1,10302257643203e-09	1,81518308831128e-05	NM_001281335.1	low affinity immunoglobulin gamma Fc region receptor III-like (Fcgr4), mRNA
XM-040757602.1	3,47208744372204	5,0340108280643	114,805326645551	1,31477842120185e-09	1,81518308831128e-05	XM_040757602.1	interleukin 18 binding protein (LOC101824440), transcript variant X2, mRNA
XM-040741677.1	3,31641632156226	0,967305995099326	105,23800134067	2,71565171989394e-09	2,99938301158846e-05	XM_040741677.1	G protein subunit alpha L (Gnal), transcript variant X2, mRNA
XM-005071667.4	2,67307626769024	5,33683830219226	101,451424246999	3,67578008729022e-09	3,38318799234192e-05	XM_005071667.4	deltex E3 ubiquitin ligase 3L (Dtx3l), transcript variant X1, mRNA
XM-021231898.2	2,6246598626701	3,584482093856	202,304590927426	4,47013078023169e-09	3,52655003153592e-05	XM_021231898.2	pyrin and HIN domain-containing protein 1-like (LOC101842449), transcript variant X1, mRNA
XM-013123959.3	1,57203811224578	4,92011712908172	187,79352302175	6,92696454107716e-09	4,09273255452295e-05	XM_013123959.3	signal transducer and activator of transcription 1 (Stat1), transcript variant X1, mRNA
XM-040739328.1	2,70690809662184	2,77738001225088	185,844056239685	7,36457825891654e-09	4,09273255452295e-05	XM_040739328.1	pyrin and HIN domain-containing protein 1-like (LOC101842449), transcript variant X2, mRNA
XM-040753148.1	1,8720032279917	6,07179456034283	90,948181313663	8,97529508521190e-09	4,09273255452295e-05	XM_040753148.1	nuclear autoantigen Sp-100 (LOC101840585), transcript variant X1, mRNA
XR-005875725.1	5,54695006561923	3,8567450255257	178,927458792237	9,19831309825735e-09	4,09273255452295e-05	XR_005875725.1	uncharacterized LOC121138852 (LOC121138852), ncRNA
XM-005067892.4	2,97567112961212	3,68968414181116	178,183828082447	9,42535825002993e-09	4,09273255452295e-05	XM_005067892.4	T-cell-specific guanine nucleotide triphosphate-binding protein 2 (LOC101837503), transcript variant X3, mRNA
XM-040737354.1	-1,64762093368125	0,713718466674381	177,071112251749	9,77735292523126e-09	4,09273255452295e-05	XM_040737354.1	uncharacterized LOC121136653 (LOC121136653), mRNA
XM-005068531.4	1,54510778968216	12,6883943434971	89,3316299063694	1,03756076639362e-08	4,09273255452295e-05	XM_005068531.4	beta-2-microglobulin (B2m), mRNA
XM-040749308.1	2,43666503402777	3,74313268556146	170,204708300356	1,23200082024697e-08	4,53573421982125e-05	XM_040749308.1	schlafen family member 12-like (LOC101822857), transcript variant X2, mRNA
XM-013119795.3	5,02920252840653	2,34356987679353	86,1946567438972	1,38339599571981e-08	4,73125982585811e-05	XM_013119795.3	2'-5'-oligoadenylate synthase 1A (LOC101832301), mRNA
XM-040754018.1	-1,15517967619952	2,14663047880909	163,305063875763	1,56813300771155e-08	4,73125982585811e-05	XM_040754018.1	bromodomain containing 1 (Brd1), transcript variant X3, mRNA
XM-013112266.3	4,02468517090809	3,69595474642021	84,5638315163557	1,61208254515065e-08	4,73125982585811e-05	XM_013112266.3	sialic acid binding Ig like lectin 1 (Siglec1), transcript variant X3, mRNA
XM-021235559.2	1,52474109941396	4,86421978934571	161,420975092172	1,67769242203566e-08	4,73125982585811e-05	XM_021235559.2	signal transducer and activator of transcription 1 (Stat1), transcript variant X2, mRNA
XM-040750853.1	1,94481893571557	6,32397386988068	83,5661677772307	1,77237096764336e-08	4,73125982585811e-05	XM_040750853.1	poly(ADP-ribose) polymerase family member 14 (Parp14), transcript variant X1, mRNA
XM-013111449.3	2,98634678475619	3,74479244351284	158,997645253827	1,83193281529343e-08	4,73125982585811e-05	XM_013111449.3	T-cell-specific guanine nucleotide triphosphate-binding protein 2 (LOC101837503), transcript variant X2, mRNA
XM-040749307.1	2,176885295438	3,36563174333508	158,220660317624	1,88482754180933e-08	4,73125982585811e-05	XM_040749307.1	schlafen family member 12-like (LOC101822857), transcript variant X1, mRNA
XM-005069030.4	1,9112825910792	6,05653400951969	154,962815869223	2,12680971381049e-08	5,10656259284653e-05	XM_005069030.4	N-myc and STAT interactor (Nmi), transcript variant X1, mRNA
XM-040728555.1	1,80252763503734	6,71022866118086	80,7054602434383	2,33816849025617e-08	5,34943616236936e-05	XM_040728555.1	sterile alpha motif domain containing 9 like (Samd9l), mRNA
XM-005074427.4	1,21921594324598	6,30694726506984	80,3488063331898	2,4216989725343e-08	5,34943616236936e-05	XM_005074427.4	ring finger protein 114 (Rnf114), mRNA
XM-040748704.1	2,90136047126914	3,68064639395291	146,685434748397	2,92260800628144e-08	6,20761940534177e-05	XM_040748704.1	T-cell-specific guanine nucleotide triphosphate-binding protein 2 (LOC101837503), transcript variant X4, mRNA
XM-021227025.2	1,84257672565753	3,80232308354095	144,135789160022	3,23407119450879e-08	6,61475361650198e-05	XM_021227025.2	ring finger protein 213 (Rnf213), transcript variant X3, mRNA
XM-040748703.1	2,78697880165877	3,52133820713921	141,653370477509	3,57492417081352e-08	6,88097577007471e-05	XM_040748703.1	T-cell-specific guanine nucleotide triphosphate-binding protein 2 (LOC101837503), transcript variant X1, mRNA
XM-040750854.1	2,05605068026938	5,89550703267172	140,738135117441	3,71098588925369e-08	6,88097577007471e-05	XM_040750854.1	poly(ADP-ribose) polymerase family member 14 (Parp14), transcript variant X2, mRNA
XR-005871721.1	-1,92156114025427	1,14108260573413	140,198823459957	3,79397348542052e-08	6,88097577007471e-05	XR_005871721.1	small nucleolar RNA SNORA48 (LOC121134629), ncRNA
XM-040749309.1	2,10393413425137	3,76782143112273	75,4988217087543	3,95443359768043e-08	6,88097577007471e-05	XM_040749309.1	schlafen family member 12-like (LOC101822857), transcript variant X3, mRNA
XR-005879295.1	2,85221773638382	1,00529620463638	137,626828856814	4,22061459540988e-08	6,88097577007471e-05	XR_005879295.1	uncharacterized LOC121142309 (LOC121142309), ncRNA
XM-040740073.1	2,46608462276792	2,62753061990953	137,609611562534	4,22365263333492e-08	6,88097577007471e-05	XM_040740073.1	cyclic GMP-AMP synthase (Cgas), mRNA
XM-013112978.3	1,52940016171474	4,6484551028815	74,7826360076055	4,26053186473335e-08	6,88097577007471e-05	XM_013112978.3	PML nuclear body scaffold (Pml), transcript variant X1, mRNA
XM-040750847.1	2,64858352289322	1,6059651977966	136,731831209201	4,3819565126557e-08	6,88097577007471e-05	XM_040750847.1	deltex E3 ubiquitin ligase 3L (Dtx3l), transcript variant X2, mRNA
XM-005084920.4	1,31709675432542	7,80270990080445	74,291248950079	4,48564261412954e-08	6,88097577007471e-05	XM_005084920.4	TAP binding protein (LOC101829214), mRNA
XM-040732477.1	2,24765236136258	2,78179357631272	135,16786530654	4,6814007121078e-08	6,92664902705308e-05	XM_040732477.1	H-2 class I histocompatibility antigen, Q10 alpha chain (LOC106022689), transcript variant X2, mRNA
XM-040747552.1	1,98614578064267	3,64360111942884	134,12667559612	4,89393161944808e-08	6,92664902705308e-05	XM_040747552.1	guanylate-binding protein 6 (LOC101823391), mRNA
XM-040731374.1	3,91554036933259	2,21756924698938	133,684514792071	4,98756009803755e-08	6,92664902705308e-05	XM_040731374.1	2'-5'-oligoadenylate synthase 1A-like (LOC106021986), mRNA
XM-021231107.2	3,62759377856056	5,25029340374314	133,54687126619	5,01712952850433e-08	6,92664902705308e-05	XM_021231107.2	schlafen family member 12 (LOC101844930), mRNA
XM-040732712.1	2,26665976740217	4,85913310531364	132,627159476485	5,22001234041416e-08	7,03097467041541e-05	XM_040732712.1	SAM and HD domain containing deoxynucleoside triphosphate triphosphohydrolase 1 (Samhd1), transcript variant X2, mRNA
XM-040735449.1	1,13560503085415	2,12201773022029	72,4956013664286	5,42700496536886e-08	7,12749532282153e-05	XM_040735449.1	chromosome unknown C19orf12 homolog (CUNH19orf12), transcript variant X2, mRNA
XM-013117723.3	3,1328060600947	4,50882052829993	72,2870051267085	5,54980260179136e-08	7,12749532282153e-05	XM_013117723.3	HECT and RLD domain containing E3 ubiquitin protein ligase family member 6 (Herc6), transcript variant X2, mRNA
XM-013124895.3	1,95695206899323	6,09268001815755	130,643672420904	5,69085869783393e-08	7,14254501657229e-05	XM_013124895.3	interferon regulatory factor 9 (Irf9), transcript variant X2, mRNA
XM-005074970.4	2,26321855836303	5,03389455471878	71,6783815497037	5,92595784321345e-08	7,27233546519154e-05	XM_005074970.4	three prime repair exonuclease 1 (Trex1), mRNA
XM-040753157.1	2,52639424732448	3,58037386538965	128,220645616515	6,33449936531237e-08	7,60470419456544e-05	XM_040753157.1	nuclear autoantigen Sp-100-like (LOC101840310), transcript variant X6, mRNA
XM-040738935.1	2,44945616679784	8,9116499616183	70,7572830217238	6,54985110986459e-08	7,69593569555664e-05	XM_040738935.1	uncharacterized LOC106021785 (LOC106021785), mRNA
XM-040757321.1	1,375165596606	4,21655496891191	70,2497387581483	6,92434758949954e-08	7,96646190171922e-05	XM_040757321.1	tripartite motif-containing protein 34A-like (LOC101823628), mRNA
XM-040750845.1	2,2858115018062	5,25483155063888	70,0405790633804	7,08549903725855e-08	7,98550201701155e-05	XM_040750845.1	poly(ADP-ribose) polymerase family member 9 (Parp9), transcript variant X1, mRNA
NM-001310553.1	2,4477866464314	3,12396606987487	69,7623166778461	7,30634023631637e-08	8,0697066642067e-05	NM_001310553.1	DExD/H-box helicase 58 (Ddx58), mRNA
XM-021227024.2	1,8009853346087	3,80399232279252	124,043933090812	7,6534015725275e-08	8,28728330276977e-05	XM_021227024.2	ring finger protein 213 (Rnf213), transcript variant X2, mRNA
NM-001281946.1	2,29897081949317	4,71110368799868	68,6963864854047	8,22534631108136e-08	8,6718436541222e-05	NM_001281946.1	eukaryotic translation initiation factor 2 alpha kinase 2 (Eif2ak2), transcript variant 2, mRNA
XM-021230612.2	3,0003607331938	2,3929705866643	122,233003345236	8,32260817160069e-08	8,6718436541222e-05	XM_021230612.2	HECT and RLD domain containing E3 ubiquitin protein ligase family member 6 (Herc6), transcript variant X3, mRNA
XM-005074132.4	3,5308653234669	5,2017828895935	68,2505054093263	8,64699876891635e-08	8,84299740767845e-05	XM_005074132.4	interleukin 18 binding protein (LOC101824440), transcript variant X1, mRNA
XM-021227196.2	2,10431335995615	5,86205038672135	120,955452552582	8,83567662114258e-08	8,85164871348361e-05	XM_021227196.2	interferon induced protein 35 (Ifi35), transcript variant X2, mRNA
XM-040731442.1	4,17394284752874	5,52294152868573	67,7127286198241	9,18757607946793e-08	8,85164871348361e-05	XM_040731442.1	2'-5'-oligoadenylate synthase-like protein 1 (LOC101822825), transcript variant X1, mRNA
XM-040729577.1	1,94976473576463	4,0117532947546	67,6615917499332	9,24088935474407e-08	8,85164871348361e-05	XM_040729577.1	microtubule interacting and trafficking domain containing 1 (Mitd1), transcript variant X1, mRNA
XM-040750846.1	2,05706776848055	4,3938818137599	119,879080432534	9,29660338588385e-08	8,85164871348361e-05	XM_040750846.1	poly(ADP-ribose) polymerase family member 9 (Parp9), transcript variant X2, mRNA
XM-013116299.3	3,19765132439562	6,7289881116351	67,0222800728124	9,9370190427355e-08	9,30104982400042e-05	XM_013116299.3	interferon-induced transmembrane protein 3 (LOC101840863), mRNA
XM-040735450.1	1,12766808645948	2,10646853491352	66,8052944319115	1,01862809392158e-07	9,37545297645427e-05	XM_040735450.1	chromosome unknown C19orf12 homolog (CUNH19orf12), transcript variant X4, mRNA
XM-005079209.4	-1,1118961077437	0,134055070152343	74,6441075940802	1,08356589051503e-07	9,80964635045939e-05	XM_005079209.4	kelch like family member 17 (Klhl17), transcript variant X1, mRNA
XM-005074421.4	1,34082591674471	3,07828831811452	65,0755272329873	1,24389993969291e-07	0,000110795371402582	XM_005074421.4	zinc finger NFX1-type containing 1 (Znfx1), transcript variant X1, mRNA
XM-005074580.4	2,12562804325758	3,128639424943	111,515292579172	1,40075463317475e-07	0,000122786148988004	XM_005074580.4	Z-DNA binding protein 1 (Zbp1), transcript variant X3, mRNA
XR-005878122.1	2,17605460238245	0,441964511795851	63,6481053935434	1,47149768601278e-07	0,000126971856581828	XR_005878122.1	uncharacterized LOC110342990 (LOC110342990), transcript variant X6, misc_RNA
XR-002384050.2	3,56489670517506	-1,14076519239576	110,063012008355	1,50836494341335e-07	0,000128150685592398	XR_002384050.2	uncharacterized LOC110342059 (LOC110342059), ncRNA
XM-013124894.3	1,97650193753006	6,49274588388045	63,2930412794309	1,53500425199082e-07	0,000128437992139305	XM_013124894.3	interferon regulatory factor 9 (Irf9), transcript variant X1, mRNA
XM-013121853.3	3,35548610774622	5,51643355712505	108,958246198607	1,59667805016906e-07	0,000130929594070177	XM_013121853.3	guanylate-binding protein 5 (LOC106022099), mRNA
XM-040732476.1	2,12002745079956	2,97267952384805	108,317746528251	1,65062273057537e-07	0,000130929594070177	XM_040732476.1	H-2 class I histocompatibility antigen, Q10 alpha chain (LOC106022689), transcript variant X1, mRNA
XM-040757223.1	1,76497050210308	3,57674928618647	108,102487188928	1,66922526868357e-07	0,000130929594070177	XM_040757223.1	tripartite motif-containing protein 30A (LOC106022651), transcript variant X2, mRNA
XM-040732909.1	2,06106791842467	3,0532373333037	107,958938382116	1,68176588837321e-07	0,000130929594070177	XM_040732909.1	Z-DNA binding protein 1 (Zbp1), transcript variant X1, mRNA
XM-021235820.2	0,832746083550652	11,436056184046	62,313873093878	1,72636232439072e-07	0,000130929594070177	XM_021235820.2	ribosomal protein S18 (Rps18), transcript variant X1, mRNA
XM-040756844.1	2,98323769743425	6,29304276511458	107,322179510456	1,73872897792004e-07	0,000130929594070177	XM_040756844.1	interferon-induced very large GTPase 1-like (LOC101827335), mRNA
XR-005874102.1	3,5319274344524	0,95607392884515	107,1606405768	1,753533981243e-07	0,000130929594070177	XR_005874102.1	uncharacterized LOC121136914 (LOC121136914), ncRNA
XM-040757218.1	1,73526999266681	3,63758503727896	107,023998403028	1,76617150801352e-07	0,000130929594070177	XM_040757218.1	tripartite motif-containing protein 30A (LOC106022651), transcript variant X1, mRNA
XM-005071699.4	2,99309483299151	5,65543025349484	62,0693374005879	1,7781615883064e-07	0,000130929594070177	XM_005071699.4	receptor transporter protein 4 (Rtp4), mRNA
XM-040750169.1	-1,81918206586083	0,960153419396613	64,8625209153646	1,85730370441872e-07	0,000133733352304194	XM_040750169.1	BAH domain and coiled-coil containing 1 (Bahcc1), mRNA
XM-005064110.4	-1,27860256227879	5,82796963292452	61,6328055041064	1,87494684725462e-07	0,000133733352304194	XM_005064110.4	cyclin D1 (Ccnd1), mRNA
XM-005065087.4	3,37534184459823	6,84375900672796	61,5719751333515	1,8888891568389e-07	0,000133733352304194	XM_005065087.4	ubiquitin conjugating enzyme E2 L6 (Ube2l6), mRNA
XM-040753161.1	2,10558798746962	1,74046684718057	104,760709764611	1,99167996293325e-07	0,00013802559623805	XM_040753161.1	nuclear body protein SP140-like protein (LOC101840043), transcript variant X2, mRNA
XM-040732911.1	2,02514956038462	3,02051046707919	104,579354904076	2,01115299179972e-07	0,00013802559623805	XM_040732911.1	Z-DNA binding protein 1 (Zbp1), transcript variant X4, mRNA
XM-040741203.1	2,1366649807049	6,66342602539702	104,456267985243	2,02449538158809e-07	0,00013802559623805	XM_040741203.1	sterile alpha motif domain-containing protein 9-like (LOC121138515), mRNA
XM-040753160.1	2,10558801770141	1,7414023020353	104,141221531774	2,05911642432475e-07	0,0001386739578255	XM_040753160.1	nuclear body protein SP140-like protein (LOC101840043), transcript variant X1, mRNA
XM-040755560.1	1,11340644044444	4,0989206053475	103,687928566849	2,11014247871194e-07	0,000140398202704082	XM_040755560.1	aldo-keto reductase family 1 member C13 (LOC101838853), transcript variant X1, mRNA
XM-040753159.1	2,60046621446611	3,1209195780055	102,119834234598	2,29833440669196e-07	0,000150565477706153	XM_040753159.1	nuclear autoantigen Sp-100-like (LOC101840310), transcript variant X8, mRNA
XM-005070131.4	2,23924828164747	6,89114203180242	59,8160556227293	2,34508439368139e-07	0,000150565477706153	XM_005070131.4	interferon induced protein 35 (Ifi35), transcript variant X1, mRNA
XM-040751691.1	3,65359284831239	5,03149857432153	101,627936807899	2,36133306273276e-07	0,000150565477706153	XM_040751691.1	guanylate-binding protein 4 (LOC101825087), transcript variant X2, mRNA
XM-040750848.1	2,62295416768639	2,88489500057828	101,524079961105	2,37488923024597e-07	0,000150565477706153	XM_040750848.1	deltex E3 ubiquitin ligase 3L (Dtx3l), transcript variant X3, mRNA
XM-040757749.1	3,8111232097348	1,10019209708444	101,338967852567	2,39927604630984e-07	0,000150565477706153	XM_040757749.1	T-cell ecto-ADP-ribosyltransferase 2 (LOC101839372), transcript variant X2, mRNA
XM-040753156.1	2,68132518845386	3,63695761990539	101,13045492308	2,42709453226842e-07	0,000150599852191001	XM_040753156.1	nuclear autoantigen Sp-100-like (LOC101840310), transcript variant X5, mRNA
XM-040753158.1	2,71491969428826	3,47594905323191	100,747849392154	2,47911894376727e-07	0,000151151513192482	XM_040753158.1	nuclear autoantigen Sp-100-like (LOC101840310), transcript variant X7, mRNA
XM-040739741.1	2,35418848505783	4,14885770891679	100,663754752199	2,4907264414957e-07	0,000151151513192482	XM_040739741.1	C-C chemokine receptor type 5 (LOC101833790), transcript variant X1, mRNA
XM-040735159.1	-1,37960614953447	4,50719833079514	59,2163110611215	2,52775341065495e-07	0,000151731146032618	XM_040735159.1	translation initiation factor IF-2-like (LOC121135836), mRNA
XM-013120618.3	1,38954220332183	2,00040906953705	100,102334276484	2,56985517960996e-07	0,000152599658536323	XM_013120618.3	adenosine deaminase RNA specific (Adar), transcript variant X1, mRNA
XM-013120619.3	1,38951492190613	1,99884370344452	99,5678085835535	2,64791648915571e-07	0,000155562276805463	XM_013120619.3	adenosine deaminase RNA specific (Adar), transcript variant X2, mRNA
XM-005070695.4	3,33285446371254	0,000803418778661705	99,106500255026	2,7175042794444e-07	0,000156858428730831	XM_005070695.4	autoimmune regulator (Aire), transcript variant X2, mRNA
XM-013115924.3	2,3308180633226	3,34880431370052	99,0460004803883	2,7267871139649e-07	0,000156858428730831	XM_013115924.3	eukaryotic translation initiation factor 2 alpha kinase 2 (Eif2ak2), transcript variant X1, mRNA
XM-013114887.3	5,08753203344413	0,495536583074104	98,6921829758739	2,78181815729008e-07	0,000158374356616688	XM_013114887.3	dynein light chain Tctex-type family member 5 (Dynlt5), transcript variant X1, mRNA
XM-005085960.4	2,63042128162484	7,95097164518233	57,7147023974636	3,05787983472614e-07	0,000172314648972364	XM_005085960.4	lymphocyte antigen 6 family member E (Ly6e), transcript variant X1, mRNA
XM-021226557.2	1,90582838044704	6,58722239113705	57,4853032774412	3,14917260786701e-07	0,000174057167656756	XM_021226557.2	N-myc and STAT interactor (Nmi), transcript variant X2, mRNA
XR-005880064.1	-2,16356971535944	0,366496301194771	96,5063187975239	3,15183919413218e-07	0,000174057167656756	XR_005880064.1	bromodomain containing 1 (Brd1), transcript variant X4, misc_RNA
XM-013125138.3	2,64108921904485	7,87826502845111	57,3381153836423	3,20932981786818e-07	0,000175477257289062	XM_013125138.3	lymphocyte antigen 6 family member E (Ly6e), transcript variant X2, mRNA
XM-021236237.2	1,6109857401712	8,92443296688534	56,8286420449299	3,42755248958718e-07	0,000183858734642069	XM_021236237.2	proteasome activator subunit 1 (Psme1), mRNA
XM-021227501.2	3,34001954312003	-0,0362956023364232	95,0546273467121	3,42920644432369e-07	0,000183858734642069	XM_021227501.2	autoimmune regulator (Aire), transcript variant X3, mRNA
XM-040755561.1	1,09122661312489	4,06827085642482	94,5687204246694	3,52830281217744e-07	0,000187352879326622	XM_040755561.1	aldo-keto reductase family 1 member C13 (LOC101838853), transcript variant X2, mRNA
XR-005877829.1	8,25616025943628	5,55347515097862	94,0753347212358	3,63234149515548e-07	0,0001886179318173	XR_005877829.1	uncharacterized LOC106022816 (LOC106022816), ncRNA
XM-040748204.1	2,45365292235019	0,626225197647815	94,0512463939508	3,63751139553798e-07	0,0001886179318173	XM_040748204.1	uncharacterized LOC110342990 (LOC110342990), transcript variant X2, mRNA
XM-040728574.1	2,00104393096723	6,8569999751581	56,3352372617222	3,65459197168823e-07	0,0001886179318173	XM_040728574.1	sterile alpha motif domain containing 9 (Samd9), mRNA
XM-021227502.2	3,34372970405636	0,00867419525731618	93,6438652877098	3,72625138110378e-07	0,000189652772170551	XM_021227502.2	autoimmune regulator (Aire), transcript variant X4, mRNA
XM-013114724.3	2,94735792990484	4,12337418148741	93,4129349525635	3,77767002367821e-07	0,000189652772170551	XM_013114724.3	T-cell-specific guanine nucleotide triphosphate-binding protein 2 (LOC101836886), transcript variant X1, mRNA
XM-040748503.1	2,94735792990484	4,12337418148741	93,4129349525635	3,77767002367821e-07	0,000189652772170551	XM_040748503.1	T-cell-specific guanine nucleotide triphosphate-binding protein 2 (LOC101836886), transcript variant X2, mRNA
XM-005063145.4	0,663217309370622	4,42632387525342	55,5853045741582	4,03210661425997e-07	0,000200602752852156	XM_005063145.4	BBSome interacting protein 1 (Bbip1), transcript variant X1, mRNA
XM-040731371.1	4,60395777263787	0,491175239707433	91,543626696504	4,22562364538493e-07	0,000208353428743515	XM_040731371.1	2'-5'-oligoadenylate synthase 1A-like (LOC121133963), mRNA
XM-040748707.1	1,60823176017583	2,37057505110723	91,1149850255142	4,33685463842577e-07	0,00021194554031188	XM_040748707.1	immunity-related GTPase family M protein 1 (LOC101837226), transcript variant X4, mRNA
XM-040757192.1	2,00447324953424	5,79374914191671	90,5815659854439	4,48005417523187e-07	0,000217023255941232	XM_040757192.1	tripartite motif-containing protein 30A-like (LOC121144029), transcript variant X1, mRNA
XM-040735294.1	-0,771888522383318	3,33723603120329	90,4151095459202	4,52585860088946e-07	0,00021733566554393	XM_040735294.1	ankyrin repeat domain 11 (Ankrd11), transcript variant X6, mRNA
XM-013126234.3	1,41515121479705	3,35760998498969	90,0817091632274	4,61924621459202e-07	0,000219906562103121	XM_013126234.3	5'-nucleotidase, cytosolic IIIA (Nt5c3a), transcript variant X4, mRNA
XM-040757178.1	1,6389774160614	3,91892545589015	89,9420208324204	4,65903733269324e-07	0,000219906562103121	XM_040757178.1	tripartite motif-containing protein 30A-like (LOC101823352), transcript variant X2, mRNA
XM-040748708.1	1,79192439760517	2,48802687352009	89,625982054586	4,75054026388162e-07	0,00022232528434966	XM_040748708.1	immunity-related GTPase family M protein 1 (LOC101837226), transcript variant X5, mRNA
XM-040732031.1	2,90492431194924	4,93891598884167	54,2874265976901	4,79135655344249e-07	0,000222351154880091	XM_040732031.1	complement C2 (C2), transcript variant X1, mRNA
XM-021223764.2	1,41515118927812	3,35573613668619	89,0759163358633	4,9148232141513e-07	0,000226180164315243	XM_021223764.2	5'-nucleotidase, cytosolic IIIA (Nt5c3a), transcript variant X5, mRNA
XM-040749305.1	3,8361498111687	1,61834729252399	88,8947331485018	4,97037244530541e-07	0,000226355866967679	XM_040749305.1	schlafen family member 11 (Slfn11), transcript variant X2, mRNA
XM-040753155.1	2,74553717020533	4,07229340640113	88,7106142196047	5,02756963356827e-07	0,000226355866967679	XM_040753155.1	nuclear autoantigen Sp-100-like (LOC101840310), transcript variant X4, mRNA
XM-040748706.1	1,74243355425919	2,2719104700783	88,6657983634075	5,04160720647264e-07	0,000226355866967679	XM_040748706.1	immunity-related GTPase family M protein 1 (LOC101837226), transcript variant X2, mRNA
XM-040729580.1	1,88176860895655	2,63760041494927	87,8866635563329	5,29307603690821e-07	0,000234225687910707	XM_040729580.1	microtubule interacting and trafficking domain containing 1 (Mitd1), transcript variant X4, mRNA
XM-040748205.1	2,43412535381077	0,590063445064839	87,8606537941321	5,30171863480341e-07	0,000234225687910707	XM_040748205.1	uncharacterized LOC110342990 (LOC110342990), transcript variant X3, mRNA
XM-040753151.1	2,79335120981922	4,18965627699843	87,5235479091987	5,41522809369625e-07	0,000237242545033486	XM_040753151.1	nuclear autoantigen Sp-100-like (LOC101840310), transcript variant X1, mRNA
XM-021230610.2	3,14083065779637	4,58199989837766	87,4046750548331	5,45592554310676e-07	0,000237242545033486	XM_021230610.2	HECT and RLD domain containing E3 ubiquitin protein ligase family member 6 (Herc6), transcript variant X1, mRNA
XM-021233792.2	2,54880692572634	1,06314130600204	87,2056280934606	5,52486906432876e-07	0,000238363569694134	XM_021233792.2	uncharacterized LOC110342990 (LOC110342990), transcript variant X1, mRNA
XM-005075382.4	0,823919142533112	4,40727072089003	53,0989937490327	5,62674347624801e-07	0,000240876962583194	XM_005075382.4	mitochondrial ribosomal protein L30 (Mrpl30), transcript variant X3, mRNA
XM-040757175.1	1,64533873366917	3,93170764164131	86,5294637836824	5,7667394981423e-07	0,000243483895267735	XM_040757175.1	tripartite motif-containing protein 30A-like (LOC101823352), transcript variant X1, mRNA
XM-040734310.1	0,92297231364041	8,40912560787348	52,8748335065284	5,80167297131777e-07	0,000243483895267735	XM_040734310.1	glia maturation factor gamma (Gmfg), transcript variant X1, mRNA
XM-040753153.1	2,76942550417484	4,12419400429516	86,3852308666952	5,81991057789023e-07	0,000243483895267735	XM_040753153.1	nuclear autoantigen Sp-100-like (LOC101840310), transcript variant X2, mRNA
XM-040744843.1	1,82175225805645	3,67885095319622	85,6395945064927	6,10403084493332e-07	0,000251968598752649	XM_040744843.1	interferon induced with helicase C domain 1 (Ifih1), transcript variant X1, mRNA
XM-040739737.1	-0,708219839068918	3,64011413542638	52,4274774320283	6,16899771494615e-07	0,000251968598752649	XM_040739737.1	natural killer cell triggering receptor (Nktr), transcript variant X2, mRNA
XM-013115635.3	-0,764058646224052	3,36453579681705	85,4324958114767	6,18577953664629e-07	0,000251968598752649	XM_013115635.3	ankyrin repeat domain 11 (Ankrd11), transcript variant X3, mRNA
XM-040756859.1	2,09112932504863	3,67358524671834	85,3837032800357	6,20522407474291e-07	0,000251968598752649	XM_040756859.1	interferon-induced very large GTPase 1-like (LOC101842856), mRNA
XM-040747937.1	3,01468288783867	5,72154697200821	85,0223366449375	6,35146306898459e-07	0,000254179488305447	XM_040747937.1	uncharacterized LOC121141088 (LOC121141088), mRNA
XM-040728788.1	1,78288405582844	5,0650865438622	52,2157584396332	6,35172558781538e-07	0,000254179488305447	XM_040728788.1	poly(ADP-ribose) polymerase family member 12 (Parp12), transcript variant X1, mRNA
XM-005084552.4	1,04980072661139	4,67131642483533	51,9329357290708	6,60520300889485e-07	0,000260911736003283	XM_005084552.4	phosphomannomutase 2 (Pmm2), mRNA
XM-040732401.1	1,7662088862781	6,01639517832335	84,3961476160103	6,61445078959503e-07	0,000260911736003283	XM_040732401.1	proteasome 20S subunit beta 9 (Psmb9), transcript variant X2, mRNA
XM-040757232.1	1,74737930278056	5,62514935949226	51,6762355796832	6,84495544690168e-07	0,000265673729824545	XM_040757232.1	tripartite motif-containing protein 30A (LOC101823081), mRNA
XM-040729559.1	1,69398785141619	-0,068038638614262	83,7600413596302	6,89463360102622e-07	0,000265673729824545	XM_040729559.1	trem-like transcript 4 protein (LOC121133329), mRNA
XM-013118282.3	1,7104473661656	5,75892208000406	51,6184601622869	6,90023023482572e-07	0,000265673729824545	XM_013118282.3	galectin 9 (Lgals9), transcript variant X2, mRNA
XM-040738657.1	-1,65268214945148	0,000973026073828591	83,6871586808277	6,92760703584211e-07	0,000265673729824545	XM_040738657.1	limb development membrane protein 1 (Lmbr1), transcript variant X8, mRNA
XM-005066042.4	3,79476941081735	5,75980865815782	83,5250824366923	7,00159149150566e-07	0,000266659233466834	XM_005066042.4	ubiquitin specific peptidase 18 (Usp18), mRNA
XM-040739738.1	-0,756116280673435	3,34992562408215	51,27168374402	7,24252499997981e-07	0,000272615798142749	XM_040739738.1	natural killer cell triggering receptor (Nktr), transcript variant X3, mRNA
XM-040754017.1	-1,1773404520776	2,95943998554005	51,2334858525639	7,28136050189271e-07	0,000272615798142749	XM_040754017.1	bromodomain containing 1 (Brd1), transcript variant X1, mRNA
XM-040753154.1	2,70969814400901	4,04892280809619	82,8484796036334	7,32051843202238e-07	0,000272615798142749	XM_040753154.1	nuclear autoantigen Sp-100-like (LOC101840310), transcript variant X3, mRNA
XM-040746319.1	3,86390629437104	2,11266794785123	82,7764506183358	7,35545304999087e-07	0,000272615798142749	XM_040746319.1	sialic acid binding Ig like lectin 1 (Siglec1), transcript variant X5, mRNA
XM-040742127.1	2,54878976959818	7,84400709787444	51,0782368383733	7,44158249625424e-07	0,000273969301182096	XM_040742127.1	bone marrow stromal cell antigen 2 (Bst2), transcript variant X2, mRNA
XM-040735278.1	-0,780284956842664	3,40644710503939	82,2540037089506	7,61471678739227e-07	0,000278486834348974	XM_040735278.1	ankyrin repeat domain 11 (Ankrd11), transcript variant X1, mRNA
XM-005087391.4	2,22098989768951	4,03102125817161	50,7398355434981	7,80447599224897e-07	0,000283136660576863	XM_005087391.4	DExH-box helicase 58 (Dhx58), mRNA
XM-040729578.1	1,84299056139965	2,6363987473072	81,7889988917303	7,8544315045284e-07	0,000283136660576863	XM_040729578.1	microtubule interacting and trafficking domain containing 1 (Mitd1), transcript variant X2, mRNA
XM-040738655.1	-1,46526177872661	-0,0666444196741054	81,7106655957029	7,89566958728759e-07	0,000283136660576863	XM_040738655.1	limb development membrane protein 1 (Lmbr1), transcript variant X6, mRNA
XM-040738451.1	1,52103586028168	1,88531937948809	81,513839986305	8,00040100346524e-07	0,00028504138388088	XM_040738451.1	absent in melanoma 2 (Aim2), transcript variant X2, mRNA
XM-005066231.4	-0,752099561881575	6,10885664141869	50,4225766680534	8,16249772584378e-07	0,000287515897932933	XM_005066231.4	PNN interacting serine and arginine rich protein (Pnisr), transcript variant X1, mRNA
XM-040753149.1	1,67468815034716	6,7399317009364	50,412655882189	8,17398159776013e-07	0,000287515897932933	XM_040753149.1	SP110 nuclear body protein (Sp110), transcript variant X1, mRNA
XM-040742845.1	0,628229571732776	4,38338467126652	50,1761802134487	8,45306179856767e-07	0,000295450559977279	XM_040742845.1	BBSome interacting protein 1 (Bbip1), transcript variant X2, mRNA
XM-013119770.3	-0,747421229217394	2,22672615485101	80,5102957863121	8,56012397259431e-07	0,000297310871863238	XM_013119770.3	mediator complex subunit 13L (Med13l), transcript variant X1, mRNA
XM-040752524.1	-1,01245055648923	1,99397470898143	50,0059994086713	8,66040632110986e-07	0,000298913924173107	XM_040752524.1	methyltransferase like 25B (Mettl25b), transcript variant X2, mRNA
XM-040753150.1	1,66779157120029	5,09631363746257	80,0470673352643	8,83373974674944e-07	0,000301586414866257	XM_040753150.1	SP110 nuclear body protein (Sp110), transcript variant X2, mRNA
XM-013116765.3	3,11597180736654	3,16455322029704	80,0249442635919	8,84705910624613e-07	0,000301586414866257	XM_013116765.3	interferon-inducible GTPase 1-like (LOC101833418), mRNA
XM-040746316.1	3,83884545624339	2,12256076494741	79,7686416025577	9,00307969975393e-07	0,000305022130882952	XM_040746316.1	sialic acid binding Ig like lectin 1 (Siglec1), transcript variant X1, mRNA
XM-021230956.2	2,03284973822277	5,44986794048368	49,6837547705721	9,06857002559041e-07	0,000305367506764149	XM_021230956.2	chromosome unknown C1orf162 homolog (CUNH1orf162), transcript variant X1, mRNA
XM-040746318.1	3,8245449972383	2,12176831007391	79,4287108526859	9,21496059735857e-07	0,000308416353956685	XM_040746318.1	sialic acid binding Ig like lectin 1 (Siglec1), transcript variant X4, mRNA
XM-040736539.1	1,5379782225489	7,39905910677498	49,4986626030353	9,31257921390916e-07	0,000309805948499349	XM_040736539.1	proteasome 20S subunit beta 10 (Psmb10), mRNA
XM-040744845.1	1,79768091481551	3,48416852910593	78,9092730794283	9,55001190501327e-07	0,000310952469153392	XM_040744845.1	interferon induced with helicase C domain 1 (Ifih1), transcript variant X2, mRNA
XM-040749971.1	-0,937205096110945	1,62489317670585	78,8878314984132	9,56414332309116e-07	0,000310952469153392	XM_040749971.1	bromodomain PHD finger transcription factor (Bptf), transcript variant X4, mRNA
XM-040754019.1	-1,31453491774653	1,23546483596791	78,7500687965828	9,65551913515592e-07	0,000310952469153392	XM_040754019.1	bromodomain containing 1 (Brd1), transcript variant X5, mRNA
XM-040737582.1	1,79176737935245	3,03568366595419	78,7253846794545	9,67199855349383e-07	0,000310952469153392	XM_040737582.1	DExD/H-box helicase 58 (Ddx58), transcript variant X2, mRNA
XM-040729579.1	1,86857794344393	2,63619237389567	78,6386169406037	9,73018536809263e-07	0,000310952469153392	XM_040729579.1	microtubule interacting and trafficking domain containing 1 (Mitd1), transcript variant X3, mRNA
XM-021232324.2	3,77342581183216	0,645440915858114	78,6320157096582	9,734628787688e-07	0,000310952469153392	XM_021232324.2	2'-5'-oligoadenylate synthetase 2 (Oas2), transcript variant X4, mRNA
XM-021231926.2	1,58630737522272	2,00897456005783	78,6222667066614	9,74119534324511e-07	0,000310952469153392	XM_021231926.2	absent in melanoma 2 (Aim2), transcript variant X3, mRNA
XM-021230960.2	2,17075550754916	2,80503638169634	78,0666180864775	1,01241000781898e-06	0,000320965098293312	XM_021230960.2	chromosome unknown C1orf162 homolog (CUNH1orf162), transcript variant X4, mRNA
NM-001281945.1	2,35857094501574	5,23272141471412	48,8875546284443	1,01711017313722e-06	0,000320965098293312	NM_001281945.1	eukaryotic translation initiation factor 2 alpha kinase 2 (Eif2ak2), transcript variant 1, mRNA
XM-040750386.1	2,58641374135263	6,15037036447837	77,8875754773657	1,02511821419147e-06	0,000321654137843804	XM_040750386.1	interferon-induced GTP-binding protein Mx1 (LOC101844121), transcript variant X1, mRNA
XM-005066203.4	-0,77371388027362	2,48207594482961	48,7871828859839	1,03202870975335e-06	0,000321992957443047	XM_005066203.4	dpy-19 like 4 (Dpy19l4), transcript variant X2, mRNA
XR-002384703.2	3,92676882084341	0,780301070562418	77,5633456245882	1,04860591092973e-06	0,000325327038343728	XR_002384703.2	2'-5'-oligoadenylate synthetase 2 (Oas2), transcript variant X2, misc_RNA
XM-040728783.1	-0,781442341565999	2,11310361287725	48,5580807634351	1,06699353028846e-06	0,000329121729054372	XM_040728783.1	ubinuclein 2 (Ubn2), transcript variant X1, mRNA
XM-005071885.4	-0,864945447426921	2,16163830851358	48,5211150792655	1,07275661360617e-06	0,000329121729054372	XM_005071885.4	ZFP62 zinc finger protein (Zfp62), transcript variant X1, mRNA
XM-040746317.1	3,87693495280386	2,04475792851244	77,1322378262831	1,08081018496725e-06	0,000329760561627799	XM_040746317.1	sialic acid binding Ig like lectin 1 (Siglec1), transcript variant X2, mRNA
XM-040757744.1	4,25493882258302	1,73394859923677	76,9945580992147	1,09133584801569e-06	0,00033114247731219	XM_040757744.1	T-cell ecto-ADP-ribosyltransferase 2 (LOC101839372), transcript variant X1, mRNA
XM-040749975.1	-0,942806472893888	1,63181529989176	76,5722228955534	1,12437354599836e-06	0,000339302757946522	XM_040749975.1	bromodomain PHD finger transcription factor (Bptf), transcript variant X8, mRNA
XR-005873716.1	4,04473838675024	2,10967580213898	76,0418144497609	1,16752345323167e-06	0,000349516297651785	XR_005873716.1	uncharacterized LOC121136665 (LOC121136665), ncRNA
XM-040754020.1	-1,32367437399413	1,23222258954223	75,9159502911918	1,17804306708508e-06	0,000349516297651785	XM_040754020.1	bromodomain containing 1 (Brd1), transcript variant X6, mRNA
XM-013111759.3	1,49990380197103	6,49760971171265	75,8716668029483	1,18177037396473e-06	0,000349516297651785	XM_013111759.3	immunity-related GTPase family M protein 1 (LOC101837226), transcript variant X3, mRNA
XM-040728142.1	1,58712651151435	-0,27013169601513	75,850755771631	1,18353519594531e-06	0,000349516297651785	XM_040728142.1	uncharacterized LOC101831404 (LOC101831404), transcript variant X6, mRNA
XM-013119771.3	-0,747407087124948	3,03723050067244	47,7798664684641	1,19588378243312e-06	0,000351284500005779	XM_013119771.3	mediator complex subunit 13L (Med13l), transcript variant X2, mRNA
XM-021227675.2	1,75613229685508	4,33407452616895	75,4668636694899	1,2164843719253e-06	0,000353598808803953	XM_021227675.2	epithelial stromal interaction 1 (Epsti1), transcript variant X4, mRNA
XM-040758014.1	-1,45755562665488	2,808594984236	47,6636353553457	1,21656840635867e-06	0,000353598808803953	XM_040758014.1	SFT2 domain containing 3 (Sft2d3), mRNA
XM-040731443.1	3,63147642587577	3,80990764291758	75,3294687888028	1,22853471057086e-06	0,000354838437932159	XM_040731443.1	2'-5'-oligoadenylate synthase-like protein 1 (LOC101822825), transcript variant X2, mRNA
XM-040735288.1	-0,755069721448722	3,39345698995591	75,2344802540085	1,23694678600283e-06	0,000354838437932159	XM_040735288.1	ankyrin repeat domain 11 (Ankrd11), transcript variant X4, mRNA
XM-040748502.1	2,5279458059184	6,95366580318153	75,1989585531187	1,24010970811435e-06	0,000354838437932159	XM_040748502.1	T-cell-specific guanine nucleotide triphosphate-binding protein 2-like (LOC121141308), mRNA
XM-040747264.1	2,05836829221925	5,59636198555582	75,0585542376021	1,25270380882447e-06	0,00035659440793053	XM_040747264.1	membrane-spanning 4-domains subfamily A member 6B (LOC110339949), transcript variant X4, mRNA
XM-021223587.2	1,71967142142989	2,17930504743992	74,9438804748211	1,26310013341404e-06	0,000357709957782857	XM_021223587.2	hematopoietic SH2 domain containing (Hsh2d), transcript variant X1, mRNA
XM-040750387.1	2,58313593142864	6,13986265462495	74,739114262462	1,28191435022192e-06	0,000361185908554364	XM_040750387.1	interferon-induced GTP-binding protein Mx1 (LOC101844121), transcript variant X2, mRNA
XM-040748504.1	2,71045881815876	3,55786113495732	74,5867029296883	1,29612942715853e-06	0,0003621438812965	XM_040748504.1	T-cell-specific guanine nucleotide triphosphate-binding protein 2 (LOC101836886), transcript variant X3, mRNA
XM-013110344.3	4,14961729006108	4,89052019021045	47,2104122498689	1,30107929188085e-06	0,0003621438812965	XM_013110344.3	interferon-induced protein with tetratricopeptide repeats 1 (LOC106020791), transcript variant X1, mRNA
XM-040748478.1	-0,763013679614399	2,38518401908798	47,1902446990626	1,30498754849347e-06	0,0003621438812965	XM_040748478.1	PWWP domain containing 2A (Pwwp2a), transcript variant X5, mRNA
XM-040748475.1	-0,758456311202789	2,3904917514796	47,1169739044897	1,3192960505496e-06	0,000364284025477757	XM_040748475.1	PWWP domain containing 2A (Pwwp2a), transcript variant X2, mRNA
XM-021227239.2	-0,755644200090593	2,29356137955178	46,9624620933742	1,35004034176603e-06	0,000369333502429813	XM_021227239.2	RNA binding motif protein 26 (Rbm26), transcript variant X2, mRNA
XM-021228665.2	1,04664767736255	3,38944685406164	74,0164938292015	1,35095913897621e-06	0,000369333502429813	XM_021228665.2	proteasome inhibitor subunit 1 (Psmf1), transcript variant X2, mRNA
XM-021231611.2	1,49197403972568	1,72994004643478	46,8836895824538	1,36601784213757e-06	0,000369655795729849	XM_021231611.2	interleukin 15 (Il15), transcript variant X2, mRNA
XM-040749304.1	3,90782262846573	2,64970503800438	46,8636913972625	1,37010722312773e-06	0,000369655795729849	XM_040749304.1	schlafen family member 11 (Slfn11), transcript variant X1, mRNA
XM-040740971.1	-1,14672904799076	1,34381611824381	73,8025830083427	1,37221929097166e-06	0,000369655795729849	XM_040740971.1	zinc finger protein 322 (LOC121138179), mRNA
XM-021230288.2	0,957105157965634	4,41519082360344	73,6290282571516	1,38975423111977e-06	0,000371343604785014	XM_021230288.2	mitochondrial ribosomal protein L30 (Mrpl30), transcript variant X2, mRNA
XM-005077087.4	1,67816066503901	5,74792529161476	46,7580578195494	1,39193332953966e-06	0,000371343604785014	XM_005077087.4	galectin 9 (Lgals9), transcript variant X1, mRNA
XM-005083877.4	-1,44417272495903	1,35800119244809	46,6928308231686	1,40560202440183e-06	0,000373187337478685	XM_005083877.4	SZT2 subunit of KICSTOR complex (Szt2), transcript variant X1, mRNA
XM-040749974.1	-0,918643272694072	1,62684548777561	73,0584883303084	1,44925859371386e-06	0,000382937112819397	XM_040749974.1	bromodomain PHD finger transcription factor (Bptf), transcript variant X7, mRNA
XM-040750930.1	1,05621585949209	1,81238793031884	46,452127040961	1,45733964304616e-06	0,000383238687845624	XM_040750930.1	WD repeat domain 53 (Wdr53), transcript variant X1, mRNA
XM-040734747.1	1,42267903579068	3,01750617110373	72,5992203232917	1,49931305347488e-06	0,000391162278156415	XM_040734747.1	caspase-1 (LOC101833858), transcript variant X2, mRNA
XM-013125836.3	2,14071772945258	5,00773273915848	72,5783309245236	1,50163702319933e-06	0,000391162278156415	XM_013125836.3	complement C4A (Rodgers blood group) (C4a), transcript variant X1, mRNA
XM-040749968.1	-0,908448718651892	1,62152771585589	72,1326026103182	1,55223544576561e-06	0,000400836243184796	XM_040749968.1	bromodomain PHD finger transcription factor (Bptf), transcript variant X1, mRNA
XM-040749970.1	-0,92087818623847	1,63040393705176	72,1234822404869	1,55329125093341e-06	0,000400836243184796	XM_040749970.1	bromodomain PHD finger transcription factor (Bptf), transcript variant X3, mRNA
XR-005869433.1	1,55774617395665	-0,2826728032823	71,8718053118797	1,58275776635115e-06	0,000406540534367329	XR_005869433.1	uncharacterized LOC101831404 (LOC101831404), transcript variant X4, misc_RNA
XM-040753232.1	-0,539874169591407	4,18890507472941	45,872508482395	1,59076240599864e-06	0,000406704921800319	XM_040753232.1	cullin 3 (Cul3), transcript variant X2, mRNA
XM-040736792.1	-1,75440083634719	1,55966758354786	45,8293423588362	1,60122536024132e-06	0,00040683840289832	XM_040736792.1	calcium voltage-gated channel subunit alpha1 A (Cacna1a), mRNA
XM-040741408.1	0,979475815734836	6,97743049105577	45,7790785612789	1,61350450353605e-06	0,00040683840289832	XM_040741408.1	lymphocyte antigen 96 (Ly96), mRNA
XM-040731532.1	-0,747197505826285	3,77240059734785	45,7505339002928	1,62052402507949e-06	0,00040683840289832	XM_040731532.1	mediator complex subunit 13L (Med13l), transcript variant X4, mRNA
XM-040742754.1	0,968323508269333	4,37917574399071	45,7496061843631	1,6207527277566e-06	0,00040683840289832	XM_040742754.1	FCF1 rRNA-processing protein (Fcf1), transcript variant X1, mRNA
XM-040758183.1	-1,35651798932051	4,10921472287846	45,6355139044527	1,64915243371051e-06	0,000412094090494249	XM_040758183.1	QKI, KH domain containing RNA binding (Qki), mRNA
XM-013121841.3	1,13125341979403	2,70343928584172	45,5890800436982	1,66086753612136e-06	0,000413152021688134	XM_013121841.3	chromosome unknown C19orf12 homolog (CUNH19orf12), transcript variant X1, mRNA
XR-005873374.1	1,13791520211853	4,40693342621176	71,0276698277149	1,68643664270362e-06	0,000417631287698048	XR_005873374.1	thioesterase superfamily member 6 (Them6), transcript variant X2, misc_RNA
XM-021223589.2	1,68131858053904	2,24003199048637	70,8706660684375	1,70657869328119e-06	0,000420732597132859	XM_021223589.2	hematopoietic SH2 domain containing (Hsh2d), transcript variant X4, mRNA
XM-040755682.1	1,94650063020094	1,81983433426831	45,3683297679449	1,71783257679538e-06	0,000421624827648657	XM_040755682.1	histone H2A type 1-B (LOC121143555), mRNA
XM-005088007.4	2,38500891287831	8,28678090561959	70,6996201911348	1,72884076996543e-06	0,000422411959719522	XM_005088007.4	interferon-inducible GTPase 1 (LOC101838193), mRNA
XR-005869434.1	1,57294701865541	-0,273198230898389	70,6425935640315	1,73633773099253e-06	0,000422411959719522	XR_005869434.1	uncharacterized LOC101831404 (LOC101831404), transcript variant X7, misc_RNA
XM-040738656.1	-1,24864796935705	0,550397832214847	70,2856355469042	1,78413155074598e-06	0,000429677120924829	XM_040738656.1	limb development membrane protein 1 (Lmbr1), transcript variant X7, mRNA
XM-005076696.4	-0,887950971213156	1,25568215522197	45,1087108284058	1,7876029782214e-06	0,000429677120924829	XM_005076696.4	RNA binding motif protein 41 (Rbm41), transcript variant X1, mRNA
XM-040742755.1	0,91160617341403	4,31071558060932	45,0754267857221	1,79677168748187e-06	0,000429677120924829	XM_040742755.1	FCF1 rRNA-processing protein (Fcf1), transcript variant X2, mRNA
XM-013112981.3	1,34215743906979	2,09979369587281	70,1890573870515	1,79732389782767e-06	0,000429677120924829	XM_013112981.3	PML nuclear body scaffold (Pml), transcript variant X5, mRNA
XM-005087080.4	1,69331306150473	2,13429370264138	69,8362235409235	1,8464921001232e-06	0,000439528791970706	XM_005087080.4	hematopoietic SH2 domain containing (Hsh2d), transcript variant X3, mRNA
XM-013122297.3	1,25856074184211	2,33994878290386	44,7322435305456	1,89439440870777e-06	0,00044899586620806	XM_013122297.3	proteasome 26S subunit, non-ATPase 10 (Psmd10), transcript variant X2, mRNA
XM-013121851.3	3,43939778298558	3,23774044189784	62,7344745222495	1,98265291089783e-06	0,000467906086971888	XM_013121851.3	guanylate-binding protein 4 (LOC101825087), transcript variant X1, mRNA
XM-005082558.4	-0,832554351076341	1,41223522404654	44,1794457604496	2,06418664085463e-06	0,000485075076827899	XM_005082558.4	zinc finger and BTB domain containing 14 (Zbtb14), transcript variant X1, mRNA
XM-040754312.1	2,18353243619431	3,89452827759382	68,1708895847762	2,10071141224107e-06	0,000489637929315675	XM_040754312.1	chromosome unknown C16orf92 homolog (CUNH16orf92), mRNA
XM-040728786.1	-0,822649830458696	2,41444738365468	44,0448635496214	2,10802135215178e-06	0,000489637929315675	XM_040728786.1	ubinuclein 2 (Ubn2), transcript variant X4, mRNA
XM-005071149.3	1,05613305425075	2,72933991597079	44,0382475559099	2,1102025781749e-06	0,000489637929315675	XM_005071149.3	podocalyxin like 2 (Podxl2), mRNA
XM-005073103.4	0,721668685734543	7,8213235002414	43,9943941935997	2,12472370651036e-06	0,000490944527064135	XM_005073103.4	cytochrome c oxidase subunit 4 isoform 1, mitochondrial (LOC101839655), transcript variant X1, mRNA
XM-040742851.1	0,629740654566029	4,38683020236459	43,8444130914126	2,17522646975349e-06	0,000498539952479793	XM_040742851.1	BBSome interacting protein 1 (Bbip1), transcript variant X3, mRNA
XM-013125754.3	-0,833288923714334	6,29716937890629	43,8110751142959	2,18663134039988e-06	0,000498539952479793	XM_013125754.3	purine rich element binding protein B (Purb), mRNA
XM-040755924.1	-1,01464881578129	1,08932271397118	43,7905377975497	2,19368996085766e-06	0,000498539952479793	XM_040755924.1	kinesin family member 13A (Kif13a), transcript variant X2, mRNA
XM-005070694.4	3,3330022544609	0,401576682360308	43,7904918290252	2,19370578829114e-06	0,000498539952479793	XM_005070694.4	autoimmune regulator (Aire), transcript variant X1, mRNA
XM-040728789.1	1,77408974138328	3,77092221412293	67,2723885891844	2,25465292459305e-06	0,00051029079142511	XM_040728789.1	poly(ADP-ribose) polymerase family member 12 (Parp12), transcript variant X2, mRNA
XM-013112980.3	1,32465711249902	2,06788459576201	67,100091535985	2,28564824089581e-06	0,000515194442674409	XM_013112980.3	PML nuclear body scaffold (Pml), transcript variant X3, mRNA
XM-005080191.4	1,40218018068759	4,0111716846418	43,3794740628045	2,34039465829722e-06	0,000525390059389454	XM_005080191.4	adenosine deaminase RNA specific (Adar), transcript variant X4, mRNA
XM-005064212.4	3,89033100852472	0,779216805880831	45,0971888217806	2,3567062507314e-06	0,000526909902795104	XM_005064212.4	dopamine receptor D4 (Drd4), mRNA
XM-021229403.2	-1,02006315689146	1,02515252500247	65,8426088820297	2,5274636448796e-06	0,000562809081954965	XM_021229403.2	zinc finger and BTB domain containing 21 (Zbtb21), transcript variant X3, mRNA
XM-040749977.1	-0,947111970359914	1,64453555218721	65,721842348983	2,5522125223779e-06	0,00056603768809557	XM_040749977.1	bromodomain PHD finger transcription factor (Bptf), transcript variant X10, mRNA
XM-021223713.2	0,848019696121219	3,37127827833751	65,4002638310693	2,61949795504974e-06	0,000578636620278667	XM_021223713.2	tripartite motif-containing protein 30A (LOC101822541), transcript variant X1, mRNA
XM-021231147.2	1,56466422251494	4,88767366040858	65,2488618268114	2,65188808252033e-06	0,000583457639319134	XM_021231147.2	galectin 9 (Lgals9), transcript variant X3, mRNA
XM-040749306.1	4,01635537376626	2,0127854548633	64,9179296615235	2,72431823969022e-06	0,000597014882812113	XM_040749306.1	schlafen family member 11 (Slfn11), transcript variant X3, mRNA
XM-040732592.1	1,36499536610775	8,14387282831852	64,8050012333147	2,74955819878311e-06	0,000600164434662445	XM_040732592.1	H-2 class I histocompatibility antigen, Q10 alpha chain (LOC101831377), transcript variant X3, mRNA
XM-021230959.2	2,09253116100968	2,8843824606278	64,6837947902274	2,7769508679903e-06	0,000603757223361796	XM_021230959.2	chromosome unknown C1orf162 homolog (CUNH1orf162), transcript variant X5, mRNA
XM-040748958.1	2,08870072037959	1,14363818806535	64,5939628086791	2,79745738601675e-06	0,000605830536021133	XM_040748958.1	basic leucine zipper ATF-like transcription factor 2 (Batf2), transcript variant X1, mRNA
XM-040734064.1	1,16986625164533	6,90592017927658	42,2102119726388	2,82035629669702e-06	0,000608403734878109	XM_040734064.1	leukocyte immunoglobulin-like receptor subfamily A member 6 (LOC106022319), transcript variant X1, mRNA
XM-040728591.1	-0,990825024217597	3,55413048789595	64,3051432891027	2,86458914194052e-06	0,000615541131418379	XM_040728591.1	putative RNA-binding protein Luc7-like 2 (LOC106022825), transcript variant X3, mRNA
XM-005077725.4	1,42765156116595	1,70988906073798	42,0850350080513	2,87786606738537e-06	0,000615997192656161	XM_005077725.4	interleukin 15 (Il15), transcript variant X1, mRNA
XM-040734841.1	1,38899625295822	1,68686733791728	41,8900472082194	2,97004408032641e-06	0,00063327302815423	XM_040734841.1	interleukin 15 (Il15), transcript variant X3, mRNA
XM-021223958.2	2,44893693653029	7,08772019219177	63,4324756543296	3,0790801411889e-06	0,000653996621988521	XM_021223958.2	bone marrow stromal cell antigen 2 (Bst2), transcript variant X1, mRNA
XM-013127269.3	0,911939106171836	8,13459455963098	41,6288589398717	3,09866213257467e-06	0,000655634167085454	XM_013127269.3	splicing factor 3b subunit 5 (Sf3b5), mRNA
XM-005080190.4	1,40531424368405	4,050171967869	41,4796605406418	3,17488284130214e-06	0,000669197442855226	XM_005080190.4	adenosine deaminase RNA specific (Adar), transcript variant X3, mRNA
XM-005064093.3	1,28847570611767	6,936340880286	41,4115041617191	3,2103883070136e-06	0,000674108303674977	XM_005064093.3	unc-93 homolog B1, TLR signaling regulator (Unc93b1), mRNA
XM-021229763.2	-1,26535602696075	4,16053659122135	41,3741091784989	3,23005489649785e-06	0,000675668756076505	XM_021229763.2	uncharacterized LOC110341726 (LOC110341726), mRNA
XR-005881237.1	1,4189258607244	0,900223492517805	62,6044018696724	3,30002755766762e-06	0,000685431444333472	XR_005881237.1	uncharacterized LOC121143924 (LOC121143924), ncRNA
XM-021227023.2	1,83374175139897	6,38430421121543	41,223438874372	3,3106527083486e-06	0,000685431444333472	XM_021227023.2	ring finger protein 213 (Rnf213), transcript variant X1, mRNA
XM-013116668.3	1,36672164585362	2,55325360505559	62,5283207840183	3,32123530961302e-06	0,000685431444333472	XM_013116668.3	zinc finger NFX1-type containing 1 (Znfx1), transcript variant X3, mRNA
XM-005076945.4	2,2424763153084	5,1278243939941	41,1853022852804	3,3314033124775e-06	0,000685431444333472	XM_005076945.4	schlafen family member 5 (Slfn5), mRNA
XM-005076417.4	-0,932305005070529	2,72353197843279	41,1717991364275	3,33878492187643e-06	0,000685431444333472	XM_005076417.4	abraxas 1, BRCA1 A complex subunit (Abraxas1), transcript variant X1, mRNA
XM-021232323.2	3,79948433751806	0,854897227037868	62,3982899227884	3,35784903370131e-06	0,000686792055693041	XM_021232323.2	2'-5'-oligoadenylate synthetase 2 (Oas2), transcript variant X3, mRNA
XM-040748214.1	0,678648281192126	8,404600721408	41,0584956408918	3,40143925371453e-06	0,00069314052157613	XM_040748214.1	elongin B (Elob), mRNA
XM-040729582.1	1,81228482625154	1,90328085137917	62,1741721791557	3,42206099335013e-06	0,000694779030502823	XM_040729582.1	microtubule interacting and trafficking domain containing 1 (Mitd1), transcript variant X6, mRNA
XM-040734748.1	1,50736845665383	2,70453244858898	62,1304429415246	3,43475542701417e-06	0,000694801954950296	XM_040734748.1	caspase-1 (LOC101833858), transcript variant X3, mRNA
XM-040748705.1	1,6162302894576	2,31376540033148	61,1946299538054	3,719977222487e-06	0,00074975190560081	XM_040748705.1	immunity-related GTPase family M protein 1 (LOC101837226), transcript variant X1, mRNA
XM-013126870.3	1,06491401494041	3,40048633489384	61,0034470754256	3,78157740480834e-06	0,000755182574495835	XM_013126870.3	TNF alpha induced protein 3 (Tnfaip3), transcript variant X2, mRNA
NM-001281635.1	4,05796225824635	6,2026891032218	40,4095632574791	3,78624897777932e-06	0,000755182574495835	NM_001281635.1	myxovirus (influenza virus) resistance 2 (mouse) (Mx2), mRNA
XM-040737310.1	1,10141952887993	-0,391864474712242	60,9838854554918	3,7879467828362e-06	0,000755182574495835	XM_040737310.1	sperm motility kinase X-like (LOC121136631), transcript variant X1, mRNA
XM-013124728.3	1,42229748783637	3,37263194892318	60,8677532042166	3,82601754964701e-06	0,000760028752380239	XM_013124728.3	solute carrier family 2 member 6 (Slc2a6), transcript variant X2, mRNA
XM-013116666.3	1,36422606050366	2,57011807579225	60,779856795406	3,85512742426318e-06	0,00076306651210577	XM_013116666.3	zinc finger NFX1-type containing 1 (Znfx1), transcript variant X2, mRNA
XR-005878121.1	1,86342394026645	1,66070307982236	60,7320895467571	3,87105495543727e-06	0,000763482638782384	XR_005878121.1	uncharacterized LOC110342990 (LOC110342990), transcript variant X5, misc_RNA
XM-040752103.1	1,95910835927288	2,61918209588629	60,6059266760731	3,91349140074586e-06	0,00076910551286402	XM_040752103.1	chromosome unknown C1orf162 homolog (CUNH1orf162), transcript variant X2, mRNA
XM-013113128.3	2,43125910570192	6,59711294727237	60,472236249559	3,95905033715685e-06	0,000775299985174291	XM_013113128.3	galectin 3 binding protein (Lgals3bp), transcript variant X1, mRNA
XM-005076891.4	0,750687819282663	4,32714136087208	40,097723560198	3,9880622179145e-06	0,000778221724106397	XM_005076891.4	spindle and kinetochore associated complex subunit 2 (Ska2), mRNA
XM-013112267.3	3,84641854963122	6,81351519306396	40,0518392396602	4,01874656758906e-06	0,00077879471614013	XM_013112267.3	interferon induced protein with tetratricopeptide repeats 2 (Ifit2), mRNA
NM-001281656.1	3,49244094640556	1,25638532227128	60,243173105345	4,03854936031075e-06	0,00077879471614013	NM_001281656.1	apolipoprotein B mRNA editing enzyme catalytic subunit 1 (Apobec1), mRNA
XM-021233884.2	1,12135678618706	2,08348467850908	60,2238004623152	4,04535743625317e-06	0,00077879471614013	XM_021233884.2	chromosome unknown C19orf12 homolog (CUNH19orf12), transcript variant X3, mRNA
XM-021225072.2	2,24095279897234	2,47972975973307	60,2179716770564	4,04740843713272e-06	0,00077879471614013	XM_021225072.2	histone H3 (LOC110340247), mRNA
XR-002382947.2	-0,822742662778631	0,956914585293575	60,1572572705713	4,06884421398655e-06	0,000780200878031921	XR_002382947.2	uncharacterized LOC106021201 (LOC106021201), transcript variant X1, ncRNA
XM-005078248.4	2,16636979799384	9,44438834974106	39,8987856980495	4,12299775550336e-06	0,000782921331051636	XM_005078248.4	myeloid cell nuclear differentiation antigen (Mnda), mRNA
XM-040749315.1	1,35979660505012	0,0473561502942684	59,9174059206288	4,1548245594853e-06	0,000782921331051636	XM_040749315.1	schlafen family member 12-like (LOC121141437), transcript variant X5, mRNA
XM-013113289.3	-0,966799726949858	2,53818247090085	39,8408144519871	4,16326080654401e-06	0,000782921331051636	XM_013113289.3	bromodomain PHD finger transcription factor (Bptf), transcript variant X12, mRNA
XM-040750271.1	4,05334399283677	5,22166427075645	59,8412500237388	4,18256426349996e-06	0,000782921331051636	XM_040750271.1	MX dynamin like GTPase 1 (Mx1), transcript variant X5, mRNA
XM-040750267.1	4,05334499823071	5,22048046417772	59,834816304829	4,18491757094885e-06	0,000782921331051636	XM_040750267.1	MX dynamin like GTPase 1 (Mx1), transcript variant X1, mRNA
XM-040742239.1	2,81324534440207	2,93934476156072	39,8072704680251	4,18675633311709e-06	0,000782921331051636	XM_040742239.1	DExD/H-box helicase 60 (Ddx60), transcript variant X6, mRNA
XM-021225729.2	2,42323204839233	5,84040623754824	59,8090029146126	4,19437498678856e-06	0,000782921331051636	XM_021225729.2	membrane-spanning 4-domains subfamily A member 4D (LOC101824907), mRNA
XM-040731373.1	3,83366805185506	8,0823157217822	59,745550865631	4,21772795216512e-06	0,000782921331051636	XM_040731373.1	2'-5'-oligoadenylate synthase 1A (LOC106021992), mRNA
XM-040750215.1	2,01649929248477	2,9143627405004	59,7433586067145	4,218537487051e-06	0,000782921331051636	XM_040750215.1	secreted and transmembrane protein 1A (LOC101836439), transcript variant X1, mRNA
XM-040730363.1	-0,760072634630434	1,6952032808243	39,7533894368023	4,22480364793183e-06	0,000782921331051636	XM_040730363.1	vacuolar protein sorting 13 homolog B (Vps13b), transcript variant X1, mRNA
XM-040750269.1	4,04189010219805	5,21901254622825	59,554687096286	4,28888878891552e-06	0,000792139111970136	XM_040750269.1	MX dynamin like GTPase 1 (Mx1), transcript variant X3, mRNA
XM-040755564.1	1,57509659462567	-0,412699701537995	59,4001805872676	4,34751639730748e-06	0,000796488554997951	XM_040755564.1	aldo-keto reductase family 1 member C13 (LOC101839380), transcript variant X2, mRNA
XM-040728784.1	-0,822665730312558	1,92470335362824	59,3908908127353	4,35107095529339e-06	0,000796488554997951	XM_040728784.1	ubinuclein 2 (Ubn2), transcript variant X2, mRNA
XM-040757803.1	1,55490384711582	3,81109488848039	59,3787887542407	4,35570664220957e-06	0,000796488554997951	XM_040757803.1	epithelial stromal interaction 1 (Epsti1), transcript variant X3, mRNA
XM-040750268.1	4,0586744619493	5,27975921678343	59,1194406631677	4,45644122288143e-06	0,000807823597066641	XM_040750268.1	MX dynamin like GTPase 1 (Mx1), transcript variant X2, mRNA
XM-040756871.1	2,34285990496213	1,31565075651383	59,1127356141889	4,45908120284691e-06	0,000807823597066641	XM_040756871.1	interferon-induced very large GTPase 1-like (LOC101833568), mRNA
XM-040737586.1	1,57581218170944	3,16704212502438	59,1063978345758	4,4615782468732e-06	0,000807823597066641	XM_040737586.1	DExD/H-box helicase 58 (Ddx58), transcript variant X3, mRNA
XM-021230958.2	1,94189710043751	2,57006655172493	58,9474002623401	4,52475662475249e-06	0,000816585489690626	XM_021230958.2	chromosome unknown C1orf162 homolog (CUNH1orf162), transcript variant X3, mRNA
XM-040751813.1	1,23229492988722	1,5172022390407	58,8949616619738	4,5458206316701e-06	0,000817714653300813	XM_040751813.1	TRAF interacting protein with forkhead associated domain (Tifa), transcript variant X4, mRNA
XM-005082024.4	0,640510233687286	3,55398122460693	39,2093848630218	4,63107098048104e-06	0,000830345012422353	XM_005082024.4	transmembrane protein 18 (Tmem18), transcript variant X1, mRNA
XM-005087082.4	0,949371649947376	7,42823145265312	39,1017104331574	4,71649129793836e-06	0,000841415140607156	XM_005087082.4	family with sequence similarity 32 member A (Fam32a), mRNA
XM-021226178.2	4,08914548269335	2,77029792988458	58,4640660244251	4,72328504976493e-06	0,000841415140607156	XM_021226178.2	interferon alpha-inducible protein 27-like protein 2A (LOC106020766), mRNA
XM-040730469.1	1,87443411253497	0,967232422259502	58,1547045272854	4,85566235351352e-06	0,000862215748586595	XM_040730469.1	dendrocyte expressed seven transmembrane protein (LOC101830513), transcript variant X2, mRNA
XM-040749311.1	2,0155091969199	-0,803389993360373	58,0522010070553	4,9004704824167e-06	0,000867383275387756	XM_040749311.1	schlafen family member 12-like (LOC121141437), transcript variant X1, mRNA
XM-040730882.1	1,11560563302303	0,95769915392304	58,0134867115957	4,91751869709972e-06	0,000867558646570408	XM_040730882.1	NLR family CARD domain containing 4 (Nlrc4), transcript variant X2, mRNA
XR-005875743.1	-1,3835226574204	-0,138577245789838	57,978734337007	4,93288090364893e-06	0,000867558646570408	XR_005875743.1	uncharacterized LOC110340730 (LOC110340730), ncRNA
XM-040755562.1	0,897258177788318	3,88116307854684	57,8021975042538	5,01178415971548e-06	0,000878637360114691	XM_040755562.1	aldo-keto reductase family 1 member C13 (LOC101838853), transcript variant X3, mRNA
XM-040730808.1	2,83852628617518	4,86146044263563	38,7024462085789	5,04875373566295e-06	0,000878812522144896	XM_040730808.1	cytidine/uridine monophosphate kinase 2 (Cmpk2), mRNA
XM-040742499.1	1,3462920758475	5,27750195932537	38,6827439558157	5,06580581018963e-06	0,000878812522144896	XM_040742499.1	tryptophanyl-tRNA synthetase 1 (Wars1), transcript variant X2, mRNA
XM-040737580.1	1,83247867998319	4,37440526012417	38,6646361466544	5,08153398192234e-06	0,000878812522144896	XM_040737580.1	DExD/H-box helicase 58 (Ddx58), transcript variant X1, mRNA
XM-040730809.1	4,4228576363662	5,52049088632224	38,6553644942133	5,08960805710458e-06	0,000878812522144896	XM_040730809.1	radical S-adenosyl methionine domain containing 2 (Rsad2), mRNA
XR-005872383.1	1,52296665459757	3,17636156634623	57,625236195558	5,09235127999361e-06	0,000878812522144896	XR_005872383.1	uncharacterized LOC121135172 (LOC121135172), ncRNA
XR-001196261.3	1,22801704260779	3,04868268919537	57,5092762819014	5,14596112076898e-06	0,000885297685150611	XR_001196261.3	uncharacterized LOC106020859 (LOC106020859), ncRNA
XM-040756371.1	0,755723301624818	7,63684671707819	38,4479898448073	5,2739487700211e-06	0,000902031023110424	XM_040756371.1	transmembrane protein 50A (Tmem50a), mRNA
XM-040742498.1	1,37363741789492	5,29037586743325	38,4400940630559	5,28111169257728e-06	0,000902031023110424	XM_040742498.1	tryptophanyl-tRNA synthetase 1 (Wars1), transcript variant X1, mRNA
XM-021233885.2	1,10844855183071	2,03751842684002	57,1840860894377	5,29983108166667e-06	0,000902031023110424	XM_021233885.2	chromosome unknown C19orf12 homolog (CUNH19orf12), transcript variant X6, mRNA
XM-040742834.1	-0,994192311500332	4,36412930310581	57,1584447054109	5,31218931499114e-06	0,000902031023110424	XM_040742834.1	programmed cell death 4 (Pdcd4), transcript variant X2, mRNA
XM-040746985.1	-0,991580398262325	3,08992606440872	38,3770233919714	5,33871532995905e-06	0,000902031023110424	XM_040746985.1	transcriptional adaptor 2B (Tada2b), mRNA
XM-021227242.2	-0,752776074052163	1,38072244426169	57,098459232581	5,34123106904803e-06	0,000902031023110424	XM_021227242.2	RNA binding motif protein 26 (Rbm26), transcript variant X4, mRNA
XM-013112728.3	-0,912068945374863	4,19864731202952	56,8982704669562	5,43949436009502e-06	0,000915825111408193	XM_013112728.3	nuclear receptor subfamily 3 group C member 1 (Nr3c1), transcript variant X5, mRNA
XM-021232526.2	-1,10243314865216	-0,0886841113375444	56,7767222866083	5,50018032196894e-06	0,000923227836171467	XM_021232526.2	kelch like family member 17 (Klhl17), transcript variant X2, mRNA
XM-005077992.4	-0,559118467348337	5,26108446107766	38,1637776459454	5,53867267433689e-06	0,000926871696265395	XM_005077992.4	NIPBL cohesin loading factor (Nipbl), transcript variant X1, mRNA
XM-005067069.4	-0,972077984906914	2,53093936887743	38,135686954895	5,56562346307854e-06	0,000928567945997128	XM_005067069.4	bromodomain containing 1 (Brd1), transcript variant X2, mRNA
XM-021227244.2	-0,750168345529707	1,38010075535017	56,5704504607183	5,60497468957614e-06	0,000928752824523156	XM_021227244.2	RNA binding motif protein 26 (Rbm26), transcript variant X5, mRNA
XM-040749313.1	1,99511011789288	-0,843666363659898	56,5698562017014	5,60527992767887e-06	0,000928752824523156	XM_040749313.1	schlafen family member 12-like (LOC121141437), transcript variant X3, mRNA
XM-040747261.1	2,0973305544296	5,3174440340241	56,5462031054829	5,61744490327384e-06	0,000928752824523156	XM_040747261.1	membrane-spanning 4-domains subfamily A member 6B (LOC110339949), transcript variant X3, mRNA
XM-013116246.3	0,983169302855763	2,34833707387844	56,4959608944404	5,64338670579547e-06	0,000928752824523156	XM_013116246.3	tripartite motif containing 21 (Trim21), transcript variant X2, mRNA
XM-040748112.1	-0,610703903132927	3,40605182051613	38,0478634347571	5,65082118353941e-06	0,000928752824523156	XM_040748112.1	ubiquitin specific peptidase 7 (Usp7), transcript variant X4, mRNA
XM-021227240.2	-0,761585455143422	1,38055695211042	56,4271205028715	5,67915754986826e-06	0,000930640345797996	XM_021227240.2	RNA binding motif protein 26 (Rbm26), transcript variant X3, mRNA
XM-040732713.1	1,67310782186885	3,2286719446322	56,3918282504302	5,69759813078281e-06	0,000930899879214052	XM_040732713.1	SAM and HD domain containing deoxynucleoside triphosphate triphosphohydrolase 1 (Samhd1), transcript variant X3, mRNA
XM-040728785.1	-0,799911736122132	1,90674874050941	56,3556977742073	5,71654873645754e-06	0,000931240965846994	XM_040728785.1	ubinuclein 2 (Ubn2), transcript variant X3, mRNA
XM-021227243.2	-0,75869807396895	1,37980088663886	56,2999051471705	5,74595615484111e-06	0,000933278478514545	XM_021227243.2	RNA binding motif protein 26 (Rbm26), transcript variant X6, mRNA
XM-040746320.1	-0,755543721104641	3,05210176483642	37,8622029732542	5,83570891054285e-06	0,000945076800222341	XM_040746320.1	protein prenyltransferase alpha subunit repeat containing 1 (Ptar1), mRNA
XM-021233886.2	1,09249947365332	2,03603213293353	56,0888782165617	5,85878478653176e-06	0,000946039564477865	XM_021233886.2	chromosome unknown C19orf12 homolog (CUNH19orf12), transcript variant X5, mRNA
XM-021231958.2	1,13744512895021	0,37293922950577	55,9874013945731	5,91395536315709e-06	0,000952164055320662	XM_021231958.2	mitochondrial ribosomal protein L19 (Mrpl19), transcript variant X3, mRNA
XM-040730883.1	1,06199634163591	0,960742323869356	55,9019351627343	5,96088962158146e-06	0,000955284234653566	XM_040730883.1	NLR family CARD domain containing 4 (Nlrc4), transcript variant X3, mRNA
XR-005869927.1	-1,76314737727447	0,942777672537869	55,8677106742977	5,97980533295186e-06	0,000955284234653566	XR_005869927.1	uncharacterized LOC121133160 (LOC121133160), ncRNA
XR-005878184.1	5,15370190867663	-0,603508744455686	55,8478991766034	5,99078689279006e-06	0,000955284234653566	XR_005878184.1	uncharacterized LOC121141310 (LOC121141310), ncRNA
XR-005874806.1	2,02796585648918	-0,0391470337373537	55,8267632264907	6,00252841925227e-06	0,000955284234653566	XR_005874806.1	uncharacterized LOC121137530 (LOC121137530), ncRNA
XM-040729581.1	1,81473417071368	1,90083425806703	55,7273009013045	6,05814203058812e-06	0,000961364469819536	XM_040729581.1	microtubule interacting and trafficking domain containing 1 (Mitd1), transcript variant X5, mRNA
XM-040750270.1	4,07768577953645	5,33054828868283	55,4881386922461	6,19433384949242e-06	0,000979836256732553	XM_040750270.1	MX dynamin like GTPase 1 (Mx1), transcript variant X4, mRNA
XM-013119992.3	-1,11002181823448	-0,0852386399670338	55,4609681775607	6,21002987571334e-06	0,000979836256732553	XM_013119992.3	kelch like family member 17 (Klhl17), transcript variant X3, mRNA
XR-002385429.2	-1,46841239579837	0,263265264682841	55,3141025263535	6,29567565032223e-06	0,000990519635650697	XR_002385429.2	uncharacterized LOC110343222 (LOC110343222), ncRNA
XM-040749240.1	-0,742514866715034	1,39191212761926	55,2419397490112	6,3382598485249e-06	0,000991780358622088	XM_040749240.1	RNA binding motif protein 26 (Rbm26), transcript variant X8, mRNA
NM-001281685.1	1,91343004559155	6,71042552320595	37,3874321789628	6,33960717430098e-06	0,000991780358622088	NM_001281685.1	signal transducer and activator of transcription 1 (Stat1), mRNA
XM-040735300.1	-0,785845199301165	4,26778553692233	37,3581878434055	6,37218008856766e-06	0,000992630794058982	XM_040735300.1	ankyrin repeat domain 11 (Ankrd11), transcript variant X8, mRNA
XM-013120114.3	-1,03009779115975	3,60492012818262	55,1700889006706	6,3809925375007e-06	0,000992630794058982	XM_013120114.3	G protein-coupled receptor 183 (Gpr183), transcript variant X1, mRNA
XM-040729130.1	1,02609044745265	2,58664752562686	37,2927690413308	6,44571569450703e-06	0,00099782928041504	XM_040729130.1	StAR related lipid transfer domain containing 5 (Stard5), transcript variant X2, mRNA
XM-013115634.3	-0,721962514873861	3,49571838315174	55,0317637751535	6,46420557032014e-06	0,00099782928041504	XM_013115634.3	ankyrin repeat domain 11 (Ankrd11), transcript variant X5, mRNA
XM-040750824.1	-0,507045473402081	4,81764860084042	37,2725640175046	6,46861658678444e-06	0,00099782928041504	XM_040750824.1	glycogen synthase kinase 3 beta (Gsk3b), transcript variant X2, mRNA
XM-040755923.1	-1,04912906548107	1,13921689953127	37,1729160392312	6,58288169772783e-06	0,00101257479007991	XM_040755923.1	kinesin family member 13A (Kif13a), transcript variant X1, mRNA
XR-005879968.1	-1,64986728508108	-0,370520049804888	54,7860216827332	6,61516538448247e-06	0,00101257479007991	XR_005879968.1	uncharacterized LOC121142856 (LOC121142856), ncRNA
XM-021229019.2	-0,775929524933589	4,24251785746161	37,1416306079146	6,61921445782356e-06	0,00101257479007991	XM_021229019.2	ankyrin repeat domain 11 (Ankrd11), transcript variant X7, mRNA
XM-040732457.1	1,3584397064264	8,79735684046332	54,6394340021011	6,70716241369439e-06	0,00102319430147475	XM_040732457.1	H-2 class I histocompatibility antigen, L-D alpha chain (LOC101823249), transcript variant X3, mRNA
XM-005068306.4	0,65696996681692	5,20694510256551	37,0484398218136	6,72875799509448e-06	0,00102366096837768	XM_005068306.4	SIVA1 apoptosis inducing factor (Siva1), transcript variant X2, mRNA
XM-040751604.1	1,98952125605209	5,25744220875774	54,5068793405757	6,79163330366991e-06	0,00103038779549963	XM_040751604.1	interferon induced protein 44 like (Ifi44l), transcript variant X2, mRNA
XM-005066748.4	0,956145497044195	4,8869041997623	36,9139046054749	6,89044695623235e-06	0,00104251518550952	XM_005066748.4	valosin containing protein interacting protein 1 (Vcpip1), mRNA
XM-005064687.4	-0,990551221302994	4,58524820423899	36,8391830062097	6,98209895128105e-06	0,00105349571717362	XM_005064687.4	egl-9 family hypoxia inducible factor 1 (Egln1), mRNA
XM-005070966.4	0,787307711082354	6,86275956807183	36,7093344508502	7,14458656463595e-06	0,00107507533636364	XM_005070966.4	esterase D (Esd), mRNA
XM-040734311.1	0,736766635380635	8,25285996799892	36,6283148310871	7,24808379173955e-06	0,00108768526987779	XM_040734311.1	glia maturation factor gamma (Gmfg), transcript variant X2, mRNA
XM-040754721.1	0,978321376075757	3,6070406248006	36,5842538998435	7,30506263066283e-06	0,00109326498296944	XM_040754721.1	DNA primase subunit 1 (Prim1), mRNA
XM-040753555.1	1,29836752952741	-0,0626643642387306	53,6314710952891	7,38155361415477e-06	0,00110172680212995	XM_040753555.1	CASP8 and FADD like apoptosis regulator (Cflar), transcript variant X3, mRNA
XM-040749524.1	-0,776860762310841	1,4037748045283	53,4376842116285	7,52006116714059e-06	0,0011193742800382	XM_040749524.1	RNA binding motif protein 26 (Rbm26), transcript variant X14, mRNA
XM-040738590.1	-1,22568766648136	2,6072631651191	53,2366941252584	7,66691513814423e-06	0,00113738995315803	XM_040738590.1	forkhead box P1 (Foxp1), transcript variant X1, mRNA
XM-040735372.1	-0,777352095742589	1,11868077045218	53,2159183346647	7,68228401651356e-06	0,00113738995315803	XM_040735372.1	CBFA2/RUNX1 partner transcriptional co-repressor 3 (Cbfa2t3), transcript variant X4, mRNA
XM-013121808.3	-0,65013284709902	2,52260329602437	36,2698060781801	7,72635101299376e-06	0,00114085563727692	XM_013121808.3	zinc finger protein 146 (Znf146), transcript variant X1, mRNA
XM-040757081.1	5,66843011544386	-0,146495526766921	53,0823009350683	7,78198646597531e-06	0,00114600645492539	XM_040757081.1	dynein light chain Tctex-type family member 5 (Dynlt5), transcript variant X2, mRNA
XM-040735380.1	-0,767434717501292	1,14161989317254	53,0424487177599	7,81201360548795e-06	0,00114736872167411	XM_040735380.1	CBFA2/RUNX1 partner transcriptional co-repressor 3 (Cbfa2t3), transcript variant X6, mRNA
XM-021227791.2	3,32883860110665	5,22335727507773	52,9358516659287	7,89299378596921e-06	0,00115618750354473	XM_021227791.2	interferon regulatory factor 7 (Irf7), transcript variant X2, mRNA
XM-021229007.2	-0,781277309617439	1,12651140438992	52,8054104174819	7,99341747123415e-06	0,00116780022865459	XM_021229007.2	CBFA2/RUNX1 partner transcriptional co-repressor 3 (Cbfa2t3), transcript variant X2, mRNA
XR-005875243.1	-1,26777897777398	1,01544399143469	36,0323632492117	8,06224732521809e-06	0,00117392877033387	XR_005875243.1	uncharacterized LOC121137997 (LOC121137997), ncRNA
XM-040751811.1	1,22307917763176	1,48774520769389	52,6854108353736	8,08711437718324e-06	0,00117392877033387	XM_040751811.1	TRAF interacting protein with forkhead associated domain (Tifa), transcript variant X2, mRNA
XM-040750424.1	-0,672249660373179	1,46257450971439	52,664973106858	8,10319912942499e-06	0,00117392877033387	XM_040750424.1	tetratricopeptide repeat domain 3 (Ttc3), transcript variant X5, mRNA
XM-040753231.1	-0,665877323477109	4,59166553753179	35,9923680363854	8,12039675263543e-06	0,00117392877033387	XM_040753231.1	cullin 3 (Cul3), transcript variant X1, mRNA
XM-021231947.2	4,0335922218139	7,39274002058315	35,9274378648792	8,21578774132331e-06	0,00118417584265861	XM_021231947.2	SLAM family member 9 (Slamf9), transcript variant X1, mRNA
XM-040751814.1	1,22059509587563	1,48904304259221	52,5002975599162	8,23416492070306e-06	0,00118417584265861	XM_040751814.1	TRAF interacting protein with forkhead associated domain (Tifa), transcript variant X5, mRNA
XM-013114015.3	1,77934348782622	5,29175881684293	35,8400196896559	8,34617584288655e-06	0,00119716679155212	XM_013114015.3	epithelial stromal interaction 1 (Epsti1), transcript variant X1, mRNA
XM-005077563.4	0,85775924649508	7,14986535950196	35,8126435067171	8,38747702491563e-06	0,00119997417415529	XM_005077563.4	ubiquitin conjugating enzyme E2 L3 (Ube2l3), transcript variant X1, mRNA
XM-040735388.1	-0,771318494599307	1,12132812570234	52,2714508818587	8,4202678995875e-06	0,00120097633769956	XM_040735388.1	CBFA2/RUNX1 partner transcriptional co-repressor 3 (Cbfa2t3), transcript variant X8, mRNA
XM-040729848.1	-1,25237931415423	1,71237317764496	35,7656056202197	8,4589687614798e-06	0,00120097633769956	XM_040729848.1	F-box and leucine rich repeat protein 12 (Fbxl12), transcript variant X1, mRNA
XM-040732107.1	2,56535966364112	3,51317873421793	52,2159710184832	8,4661178381459e-06	0,00120097633769956	XM_040732107.1	H-2 class I histocompatibility antigen, Q10 alpha chain-like (LOC106023121), transcript variant X2, mRNA
XM-040742641.1	-0,813348243669883	2,46519945400906	52,1727653798607	8,50202486345479e-06	0,00120097633769956	XM_040742641.1	forkhead box N3 (Foxn3), transcript variant X3, mRNA
XM-021224663.2	3,59295502236957	6,15727455312063	52,1713325508992	8,50321867377456e-06	0,00120097633769956	XM_021224663.2	apolipoprotein B mRNA editing enzyme catalytic subunit 1 (Apobec1), transcript variant X1, mRNA
XM-005077850.4	1,0455143127515	2,5912392877418	35,6537753296786	8,6316526623625e-06	0,00121600608833241	XM_005077850.4	StAR related lipid transfer domain containing 5 (Stard5), transcript variant X1, mRNA
XM-005064872.4	-0,664636293174808	5,37937815828783	35,6388508610627	8,65499128669873e-06	0,00121619144737061	XM_005064872.4	tripartite motif containing 44 (Trim44), transcript variant X2, mRNA
XM-040749961.1	1,22123287247098	3,8398856756744	51,8980285646806	8,73453214523565e-06	0,00122425330758501	XM_040749961.1	mast cell immunoglobulin like receptor 1 (Milr1), transcript variant X3, mRNA
XM-040731267.1	1,21306481417031	4,22111663390627	51,7852998102434	8,83206350792972e-06	0,00123478955737193	XM_040731267.1	TRAF-type zinc finger domain containing 1 (Trafd1), transcript variant X2, mRNA
XM-021222989.2	1,37322905857798	2,33771060378546	51,7546584918121	8,85879209554703e-06	0,00123539882496083	XM_021222989.2	gasdermin D (Gsdmd), transcript variant X2, mRNA
XM-021229734.2	1,3873219136178	1,8347871464241	51,7151300291888	8,89341181629859e-06	0,00123631603597204	XM_021229734.2	zinc finger NFX1-type containing 1 (Znfx1), transcript variant X4, mRNA
XR-005877153.1	-1,03585114453455	1,07221731377338	51,6960895678451	8,91014382002159e-06	0,00123631603597204	XR_005877153.1	uncharacterized LOC121140363 (LOC121140363), ncRNA
XM-040748501.1	2,68866319084031	6,13925339249787	51,5167983018019	9,06950322968505e-06	0,00125320998917175	XM_040748501.1	uncharacterized LOC101823002 (LOC101823002), mRNA
XM-040735362.1	-0,776304389304368	1,11296555055429	51,4945870309914	9,08947468996817e-06	0,00125320998917175	XM_040735362.1	CBFA2/RUNX1 partner transcriptional co-repressor 3 (Cbfa2t3), transcript variant X3, mRNA
XM-021222987.2	1,36317559017232	2,31612350352089	51,4829280765597	9,09997837277038e-06	0,00125320998917175	XM_021222987.2	gasdermin D (Gsdmd), transcript variant X1, mRNA
XM-040742713.1	0,668989059749035	2,66248941660194	51,3888671514053	9,18523628972165e-06	0,00126180469866564	XM_040742713.1	intraflagellar transport 43 (Ift43), transcript variant X2, mRNA
XM-013119922.3	-0,781353106366647	1,80875861467893	51,2859399285871	9,27959529076363e-06	0,00127160389661819	XM_013119922.3	terminal nucleotidyltransferase 4B (Tent4b), transcript variant X1, mRNA
XM-040736406.1	2,8470109114622	0,562573398239375	51,0184408496556	9,53013608128911e-06	0,00130270355186413	XM_040736406.1	apolipoprotein L6 (LOC101832069), transcript variant X3, mRNA
XM-040751548.1	3,24047939065065	4,89654918684385	50,9749804442342	9,57157873412031e-06	0,00130513793583472	XM_040751548.1	interferon regulatory factor 7 (Irf7), transcript variant X4, mRNA
XM-040736414.1	1,38403178175883	2,34080124357736	50,7499538472692	9,78953335053405e-06	0,0013264967569374	XM_040736414.1	gasdermin D (Gsdmd), transcript variant X4, mRNA
XM-040729852.1	-1,25674245397698	1,71297100353533	34,9501270191457	9,81168255867296e-06	0,0013264967569374	XM_040729852.1	F-box and leucine rich repeat protein 12 (Fbxl12), transcript variant X5, mRNA
XM-021231073.2	-0,981215415198893	1,58036748414554	50,7232720373766	9,8157567542752e-06	0,0013264967569374	XM_021231073.2	yippee like 2 (Ypel2), transcript variant X2, mRNA
XM-013126487.3	0,959846077090838	9,32324845676186	50,7145967574325	9,82430055025705e-06	0,0013264967569374	XM_013126487.3	Fc fragment of IgE receptor Ig (Fcer1g), transcript variant X2, mRNA
XM-040731871.1	-0,672203525357951	5,58141012154251	34,9155831710523	9,87403425213001e-06	0,00132714446971366	XM_040731871.1	protein phosphatase 2 catalytic subunit beta (Ppp2cb), mRNA
XM-013122273.3	1,47291800493062	5,29511509940841	34,9045783771011	9,89398968871021e-06	0,00132714446971366	XM_013122273.3	transmembrane protein 140 (Tmem140), mRNA
XM-040747252.1	2,23717261826943	5,43318351710492	50,6369122242431	9,90119371146652e-06	0,00132714446971366	XM_040747252.1	membrane-spanning 4-domains subfamily A member 6B (LOC110339949), transcript variant X1, mRNA
XR-005878564.1	1,66965915630234	0,386204625066479	50,5844785545391	9,95348823123191e-06	0,00133092356920472	XR_005878564.1	ring finger protein 213 (Rnf213), transcript variant X4, misc_RNA
XM-040751544.1	3,26089928597099	4,97143101240549	50,3482426761312	1,01931099782799e-05	0,00135907798032809	XM_040751544.1	interferon regulatory factor 7 (Irf7), transcript variant X3, mRNA
XM-005085451.4	1,19141326361159	4,48378967280492	34,7317673678271	1,02132652802434e-05	0,00135907798032809	XM_005085451.4	thioesterase superfamily member 6 (Them6), transcript variant X1, mRNA
XM-005063709.4	1,05863877057121	2,98566072880511	50,2851184563221	1,02582683920595e-05	0,0013617851290459	XM_005063709.4	CD274 molecule (Cd274), transcript variant X1, mRNA
XM-040731372.1	3,39209708536163	6,46761382770865	34,6785878527393	1,03137924113735e-05	0,00136587259502563	XM_040731372.1	2'-5'-oligoadenylate synthase 1A-like (LOC121133964), mRNA
XM-021231994.2	-0,628998962550366	2,20563153203201	50,1894278795892	1,03579670164698e-05	0,00136593239082561	XM_021231994.2	CUGBP Elav-like family member 1 (Celf1), transcript variant X6, mRNA
XM-040732591.1	1,40897268133937	9,52434139090904	34,6523918859013	1,03637127291745e-05	0,00136593239082561	XM_040732591.1	H-2 class I histocompatibility antigen, Q10 alpha chain (LOC101831377), transcript variant X2, mRNA
XM-005073599.4	2,20609715885395	0,583740115136251	50,1327150576747	1,04175860968295e-05	0,00136738086568323	XM_005073599.4	sulfotransferase family 6B member 1 (Sult6b1), mRNA
NM-001281613.1	0,773814322477936	2,58238875161092	34,6208244004884	1,04242239687933e-05	0,00136738086568323	NM_001281613.1	mutL homolog 1 (Mlh1), mRNA
XM-040748110.1	-0,618905297999193	1,81406137228224	49,8147190467825	1,07593513598963e-05	0,00140799625473676	XM_040748110.1	ubiquitin specific peptidase 7 (Usp7), transcript variant X2, mRNA
XM-005087411.4	1,42595649824879	4,24423312339593	34,334645555492	1,09909443306597e-05	0,0014329599220901	XM_005087411.4	5'-nucleotidase, cytosolic IIIA (Nt5c3a), transcript variant X1, mRNA
XM-040748111.1	-0,606674152808862	1,78724941136881	49,5959734557428	1,10020101217985e-05	0,0014329599220901	XM_040748111.1	ubiquitin specific peptidase 7 (Usp7), transcript variant X3, mRNA
XR-005876600.1	1,58622041293198	2,41508141465073	49,5188407127321	1,10890859415403e-05	0,00143780919183298	XR_005876600.1	uncharacterized LOC121139691 (LOC121139691), ncRNA
XM-040734065.1	0,978070805860664	5,62988034593119	49,5057390280742	1,11039559108069e-05	0,00143780919183298	XM_040734065.1	leukocyte immunoglobulin-like receptor subfamily A member 6 (LOC106022319), transcript variant X2, mRNA
XM-040736407.1	2,89025813716917	4,99375980764338	34,2674383134659	1,11289130307942e-05	0,00143780919183298	XM_040736407.1	apolipoprotein L6 (LOC101832069), transcript variant X4, mRNA
XM-040750437.1	0,681481535287956	3,77755087349973	49,471096438352	1,11433857399775e-05	0,00143780919183298	XM_040750437.1	MORC family CW-type zinc finger 3 (Morc3), transcript variant X3, mRNA
XM-040736413.1	1,3730974726466	3,6733370281047	34,0868440807995	1,15092171491522e-05	0,00148062466908253	XM_040736413.1	gasdermin D (Gsdmd), transcript variant X3, mRNA
XM-021227674.2	1,74460445782374	5,28112399255031	34,06538854111	1,15553446980121e-05	0,00148062466908253	XM_021227674.2	epithelial stromal interaction 1 (Epsti1), transcript variant X2, mRNA
XM-013114863.3	-0,641569469791811	1,09390806729966	49,1171915826468	1,15556503037551e-05	0,00148062466908253	XM_013114863.3	KIAA2026 ortholog (Kiaa2026), transcript variant X5, mRNA
XM-040735376.1	-0,755089854724093	1,16556701942213	49,0881796348321	1,15902247102144e-05	0,00148161705878908	XM_040735376.1	CBFA2/RUNX1 partner transcriptional co-repressor 3 (Cbfa2t3), transcript variant X5, mRNA
XM-040748577.1	0,699581043775282	4,39447358240912	48,9757941053428	1,17252964696988e-05	0,00149409650217373	XM_040748577.1	trafficking protein particle complex subunit 2 (LOC101825215), transcript variant X1, mRNA
XM-005071792.4	-0,936830081591591	3,16376223679096	33,9795429804043	1,17419578796066e-05	0,00149409650217373	XM_005071792.4	beta-1,3-N-acetylgalactosaminyltransferase 2 (B3galnt2), mRNA
XM-021227136.2	-0,707153188457093	2,75658802672853	33,9491646253214	1,1808790065142e-05	0,00149914625875265	XM_021227136.2	helicase with zinc finger (Helz), transcript variant X4, mRNA
XM-005084348.4	0,710169733187963	8,16144081476134	33,9252316940649	1,18617381284818e-05	0,00150079225461063	XM_005084348.4	NADH:ubiquinone oxidoreductase subunit S5 (Ndufs5), mRNA
XM-040749421.1	-0,984733909197107	1,58638634818628	48,8439090636056	1,18861409985213e-05	0,00150079225461063	XM_040749421.1	yippee like 2 (Ypel2), transcript variant X4, mRNA
XM-013119716.3	2,89675796325544	6,10917468999976	48,8299741245803	1,19032849398714e-05	0,00150079225461063	XM_013119716.3	2'-5'-oligoadenylate synthase-like protein 2 (LOC101829188), mRNA
XM-040741676.1	2,92015631699351	0,723049129685928	33,8011017399857	1,21405959897739e-05	0,00152722613425803	XM_040741676.1	G protein subunit alpha L (Gnal), transcript variant X1, mRNA
XM-005079048.3	3,89183700413356	5,80855955807943	33,7632891390909	1,22269741580371e-05	0,00153246474727078	XM_005079048.3	2'-5'-oligoadenylate synthetase 2 (Oas2), transcript variant X1, mRNA
XM-040740719.1	1,2579190941643	6,34179859063808	48,5626922153652	1,22377399961324e-05	0,00153246474727078	XM_040740719.1	proteasome activator subunit 2 (Psme2), transcript variant X1, mRNA
XM-005078535.4	1,08769280343117	2,12231699326547	33,7171022121223	1,23334041734507e-05	0,00153998767381384	XM_005078535.4	SPC24 component of NDC80 kinetochore complex (Spc24), mRNA
XR-005869432.1	1,40471125723158	-0,0100978018367224	48,4720832860635	1,23535879237203e-05	0,00153998767381384	XR_005869432.1	uncharacterized LOC101831404 (LOC101831404), transcript variant X2, misc_RNA
XM-005086859.4	1,87756995073508	8,61059177318894	33,6862144056436	1,24051504724125e-05	0,00154293249929844	XM_005086859.4	proteasome 20S subunit beta 8 (Psmb8), mRNA
XM-040738586.1	0,718259491352146	5,7860043388684	33,6667749492829	1,24505406843556e-05	0,00154509810955697	XM_040738586.1	axin interactor, dorsalization associated (Aida), mRNA
XM-005066348.4	0,513097544867147	6,69349230678788	33,5337760490966	1,2766049719847e-05	0,00158070029087181	XM_005066348.4	nucleolar protein 7 (Nol7), mRNA
XM-013113278.3	-0,768837184388551	2,86360992830223	33,5031655611979	1,28399090745312e-05	0,00158628890096624	XM_013113278.3	trinucleotide repeat containing adaptor 6C (Tnrc6c), transcript variant X1, mRNA
XR-005881640.1	-1,37106973604136	1,4223259832866	48,0225011557851	1,29475765733825e-05	0,00159602001939391	XR_005881640.1	uncharacterized LOC121144313 (LOC121144313), ncRNA
XR-002383927.2	5,08631211545333	0,332036513488558	47,9771512421565	1,3009313585487e-05	0,00159705375180282	XR_002383927.2	uncharacterized LOC110341930 (LOC110341930), ncRNA
XM-040754890.1	1,2466945063591	6,02929710309049	33,4289166028618	1,30210303523803e-05	0,00159705375180282	XM_040754890.1	GLI pathogenesis related 1 (Glipr1), transcript variant X2, mRNA
XM-005069960.4	1,60105250720709	1,95576043501627	33,4201011171601	1,30427213179609e-05	0,00159705375180282	XM_005069960.4	tweety family member 2 (Ttyh2), transcript variant X1, mRNA
XR-002382433.2	3,54555243474324	3,92385962434268	47,9046712218221	1,31086951600053e-05	0,00160158093255782	XR_002382433.2	uncharacterized LOC110340633 (LOC110340633), ncRNA
XR-005875409.1	1,23118278514203	3,50617832310018	33,3667472318495	1,31748557202153e-05	0,00160611088806439	XR_005875409.1	uncharacterized LOC121138337 (LOC121138337), ncRNA
XM-040738938.1	-0,479074378413269	3,85082207203035	33,3501515620001	1,32162567913105e-05	0,00160741740307547	XM_040738938.1	F-box protein 11 (Fbxo11), transcript variant X1, mRNA
XM-005065972.4	0,71886928490445	10,2051428252421	33,3391476025296	1,32437874547178e-05	0,00160741740307547	XM_005065972.4	ribosomal protein L32 (Rpl32), transcript variant X1, mRNA
XM-013121742.3	-0,817510629498333	1,14772896395426	33,3084152528175	1,33210122285185e-05	0,00161256676255976	XM_013121742.3	cramped chromatin regulator homolog 1 (Cramp1), transcript variant X1, mRNA
XM-040735384.1	-0,742434117145056	1,14221038755866	47,7351372891599	1,33446148502428e-05	0,00161256676255976	XM_040735384.1	CBFA2/RUNX1 partner transcriptional co-repressor 3 (Cbfa2t3), transcript variant X7, mRNA
XM-040741092.1	1,52386145100916	5,12143044490058	47,7042268327018	1,33881585842214e-05	0,00161429622195424	XM_040741092.1	sterile alpha motif domain-containing protein 9-like (LOC121138374), mRNA
XR-005877311.1	3,04033048365941	-1,17031260629904	47,6715198269693	1,34344128543741e-05	0,00161634426028312	XR_005877311.1	uncharacterized LOC121140469 (LOC121140469), ncRNA
XM-005065667.4	-0,986355267058423	2,08947992701031	33,2339325997021	1,35102441008513e-05	0,00162193417440307	XM_005065667.4	single stranded DNA binding protein 2 (Ssbp2), transcript variant X1, mRNA
XM-021229418.2	-0,645412408755886	2,8965112605293	47,5135208099945	1,36604848190857e-05	0,0016351056745413	XM_021229418.2	bromodomain and WD repeat domain containing 1 (Brwd1), transcript variant X1, mRNA
XM-040728141.1	1,41140137754269	-0,011872120757071	47,5005937400711	1,3679176112525e-05	0,0016351056745413	XM_040728141.1	uncharacterized LOC101831404 (LOC101831404), transcript variant X3, mRNA
XM-005080401.4	-1,71392625947798	4,92156725801865	33,1137124626607	1,38219694714138e-05	0,0016486057064565	XM_005080401.4	serpin family E member 1 (Serpine1), mRNA
XM-040744455.1	-0,902281579132944	1,25778821060446	33,0898040641885	1,38849047394563e-05	0,0016525430589046	XM_040744455.1	RNA binding motif protein 41 (Rbm41), transcript variant X2, mRNA
XM-040731107.1	0,797466016665289	5,04703100174222	47,3182071205471	1,39460801540223e-05	0,00165625447403382	XM_040731107.1	late endosomal/lysosomal adaptor, MAPK and MTOR activator 4 (Lamtor4), transcript variant X2, mRNA
XM-040755683.1	1,89343763689101	1,59534818216278	47,2905155123165	1,39871304765942e-05	0,00165756500738076	XM_040755683.1	histone H2A type 1-B (LOC121143556), mRNA
XM-005065668.4	-0,994191491245852	2,09813954371704	33,0093227914808	1,40990957651889e-05	0,00166518528246742	XM_005065668.4	single stranded DNA binding protein 2 (Ssbp2), transcript variant X2, mRNA
XM-021232167.2	1,47355394706336	1,15947668146491	47,1986306332974	1,41243500883386e-05	0,00166518528246742	XM_021232167.2	NLR family CARD domain containing 5 (Nlrc5), transcript variant X2, mRNA
XM-005066616.4	0,70715986679274	6,61092341516826	32,9934037654178	1,41418929718459e-05	0,00166518528246742	XM_005066616.4	leptin receptor overlapping transcript like 1 (Leprotl1), transcript variant X1, mRNA
XM-021225684.2	1,54282838052364	2,69029311250727	47,1260065826573	1,42339124180146e-05	0,00167245442419668	XM_021225684.2	XIAP associated factor 1 (Xaf1), transcript variant X1, mRNA
XM-040728983.1	0,990141082578305	2,50337940729343	32,8551118257461	1,45197752034536e-05	0,00170242052194378	XM_040728983.1	centromere protein K (Cenpk), transcript variant X2, mRNA
XM-005086860.4	1,79164432392737	7,78932050297272	32,8055262022293	1,46579717931983e-05	0,0017121484730384	XM_005086860.4	proteasome 20S subunit beta 9 (Psmb9), transcript variant X1, mRNA
XR-002385183.2	2,24508890789656	-1,12528333047986	46,8268503382556	1,46957550380306e-05	0,0017121484730384	XR_002385183.2	uncharacterized LOC110342990 (LOC110342990), transcript variant X4, misc_RNA
XR-005878123.1	2,24508890789656	-1,12528333047986	46,8268503382556	1,46957550380306e-05	0,0017121484730384	XR_005878123.1	uncharacterized LOC110342990 (LOC110342990), transcript variant X7, misc_RNA
XR-005881855.1	1,83440666937721	0,05897612034232	46,7503499990167	1,48166360156821e-05	0,00172259769964216	XR_005881855.1	uncharacterized LOC121144489 (LOC121144489), ncRNA
XM-021235580.2	-0,618279363871945	1,85365067879126	46,6523410220756	1,49731944288943e-05	0,00173714220407827	XM_021235580.2	RNA binding motif protein X-linked (Rbmx), transcript variant X1, mRNA
XM-040755927.1	-1,00854386552845	0,451387967339283	46,6104852071515	1,50406391148722e-05	0,00174130870960105	XM_040755927.1	kinesin family member 13A (Kif13a), transcript variant X5, mRNA
XM-005070401.4	0,634499797025819	5,04617640488802	32,656703391985	1,50815410108347e-05	0,00174218886636016	XM_005070401.4	C1D nuclear receptor corepressor (C1d), transcript variant X2, mRNA
XM-040734703.1	-0,928594011615589	0,661873936069052	32,6464087143542	1,51113368641627e-05	0,00174218886636016	XM_040734703.1	signal induced proliferation associated 1 like 3 (Sipa1l3), transcript variant X1, mRNA
XM-021224877.2	-0,773798093648911	2,29504693606914	46,4960193036923	1,52268933935737e-05	0,00174654112729557	XM_021224877.2	dpy-19 like 4 (Dpy19l4), transcript variant X1, mRNA
XM-040749098.1	0,799185910642725	2,86429607660806	46,4879413072276	1,52401384296584e-05	0,00174654112729557	XM_040749098.1	ankyrin repeat and FYVE domain containing 1 (Ankfy1), transcript variant X2, mRNA
XM-005080651.4	1,21178146271216	4,39526490636059	32,5923769692665	1,52687903033667e-05	0,00174654112729557	XM_005080651.4	TRAF-type zinc finger domain containing 1 (Trafd1), transcript variant X1, mRNA
XM-040749097.1	0,802661192346155	3,66392558860346	32,5845970865608	1,52916103967716e-05	0,00174654112729557	XM_040749097.1	ankyrin repeat and FYVE domain containing 1 (Ankfy1), transcript variant X1, mRNA
XM-040751453.1	0,852213819286152	1,72703967704231	46,4471539496003	1,53072197886979e-05	0,00174654112729557	XM_040751453.1	tetraspanin 4 (Tspan4), transcript variant X4, mRNA
XM-005088079.4	2,01637992947201	0,78830349997495	38,1670584055767	1,54192743723675e-05	0,00175569898544252	XM_005088079.4	immunity-related GTPase family M protein 1 (LOC101839900), mRNA
XM-040749978.1	-0,807302651937789	1,49353229753524	46,3196506382305	1,55191410033305e-05	0,00176343424437844	XM_040749978.1	bromodomain PHD finger transcription factor (Bptf), transcript variant X11, mRNA
XM-021223220.2	-0,972653120163262	0,888167720342257	32,4960563221618	1,55539896438286e-05	0,0017637649365314	XM_021223220.2	mutL homolog 3 (Mlh3), transcript variant X1, mRNA
XM-040749973.1	-0,90775706160607	2,97999815839268	32,4833053086222	1,5592183411513e-05	0,00176447282114221	XM_040749973.1	bromodomain PHD finger transcription factor (Bptf), transcript variant X6, mRNA
XM-013116430.2	-0,488311932066129	2,25852261534445	32,4561271655081	1,56739375386535e-05	0,0017700971914818	XM_013116430.2	ribosomal protein S6 kinase A3 (Rps6ka3), transcript variant X5, mRNA
XM-005083181.3	-0,66287500590267	3,92936701709043	32,3994624917063	1,58459159284831e-05	0,00178476312592599	XM_005083181.3	poly(A) specific ribonuclease subunit PAN3 (Pan3), mRNA
XM-005074597.4	1,27490115759929	3,57381769614994	32,3920916291934	1,58684393529926e-05	0,00178476312592599	XM_005074597.4	helicase with zinc finger 2 (Helz2), transcript variant X1, mRNA
XM-021228261.2	-0,878459453554848	1,92317388031336	46,0064448587645	1,60543383870694e-05	0,0018020015916413	XM_021228261.2	ZFP62 zinc finger protein (Zfp62), transcript variant X4, mRNA
XM-021230809.2	-1,10260150542556	0,603507338235276	45,9574211477382	1,61400344184833e-05	0,00180794576212235	XM_021230809.2	abraxas 1, BRCA1 A complex subunit (Abraxas1), transcript variant X2, mRNA
XM-013113051.3	0,874354633543055	4,9772922890715	32,2696139176339	1,62479198518571e-05	0,00181525971935049	XM_013113051.3	mitochondrial ribosomal protein L47 (Mrpl47), transcript variant X1, mRNA
XM-021226212.2	-0,827722297074802	2,51449782267529	45,883041725431	1,62710698442433e-05	0,00181525971935049	XM_021226212.2	forkhead box N3 (Foxn3), transcript variant X2, mRNA
XM-040747255.1	2,07420402866582	5,50817824731747	32,235028330325	1,63568847533694e-05	0,00181829764800794	XM_040747255.1	membrane-spanning 4-domains subfamily A member 6B (LOC110339949), transcript variant X2, mRNA
XM-021225172.2	1,37252474984886	2,20830013647528	45,8306268646814	1,63641520183244e-05	0,00181829764800794	XM_021225172.2	macrophage scavenger receptor 1 (Msr1), transcript variant X3, mRNA
XM-040752419.1	-0,697235316558076	4,13331202656452	32,2202255351355	1,64037685978431e-05	0,00181903959246443	XM_040752419.1	ASH1 like histone lysine methyltransferase (Ash1l), transcript variant X1, mRNA
XM-040748578.1	0,686239178505467	4,38352802284356	45,6964606364288	1,6605244669371e-05	0,00183445430364103	XM_040748578.1	trafficking protein particle complex subunit 2 (LOC101825215), transcript variant X2, mRNA
XM-040745372.1	-0,814366920340295	2,25730055238157	32,1559062833354	1,66092125130472e-05	0,00183445430364103	XM_040745372.1	activin A receptor type 1 (Acvr1), transcript variant X1, mRNA
XM-040742605.1	-0,558561290831502	2,41375166935495	45,5641416247339	1,68470664000205e-05	0,00185337256627577	XM_040742605.1	golgin A5 (Golga5), transcript variant X2, mRNA
XM-013112178.3	-0,815326390889	2,62384913488789	45,5638406399778	1,68476211116623e-05	0,00185337256627577	XM_013112178.3	forkhead box N3 (Foxn3), transcript variant X1, mRNA
XM-005085884.4	1,0844502871012	2,40021065154901	45,4995852434978	1,69665301121151e-05	0,00185795067099488	XM_005085884.4	sorting nexin 10 (Snx10), transcript variant X1, mRNA
XM-040755925.1	-1,04913319888779	0,576087655214417	45,4868737307643	1,69901689275028e-05	0,00185795067099488	XM_040755925.1	kinesin family member 13A (Kif13a), transcript variant X3, mRNA
XM-040755926.1	-1,04913319888779	0,576087655214417	45,4868737307643	1,69901689275028e-05	0,00185795067099488	XM_040755926.1	kinesin family member 13A (Kif13a), transcript variant X4, mRNA
XM-013119508.3	1,46488907439374	1,16164320720202	45,4518852641737	1,70554325564776e-05	0,00185873534989938	XM_013119508.3	NLR family CARD domain containing 5 (Nlrc5), transcript variant X3, mRNA
XM-021227687.2	0,844830947697175	1,72807585409623	45,4242958362778	1,71071001347946e-05	0,00185873534989938	XM_021227687.2	tetraspanin 4 (Tspan4), transcript variant X1, mRNA
XM-040754140.1	-0,528617291597566	7,35758578132212	31,9996127829713	1,71203739144073e-05	0,00185873534989938	XM_040754140.1	DEAD-box helicase 17 (Ddx17), mRNA
XM-040755928.1	-1,05435260996405	0,561497681032463	45,411046628869	1,71319769140009e-05	0,00185873534989938	XM_040755928.1	kinesin family member 13A (Kif13a), transcript variant X6, mRNA
XM-005084525.4	-0,59823704543945	1,86460245783007	45,3418741055409	1,72625396707863e-05	0,00186639264311393	XM_005084525.4	RNA binding motif protein X-linked (Rbmx), transcript variant X3, mRNA
XM-040734749.1	1,39532866509352	4,26002085712854	45,3140741982996	1,73153370320213e-05	0,00186639264311393	XM_040734749.1	caspase-1 (LOC101833858), transcript variant X4, mRNA
XR-002385984.2	1,07328120872397	4,18176306353297	45,2964118233813	1,73489786718409e-05	0,00186639264311393	XR_002385984.2	uncharacterized LOC110343673 (LOC110343673), transcript variant X1, ncRNA
XM-005071794.4	-0,650567894668885	4,34905049224848	31,9272700708392	1,73628325971105e-05	0,00186639264311393	XM_005071794.4	AT-rich interaction domain 4B (Arid4b), transcript variant X1, mRNA
XM-040739755.1	-1,07433355541636	2,79520407327078	31,9246933853985	1,73715380733116e-05	0,00186639264311393	XM_040739755.1	heterogeneous nuclear ribonucleoprotein Q (LOC106023243), transcript variant X1, mRNA
XM-040732106.1	2,15237554113795	1,76664574254682	45,2663525672835	1,74064073681852e-05	0,00186650765145759	XM_040732106.1	H-2 class I histocompatibility antigen, Q10 alpha chain-like (LOC106023121), transcript variant X1, mRNA
XR-005873846.1	-0,922914200233674	0,941730798079502	45,2309188578309	1,74743877085908e-05	0,00186866967643442	XR_005873846.1	uncharacterized LOC121136742 (LOC121136742), transcript variant X2, ncRNA
XM-040732032.1	2,86561505029938	3,64334951245104	45,2092863035039	1,75160417688727e-05	0,00186866967643442	XM_040732032.1	complement C2 (C2), transcript variant X2, mRNA
XM-021226213.2	-0,815508192083675	2,62205372949115	45,203043610927	1,75280836663956e-05	0,00186866967643442	XM_021226213.2	forkhead box N3 (Foxn3), transcript variant X5, mRNA
XM-040749074.1	0,678666559455274	5,5111859763869	31,8616550815163	1,75860248932864e-05	0,00187123437130414	XM_040749074.1	mediator complex subunit 31 (Med31), mRNA
XM-021231990.2	-0,588511516307689	2,22588079239864	45,1345497251779	1,76608388115892e-05	0,00187558108179078	XM_021231990.2	CUGBP Elav-like family member 1 (Celf1), transcript variant X5, mRNA
XM-021229335.2	-0,617602377623069	1,44895790638629	45,0721363377782	1,77828261956417e-05	0,00188269790076815	XM_021229335.2	SUMO specific peptidase 6 (Senp6), transcript variant X6, mRNA
XM-040749319.1	1,23557627696518	0,000632593450880674	45,0654074297021	1,77960362197772e-05	0,00188269790076815	XM_040749319.1	schlafen family member 12-like (LOC121141437), transcript variant X9, mRNA
XM-005086128.4	0,552399722983374	10,6712361067936	31,7563798436293	1,79507713193683e-05	0,00189543670237246	XM_005086128.4	ubiquitin A-52 residue ribosomal protein fusion product 1 (Uba52), transcript variant X1, mRNA
XM-040749326.1	1,69515433876794	-0,247372835159807	44,9509985676248	1,80223939523835e-05	0,00189936771684433	XM_040749326.1	schlafen family member 12-like (LOC121141439), transcript variant X2, mRNA
XM-021236101.2	1,07186072619143	2,12066575970487	31,6953822333032	1,81659260964981e-05	0,0019064649250178	XM_021236101.2	peroxisomal biogenesis factor 11 gamma (Pex11g), transcript variant X2, mRNA
XM-040741144.1	1,98921980106623	0,564166045991503	44,8752989549871	1,81740034526509e-05	0,0019064649250178	XM_040741144.1	RT1 class I histocompatibility antigen, AA alpha chain-like (LOC101831914), transcript variant X2, mRNA
XM-005086677.4	1,46530368659274	0,548106166496553	44,8657147397052	1,81933039164925e-05	0,0019064649250178	XM_005086677.4	histone H2B type 1-C/E/F/G/I (LOC101840877), mRNA
XM-005086869.4	0,940457446443677	9,08117952699297	31,6742804277388	1,82410193934203e-05	0,00190686196297782	XM_005086869.4	leukocyte specific transcript 1 (Lst1), mRNA
XM-005076549.3	1,62178648991588	2,30131291774819	31,6672393813042	1,82661520066504e-05	0,00190686196297782	XM_005076549.3	BCL2 like 15 (Bcl2l15), mRNA
XR-002384057.2	2,61781336263968	0,179553356068512	44,7862045453261	1,83543405809391e-05	0,00191245302687128	XR_002384057.2	uncharacterized LOC110342065 (LOC110342065), transcript variant X2, ncRNA
XM-040728744.1	-1,30061544138852	3,69576820967393	31,6286800792628	1,8404467025467e-05	0,00191406457064857	XM_040728744.1	cyclin dependent kinase 6 (Cdk6), mRNA
XM-040740974.1	-0,781409573575246	2,24788537850561	44,7218960228024	1,84857998327511e-05	0,00191725069845282	XM_040740974.1	dpy-19 like 4 (Dpy19l4), transcript variant X3, mRNA
XR-001197446.3	0,885858905739602	6,10477571345227	31,6009812805209	1,85045382854439e-05	0,00191725069845282	XR_001197446.3	ubiquitously expressed prefoldin like chaperone (Uxt), transcript variant X3, misc_RNA
XM-040748913.1	0,910109473165321	1,58655230992443	44,6377085966695	1,86595513102868e-05	0,0019296911265155	XM_040748913.1	syntaxin 8 (Stx8), transcript variant X1, mRNA
XM-013126232.3	1,43030852360954	4,2415569880941	31,5457121411751	1,87060170129518e-05	0,00193088052995	XM_013126232.3	5'-nucleotidase, cytosolic IIIA (Nt5c3a), transcript variant X3, mRNA
XM-021224964.2	3,97536070382258	5,92383045295076	44,5913599244043	1,87560177475427e-05	0,00193242970912369	XM_021224964.2	interferon induced protein with tetratricopeptide repeats 3 (Ifit3), transcript variant X2, mRNA
XM-040756710.1	-0,892914569872612	2,26907330323727	44,5676055695627	1,8805682540189e-05	0,0019339385709486	XM_040756710.1	microtubule actin crosslinking factor 1 (Macf1), transcript variant X27, mRNA
XM-040748109.1	-0,606674909980658	3,47218745409469	31,4957725634277	1,88901518312854e-05	0,00193901439541061	XM_040748109.1	ubiquitin specific peptidase 7 (Usp7), transcript variant X1, mRNA
XM-005088145.4	2,11884959699202	7,09746326326604	31,4366955410571	1,91105663813213e-05	0,00195621874093809	XM_005088145.4	ribonuclease A family member k6 (Rnase6), mRNA
XM-040752421.1	-0,705410276857055	3,51658978534122	44,4149089310833	1,91286056806201e-05	0,00195621874093809	XM_040752421.1	ASH1 like histone lysine methyltransferase (Ash1l), transcript variant X3, mRNA
XM-005084524.4	-0,58621457379472	1,8838943635855	44,3290516914594	1,93130029668559e-05	0,00197142564850583	XM_005084524.4	RNA binding motif protein X-linked (Rbmx), transcript variant X2, mRNA
XM-021234979.2	-1,07288306165115	6,27122467082845	31,2805375559571	1,97069833303282e-05	0,00200481660851565	XM_021234979.2	transmembrane protein 243 (Tmem243), transcript variant X3, mRNA
XM-040732105.1	0,789401779788399	3,42909241348624	44,1461621520028	1,97127230628712e-05	0,00200481660851565	XM_040732105.1	E3 ubiquitin-protein ligase TRIM39 (LOC101843020), transcript variant X6, mRNA
XM-021229243.2	-1,15833251947244	2,57436161814031	31,2449779555358	1,98456512778508e-05	0,00201462545251477	XM_021229243.2	ubiquitin specific peptidase 31 (Usp31), transcript variant X1, mRNA
XM-040736441.1	4,60754235197592	-0,938223728237898	43,9598284776136	2,01298839234406e-05	0,00203972974273043	XM_040736441.1	lymphocyte antigen 6C1-like (LOC121136254), transcript variant X2, mRNA
XM-040733380.1	-0,630794714267779	1,41596192267598	43,908847331609	2,02457995935054e-05	0,00204771801602883	XM_040733380.1	ecotropic viral integration site 5 (Evi5), transcript variant X3, mRNA
XM-005065670.4	-0,972968193704246	2,01455535413759	31,1131938435678	2,03690298417017e-05	0,00205641554657794	XM_005065670.4	single stranded DNA binding protein 2 (Ssbp2), transcript variant X3, mRNA
XM-040741143.1	1,99996234031191	0,562797581927415	43,8163090899659	2,04581895581916e-05	0,00205906310471734	XM_040741143.1	RT1 class I histocompatibility antigen, AA alpha chain-like (LOC101831914), transcript variant X1, mRNA
XM-040756717.1	-0,769359394999788	1,05111767116612	43,8112715686896	2,04698255195173e-05	0,00205906310471734	XM_040756717.1	poly(A) binding protein cytoplasmic 4 (Pabpc4), transcript variant X5, mRNA
XM-040750143.1	1,21492496543976	0,0190262951068415	31,0701492111243	2,05432685178322e-05	0,00206247525240795	XM_040750143.1	caspase recruitment domain family member 14 (Card14), transcript variant X1, mRNA
XM-005082518.4	2,42315770625038	2,03178143088204	32,0590782813529	2,06027835519544e-05	0,00206247525240795	XM_005082518.4	transmembrane 4 L six family member 20 (Tm4sf20), mRNA
XM-040749983.1	-0,62710191694025	2,25529753475955	43,7483610102366	2,0615789137498e-05	0,00206247525240795	XM_040749983.1	helicase with zinc finger (Helz), transcript variant X3, mRNA
XM-005073141.4	-0,737230681901754	4,42764590016529	31,0043998443344	2,08125981509749e-05	0,00207839949419428	XM_005073141.4	ankyrin repeat domain 11 (Ankrd11), transcript variant X2, mRNA
XM-040744312.1	-0,530956672749803	2,37433685034749	43,5810365120673	2,10099307555055e-05	0,00209403325703368	XM_040744312.1	ATRX chromatin remodeler (Atrx), transcript variant X10, mRNA
XM-040742740.1	-0,97674590846356	1,460264116244	30,9357920402284	2,10978002332134e-05	0,00209403325703368	XM_040742740.1	mutL homolog 3 (Mlh3), transcript variant X3, mRNA
XM-005085252.4	-0,697369816397888	2,93861357013868	30,9307206890401	2,11190524524841e-05	0,00209403325703368	XM_005085252.4	Rho/Rac guanine nucleotide exchange factor 18 (Arhgef18), transcript variant X3, mRNA
XM-005085317.4	1,07615242405302	2,12039413629807	30,9302976018164	2,11208265277372e-05	0,00209403325703368	XM_005085317.4	peroxisomal biogenesis factor 11 gamma (Pex11g), transcript variant X1, mRNA
XM-040758195.1	0,831103976096456	3,43094663846909	30,8794938899289	2,1335056029674e-05	0,00211148231932387	XM_040758195.1	protein-L-isoaspartate (D-aspartate) O-methyltransferase (Pcmt1), transcript variant X1, mRNA
XM-005074435.4	-0,703087031068813	3,71609806981508	30,855697544327	2,14362248548669e-05	0,00211769960891801	XM_005074435.4	activity dependent neuroprotector homeobox (LOC101844923), transcript variant X1, mRNA
XM-005066675.4	1,04661426423937	4,19838242213082	30,8247860663342	2,15684350784365e-05	0,00212695581923496	XM_005066675.4	interferon regulatory factor 2 (Irf2), transcript variant X2, mRNA
XM-040745726.1	-0,606920157915448	0,994238123140206	43,2916607231884	2,17124120245427e-05	0,00213733732913252	XM_040745726.1	KIAA2026 ortholog (Kiaa2026), transcript variant X4, mRNA
XM-040738939.1	-0,464068414371078	3,81187168068732	30,7293781230343	2,19822119091076e-05	0,00216004567699031	XM_040738939.1	F-box protein 11 (Fbxo11), transcript variant X2, mRNA
XR-005878640.1	-1,64098453596322	0,218117972589957	43,0721175247407	2,22635971137819e-05	0,00218380974602396	XR_005878640.1	small Cajal body-specific RNA 14 (LOC121141676), ncRNA
XM-040734399.1	1,18137932714387	7,03554961281248	30,5888190787823	2,26078648163744e-05	0,00221332346202483	XM_040734399.1	ETHE1 persulfide dioxygenase (Ethe1), mRNA
XM-040751812.1	1,20924148711548	1,47961222925419	42,9178282390781	2,26606840965576e-05	0,00221332346202483	XM_040751812.1	TRAF interacting protein with forkhead associated domain (Tifa), transcript variant X3, mRNA
XM-040736442.1	4,58539778748499	-0,948082836785977	42,9085892414403	2,26847218511164e-05	0,00221332346202483	XM_040736442.1	lymphocyte antigen 6C1-like (LOC121136254), transcript variant X3, mRNA
XM-005064900.4	0,784099266362639	3,71197589267015	30,5612247570363	2,27329867135905e-05	0,00221412073769192	XM_005064900.4	peroxisomal biogenesis factor 16 (Pex16), transcript variant X1, mRNA
XM-013116427.2	-0,519160723886894	2,26526042325248	30,4776605525827	2,31165826078398e-05	0,00224099187292154	XM_013116427.2	ribosomal protein S6 kinase A3 (Rps6ka3), transcript variant X2, mRNA
XM-040746169.1	0,673050003482671	3,19139241389454	30,4746185030996	2,31306811229187e-05	0,00224099187292154	XM_040746169.1	SPG11 vesicle trafficking associated, spatacsin (Spg11), transcript variant X1, mRNA
XM-005069805.4	1,07709929272675	4,55432310051814	30,4676942555921	2,31628072741641e-05	0,00224099187292154	XM_005069805.4	Rho GDP dissociation inhibitor alpha (Arhgdia), transcript variant X1, mRNA
XM-040736440.1	4,60916926240187	-0,950495772765519	42,7172151298578	2,31893545800997e-05	0,00224099187292154	XM_040736440.1	lymphocyte antigen 6C1-like (LOC121136254), transcript variant X1, mRNA
XM-005068826.4	0,693766289825372	5,76638073975546	30,4571593435225	2,32117802280009e-05	0,00224099187292154	XM_005068826.4	transmembrane protein 128 (Tmem128), mRNA
XR-005878352.1	1,82486371496216	0,60581905663757	42,6935464499704	2,32526675500599e-05	0,00224102148828012	XR_005878352.1	schlafen family member 12-like (LOC101822857), transcript variant X4, misc_RNA
XM-005065672.4	-0,979009543152558	2,02118558425518	30,4014594376472	2,34726164204763e-05	0,00225827834356164	XM_005065672.4	single stranded DNA binding protein 2 (Ssbp2), transcript variant X4, mRNA
XR-005876377.1	1,68468733426659	0,0680931614459744	42,569350640395	2,3588195540948e-05	0,00226545132270141	XR_005876377.1	uncharacterized LOC121139411 (LOC121139411), ncRNA
XM-040742642.1	-0,812631362379068	2,61861248586674	42,5281354553173	2,37007826487211e-05	0,00227231253644613	XM_040742642.1	forkhead box N3 (Foxn3), transcript variant X4, mRNA
XM-040742604.1	-0,520486957158173	3,42084989972602	30,3149612309407	2,38841168366641e-05	0,00228592108871393	XM_040742604.1	golgin A5 (Golga5), transcript variant X1, mRNA
XM-013121319.3	-0,614753445333094	2,6219900231989	30,2986465265061	2,3962620731461e-05	0,0022894667253879	XM_013121319.3	CUGBP Elav-like family member 1 (Celf1), transcript variant X7, mRNA
XM-040749464.1	-0,797919202069334	1,69611195722956	42,4170994676596	2,40072169032381e-05	0,00228976605572439	XM_040749464.1	RNA binding motif protein 26 (Rbm26), transcript variant X13, mRNA
XM-040728143.1	1,35996887205355	-0,0914438419207941	42,3918640764487	2,40775009835334e-05	0,00229251019709423	XM_040728143.1	uncharacterized LOC101831404 (LOC101831404), transcript variant X8, mRNA
XM-021229535.2	0,72267280221714	1,47832014192616	42,3354257321697	2,42355561158077e-05	0,00230358752313144	XM_021229535.2	anaphase promoting complex subunit 15 (Anapc15), transcript variant X9, mRNA
XM-040751815.1	1,18346201479466	1,4778685464932	42,3162932193669	2,42894097556161e-05	0,00230473945763599	XM_040751815.1	TRAF interacting protein with forkhead associated domain (Tifa), transcript variant X6, mRNA
XM-013124533.3	0,733176280852627	2,99121497696851	42,275461030396	2,44048084076354e-05	0,00230850309871578	XM_013124533.3	mitogen-activated protein kinase kinase kinase 8 (Map3k8), transcript variant X1, mRNA
XM-021231989.2	-0,609378532292855	2,6225318631514	30,2062400119388	2,44126794446258e-05	0,00230850309871578	XM_021231989.2	CUGBP Elav-like family member 1 (Celf1), transcript variant X4, mRNA
XM-021232990.2	1,8287575491517	1,25675485229019	42,2359280132203	2,45171423466513e-05	0,00231291578041259	XM_021232990.2	TLR adaptor interacting with endolysosomal SLC15A4 (Tasl), transcript variant X2, mRNA
XR-005870996.1	1,11413561174898	1,88412978594019	42,226819672884	2,45431089258615e-05	0,00231291578041259	XR_005870996.1	HscB mitochondrial iron-sulfur cluster cochaperone (Hscb), transcript variant X2, misc_RNA
XM-040749565.1	-0,795866275313995	1,70533618306655	42,1722800828028	2,46992632757082e-05	0,00232350948546015	XM_040749565.1	RNA binding motif protein 26 (Rbm26), transcript variant X15, mRNA
XR-005881649.1	1,02294739155605	3,88017306232882	42,1495143710596	2,47647857047194e-05	0,00232350948546015	XR_005881649.1	uncharacterized LOC121144320 (LOC121144320), transcript variant X2, ncRNA
XM-040750823.1	-0,49990734281976	4,75834727608025	30,1318560194732	2,47817450191226e-05	0,00232350948546015	XM_040750823.1	glycogen synthase kinase 3 beta (Gsk3b), transcript variant X1, mRNA
XM-040729222.1	-1,28281319061996	2,26537313252544	42,0998414176478	2,49084522623076e-05	0,00233143113175199	XM_040729222.1	SATB homeobox 1 (Satb1), transcript variant X4, mRNA
XM-005075953.4	-0,548809855810913	3,99519607105143	30,0410548507021	2,52406417860283e-05	0,00235117557978586	XM_005075953.4	MSL complex subunit 1 (Msl1), transcript variant X1, mRNA
XM-013113140.3	0,997493129999976	4,49582732073996	30,039278847083	2,52497105303931e-05	0,00235117557978586	XM_013113140.3	Rho GDP dissociation inhibitor alpha (Arhgdia), transcript variant X2, mRNA
XM-021224081.2	1,99943769211337	-0,0140050966577676	41,9710349485687	2,52855236788919e-05	0,00235117557978586	XM_021224081.2	leukocyte immunoglobulin-like receptor subfamily A member 6 (LOC101841159), mRNA
XM-013115871.3	-0,509207413431919	4,79156044956126	30,0267804415099	2,53136325448811e-05	0,00235117557978586	XM_013115871.3	zinc finger CCCH-type containing 11A (Zc3h11a), transcript variant X1, mRNA
XM-021231987.2	-0,613121388092672	2,62116486470791	30,0231422221589	2,53322734675609e-05	0,00235117557978586	XM_021231987.2	CUGBP Elav-like family member 1 (Celf1), transcript variant X3, mRNA
XM-040747518.1	0,681568384252993	5,92643277355121	30,0003485540752	2,54494055356027e-05	0,00235714823010666	XM_040747518.1	mitochondrial ribosomal protein S18C (Mrps18c), mRNA
XM-040734115.1	1,20387050295265	5,99859123402967	41,8802778369314	2,5555190657693e-05	0,00235714823010666	XM_040734115.1	leukocyte immunoglobulin-like receptor subfamily A member 5 (LOC106022329), transcript variant X2, mRNA
XR-005878260.1	-1,90802855991905	0,0554504457639171	41,8760941501276	2,55677019597222e-05	0,00235714823010666	XR_005878260.1	uncharacterized LOC121141366 (LOC121141366), ncRNA
XM-040754935.1	-0,676892082088799	4,45097026417234	41,8546836127805	2,56318415470365e-05	0,00235714823010666	XM_040754935.1	protein phosphatase 1 regulatory subunit 12A (Ppp1r12a), transcript variant X5, mRNA
XM-040749317.1	1,78769676333594	0,516550289126362	41,8478375187349	2,56523898112041e-05	0,00235714823010666	XM_040749317.1	schlafen family member 12-like (LOC121141437), transcript variant X7, mRNA
XR-005874325.1	-2,57249736331977	-1,20589031955748	41,8477258908091	2,56527250161905e-05	0,00235714823010666	XR_005874325.1	uncharacterized LOC121137100 (LOC121137100), transcript variant X1, ncRNA
XM-040742884.1	-1,17271538854129	2,18196699308947	29,9448292500387	2,57372184422085e-05	0,00236098363995435	XM_040742884.1	pleckstrin homology and RhoGEF domain containing G3 (Plekhg3), mRNA
XM-040754597.1	0,85079856890641	0,945508415000042	41,7933942763689	2,58164815671297e-05	0,00236432732680459	XM_040754597.1	phospholipase D1 (Pld1), transcript variant X2, mRNA
XM-040730364.1	-0,802741391082592	1,51480842208574	41,7543082381886	2,59350385358849e-05	0,0023712525962015	XM_040730364.1	vacuolar protein sorting 13 homolog B (Vps13b), transcript variant X2, mRNA
XM-005086401.4	-0,936604468862332	0,894170119234438	29,8889611322355	2,60304722603607e-05	0,00237346888431402	XM_005086401.4	mutL homolog 3 (Mlh3), transcript variant X2, mRNA
XM-040732851.1	-0,738808083083438	0,883707278508204	41,7181635821379	2,60452365618988e-05	0,00237346888431402	XM_040732851.1	death inducer-obliterator 1 (Dido1), transcript variant X8, mRNA
XM-040731292.1	-0,631202790265782	2,81967068853942	41,6815699030753	2,61573578268386e-05	0,00237943490594075	XM_040731292.1	tyrosylprotein sulfotransferase 2 (Tpst2), transcript variant X4, mRNA
XM-021228867.2	-0,675747801896338	1,75717341048252	41,6687146737479	2,61968785819929e-05	0,00237943490594075	XM_021228867.2	TAO kinase 2 (Taok2), transcript variant X1, mRNA
XM-040750932.1	1,04846754961021	1,4972484642288	41,5161455704206	2,66712552137926e-05	0,00241573306769501	XM_040750932.1	WD repeat domain 53 (Wdr53), transcript variant X3, mRNA
XR-005880303.1	1,40349303205503	2,53052967592622	41,5084125099303	2,66955636559734e-05	0,00241573306769501	XR_005880303.1	uncharacterized LOC110342405 (LOC110342405), ncRNA
XM-040755563.1	1,62016305704876	-0,266345674160183	41,4919672102049	2,67473441113994e-05	0,00241573306769501	XM_040755563.1	aldo-keto reductase family 1 member C13 (LOC101839380), transcript variant X1, mRNA
XM-005075536.4	2,53323918335095	1,35494008066131	30,6833220675795	2,67714877123958e-05	0,00241573306769501	XM_005075536.4	solute carrier family 51 subunit beta (Slc51b), mRNA
XM-040730365.1	-0,750968841397928	1,43500515452967	41,4406043262676	2,69098202765189e-05	0,00242425434739067	XM_040730365.1	vacuolar protein sorting 13 homolog B (Vps13b), transcript variant X3, mRNA
XM-040750738.1	1,97602837289417	4,83918958290421	41,3593601103368	2,71691660154745e-05	0,00244363196097486	XM_040750738.1	resistin-like gamma (LOC110341780), mRNA
XM-021231997.2	-0,604818123103412	2,62412884476077	29,6618389056719	2,72612217753207e-05	0,00244792473385416	XM_021231997.2	CUGBP Elav-like family member 1 (Celf1), transcript variant X8, mRNA
XM-040754660.1	-1,26322212761624	1,89183568362069	29,6498384397392	2,73280153497203e-05	0,00244993883063792	XM_040754660.1	diacylglycerol kinase alpha (Dgka), transcript variant X1, mRNA
XM-013116432.2	-0,483545698355293	2,21623468683678	29,5594739009855	2,78368198842658e-05	0,00249150817064618	XM_013116432.2	ribosomal protein S6 kinase A3 (Rps6ka3), transcript variant X8, mRNA
XM-005075954.4	-0,535628790963298	3,94193611642151	29,5312703557749	2,79977573312542e-05	0,00250141758460275	XM_005075954.4	MSL complex subunit 1 (Msl1), transcript variant X2, mRNA
XM-013121188.3	0,69872523567846	1,89255534783716	41,0935687769797	2,80381262651945e-05	0,00250141758460275	XM_013121188.3	3-oxoacyl-ACP synthase, mitochondrial (Oxsm), transcript variant X2, mRNA
XM-040756699.1	-0,808743807604502	2,17011515377298	41,0548173723995	2,81674947098585e-05	0,00250814078809317	XM_040756699.1	microtubule actin crosslinking factor 1 (Macf1), transcript variant X17, mRNA
XM-005087079.4	0,653781167886684	6,65100575359166	29,4953322387582	2,82043211177362e-05	0,00250814078809317	XM_005087079.4	RAB8A, member RAS oncogene family (Rab8a), mRNA
XM-005078999.4	-0,742701624404758	4,24576798537173	29,4287279983016	2,85916110708133e-05	0,00253849377777266	XM_005078999.4	mediator complex subunit 13L (Med13l), transcript variant X3, mRNA
XM-040732108.1	2,07209900575323	1,56306954248667	40,9106945171553	2,86547581744782e-05	0,00253920841110381	XM_040732108.1	H-2 class I histocompatibility antigen, Q10 alpha chain-like (LOC106023121), transcript variant X3, mRNA
XR-002384900.2	1,09335925299842	1,12732867983045	40,870438641546	2,87926028810994e-05	0,00253920841110381	XR_002384900.2	uncharacterized LOC110342736 (LOC110342736), ncRNA
XM-013119507.3	1,47355051740276	1,19305324166949	29,3927559094257	2,8803221140752e-05	0,00253920841110381	XM_013119507.3	NLR family CARD domain containing 5 (Nlrc5), transcript variant X1, mRNA
XM-040749976.1	-0,772050482279768	1,48749257280396	40,8649940656489	2,88113053208039e-05	0,00253920841110381	XM_040749976.1	bromodomain PHD finger transcription factor (Bptf), transcript variant X9, mRNA
XM-021231509.2	-2,40709205285163	3,43073388290063	40,8516285431738	2,88572765294732e-05	0,00253920841110381	XM_021231509.2	Ig lambda-3 chain C region (LOC101841371), transcript variant X1, mRNA
XM-040729713.1	0,906407834557263	2,7452246394835	40,8463252190049	2,88755411084527e-05	0,00253920841110381	XM_040729713.1	shiftless antiviral inhibitor of ribosomal frameshifting (Shfl), transcript variant X2, mRNA
XM-005082988.4	0,821468911651109	3,46332563704858	29,3719778790995	2,89262380050185e-05	0,0025396225239891	XM_005082988.4	apolipoprotein O like (Apool), transcript variant X1, mRNA
XM-040744147.1	-0,48703669924952	2,22315074269427	29,3636815967305	2,89755183472075e-05	0,00253991115112093	XM_040744147.1	ribosomal protein S6 kinase A3 (Rps6ka3), transcript variant X6, mRNA
XM-040750164.1	-0,790724953283265	1,49782609692739	29,3412846921159	2,91090207359044e-05	0,00254756982744784	XM_040750164.1	centrosomal protein 131 (Cep131), mRNA
XM-040743275.1	1,1808286657892	6,2305749347742	29,3184447882941	2,92458636554184e-05	0,00255240527105821	XM_040743275.1	nicotinamide phosphoribosyltransferase (Nampt), mRNA
XR-005869999.1	1,38163300538859	0,604298243085961	40,7365292566352	2,92567097019384e-05	0,00255240527105821	XR_005869999.1	uncharacterized LOC121133205 (LOC121133205), ncRNA
XM-005063204.4	3,88055324301669	7,04790808996737	29,290502635335	2,94142432571855e-05	0,00256210121393504	XM_005063204.4	interferon induced protein with tetratricopeptide repeats 3 (Ifit3), transcript variant X1, mRNA
XM-040746921.1	-0,584660624804792	3,47869421970968	29,2606164123043	2,95955236287228e-05	0,00257174799531231	XM_040746921.1	family with sequence similarity 193 member A (Fam193a), mRNA
XR-005881803.1	1,2734495742615	-0,5955337037082	40,6339446672065	2,96181320624842e-05	0,00257174799531231	XR_005881803.1	A-kinase anchoring protein 7 (Akap7), transcript variant X3, misc_RNA
XM-040754507.1	-0,826539433284587	3,09577380844694	40,5954991973802	2,97549154748112e-05	0,00257882485628769	XM_040754507.1	tetratricopeptide repeat domain 14 (Ttc14), transcript variant X2, mRNA
XM-040742975.1	0,912436342891142	7,05892362208877	29,2281180942789	2,97940496143617e-05	0,00257882485628769	XM_040742975.1	proteasome 20S subunit alpha 3 (Psma3), transcript variant X1, mRNA
XM-040744308.1	-0,545576913075643	2,49050072008368	40,5596168497778	2,98832418715757e-05	0,00257882485628769	XM_040744308.1	ATRX chromatin remodeler (Atrx), transcript variant X6, mRNA
XM-013112186.3	1,17484647738015	3,03225924468603	40,5587291978987	2,98864245260054e-05	0,00257882485628769	XM_013112186.3	nuclear protein 1, transcriptional regulator (Nupr1), transcript variant X2, mRNA
XR-005877631.1	2,71396145902518	0,279441051846405	40,4268617372969	3,03636351832109e-05	0,00261556211465896	XR_005877631.1	uncharacterized LOC110342065 (LOC110342065), transcript variant X1, ncRNA
XR-002383601.2	-0,891907297753322	2,67799508780397	40,4066706882782	3,04374823738314e-05	0,00261556211465896	XR_002383601.2	uncharacterized LOC110341634 (LOC110341634), transcript variant X1, ncRNA
XM-040756344.1	-0,716019218941357	0,7845387590261	40,3891778401013	3,05016297595315e-05	0,00261556211465896	XM_040756344.1	E2F transcription factor 2 (E2f2), transcript variant X4, mRNA
XM-040756346.1	-0,716019218941357	0,7845387590261	40,3891778401013	3,05016297595315e-05	0,00261556211465896	XM_040756346.1	E2F transcription factor 2 (E2f2), transcript variant X6, mRNA
XM-013113293.3	-1,39789071343315	0,727567445225597	40,2807028166667	3,09029378268102e-05	0,00264586641635313	XM_013113293.3	SH3 and PX domains 2A (Sh3pxd2a), transcript variant X4, mRNA
XM-040755684.1	1,59672957073341	1,64220730038984	40,1443351290405	3,14161661390341e-05	0,00268564451836226	XM_040755684.1	histone H2A type 1-B (LOC121143557), mRNA
XM-040728890.1	-0,85088794770087	2,52472595267356	28,9574922183326	3,15055559003373e-05	0,0026891233679138	XM_040728890.1	mutS homolog 3 (Msh3), mRNA
XM-040735765.1	-0,461008732312265	4,02004215853194	28,9406714438397	3,16154638802161e-05	0,00269434008845842	XM_040735765.1	N-alpha-acetyltransferase 30, NatC catalytic subunit (Naa30), mRNA
XM-040738533.1	-0,975977400920696	2,55681612117684	28,9263818363752	3,17091657605805e-05	0,00269816174108213	XM_040738533.1	ATPase plasma membrane Ca2+ transporting 4 (Atp2b4), transcript variant X1, mRNA
XM-040747409.1	4,35995077109069	5,32316079244097	28,8923161396696	3,19337857983174e-05	0,00271309444142505	XM_040747409.1	C-X-C motif chemokine ligand 9 (Cxcl9), mRNA
XM-005063997.4	0,772206155385068	6,39871786218601	28,8723468437251	3,20662745646608e-05	0,00272016581652662	XM_005063997.4	ribonuclease H2 subunit C (Rnaseh2c), mRNA
XM-040754518.1	0,789620358862999	2,62837371971823	39,9455499568357	3,21821437154198e-05	0,0027258078290496	XM_040754518.1	mitochondrial ribosomal protein L47 (Mrpl47), transcript variant X2, mRNA
XR-005876677.1	-1,79639951039934	-0,345487733534518	39,9200409369519	3,22819990252282e-05	0,00273007827590996	XR_005876677.1	uncharacterized LOC121139795 (LOC121139795), ncRNA
XM-021228112.2	-0,887235088331245	0,746414726558325	39,8350129198174	3,26174499850798e-05	0,00275422944644656	XM_021228112.2	insulin like growth factor 2 mRNA binding protein 2 (Igf2bp2), transcript variant X3, mRNA
XM-040758113.1	0,700468778480325	5,80871690955249	28,7619606336883	3,28096862371976e-05	0,00276623223322595	XM_040758113.1	prefoldin subunit 1 (Pfdn1), mRNA
XM-040729765.1	0,720428927397087	2,08964711662243	39,7492051698064	3,29600877826986e-05	0,00277170771714288	XM_040729765.1	stomatin like 1 (Stoml1), transcript variant X3, mRNA
XM-005069993.4	-0,630711688082407	2,88587790159912	28,7377877268319	3,29750103245486e-05	0,00277170771714288	XM_005069993.4	helicase with zinc finger (Helz), transcript variant X1, mRNA
XR-005871785.1	3,04649982165646	-1,35454943103554	39,7192551502427	3,30806635321559e-05	0,00277636255759844	XR_005871785.1	uncharacterized LOC121134670 (LOC121134670), ncRNA
XM-040743240.1	0,95746595381521	0,22901382056335	39,6850449822287	3,32190174016658e-05	0,00278018399642126	XM_040743240.1	glutathione S-transferase omega 2 (Gsto2), transcript variant X5, mRNA
XM-005068540.4	2,55226353990385	7,9956357245944	28,7012160723528	3,32268839207234e-05	0,00278018399642126	XM_005068540.4	chromosome unknown C15orf48 homolog (CUNH15orf48), mRNA
XM-040739138.1	2,41990721821113	0,836064491816701	39,656184180363	3,33362599382643e-05	0,00278100260493609	XM_040739138.1	zona pellucida sperm-binding protein 3 receptor-like (LOC101827079), transcript variant X3, mRNA
XM-040734197.1	0,951298637290969	0,586005468148203	39,6550418686609	3,33409102791286e-05	0,00278100260493609	XM_040734197.1	vomeronasal type-2 receptor 116-like (LOC121135425), transcript variant X1, mRNA
XM-040732590.1	1,24482189826895	7,81400889451379	39,6435481290298	3,3387743138357e-05	0,00278100260493609	XM_040732590.1	H-2 class I histocompatibility antigen, Q10 alpha chain (LOC101831377), transcript variant X1, mRNA
XM-013119295.3	-0,654122715157498	4,22051848608611	39,5825109272926	3,36377315128063e-05	0,002797605549794	XM_013119295.3	nuclear receptor binding SET domain protein 1 (Nsd1), transcript variant X1, mRNA
XM-013116039.3	-0,610710110337888	1,8659939189777	28,6336443124393	3,36978678536061e-05	0,00279839256292864	XM_013116039.3	zinc finger protein 239-like (LOC101842915), mRNA
XM-040728140.1	1,35995528236439	-0,0801253166104507	33,0605807794556	3,40537473184045e-05	0,00282167285305726	XM_040728140.1	uncharacterized LOC101831404 (LOC101831404), transcript variant X1, mRNA
XM-013114799.3	-0,864367372247693	1,92476821003628	39,4695000705753	3,41063478137767e-05	0,00282167285305726	XM_013114799.3	ZFP62 zinc finger protein (Zfp62), transcript variant X3, mRNA
XR-005869803.1	1,38600492486064	1,82136807276423	39,463487584008	3,41314911241897e-05	0,00282167285305726	XR_005869803.1	uncharacterized LOC121133057 (LOC121133057), ncRNA
XR-001196527.3	0,875804647580301	0,3972285470678	39,3918186219187	3,44328634460927e-05	0,00284233251262634	XR_001196527.3	EEF1A lysine methyltransferase 2 (Eef1akmt2), transcript variant X3, misc_RNA
XM-013121797.3	-1,51075303555822	-0,441771513861303	28,5149601466449	3,45430638238722e-05	0,00284717336807391	XM_013121797.3	leucine rich repeat LGI family member 4 (Lgi4), transcript variant X2, mRNA
XM-040745248.1	4,16081272094712	4,86697865281076	39,312145806682	3,47715262263429e-05	0,00285793455310713	XM_040745248.1	interferon-induced protein with tetratricopeptide repeats 1 (LOC106020791), transcript variant X2, mRNA
XM-040748508.1	-0,862585777919186	1,94374796462441	39,3010367177827	3,48190538961694e-05	0,00285793455310713	XM_040748508.1	ZFP62 zinc finger protein (Zfp62), transcript variant X2, mRNA
XM-040741351.1	0,63222296163346	2,57536793542408	39,2987426524613	3,48288779197649e-05	0,00285793455310713	XM_040741351.1	copine 3 (Cpne3), transcript variant X5, mRNA
XM-040742623.1	-1,0092031824248	1,37139329569896	39,2630627933545	3,49820871831738e-05	0,0028625708482105	XM_040742623.1	coiled-coil domain containing 88C (Ccdc88c), transcript variant X2, mRNA
XM-040733545.1	2,16321699589327	-0,944903184150699	39,2614454767491	3,49890504588962e-05	0,0028625708482105	XM_040733545.1	guanylate-binding protein 6 (LOC101837799), transcript variant X1, mRNA
XM-040755959.1	0,736994713443441	0,252362201930801	39,2473584518779	3,50497695530243e-05	0,00286329655887014	XM_040755959.1	F-box/WD repeat-containing protein 12 (LOC101832949), transcript variant X2, mRNA
XM-040746189.1	2,18280121151097	1,35353307713355	28,4318947284639	3,51485263912799e-05	0,00286700219257551	XM_040746189.1	solute carrier family 28 member 2 (Slc28a2), transcript variant X1, mRNA
XM-040732177.1	1,34840857014645	3,13905748126119	28,4200066130674	3,52361334101237e-05	0,00286700219257551	XM_040732177.1	phenazine biosynthesis-like domain-containing protein 2 (LOC101838315), mRNA
XM-040730431.1	0,575788646692454	1,73656643105723	28,4180090031568	3,52508780377874e-05	0,00286700219257551	XM_040730431.1	TatD DNase domain containing 1 (Tatdn1), transcript variant X1, mRNA
XM-013116169.3	-0,623044733097459	1,73977036223435	39,1878322875306	3,5307698960737e-05	0,0028674005403055	XM_013116169.3	tetratricopeptide repeat domain 3 (Ttc3), transcript variant X1, mRNA
XM-040749772.1	1,20164325756235	3,24391597713096	28,3887356833558	3,54677317769982e-05	0,00287616742974002	XM_040749772.1	transmembrane protein 106A (Tmem106a), transcript variant X2, mRNA
XM-040733432.1	2,76078474786739	4,4679025373353	39,1349664405429	3,55386184727128e-05	0,00287769012688723	XM_040733432.1	guanylate-binding protein 6-like (LOC121135107), mRNA
XM-040749651.1	-0,547822154386999	2,86168203214584	39,0856589387862	3,57555770887764e-05	0,00289014064078885	XM_040749651.1	MSL complex subunit 1 (Msl1), transcript variant X3, mRNA
XR-005881359.1	0,972412905262229	0,132749106161326	39,0762734484351	3,57970483539687e-05	0,00289014064078885	XR_005881359.1	uncharacterized LOC110341677 (LOC110341677), transcript variant X1, ncRNA
XM-005081921.4	3,3946745487112	7,63819048978355	28,3343440769969	3,58745820885299e-05	0,0028921721478204	XM_005081921.4	guanylate-binding protein 2 (LOC101824821), mRNA
XM-021230832.2	-1,02085718603682	0,628468714391554	38,9863569386177	3,61972025378727e-05	0,00290984643547368	XM_021230832.2	potassium channel tetramerization domain containing 6 (Kctd6), transcript variant X3, mRNA
XR-005870201.1	2,59924269931068	0,228031579953886	38,9849362157517	3,62035667199315e-05	0,00290984643547368	XR_005870201.1	uncharacterized LOC121133353 (LOC121133353), ncRNA
XM-005073436.4	-0,562575662205317	2,8301784947785	38,9741582133675	3,62518895336429e-05	0,00290984643547368	XM_005073436.4	zinc finger protein 281 (Znf281), transcript variant X2, mRNA
XM-005077721.4	0,767270060084345	7,7401514864403	28,2579188376821	3,64549804876675e-05	0,00292190107757757	XM_005077721.4	NADH:ubiquinone oxidoreductase subunit B7 (Ndufb7), mRNA
XM-021227113.2	1,59749194578942	2,01558871933356	38,8131651952227	3,69826871388893e-05	0,00295990132544641	XM_021227113.2	tweety family member 2 (Ttyh2), transcript variant X2, mRNA
XM-040740126.1	1,99317526610121	4,49787520588056	28,1680803119438	3,71505420879349e-05	0,00296903261398569	XM_040740126.1	cyclic GMP-AMP synthase (LOC106021433), mRNA
NM-001281622.1	1,5210929545268	4,46351082524956	28,115591101332	3,75637076918554e-05	0,00299771415256506	NM_001281622.1	signal transducer and activator of transcription 2 (Stat2), mRNA
XM-021225548.2	0,740254487842417	7,31691760789489	28,0914350192115	3,77555538748212e-05	0,00300107523866129	XM_021225548.2	cytochrome c oxidase assembly protein COX14 (LOC101824930), mRNA
XM-005064390.4	0,851304052492251	5,06082542438698	28,0859551318059	3,77992252494152e-05	0,00300107523866129	XM_005064390.4	transmembrane protein 219 (Tmem219), transcript variant X8, mRNA
XM-040741292.1	1,07937397651566	1,81978737015407	38,6367437417087	3,78032456188783e-05	0,00300107523866129	XM_040741292.1	H-2 class I histocompatibility antigen, alpha chain-like (LOC121138627), mRNA
XM-040735568.1	-0,640865600224865	1,38749379926938	38,6325091686518	3,78231994442318e-05	0,00300107523866129	XM_040735568.1	ring finger and CCCH-type domains 2 (Rc3h2), transcript variant X6, mRNA
XM-021230174.2	2,59025859433066	2,22794096020361	38,6083533259529	3,79372588858149e-05	0,00300580657777653	XM_021230174.2	DExD/H-box helicase 60 (Ddx60), transcript variant X4, mRNA
XM-021227758.2	-0,883548099853784	1,20261257529937	28,0398888296876	3,81685594313721e-05	0,00301980018057033	XM_021227758.2	TIA1 cytotoxic granule associated RNA binding protein (Tia1), transcript variant X8, mRNA
XM-013116086.3	-0,543644970402421	2,37629640409661	28,016871874486	3,83545885135325e-05	0,00302691660680584	XM_013116086.3	SUMO specific peptidase 6 (Senp6), transcript variant X2, mRNA
XM-040742578.1	1,38954654977679	4,33860913755111	38,5178573309691	3,83681302470681e-05	0,00302691660680584	XM_040742578.1	interferon alpha-inducible protein 27-like protein 2 (LOC121139264), transcript variant X1, mRNA
XM-021230232.2	-1,04316331131334	0,711364714094715	38,4860611354862	3,85208661522999e-05	0,00303265303190757	XM_021230232.2	potassium channel regulator (Kcnrg), mRNA
XM-021234368.2	1,08764380587863	2,65569150028143	38,4798728553575	3,85506741344183e-05	0,00303265303190757	XM_021234368.2	stimulator of interferon response cGAMP interactor 1 (Sting1), transcript variant X2, mRNA
XM-040750112.1	-0,858808234072617	3,058209877144	38,4417238172999	3,87350247764555e-05	0,00303481204069885	XM_040750112.1	trinucleotide repeat containing adaptor 6C (Tnrc6c), transcript variant X2, mRNA
XM-040751682.1	3,49033757730124	0,517905716554192	38,4309628312764	3,87872109283811e-05	0,00303481204069885	XM_040751682.1	guanylate-binding protein 4-like (LOC101831921), transcript variant X1, mRNA
XM-013114665.3	-0,656462994246309	3,52231287622088	38,4270326587185	3,8806290926236e-05	0,00303481204069885	XM_013114665.3	AT-rich interaction domain 4B (Arid4b), transcript variant X2, mRNA
XM-005064079.4	1,18479641034733	4,37578076146842	27,9598802896484	3,8819533754868e-05	0,00303481204069885	XM_005064079.4	transmembrane protein 134 (Tmem134), transcript variant X1, mRNA
XM-040741369.1	2,09604188177062	1,57506325714787	38,4174429948801	3,88528920899262e-05	0,00303481204069885	XM_040741369.1	signal-regulatory protein beta-1 (LOC101843190), transcript variant X2, mRNA
XM-040750436.1	0,689198928353468	3,94674461668171	38,3985069281658	3,89451032828905e-05	0,00303771805606546	XM_040750436.1	MORC family CW-type zinc finger 3 (Morc3), transcript variant X2, mRNA
XM-040732323.1	1,26791539723709	9,95833970617541	27,9097514032314	3,92336414414999e-05	0,00305590777851254	XM_040732323.1	serglycin (Srgn), mRNA
XR-005881648.1	1,03946824943366	2,02313017649589	38,3072326234472	3,93931537607946e-05	0,00306401059617763	XR_005881648.1	uncharacterized LOC121144320 (LOC121144320), transcript variant X1, ncRNA
XR-005873845.1	-0,91324349696389	1,00455424863591	38,2452879685568	3,97006404143577e-05	0,00308358391876581	XR_005873845.1	uncharacterized LOC121136742 (LOC121136742), transcript variant X1, ncRNA
XM-021228162.2	2,5274303337605	-0,824767454264174	38,1856337207206	3,99993952582766e-05	0,00310242500525711	XM_021228162.2	interleukin 15 receptor subunit alpha (Il15ra), transcript variant X2, mRNA
XM-040730014.1	0,893996425110793	1,00909479096342	38,1628756598332	4,01140574819062e-05	0,00310695471301653	XM_040730014.1	von Willebrand factor A domain-containing protein 5A (LOC101840084), transcript variant X3, mRNA
XM-005079177.4	-0,803950291886931	2,48242467747486	27,7856288455253	4,02801547983256e-05	0,00311208372889491	XM_005079177.4	terminal nucleotidyltransferase 4B (Tent4b), transcript variant X4, mRNA
XM-040730496.1	-1,29101906041789	1,08719183019846	38,1275125518334	4,0292986132114e-05	0,00311208372889491	XM_040730496.1	transmembrane protein 71 (Tmem71), transcript variant X1, mRNA
XM-040749325.1	1,55609468330146	1,51657879335234	38,1084688803203	4,0389726318576e-05	0,00311519866790089	XM_040749325.1	schlafen family member 12-like (LOC121141439), transcript variant X1, mRNA
XM-040736605.1	-1,25241778568126	0,839742992920367	38,061119897373	4,0631426339101e-05	0,00312522808570154	XM_040736605.1	adenosine deaminase tRNA specific 1 (Adat1), transcript variant X2, mRNA
XM-040730015.1	0,907261270167651	1,00579670425916	38,0502885800763	4,0686952243889e-05	0,00312522808570154	XM_040730015.1	von Willebrand factor A domain-containing protein 5A (LOC101840084), transcript variant X4, mRNA
XM-005069520.4	1,14076346613702	4,04906296123047	27,7380398352428	4,06895370422173e-05	0,00312522808570154	XM_005069520.4	ALG9 alpha-1,2-mannosyltransferase (Alg9), transcript variant X1, mRNA
XM-005087492.3	1,38838256573616	2,52048293248042	27,6999583990937	4,10204416877996e-05	0,00314626787745423	XM_005087492.3	ribonuclease A family member 10 (inactive) (Rnase10), mRNA
XM-021228161.2	2,35436021458428	0,968251710629087	27,6415852782332	4,15334537380827e-05	0,00317004870115933	XM_021228161.2	interleukin 15 receptor subunit alpha (Il15ra), transcript variant X1, mRNA
XM-013113304.3	-0,634795607156187	1,00869868411198	37,8852633107964	4,15439370956117e-05	0,00317004870115933	XM_013113304.3	DNA cross-link repair 1A (Dclre1a), transcript variant X2, mRNA
XM-021225294.2	-0,550032065441094	1,62372270596907	27,6395746457285	4,15512499783865e-05	0,00317004870115933	XM_021225294.2	casein kinase 1, epsilon (Csnk1e), transcript variant X1, mRNA
XR-005870887.1	2,04309440804408	0,245768549485752	37,8821879611266	4,15601053824308e-05	0,00317004870115933	XR_005870887.1	uncharacterized LOC121133867 (LOC121133867), ncRNA
XM-040751683.1	3,49033851890148	0,521246155213167	37,8223978437591	4,18759016206303e-05	0,00318973074634164	XM_040751683.1	guanylate-binding protein 4-like (LOC101831921), transcript variant X2, mRNA
XM-021225740.2	1,49232531562493	5,45360059694168	37,7733361953249	4,21371155920914e-05	0,00320520670999677	XM_021225740.2	membrane-spanning 4-domains subfamily A member 4A (LOC101825174), transcript variant X2, mRNA
XM-040749610.1	-0,702677394153705	1,39740408327552	37,7523628069148	4,22493591142746e-05	0,00320932408215502	XM_040749610.1	MLLT6, PHD finger containing (Mllt6), transcript variant X3, mRNA
XR-005875454.1	1,33390342352543	4,10749214766262	37,6194466825617	4,29688150461725e-05	0,00325949154135965	XR_005875454.1	H-2 class I histocompatibility antigen, alpha chain-like (LOC106022691), transcript variant X4, misc_RNA
XM-040742579.1	1,36056225080441	4,26304231415043	37,5613727134175	4,32876208303466e-05	0,00327917088166675	XM_040742579.1	interferon alpha-inducible protein 27-like protein 2 (LOC121139264), transcript variant X2, mRNA
XM-040734705.1	-0,944308407438445	-0,0502217267060361	37,5121903977435	4,3559764314355e-05	0,00329526633492594	XM_040734705.1	signal induced proliferation associated 1 like 3 (Sipa1l3), transcript variant X3, mRNA
XM-005083262.4	0,936135401621746	5,62582643329961	27,3832740479525	4,38902854308785e-05	0,00331014713049251	XM_005083262.4	mitochondrial ribosomal protein L54 (Mrpl54), mRNA
XM-040752862.1	-0,835980963138274	1,21713968919602	37,4501006927709	4,39061715247379e-05	0,00331014713049251	XM_040752862.1	zinc finger and BTB domain containing 14 (Zbtb14), transcript variant X4, mRNA
XM-040730498.1	-1,30064638976452	0,936144378646222	37,4305194527477	4,40160808419202e-05	0,00331014713049251	XM_040730498.1	transmembrane protein 71 (Tmem71), transcript variant X3, mRNA
XM-040749609.1	-0,715942046197243	1,39808958168416	37,383670421291	4,42803432796236e-05	0,00331014713049251	XM_040749609.1	MLLT6, PHD finger containing (Mllt6), transcript variant X2, mRNA
XM-040735566.1	-0,623102497736961	1,38632292807952	37,3757022507474	4,43254726430831e-05	0,00331014713049251	XM_040735566.1	ring finger and CCCH-type domains 2 (Rc3h2), transcript variant X4, mRNA
XM-005082291.4	1,25055567539711	-0,0779083425694402	27,3346966425195	4,43498041345881e-05	0,00331014713049251	XM_005082291.4	zinc finger DHHC-type palmitoyltransferase 3 (Zdhhc3), transcript variant X1, mRNA
XR-002385021.2	-0,967572435258119	0,124204940273633	37,3663012056089	4,43787860881808e-05	0,00331014713049251	XR_002385021.2	uncharacterized LOC110342848 (LOC110342848), ncRNA
XM-040748160.1	-0,604287971910098	2,92122221699725	37,3579403948906	4,4426262923997e-05	0,00331014713049251	XM_040748160.1	CREB binding protein (LOC101842987), transcript variant X2, mRNA
XM-040751686.1	3,14566412890134	0,96989985411547	37,3565843231746	4,44339689308578e-05	0,00331014713049251	XM_040751686.1	guanylate-binding protein 1 (LOC101834839), transcript variant X3, mRNA
XM-040755072.1	-0,553398054183967	2,90547169838936	37,3534204507507	4,44519539741866e-05	0,00331014713049251	XM_040755072.1	RB binding protein 6, ubiquitin ligase (Rbbp6), transcript variant X5, mRNA
XR-005874497.1	0,967904951995344	0,748965427290693	37,3496847048315	4,44732007195898e-05	0,00331014713049251	XR_005874497.1	uncharacterized LOC121137252 (LOC121137252), ncRNA
XM-021230177.2	2,59247068101585	2,24219543719718	37,3469160048174	4,44889550811057e-05	0,00331014713049251	XM_021230177.2	DExD/H-box helicase 60 (Ddx60), transcript variant X2, mRNA
XM-040741193.1	0,881371032586454	1,59232658207458	37,3387082330182	4,45356967614793e-05	0,00331014713049251	XM_040741193.1	interleukin-3 receptor subunit alpha-like (LOC110343149), transcript variant X5, mRNA
XM-013123197.3	2,40716337845183	6,4083446039151	27,3008491209991	4,46731260164652e-05	0,00331360774050099	XM_013123197.3	interferon-induced protein 44 (LOC101834051), transcript variant X1, mRNA
XM-005084600.4	-0,678521661251213	3,42378877719029	27,2924992633355	4,47532861892666e-05	0,00331360774050099	XM_005084600.4	suppressor of glucose, autophagy associated 1 (Soga1), transcript variant X1, mRNA
XM-040744711.1	0,724723926057953	2,42505719316232	37,2864937171394	4,48343873546279e-05	0,00331360774050099	XM_040744711.1	myotubularin 1 (Mtm1), transcript variant X2, mRNA
XR-002383566.2	1,72613424672915	1,05677237843323	37,2782021877832	4,48820323925104e-05	0,00331360774050099	XR_002383566.2	uncharacterized LOC110341598 (LOC110341598), transcript variant X1, ncRNA
XM-040754712.1	-0,518723814640447	1,93496474615131	27,2790981142018	4,48822720175058e-05	0,00331360774050099	XM_040754712.1	bromodomain adjacent to zinc finger domain 2A (Baz2a), transcript variant X3, mRNA
XM-040756191.1	-0,87524176429171	2,18538370081728	37,2402950649166	4,51006057505072e-05	0,00332528151130308	XM_040756191.1	uncharacterized LOC121143725 (LOC121143725), mRNA
XM-005081667.4	0,561802765371755	5,02716763998688	27,239747739675	4,52633978678334e-05	0,00333062854846627	XM_005081667.4	mitochondrial import inner membrane translocase subunit TIM16 (LOC101843348), transcript variant X1, mRNA
XM-040739581.1	-0,900546752503568	0,122318220227407	37,2069752732879	4,52937498170753e-05	0,00333062854846627	XM_040739581.1	family with sequence similarity 214 member A (Fam214a), transcript variant X3, mRNA
XM-040735564.1	-0,650043020279991	1,38995958985435	37,1916129349073	4,53831237653947e-05	0,00333276280162255	XM_040735564.1	ring finger and CCCH-type domains 2 (Rc3h2), transcript variant X2, mRNA
XM-040741368.1	2,09395896117401	1,43297418767487	37,1544135150171	4,56003896995962e-05	0,00334152232583176	XM_040741368.1	signal-regulatory protein beta-1 (LOC101843190), transcript variant X1, mRNA
XM-021230176.2	2,60087684806062	2,21821675080231	37,1504821560826	4,56234215862151e-05	0,00334152232583176	XM_021230176.2	DExD/H-box helicase 60 (Ddx60), transcript variant X5, mRNA
XM-005082348.4	1,26066453460669	3,65268812703574	27,1866687955666	4,57831659553305e-05	0,00334686378104398	XM_005082348.4	MYD88 innate immune signal transduction adaptor (Myd88), mRNA
XM-005084025.4	0,636634157284137	5,8787680204472	27,1807667006356	4,58413675038994e-05	0,00334686378104398	XM_005084025.4	CWC15 spliceosome associated protein homolog (Cwc15), transcript variant X1, mRNA
XM-040735642.1	0,528865573510473	2,18445685856218	37,107152312294	4,58781667798474e-05	0,00334686378104398	XM_040735642.1	ST6 N-acetylgalactosaminide alpha-2,6-sialyltransferase 4 (St6galnac4), transcript variant X3, mRNA
XM-040733379.1	-0,617345486501815	1,37845886358879	37,0732853685367	4,60784281777963e-05	0,00335703841383987	XM_040733379.1	ecotropic viral integration site 5 (Evi5), transcript variant X2, mRNA
XM-040739282.1	-0,557849928008063	1,57948203511101	37,0596325537494	4,61594467469123e-05	0,00335851025975163	XM_040739282.1	lysine methyltransferase 2C (Kmt2c), transcript variant X6, mRNA
XM-013114789.3	-0,635293171153846	2,71901745958378	27,1195439123617	4,6449940304929e-05	0,0033734498156616	XM_013114789.3	CCR4-NOT transcription complex subunit 6 (Cnot6), transcript variant X2, mRNA
XM-040742580.1	1,37832153558007	4,24382428676311	37,0047257619731	4,64869496906866e-05	0,0033734498156616	XM_040742580.1	interferon alpha-inducible protein 27-like protein 2 (LOC121139264), transcript variant X3, mRNA
XM-040755064.1	-0,54830600812868	2,90078005523265	36,9646537884509	4,67276711945459e-05	0,00338081298156413	XM_040755064.1	RB binding protein 6, ubiquitin ligase (Rbbp6), transcript variant X4, mRNA
XM-021235147.2	0,719721679237446	5,84778803748807	27,0850048375496	4,67972027470786e-05	0,00338081298156413	XM_021235147.2	peptidylprolyl isomerase H (Ppih), transcript variant X2, mRNA
XM-013121086.3	-0,526868722631224	6,241928244692	27,0759393612147	4,68888232084536e-05	0,00338081298156413	XM_013121086.3	lysine methyltransferase 2E (inactive) (Kmt2e), mRNA
XM-040757631.1	-0,729194938068339	1,17901178832315	36,9273321707645	4,6953173577622e-05	0,00338081298156413	XM_040757631.1	myotubularin related protein 12 (Mtmr12), transcript variant X2, mRNA
XM-021225772.2	0,949120463510064	4,66394534549668	27,0653894027516	4,69956961692015e-05	0,00338081298156413	XM_021225772.2	syntaxin 8 (Stx8), transcript variant X2, mRNA
XM-005078848.4	0,888437101779941	4,48384688820153	36,9182253725314	4,70083897729255e-05	0,00338081298156413	XM_005078848.4	nudix hydrolase 2 (Nudt2), mRNA
XM-040739526.1	1,31488655056892	3,77467630878649	36,9081975444688	4,70692775989876e-05	0,00338081298156413	XM_040739526.1	neutrophilic granule protein (LOC101829690), mRNA
XM-040749611.1	-0,723564986283212	1,38859839412937	36,9067333232004	4,70781758442491e-05	0,00338081298156413	XM_040749611.1	MLLT6, PHD finger containing (Mllt6), transcript variant X4, mRNA
XM-040755724.1	0,919481695804252	2,20993124928061	27,0316401810327	4,73393930437091e-05	0,00339515667720233	XM_040755724.1	geminin DNA replication inhibitor (Gmnn), transcript variant X1, mRNA
XM-021223221.2	-0,991046455652394	0,726265841650869	36,826031449188	4,7571645534842e-05	0,00340738852531273	XM_021223221.2	mutL homolog 3 (Mlh3), transcript variant X4, mRNA
XM-040729225.1	-1,13820403810224	2,00158724597155	36,7911434208502	4,77868342682634e-05	0,00341096171367225	XM_040729225.1	SATB homeobox 1 (Satb1), transcript variant X7, mRNA
XM-013119840.3	-0,714241148271965	0,789598002437468	36,7878517857783	4,7807195311887e-05	0,00341096171367225	XM_013119840.3	nuclear receptor coactivator 1 (Ncoa1), transcript variant X5, mRNA
XM-040747834.1	-0,520219847924291	1,57684900790296	36,7853518036275	4,78226661657755e-05	0,00341096171367225	XM_040747834.1	polybromo 1 (Pbrm1), transcript variant X24, mRNA
XM-013114852.3	-0,652567427492105	1,12673141023144	36,7779354432625	4,78685956847746e-05	0,00341096171367225	XM_013114852.3	KIAA2026 ortholog (Kiaa2026), transcript variant X2, mRNA
XM-040733208.1	0,577811840881965	4,11047657670734	36,7645800773883	4,79514347191108e-05	0,00341246138006208	XM_040733208.1	C1D nuclear receptor corepressor (C1d), transcript variant X1, mRNA
XM-040750435.1	0,728896350527631	5,89796446076944	26,9606964508652	4,80709619882102e-05	0,00341656474238986	XM_040750435.1	MORC family CW-type zinc finger 3 (Morc3), transcript variant X1, mRNA
XM-040750256.1	0,890245006982048	3,91875691774981	26,9419973391718	4,8265859907935e-05	0,00342486473920114	XM_040750256.1	transmembrane protein 134 (Tmem134), transcript variant X3, mRNA
XR-005881360.1	0,960756593436012	0,130280404373588	36,7051699551841	4,83219600374654e-05	0,00342486473920114	XR_005881360.1	uncharacterized LOC110341677 (LOC110341677), transcript variant X2, ncRNA
XR-005871332.1	1,2034997116957	2,51505218021743	36,6969008005607	4,83737957514285e-05	0,00342486473920114	XR_005871332.1	uncharacterized LOC110343673 (LOC110343673), transcript variant X2, ncRNA
XM-005066341.4	-0,546496551890088	2,82556143306214	26,9016214493281	4,86896755014412e-05	0,00344050223413821	XM_005066341.4	jumonji and AT-rich interaction domain containing 2 (Jarid2), transcript variant X1, mRNA
XM-005085690.4	-0,735629135942407	2,69511799098368	26,8988169425824	4,87192660273808e-05	0,00344050223413821	XM_005085690.4	protein phosphatase, Mg2+/Mn2+ dependent 1L (Ppm1l), mRNA
XM-021232582.2	1,35293334411556	2,56298362426089	26,8735110826359	4,89871698636645e-05	0,00345500315268328	XM_021232582.2	centromere protein S (LOC101831337), mRNA
XM-040747833.1	-0,520219826345872	1,57729312248409	36,5738536799646	4,91528059345448e-05	0,00346226346292003	XM_040747833.1	polybromo 1 (Pbrm1), transcript variant X23, mRNA
XM-040751684.1	3,12627204250006	0,982477643235659	36,5358739609095	4,93961909673249e-05	0,00347055375315464	XM_040751684.1	guanylate-binding protein 1 (LOC101834839), transcript variant X1, mRNA
XM-040751685.1	3,12627204250006	0,982477643235659	36,5358739609095	4,93961909673249e-05	0,00347055375315464	XM_040751685.1	guanylate-binding protein 1 (LOC101834839), transcript variant X2, mRNA
XM-040747821.1	-0,525160736044162	1,5800041639577	36,4786287090257	4,97656847956973e-05	0,00349207138139465	XM_040747821.1	polybromo 1 (Pbrm1), transcript variant X12, mRNA
XM-005067036.4	0,647838594928643	8,3648356153213	26,7879436847258	4,99051652659717e-05	0,00349741478001018	XM_005067036.4	single-pass membrane protein with aspartate rich tail 1 (Smdt1), mRNA
XM-040733433.1	2,7199672926366	4,17161446876039	36,4453765804156	4,99817867288713e-05	0,00349834498138807	XM_040733433.1	guanylate-binding protein 6-like (LOC121135108), mRNA
XM-005071726.4	1,05720427543381	0,676600934710127	36,3990459606799	5,02847040762023e-05	0,00351064791138331	XM_005071726.4	6-phosphofructo-2-kinase/fructose-2,6-biphosphatase 3 (Pfkfb3), transcript variant X3, mRNA
XM-040755537.1	1,05720427543381	0,676600934710127	36,3990459606799	5,02847040762023e-05	0,00351064791138331	XM_040755537.1	6-phosphofructo-2-kinase/fructose-2,6-biphosphatase 3 (Pfkfb3), transcript variant X1, mRNA
XM-005077357.4	1,48978074160969	6,66750064015018	26,7340238480537	5,04933870636097e-05	0,00352076617070806	XM_005077357.4	TNF superfamily member 13b (Tnfsf13b), transcript variant X1, mRNA
XM-013125780.3	0,880614401059565	5,19704341567101	36,3360340812142	5,07001147340934e-05	0,00353072274410539	XM_013125780.3	transporter 2, ATP binding cassette subfamily B member (Tap2), transcript variant X1, mRNA
XM-013117986.3	-1,04184381126924	1,42503091453633	26,7039387980471	5,08249165007888e-05	0,00353495615722867	XM_013117986.3	potassium channel tetramerization domain containing 6 (Kctd6), transcript variant X4, mRNA
XM-040752420.1	-0,686212377098575	3,52796075485287	36,2766690742981	5,10951334625115e-05	0,00354200146746004	XM_040752420.1	ASH1 like histone lysine methyltransferase (Ash1l), transcript variant X2, mRNA
XM-040742582.1	1,36765742867824	4,21363174108314	36,2710133346726	5,11329532765426e-05	0,00354200146746004	XM_040742582.1	interferon alpha-inducible protein 27-like protein 2 (LOC121139264), transcript variant X5, mRNA
XM-005079339.4	1,20172909771065	5,43681936513961	26,6734569461051	5,1163272661618e-05	0,00354200146746004	XM_005079339.4	angiotensin II receptor associated protein (LOC101838072), mRNA
XM-040755685.1	1,89083538465963	2,14186861452732	36,2635712578763	5,11827678370474e-05	0,00354200146746004	XM_040755685.1	histone H2A type 1-E (LOC121143558), mRNA
XM-040741357.1	0,609149219266165	2,54048131371727	36,2288269919777	5,14160804365747e-05	0,00354691032070971	XM_040741357.1	copine 3 (Cpne3), transcript variant X7, mRNA
XM-013117378.3	0,773067635360882	4,00507322310445	36,213815300912	5,15172680104472e-05	0,00354691032070971	XM_013117378.3	mitochondrial ribosomal protein L30 (Mrpl30), transcript variant X1, mRNA
XM-005085998.4	0,815811202622481	7,23207386667851	26,6409858066028	5,15264499103324e-05	0,00354691032070971	XM_005085998.4	VPS28 subunit of ESCRT-I (Vps28), mRNA
XM-040752202.1	1,01790813908845	5,03290169731969	36,2070197283366	5,15631501752014e-05	0,00354691032070971	XM_040752202.1	Fc fragment of IgG receptor Ia (Fcgr1a), transcript variant X2, mRNA
XM-040739790.1	-0,622565113500222	2,40399631860268	26,6366783773016	5,15748404231838e-05	0,00354691032070971	XM_040739790.1	SAFB like transcription modulator (Sltm), transcript variant X7, mRNA
XM-040745240.1	3,21829493043232	3,25596798784334	36,148404804604	5,19608811284387e-05	0,00356901455153843	XM_040745240.1	interferon-induced protein with tetratricopeptide repeats 1-like (LOC121140331), mRNA
XM-040734707.1	-0,928568541809034	-0,0402353925476433	36,1225559476111	5,2137409629168e-05	0,00357669106752941	XM_040734707.1	signal induced proliferation associated 1 like 3 (Sipa1l3), transcript variant X4, mRNA
XM-040742976.1	0,772022171357778	5,17953851187953	36,1099376203879	5,22238363739082e-05	0,00357817511155423	XM_040742976.1	proteasome 20S subunit alpha 3 (Psma3), transcript variant X2, mRNA
XM-040739832.1	0,674161306263377	5,28798712122015	36,0875845774205	5,23773479262876e-05	0,00358424617333495	XM_040739832.1	shisa family member 5 (Shisa5), transcript variant X2, mRNA
XM-040753614.1	-0,749690676966589	1,31951974542335	36,0555123533768	5,25985232029499e-05	0,00359492678881152	XM_040753614.1	ankyrin repeat domain 44 (Ankrd44), transcript variant X1, mRNA
XM-040738622.1	2,70911082395891	2,67483298982858	36,006159703102	5,29409894748917e-05	0,00360620609306919	XM_040738622.1	SLAM family member 9 (Slamf9), transcript variant X2, mRNA
XM-040734704.1	-0,945073954180503	-0,0418463303107386	35,998690555707	5,29930444422347e-05	0,00360620609306919	XM_040734704.1	signal induced proliferation associated 1 like 3 (Sipa1l3), transcript variant X2, mRNA
XM-021228809.2	0,765704988632758	5,15536979570643	35,9955058272321	5,30152579471652e-05	0,00360620609306919	XM_021228809.2	proteasome 20S subunit alpha 3 (Psma3), transcript variant X3, mRNA
XM-040739752.1	-1,36597255217016	1,37512290429133	35,9941439969747	5,30247600241233e-05	0,00360620609306919	XM_040739752.1	uncharacterized LOC121137488 (LOC121137488), transcript variant X1, mRNA
XM-040733173.1	-0,525749276080597	3,09893310190467	35,9323587255396	5,34579504378941e-05	0,00362726873524198	XM_040733173.1	ubiquitin specific peptidase 34 (Usp34), transcript variant X2, mRNA
XM-005068143.3	6,60851261773636	5,77863386224516	26,4622288051465	5,35774714780763e-05	0,00362726873524198	XM_005068143.3	C-X-C motif chemokine ligand 11 (Cxcl11), mRNA
XM-040751603.1	2,35314310610564	6,98534318122443	26,4608097188875	5,35941104411845e-05	0,00362726873524198	XM_040751603.1	interferon induced protein 44 like (Ifi44l), transcript variant X1, mRNA
XM-021234843.2	0,865294016874701	2,4574763100823	35,9126224299843	5,35971912204378e-05	0,00362726873524198	XM_021234843.2	G protein subunit gamma 7 (Gng7), transcript variant X3, mRNA
XM-013119375.3	2,51054179604743	0,787633664450983	35,9005611595105	5,36824915835697e-05	0,00362859475546029	XM_013119375.3	spermatogenesis associated 19 (Spata19), mRNA
XM-040744306.1	-0,494497394533051	2,41538721287779	35,8496723307921	5,40441306394586e-05	0,00364857343573773	XM_040744306.1	ATRX chromatin remodeler (Atrx), transcript variant X4, mRNA
XM-040742977.1	0,764961882076955	5,14874226236099	35,6937935412948	5,5169611030527e-05	0,00371512899689087	XM_040742977.1	proteasome 20S subunit alpha 3 (Psma3), transcript variant X4, mRNA
XM-013118258.3	-0,879591851576405	1,0086685709418	35,6750889214921	5,53064832885229e-05	0,00371512899689087	XM_013118258.3	FKBP prolyl isomerase 14 (Fkbp14), transcript variant X5, mRNA
XM-040740284.1	-0,570454430107397	2,55546782015089	35,6743820974345	5,5311663247158e-05	0,00371512899689087	XM_040740284.1	pleckstrin homology domain interacting protein (LOC101834187), transcript variant X4, mRNA
XR-005879969.1	1,14029724983212	0,125005885978265	35,6702934599164	5,5341637877595e-05	0,00371512899689087	XR_005879969.1	uncharacterized LOC121142857 (LOC121142857), transcript variant X1, ncRNA
XM-040730922.1	-0,726540673306644	1,30936695710145	26,306854676288	5,54336171607136e-05	0,00371512899689087	XM_040730922.1	nuclear receptor coactivator 1 (Ncoa1), transcript variant X7, mRNA
XM-005067315.4	0,809000304586484	7,55551679091596	26,306854349973	5,54336211328059e-05	0,00371512899689087	XM_005067315.4	proline rich 13 (Prr13), transcript variant X1, mRNA
XM-040728512.1	-0,602285813733136	2,36170237596279	26,2964881391425	5,55599633601824e-05	0,00371908292921541	XM_040728512.1	CREB/ATF bZIP transcription factor (Crebzf), transcript variant X1, mRNA
XM-040756343.1	-0,690679779652254	0,788606463542132	35,5728350483415	5,6061740764085e-05	0,00374406541441882	XM_040756343.1	E2F transcription factor 2 (E2f2), transcript variant X3, mRNA
XM-040731444.1	3,61732340129163	3,63859787034703	26,2458578242268	5,61816284608761e-05	0,00374406541441882	XM_040731444.1	2'-5'-oligoadenylate synthase-like protein 1 (LOC101822825), transcript variant X3, mRNA
XM-013111210.3	-0,944144723204774	3,07374651865311	26,2442158797186	5,62019173318163e-05	0,00374406541441882	XM_013111210.3	chromobox 6 (Cbx6), mRNA
XM-005070608.4	0,724699112986086	7,18635636833655	26,2440172877041	5,62043718048892e-05	0,00374406541441882	XM_005070608.4	NADH:ubiquinone oxidoreductase subunit B3 (Ndufb3), mRNA
XR-005877224.1	-0,889330966816978	0,396423542096062	35,5351291888036	5,6343258170146e-05	0,00374879528817848	XR_005877224.1	RNA binding motif protein 45 (Rbm45), transcript variant X2, misc_RNA
XM-013110975.3	0,631629089108742	2,60505825663417	35,5242387405695	5,64248731867772e-05	0,00374970781813067	XM_013110975.3	copine 3 (Cpne3), transcript variant X2, mRNA
XM-040744346.1	0,80010979726643	3,47156216390268	26,1916711200299	5,68554861126482e-05	0,00377001449073289	XM_040744346.1	apolipoprotein O like (Apool), transcript variant X2, mRNA
XM-005074523.4	0,945167204848184	4,66743271818916	26,1907530769468	5,68669794071508e-05	0,00377001449073289	XM_005074523.4	opioid growth factor receptor (Ogfr), transcript variant X1, mRNA
XM-021228158.2	1,05951335212593	0,670295311608125	35,4302825060916	5,7134729932365e-05	0,00377997476009881	XM_021228158.2	6-phosphofructo-2-kinase/fructose-2,6-biphosphatase 3 (Pfkfb3), transcript variant X6, mRNA
XM-021228574.2	-0,894442511305906	1,86259582069763	26,1643884394448	5,71981450550093e-05	0,00377997476009881	XM_021228574.2	zinc finger protein 318 (Znf318), transcript variant X1, mRNA
XM-040744310.1	-0,520418141565205	2,38850461495235	35,4187510963092	5,72225644546321e-05	0,00377997476009881	XM_040744310.1	ATRX chromatin remodeler (Atrx), transcript variant X8, mRNA
XM-021224611.2	0,67306916932486	2,32421317304692	35,4051993010386	5,73259887374736e-05	0,00378228243971116	XM_021224611.2	required for meiotic nuclear division 1 homolog (Rmnd1), transcript variant X2, mRNA
XM-005082207.4	0,65471886454684	2,28119051115056	35,3410536212028	5,78184898428093e-05	0,00381022468147888	XM_005082207.4	ubiquitin conjugating enzyme E2 F (putative) (Ube2f), transcript variant X1, mRNA
XM-040755919.1	-0,750725951492809	2,08199447056133	35,2884065729171	5,82263805616018e-05	0,00382654459844937	XM_040755919.1	family with sequence similarity 8 member A1 (Fam8a1), transcript variant X2, mRNA
XM-021225284.2	0,62760059379026	2,60922773845341	35,2832796144956	5,826628070427e-05	0,00382654459844937	XM_021225284.2	copine 3 (Cpne3), transcript variant X3, mRNA
XM-040750266.1	1,03713120985448	2,54813041271596	35,2822867282754	5,827401143155e-05	0,00382654459844937	XM_040750266.1	CD80 molecule (Cd80), transcript variant X4, mRNA
XM-040755057.1	-0,54450556765318	2,90255551921068	35,2721919568584	5,83526781582413e-05	0,00382715949953767	XM_040755057.1	RB binding protein 6, ubiquitin ligase (Rbbp6), transcript variant X3, mRNA
XM-040741356.1	0,613746061293481	2,53402339872704	35,2337104677047	5,86536908221325e-05	0,0038423385788392	XM_040741356.1	copine 3 (Cpne3), transcript variant X6, mRNA
XM-040751687.1	3,16576883369353	1,00621130487946	35,1696177305699	5,91590543276292e-05	0,00387085262581634	XM_040751687.1	guanylate-binding protein 1 (LOC101834839), transcript variant X4, mRNA
XM-040735046.1	-1,61395703713978	0,827115014681631	25,9891273748991	5,94545093152729e-05	0,00388349889528084	XM_040735046.1	ankyrin repeat domain 65 (Ankrd65), mRNA
XM-040741370.1	1,32932931278889	3,86113653046392	35,1207142163095	5,95480557731974e-05	0,00388349889528084	XM_040741370.1	signal-regulatory protein beta-1 (LOC101832871), transcript variant X1, mRNA
XM-013118820.3	-0,993517915352702	2,31448242655305	25,9786954770215	5,95918803874836e-05	0,00388349889528084	XM_013118820.3	coiled-coil serine rich protein 2 (Ccser2), transcript variant X12, mRNA
XM-040755052.1	-0,74858221340401	2,03073963891109	35,1100071695153	5,96336205852194e-05	0,00388349889528084	XM_040755052.1	ETS transcription factor ELK3 (Elk3), transcript variant X7, mRNA
XM-040732473.1	1,04608086660119	6,18481999746388	25,9504446058974	5,99656620739981e-05	0,0039005226411949	XM_040732473.1	H-2 class I histocompatibility antigen, D-37 alpha chain (LOC101832695), transcript variant X2, mRNA
XR-005879034.1	-1,17228728978257	0,683167474806816	34,9939992400686	6,05699066462041e-05	0,00393519120544703	XR_005879034.1	uncharacterized LOC121142020 (LOC121142020), ncRNA
XR-005879011.1	0,907874393750638	0,320136074212901	34,9523781336743	6,09099794134838e-05	0,00395090219036461	XR_005879011.1	uncharacterized LOC121142001 (LOC121142001), ncRNA
XM-005064104.4	0,67904073724265	5,78384134575359	25,8713339318364	6,10262133627671e-05	0,00395090219036461	XM_005064104.4	mitochondrial ribosomal protein L21 (Mrpl21), mRNA
XM-040757633.1	-0,717428081713655	1,17663156205888	34,9381967010475	6,10263575326129e-05	0,00395090219036461	XM_040757633.1	myotubularin related protein 12 (Mtmr12), transcript variant X4, mRNA
XM-040753710.1	0,487234143167044	8,23423957137246	25,8496785863458	6,13201236961232e-05	0,00396152222038429	XM_040753710.1	ATP synthase membrane subunit c locus 2 (Atp5mc2), transcript variant X2, mRNA
XM-040748043.1	1,88718552161584	4,55161577498625	34,9008752526498	6,13338674929119e-05	0,00396152222038429	XM_040748043.1	60S ribosomal protein L11-like (LOC121141201), mRNA
XM-013114855.3	-0,648530413281991	1,12418232854629	34,8850994537071	6,14643930389093e-05	0,0039623597965536	XM_013114855.3	KIAA2026 ortholog (Kiaa2026), transcript variant X3, mRNA
XM-040747827.1	-0,505363074870208	1,58543093165338	34,8819684607655	6,14903365501673e-05	0,0039623597965536	XM_040747827.1	polybromo 1 (Pbrm1), transcript variant X17, mRNA
XM-040757636.1	0,776751467802734	1,52502717036566	34,8364638343559	6,18688287777863e-05	0,00398210279769752	XM_040757636.1	anaphase promoting complex subunit 15 (Anapc15), transcript variant X4, mRNA
XM-005078569.4	0,900539275567605	4,02284606037485	25,7879026108781	6,21671873880531e-05	0,00399664814472392	XM_005078569.4	shiftless antiviral inhibitor of ribosomal frameshifting (Shfl), transcript variant X1, mRNA
XM-013123409.3	-1,47354111771763	1,01890504426101	34,7895715766547	6,22616968291431e-05	0,00399806970429372	XM_013123409.3	SZT2 subunit of KICSTOR complex (Szt2), transcript variant X3, mRNA
XM-040732131.1	-0,459740432917497	1,82518967316274	34,7728081082263	6,24028453750784e-05	0,00400247936468447	XM_040732131.1	pericentrin (Pcnt), transcript variant X2, mRNA
XR-005881738.1	-2,45751218525443	-0,0611891283844713	34,7508798504362	6,25880429190072e-05	0,00400970079136804	XR_005881738.1	uncharacterized LOC121144382 (LOC121144382), ncRNA
XM-005065453.4	0,673437806610977	5,23663209237582	25,7501736601116	6,26908754172794e-05	0,00401163488301719	XM_005065453.4	mediator complex subunit 10 (Med10), mRNA
XM-040730402.1	-0,658236095603307	0,605179243945091	39,19539798505	6,29844284395868e-05	0,00402010970673447	XM_040730402.1	ArfGAP with SH3 domain, ankyrin repeat and PH domain 1 (Asap1), transcript variant X6, mRNA
XM-013125091.3	1,06371038203063	2,38485577260825	34,7013301295122	6,30088765844193e-05	0,00402010970673447	XM_013125091.3	sorting nexin 10 (Snx10), transcript variant X4, mRNA
XM-005086676.3	1,68804180686351	3,68408179440949	25,725092630992	6,30417029920334e-05	0,00402010970673447	XM_005086676.3	H1.5 linker histone, cluster member (H1-5), mRNA
XM-021235162.2	-1,50046938238109	1,03631078507261	34,6799347120259	6,31916066002234e-05	0,00402038794775719	XM_021235162.2	SZT2 subunit of KICSTOR complex (Szt2), transcript variant X4, mRNA
XM-005084540.4	-1,16194474331198	1,75055518274795	34,6588091657542	6,33726359222557e-05	0,00402038794775719	XM_005084540.4	solute carrier organic anion transporter family member 3A1 (Slco3a1), transcript variant X2, mRNA
XR-005871412.1	1,28007771588149	1,66847087583163	34,6583233657697	6,33768059256994e-05	0,00402038794775719	XR_005871412.1	uncharacterized LOC121134331 (LOC121134331), ncRNA
XM-040730921.1	-0,713033710312611	0,790010176968977	34,6553669421898	6,34021901074815e-05	0,00402038794775719	XM_040730921.1	nuclear receptor coactivator 1 (Ncoa1), transcript variant X6, mRNA
XM-005069998.4	-0,856572298890744	2,93573188404032	25,698922853162	6,3410073563967e-05	0,00402038794775719	XM_005069998.4	bromodomain PHD finger transcription factor (Bptf), transcript variant X13, mRNA
XM-005074183.4	1,03205552709361	13,678382167748	25,6875385502913	6,35710628052994e-05	0,0040259729040824	XM_005074183.4	thymosin beta 4 X-linked (Tmsb4x), transcript variant X1, mRNA
XM-021229607.2	-0,466965718482169	2,20261911852574	25,6336010970904	6,43399734380456e-05	0,00407000079397781	XM_021229607.2	ribosomal protein S6 kinase A3 (Rps6ka3), transcript variant X9, mRNA
XM-021227972.2	1,04846931423987	2,58276291957152	34,5205350528053	6,45725221298364e-05	0,00407763797626775	XM_021227972.2	CD80 molecule (Cd80), transcript variant X2, mRNA
XM-013124647.3	-0,7394608722844	3,35203128233074	25,6149403712395	6,4608380943689e-05	0,00407763797626775	XM_013124647.3	Rho/Rac guanine nucleotide exchange factor 18 (Arhgef18), transcript variant X2, mRNA
XM-040748162.1	-0,598618588909408	2,89971165484493	34,4826285422281	6,4906053971661e-05	0,00409174877229567	XM_040748162.1	CREB binding protein (LOC101842987), transcript variant X4, mRNA
XM-040753988.1	-1,16622694007627	0,62729706116998	34,4423810365917	6,52623760328539e-05	0,00410952047210755	XM_040753988.1	DENN domain containing 6B (Dennd6b), transcript variant X10, mRNA
XM-005080264.4	1,29320162678413	11,417218494548	25,5445643115492	6,56318255449853e-05	0,00412807737345816	XM_005080264.4	S100 calcium binding protein A11 (S100a11), transcript variant X2, mRNA
XM-040757023.1	0,618019042979894	2,06820273175984	34,3181531135249	6,63766142152261e-05	0,00416773422889085	XM_040757023.1	Yip1 domain family member 1 (Yipf1), transcript variant X3, mRNA
XM-021227420.2	2,00680444535916	1,6523448360268	34,3141081445788	6,64132645484562e-05	0,00416773422889085	XM_021227420.2	tumor necrosis factor receptor superfamily member 26 (LOC106020873), mRNA
XR-002382408.2	6,22361728665464	0,767336451335608	40,5438907332568	6,65254090961146e-05	0,00417003313498732	XR_002382408.2	uncharacterized LOC110340611 (LOC110340611), ncRNA
XM-005065886.4	0,693194940935839	2,58728747586809	25,4649673128342	6,68110046995555e-05	0,00418318698812727	XM_005065886.4	required for meiotic nuclear division 1 homolog (Rmnd1), transcript variant X1, mRNA
XM-040744710.1	0,710758530410822	2,80986702207443	25,4046023473317	6,7720882017976e-05	0,004233941265712	XM_040744710.1	myotubularin 1 (Mtm1), transcript variant X1, mRNA
XM-040754519.1	0,759033072103325	2,71851120791883	34,1574015722716	6,78514023817061e-05	0,004233941265712	XM_040754519.1	mitochondrial ribosomal protein L47 (Mrpl47), transcript variant X3, mRNA
XM-040741360.1	0,598119457135842	2,5252178163153	34,1573778458198	6,78516228479488e-05	0,004233941265712	XM_040741360.1	copine 3 (Cpne3), transcript variant X8, mRNA
XM-013126119.3	-0,55342009013665	3,31581952702599	34,1436973010396	6,79788811648215e-05	0,00423709450727551	XM_013126119.3	splicing regulatory glutamic acid and lysine rich protein 1 (Srek1), transcript variant X3, mRNA
XM-021230175.2	2,65195407637092	2,36534309965183	34,1327157169254	6,80812339857478e-05	0,00423869004016791	XM_021230175.2	DExD/H-box helicase 60 (Ddx60), transcript variant X3, mRNA
NM-001310575.1	1,63400386409165	6,07830182926441	25,3672980146028	6,8290007560537e-05	0,00424690019991339	NM_001310575.1	interferon induced with helicase C domain 1 (Ifih1), mRNA
XM-040742129.1	-1,26863371573495	0,458266779791726	25,3374710623236	6,87488584699955e-05	0,00427062650185268	XM_040742129.1	anoctamin 8 (Ano8), transcript variant X1, mRNA
XR-002383602.2	-0,930507599365223	2,63027065967907	34,0386486898621	6,89653491706031e-05	0,00427926117145773	XR_002383602.2	uncharacterized LOC110341634 (LOC110341634), transcript variant X2, ncRNA
XM-040738623.1	2,9439853310048	0,755698091407968	34,0160762459805	6,91794820749257e-05	0,00428601280913492	XM_040738623.1	SLAM family member 9 (Slamf9), transcript variant X3, mRNA
XM-013110976.3	0,613191083793436	2,59155131064216	34,0043873425773	6,92906719990397e-05	0,00428601280913492	XM_013110976.3	copine 3 (Cpne3), transcript variant X4, mRNA
XM-040738534.1	-0,964505186682503	2,12626157783493	34,002673313307	6,93069940344321e-05	0,00428601280913492	XM_040738534.1	ATPase plasma membrane Ca2+ transporting 4 (Atp2b4), transcript variant X2, mRNA
XM-040739137.1	2,35914365728034	0,69433879357011	33,9743632134339	6,95772272064959e-05	0,00429791140408449	XM_040739137.1	zona pellucida sperm-binding protein 3 receptor-like (LOC101827079), transcript variant X2, mRNA
XR-005870962.1	-0,584163863388121	2,85212922778597	33,9573989547588	6,97397453761131e-05	0,00430313709346421	XR_005870962.1	tyrosylprotein sulfotransferase 2 (Tpst2), transcript variant X3, misc_RNA
XM-040756092.1	-0,680842005791074	2,04395345849636	33,9186975194263	7,0112159579283e-05	0,00432128783549813	XM_040756092.1	RecQ mediated genome instability 1 (Rmi1), transcript variant X2, mRNA
XR-002383348.2	2,09471979880145	3,40908529163881	33,8867686985719	7,04211423390398e-05	0,00433549293704697	XR_002383348.2	uncharacterized LOC110341412 (LOC110341412), ncRNA
XM-005078379.4	0,757789611379449	5,19125036912178	25,2171469531355	7,0634794451971e-05	0,00434380388509538	XM_005078379.4	thioredoxin domain containing 15 (Txndc15), transcript variant X1, mRNA
XM-005083874.4	1,43824306956618	-0,453790477888235	33,8463316573668	7,08147339088543e-05	0,00434554494372515	XM_005083874.4	mediator complex subunit 8 (Med8), transcript variant X4, mRNA
NM-001281419.1	1,77685059657398	2,30581666272035	25,1935673799339	7,10110343609732e-05	0,00434554494372515	NM_001281419.1	CD80 molecule (Cd80), mRNA
XM-013119843.3	-0,670474490614104	0,828572362578834	33,8242662874872	7,10305831989112e-05	0,00434554494372515	XM_013119843.3	nuclear receptor coactivator 1 (Ncoa1), transcript variant X8, mRNA
XM-040744238.1	-0,534790691337012	1,91165568831954	25,1920260337408	7,10357053453551e-05	0,00434554494372515	XM_040744238.1	praja ring finger ubiquitin ligase 1 (Pja1), transcript variant X2, mRNA
XR-005876733.1	-0,828022552707104	0,228443912036066	33,8148971247851	7,11224658954196e-05	0,00434554494372515	XR_005876733.1	uncharacterized LOC121139953 (LOC121139953), ncRNA
XR-005873888.1	1,31081584724328	2,09423894467891	25,1856375826618	7,11380607256091e-05	0,00434554494372515	XR_005873888.1	uncharacterized LOC106021205 (LOC106021205), transcript variant X2, ncRNA
XM-005082744.4	0,56391041790028	8,04971250391477	25,1785286401566	7,12521513679604e-05	0,00434554494372515	XM_005082744.4	NADH:ubiquinone oxidoreductase subunit B9 (Ndufb9), mRNA
XM-013111295.3	-0,659828209989319	1,93367429117729	25,1760099957118	7,12926213062252e-05	0,00434554494372515	XM_013111295.3	KAT8 regulatory NSL complex subunit 2 (Kansl2), transcript variant X9, mRNA
XM-021232989.2	1,82329500314066	5,26829171424494	25,1602525849244	7,15463908283851e-05	0,00435620494719597	XM_021232989.2	TLR adaptor interacting with endolysosomal SLC15A4 (Tasl), transcript variant X1, mRNA
XM-040751665.1	0,675477938755593	4,96576483462573	25,1492024999147	7,1724945240851e-05	0,00436226693389951	XM_040751665.1	SH3 domain containing GRB2 like, endophilin B1 (Sh3glb1), transcript variant X2, mRNA
XM-005080824.4	-0,678787857091222	5,64164919277736	25,1267166410878	7,20898085203212e-05	0,00437963430772961	XM_005080824.4	zinc finger protein 292 (Znf292), mRNA
XR-005871283.1	1,15681671317169	1,57083471828916	33,661078954111	7,26508669435738e-05	0,00440756081729274	XR_005871283.1	uncharacterized LOC121134234 (LOC121134234), ncRNA
XM-005063705.4	-0,659319035879592	2,13997404423216	25,0888365384254	7,270911025195e-05	0,00440756081729274	XM_005063705.4	KIAA2026 ortholog (Kiaa2026), transcript variant X1, mRNA
XM-005070607.4	1,26027093736669	1,13724604242469	25,0830133031159	7,28048345359437e-05	0,00440852432282122	XM_005070607.4	CASP8 and FADD like apoptosis regulator (Cflar), transcript variant X4, mRNA
XM-021225180.2	1,43177775045731	2,46525386662142	25,0669985446168	7,30688092701632e-05	0,00441551247385964	XM_021225180.2	programmed cell death 1 ligand 2 (Pdcd1lg2), mRNA
XM-040740281.1	-0,510137040170025	3,5132072312813	25,0663117440538	7,30801535764832e-05	0,00441551247385964	XM_040740281.1	pleckstrin homology domain interacting protein (LOC101834187), transcript variant X1, mRNA
XM-040758253.1	-0,945831962241009	0,469365319142273	33,5986933625055	7,32816069630934e-05	0,00442056184008299	XM_040758253.1	afadin, adherens junction formation factor (Afdn), transcript variant X18, mRNA
XM-040749323.1	2,30898239730299	2,83332222524042	25,0515881904658	7,33238201781114e-05	0,00442056184008299	XM_040749323.1	schlafen family member 12-like (LOC121141437), transcript variant X12, mRNA
XM-005069714.4	-0,802260906937469	4,39179340579693	25,0253496701546	7,37602813885913e-05	0,0044420259317378	XM_005069714.4	tetratricopeptide repeat domain 14 (Ttc14), transcript variant X1, mRNA
XM-040750934.1	1,06062639842726	0,719338767238519	33,5282111516012	7,40018734649148e-05	0,00444465184281826	XM_040750934.1	WD repeat domain 53 (Wdr53), transcript variant X5, mRNA
XM-021230829.2	-1,02874578320943	0,628304436165904	33,5214917083182	7,40709686293734e-05	0,00444465184281826	XM_021230829.2	potassium channel tetramerization domain containing 6 (Kctd6), transcript variant X2, mRNA
XM-005082208.4	0,658303809754887	2,25957774995741	33,5148622300951	7,41392121423872e-05	0,00444465184281826	XM_005082208.4	ubiquitin conjugating enzyme E2 F (putative) (Ube2f), transcript variant X2, mRNA
XM-013114999.3	0,621632033037359	2,06122971506917	33,5145172535702	7,41427653118152e-05	0,00444465184281826	XM_013114999.3	Yip1 domain family member 1 (Yipf1), transcript variant X5, mRNA
XM-040751664.1	0,674348712733258	4,92372006095594	24,9965038038521	7,42434295705754e-05	0,00444465184281826	XM_040751664.1	SH3 domain containing GRB2 like, endophilin B1 (Sh3glb1), transcript variant X1, mRNA
XM-005077080.4	1,99180383115014	10,3506685333054	33,5005501371618	7,42867892749757e-05	0,00444465184281826	XM_005077080.4	C-C motif chemokine 8 (LOC101824449), mRNA
XM-013115775.3	-0,535448831988891	2,96930269834317	33,4766613961855	7,45338754276216e-05	0,00444987918640749	XM_013115775.3	ankyrin repeat domain 10 (Ankrd10), transcript variant X2, mRNA
XM-040740282.1	-0,588799342432264	4,28175494712395	24,9791773917133	7,45353152148872e-05	0,00444987918640749	XM_040740282.1	pleckstrin homology domain interacting protein (LOC101834187), transcript variant X2, mRNA
XM-005083076.4	-0,629529176956865	2,26400792299872	24,9541180396305	7,4959717656235e-05	0,00447038385296752	XM_005083076.4	caspase 2 (Casp2), transcript variant X1, mRNA
XR-005879709.1	1,0373528720593	3,32908774732316	33,3963210266725	7,53718841634766e-05	0,00448857157240106	XR_005879709.1	uncharacterized LOC110343217 (LOC110343217), transcript variant X2, ncRNA
XM-005063345.4	3,38150339742382	5,89453545054919	24,9266928967315	7,54272493696253e-05	0,00448857157240106	XM_005063345.4	interferon regulatory factor 7 (Irf7), transcript variant X1, mRNA
XM-005088605.4	1,36431674067064	10,719200484486	24,9071961419966	7,57615806899385e-05	0,00450361413565249	XM_005088605.4	cystatin B (Cstb), mRNA
XM-040730889.1	-0,703878942548446	3,76322551539133	33,2891042588707	7,65073409056681e-05	0,00454305526255335	XM_040730889.1	intersectin 2 (Itsn2), transcript variant X4, mRNA
XM-005080417.4	0,711066716467327	4,93860593661243	33,2651755745487	7,6763457257222e-05	0,00454956814898247	XM_005080417.4	POP7 homolog, ribonuclease P/MRP subunit (Pop7), transcript variant X1, mRNA
XM-005064282.4	0,544469684738786	3,99507269350745	24,8482845368478	7,67817889839863e-05	0,00454956814898247	XM_005064282.4	abraxas 2, BRISC complex subunit (Abraxas2), transcript variant X1, mRNA
XM-040756057.1	1,12289676725845	4,23584216122676	24,8268257095434	7,71571685497651e-05	0,00456596258546995	XM_040756057.1	pterin-4 alpha-carbinolamine dehydratase 2 (Pcbd2), transcript variant X7, mRNA
XM-040741139.1	1,03309228174498	3,94559085152318	33,2223952466699	7,72238348332054e-05	0,00456596258546995	XM_040741139.1	H-2 class I histocompatibility antigen, alpha chain-like (LOC106022691), transcript variant X3, mRNA
XR-005873887.1	1,24234102429763	-0,872169510487948	33,2085410455177	7,73736127876354e-05	0,00456992555356618	XR_005873887.1	uncharacterized LOC106021205 (LOC106021205), transcript variant X1, ncRNA
XM-005074042.4	0,713889784223792	1,28177883271427	33,1902300821142	7,75720908761896e-05	0,00457394352828564	XM_005074042.4	anaphase promoting complex subunit 15 (Anapc15), transcript variant X8, mRNA
XM-021227836.2	-1,00702587175908	2,20026272840474	33,1791151959583	7,76928569307831e-05	0,00457394352828564	XM_021227836.2	forkhead box P1 (Foxp1), transcript variant X10, mRNA
XM-040740514.1	-0,558501766134547	1,59364931865808	33,170319391146	7,77885803872712e-05	0,00457394352828564	XM_040740514.1	midasin AAA ATPase 1 (Mdn1), transcript variant X2, mRNA
XM-013125089.3	1,04957516045304	2,40027393178276	33,1685181414675	7,78082000195131e-05	0,00457394352828564	XM_013125089.3	sorting nexin 10 (Snx10), transcript variant X5, mRNA
XM-040748161.1	-0,580460929977261	2,86746011500258	33,1637941109431	7,78596825744368e-05	0,00457394352828564	XM_040748161.1	CREB binding protein (LOC101842987), transcript variant X3, mRNA
XM-013119951.3	4,26244922122398	9,37417716047146	24,7782327869288	7,80147225910169e-05	0,00457394352828564	XM_013119951.3	ISG15 ubiquitin like modifier (Isg15), mRNA
XR-005877574.1	-0,757203408897748	1,20685124102723	33,1489768397775	7,80214182899659e-05	0,00457394352828564	XR_005877574.1	THO complex subunit 2-like (LOC101830611), transcript variant X3, misc_RNA
XM-040738450.1	1,58018609549854	4,15641608368927	24,754118435775	7,84441913215569e-05	0,00459385156048956	XM_040738450.1	absent in melanoma 2 (Aim2), transcript variant X1, mRNA
XM-040743221.1	0,918332811486231	0,223222545777904	33,0883124364629	7,86876740668923e-05	0,00459835779118525	XM_040743221.1	glutathione S-transferase omega 2 (Gsto2), transcript variant X1, mRNA
XM-040743228.1	0,918332811486231	0,223222545777904	33,0883124364629	7,86876740668923e-05	0,00459835779118525	XM_040743228.1	glutathione S-transferase omega 2 (Gsto2), transcript variant X2, mRNA
XM-040750998.1	-1,51976821308101	1,4235209321922	24,717721793724	7,90973589951636e-05	0,00461741284688046	XM_040750998.1	ATPase 13A4 (Atp13a4), transcript variant X1, mRNA
XM-005072531.4	1,07329087516379	4,36721225215192	24,711289375943	7,92134177031753e-05	0,00461930494111949	XM_005072531.4	proteasome inhibitor subunit 1 (Psmf1), transcript variant X1, mRNA
XM-005073790.4	-0,627913130050302	3,67401882966284	24,6646651008482	8,00602957669419e-05	0,00466184269505794	XM_005073790.4	bromodomain and WD repeat domain containing 1 (Brwd1), transcript variant X2, mRNA
XM-040729851.1	-1,01834812329539	1,17314139543155	24,659407279769	8,01564242401226e-05	0,00466184269505794	XM_040729851.1	F-box and leucine rich repeat protein 12 (Fbxl12), transcript variant X4, mRNA
XM-005071285.4	0,831473112707023	7,00232381314336	24,6572380926382	8,01961205328307e-05	0,00466184269505794	XM_005071285.4	neutrophil cytosolic factor 2 (Ncf2), mRNA
XR-005871604.1	2,37204891937524	0,865868177791735	32,9173431675919	8,06012213421141e-05	0,00468046461345627	XR_005871604.1	uncharacterized LOC110341714 (LOC110341714), ncRNA
XR-005878574.1	0,977394309424455	1,00437866642758	24,5945189533061	8,13533325782127e-05	0,00471917693098657	XR_005878574.1	ASPSCR1 tether for SLC2A4, UBX domain containing (Aspscr1), transcript variant X3, misc_RNA
XM-040745886.1	0,750509024216086	3,07753763012886	32,8382145399275	8,15051208854587e-05	0,00472302077206565	XM_040745886.1	peroxisomal biogenesis factor 16 (Pex16), transcript variant X2, mRNA
XM-040748823.1	-0,557911930909871	6,04653931044075	24,5706678056153	8,17982352889052e-05	0,00473503746917663	XM_040748823.1	nuclear receptor corepressor 1 (Ncor1), mRNA
XM-040743069.1	-1,21442081693963	0,529403990616135	32,7725265733153	8,22644386970492e-05	0,00475703807602706	XM_040743069.1	Ral GTPase activating protein catalytic subunit alpha 1 (Ralgapa1), transcript variant X6, mRNA
XM-040737291.1	-0,903169088313591	-0,184856122699171	35,4044999156457	8,247790981343e-05	0,00476439340118918	XM_040737291.1	POU class 2 homeobox 1 (Pou2f1), transcript variant X7, mRNA
XM-040730013.1	0,877889442347266	1,08919002745807	32,7295203370714	8,27660191291977e-05	0,00477604037658392	XM_040730013.1	von Willebrand factor A domain-containing protein 5A (LOC101840084), transcript variant X2, mRNA
XR-005880527.1	-0,731675197707114	2,12053137214047	32,6955580510719	8,31646316727361e-05	0,0047940330057361	XR_005880527.1	ETS transcription factor ELK3 (Elk3), transcript variant X4, misc_RNA
XM-040732804.1	-0,980215710032382	-0,12891937300684	32,6804224174882	8,33429954279713e-05	0,00479930508812751	XM_040732804.1	DEAH-box helicase 35 (Dhx35), transcript variant X4, mRNA
XM-013125090.3	1,0123505232692	2,34456221245481	32,6498304330967	8,37048608664353e-05	0,00481229787758044	XM_013125090.3	sorting nexin 10 (Snx10), transcript variant X3, mRNA
XM-040732665.1	1,29535060343717	3,20554901878492	24,4680707473931	8,37429063514922e-05	0,00481229787758044	XM_040732665.1	fer-1-like protein 4 (LOC101828506), mRNA
XM-040735565.1	-0,640178692442581	1,41742101231218	32,6378567305946	8,38469917275879e-05	0,00481327055214586	XM_040735565.1	ring finger and CCCH-type domains 2 (Rc3h2), transcript variant X3, mRNA
NM-001379101.1	-0,697321138979673	2,09235439608982	24,4359391405118	8,43624056451006e-05	0,00483782916858259	NM_001379101.1	THO complex subunit 2-like (LOC101830611), mRNA
XM-013114998.2	0,603770213499392	2,06645277306395	32,5834685936568	8,44961316664344e-05	0,00484047134351367	XM_013114998.2	Yip1 domain family member 1 (Yipf1), transcript variant X4, mRNA
XM-005072096.4	0,679193029732605	9,7080029558354	24,4129356479404	8,48090245053361e-05	0,0048533612116919	XM_005072096.4	60S ribosomal protein L32 (LOC101825055), mRNA
XM-013112271.3	0,59965360929316	4,7128945241778	32,5309792069123	8,51281512814289e-05	0,00486244476808828	XM_013112271.3	coiled-coil-helix-coiled-coil-helix domain containing 5 (Chchd5), mRNA
XM-005081669.4	0,761310813364925	5,46758793261236	24,3897108973748	8,52625911247769e-05	0,00486244476808828	XM_005081669.4	mitochondrial import inner membrane translocase subunit TIM16 (LOC101843348), transcript variant X4, mRNA
XM-013110223.3	1,14206554563595	-0,547363409418412	32,519742581829	8,52641630197899e-05	0,00486244476808828	XM_013110223.3	A-kinase anchoring protein 7 (Akap7), transcript variant X2, mRNA
XM-040728982.1	1,11485345146048	1,02215497075729	32,51513966229	8,53199511132396e-05	0,00486244476808828	XM_040728982.1	centromere protein K (Cenpk), transcript variant X1, mRNA
XM-040743456.1	0,969501291569396	7,8377062676485	32,4975427249959	8,55336199618035e-05	0,00486959652450581	XM_040743456.1	microsomal glutathione S-transferase 1 (Mgst1), transcript variant X1, mRNA
XM-040732941.1	0,593314729585128	4,17536097683267	24,3614732968217	8,5817670269039e-05	0,0048807363778964	XM_040732941.1	ubiquitin conjugating enzyme E2 V1 (Ube2v1), transcript variant X3, mRNA
XM-040738538.1	-0,955878349839466	2,1852497752972	32,4588841643751	8,60052137099931e-05	0,00488637029004183	XM_040738538.1	ATPase plasma membrane Ca2+ transporting 4 (Atp2b4), transcript variant X6, mRNA
XM-040741372.1	1,27113923316611	3,73175025193668	32,4460487988606	8,61624590545504e-05	0,00489027301010122	XM_040741372.1	signal-regulatory protein beta-1 (LOC101832871), transcript variant X3, mRNA
XM-005065330.4	0,826411479554478	3,85387004928119	24,3372690144058	8,62966439421012e-05	0,00489286023106632	XM_005065330.4	INO80 complex subunit C (Ino80c), transcript variant X2, mRNA
XM-040741663.1	-0,481766780048469	3,75045627125763	24,3090108186396	8,68595808144927e-05	0,00491972665733287	XM_040741663.1	SEH1 like nucleoporin (Seh1l), transcript variant X1, mRNA
XM-021233477.2	-0,721084884968464	1,38574467049121	32,3419461008403	8,74502286462329e-05	0,00494810597004054	XM_021233477.2	ankyrin repeat domain 44 (Ankrd44), transcript variant X4, mRNA
XM-040756198.1	1,2860725200304	3,39072260099378	32,3295686210329	8,76048224767949e-05	0,00495177964837106	XM_040756198.1	uncharacterized LOC110340207 (LOC110340207), mRNA
XM-040744313.1	-0,552626342230445	2,36231415787201	32,2739643945636	8,83032435115915e-05	0,00498171157587377	XM_040744313.1	ATRX chromatin remodeler (Atrx), transcript variant X11, mRNA
XR-005880867.1	1,52560564330785	1,54119155974025	32,2730499010737	8,83147840210854e-05	0,00498171157587377	XR_005880867.1	uncharacterized LOC121143610 (LOC121143610), ncRNA
XM-040734383.1	0,567130420038308	3,23994421585838	32,2122719804916	8,90857174298983e-05	0,00501769854360066	XM_040734383.1	mitochondrial ribosomal protein S12 (Mrps12), transcript variant X2, mRNA
XM-005073134.4	0,947514179782137	5,07134709237053	24,196842247445	8,91344754322802e-05	0,00501769854360066	XM_005073134.4	trafficking protein particle complex subunit 2L (Trappc2l), transcript variant X1, mRNA
XM-040754096.1	-0,801816611976472	4,69493856518665	32,1817381175716	8,94759708674341e-05	0,00503179329448389	XM_040754096.1	trinucleotide repeat containing adaptor 6B (Tnrc6b), transcript variant X1, mRNA
XM-040741371.1	1,37815840414426	4,3317362945295	32,1685552496212	8,96450747068874e-05	0,00503617457336028	XM_040741371.1	signal-regulatory protein beta-1 (LOC101832871), transcript variant X2, mRNA
XM-040744304.1	-0,508025353171761	2,38828281004688	32,1525157395355	8,98513231356049e-05	0,00504263157402504	XM_040744304.1	ATRX chromatin remodeler (Atrx), transcript variant X2, mRNA
XM-040756048.1	0,746295237672451	5,18166936196511	24,1512597437111	9,00776836841353e-05	0,00504769060768357	XM_040756048.1	thioredoxin domain containing 15 (Txndc15), transcript variant X2, mRNA
XM-005070703.4	1,0359951138146	1,39377617710626	24,1486107225856	9,01328362257935e-05	0,00504769060768357	XM_005070703.4	cilia and flagella associated protein 410 (Cfap410), transcript variant X2, mRNA
XM-013125442.3	1,50706048523551	1,41612918572183	24,1402554202855	9,03070379801711e-05	0,00504769060768357	XM_013125442.3	protein phosphatase, Mg2+/Mn2+ dependent 1N (putative) (Ppm1n), transcript variant X1, mRNA
XM-040731165.1	1,62512589082241	-0,952089631810078	32,117223460151	9,03070824350168e-05	0,00504769060768357	XM_040731165.1	metabolism of cobalamin associated B (Mmab), transcript variant X1, mRNA
XM-040739754.1	-1,2545139750453	1,44769820939948	32,0707842280028	9,09108897583203e-05	0,00507630230132809	XM_040739754.1	uncharacterized LOC121137488 (LOC121137488), transcript variant X2, mRNA
XM-021228298.2	1,00397841936686	3,756682785325	32,0572168232608	9,10881787569212e-05	0,00508106422593153	XM_021228298.2	PTTG1 regulator of sister chromatid separation, securin (Pttg1), transcript variant X2, mRNA
XM-040757184.1	2,17836026916317	-0,533363533034222	32,0261376490175	9,14958147520966e-05	0,00509865274860725	XM_040757184.1	tripartite motif-containing protein 30A-like (LOC101823352), transcript variant X3, mRNA
XR-002382958.2	1,46333251425466	1,24862227320397	32,0033595237705	9,17959197373076e-05	0,00510787044513695	XR_002382958.2	uncharacterized LOC110341065 (LOC110341065), ncRNA
XR-001196752.3	1,08516595254688	5,69523061946867	24,0671962970769	9,18462145447812e-05	0,00510787044513695	XR_001196752.3	uncharacterized LOC106021494 (LOC106021494), transcript variant X1, ncRNA
XM-021232028.2	1,09760063523972	4,29632594972383	31,9900605236916	9,19716645755423e-05	0,00510970141299774	XM_021232028.2	TIFA inhibitor (Tifab), transcript variant X2, mRNA
XM-040743232.1	0,918290716442026	0,674407761216268	24,0508890362405	9,21937119668121e-05	0,0051168899996535	XM_040743232.1	glutathione S-transferase omega 2 (Gsto2), transcript variant X3, mRNA
XM-013116691.3	0,916619279746185	4,61992439978214	24,0465103407778	9,22872664496834e-05	0,00511693976146317	XM_013116691.3	opioid growth factor receptor (Ogfr), transcript variant X2, mRNA
XM-040755906.1	-0,609087009771776	2,08343727343735	31,9349485381112	9,27041418295151e-05	0,00513079998440838	XM_040755906.1	jumonji and AT-rich interaction domain containing 2 (Jarid2), transcript variant X3, mRNA
XM-013125031.3	0,64817620952926	4,23524217191782	31,933531670858	9,27230621548524e-05	0,00513079998440838	XM_013125031.3	single stranded DNA binding protein 1 (Ssbp1), transcript variant X2, mRNA
XM-013119838.3	-0,688298035110678	0,802993569936499	31,9115140449082	9,30176546863176e-05	0,00513734171847102	XM_013119838.3	nuclear receptor coactivator 1 (Ncoa1), transcript variant X1, mRNA
XM-005064749.4	0,559701867758281	8,37195310532013	24,0120441881146	9,30273380861767e-05	0,00513734171847102	XM_005064749.4	signal recognition particle 14 (Srp14), mRNA
XM-021229336.2	-0,596915559413973	1,52148615573897	31,9034553912793	9,31257499581842e-05	0,00513763877691385	XM_021229336.2	SUMO specific peptidase 6 (Senp6), transcript variant X5, mRNA
XR-005879970.1	1,1943932059915	-0,0545994185433637	31,8845562572763	9,33798276092745e-05	0,00514651457075307	XR_005879970.1	uncharacterized LOC121142857 (LOC121142857), transcript variant X2, ncRNA
XM-040754989.1	-0,485276167504862	2,48707126300533	23,9835906212462	9,36432482482284e-05	0,00515101389987833	XM_040754989.1	trinucleotide repeat containing adaptor 6A (Tnrc6a), transcript variant X3, mRNA
XM-040732113.1	2,0893487569206	1,87618180303178	31,860038566008	9,37106413633909e-05	0,00515101389987833	XM_040732113.1	H-2 class I histocompatibility antigen, Q10 alpha chain-like (LOC106023121), transcript variant X7, mRNA
XM-013125093.3	1,27710293094483	4,12277891683809	23,9790804375616	9,37412894643221e-05	0,00515101389987833	XM_013125093.3	sorting nexin 10 (Snx10), transcript variant X2, mRNA
XM-005075075.4	0,790654333384206	6,8093198859736	23,9705032441588	9,39280514187031e-05	0,0051561458365273	XM_005075075.4	shisa family member 5 (Shisa5), transcript variant X1, mRNA
XM-013114997.3	0,608851548583464	2,06447960138895	31,7795709630898	9,48059855421356e-05	0,00519917154476554	XM_013114997.3	Yip1 domain family member 1 (Yipf1), transcript variant X2, mRNA
XM-005071716.4	-0,570950257818542	4,41447213176582	23,9198307877291	9,50398312280564e-05	0,00520426777012949	XM_005071716.4	TATA-box binding protein associated factor 3 (Taf3), mRNA
XM-005087412.4	1,42717422235578	4,41213061736937	23,9176776679771	9,50873928013301e-05	0,00520426777012949	XM_005087412.4	5'-nucleotidase, cytosolic IIIA (Nt5c3a), transcript variant X2, mRNA
XM-021233797.2	0,547013900395477	4,47214132919144	31,7317644501	9,54637805439527e-05	0,00521969486807846	XM_021233797.2	mitochondrial import inner membrane translocase subunit TIM16 (LOC101843348), transcript variant X3, mRNA
XM-040758194.1	-0,650348759371873	2,56515825207532	31,7207159949965	9,56165553640797e-05	0,00522287700635602	XM_040758194.1	40S ribosomal protein S3a-like (LOC121144463), mRNA
XR-005875121.1	1,79660622281724	-1,01906614116653	31,6857716481199	9,61016286865046e-05	0,00524418610927226	XR_005875121.1	uncharacterized LOC121137848 (LOC121137848), ncRNA
XM-040750883.1	-0,42859123966648	2,44890754858643	31,6597366108479	9,64648878961641e-05	0,00525881240787539	XM_040750883.1	zinc finger protein 148 (Znf148), transcript variant X4, mRNA
XM-005070977.4	1,53572880883537	1,4926823364338	31,6285867265245	9,69016109503824e-05	0,0052772667612266	XM_005070977.4	GDNF family receptor alpha 2 (Gfra2), transcript variant X2, mRNA
XM-021233933.2	3,40536500969536	-0,258414820359554	31,6219803928856	9,69945270651347e-05	0,0052772667612266	XM_021233933.2	guanylate-binding protein 1 (LOC101833537), transcript variant X2, mRNA
XM-013120797.3	0,741836348241474	3,67344503417803	31,6057201962713	9,72236630955295e-05	0,00528452713660189	XM_013120797.3	leucine rich repeats and calponin homology domain containing 4 (Lrch4), transcript variant X3, mRNA
XM-040758019.1	1,03752163209186	-0,907788231359043	31,5862650875756	9,7498648071309e-05	0,00529426287226152	XM_040758019.1	ERCC excision repair 3, TFIIH core complex helicase subunit (Ercc3), transcript variant X2, mRNA
XM-040754715.1	-0,535236740599142	1,88424824645814	31,5789552319343	9,76022014374593e-05	0,00529467973691773	XM_040754715.1	bromodomain adjacent to zinc finger domain 2A (Baz2a), transcript variant X6, mRNA
XM-013120876.3	-0,669972129668357	0,40013738768882	34,2561800693086	9,81051879758859e-05	0,0053167427878119	XM_013120876.3	BCL6 corepressor (Bcor), transcript variant X3, mRNA
XM-040742090.1	0,603796095166061	6,46837737535443	23,7706227121938	9,83988824338402e-05	0,00532743125835921	XM_040742090.1	LSM4 homolog, U6 small nuclear RNA and mRNA degradation associated (Lsm4), transcript variant X2, mRNA
XM-040753699.1	1,49200658562505	0,424513483780714	23,7309313344345	9,93143807499404e-05	0,00537173101129746	XM_040753699.1	gametocyte specific factor 1 (Gtsf1), transcript variant X2, mRNA
XM-040732452.1	1,54783992567952	5,40716691249206	31,4453552378548	9,95175087564227e-05	0,00537745098196153	XM_040732452.1	H-2 class I histocompatibility antigen, Q10 alpha chain-like (LOC121134329), transcript variant X2, mRNA
XM-040754713.1	-0,541535368671219	1,88776752199104	31,4365884191859	9,96447101473726e-05	0,00537789597721595	XM_040754713.1	bromodomain adjacent to zinc finger domain 2A (Baz2a), transcript variant X4, mRNA
XM-005079174.4	-0,772948158361896	2,52641101067894	23,7134528734346	9,97205106596613e-05	0,00537789597721595	XM_005079174.4	terminal nucleotidyltransferase 4B (Tent4b), transcript variant X2, mRNA
XM-040733703.1	-0,731813003525721	0,582837064585131	31,4187667637476	9,99038745981277e-05	0,00538252836176293	XM_040733703.1	BCL6 corepressor (Bcor), transcript variant X5, mRNA
XM-040757642.1	0,707928414900586	1,31809041895535	31,3905289902842	0,000100316116392087	0,00539101505682796	XM_040757642.1	anaphase promoting complex subunit 15 (Anapc15), transcript variant X5, mRNA
XM-013119839.3	-0,726575636803463	0,781872986120356	31,3897729309753	0,000100327181196053	0,00539101505682796	XM_013119839.3	nuclear receptor coactivator 1 (Ncoa1), transcript variant X2, mRNA
XM-005078978.3	0,560681317876823	9,04700970299203	23,685377553531	0,000100376716699328	0,00539101505682796	XM_005078978.3	cytochrome c oxidase subunit 6A1, mitochondrial (LOC101833775), mRNA
XM-013117989.3	0,649262446843385	5,28546610893401	31,3812590966505	0,000100451877688613	0,00539101505682796	XM_013117989.3	nudix hydrolase 9 (Nudt9), transcript variant X2, mRNA
XM-021223588.2	1,72078134001904	2,84532328071484	23,638051268411	0,000101493705797495	0,00543676511978787	XM_021223588.2	hematopoietic SH2 domain containing (Hsh2d), transcript variant X2, mRNA
XM-005087277.4	0,852811604478768	4,30588341661527	23,6377337302975	0,000101501246532328	0,00543676511978787	XM_005087277.4	tripartite motif-containing protein 30A (LOC101822541), transcript variant X2, mRNA
XM-040756807.1	-1,42343670735779	1,08096338038972	31,2918533999226	0,000101772275396596	0,00544106847676741	XM_040756807.1	SZT2 subunit of KICSTOR complex (Szt2), transcript variant X2, mRNA
XM-005070978.4	1,53739183497461	1,48912988048777	31,2890014324696	0,000101814725675748	0,00544106847676741	XM_005070978.4	GDNF family receptor alpha 2 (Gfra2), transcript variant X3, mRNA
XM-005079691.4	1,03831191216035	8,7307402561601	31,2848087381337	0,000101877169436794	0,00544106847676741	XM_005079691.4	CD63 molecule (Cd63), transcript variant X1, mRNA
XM-040729539.1	-2,04725748751237	-1,10393344367744	31,2776883955795	0,000101983317998597	0,0054414751238208	XM_040729539.1	potassium two pore domain channel subfamily K member 17 (Kcnk17), transcript variant X1, mRNA
XM-040751395.1	0,549978958889339	7,90973285149666	23,6083401505641	0,000102201959127917	0,00544369889361104	XM_040751395.1	high mobility group box 1 (Hmgb1), transcript variant X2, mRNA
XM-040754783.1	0,647595158532927	5,02669331504779	23,6074966812972	0,000102222145311362	0,00544369889361104	XM_040754783.1	ubiquitin specific peptidase 15 (Usp15), transcript variant X3, mRNA
XM-040741556.1	-1,80773552587698	2,2021361565637	23,5955227517427	0,000102509185090718	0,00544768180685059	XM_040741556.1	SET binding protein 1 (Setbp1), mRNA
XM-005071335.4	-0,55917790933111	2,53241121782194	23,5934154986276	0,000102559792406514	0,00544768180685059	XM_005071335.4	kelch like family member 20 (Klhl20), mRNA
XM-040756512.1	-0,589410835098909	0,740859196224559	31,2369657060742	0,000102592877718467	0,00544768180685059	XM_040756512.1	pumilio RNA binding family member 1 (Pum1), transcript variant X18, mRNA
XM-021231992.2	0,77067614530072	4,72645247333792	23,584907116069	0,000102764408793335	0,00545154823362454	XM_021231992.2	docking protein 3 (Dok3), transcript variant X2, mRNA
XM-013117160.3	0,846988381428317	5,09352036741641	23,5769428989613	0,000102956347505269	0,00545648880482819	XM_013117160.3	translation machinery associated 16 homolog (Tma16), mRNA
XM-005071497.4	1,06058536207403	7,55498026645969	23,5607331839673	0,000103348228803294	0,00547200631585149	XM_005071497.4	cytochrome c oxidase copper chaperone (LOC101842784), mRNA
XM-013116955.3	0,700193495924199	0,809659899118739	31,130952401049	0,000104199698316803	0,00551044694448312	XM_013116955.3	CD2 cytoplasmic tail binding protein 2 (Cd2bp2), transcript variant X3, mRNA
XM-005063781.4	-0,606580014333507	5,71652743354452	23,5217238068499	0,000104298082239635	0,00551044694448312	XM_005063781.4	G protein subunit alpha q (Gnaq), mRNA
XM-005083743.4	1,16491137389762	5,25534744795992	31,1195930958542	0,000104373596695809	0,00551044694448312	XM_005083743.4	interleukin 1 receptor antagonist (Il1rn), transcript variant X1, mRNA
XM-040730920.1	-0,703173065843256	0,742849508733341	31,0950737866582	0,000104750110743709	0,00552504309045903	XM_040730920.1	nuclear receptor coactivator 1 (Ncoa1), transcript variant X4, mRNA
XM-005077356.4	1,46979536599983	3,88657266777166	31,0811485358644	0,000104964646808795	0,00552953360084316	XM_005077356.4	TNF superfamily member 13b (Tnfsf13b), transcript variant X2, mRNA
XM-040731693.1	0,669904135217854	4,20132462681538	23,4905168703511	0,000105064898990948	0,00552953360084316	XM_040731693.1	replication factor C subunit 5 (Rfc5), mRNA
XM-005077680.4	-0,738631241090553	1,48153515079945	23,4858016431909	0,000105181302419348	0,00552953360084316	XM_005077680.4	coiled-coil domain containing 66 (Ccdc66), transcript variant X2, mRNA
XM-021228189.2	0,575791385154496	2,99251851757033	31,0635979189948	0,000105235763698504	0,00552953360084316	XM_021228189.2	galectin 8 (Lgals8), transcript variant X3, mRNA
XM-013115806.3	-0,840410035881761	2,3721621690616	31,0452029587041	0,000105520797343097	0,00553924003086995	XM_013115806.3	inhibitor of growth family member 1 (Ing1), transcript variant X1, mRNA
XM-005085397.4	1,4376293246489	4,16383025377755	23,4375250143819	0,00010638132813222	0,00557910965315644	XM_005085397.4	solute carrier family 2 member 6 (Slc2a6), transcript variant X1, mRNA
XM-005070936.4	-0,739558868568028	1,65212819067887	23,4292283706547	0,000106589079783515	0,00558470146296475	XM_005070936.4	diacylglycerol kinase eta (Dgkh), transcript variant X2, mRNA
XR-001197286.3	0,821590643730496	3,92681973794318	23,413117807594	0,000106993777346299	0,00559927971975096	XR_001197286.3	zinc finger RANBP2-type containing 2 (Zranb2), transcript variant X4, misc_RNA
XM-040754090.1	0,95454351187774	2,74282020065809	23,410086904954	0,000107070103289458	0,00559927971975096	XM_040754090.1	ribosomal RNA processing 7 homolog A (Rrp7a), mRNA
XM-005069099.3	-1,05876614212287	0,118021690082282	26,5140156258428	0,000107842758704203	0,00562965177740784	XM_005069099.3	testis expressed 43 (Tex43), mRNA
XM-040756690.1	-0,730752641545297	1,70623236532726	30,8967160524585	0,000107854765690596	0,00562965177740784	XM_040756690.1	microtubule actin crosslinking factor 1 (Macf1), transcript variant X8, mRNA
XM-005069914.4	-0,984650116385558	1,4671974857836	23,3737763894359	0,000107989189503492	0,00563134561014246	XM_005069914.4	LLGL scribble cell polarity complex component 2 (Llgl2), transcript variant X2, mRNA
XM-005074284.4	-0,912566344168198	0,544408103089296	30,8721574226679	0,000108246540328216	0,00563577288397541	XM_005074284.4	MLLT3 super elongation complex subunit (Mllt3), transcript variant X3, mRNA
XM-021235510.2	0,639767182196292	6,44686977307527	23,3567560558874	0,000108423004170978	0,00563577288397541	XM_021235510.2	mitochondrial ribosomal protein L36 (Mrpl36), mRNA
XM-040749550.1	-0,732196291566716	3,59557486230393	23,3550902930421	0,000108465564538489	0,00563577288397541	XM_040749550.1	zinc finger protein 652 (Znf652), mRNA
XM-013110854.3	0,680622005435443	2,77550975455539	30,8547028752089	0,000108525991383187	0,00563577288397541	XM_013110854.3	interferon regulatory factor 2 (Irf2), transcript variant X3, mRNA
XR-005869928.1	-1,41931013250993	2,36140688976051	23,3504448437812	0,000108584353696759	0,00563577288397541	XR_005869928.1	uncharacterized LOC121133161 (LOC121133161), ncRNA
XM-005070976.4	1,50745144788853	1,570891335473	23,3430475728474	0,000108773806778421	0,00564030488782302	XM_005070976.4	GDNF family receptor alpha 2 (Gfra2), transcript variant X1, mRNA
XM-005071390.4	-0,872832220700598	1,54381572174786	35,286511350442	0,000109226652378929	0,00565683599257362	XM_005071390.4	POU class 2 homeobox 1 (Pou2f1), transcript variant X3, mRNA
XM-013114100.3	-0,812609757726044	0,86902463527655	30,8067854030735	0,000109297479430611	0,00565683599257362	XM_013114100.3	protein phosphatase 3 catalytic subunit gamma (Ppp3cc), transcript variant X4, mRNA
XM-040729744.1	0,935245150401739	3,89935119563887	23,3058634408198	0,000109731687800762	0,00567399131751805	XM_040729744.1	transmembrane protein 205 (Tmem205), transcript variant X1, mRNA
XM-021222988.2	2,31940171429787	-1,227119608643	30,7354575023175	0,000110457716113991	0,00570618981728626	XM_021222988.2	gasdermin D (Gsdmd), transcript variant X5, mRNA
XR-005877366.1	2,24349210573697	1,45839158774313	30,7000587333256	0,000111038830104324	0,00573084892867402	XR_005877366.1	solute carrier family 28 member 2 (Slc28a2), transcript variant X3, misc_RNA
XR-002385728.2	2,19075003744041	0,732963529963674	30,6609882236478	0,000111684348101057	0,00575878285670662	XR_002385728.2	interferon-induced protein 44 (LOC101834051), transcript variant X2, misc_RNA
XM-040739284.1	-0,53759888512613	1,56272670417218	30,6445480336843	0,000111957273309687	0,00576747057952812	XM_040739284.1	lysine methyltransferase 2C (Kmt2c), transcript variant X8, mRNA
XM-013114655.3	0,589157057611765	3,01391114703712	30,6341219139158	0,000112130759854985	0,00576823620583331	XM_013114655.3	galectin 8 (Lgals8), transcript variant X1, mRNA
XM-021227835.2	-0,953198500934545	1,59358303291612	30,6309211900314	0,000112184081286915	0,00576823620583331	XM_021227835.2	forkhead box P1 (Foxp1), transcript variant X12, mRNA
XM-005082061.4	-0,820137621592784	1,05785896569632	23,2053540361211	0,000112367841030312	0,00576823620583331	XM_005082061.4	zinc finger and BTB domain containing 34 (Zbtb34), mRNA
XM-005082110.4	0,572426089192671	2,71429184852218	23,2045224386011	0,000112389942008486	0,00576823620583331	XM_005082110.4	mitochondrial ribosome recycling factor (Mrrf), transcript variant X2, mRNA
XM-040758259.1	-0,856707527931392	0,281365149029065	30,610470804634	0,000112525464127989	0,00576982936954883	XM_040758259.1	afadin, adherens junction formation factor (Afdn), transcript variant X25, mRNA
XM-005063895.3	0,580473859143196	9,10735493369568	23,1922059317404	0,000112717835167894	0,00577433184537269	XM_005063895.3	cytochrome c oxidase subunit 8A, mitochondrial (LOC101832408), mRNA
XM-040741141.1	1,24731147592146	-0,0667526611233569	30,5894831646122	0,000112877070996691	0,00577713009149328	XM_040741141.1	H-2 class I histocompatibility antigen, Q10 alpha chain-like (LOC101830573), transcript variant X2, mRNA
XM-005080522.4	-0,60421181760429	6,78739406604111	23,1684910390797	0,00011335216086004	0,00579292726805402	XM_005080522.4	pinin, desmosome associated protein (Pnn), mRNA
XM-040733348.1	1,05376116874045	1,17542640511239	23,1668752517132	0,000113395523264638	0,00579292726805402	XM_040733348.1	L-lactate dehydrogenase C chain (LOC101841250), transcript variant X1, mRNA
XM-021226221.2	0,868113092163929	6,53033799291634	23,1617377762367	0,000113533518026825	0,00579461645056689	XM_021226221.2	G protein-coupled receptor 65 (Gpr65), transcript variant X1, mRNA
XR-005875256.1	-2,0581893543301	-0,646910253732714	30,5289420461499	0,000113898492519805	0,00580150247270159	XR_005875256.1	uncharacterized LOC121138028 (LOC121138028), transcript variant X1, ncRNA
XR-005875257.1	-2,04442435068559	-0,649950539466661	30,5181802179431	0,000114081183067457	0,00580150247270159	XR_005875257.1	uncharacterized LOC121138028 (LOC121138028), transcript variant X2, ncRNA
XM-040746281.1	0,5814335363055	1,86959372300092	23,140792403036	0,000114098043572645	0,00580150247270159	XM_040746281.1	serine/threonine kinase 35 (Stk35), transcript variant X2, mRNA
XM-040734039.1	1,63880435476471	1,32184806929849	30,5159767667808	0,000114118630368085	0,00580150247270159	XM_040734039.1	leukocyte immunoglobulin-like receptor subfamily A member 2 (LOC121135368), transcript variant X3, mRNA
XM-040746191.1	2,3048161067049	1,55430038253287	30,5115617758559	0,000114193705414795	0,00580150247270159	XM_040746191.1	solute carrier family 28 member 2 (Slc28a2), transcript variant X4, mRNA
XM-040755436.1	-0,739982568851532	0,453365684779796	30,4853548819017	0,000114640525498851	0,00581884961410714	XM_040755436.1	MLLT10 histone lysine methyltransferase DOT1L cofactor (Mllt10), transcript variant X14, mRNA
XM-005069732.4	-0,54300579938879	5,02215634804872	23,1107301918229	0,000114913717983672	0,00582736011196536	XM_005069732.4	phosphatidylinositol-4,5-bisphosphate 3-kinase catalytic subunit alpha (Pik3ca), mRNA
NM-001281681.1	2,15907431254997	5,42824270588812	23,0689615406374	0,000116057739672143	0,00587968096861313	NM_001281681.1	galectin 3 binding protein (Lgals3bp), mRNA
VV-000000011.1	9,77707228443768	0,201518527475794	27,2691595477089	0,000116177036998672	0,00587968096861313	VV_000000011.1	NC_045512.2 Severe acute respiratory syndrome coronavirus 2 isolate Wuhan-Hu-1, reverse complement complete genome
XM-040750627.1	0,895817848565702	1,81233770651877	30,3910736300986	0,000116264877910429	0,00587968096861313	XM_040750627.1	filamin A interacting protein 1 like (Filip1l), transcript variant X4, mRNA
XM-005078614.4	-0,660426645692832	5,55661761142685	23,0488440445451	0,00011661323423894	0,00589190233084283	XM_005078614.4	ADP ribosylation factor like GTPase 2 binding protein (LOC101826818), transcript variant X2, mRNA
XM-021226850.2	-0,79766377342719	0,761409209852777	30,363511085039	0,000116744787713277	0,0058931573644223	XM_021226850.2	pseudopodium enriched atypical kinase 1 (Peak1), transcript variant X2, mRNA
XM-013120669.3	-0,650849038670303	2,01234549127304	30,327705594022	0,000117371661796018	0,00591939054887971	XM_013120669.3	ETS translocation variant 3 (LOC101842813), transcript variant X2, mRNA
XM-040732150.1	0,656959215590681	2,87201422310155	30,3146830500998	0,000117600626595096	0,00592552646267115	XM_040732150.1	small integral membrane protein 29 (Smim29), transcript variant X2, mRNA
XM-005085758.4	0,67737031465006	4,84060163715117	23,0063429293999	0,00011779648431331	0,00592807919612399	XM_005085758.4	single stranded DNA binding protein 1 (Ssbp1), transcript variant X1, mRNA
XM-040744316.1	0,526450301759069	7,60120651951845	23,0038613523462	0,000117865981409245	0,00592807919612399	XM_040744316.1	cytochrome c oxidase subunit 7B, mitochondrial (LOC101829663), mRNA
XM-005063767.4	0,407680193680608	3,5718655416958	22,9964186107742	0,000118074688896499	0,00593317253832599	XM_005063767.4	chromosome unknown C9orf85 homolog (CUNH9orf85), transcript variant X1, mRNA
XM-040731405.1	-0,620615331615462	3,93109331824588	22,9889314946543	0,000118285052916912	0,00593345904027741	XM_040731405.1	SET domain containing 1B, histone lysine methyltransferase (Setd1b), transcript variant X1, mRNA
XM-040745589.1	-1,09320156081232	0,0752618904126608	30,2753537939363	0,000118295277476196	0,00593345904027741	XM_040745589.1	G protein-coupled receptor 155 (Gpr155), transcript variant X2, mRNA
XM-040749972.1	-0,782892268032151	1,5175128117923	30,2659652090665	0,000118461806940432	0,00593641998772998	XM_040749972.1	bromodomain PHD finger transcription factor (Bptf), transcript variant X5, mRNA
XM-040740286.1	-0,554800750590541	2,35558141889305	30,2465093493802	0,000118807771867337	0,00594767431639071	XM_040740286.1	pleckstrin homology domain interacting protein (LOC101834187), transcript variant X6, mRNA
XM-040742973.1	-0,452225130979197	4,4634369575526	30,2412334757433	0,000118901789897424	0,00594767431639071	XM_040742973.1	AT-rich interaction domain 4A (Arid4a), transcript variant X2, mRNA
XM-005073364.4	-0,739864257557776	5,40354763890378	22,9477159566357	0,000119450519692778	0,00596971538417556	XM_005073364.4	zinc finger BED-type containing 6 (Zbed6), mRNA
XM-021223639.2	-0,692341139793875	3,80651843611923	22,9364210113976	0,000119772122572842	0,00597517292502623	XM_021223639.2	ligand dependent nuclear receptor corepressor (Lcor), transcript variant X11, mRNA
XM-021223413.2	1,64225196237581	2,8128765669085	22,9362808441418	0,00011977611958576	0,00597517292502623	XM_021223413.2	histone H3 (LOC101825376), mRNA
XM-005063424.4	-0,656295336015958	1,36729825797675	22,928113460481	0,000120009275667996	0,0059804133511618	XM_005063424.4	DNA cross-link repair 1A (Dclre1a), transcript variant X1, mRNA
XM-040739218.1	-0,540755740661457	1,41341198720789	30,1745412066437	0,000120097754716037	0,0059804133511618	XM_040739218.1	lysine demethylase 4B (Kdm4b), transcript variant X2, mRNA
XM-040745685.1	-0,886510757663027	2,63062840719212	30,1666217470092	0,000120240697305898	0,00598213717839721	XM_040745685.1	ubiquitin conjugating enzyme E2 E3 (Ube2e3), transcript variant X1, mRNA
XM-005078836.3	0,513462742867619	5,25164222855802	22,9063249498824	0,000120633734890612	0,00599628926696594	XM_005078836.3	ribonuclease P/MRP subunit p25 like (Rpp25l), mRNA
XM-040758250.1	-0,893009530297112	0,5327389071742	30,1298914636883	0,000120906251664284	0,00600443061322698	XM_040758250.1	afadin, adherens junction formation factor (Afdn), transcript variant X15, mRNA
XM-005068865.4	0,885267709877268	1,417810330392	22,8850394844164	0,000121247246484244	0,00601364139799789	XM_005068865.4	SH3 domain binding protein 2 (Sh3bp2), transcript variant X1, mRNA
XM-040739243.1	-0,717977958156842	1,49457065681134	30,1006943038114	0,000121438360004948	0,00601364139799789	XM_040739243.1	G-patch domain containing 2 (Gpatch2), transcript variant X6, mRNA
XM-040744712.1	0,606116110420199	1,77642310878306	30,0968716035572	0,000121508228649814	0,00601364139799789	XM_040744712.1	myotubularin 1 (Mtm1), transcript variant X3, mRNA
XM-005073444.4	0,844035694059401	6,23345155668218	22,8753625958989	0,000121527303349371	0,00601364139799789	XM_005073444.4	chromosome unknown C1orf53 homolog (CUNH1orf53), mRNA
XR-002385168.2	-0,503421087667876	2,1773363384761	30,0783356815037	0,000121847678248973	0,00602409685194385	XR_002385168.2	cleavage and polyadenylation specific factor 6 (Cpsf6), transcript variant X2, misc_RNA
XM-005065165.4	-0,540694482494147	4,03204831382257	22,8568439359226	0,000122065243621303	0,00602416143150286	XM_005065165.4	tousled like kinase 1 (Tlk1), transcript variant X1, mRNA
XM-013121583.3	0,673711292199832	6,35235657336743	22,8567782513025	0,000122067156342382	0,00602416143150286	XM_013121583.3	methionine sulfoxide reductase B1 (Msrb1), mRNA
XM-040738535.1	-0,976916000438766	2,12247985060123	30,0499847030942	0,000122369005247508	0,00602840865631999	XM_040738535.1	ATPase plasma membrane Ca2+ transporting 4 (Atp2b4), transcript variant X3, mRNA
XM-040753746.1	0,550998989494748	3,2195221425209	30,0491064512873	0,000122385196161136	0,00602840865631999	XM_040753746.1	MYG1 exonuclease (Myg1), transcript variant X2, mRNA
XM-040738940.1	-0,501598723251369	2,94570069934367	30,0439284045491	0,000122480706076906	0,00602840865631999	XM_040738940.1	F-box protein 11 (Fbxo11), transcript variant X3, mRNA
XM-040735297.1	1,23660406032041	-0,0620155192357678	30,0281990320656	0,000122771368419774	0,00603129825825264	XM_040735297.1	deoxyhypusine synthase-like (LOC121135911), partial mRNA
XM-013112168.3	0,503424040151225	4,65998602905401	30,0269819672061	0,000122793891887804	0,00603129825825264	XM_013112168.3	DEAD-box helicase 24 (Ddx24), transcript variant X1, mRNA
XM-013117988.3	-1,00570366249911	1,6219783541834	22,8294080639803	0,000122867060345759	0,00603129825825264	XM_013117988.3	potassium channel tetramerization domain containing 6 (Kctd6), transcript variant X5, mRNA
XM-040757629.1	0,76209419888539	2,12868185793756	22,8190061975052	0,00012317257665659	0,00604092573115768	XM_040757629.1	anaphase promoting complex subunit 15 (Anapc15), transcript variant X2, mRNA
XM-040744311.1	-0,478431741897298	2,36429137124577	29,9998057022932	0,000123298078854435	0,00604171526766399	XM_040744311.1	ATRX chromatin remodeler (Atrx), transcript variant X9, mRNA
XM-040739286.1	-0,535344217608886	1,55386589067546	29,9912317906399	0,000123457644943127	0,00604417108540712	XM_040739286.1	lysine methyltransferase 2C (Kmt2c), transcript variant X10, mRNA
XM-013113329.3	-0,633836417580992	2,91675312996641	22,7463239847616	0,000125330926535777	0,00613044737556398	XM_013113329.3	helicase with zinc finger (Helz), transcript variant X2, mRNA
XM-040746621.1	0,811639295960802	0,700342215149753	29,8761067260091	0,000125623606606761	0,006137868577185	XM_040746621.1	glucosaminyl (N-acetyl) transferase 1 (Gcnt1), transcript variant X3, mRNA
XM-005088099.4	0,546197184254792	11,2938655542934	22,7338699756604	0,000125704935549693	0,006137868577185	XM_005088099.4	ribosomal protein L28 (Rpl28), mRNA
XM-005079412.4	-0,867576409337669	1,5860810438158	22,7088916736274	0,000126458788263218	0,0061634047897673	XM_005079412.4	ATP binding cassette subfamily C member 4 (Abcc4), mRNA
XM-040740092.1	1,21468777939974	-0,332074870714914	22,7058671783441	0,000126550407094837	0,0061634047897673	XM_040740092.1	zinc finger DHHC-type palmitoyltransferase 3 (Zdhhc3), transcript variant X5, mRNA
XM-040729745.1	0,913520154180979	3,8905966516897	22,7054600667512	0,000126562745031076	0,0061634047897673	XM_040729745.1	transmembrane protein 205 (Tmem205), transcript variant X2, mRNA
XM-040739285.1	-0,532277324044481	1,55518961322684	29,7993118842645	0,000127092977536513	0,00618377320834927	XM_040739285.1	lysine methyltransferase 2C (Kmt2c), transcript variant X9, mRNA
XM-040740266.1	2,08657241234978	-0,0188352319261141	29,7294928759741	0,000128446228929252	0,00624411491759596	XM_040740266.1	ubiquitin like modifier activating enzyme 7 (Uba7), transcript variant X4, mRNA
XM-040756013.1	1,31802980501723	-1,07588771811675	29,6988094299004	0,000129046234345738	0,006267765387431	XM_040756013.1	tetraspanin 17 (Tspan17), transcript variant X2, mRNA
XM-005066598.4	-0,815235471819029	1,45348498219396	29,6726958959534	0,000129559442648208	0,0062871622678424	XM_005066598.4	ring finger protein 122 (Rnf122), transcript variant X2, mRNA
XM-040746514.1	-0,974144010155857	3,43357098960627	29,6604098061816	0,000129801720756734	0,00628922915294886	XM_040746514.1	ASXL transcriptional regulator 1 (Asxl1), transcript variant X3, mRNA
XM-040741145.1	2,067960716326	6,94277651506786	22,5965894985194	0,000129910403468929	0,00628922915294886	XM_040741145.1	RT1 class I histocompatibility antigen, AA alpha chain-like (LOC101831914), transcript variant X3, mRNA
XM-040751689.1	2,78934435066496	0,73000613035761	29,6468492093026	0,000130069743132655	0,00628922915294886	XM_040751689.1	guanylate-binding protein 1 (LOC101834839), transcript variant X6, mRNA
XM-040750393.1	-0,539445331930379	3,00927502345368	22,5896477643761	0,000130127150245345	0,00628922915294886	XM_040750393.1	lysine methyltransferase 5B (Kmt5b), transcript variant X3, mRNA
XM-013121744.3	-0,803168411698552	0,964322125753357	29,636276199721	0,000130279162631977	0,00628922915294886	XM_013121744.3	cramped chromatin regulator homolog 1 (Cramp1), transcript variant X3, mRNA
XM-040738594.1	-0,957465380805523	1,97091930981462	29,6338839094365	0,000130326601033264	0,00628922915294886	XM_040738594.1	forkhead box P1 (Foxp1), transcript variant X7, mRNA
XM-005071503.4	0,554329428511136	7,64807608185548	22,5809517785755	0,000130399235479618	0,00628922915294886	XM_005071503.4	NADH:ubiquinone oxidoreductase subunit B4 (Ndufb4), mRNA
XM-040751810.1	1,26286831687881	2,36285588698754	22,567416647592	0,000130823982750576	0,00630420909547802	XM_040751810.1	TRAF interacting protein with forkhead associated domain (Tifa), transcript variant X1, mRNA
XM-040743237.1	0,885301572101504	0,227685666408541	29,5870550543799	0,000131259257000236	0,00630977605567693	XM_040743237.1	glutathione S-transferase omega 2 (Gsto2), transcript variant X4, mRNA
XM-040739310.1	0,92447407746265	2,46833442795031	22,5505772486891	0,000131354557799808	0,00630977605567693	XM_040739310.1	MIA SH3 domain ER export factor 3 (Mia3), transcript variant X7, mRNA
XM-040739287.1	-0,520055651089357	1,55104430502659	29,5801069509674	0,000131398296904133	0,00630977605567693	XM_040739287.1	lysine methyltransferase 2C (Kmt2c), transcript variant X11, mRNA
XM-040739288.1	-0,520055651089357	1,55104430502659	29,5801069509674	0,000131398296904133	0,00630977605567693	XM_040739288.1	lysine methyltransferase 2C (Kmt2c), transcript variant X12, mRNA
XM-021225296.2	-0,558327564664545	1,63329003921937	22,5456328603144	0,000131510796756558	0,00630977605567693	XM_021225296.2	casein kinase 1, epsilon (Csnk1e), transcript variant X5, mRNA
XM-040751688.1	2,7893445590034	0,728968914036932	29,5631248058365	0,000131738850887588	0,00631513526218731	XM_040751688.1	guanylate-binding protein 1 (LOC101834839), transcript variant X5, mRNA
XM-040736701.1	-0,484123966879514	2,50207257028518	29,5575333046296	0,000131851205224214	0,00631513526218731	XM_040736701.1	RAB2B, member RAS oncogene family (Rab2b), transcript variant X2, mRNA
XM-005064393.4	-0,628909852770721	1,79122231788138	22,5256823517754	0,000132143307720842	0,00632364126999633	XM_005064393.4	TAO kinase 2 (Taok2), transcript variant X2, mRNA
XM-040739289.1	-0,523034923855586	1,54662480439908	29,5362571596477	0,000132279742158101	0,00632468959388654	XM_040739289.1	lysine methyltransferase 2C (Kmt2c), transcript variant X13, mRNA
XM-040756093.1	-0,604749052106315	1,98914156756321	29,5175793448198	0,000132657278725594	0,00633725394493269	XM_040756093.1	RecQ mediated genome instability 1 (Rmi1), transcript variant X3, mRNA
XM-040750006.1	1,19724330172081	3,56591065621591	29,4948323127525	0,000133118758772675	0,00635380322771149	XM_040750006.1	ATP-binding cassette sub-family A member 6 (LOC101833744), transcript variant X3, mRNA
XM-040739015.1	-0,60712825501121	2,76714230346197	29,4878508677954	0,000133260768614528	0,00635508867527521	XM_040739015.1	required for meiotic nuclear division 5 homolog A (Rmnd5a), transcript variant X2, mRNA
XM-013113187.3	0,619274637479514	1,13849340988519	29,4789406494068	0,000133442267460349	0,00635825347560855	XM_013113187.3	oxidoreductase like domain containing 1 (Oxld1), transcript variant X2, mRNA
XM-005064854.4	0,919176803720062	4,00160587217134	22,4503799831269	0,000134561171769423	0,00640125123378448	XM_005064854.4	APAF1 interacting protein (LOC101825367), transcript variant X1, mRNA
XM-040738593.1	-0,946781131637339	1,97763168407586	29,4230354177308	0,000134587619038848	0,00640125123378448	XM_040738593.1	forkhead box P1 (Foxp1), transcript variant X6, mRNA
XM-005064406.4	0,63031101645208	6,10488693427733	29,4179478822877	0,000134692415139388	0,00640125123378448	XM_005064406.4	aldolase, fructose-bisphosphate A (Aldoa), transcript variant X3, mRNA
XM-021233113.2	-0,600864087921211	1,36744452744882	29,3954135815569	0,000135157731597259	0,00641784227835515	XM_021233113.2	F-box and WD repeat domain containing 7 (Fbxw7), transcript variant X3, mRNA
XM-040732939.1	0,604151319871752	3,40303877739046	29,3563067743073	0,000135969698496608	0,00644742449113903	XM_040732939.1	ubiquitin conjugating enzyme E2 V1 (Ube2v1), transcript variant X1, mRNA
XM-040739217.1	-0,519661373067361	2,45127183834965	22,4058418645047	0,000136014224470827	0,00644742449113903	XM_040739217.1	lysine demethylase 4B (Kdm4b), transcript variant X1, mRNA
XM-005068307.4	0,567896199674607	4,11484043623743	29,330651744217	0,000136505447537832	0,00646442930433707	XM_005068307.4	SIVA1 apoptosis inducing factor (Siva1), transcript variant X1, mRNA
XM-005073456.4	-0,619470600445955	3,56674773720423	22,3785628907709	0,000136912758837527	0,00646442930433707	XM_005073456.4	Ro60, Y RNA binding protein (Ro60), mRNA
XM-040746272.1	0,992782754277184	1,78023749729284	29,3111892768515	0,000136913514913205	0,00646442930433707	XM_040746272.1	MER proto-oncogene, tyrosine kinase (Mertk), transcript variant X3, mRNA
XR-005878147.1	0,55401863853224	2,4364726980351	29,3101294258586	0,00013693577735171	0,00646442930433707	XR_005878147.1	uncharacterized LOC106022621 (LOC106022621), misc_RNA
XM-021228934.2	0,640425176650818	6,08311898430581	29,3068254939505	0,000137005204274489	0,00646442930433707	XM_021228934.2	aldolase, fructose-bisphosphate A (Aldoa), transcript variant X1, mRNA
XM-040732773.1	-0,677014592258423	3,05758484692811	29,30349140773	0,000137075306304844	0,00646442930433707	XM_040732773.1	activity dependent neuroprotector homeobox (LOC101844923), transcript variant X2, mRNA
XM-005064325.4	1,03528792519424	8,35048262287969	22,3649965764627	0,000137362057160696	0,00647242512341491	XM_005064325.4	apoptosis-associated speck-like protein containing a CARD (LOC101843909), mRNA
XM-005070194.4	1,38503825972785	3,38439714637798	22,3544729142715	0,000137711709430335	0,00648336866289923	XM_005070194.4	thymidine kinase 1 (Tk1), mRNA
XM-040756703.1	-0,610419144154857	1,64812996787081	29,2616065846831	0,000137959530672083	0,006485931439527	XM_040756703.1	microtubule actin crosslinking factor 1 (Macf1), transcript variant X21, mRNA
XM-021228991.2	0,601598287853193	7,67012011250893	22,3457870876341	0,000138001040153633	0,006485931439527	XM_021228991.2	cytochrome c oxidase subunit 4 isoform 1, mitochondrial (LOC101839655), transcript variant X2, mRNA
XM-013117848.3	0,592351828570835	7,54419640775678	22,332604244858	0,000138441454183431	0,0064968297781994	XM_013117848.3	UBX domain protein 1 (Ubxn1), mRNA
XM-040732451.1	1,57550317257872	5,47611123652055	29,2342426956448	0,000138540784981351	0,0064968297781994	XM_040732451.1	H-2 class I histocompatibility antigen, Q10 alpha chain-like (LOC121134329), transcript variant X1, mRNA
XM-040753618.1	-0,726167190825731	1,28478498450353	29,2321263059686	0,000138585859023593	0,0064968297781994	XM_040753618.1	ankyrin repeat domain 44 (Ankrd44), transcript variant X7, mRNA
XM-040756476.1	-1,13890240168089	0,627025620703061	29,2110199373919	0,000139036307747056	0,00650166603089241	XM_040756476.1	erythrocyte membrane protein band 4.1 (Epb41), transcript variant X13, mRNA
XM-040756477.1	-1,13890240168089	0,627025620703061	29,2110199373919	0,000139036307747056	0,00650166603089241	XM_040756477.1	erythrocyte membrane protein band 4.1 (Epb41), transcript variant X14, mRNA
XM-040735819.1	2,37149427765404	-0,351479246640862	29,2107434181048	0,000139042220456395	0,00650166603089241	XM_040735819.1	multidrug resistance protein 2 (LOC101833290), transcript variant X2, mRNA
XM-040748831.1	-1,05223427900793	0,911105432461914	29,1710066662216	0,000139894942367846	0,00653600532768351	XM_040748831.1	sperm antigen with calponin homology and coiled-coil domains 1 (Specc1), transcript variant X8, mRNA
XM-040755796.1	0,901535390907695	2,80844764662154	29,1269190849087	0,000140848149573756	0,00657150167780584	XM_040755796.1	N-ribosyldihydronicotinamide:quinone reductase 2 (Nqo2), transcript variant X2, mRNA
XM-040741470.1	-0,501844210015328	2,17901443184431	29,1248674307336	0,000140892691339311	0,00657150167780584	XM_040741470.1	chromodomain helicase DNA binding protein 7 (Chd7), transcript variant X3, mRNA
XR-005872951.1	-0,71639049058346	1,07267417602491	29,1105669620067	0,00014120361198195	0,00658044579585758	XR_005872951.1	uncharacterized LOC121135830 (LOC121135830), ncRNA
XM-040739279.1	-0,525219358897528	1,56128396762944	29,0694544668535	0,000142101929578084	0,00661672593509283	XM_040739279.1	lysine methyltransferase 2C (Kmt2c), transcript variant X3, mRNA
XM-040738526.1	-0,844856030076119	3,56025387296059	22,2205470659104	0,00014224843790252	0,00661796776304022	XM_040738526.1	casein kinase II subunit alpha'-like (LOC121136945), transcript variant X1, mRNA
NM-001281577.1	0,798847483579711	1,33561014576886	22,2134361809676	0,000142493895921929	0,00661869967452204	NM_001281577.1	BRISC and BRCA1 A complex member 2 (Babam2), mRNA
XM-040737783.1	1,14380006132817	2,53400288689818	29,0511567302713	0,000142503873551476	0,00661869967452204	XM_040737783.1	sushi domain containing 1 (Susd1), transcript variant X4, mRNA
XM-040739278.1	-0,56823980058893	1,89498002628991	29,0363621141967	0,000142829830978703	0,00662826435795622	XM_040739278.1	lysine methyltransferase 2C (Kmt2c), transcript variant X2, mRNA
XM-013126609.3	0,764101193411624	4,47395989739993	29,0306038839794	0,000142956931398626	0,00662859242616099	XM_013126609.3	COMM domain containing 6 (Commd6), transcript variant X3, mRNA
XM-005071392.4	-0,871144834943628	-0,177385864973209	29,0164103948871	0,000143270783410555	0,00663757193210108	XM_005071392.4	POU class 2 homeobox 1 (Pou2f1), transcript variant X1, mRNA
XR-005873673.1	-0,889007707500031	-0,241831164381529	28,998408963848	0,000143669990423137	0,00664606739608729	XR_005873673.1	POU class 2 homeobox 1 (Pou2f1), transcript variant X2, misc_RNA
XM-040740550.1	-0,535836555468405	2,29343365413863	22,1788387623001	0,000143694851349562	0,00664606739608729	XM_040740550.1	integrator complex subunit 6 (Ints6), transcript variant X5, mRNA
XM-040736752.1	-0,77323047962875	2,53563380477429	28,9796468334908	0,000144087443199117	0,00665354704376786	XM_040736752.1	uncharacterized LOC121136389 (LOC121136389), transcript variant X1, mRNA
XM-021226263.2	-1,41757005337329	0,727800068682364	28,9738495792386	0,000144216715568665	0,00665354704376786	XM_021226263.2	microtubule associated protein 1A (Map1a), transcript variant X2, mRNA
XM-040740363.1	-0,45540166950672	4,08334185483375	22,1638670752053	0,000144218017734864	0,00665354704376786	XM_040740363.1	fem-1 homolog B (Fem1b), mRNA
XM-040757512.1	-1,02197354960098	2,11237819535562	22,1571515927217	0,000144453365382755	0,00665853600457399	XM_040757512.1	EPH receptor A2 (Epha2), mRNA
XM-040734384.1	0,550701304340058	3,2320012259161	28,9581577910145	0,000144567301707305	0,00665853600457399	XM_040734384.1	mitochondrial ribosomal protein S12 (Mrps12), transcript variant X3, mRNA
XM-013126991.3	0,715939272884253	8,28311479159555	22,1495631296505	0,000144719818148299	0,00666000603118472	XM_013126991.3	ATP synthase inhibitory factor subunit 1 (Atp5if1), mRNA
XM-005084805.4	0,801582318224413	7,53593201473799	22,140278830835	0,000145046555838453	0,00666901334253534	XM_005084805.4	electron transfer flavoprotein subunit beta (Etfb), mRNA
XM-040743747.1	1,4721409650108	4,30609495047174	28,9269197311731	0,000145268174952113	0,00666901334253534	XM_040743747.1	spermidine/spermine N1-acetyltransferase 1 (Sat1), transcript variant X1, mRNA
XM-021227830.2	-0,951994226431797	1,80911617712558	28,9264904927984	0,000145277833026764	0,00666901334253534	XM_021227830.2	forkhead box P1 (Foxp1), transcript variant X4, mRNA
XM-021229106.1	-0,438282550040382	2,20714060328615	28,9153789444755	0,000145528108158022	0,00667495369179285	XM_021229106.1	general transcription factor IIIC subunit 1 (Gtf3c1), transcript variant X2, mRNA
XM-013114790.3	-0,644008700963299	2,5336830440624	28,9046511191998	0,000145770215788843	0,00667526534353445	XM_013114790.3	CCR4-NOT transcription complex subunit 6 (Cnot6), transcript variant X3, mRNA
XM-013123701.3	-0,608993151475345	1,92068936816126	28,9043660725959	0,000145776655155413	0,00667526534353445	XM_013123701.3	leukocyte receptor cluster member 8 (Leng8), transcript variant X3, mRNA
XM-040732400.1	1,82271248546981	-0,165037245810713	28,8865024828153	0,00014618086409304	0,00668822869815581	XM_040732400.1	transporter 1, ATP binding cassette subfamily B member (Tap1), transcript variant X2, mRNA
XM-040732043.1	0,989353693717373	1,39852996659361	22,101376256385	0,000146424529668705	0,00669383131326538	XM_040732043.1	cilia and flagella associated protein 410 (Cfap410), transcript variant X3, mRNA
XM-040730404.1	-0,647393380671488	0,75790883893589	28,8582198381943	0,000146823496682979	0,00670651842913222	XM_040730404.1	ArfGAP with SH3 domain, ankyrin repeat and PH domain 1 (Asap1), transcript variant X8, mRNA
XM-040730399.1	-0,644824521353201	0,766774404941552	28,8492381500906	0,000147028263112533	0,00671032132407152	XM_040730399.1	ArfGAP with SH3 domain, ankyrin repeat and PH domain 1 (Asap1), transcript variant X3, mRNA
XM-040744314.1	-0,479147933486072	2,45050674434063	28,8349425371299	0,000147354862286819	0,00671967375303657	XM_040744314.1	ATRX chromatin remodeler (Atrx), transcript variant X12, mRNA
XM-040754046.1	0,70176152543791	0,825440233015435	28,8113145595423	0,000147896519550808	0,00673880973240413	XM_040754046.1	CD2 cytoplasmic tail binding protein 2 (Cd2bp2), transcript variant X6, mRNA
XM-040746270.1	0,977813569989782	1,76579868269543	28,7731787466167	0,00014877564827101	0,00677327815343631	XM_040746270.1	MER proto-oncogene, tyrosine kinase (Mertk), transcript variant X1, mRNA
XM-005065271.4	1,0767739587054	4,73874146391472	22,0254817633839	0,000149154648123005	0,0067849392816679	XM_005065271.4	stimulator of interferon response cGAMP interactor 1 (Sting1), transcript variant X1, mRNA
XM-040735466.1	0,867633084242403	4,61162478903188	28,7404138072233	0,000149535816755838	0,00679667978973201	XM_040735466.1	trafficking protein particle complex subunit 2L (Trappc2l), transcript variant X2, mRNA
XM-040729391.1	-0,931686931513235	-0,281865784971182	39,1538546908581	0,000149852112725722	0,00680376889454014	XM_040729391.1	mitogen-activated protein kinase kinase kinase kinase 4 (Map4k4), transcript variant X34, mRNA
XM-013118638.3	-0,424046818403801	2,34362803509376	22,0039833776624	0,000149938192536856	0,00680376889454014	XM_013118638.3	metal response element binding transcription factor 2 (Mtf2), transcript variant X5, mRNA
XM-040737916.1	0,661585370140857	2,25149465008593	28,6980903329922	0,000150524439427785	0,00682476325366174	XM_040737916.1	G protein subunit gamma 7 (Gng7), transcript variant X2, mRNA
XM-013113575.3	0,630055888660197	7,15332114025893	28,6729143737998	0,000151116119843463	0,00684461094768418	XM_013113575.3	pleckstrin (Plek), transcript variant X1, mRNA
XM-005069725.4	-1,71682305482138	0,436677753340582	21,9693492596454	0,000151210078157589	0,00684461094768418	XM_005069725.4	ubiquitin specific peptidase 13 (Usp13), mRNA
XM-040754998.1	0,611732129756656	5,10438478377995	28,6589347363365	0,000151445833256916	0,00684966805551183	XM_040754998.1	mitochondrial ribosomal protein L42 (Mrpl42), transcript variant X1, mRNA
XM-040746164.1	-0,6589800250677	3,33658538345542	21,9554408407037	0,000151724196459857	0,00685664241022842	XM_040746164.1	golgi membrane protein 2 (Golm2), mRNA
XM-040739283.1	-0,572883416465144	1,91183308316299	28,5944084096429	0,000152978578476985	0,00690767703827721	XM_040739283.1	lysine methyltransferase 2C (Kmt2c), transcript variant X7, mRNA
XM-040757255.1	1,04968863637824	0,755243325653187	28,5723092475887	0,000153507655729629	0,00692373726013434	XM_040757255.1	tripartite motif-containing protein 30A (LOC101822815), transcript variant X2, mRNA
XM-040741555.1	-0,571740826375283	2,81589895990258	28,568592884992	0,000153596838058642	0,00692373726013434	XM_040741555.1	protein-L-isoaspartate (D-aspartate) O-methyltransferase domain containing 1 (Pcmtd1), transcript variant X4, mRNA
XM-040740695.1	3,74464928982895	5,86102785331375	28,5638651555493	0,000153710377388902	0,00692373726013434	XM_040740695.1	granzyme C-like (LOC101844828), transcript variant X2, mRNA
XR-005875866.1	3,13045208390368	-0,0385989908189696	28,5525298872695	0,000153982998261565	0,00693008151764549	XR_005875866.1	uncharacterized LOC121138993 (LOC121138993), ncRNA
NM-001281691.1	-0,801800944036645	4,86515229513465	21,8917794932863	0,000154102203818424	0,00693008151764549	NM_001281691.1	cyclin dependent kinase 2 associated protein 1 (Cdk2ap1), mRNA
XM-021232059.2	-0,578889069715633	1,19821949345719	28,5389888023194	0,000154309407290705	0,00693375322068501	XM_021232059.2	zinc finger protein OZF (LOC101837265), transcript variant X3, mRNA
XM-013116469.3	0,599498177392419	2,62296065464543	21,8783948851655	0,000154607397305165	0,00694149504778899	XM_013116469.3	integrin subunit beta 3 binding protein (LOC101843321), mRNA
XM-040735989.1	1,56389174531757	10,6575483221807	28,5212803688256	0,000154737484549281	0,00694169199573478	XM_040735989.1	serum amyloid A-3 protein-like (LOC101833293), transcript variant X1, mRNA
XM-040746797.1	0,664849653822651	8,61679183302482	21,8531727959994	0,000155564372269501	0,00696412413206111	XM_040746797.1	cytochrome b-c1 complex subunit 9 (LOC101839373), mRNA
XR-001197507.3	1,27307229502897	2,08708661928436	28,4833641721336	0,000155658705728154	0,00696412413206111	XR_001197507.3	uncharacterized LOC106022550 (LOC106022550), ncRNA
XM-021227668.2	-0,774929819932895	1,64231780917443	28,4825259972632	0,000155679142107538	0,00696412413206111	XM_021227668.2	diacylglycerol kinase eta (Dgkh), transcript variant X3, mRNA
XM-040745030.1	1,03163998633361	3,30530781327508	28,4799509096423	0,000155741947397789	0,00696412413206111	XM_040745030.1	torsin family 1 member B (Tor1b), mRNA
XM-040738595.1	-1,01859055548998	2,80654873667905	21,8438446005565	0,000155919959313187	0,00696592972255592	XM_040738595.1	forkhead box P1 (Foxp1), transcript variant X13, mRNA
XM-021230504.2	0,619210918439274	2,60064400609507	28,4679674789839	0,000156034605729423	0,00696592972255592	XM_021230504.2	phosphatidylcholine transfer protein (LOC101835078), transcript variant X3, mRNA
XM-040735758.1	-0,564394984922963	1,99449053746285	28,4578541811027	0,000156282089120745	0,00696605361097491	XM_040735758.1	glucosamine-phosphate N-acetyltransferase 1 (Gnpnat1), transcript variant X4, mRNA
XM-040753293.1	1,2341470262236	0,562109869126767	24,697069970944	0,000156289664348796	0,00696605361097491	XM_040753293.1	non-homologous end joining factor 1 (Nhej1), transcript variant X4, mRNA
XM-040755638.1	0,511613627390946	2,70934854396875	28,449440367865	0,000156488331892907	0,00696928358101122	XM_040755638.1	small ubiquitin-related modifier 2 (LOC121143543), mRNA
XM-040754319.1	0,631579091704351	6,06895935140504	28,421854660427	0,000157166745452973	0,00699281281124315	XM_040754319.1	aldolase, fructose-bisphosphate A (Aldoa), transcript variant X4, mRNA
XR-005880745.1	0,935627708489245	1,41303154500413	28,4150893987482	0,000157333644536537	0,00699281281124315	XR_005880745.1	RNA exonuclease 5 (Rexo5), transcript variant X2, misc_RNA
XM-040739996.1	0,92830643691927	4,5500033669235	28,4065754872093	0,00015754397557808	0,00699281281124315	XM_040739996.1	C-C chemokine receptor type 1 (LOC101834765), transcript variant X1, mRNA
XM-013117165.2	2,63974368106371	4,36164585216479	21,7990611148354	0,00015763964653357	0,00699281281124315	XM_013117165.2	DExD/H-box helicase 60 (Ddx60), transcript variant X1, mRNA
XM-040746849.1	-0,457261171740488	1,55302561826955	21,7987985918536	0,000157649789040955	0,00699281281124315	XM_040746849.1	eukaryotic translation initiation factor 4E nuclear import factor 1 (Eif4enif1), transcript variant X1, mRNA
XM-040740201.1	-0,417499575232635	3,00303708982701	21,7812678630982	0,00015832871958688	0,00701729150117646	XM_040740201.1	RAD54 like 2 (Rad54l2), mRNA
XR-005871389.1	-1,26016210573545	0,405787096468617	28,3668859948212	0,000158528802365099	0,00702052492526883	XR_005871389.1	RLA class II histocompatibility antigen, DP alpha-1 chain (LOC101822444), transcript variant X2, misc_RNA
XM-021234190.2	0,612114535943935	2,19041594633699	28,3192227717654	0,000159720951776281	0,00706283190015516	XM_021234190.2	ubiquitin conjugating enzyme E2 F (putative) (Ube2f), transcript variant X4, mRNA
XM-021227834.2	-0,991709845172141	1,70096505108728	28,3184679642976	0,000159739914589559	0,00706283190015516	XM_021227834.2	forkhead box P1 (Foxp1), transcript variant X11, mRNA
XM-040730634.1	-0,500127741989697	2,05458737652149	21,7210575048306	0,000160685279285631	0,00709894709061574	XM_040730634.1	PHD finger protein 20 like 1 (Phf20l1), transcript variant X8, mRNA
XM-005071874.4	-0,641356358979269	2,69247164233662	21,7140533234554	0,000160961922743315	0,00710548458958981	XM_005071874.4	CCR4-NOT transcription complex subunit 6 (Cnot6), transcript variant X1, mRNA
XR-005880773.1	-1,1712503990888	1,77157210124183	28,2070087787963	0,000162569008761457	0,00717069563885201	XR_005880773.1	geranylgeranyl diphosphate synthase 1 (Ggps1), transcript variant X5, misc_RNA
XM-040735567.1	-0,595279002674535	1,52514974364044	28,1888949370075	0,000163034259939241	0,00718547802943707	XM_040735567.1	ring finger and CCCH-type domains 2 (Rc3h2), transcript variant X5, mRNA
XM-005073125.4	1,03772309894794	10,2201654506265	21,653798700861	0,000163363661324428	0,00719425425277528	XM_005073125.4	cytochrome b-245 light chain (LOC101822574), mRNA
XM-021227831.2	-0,946812611453357	1,81824548293637	28,1709388709189	0,000163496986357887	0,00719438850567965	XM_021227831.2	forkhead box P1 (Foxp1), transcript variant X5, mRNA
XM-013114168.3	-0,953371969304262	1,98258099920568	28,1599598953607	0,000163780665473054	0,00720113333605407	XM_013114168.3	forkhead box P1 (Foxp1), transcript variant X8, mRNA
XM-005085500.4	0,436171716486555	6,19624036794782	21,624599814809	0,000164541753272553	0,00722884151370202	XM_005085500.4	chromosome unknown C9orf78 homolog (CUNH9orf78), mRNA
XR-005873920.1	-1,00855329927982	0,310534764037489	28,0943271835434	0,000165488487417826	0,00726465519011291	XR_005873920.1	uncharacterized LOC121136782 (LOC121136782), ncRNA
XM-040743121.1	-0,510694961817883	4,51711733036165	28,0791604298907	0,000165886077922775	0,00727632467609795	XM_040743121.1	striatin 3 (Strn3), mRNA
XM-040757666.1	-0,714515940280464	1,41296806521087	28,0667928415515	0,000166211111140937	0,0072847955568628	XM_040757666.1	myosin X (Myo10), transcript variant X3, mRNA
XM-040755902.1	1,3079100587628	-0,654854251372053	21,5706212370379	0,000166744446319991	0,00729805691683481	XM_040755902.1	sirtuin 5 (Sirt5), transcript variant X6, mRNA
XM-021236182.2	0,788794951497167	2,16033033823293	28,0452899977813	0,00016677799197895	0,00729805691683481	XM_021236182.2	zinc finger DHHC-type palmitoyltransferase 12 (Zdhhc12), transcript variant X2, mRNA
XR-005878320.1	0,624287798040478	1,06753380227288	21,5649309026243	0,000166978543625192	0,00730104757969725	XR_005878320.1	golgi SNAP receptor complex member 1 (Gosr1), transcript variant X3, misc_RNA
XM-040729275.1	0,560301190710357	3,66842124659063	28,0013605743026	0,00016794310413295	0,00733741296094783	XM_040729275.1	thioredoxin domain containing 9 (Txndc9), transcript variant X1, mRNA
XM-040735757.1	-0,541855279060416	2,01137623569668	27,9904529098719	0,000168233865207489	0,00734103444755646	XM_040735757.1	glucosamine-phosphate N-acetyltransferase 1 (Gnpnat1), transcript variant X2, mRNA
XM-040746190.1	2,18279548976425	1,34699912372975	27,9882799477203	0,000168291858804261	0,00734103444755646	XM_040746190.1	solute carrier family 28 member 2 (Slc28a2), transcript variant X2, mRNA
XM-040753698.1	1,43803487969011	0,129583703701189	27,9704070855743	0,000168769745106861	0,00734656300686703	XM_040753698.1	gametocyte specific factor 1 (Gtsf1), transcript variant X1, mRNA
XM-040753700.1	1,43803487969011	0,129583703701189	27,9704070855743	0,000168769745106861	0,00734656300686703	XM_040753700.1	gametocyte specific factor 1 (Gtsf1), transcript variant X3, mRNA
XM-021232058.2	-0,593936269463129	1,22829757400425	27,9679506985306	0,000168835547393502	0,00734656300686703	XM_021232058.2	zinc finger protein OZF (LOC101837265), transcript variant X2, mRNA
XM-021227971.2	0,935885166175709	3,44847177499514	27,9619999988798	0,000168995079793692	0,00734656300686703	XM_021227971.2	CD80 molecule (Cd80), transcript variant X3, mRNA
XM-013116415.3	-0,921564045240387	4,4935085259308	27,9586949576248	0,00016908376035289	0,00734656300686703	XM_013116415.3	programmed cell death 4 (Pdcd4), transcript variant X1, mRNA
XM-040735562.1	-0,642494608775339	2,01990293015709	21,5096984842952	0,000169269751514531	0,00734886223084786	XM_040735562.1	ring finger and CCCH-type domains 2 (Rc3h2), transcript variant X1, mRNA
XM-040730398.1	-0,655466063868772	0,785011430405145	27,9330713665361	0,000169773127918061	0,0073649263284737	XM_040730398.1	ArfGAP with SH3 domain, ankyrin repeat and PH domain 1 (Asap1), transcript variant X2, mRNA
XM-040730633.1	-0,502107875724449	2,07996589756478	21,4903880199766	0,000170078990806644	0,00736954513571009	XM_040730633.1	PHD finger protein 20 like 1 (Phf20l1), transcript variant X7, mRNA
XM-040745963.1	1,20391575610773	-0,621121303596148	27,9192252344084	0,000170146998093554	0,00736954513571009	XM_040745963.1	inner mitochondrial membrane peptidase subunit 1 (Immp1l), transcript variant X3, mRNA
XM-005079585.4	-1,28867864685052	-0,440256736915172	21,4856085335343	0,000170279943379076	0,00736954513571009	XM_005079585.4	platelet activating factor acetylhydrolase 2 (Pafah2), transcript variant X1, mRNA
XM-005070691.4	-0,434353272887382	3,47155127248179	21,4744648582018	0,000170749497307123	0,00737845315173147	XM_005070691.4	ribosomal RNA processing 1B (Rrp1b), transcript variant X1, mRNA
XM-005087557.4	-0,768583287169503	0,948511811068822	21,4713169614491	0,000170882397393683	0,00737845315173147	XM_005087557.4	adhesion G protein-coupled receptor L1 (Adgrl1), mRNA
XM-040757244.1	1,03974610159383	0,839989119462478	27,8856226642796	0,00017105831236754	0,00737845315173147	XM_040757244.1	tripartite motif-containing protein 30A (LOC101822815), transcript variant X1, mRNA
XM-005064684.4	-0,563756529847376	2,54586267889714	21,4632154015466	0,000171224960874004	0,00737845315173147	XM_005064684.4	glyceronephosphate O-acyltransferase (Gnpat), transcript variant X1, mRNA
XR-005877573.1	-0,708156434533981	1,18816445878655	27,8769924099903	0,000171293282694269	0,00737845315173147	XR_005877573.1	THO complex subunit 2-like (LOC101830611), transcript variant X2, misc_RNA
XM-040731472.1	0,591707658337641	0,93869666395233	27,8761681979438	0,000171315742593299	0,00737845315173147	XM_040731472.1	transmembrane protein 248 (Tmem248), transcript variant X5, mRNA
XM-040751784.1	-1,76418118380502	1,23637172405079	21,4585862791384	0,000171421037839915	0,00737845315173147	XM_040751784.1	lymphoid enhancer binding factor 1 (Lef1), transcript variant X7, mRNA
XM-013121510.3	-0,614408214155876	1,1018546222858	21,4532671163669	0,000171646649593254	0,00738241010680519	XM_013121510.3	RNA binding motif protein 45 (Rbm45), transcript variant X1, mRNA
XM-040739280.1	-0,52145922092459	1,56277822588417	27,8516110484632	0,000171986501052447	0,00738744341181141	XM_040739280.1	lysine methyltransferase 2C (Kmt2c), transcript variant X4, mRNA
XM-040746271.1	1,00715161441657	1,76685757231574	27,8499777120639	0,000172031222432085	0,00738744341181141	XM_040746271.1	MER proto-oncogene, tyrosine kinase (Mertk), transcript variant X2, mRNA
XM-013124527.3	-0,804481892744252	0,214912896425164	27,8433731468001	0,00017221219581847	0,00738787877345034	XM_013124527.3	zinc finger protein 791 (LOC101829569), transcript variant X4, mRNA
XM-040750076.1	-0,994767197395334	-0,035276351599063	21,4376975273624	0,000172308921124946	0,00738787877345034	XM_040750076.1	SLAIN motif family member 1 (Slain1), transcript variant X2, mRNA
XM-040739958.1	-0,503721362306984	1,39525185892931	27,8032688558501	0,00017331586589799	0,00742528733774291	XM_040739958.1	golgin A4 (Golga4), transcript variant X10, mRNA
XM-005086564.4	1,11664785250162	8,5220092017468	21,381146933182	0,000174738242411814	0,00747040159845148	XM_005086564.4	biliverdin reductase B (Blvrb), mRNA
XM-040735791.1	1,34753668062016	1,67760990893122	27,7502703811956	0,000174787016289714	0,00747040159845148	XM_040735791.1	ribonuclease A family member 9 (inactive) (Rnase9), transcript variant X2, mRNA
XM-013114098.3	-1,01364286185994	1,20037805149926	21,3724450933456	0,000175115409855165	0,00747040159845148	XM_013114098.3	protein phosphatase 3 catalytic subunit gamma (Ppp3cc), transcript variant X1, mRNA
XM-040749969.1	-0,809604079695272	2,75838867317798	27,7371868120584	0,000175152424674157	0,00747040159845148	XM_040749969.1	bromodomain PHD finger transcription factor (Bptf), transcript variant X2, mRNA
XM-005084866.4	1,09518253380128	5,53904373388457	21,3715185350789	0,000175155623045751	0,00747040159845148	XM_005084866.4	BCL2 antagonist/killer 1 (Bak1), mRNA
XM-013112492.3	-0,455908882644177	4,30087414432244	21,3709445673345	0,000175180538714955	0,00747040159845148	XM_013112492.3	biorientation of chromosomes in cell division 1 like 1 (Bod1l1), transcript variant X2, mRNA
XM-040731603.1	-0,507059242289261	1,30897125148373	27,6896450345274	0,000176487703429191	0,00750707439544967	XM_040731603.1	spliceosome associated factor 3, U4/U6 recycling protein (Sart3), transcript variant X4, mRNA
XM-040731657.1	-0,528385567177414	2,05169713879664	27,6862882411967	0,000176582430009637	0,00750707439544967	XM_040731657.1	CAP-Gly domain containing linker protein 1 (Clip1), transcript variant X7, mRNA
XM-040738592.1	-0,921467814131245	1,745668051717	27,684814887617	0,000176624025769661	0,00750707439544967	XM_040738592.1	forkhead box P1 (Foxp1), transcript variant X3, mRNA
XM-005081952.3	3,64102248590946	4,02544587469324	21,3362336377755	0,000176694632865265	0,00750707439544967	XM_005081952.3	guanylate-binding protein 1 (LOC101833537), transcript variant X1, mRNA
XM-040750147.1	1,2671412785981	-0,0491361430727087	27,6768842399453	0,000176848119724518	0,00750707439544967	XM_040750147.1	caspase recruitment domain family member 14 (Card14), transcript variant X5, mRNA
XM-005071927.3	1,02255676552862	4,0854058932316	21,3325503455156	0,000176856145669999	0,00750707439544967	XM_005071927.3	PTTG1 regulator of sister chromatid separation, securin (Pttg1), transcript variant X1, mRNA
XM-040739952.1	-0,519211557879129	1,42994902566881	27,6702796159391	0,000177034996795509	0,00750835698121007	XM_040739952.1	golgin A4 (Golga4), transcript variant X5, mRNA
XM-005070937.4	-0,797792807520509	1,67839800056628	27,6612235965488	0,000177291608976894	0,00750835698121007	XM_005070937.4	diacylglycerol kinase eta (Dgkh), transcript variant X4, mRNA
XM-021229536.2	0,626999609964933	1,37969726249849	27,6611305734424	0,000177294247129834	0,00750835698121007	XM_021229536.2	anaphase promoting complex subunit 15 (Anapc15), transcript variant X10, mRNA
XM-040756499.1	-0,543267926528115	0,875127355516465	29,073936919898	0,000177560909621212	0,00751388787197074	XM_040756499.1	pumilio RNA binding family member 1 (Pum1), transcript variant X6, mRNA
XM-040734122.1	2,5077370254329	-1,26564797793448	27,6282196708597	0,000178230476225801	0,00752845864673735	XM_040734122.1	zinc finger protein 54-like (LOC121135392), mRNA
XM-040734415.1	-0,667222248950091	1,07990330013968	27,6275702249889	0,000178249008982174	0,00752845864673735	XM_040734415.1	POU class 2 homeobox 2 (Pou2f2), transcript variant X5, mRNA
XM-040735265.1	0,723198128874779	11,6674878508012	21,2994666476434	0,000178314209581567	0,00752845864673735	XM_040735265.1	ribosomal protein L13 (Rpl13), mRNA
XM-040756689.1	-0,613687275314999	1,52845074358513	27,6094656431281	0,000178766548497257	0,00754179058381401	XM_040756689.1	microtubule actin crosslinking factor 1 (Macf1), transcript variant X7, mRNA
XM-040736404.1	2,42240238763819	0,463155376471917	27,5994948214415	0,000179052321032581	0,00754806615661452	XM_040736404.1	apolipoprotein L6 (LOC101832069), transcript variant X1, mRNA
XR-005881317.1	1,96754301644464	0,11870934072344	27,5900818469201	0,000179322592415928	0,00754806615661452	XR_005881317.1	uncharacterized LOC121143995 (LOC121143995), ncRNA
XM-040742089.1	0,606885308475562	5,66345923460933	27,5899860996537	0,000179325344007646	0,00754806615661452	XM_040742089.1	LSM4 homolog, U6 small nuclear RNA and mRNA degradation associated (Lsm4), transcript variant X1, mRNA
XM-040746280.1	0,694573964901328	2,21251180152781	21,2684804873237	0,000179691891989794	0,00755554706084877	XM_040746280.1	serine/threonine kinase 35 (Stk35), transcript variant X1, mRNA
XM-040744769.1	0,823831824376644	6,7772187192916	27,5743030860904	0,000179776706467392	0,00755554706084877	XM_040744769.1	signal sequence receptor subunit 4 (Ssr4), transcript variant X1, mRNA
XM-040747819.1	-0,464592492489646	1,26310595558196	31,9582340228416	0,000180322534140011	0,00757272366946612	XM_040747819.1	polybromo 1 (Pbrm1), transcript variant X10, mRNA
XR-002383327.2	0,898684883164988	1,95667096206247	27,5453960080773	0,000180612125904289	0,00757912161165537	XR_002383327.2	uncharacterized LOC110341392 (LOC110341392), transcript variant X1, ncRNA
XM-005083679.4	0,709363162144803	8,33924611105441	21,2402343044402	0,000180958010731087	0,00758355079930936	XM_005083679.4	endothelial differentiation related factor 1 (Edf1), mRNA
XM-040750372.1	1,55971362151422	5,3239811422783	27,5316938019546	0,000181009697449844	0,00758355079930936	XM_040750372.1	resistin-like alpha (LOC101835167), mRNA
XM-021227938.2	-0,896742670939243	-0,149333930555522	27,5275667120017	0,000181129644797353	0,00758355079930936	XM_021227938.2	POU class 2 homeobox 1 (Pou2f1), transcript variant X5, mRNA
XM-040751675.1	1,94874813471539	-1,14752421298492	27,5150207349042	0,000181494841351713	0,00758835445444421	XM_040751675.1	guanylate-binding protein 4 (LOC101831695), mRNA
XM-040755048.1	-0,857345335868478	2,00371494410122	27,51322437098	0,000181547201090282	0,00758835445444421	XM_040755048.1	ETS transcription factor ELK3 (Elk3), transcript variant X2, mRNA
XM-021232522.2	0,612836413989302	3,34277803181287	27,5094727260901	0,00018165660924191	0,00758835445444421	XM_021232522.2	mitotic arrest deficient 2 like 2 (Mad2l2), transcript variant X1, mRNA
XM-040751667.1	0,66010913007953	5,1911027670435	21,220021113293	0,000181870109612726	0,00759153056179378	XM_040751667.1	SH3 domain containing GRB2 like, endophilin B1 (Sh3glb1), transcript variant X4, mRNA
XM-021233747.2	-0,491047569820179	2,16079462292133	27,4764648146346	0,000182622519283162	0,00761717976200402	XM_021233747.2	cleavage and polyadenylation specific factor 6 (Cpsf6), transcript variant X3, mRNA
XM-005083179.4	0,900090494915387	8,44251844489792	21,1946161259426	0,000183023699432425	0,00762815153015565	XM_005083179.4	proteasome maturation protein (LOC101840410), mRNA
XM-005067820.4	1,58024267305724	3,14259182504061	21,1896568843374	0,000183249831164406	0,00763181649790587	XM_005067820.4	XIAP associated factor 1 (Xaf1), transcript variant X2, mRNA
XM-021231219.2	0,674511961363463	0,242682913592039	27,4472639031177	0,000183482003480757	0,00763572732495955	XM_021231219.2	ferric chelate reductase 1 (Frrs1), transcript variant X3, mRNA
XM-040740091.1	1,10852489555214	-0,922947140046622	27,4414568340913	0,000183653485511621	0,00763710849690797	XM_040740091.1	zinc finger DHHC-type palmitoyltransferase 3 (Zdhhc3), transcript variant X2, mRNA
XM-005063906.4	0,592982782983891	5,16450197021131	21,1671934788835	0,000184277994530707	0,00765731224226018	XM_005063906.4	FKBP prolyl isomerase 2 (Fkbp2), transcript variant X5, mRNA
XM-040755356.1	0,627634945491821	2,75728273840459	27,3960768136525	0,000184999985272934	0,00767962228112662	XM_040755356.1	mitogen-activated protein kinase kinase kinase 8 (Map3k8), transcript variant X3, mRNA
XM-040738884.1	0,625570161127253	2,86950202626505	27,3929553285918	0,000185093025789141	0,00767962228112662	XM_040738884.1	tudor domain containing 7 (Tdrd7), transcript variant X2, mRNA
XM-040731289.1	0,919824829959809	2,8386474021775	21,1384561420249	0,000185602629935819	0,00768696929528119	XM_040731289.1	CGRP receptor component (LOC101825039), transcript variant X2, mRNA
XM-040729399.1	-0,921411811214796	-0,285344389867367	36,2581368997894	0,000185624399370092	0,00768696929528119	XM_040729399.1	mitogen-activated protein kinase kinase kinase kinase 4 (Map4k4), transcript variant X47, mRNA
XM-013114077.2	-1,09720352242844	-0,0702870838126663	27,3709016376246	0,000185751920320932	0,00768696929528119	XM_013114077.2	bone morphogenetic protein 1 (Bmp1), transcript variant X3, mRNA
XM-040742150.1	0,541949286520179	4,98010370097905	27,3659013706993	0,000185901691293479	0,00768696929528119	XM_040742150.1	unconventional SNARE in the ER 1 (Use1), transcript variant X3, mRNA
XM-040750146.1	1,23076921763228	-0,0635381474413807	27,3628930792879	0,000185991865038028	0,00768696929528119	XM_040750146.1	caspase recruitment domain family member 14 (Card14), transcript variant X4, mRNA
XR-005879708.1	0,967053919929295	3,26872612489251	27,3591118628902	0,000186105279367502	0,00768696929528119	XR_005879708.1	uncharacterized LOC110343217 (LOC110343217), transcript variant X1, ncRNA
XM-005065555.4	-1,10246569366	-0,375387323904193	27,353477149716	0,000186274436882885	0,00768820590614381	XM_005065555.4	phosphodiesterase 4D (Pde4d), transcript variant X7, mRNA
XM-021226996.2	-0,674907971820733	0,834549291193545	27,3309354751178	0,000186952941184008	0,00771044751601618	XM_021226996.2	hexosaminidase D (Hexd), transcript variant X2, mRNA
XR-005871928.1	1,56531589933447	-0,270205674789388	27,3052878925249	0,000187728428956013	0,00773665280646782	XR_005871928.1	uncharacterized LOC121134737 (LOC121134737), transcript variant X1, ncRNA
XM-013124083.3	-0,676513694556436	1,75530310268632	27,2851527012555	0,000188339862478084	0,00774855739875588	XM_013124083.3	suppressor of glucose, autophagy associated 1 (Soga1), transcript variant X3, mRNA
XM-040747825.1	-0,512437096156995	1,59249664626034	27,2819205774575	0,000188438225889634	0,00774855739875588	XM_040747825.1	polybromo 1 (Pbrm1), transcript variant X16, mRNA
XM-040747831.1	-0,512437096156995	1,59249664626034	27,2819205774575	0,000188438225889634	0,00774855739875588	XM_040747831.1	polybromo 1 (Pbrm1), transcript variant X21, mRNA
XM-040735470.1	0,85245446373188	4,59439881287961	27,2629127569326	0,00018901790132074	0,00776077696157246	XM_040735470.1	trafficking protein particle complex subunit 2L (Trappc2l), transcript variant X3, mRNA
XM-040742741.1	-0,947283530553002	0,0573445796055096	27,262363017047	0,000189034697369799	0,00776077696157246	XM_040742741.1	mutL homolog 3 (Mlh3), transcript variant X5, mRNA
XR-002383668.2	3,14412232656652	-0,740952565009412	27,2583619484836	0,000189156993160157	0,00776077696157246	XR_002383668.2	uncharacterized LOC110341691 (LOC110341691), ncRNA
XM-013110868.3	-0,997754884686677	0,053092554065064	21,0559292547861	0,000189465564558287	0,0077663028185934	XM_013110868.3	leucine zipper and EF-hand containing transmembrane protein 2 (Letm2), transcript variant X9, mRNA
XM-040752166.1	-1,11417929704553	1,8818202476818	21,053661893903	0,000189572942913659	0,0077663028185934	XM_040752166.1	myomegalin (LOC101838805), transcript variant X12, mRNA
XM-013113632.3	-0,441677449864901	1,97742732991112	27,2395740833992	0,000189732489895482	0,00776636903298	XM_013113632.3	cAMP responsive element binding protein 1 (Creb1), transcript variant X2, mRNA
XM-040739953.1	-0,521748523676193	1,44034798719347	27,2355561919597	0,000189855827077412	0,00776636903298	XM_040739953.1	golgin A4 (Golga4), transcript variant X6, mRNA
XM-040729440.1	-1,79125457562608	1,19333445250811	21,042227304157	0,000190115491979653	0,00777123458851545	XM_040729440.1	AF4/FMR2 family member 3 (Aff3), transcript variant X1, mRNA
XM-040742627.1	-0,888641551875775	0,848414340560235	21,0316023945508	0,000190621162433679	0,00778614132709872	XM_040742627.1	ribosomal protein S6 kinase A5 (Rps6ka5), transcript variant X2, mRNA
XM-040756637.1	-0,748708629135988	0,275929622880393	36,4524585055294	0,000190849322511374	0,00778969917691658	XM_040756637.1	argonaute RISC catalytic component 3 (Ago3), transcript variant X4, mRNA
XM-040728892.1	-0,495675382721612	2,69127556349408	27,1858540859709	0,000191389263118472	0,00780596799590437	XM_040728892.1	B double prime 1, subunit of RNA polymerase III transcription initiation factor IIIB (Bdp1), transcript variant X2, mRNA
XM-040741336.1	2,57680981265143	-0,370313687194374	21,0069715335473	0,000191799146474084	0,00781691222500724	XM_040741336.1	serum amyloid A-3 protein-like (LOC121138693), mRNA
XM-005076911.4	-0,508438003381776	4,45146824370159	20,9934455076168	0,000192449457948634	0,00783197170028858	XM_005076911.4	amyloid beta precursor protein binding protein 2 (Appbp2), mRNA
XM-040755221.1	-1,15652043770185	1,58257954677714	27,1516696202141	0,0001924522960541	0,00783197170028858	XM_040755221.1	ubiquitin specific peptidase 31 (Usp31), transcript variant X2, mRNA
XM-040755905.1	-0,541819883166236	2,21099135299266	27,1421666809784	0,00019274902632915	0,00783827115611267	XM_040755905.1	jumonji and AT-rich interaction domain containing 2 (Jarid2), transcript variant X2, mRNA
XM-040754714.1	-0,515274271449122	1,87564814579026	27,136597617238	0,000192923168005614	0,00783957986014864	XM_040754714.1	bromodomain adjacent to zinc finger domain 2A (Baz2a), transcript variant X5, mRNA
XM-005073396.4	0,916658568164277	5,91536432512292	20,9633088258999	0,000193907170609883	0,00786528006225893	XM_005073396.4	arginyl aminopeptidase (LOC101829080), mRNA
XM-013121971.3	0,568078616909502	2,95304314761836	27,1031988622801	0,000193971373753378	0,00786528006225893	XM_013121971.3	transmembrane protein 18 (Tmem18), transcript variant X2, mRNA
XM-040748838.1	0,550807853956886	8,91342291207903	27,102832899917	0,000193982895929246	0,00786528006225893	XM_040748838.1	ubiquitin B (Ubb), transcript variant X1, mRNA
XM-005079604.4	-0,822897770441809	2,67609760945358	20,9532410237606	0,000194396867829556	0,00787284357553751	XM_005079604.4	NIPA like domain containing 3 (Nipal3), transcript variant X4, mRNA
XM-040733326.1	-0,489907809292826	2,88956570433628	20,9443965653259	0,000194828190132522	0,00787284357553751	XM_040733326.1	HECT and RLD domain containing E3 ubiquitin protein ligase 2 (Herc2), transcript variant X1, mRNA
XM-013111760.3	0,682913854882371	4,68718179263792	27,0710922230148	0,000194985271123683	0,00787284357553751	XM_013111760.3	syntaxin 8 (Stx8), transcript variant X4, mRNA
XM-013120710.3	0,590423905461707	0,936556926332812	27,064995423065	0,000195178497388976	0,00787284357553751	XM_013120710.3	transmembrane protein 248 (Tmem248), transcript variant X4, mRNA
XM-040745156.1	-0,479618505652235	1,23776620087576	27,0599090672343	0,000195339869858557	0,00787284357553751	XM_040745156.1	bromodomain containing 3 (Brd3), transcript variant X4, mRNA
XM-040739950.1	-0,519806775842716	1,4581041423306	27,059526774984	0,000195352004932191	0,00787284357553751	XM_040739950.1	golgin A4 (Golga4), transcript variant X3, mRNA
XM-040728457.1	0,72242733651849	3,93570126134838	20,9278937785009	0,000195635822222361	0,00787284357553751	XM_040728457.1	makorin ring finger protein 1 (Mkrn1), transcript variant X1, mRNA
XM-013118004.3	0,720873045008601	2,75196262125429	27,0488538739782	0,000195691147917911	0,00787284357553751	XM_013118004.3	proline-serine-threonine phosphatase interacting protein 2 (Pstpip2), transcript variant X2, mRNA
XM-040739789.1	-0,599131270577876	2,5002283166827	20,9263214121803	0,000195712965416164	0,00787284357553751	XM_040739789.1	SAFB like transcription modulator (Sltm), transcript variant X6, mRNA
XM-021229091.2	-0,790836208828849	2,38164010720257	27,0474906099573	0,000195734516368286	0,00787284357553751	XM_021229091.2	inhibitor of growth family member 1 (Ing1), transcript variant X4, mRNA
XR-005877575.1	-0,688711796643375	1,17703677517214	27,0473931180007	0,000195737618231439	0,00787284357553751	XR_005877575.1	THO complex subunit 2-like (LOC101830611), transcript variant X4, misc_RNA
XM-040741469.1	-0,493592236322044	2,18306863363621	27,0310419717372	0,000196258665373797	0,00788805570349532	XM_040741469.1	chromodomain helicase DNA binding protein 7 (Chd7), transcript variant X2, mRNA
XM-040748966.1	2,08857059915696	1,61678076809272	20,9107097880207	0,000196480728021598	0,00789123761764706	XM_040748966.1	basic leucine zipper ATF-like transcription factor 2 (Batf2), transcript variant X2, mRNA
XM-040730248.1	-0,877565026350111	2,54574903057793	27,0095254750686	0,000196946770064783	0,00790420670789068	XM_040730248.1	chromodomain helicase DNA binding protein 2 (Chd2), transcript variant X3, mRNA
XM-040756693.1	-0,559622182181734	1,51758697493466	20,8865499968856	0,000197675453272344	0,00792562112798829	XM_040756693.1	microtubule actin crosslinking factor 1 (Macf1), transcript variant X11, mRNA
XM-040735349.1	1,48451275862266	3,93729682277976	20,8803936469459	0,000197981173493598	0,00792562112798829	XM_040735349.1	lysosomal alpha-mannosidase-like (LOC110339630), mRNA
XM-040732134.1	-0,456778468773736	2,03031913128053	26,9709378825139	0,000198187849358007	0,00792562112798829	XM_040732134.1	pericentrin (Pcnt), transcript variant X4, mRNA
XM-040747816.1	-0,509684972260209	1,59246020040853	26,9660443386913	0,000198345887163771	0,00792562112798829	XM_040747816.1	polybromo 1 (Pbrm1), transcript variant X7, mRNA
XM-040757665.1	-0,712362140646112	1,4380190557053	26,9659260966779	0,000198349707620812	0,00792562112798829	XM_040757665.1	myosin X (Myo10), transcript variant X1, mRNA
XR-005872629.1	1,06900728167624	0,0596866736984821	26,9637978540925	0,000198418486799306	0,00792562112798829	XR_005872629.1	F-box protein 27 (Fbxo27), transcript variant X3, misc_RNA
XM-040751124.1	-2,1901139629562	3,16116083775347	26,9617414503726	0,00019848497066507	0,00792562112798829	XM_040751124.1	Ig lambda-3 chain C region (LOC101841371), transcript variant X8, mRNA
XM-013122216.3	0,909016525241745	-0,507215160638646	26,8788937238703	0,000201185108775561	0,00802763471605607	XM_013122216.3	zinc finger DHHC-type palmitoyltransferase 3 (Zdhhc3), transcript variant X3, mRNA
XM-005074911.4	1,17713887244029	0,25790412243078	20,8127270070073	0,000201376128853881	0,00802945511900845	XM_005074911.4	TRAF interacting protein (LOC101835769), mRNA
XM-013112803.3	0,634386195569377	1,22373266440721	26,864553740529	0,000201656793286668	0,00803484469874671	XM_013112803.3	SUMO peptidase family member, NEDD8 specific (Senp8), transcript variant X2, mRNA
XM-040739951.1	-0,520552005853037	1,43941331479968	26,8340021588315	0,000202666017685498	0,008059443720106	XM_040739951.1	golgin A4 (Golga4), transcript variant X4, mRNA
XM-005078012.4	2,17039890875876	-0,691717470691002	26,8228732079265	0,000203035103047939	0,008059443720106	XM_005078012.4	solute carrier family 45 member 2 (Slc45a2), mRNA
XM-005073100.4	1,17246179505336	2,03051855629941	20,7780642393135	0,000203140116049126	0,008059443720106	XM_005073100.4	GINS complex subunit 2 (Gins2), mRNA
XM-040740512.1	0,618757281514779	5,56110146537842	20,7766899831165	0,000203210403165526	0,008059443720106	XM_040740512.1	neuroguidin (Ngdn), mRNA
XM-040757197.1	1,46829150874802	1,85997250514834	26,8123015875659	0,000203386428476096	0,008059443720106	XM_040757197.1	tripartite motif-containing protein 30A-like (LOC121144029), transcript variant X2, mRNA
XM-040756498.1	-0,537654728220389	0,87390207957606	28,2929292309374	0,000203441701900671	0,008059443720106	XM_040756498.1	pumilio RNA binding family member 1 (Pum1), transcript variant X5, mRNA
XM-040756501.1	-0,538063953610876	0,874965228493719	28,560411422567	0,000203441701900965	0,008059443720106	XM_040756501.1	pumilio RNA binding family member 1 (Pum1), transcript variant X7, mRNA
XM-040756496.1	-0,539254906296653	0,873031415236406	28,2564545499788	0,00020344170190185	0,008059443720106	XM_040756496.1	pumilio RNA binding family member 1 (Pum1), transcript variant X3, mRNA
XM-040741828.1	1,39098609257224	0,476124604001345	26,8044958452964	0,000203646289239402	0,00806176535982561	XM_040741828.1	MICOS complex subunit Mic27-like (LOC121138870), mRNA
XM-040741201.1	0,735996896530002	1,50723667332299	26,7704594044408	0,000204783914337465	0,00810099347089695	XM_040741201.1	interleukin-3 receptor subunit alpha-like (LOC110343149), transcript variant X12, mRNA
XR-005878211.1	1,16951790816764	-0,484179307337977	26,7555806307609	0,00020528353735699	0,00811494492985139	XR_005878211.1	uncharacterized LOC106020934 (LOC106020934), transcript variant X6, ncRNA
XM-040741140.1	1,03590452462547	0,407872406466471	26,7452882166415	0,000205629981283095	0,0081228255267365	XM_040741140.1	H-2 class I histocompatibility antigen, Q10 alpha chain-like (LOC101830573), transcript variant X1, mRNA
XM-040747823.1	-0,457960149868844	1,25236699115955	29,2591651472006	0,000205888440441222	0,00812722175477201	XM_040747823.1	polybromo 1 (Pbrm1), transcript variant X14, mRNA
XM-021229127.2	-0,500977497207486	4,91073259851084	26,7205862434079	0,000206464228647297	0,00813587206557136	XM_021229127.2	zinc finger CCCH-type containing 11A (Zc3h11a), transcript variant X2, mRNA
XM-021229382.2	0,793261827067886	0,211211362304101	26,7198530512193	0,000206489050420953	0,00813587206557136	XM_021229382.2	PIGB opposite strand 1 (Pigbos1), transcript variant X6, mRNA
XM-040747824.1	-0,504433835592145	1,58807623509565	26,7166964609797	0,000206595954468396	0,00813587206557136	XM_040747824.1	polybromo 1 (Pbrm1), transcript variant X15, mRNA
XM-021232682.2	-0,825488684015385	2,51330556626187	20,707624220627	0,000206777688318263	0,00813587206557136	XM_021232682.2	NIPA like domain containing 3 (Nipal3), transcript variant X1, mRNA
XM-040734411.1	-0,655341507839273	1,07706277017488	26,7093736022061	0,000206844205056899	0,00813587206557136	XM_040734411.1	POU class 2 homeobox 2 (Pou2f2), transcript variant X2, mRNA
XM-013113730.3	1,14387878626595	-0,209901935350573	26,7001744523462	0,000207156554816475	0,00814235842219573	XM_013113730.3	CASP8 and FADD like apoptosis regulator (Cflar), transcript variant X2, mRNA
XM-013121809.3	-0,652842440279889	2,31515685190155	26,6940671842683	0,00020736422496981	0,00814472401118975	XM_013121809.3	zinc finger protein 146 (Znf146), transcript variant X2, mRNA
XR-005877572.1	-0,694889940959779	1,18397698469855	26,6854647348117	0,000207657151245593	0,00815043249494428	XR_005877572.1	THO complex subunit 2-like (LOC101830611), transcript variant X1, misc_RNA
XM-040751489.1	1,08013681720799	0,224831029925866	26,6532165866699	0,000208759537528909	0,00818788117932987	XM_040751489.1	60S ribosomal protein L11-like (LOC101838434), mRNA
XM-040747829.1	-0,504433742839821	1,58913919680162	26,611304321492	0,000210202466305997	0,00822956830807949	XM_040747829.1	polybromo 1 (Pbrm1), transcript variant X19, mRNA
XM-040747832.1	-0,504433742839821	1,58913919680162	26,611304321492	0,000210202466305997	0,00822956830807949	XM_040747832.1	polybromo 1 (Pbrm1), transcript variant X22, mRNA
VV-000000001.1	13,282052201666	7,50554141737902	22,369689437683	0,000210269464050054	0,00822956830807949	VV_000000001.1	NC_045512.2 Severe acute respiratory syndrome coronavirus 2 isolate Wuhan-Hu-1, complete genome
XM-040756086.1	-1,01920632505474	0,919799880973321	26,602584362053	0,000210504126211824	0,00823291775206924	XM_040756086.1	G kinase anchoring protein 1 (Gkap1), transcript variant X4, mRNA
XM-005082232.4	-0,606307364724464	2,38832872373634	26,5857059859448	0,000211089450451334	0,00824996731190693	XM_005082232.4	UDP-glucuronosyltransferase 1-6 (LOC101841486), transcript variant X4, mRNA
XM-040753554.1	1,10660700603261	-0,181828822424402	26,5664493581621	0,000211759561385113	0,00826942365156849	XM_040753554.1	CASP8 and FADD like apoptosis regulator (Cflar), transcript variant X1, mRNA
XR-002383018.2	1,14708285619427	1,08143191841543	26,5628020982194	0,000211886760592667	0,00826942365156849	XR_002383018.2	uncharacterized LOC110341141 (LOC110341141), ncRNA
XM-040737842.1	1,02843651326132	2,37950429746137	26,5362963351171	0,00021281382862721	0,00829973931646118	XM_040737842.1	sorting nexin 10 (Snx10), transcript variant X7, mRNA
XM-013125032.3	0,550557007268552	4,79324249839344	20,5761041412182	0,0002137638475981	0,00833090664767643	XM_013125032.3	single stranded DNA binding protein 1 (Ssbp1), transcript variant X3, mRNA
XM-005063388.4	-1,93764151913269	-0,410829680623836	22,247131928647	0,000216024654006662	0,00840473188017843	XM_005063388.4	proline rich transmembrane protein 2 (Prrt2), mRNA
XM-040757194.1	0,722135317767379	0,857370049968031	26,4445505302151	0,000216059335233373	0,00840473188017843	XM_040757194.1	perilipin 2 (Plin2), transcript variant X1, mRNA
XM-013119063.3	-0,513545366934691	3,81144504276416	20,5329129487274	0,000216114719503357	0,00840473188017843	XM_013119063.3	LMBR1 domain containing 2 (Lmbrd2), mRNA
XM-005072031.4	-1,01124610000669	2,961994930166	20,5229525043564	0,000216660908465527	0,00841957754799084	XM_005072031.4	receptor like tyrosine kinase (Ryk), transcript variant X2, mRNA
XM-040741524.1	-0,582966678174345	2,65138848777155	26,4237989384491	0,00021680137753953	0,00841957754799084	XM_040741524.1	RB1 inducible coiled-coil 1 (Rb1cc1), transcript variant X3, mRNA
XM-013114666.3	-0,56970093315462	3,32567641240785	26,4184824731316	0,000216991961797828	0,00842105699109152	XM_013114666.3	AT-rich interaction domain 4B (Arid4b), transcript variant X3, mRNA
XM-005072753.3	0,831958704904373	5,98865235734164	20,5088962682438	0,000217434292291561	0,00842506960779042	XM_005072753.3	churchill domain containing 1 (Churc1), mRNA
XM-040746626.1	0,77706537437166	0,648289683914593	26,4058278444826	0,00021744638783141	0,00842506960779042	XM_040746626.1	glucosaminyl (N-acetyl) transferase 1 (Gcnt1), transcript variant X6, mRNA
XM-005077858.4	1,0687057506512	3,85443329643119	20,5067428688088	0,00021755304325491	0,00842506960779042	XM_005077858.4	fumarylacetoacetate hydrolase (Fah), mRNA
XM-005066347.4	-0,464954552983778	4,63254364875573	20,4964567195566	0,000218121271692484	0,00844115564677345	XM_005066347.4	RAN binding protein 9 (Ranbp9), mRNA
XM-040739277.1	-0,563046636574336	2,3577228357191	20,4835214059163	0,00021883817649278	0,00846296880856951	XM_040739277.1	lysine methyltransferase 2C (Kmt2c), transcript variant X1, mRNA
XM-013115139.3	-0,578958029252196	1,50462977410201	26,3512951824548	0,000219417343882865	0,00847942855044601	XM_013115139.3	DNA polymerase eta (Polh), transcript variant X2, mRNA
XM-013117624.3	0,64531362550224	7,15391576783061	20,4640243306215	0,000219923677777454	0,00849305257453297	XM_013117624.3	ATP synthase membrane subunit c locus 1 (Atp5mc1), transcript variant X2, mRNA
XM-040747027.1	-0,462421775382284	3,09419797333145	26,3163175617006	0,00022069245826514	0,00851345617922203	XM_040747027.1	biorientation of chromosomes in cell division 1 like 1 (Bod1l1), transcript variant X1, mRNA
XM-040734746.1	1,44189160998799	4,55809257265639	20,4486849100767	0,000220781886767521	0,00851345617922203	XM_040734746.1	caspase-1 (LOC101833858), transcript variant X1, mRNA
XM-013120877.3	-0,647065296789671	0,343859864256335	31,2366584250317	0,000220914506461415	0,00851345617922203	XM_013120877.3	BCL6 corepressor (Bcor), transcript variant X2, mRNA
XM-005070388.4	-0,575407062438632	2,42615418488674	20,4423320090346	0,000221138402462174	0,00851614165799938	XM_005070388.4	VPS54 subunit of GARP complex (Vps54), transcript variant X1, mRNA
XM-040729404.1	0,683557431247985	7,8113478361673	26,2900666582355	0,000221655097623586	0,00853009136666546	XM_040729404.1	protein tyrosine phosphatase non-receptor type 18 (Ptpn18), transcript variant X3, mRNA
XM-005075931.4	0,639275537065791	4,4354384336614	20,428401810211	0,000221922375814576	0,00853018749601749	XM_005075931.4	StAR related lipid transfer domain containing 3 (Stard3), transcript variant X1, mRNA
XR-002385260.2	-1,5865988095386	0,514622816728439	26,2811895492994	0,000221981731051455	0,00853018749601749	XR_002385260.2	uncharacterized LOC110343063 (LOC110343063), ncRNA
XM-040756692.1	-0,610141337755967	1,51922572616516	26,2774094083911	0,000222120991222533	0,00853018749601749	XM_040756692.1	microtubule actin crosslinking factor 1 (Macf1), transcript variant X10, mRNA
XM-021223396.2	-0,806129791485114	0,620388867318934	20,7603677930562	0,000222479224869371	0,00853800744557757	XM_021223396.2	zinc finger with KRAB and SCAN domains 8 (Zkscan8), transcript variant X2, mRNA
XM-040729764.1	0,656089198896791	2,18885054754137	26,2604565351017	0,0002227467841647	0,00854233917271626	XM_040729764.1	stomatin like 1 (Stoml1), transcript variant X2, mRNA
XM-040757647.1	0,686321726309993	1,24963127054732	26,2558150186285	0,000222918476760025	0,00854299095114199	XM_040757647.1	anaphase promoting complex subunit 15 (Anapc15), transcript variant X6, mRNA
XM-040750145.1	1,18840967809802	-0,0644634311705843	26,1907748797289	0,000225340603915272	0,00862773543357227	XM_040750145.1	caspase recruitment domain family member 14 (Card14), transcript variant X3, mRNA
XM-040742182.1	0,815300585819205	2,51255592993166	26,188063496069	0,000225442239436564	0,00862773543357227	XM_040742182.1	zinc finger protein 709-like (LOC121139130), transcript variant X1, mRNA
XM-040745154.1	-0,470587133282008	1,23568968189754	26,1772551052747	0,000225847919029857	0,00863727526350751	XM_040745154.1	bromodomain containing 3 (Brd3), transcript variant X2, mRNA
XM-005068413.4	-0,815918614384135	5,13770178791444	20,3563555038014	0,000226026415339937	0,00863811955760048	XM_005068413.4	forkhead box N3 (Foxn3), transcript variant X6, mRNA
XM-005065163.4	0,600051615052298	4,94718743478446	20,3434451211023	0,000226770672126823	0,00866056956952399	XM_005065163.4	histone acetyltransferase 1 (Hat1), transcript variant X1, mRNA
XM-021222825.2	-0,960487254550804	-0,450080057764001	27,0619357151264	0,00022727795523997	0,00867394457510164	XM_021222825.2	prostaglandin E receptor 2 (Ptger2), transcript variant X3, mRNA
XM-040746565.1	-0,628581623112604	0,852263411195285	26,1286390101264	0,000227683187126595	0,00868340906483364	XM_040746565.1	THO complex subunit 2-like (LOC101830611), transcript variant X5, mRNA
XM-021232060.2	-0,568799781653398	1,15638452041108	26,1180210527864	0,000228086320049384	0,00869278049579514	XM_021232060.2	zinc finger protein OZF (LOC101837265), transcript variant X4, mRNA
XM-040735641.1	0,500212425168595	2,18601695740089	26,1134100020449	0,000228261646530014	0,00869346287446449	XM_040735641.1	ST6 N-acetylgalactosaminide alpha-2,6-sialyltransferase 4 (St6galnac4), transcript variant X2, mRNA
XM-040740738.1	-1,0460524310075	3,01181192465335	20,298366667224	0,000229390681368665	0,00872555684595849	XM_040740738.1	homeobox containing 1 (Hmbox1), mRNA
XM-005087118.4	-0,460369957646796	2,26002628985253	26,0830398747098	0,00022942033428096	0,00872555684595849	XM_005087118.4	coiled-coil domain containing 126 (Ccdc126), transcript variant X1, mRNA
XM-040728893.1	-0,480122790949263	2,70957973781198	26,0700823166427	0,000229916773336453	0,00873841974585843	XM_040728893.1	B double prime 1, subunit of RNA polymerase III transcription initiation factor IIIB (Bdp1), transcript variant X3, mRNA
XM-040758070.1	-0,675055220950342	1,70570945709699	20,2864444623323	0,000230089198210583	0,00873895865335713	XM_040758070.1	family with sequence similarity 13 member B (Fam13b), transcript variant X8, mRNA
XM-005075401.3	0,701272772251302	8,82562145615915	20,2792965785459	0,00023050911735817	0,00874886530264397	XM_005075401.3	cytochrome c oxidase subunit 5B, mitochondrial (LOC101834557), mRNA
XM-040756502.1	-0,533291902925028	0,877592868569995	27,3634340282857	0,000230666881802289	0,00874886530264397	XM_040756502.1	pumilio RNA binding family member 1 (Pum1), transcript variant X8, mRNA
XM-005067516.3	-0,537235282529685	2,2703886384641	26,0422799963141	0,000230986174753171	0,00874957224079973	XM_005067516.3	PHD finger protein 23 (Phf23), transcript variant X2, mRNA
XM-040738517.1	0,671963030291099	2,4594671745814	20,2686200228076	0,000231137915838641	0,00874957224079973	XM_040738517.1	torsin 1A interacting protein 1 (Tor1aip1), transcript variant X1, mRNA
XM-005064388.4	1,06508492911139	0,330973429892675	22,6871907821227	0,000231626873804672	0,00874957224079973	XM_005064388.4	aspartate beta-hydroxylase domain containing 1 (Asphd1), transcript variant X1, mRNA
XM-013120708.3	0,572889848541944	0,933028121226811	26,0256684281005	0,000231627888562961	0,00874957224079973	XM_013120708.3	transmembrane protein 248 (Tmem248), transcript variant X1, mRNA
XM-040747820.1	-0,439652936707202	1,37268924436735	26,2854601407683	0,000231824752806823	0,00874957224079973	XM_040747820.1	polybromo 1 (Pbrm1), transcript variant X11, mRNA
XM-040734417.1	-0,671598004531444	1,0937143744795	26,0199858925646	0,000231847883422797	0,00874957224079973	XM_040734417.1	POU class 2 homeobox 2 (Pou2f2), transcript variant X7, mRNA
XM-040747029.1	-0,465768062621966	3,08670842691524	26,0174791139093	0,000231945008557609	0,00874957224079973	XM_040747029.1	biorientation of chromosomes in cell division 1 like 1 (Bod1l1), transcript variant X4, mRNA
XM-040748326.1	0,51506953542037	2,59870463796821	26,0172723087925	0,000231953023332805	0,00874957224079973	XM_040748326.1	TSR3 ribosome maturation factor (Tsr3), transcript variant X2, mRNA
XM-040738519.1	0,627522448575723	0,835319397530547	26,0092035385562	0,000232265981613525	0,00875539697517085	XM_040738519.1	torsin 1A interacting protein 1 (Tor1aip1), transcript variant X3, mRNA
XM-040734894.1	-0,580365525094758	2,03244206618953	25,9965029162531	0,000232759587347801	0,00876495306594409	XM_040734894.1	arginine-glutamic acid dipeptide repeats (Rere), transcript variant X3, mRNA
XM-013123009.3	-0,413547904062881	5,58255625712605	20,239931991251	0,000232836921406272	0,00876495306594409	XM_013123009.3	bromodomain containing 4 (Brd4), mRNA
XM-021230559.2	-1,98209340839666	1,21392363528864	20,7069599594558	0,000233483626737876	0,00878331049248804	XM_021230559.2	SRC kinase signaling inhibitor 1 (Srcin1), mRNA
XM-040754598.1	0,712874474560586	0,875228796719548	25,9426484445246	0,000234866215900966	0,00882930694820622	XM_040754598.1	phospholipase D1 (Pld1), transcript variant X3, mRNA
XM-005080896.4	0,750330240351403	3,15614013990587	20,1872079613206	0,000235995557096294	0,00886572696944607	XM_005080896.4	matrix AAA peptidase interacting protein 1 (Maip1), transcript variant X1, mRNA
XM-040741062.1	1,89221744141019	0,511224654478952	25,8741738638253	0,00023757682168655	0,00891518875245957	XM_040741062.1	RT1 class I histocompatibility antigen, AA alpha chain-like (LOC121138339), mRNA
XM-040730403.1	-0,64042330134943	0,776580637558782	25,8727129641018	0,000237635047146539	0,00891518875245957	XM_040730403.1	ArfGAP with SH3 domain, ankyrin repeat and PH domain 1 (Asap1), transcript variant X7, mRNA
XM-005066650.4	0,472339487430241	6,38859066038766	20,155480029509	0,000237919162635503	0,00891828200568308	XM_005066650.4	FSHD region gene 1 (Frg1), mRNA
XM-005074039.4	0,783929045890002	2,72111240776317	20,1530996055639	0,000238064181078781	0,00891828200568308	XM_005074039.4	anaphase promoting complex subunit 15 (Anapc15), transcript variant X7, mRNA
XM-040743064.1	-0,758595735467638	0,897685519349316	20,1486987062438	0,000238332546942941	0,00891828200568308	XM_040743064.1	Ral GTPase activating protein catalytic subunit alpha 1 (Ralgapa1), transcript variant X1, mRNA
XR-002383326.2	0,867150844377617	1,94026984364287	25,8471144234308	0,000238657996136887	0,00891828200568308	XR_002383326.2	uncharacterized LOC110341392 (LOC110341392), transcript variant X2, ncRNA
XM-040729397.1	-0,897560052376725	-0,282689728981044	30,4460613226833	0,000238686455244089	0,00891828200568308	XM_040729397.1	mitogen-activated protein kinase kinase kinase kinase 4 (Map4k4), transcript variant X45, mRNA
XM-013117363.3	-0,897559941196585	-0,278666068919797	30,5003294219948	0,000238686455244089	0,00891828200568308	XM_013117363.3	mitogen-activated protein kinase kinase kinase kinase 4 (Map4k4), transcript variant X32, mRNA
XM-005076901.4	-0,539697927601642	5,37230180476445	20,121667758271	0,000239988244711411	0,00895774498876271	XM_005076901.4	mediator complex subunit 13 (Med13), mRNA
XR-005879927.1	0,592055348929142	1,76112535089121	25,8120620245076	0,000240067046634956	0,00895774498876271	XR_005879927.1	matrix AAA peptidase interacting protein 1 (Maip1), transcript variant X3, misc_RNA
XM-005071795.4	-0,587114187868769	3,20749248697582	25,7945261519187	0,00024077558797826	0,00896644651454944	XM_005071795.4	AT-rich interaction domain 4B (Arid4b), transcript variant X4, mRNA
XM-040750933.1	0,87033156708874	1,12692901109426	25,7933141858578	0,000240824647501478	0,00896644651454944	XM_040750933.1	WD repeat domain 53 (Wdr53), transcript variant X4, mRNA
XM-040756702.1	-0,546265282960112	1,59985338208925	25,7907376217445	0,000240928983591681	0,00896644651454944	XM_040756702.1	microtubule actin crosslinking factor 1 (Macf1), transcript variant X20, mRNA
XM-005073435.4	-0,562578109495344	3,66317971179805	20,106065395804	0,000240949707148909	0,00896644651454944	XM_005073435.4	zinc finger protein 281 (Znf281), transcript variant X1, mRNA
XM-040730401.1	-0,628320350308428	0,767133237756969	25,7790180252852	0,000241404223587273	0,00897618856090237	XM_040730401.1	ArfGAP with SH3 domain, ankyrin repeat and PH domain 1 (Asap1), transcript variant X5, mRNA
XM-013117676.3	-0,411282574474143	3,13553800804162	25,7757587920341	0,000241536581948083	0,00897618856090237	XM_013117676.3	LUC7 like 3 pre-mRNA splicing factor (Luc7l3), transcript variant X1, mRNA
XM-040733518.1	-0,830688693496313	2,66718377522262	20,0930744624055	0,000241753496433954	0,00897820785949474	XM_040733518.1	inhibitor of growth family member 1 (Ing1), transcript variant X3, mRNA
XR-005871926.1	2,49946635900923	-1,11474211305134	25,7525318896388	0,000242482279052968	0,00899922135646578	XR_005871926.1	uncharacterized LOC121134735 (LOC121134735), ncRNA
XM-040750144.1	1,25170620568199	-0,0294965082323132	25,7331425529701	0,000243275024254377	0,00902257887133896	XM_040750144.1	caspase recruitment domain family member 14 (Card14), transcript variant X2, mRNA
XM-040731079.1	0,7412751971302	9,7918498394664	20,0637373020637	0,000243579609835988	0,00902781233126349	XM_040731079.1	actin related protein 2/3 complex subunit 3 (Arpc3), mRNA
XM-021228811.2	0,676753813424903	0,802004192342928	25,712661949667	0,000244115659896659	0,00904161180558895	XM_021228811.2	CD2 cytoplasmic tail binding protein 2 (Cd2bp2), transcript variant X5, mRNA
XM-040756784.1	1,70292340901913	1,18690617994418	20,0501076928601	0,000244433180702493	0,00904730427018398	XM_040756784.1	peptidylprolyl isomerase H (Ppih), transcript variant X1, mRNA
XM-021224608.2	-0,960019994877137	0,134265051020983	25,6877329112623	0,000245143443393848	0,00906751608706086	XM_021224608.2	zinc finger and BTB domain containing 2 (Zbtb2), transcript variant X3, mRNA
XM-040749656.1	1,59120394971936	-0,595993251641698	25,6776126135395	0,000245562121426939	0,00907692275346804	XM_040749656.1	cell division cycle 6 (Cdc6), transcript variant X2, mRNA
XM-013121748.3	-1,33621792053532	-0,851484569175634	25,6590799699921	0,000246330975697632	0,00909925204142209	XM_013121748.3	G protein-coupled receptor 155 (Gpr155), transcript variant X4, mRNA
XM-040756091.1	-0,577105187287033	2,06872556431812	25,6479147543058	0,000246795531795988	0,00911031848121768	XM_040756091.1	RecQ mediated genome instability 1 (Rmi1), transcript variant X1, mRNA
XM-040732512.1	0,909669154103545	3,93731897111378	20,0084530139509	0,000247062427405465	0,00911407848432824	XM_040732512.1	cap methyltransferase 1 (Cmtr1), mRNA
XM-013123816.3	0,575084964097107	2,65717097985607	19,9991757719253	0,000247652257054119	0,00912492570890108	XM_013123816.3	sodium channel modifier 1 (Scnm1), transcript variant X2, mRNA
XM-040729401.1	-0,889821554915239	-0,279060731428286	35,13187677636	0,000247686941142306	0,00912492570890108	XM_040729401.1	mitogen-activated protein kinase kinase kinase kinase 4 (Map4k4), transcript variant X50, mRNA
XM-040758249.1	-0,824870310495276	0,218687257303425	25,6163045173898	0,00024811628545449	0,00913464916529252	XM_040758249.1	afadin, adherens junction formation factor (Afdn), transcript variant X14, mRNA
XM-013120739.3	0,713955036159249	5,05432613819237	19,9846134162164	0,000248581247725917	0,00914280655205038	XM_013120739.3	POP7 homolog, ribonuclease P/MRP subunit (Pop7), transcript variant X2, mRNA
XR-005871927.1	0,993903609788288	0,42015095302391	25,601020829291	0,000248757820884691	0,00914280655205038	XR_005871927.1	uncharacterized LOC121134736 (LOC121134736), ncRNA
XM-005065850.4	0,619091564582501	7,9457592532549	19,9806534945189	0,000248834532951827	0,00914280655205038	XM_005065850.4	ABRA C-terminal like (Abracl), transcript variant X1, mRNA
XM-005071797.4	0,743954650106794	7,97112002279927	19,9590422447176	0,000250221874888046	0,00918672451196946	XM_005071797.4	proteasome 20S subunit alpha 2 (Psma2), transcript variant X2, mRNA
XM-040729305.1	-0,730467600714638	1,86743448152953	25,562990614364	0,000250362530611945	0,00918672451196946	XM_040729305.1	BTB domain containing 1 (Btbd1), transcript variant X2, mRNA
XM-040746624.1	0,766864126133633	0,651147166256186	25,5447309760719	0,000251137281369442	0,0092084714475333	XM_040746624.1	glucosaminyl (N-acetyl) transferase 1 (Gcnt1), transcript variant X5, mRNA
XM-021227497.2	0,651573777834502	4,10548018890227	19,9425139637777	0,000251288687372024	0,0092084714475333	XM_021227497.2	1-acylglycerol-3-phosphate O-acyltransferase 3 (Agpat3), transcript variant X5, mRNA
XM-005067973.4	1,03320780410556	4,90988703676048	19,9373290323575	0,000251624382847117	0,00921465843391855	XM_005067973.4	WASH complex subunit 3 (Washc3), transcript variant X2, mRNA
XM-021227666.2	-0,732572855928986	1,58807949075443	25,5245075450929	0,00025199860955173	0,00922224732530467	XM_021227666.2	diacylglycerol kinase eta (Dgkh), transcript variant X1, mRNA
XM-005083108.4	0,714585052733156	5,29184074323155	19,9220002970084	0,000252619737385114	0,00923885587904342	XM_005083108.4	MCTS1 re-initiation and release factor (Mcts1), transcript variant X1, mRNA
XM-040748778.1	-0,939334772809502	-0,411987584203144	25,4951618907646	0,000253254572303046	0,00924250913405009	XM_040748778.1	mitochondrial elongation factor 2 (Mief2), transcript variant X7, mRNA
XR-005878319.1	0,564958430495464	0,949944288586318	19,912211088534	0,000253257666960426	0,00924250913405009	XR_005878319.1	golgi SNAP receptor complex member 1 (Gosr1), transcript variant X2, misc_RNA
XM-040754711.1	-0,50630851951523	1,85540082629571	25,4924252451569	0,000253372068263974	0,00924250913405009	XM_040754711.1	bromodomain adjacent to zinc finger domain 2A (Baz2a), transcript variant X2, mRNA
XM-005086111.4	1,60929514784512	1,66531254107503	22,260315957069	0,000253501573681838	0,00924250913405009	XM_005086111.4	UDP-GlcNAc:betaGal beta-1,3-N-acetylglucosaminyltransferase 3 (B3gnt3), mRNA
XM-013125742.3	0,603633326986802	1,46782999188802	25,488133732151	0,000253556448973017	0,00924250913405009	XM_013125742.3	DNA ligase 1 (Lig1), transcript variant X1, mRNA
XM-040756716.1	-0,603564863735394	2,03528042462468	19,9036470422731	0,000253817218227118	0,00924591164866383	XM_040756716.1	poly(A) binding protein cytoplasmic 4 (Pabpc4), transcript variant X4, mRNA
XM-040746901.1	-0,520050612736635	3,21229816389276	25,4749221205628	0,000254125052925159	0,00924844177182168	XM_040746901.1	ZFP91 zinc finger protein, atypical E3 ubiquitin ligase (Zfp91), transcript variant X3, mRNA
XM-040750149.1	1,20085839324844	-0,00730280661987863	25,4726818369897	0,000254221617587015	0,00924844177182168	XM_040750149.1	caspase recruitment domain family member 14 (Card14), transcript variant X7, mRNA
XM-013113732.3	1,03782647709148	-0,119915552919028	25,4513049658317	0,000255145189546758	0,00927593018270584	XM_013113732.3	CASP8 and FADD like apoptosis regulator (Cflar), transcript variant X7, mRNA
XM-040756688.1	-0,576295982187731	1,49921849853108	25,4252006034153	0,000256278303152526	0,00930285343389255	XM_040756688.1	microtubule actin crosslinking factor 1 (Macf1), transcript variant X6, mRNA
XM-013126607.3	0,823286992930579	4,54041249341034	25,4225782975598	0,000256392452690049	0,00930285343389255	XM_013126607.3	COMM domain containing 6 (Commd6), transcript variant X1, mRNA
XM-040747030.1	-0,463669032615879	3,09236011858101	25,4220686787367	0,000256414643364645	0,00930285343389255	XM_040747030.1	biorientation of chromosomes in cell division 1 like 1 (Bod1l1), transcript variant X5, mRNA
XM-021222780.2	-0,825429702925536	0,970873177787706	25,418741597715	0,000256559571559799	0,00930285343389255	XM_021222780.2	pellino E3 ubiquitin protein ligase family member 2 (Peli2), transcript variant X1, mRNA
XM-040747814.1	-0,450423334408391	1,25351822164843	27,6928486611136	0,000256930236604969	0,00931018069965409	XM_040747814.1	polybromo 1 (Pbrm1), transcript variant X6, mRNA
XM-040732268.1	1,60669181882513	-1,05485026694642	25,3861041304966	0,000257986324539274	0,00934231920416843	XM_040732268.1	uncharacterized LOC110343680 (LOC110343680), mRNA
XM-005074953.4	0,57772860710557	4,63785450657797	19,8334087512662	0,000258458334679738	0,00935327855462244	XM_005074953.4	solute carrier family 25 member 20 (Slc25a20), mRNA
XM-005084575.4	2,11241966588875	2,74692183262212	19,813284367141	0,000259805329789776	0,00938924142929264	XM_005084575.4	RecQ mediated genome instability 2 (Rmi2), transcript variant X2, mRNA
XM-021233237.2	-0,640468250501502	0,338876631316062	32,8988768353385	0,000259851350935283	0,00938924142929264	XM_021233237.2	BCL6 corepressor (Bcor), transcript variant X4, mRNA
XM-040735155.1	-0,70435517305139	0,300066683614914	25,3412510853347	0,000259962156768587	0,00938924142929264	XM_040735155.1	RAD50 interactor 1 (Rint1), transcript variant X4, mRNA
XM-005085924.4	-0,439735295007464	1,69913593652339	19,8035408131316	0,00026046028797611	0,00939434158942022	XM_005085924.4	transmembrane protein 68 (Tmem68), transcript variant X1, mRNA
XM-040749960.1	1,13382954037513	3,86659318602383	25,3267078760936	0,000260606575232773	0,00939434158942022	XM_040749960.1	mast cell immunoglobulin like receptor 1 (Milr1), transcript variant X2, mRNA
XM-040747822.1	-0,451527705082575	1,24774519314037	28,1143134011527	0,000260613706268865	0,00939434158942022	XM_040747822.1	polybromo 1 (Pbrm1), transcript variant X13, mRNA
XM-040756505.1	-0,528098813005429	0,881182443456433	25,4446653833961	0,000261102247415829	0,00940581246659604	XM_040756505.1	pumilio RNA binding family member 1 (Pum1), transcript variant X11, mRNA
XR-001196460.3	1,10311651451491	4,42470438959039	25,3033944105942	0,000261643487116287	0,00941644570008402	XR_001196460.3	uncharacterized LOC106021112 (LOC106021112), ncRNA
XR-005880528.1	-0,820474548860293	1,8821516572493	25,295899013374	0,000261977877690476	0,00941644570008402	XR_005880528.1	ETS transcription factor ELK3 (Elk3), transcript variant X5, misc_RNA
XM-040731658.1	-0,434363375551005	1,81418801931217	25,2958623732256	0,000261979513529295	0,00941644570008402	XM_040731658.1	CAP-Gly domain containing linker protein 1 (Clip1), transcript variant X8, mRNA
XM-040732123.1	2,2304859418412	8,9534533936834	19,7790636195789	0,000262113706901228	0,00941644570008402	XM_040732123.1	H-2 class I histocompatibility antigen, Q10 alpha chain-like (LOC106023121), transcript variant X19, mRNA
XM-013110875.3	0,659652659498283	3,76925384993186	19,7756206469365	0,000262347207402889	0,00941644570008402	XM_013110875.3	RWD domain containing 4 (Rwdd4), transcript variant X2, mRNA
XM-040755717.1	-1,1597053092659	1,66595321322701	25,2859945776607	0,000262420504353711	0,00941644570008402	XM_040755717.1	cytidine monophosphate-N-acetylneuraminic acid hydroxylase (LOC101827296), transcript variant X11, mRNA
XR-002381447.2	1,27077419157965	0,899981304430297	25,2762966367896	0,000262854745272752	0,00942590289152108	XR_002381447.2	protein phosphatase, Mg2+/Mn2+ dependent 1N (putative) (Ppm1n), transcript variant X2, misc_RNA
XM-040732801.1	0,625300959072707	2,95552980023535	25,2619573283232	0,000263498342278925	0,00944285039196063	XM_040732801.1	fibronectin type III domain containing 3A (Fndc3a), transcript variant X4, mRNA
XM-013125510.3	1,20674330362856	5,17783713138189	19,7465273310066	0,000264329511425485	0,00946649347533137	XM_013125510.3	complement C5a receptor 1 (C5ar1), transcript variant X1, mRNA
XM-013119850.3	-0,376590857075295	2,48232208053901	19,73525812511	0,00026510179735196	0,00948799848150658	XM_013119850.3	pumilio RNA binding family member 2 (Pum2), transcript variant X6, mRNA
XM-005087722.4	1,10385175794277	5,48856748287503	19,7241567620151	0,000265865021792202	0,00950915153073351	XM_005087722.4	transmembrane protein 86A (Tmem86a), mRNA
XM-040756495.1	-0,529582665451255	1,44431047193361	22,7819079401577	0,000266367649866456	0,00951480407259065	XM_040756495.1	pumilio RNA binding family member 1 (Pum1), transcript variant X2, mRNA
XM-040756494.1	-0,529581394982216	1,46935117872905	20,1866489270286	0,000266367649866456	0,00951480407259065	XM_040756494.1	pumilio RNA binding family member 1 (Pum1), transcript variant X1, mRNA
XM-040733311.1	-0,493352810717481	4,80312169327423	25,1893595299467	0,000266785025311217	0,00952355283631973	XM_040733311.1	ubiquitin protein ligase E3A (Ube3a), transcript variant X2, mRNA
XM-021225298.2	-0,551154257771417	1,14280826834813	25,1824368820098	0,00026710091201761	0,00952866974500033	XM_021225298.2	casein kinase 1, epsilon (Csnk1e), transcript variant X4, mRNA
XR-005874810.1	-1,63815985050186	-0,80247668147159	25,1674322744619	0,000267787079410489	0,00954683939471932	XR_005874810.1	uncharacterized LOC121137534 (LOC121137534), ncRNA
XM-040735107.1	0,613565360356986	4,32542944005082	19,6939226986333	0,000267955980403719	0,00954683939471932	XM_040735107.1	mitotic arrest deficient 2 like 2 (Mad2l2), transcript variant X2, mRNA
XM-005087057.4	0,714510934348266	5,82447777416159	19,6874257615903	0,00026840767260923	0,00955189713562896	XM_005087057.4	platelet activating factor acetylhydrolase 1b catalytic subunit 3 (Pafah1b3), transcript variant X1, mRNA
XM-005066681.4	0,604614267711909	4,6351830596529	19,6869056179112	0,000268443871405479	0,00955189713562896	XM_005066681.4	RWD domain containing 4 (Rwdd4), transcript variant X1, mRNA
XM-040756698.1	-0,654271326712203	1,73804451921743	25,1288963627031	0,000269558752770782	0,0095853912189399	XM_040756698.1	microtubule actin crosslinking factor 1 (Macf1), transcript variant X16, mRNA
XM-013121743.3	-0,766610688436914	1,01108222523222	25,1139210638409	0,000270250909583674	0,00960381996837119	XM_013121743.3	cramped chromatin regulator homolog 1 (Cramp1), transcript variant X2, mRNA
XM-005082727.4	0,599908556548933	6,21987239352768	19,6572017155212	0,000270520066722015	0,00960720267823574	XM_005082727.4	mitochondrial ribosomal protein L13 (Mrpl13), mRNA
XM-040741176.1	1,25998093014992	1,59178389251658	25,0926341445278	0,000271238347349531	0,00962652088305303	XM_040741176.1	ras-specific guanine nucleotide-releasing factor RalGPS1-like (LOC121138494), mRNA
XM-040748196.1	1,01003629757143	0,620222309731372	25,0804916455648	0,000271803480403282	0,00963419473799155	XM_040748196.1	putative caspase-16 (LOC121132739), transcript variant X3, mRNA
XM-040748197.1	1,01003629757143	0,620222309731372	25,0804916455648	0,000271803480403282	0,00963419473799155	XM_040748197.1	putative caspase-16 (LOC121132739), transcript variant X4, mRNA
XM-040756687.1	-0,602392245043987	1,49543485686799	25,071912937189	0,000272203573536989	0,00964218739256361	XM_040756687.1	microtubule actin crosslinking factor 1 (Macf1), transcript variant X5, mRNA
XM-013113148.3	0,555698456879448	1,85797824186717	19,6244504685651	0,000272829871475842	0,00965705647779375	XM_013113148.3	N-acetyltransferase 9 (putative) (Nat9), transcript variant X2, mRNA
XM-040752678.1	-0,409364501547572	1,90664285845596	25,0554545576712	0,000272973076232001	0,00965705647779375	XM_040752678.1	cAMP responsive element binding protein 1 (Creb1), transcript variant X3, mRNA
XM-040747809.1	-0,450440038413163	1,71562842119017	19,6174528047162	0,000273326209881939	0,00966335890814353	XM_040747809.1	polybromo 1 (Pbrm1), transcript variant X1, mRNA
XM-005088031.4	0,608180536907061	6,40983308852832	19,6146859569561	0,000273522735514054	0,00966411999106087	XM_005088031.4	mitochondrial ribosomal protein L11 (Mrpl11), mRNA
XR-005869768.1	1,7557890210089	1,01461572442414	25,0393814697571	0,000273727006288024	0,00966515357752547	XR_005869768.1	uncharacterized LOC110341632 (LOC110341632), transcript variant X2, ncRNA
XM-040734895.1	-0,573309498138213	2,08281833190886	25,0265480125627	0,000274330715180833	0,00967997180860148	XM_040734895.1	arginine-glutamic acid dipeptide repeats (Rere), transcript variant X4, mRNA
XM-040734412.1	-0,66847895452218	1,09282045294127	25,0230137510533	0,000274497244898412	0,00967997180860148	XM_040734412.1	POU class 2 homeobox 2 (Pou2f2), transcript variant X3, mRNA
XM-040734416.1	-0,680260888210145	1,09847980290626	25,0078243232098	0,0002752142896074	0,00969289077003723	XM_040734416.1	POU class 2 homeobox 2 (Pou2f2), transcript variant X6, mRNA
XM-013115713.3	0,558525949687518	7,64699116446419	19,5904236344529	0,00027525276706333	0,00969289077003723	XM_013115713.3	cytochrome c oxidase subunit 4 isoform 1, mitochondrial (LOC101839655), transcript variant X3, mRNA
XM-021229506.2	-1,25617501176395	2,96431153984115	25,0041060397803	0,000275390149539845	0,00969289077003723	XM_021229506.2	serpin family H member 1 (Serpinh1), transcript variant X2, mRNA
XM-013117996.3	-0,917920251294664	0,386946547825757	24,9887517811123	0,000276117729253343	0,0097123092231125	XM_013117996.3	kelch like family member 8 (Klhl8), transcript variant X1, mRNA
XM-040739949.1	-0,50436441522775	1,45462212734077	24,9827124993616	0,000276404519852293	0,00971620827773586	XM_040739949.1	golgin A4 (Golga4), transcript variant X2, mRNA
XR-002383538.2	0,803750571139707	0,209551028469329	24,9767464567653	0,000276688172527291	0,00971888054844493	XR_002383538.2	PIGB opposite strand 1 (Pigbos1), transcript variant X7, misc_RNA
XM-005084462.4	-0,868307058097661	3,7046408648096	19,5676748697305	0,000276885873929867	0,00971888054844493	XM_005084462.4	Sp4 transcription factor (Sp4), mRNA
XM-040736405.1	2,65278689746227	0,0733218558513075	24,9700173576562	0,000277008510489141	0,00971888054844493	XM_040736405.1	apolipoprotein L6 (LOC101832069), transcript variant X2, mRNA
XM-005073320.4	-1,02328407483985	4,59371127714144	19,5361454554718	0,00027916708176223	0,00977783587730805	XM_005073320.4	ATPase phospholipid transporting 11A (Atp11a), transcript variant X1, mRNA
XM-040740636.1	0,961757214945519	4,42271726958849	19,5360225614287	0,000279176013932987	0,00977783587730805	XM_040740636.1	EBP like (Ebpl), mRNA
XM-040755944.1	-0,499822176148803	3,31378454597078	19,5338517237688	0,000279333846629035	0,00977783587730805	XM_040755944.1	PHD finger protein 2 (Phf2), mRNA
XM-005074360.4	0,666201832929634	3,96294658283643	19,5329822235185	0,000279397092104739	0,00977783587730805	XM_005074360.4	transmembrane protein 33 (Tmem33), transcript variant X2, mRNA
XM-040743119.1	-0,379434049194164	2,78088819645302	24,9134017176889	0,00027972083097233	0,0097829659085598	XM_040743119.1	HECT domain E3 ubiquitin protein ligase 1 (Hectd1), transcript variant X3, mRNA
XM-013123577.3	-0,682921625345816	1,26050044811822	24,9036252604812	0,000280192317137613	0,00978530411698417	XM_013123577.3	solute carrier family 36 member 4 (Slc36a4), transcript variant X3, mRNA
XM-005064405.4	0,798125212636448	7,30588451955752	19,5182473782822	0,000280471283448565	0,00978530411698417	XM_005064405.4	aldolase, fructose-bisphosphate A (Aldoa), transcript variant X2, mRNA
XM-040747811.1	-0,448693795526882	1,26464679875255	25,8431726464509	0,000280486594030751	0,00978530411698417	XM_040747811.1	polybromo 1 (Pbrm1), transcript variant X3, mRNA
XM-040754478.1	-0,475368098698024	1,37777786197229	24,8973289089897	0,000280496458372917	0,00978530411698417	XM_040754478.1	KIAA1109 ortholog (Kiaa1109), transcript variant X4, mRNA
XM-013120267.3	-0,675375955848357	1,02176089557053	24,889206292938	0,00028088938317332	0,00979282531336074	XM_013120267.3	cyclin dependent kinase 2 (Cdk2), transcript variant X1, mRNA
XM-013116357.3	0,73037495838744	1,79266739272871	24,885166745862	0,000281085031095971	0,00979346356923907	XM_013116357.3	anaphase promoting complex subunit 15 (Anapc15), transcript variant X3, mRNA
XM-013123977.3	-0,501288079294853	1,41801518622173	24,8726580803041	0,000281691870410348	0,00980841856969803	XM_013123977.3	major facilitator superfamily domain containing 6 (Mfsd6), transcript variant X2, mRNA
XM-040739938.1	-0,736661307181789	0,927317845557586	24,8570496750895	0,000282451225911829	0,00982750798329033	XM_040739938.1	RAB27A, member RAS oncogene family (Rab27a), transcript variant X3, mRNA
XM-013117605.3	0,70540374679387	6,79229054670171	19,4892850074201	0,000282596021249186	0,00982750798329033	XM_013117605.3	mitochondrial ribosomal protein L27 (Mrpl27), mRNA
XM-013117578.3	0,622463563396001	2,66281783002338	24,8466227466335	0,00028295982611462	0,00983396692092749	XM_013117578.3	phosphatidylcholine transfer protein (LOC101835078), transcript variant X1, mRNA
XM-040746620.1	0,817438828990409	0,653031410748956	24,8316868482649	0,000283690218660109	0,00985315008508545	XM_040746620.1	glucosaminyl (N-acetyl) transferase 1 (Gcnt1), transcript variant X2, mRNA
XM-040738125.1	1,0531817926696	0,313906044656067	19,4621465838509	0,000284603118255687	0,00987526535804282	XM_040738125.1	autophagy related 7 (Atg7), transcript variant X1, mRNA
XM-040746045.1	1,23164952369662	0,535046065065068	19,4610493014505	0,000284684601803639	0,00987526535804282	XM_040746045.1	kinetochore localized astrin (SPAG5) binding protein (Knstrn), mRNA
XM-040734414.1	-0,655213095136476	1,08547782375191	24,799496140219	0,000285271867155682	0,00988855184881659	XM_040734414.1	POU class 2 homeobox 2 (Pou2f2), transcript variant X4, mRNA
XM-005073453.4	0,751755280561236	3,25635347859708	24,7963752871574	0,000285425750525381	0,00988855184881659	XM_005073453.4	glutaredoxin 2 (Glrx2), transcript variant X1, mRNA
XM-005072543.4	0,863327082511022	0,801205665989809	24,789908973546	0,000285744899418109	0,00989340208493145	XM_005072543.4	GINS complex subunit 1 (Gins1), transcript variant X1, mRNA
XM-040730432.1	0,572552080980233	2,14725789722065	19,4424752824225	0,000286067820353859	0,009898376761417	XM_040730432.1	TatD DNase domain containing 1 (Tatdn1), transcript variant X2, mRNA
XM-040746622.1	0,764925866207507	0,624367702517932	24,7547343251676	0,000287488248444625	0,00993788557682457	XM_040746622.1	glucosaminyl (N-acetyl) transferase 1 (Gcnt1), transcript variant X4, mRNA
XM-021226201.2	-0,874241404201172	0,884364610554597	19,4219918646925	0,00028760185887014	0,00993788557682457	XM_021226201.2	ribosomal protein S6 kinase A5 (Rps6ka5), transcript variant X4, mRNA
XR-005870335.1	1,51754962959726	1,64365152092894	24,7490143524264	0,000287772912747724	0,00993788557682457	XR_005870335.1	uncharacterized LOC121133481 (LOC121133481), ncRNA
XM-040756685.1	-0,582383104656577	1,54413322771142	24,7458713796815	0,000287929467675636	0,00993788557682457	XM_040756685.1	microtubule actin crosslinking factor 1 (Macf1), transcript variant X3, mRNA
XM-013113631.3	-0,409729666864008	1,96839916748643	24,7376212428644	0,000288340887297527	0,00994586955660128	XM_013113631.3	cAMP responsive element binding protein 1 (Creb1), transcript variant X1, mRNA
XM-040733706.1	-1,4794766275414	1,94014438962774	24,7306423317862	0,000288689446745219	0,00994628666568486	XM_040733706.1	monoamine oxidase B (Maob), transcript variant X2, mRNA
XM-040747813.1	-0,447049471000295	1,25208798502395	27,4376360418632	0,000288713195804231	0,00994628666568486	XM_040747813.1	polybromo 1 (Pbrm1), transcript variant X5, mRNA
XM-040738887.1	0,620053067850823	2,80391568179028	24,7181872821229	0,000289312727946042	0,00996072698758867	XM_040738887.1	tudor domain containing 7 (Tdrd7), transcript variant X3, mRNA
XM-005067432.4	0,711756177326666	7,00386398476834	19,3841988066127	0,0002904561865218	0,00998933340896533	XM_005067432.4	ER membrane protein complex subunit 6 (Emc6), mRNA
XM-021230125.2	-0,880233352204302	1,36507934369275	24,6944410608846	0,000290505386331999	0,00998933340896533	XM_021230125.2	TNF superfamily member 8 (Tnfsf8), transcript variant X2, mRNA
XM-040728634.1	0,48267818019549	4,05282324426307	24,6857335629125	0,000290944153408878	0,00999819535025006	XM_040728634.1	single stranded DNA binding protein 1 (Ssbp1), transcript variant X4, mRNA
XM-005074794.4	0,439792789412733	11,0142858186811	19,3522942859348	0,000292890183840077	0,0100588106420301	XM_005074794.4	ribosomal protein L24 (Rpl24), mRNA
XM-040746485.1	0,438146703594139	3,3221255469595	24,6244953653003	0,000294051772102752	0,0100862270502523	XM_040746485.1	RANBP2-type and C3HC4-type zinc finger containing 1 (Rbck1), transcript variant X1, mRNA
XM-005073798.4	0,787108870021901	2,33403053474199	19,3353735378161	0,000294190218163386	0,0100862270502523	XM_005073798.4	phosphatidylinositol glycan anchor biosynthesis class P (LOC101825145), transcript variant X2, mRNA
XM-040734893.1	-0,564331468386143	2,07201596659759	24,620880527149	0,000294236414927504	0,0100862270502523	XM_040734893.1	arginine-glutamic acid dipeptide repeats (Rere), transcript variant X2, mRNA
XM-040758048.1	-0,792974588768802	2,55015400564966	24,5995585318646	0,000295328270107711	0,0101173749307868	XM_040758048.1	StAR related lipid transfer domain containing 4 (Stard4), transcript variant X1, mRNA
XM-005080826.4	0,766315004549366	0,727559438236169	24,5893917321263	0,000295850548681733	0,0101289836952263	XM_005080826.4	small integral membrane protein 8 (Smim8), transcript variant X1, mRNA
XM-040758255.1	-0,769876367783904	-0,0971764050770889	29,4140440019966	0,000296870833570803	0,0101528265287947	XM_040758255.1	afadin, adherens junction formation factor (Afdn), transcript variant X20, mRNA
XM-005068523.4	0,59679210917457	7,88792869089724	19,3001800682253	0,000296914653846215	0,0101528265287947	XM_005068523.4	huntingtin interacting protein K (Hypk), transcript variant X1, mRNA
XM-040729855.1	-1,01719324528839	0,865797298475828	24,5637331800282	0,000297173435039357	0,0101553872380034	XM_040729855.1	F-box and leucine rich repeat protein 12 (Fbxl12), transcript variant X7, mRNA
XM-040744261.1	-0,462678228913076	3,37998625230154	24,5505035396012	0,000297858205957896	0,0101631285932217	XM_040744261.1	O-linked N-acetylglucosamine (GlcNAc) transferase (Ogt), transcript variant X1, mRNA
XM-040730397.1	-0,643349903005063	2,01416715304107	19,2875367200551	0,000297900219362264	0,0101631285932217	XM_040730397.1	ArfGAP with SH3 domain, ankyrin repeat and PH domain 1 (Asap1), transcript variant X1, mRNA
XR-005879759.1	1,0612179969198	0,876792792746325	24,5486928326526	0,000297952071425937	0,0101631285932217	XR_005879759.1	uncharacterized LOC121142717 (LOC121142717), ncRNA
XM-040756504.1	-0,523352211300514	0,87934743884795	26,9600975525765	0,000298173158607542	0,0101643916734215	XM_040756504.1	pumilio RNA binding family member 1 (Pum1), transcript variant X10, mRNA
XM-040731135.1	-0,7639671468213	3,0876623262132	24,5329998713556	0,000298767022834195	0,0101783529111632	XM_040731135.1	Rho/Rac guanine nucleotide exchange factor 18 (Arhgef18), transcript variant X1, mRNA
XM-005065327.4	-0,709484708593054	3,55034116560457	19,2658290513305	0,000299600812100111	0,0101946347575739	XM_005065327.4	solute carrier family 39 member 6 (Slc39a6), mRNA
XM-005081819.4	0,731459852810034	5,29434053360094	24,5167398446022	0,00029961415709732	0,0101946347575739	XM_005081819.4	hematopoietic cell signal transducer (Hcst), transcript variant X3, mRNA
XM-013117107.3	1,54915215341324	1,20272958343326	19,261639360757	0,000299930269959332	0,0101955077376961	XM_013117107.3	ubiquitin like modifier activating enzyme 7 (Uba7), transcript variant X1, mRNA
XM-021225193.2	0,887820736678466	2,65076758489634	24,5091783582452	0,000300009055370059	0,0101955077376961	XM_021225193.2	CD274 molecule (Cd274), transcript variant X3, mRNA
XM-013115388.3	0,674464160154051	3,85042476959742	24,4881364711758	0,000301111155382694	0,0102266681702669	XM_013115388.3	copper chaperone for superoxide dismutase (Ccs), transcript variant X2, mRNA
XM-040746323.1	0,729234578208267	0,766751900886214	24,4807165511722	0,000301500906557462	0,0102314422022705	XM_040746323.1	pantothenate kinase 2 (Pank2), transcript variant X2, mRNA
XM-040748195.1	1,01003641462949	0,622431833658171	24,4781894856574	0,0003016337812953	0,0102314422022705	XM_040748195.1	putative caspase-16 (LOC121132739), transcript variant X2, mRNA
XM-040744305.1	-0,49644451838604	2,42630385420894	24,474886907254	0,0003018075356276	0,0102314422022705	XM_040744305.1	ATRX chromatin remodeler (Atrx), transcript variant X3, mRNA
XM-040740192.1	0,560891426900192	1,52687164431975	24,4684618306278	0,00030214590343438	0,0102315686493483	XM_040740192.1	ubiquitin like modifier activating enzyme 5 (Uba5), transcript variant X3, mRNA
XR-002383507.2	1,88068078462854	-0,271242978562749	24,4677804460513	0,000302181813470359	0,0102315686493483	XR_002383507.2	uncharacterized LOC110341537 (LOC110341537), transcript variant X1, ncRNA
XM-040730259.1	-0,698813172527822	0,806368894317205	24,4344670112146	0,000303943549778097	0,0102849133535206	XM_040730259.1	pseudopodium enriched atypical kinase 1 (Peak1), transcript variant X3, mRNA
XM-040743016.1	0,828318044493696	1,28138034986408	24,4106118313719	0,000305212436520943	0,010317544595984	XM_040743016.1	MIS18 binding protein 1 (Mis18bp1), transcript variant X4, mRNA
XM-021233241.2	-0,632208738815212	0,332279394831386	29,6500522979571	0,000305281541899135	0,010317544595984	XM_021233241.2	BCL6 corepressor (Bcor), transcript variant X10, mRNA
XM-040736581.1	0,541784884448787	4,49281946751204	24,4029846372644	0,000305619434895912	0,0103226468946128	XM_040736581.1	lysyl-tRNA synthetase 1 (Kars1), transcript variant X2, mRNA
XM-040746239.1	0,863894869098877	4,92908603321225	24,3904939122093	0,000306287321895238	0,010337362864511	XM_040746239.1	biliverdin reductase A (Blvra), transcript variant X2, mRNA
XM-040746407.1	-0,704653795760165	2,88713960788967	19,1787712141264	0,000306529694586704	0,010337362864511	XM_040746407.1	lysine acetyltransferase 14 (Kat14), transcript variant X1, mRNA
XM-040754894.1	0,861991342621396	4,47003105009625	24,3843456738506	0,000306616695133799	0,010337362864511	XM_040754894.1	GLI pathogenesis related 1 (Glipr1), transcript variant X6, mRNA
XM-013112270.3	0,669948940075758	6,15729180070403	19,1666434607979	0,000307508924742609	0,0103611182794301	XM_013112270.3	proliferating cell nuclear antigen (Pcna), mRNA
XM-013110217.3	-1,00761812480456	3,42011324603241	19,164176349546	0,000307708549789076	0,0103615225326536	XM_013110217.3	FRAT regulator of WNT signaling pathway 2 (Frat2), mRNA
XM-040756402.1	-0,437995208021087	5,78784778372469	19,148097258757	0,000309013098314691	0,0103991098972154	XM_040756402.1	AT-rich interaction domain 1A (Arid1a), mRNA
XM-040750148.1	1,31963149892413	0,107910591652698	24,3201501521489	0,000310080484350713	0,0104286751935346	XM_040750148.1	caspase recruitment domain family member 14 (Card14), transcript variant X6, mRNA
XM-040755691.1	1,25900000569562	1,49931262428825	19,1313507300161	0,000310378306112335	0,0104323381477466	XM_040755691.1	histone H2B type 1-C/E/F/G/I-like (LOC121143563), mRNA
XM-021227053.2	-0,677098356852805	0,939872739285414	24,3034938791888	0,000310986623035099	0,0104401668464705	XM_021227053.2	transmembrane channel like 8 (Tmc8), transcript variant X2, mRNA
XM-040757199.1	0,722577456243184	0,780726740958022	24,3034443042629	0,000310989324613284	0,0104401668464705	XM_040757199.1	perilipin 2 (Plin2), transcript variant X7, mRNA
XM-040733905.1	-0,637705594848356	0,926256239149305	24,2963515748154	0,000311376123170617	0,0104412889384142	XM_040733905.1	zinc finger protein 709-like (LOC121135338), transcript variant X1, mRNA
XM-040748454.1	0,859563885132641	5,85867062230223	19,1188603084758	0,000311400892394036	0,0104412889384142	XM_040748454.1	arginyl-tRNA synthetase 1 (Rars1), mRNA
XM-021225297.2	-0,549315140263849	1,14854533319006	24,2858803803633	0,000311948187422422	0,01045329290183	XM_021225297.2	casein kinase 1, epsilon (Csnk1e), transcript variant X2, mRNA
XM-040737478.1	0,999506869190075	10,6886381397988	19,0853845293198	0,000314159969924783	0,0105210249721809	XM_040737478.1	Fc fragment of IgE receptor Ig (Fcer1g), transcript variant X1, mRNA
XM-005075372.4	-0,867279400695896	-0,269869291580378	31,6432331899806	0,000314715326998234	0,0105268559770748	XM_005075372.4	mitogen-activated protein kinase kinase kinase kinase 4 (Map4k4), transcript variant X41, mRNA
XM-040729400.1	-0,867280638213792	-0,276017525571183	31,5267201498724	0,000314715326998235	0,0105268559770748	XM_040729400.1	mitogen-activated protein kinase kinase kinase kinase 4 (Map4k4), transcript variant X49, mRNA
XM-005083035.4	-0,484915899880519	6,47421975270885	19,0749247560761	0,000315027602323673	0,0105309227062485	XM_005083035.4	Rho associated coiled-coil containing protein kinase 1 (Rock1), transcript variant X1, mRNA
XM-013118757.3	0,665459254562477	5,91168029358	24,2222197032884	0,000315452519077385	0,0105387476790862	XM_013118757.3	ubiquitin conjugating enzyme E2 L3 (Ube2l3), transcript variant X2, mRNA
XM-005065926.4	1,22491297666737	9,49524956515633	19,0599370470053	0,000316275448520024	0,010559852097382	XM_005065926.4	superoxide dismutase 2 (Sod2), mRNA
XM-021223610.2	-0,802418485538909	-0,150086015138771	24,1951443486657	0,000316956793524393	0,0105758809187138	XM_021223610.2	ligand dependent nuclear receptor corepressor (Lcor), transcript variant X10, mRNA
XM-005081975.4	0,613741219264288	6,71506654553258	19,049608779392	0,000317138541239137	0,0105758809187138	XM_005081975.4	CDGSH iron sulfur domain 2 (Cisd2), mRNA
XM-013116979.3	1,46480898934072	5,05303204008115	19,0449142034251	0,000317531709564401	0,010582601767643	XM_013116979.3	C-C motif chemokine receptor like 2 (Ccrl2), mRNA
XM-040752233.1	0,947527493488688	7,83383762174264	24,1725651153888	0,000318217648256282	0,010599065987518	XM_040752233.1	cathepsin S (Ctss), transcript variant X2, mRNA
XM-021223351.2	0,4655995319282	4,48446383786919	24,1455711021784	0,000319732689984948	0,0106431091451048	XM_021223351.2	leptin receptor overlapping transcript (Leprot), transcript variant X2, mRNA
XM-040740991.1	1,08689563820654	-0,773927732558503	24,1402163582329	0,000320034221281737	0,0106459617100378	XM_040740991.1	endogenous retrovirus group K member 113 Env polyprotein-like (LOC121138232), mRNA
XR-005874799.1	0,576105608993444	1,11642069343161	24,1372049813678	0,000320203940322556	0,0106459617100378	XR_005874799.1	PIGB opposite strand 1 (Pigbos1), transcript variant X2, misc_RNA
XM-021225167.2	0,670830518588839	5,31247432216749	24,1313690226681	0,000320533148726424	0,0106504949490181	XM_021225167.2	leptin receptor overlapping transcript like 1 (Leprotl1), transcript variant X2, mRNA
XM-040756683.1	-0,553468823159681	1,64651806531346	19,0054250385154	0,000320860333756555	0,0106549555450222	XM_040756683.1	microtubule actin crosslinking factor 1 (Macf1), transcript variant X1, mRNA
XR-005869734.1	-1,2376883873495	-0,898473406840608	24,1194572583325	0,000321206317316143	0,0106584262967455	XR_005869734.1	TSC22 domain family member 1 (Tsc22d1), transcript variant X3, misc_RNA
XM-005088754.4	-0,837800580438798	1,28333733212932	18,9996440315066	0,000321350858034212	0,0106584262967455	XM_005088754.4	zinc finger protein 322 (LOC101834967), mRNA
XM-040735538.1	-1,39328197082778	0,382431087886858	24,1132841041925	0,000321555826774525	0,0106588229158442	XM_040735538.1	WT1 interacting protein (LOC101827703), transcript variant X3, mRNA
XM-005073677.4	-0,705579533748566	2,92051215041488	18,9817151364519	0,000322877426752084	0,0106962105668609	XM_005073677.4	phosphoglucomutase 3 (Pgm3), transcript variant X2, mRNA
XM-040757805.1	-0,746022299075768	1,6355272229852	24,0839895134698	0,000323220456508629	0,0107011549701634	XM_040757805.1	teashirt zinc finger homeobox 1 (Tshz1), transcript variant X3, mRNA
XM-040747812.1	-0,443036463033101	1,25216568938493	25,6500177992776	0,000324201174734385	0,0107207698644208	XM_040747812.1	polybromo 1 (Pbrm1), transcript variant X4, mRNA
XM-040747828.1	-0,443990917443236	1,249530238433	26,3839301583246	0,00032420117473531	0,0107207698644208	XM_040747828.1	polybromo 1 (Pbrm1), transcript variant X18, mRNA
XM-021232683.2	-0,913646129084261	1,76953860940183	24,0500102798941	0,00032516384945932	0,0107461690140883	XM_021232683.2	NIPA like domain containing 3 (Nipal3), transcript variant X2, mRNA
XM-040744307.1	-0,433744546915252	2,44647043927797	23,98910888302	0,000328681112571799	0,0108559125362829	XM_040744307.1	ATRX chromatin remodeler (Atrx), transcript variant X5, mRNA
XM-021234246.2	-0,982705548582842	1,62586719064308	23,9810692333274	0,000329148726599002	0,0108648591020342	XM_021234246.2	C-X3-C motif chemokine receptor 1 (Cx3cr1), transcript variant X2, mRNA
XM-005068008.4	0,769969948655312	7,16880277550399	18,899601744429	0,000329972305821984	0,0108806235363016	XM_005068008.4	NADH:ubiquinone oxidoreductase subunit A12 (Ndufa12), mRNA
XM-040758252.1	-0,80402085553044	0,210873720619758	23,9661186739872	0,000330020361134747	0,0108806235363016	XM_040758252.1	afadin, adherens junction formation factor (Afdn), transcript variant X17, mRNA
XM-005086433.4	0,844953043553363	6,09673081886278	18,8967618155085	0,000330220752112305	0,0108807343762828	XM_005086433.4	transmembrane protein 160 (Tmem160), transcript variant X2, mRNA
XM-040730091.1	0,658135272613185	3,80775423187273	23,9591791331328	0,000330425855867846	0,0108810002769505	XM_040730091.1	chromosome unknown C19orf38 homolog (CUNH19orf38), transcript variant X5, mRNA
XM-040732135.1	-0,419418630338565	2,05357940798856	23,9495164182589	0,000330991437599481	0,010891487335754	XM_040732135.1	pericentrin (Pcnt), transcript variant X5, mRNA
XM-040736811.1	0,606026947988216	2,11798464833481	23,9410992922493	0,000331485029379109	0,010891487335754	XM_040736811.1	CD99 molecule (Xg blood group) (Cd99), mRNA
XM-040728160.1	0,801208945133939	4,25532526473092	23,9394051862151	0,000331584477488992	0,010891487335754	XM_040728160.1	protein Churchill-like (LOC121132809), mRNA
XM-005083787.4	-0,824050654230566	4,07391987869475	18,8809005325771	0,000331612160428112	0,010891487335754	XM_005083787.4	t-complex 11 like 2 (Tcp11l2), transcript variant X1, mRNA
XR-005879032.1	1,29629813281938	0,265936286298906	23,9369198101872	0,00033173043783026	0,010891487335754	XR_005879032.1	uncharacterized LOC110342764 (LOC110342764), transcript variant X3, ncRNA
XM-040735539.1	-1,37335364723351	0,355133083525627	23,9271724002333	0,00033230360186504	0,0109038230002347	XM_040735539.1	WT1 interacting protein (LOC101827703), transcript variant X4, mRNA
XM-021226175.2	3,31207305276865	1,17670123561854	23,9150343100458	0,000333018952093102	0,0109208067757657	XM_021226175.2	interferon alpha-inducible protein 27-like protein 2A (LOC106021006), mRNA
XM-040756715.1	-0,594963682070173	2,12068267604973	18,8567151006649	0,000333746294932927	0,0109373044129095	XM_040756715.1	poly(A) binding protein cytoplasmic 4 (Pabpc4), transcript variant X3, mRNA
XM-005083016.4	-0,3713101376807	2,51836939853897	23,8998198188176	0,000333918137769185	0,0109373044129095	XM_005083016.4	chromosome unknown C6orf120 homolog (CUNH6orf120), transcript variant X1, mRNA
XM-021223408.2	1,32010997675628	1,507416843531	23,870652466003	0,000335649850244962	0,0109817489159866	XM_021223408.2	histone H2B type 1-K (LOC101839356), mRNA
XR-002382820.2	0,83013158685909	0,13111434540128	23,8698526405192	0,000335697484035958	0,0109817489159866	XR_002382820.2	CASP8 and FADD like apoptosis regulator (Cflar), transcript variant X6, misc_RNA
XM-021228841.2	-0,785814862353772	5,86254608511051	18,8327990341891	0,000335871612326187	0,0109817489159866	XM_021228841.2	Y-box binding protein 3 (Ybx3), mRNA
XM-040739862.1	0,68020743487942	5,17162493806007	23,8588672381678	0,000336352518072142	0,0109906787563739	XM_040739862.1	3-ketoacyl-CoA thiolase B, peroxisomal (LOC101837461), transcript variant X1, mRNA
XM-021229908.2	-1,80696725322653	0,532656742674279	23,8556812802274	0,000336542767221286	0,0109906787563739	XM_021229908.2	B and T lymphocyte associated (Btla), transcript variant X6, mRNA
XM-021227940.2	-1,0047661664131	-0,0391481873199533	23,8484173388432	0,000336977000693291	0,0109983557247555	XM_021227940.2	POU class 2 homeobox 1 (Pou2f1), transcript variant X6, mRNA
XM-021232684.2	-0,856929726952669	1,73980184713081	23,8406979330662	0,000337439175583607	0,0110020572416571	XM_021232684.2	NIPA like domain containing 3 (Nipal3), transcript variant X3, mRNA
XM-040751976.1	0,623501914012101	0,231884056910559	24,2965140049507	0,000337488862946675	0,0110020572416571	XM_040751976.1	ferric chelate reductase 1 (Frrs1), transcript variant X1, mRNA
XM-013117450.3	-0,509470542739097	1,31780154115375	23,8321751834142	0,000337950304326631	0,0110106003576011	XM_013117450.3	casein kinase 1 gamma 1 (Csnk1g1), transcript variant X4, mRNA
XM-021225295.2	-0,54277585670251	1,14692070018779	23,8285521575188	0,000338167858053252	0,0110111920950075	XM_021225295.2	casein kinase 1, epsilon (Csnk1e), transcript variant X3, mRNA
XM-040754975.1	-0,483943198436507	1,28757641842324	23,8210982792801	0,000338615957232983	0,0110192855758599	XM_040754975.1	trinucleotide repeat containing adaptor 6A (Tnrc6a), transcript variant X1, mRNA
XM-040732118.1	2,04177641006511	1,55581110963422	23,8115026323305	0,000339193828187661	0,0110289451522679	XM_040732118.1	H-2 class I histocompatibility antigen, Q10 alpha chain-like (LOC106023121), transcript variant X13, mRNA
XM-040735537.1	-1,36316249667543	0,375715365123321	23,8063701116959	0,000339503390443871	0,0110289451522679	XM_040735537.1	WT1 interacting protein (LOC101827703), transcript variant X2, mRNA
XM-013126608.3	0,675567392915994	4,42408803961236	23,8051936879993	0,000339574391387923	0,0110289451522679	XM_013126608.3	COMM domain containing 6 (Commd6), transcript variant X2, mRNA
XM-040736622.1	-1,20987524438581	-0,753743608960085	23,8029203797072	0,000339711641750102	0,0110289451522679	XM_040736622.1	solute carrier family 7 member 6 (Slc7a6), transcript variant X5, mRNA
XM-005087491.4	1,26736447326628	1,6697561868759	23,7969079663626	0,000340074950500898	0,0110342532705415	XM_005087491.4	ribonuclease A family member 9 (inactive) (Rnase9), transcript variant X1, mRNA
XM-013114431.3	0,656814186316623	1,23355242952386	23,7885735336247	0,000340579317952915	0,0110441293333128	XM_013114431.3	replication factor C subunit 4 (Rfc4), transcript variant X2, mRNA
XR-005879858.1	1,42325683830959	2,65952722556727	23,7834245090436	0,000340891351474521	0,0110477605597588	XR_005879858.1	nuclear autoantigen Sp-100 (LOC101840585), transcript variant X2, misc_RNA
XM-040745562.1	0,572737005854771	3,23856790601162	23,7744317625568	0,000341437113967377	0,0110589578778501	XM_040745562.1	histone acetyltransferase 1 (Hat1), transcript variant X2, mRNA
XM-040755795.1	0,893854974399002	4,10139203039845	18,7614569895018	0,000342300940461035	0,0110804379460845	XM_040755795.1	N-ribosyldihydronicotinamide:quinone reductase 2 (Nqo2), transcript variant X1, mRNA
XM-040728498.1	-0,647562637152043	4,77305272148927	18,7557922980174	0,00034281724663905	0,0110906500459255	XM_040728498.1	lysine demethylase 7A (Kdm7a), mRNA
XM-040743785.1	0,687237830609412	2,53332799701606	23,7347794566318	0,000343855726950231	0,0111090388898654	XM_040743785.1	deleted in primary ciliary dyskinesia homolog (mouse) (Dpcd), transcript variant X2, mRNA
XM-013120716.3	0,66319402428617	1,95607407151872	23,7332216836301	0,000343951149980399	0,0111090388898654	XM_013120716.3	deltex E3 ubiquitin ligase 2 (Dtx2), transcript variant X2, mRNA
XM-021230598.2	-0,571569139313607	1,38547884926429	23,732601570313	0,000343989144242898	0,0111090388898654	XM_021230598.2	glyceronephosphate O-acyltransferase (Gnpat), transcript variant X4, mRNA
XM-040748309.1	1,00586181558283	2,81370629851612	18,7373038105673	0,000344508377280763	0,011119304866717	XM_040748309.1	solute carrier family 25 member 39-like (LOC121141262), transcript variant X1, mRNA
XM-040738520.1	0,616020698569338	0,94293527186126	23,7198671861935	0,000344770458271643	0,0111212638946222	XM_040738520.1	torsin 1A interacting protein 1 (Tor1aip1), transcript variant X4, mRNA
XM-005074478.4	-0,503841776783824	3,54651299015636	18,7308070400748	0,00034510482272641	0,0111255509225005	XM_005074478.4	syntaxin 16 (Stx16), transcript variant X2, mRNA
XM-040739880.1	0,588802406354098	2,03014260828411	23,6890608834046	0,00034666911676743	0,0111620182607774	XM_040739880.1	POC1 centriolar protein A (Poc1a), transcript variant X2, mRNA
XM-040743117.1	-0,372645963893895	2,77417992520641	23,6869463171519	0,000346799887235141	0,0111620182607774	XM_040743117.1	HECT domain E3 ubiquitin protein ligase 1 (Hectd1), transcript variant X1, mRNA
XM-040748194.1	1,01003640266854	0,622205895948121	20,8162351745688	0,000346842375334891	0,0111620182607774	XM_040748194.1	putative caspase-16 (LOC121132739), transcript variant X1, mRNA
XM-040751488.1	0,525936316089024	4,17415077317216	18,7093612200135	0,000347081812106401	0,0111632183993965	XM_040751488.1	glutamine amidotransferase class 1 domain containing 1 (Gatd1), transcript variant X1, mRNA
XM-040740191.1	0,578655954222388	1,81257853119276	23,6725865350846	0,000347689453431958	0,0111712421922486	XM_040740191.1	ubiquitin like modifier activating enzyme 5 (Uba5), transcript variant X1, mRNA
XM-040735480.1	0,721044494599862	5,29049449416039	23,6701780152913	0,000347838917138446	0,0111712421922486	XM_040735480.1	hematopoietic cell signal transducer (Hcst), transcript variant X4, mRNA
XM-013123078.3	-0,403504985718496	3,97790934649308	18,7001137875329	0,000347938153170137	0,0111712421922486	XM_013123078.3	cyclin Y (Ccny), transcript variant X2, mRNA
XM-040748996.1	-0,569068156924367	0,722524563961411	23,6468883414731	0,000349288046901397	0,0112018179307042	XM_040748996.1	dishevelled segment polarity protein 2 (Dvl2), transcript variant X2, mRNA
XM-021223144.2	0,629400412374662	5,6924495803721	18,6848676881093	0,000349355098088723	0,0112018179307042	XM_021223144.2	mitochondrial ribosomal protein S12 (Mrps12), transcript variant X1, mRNA
XM-040749006.1	1,68841439275986	-0,149703053014473	18,6795402775182	0,00034985172222538	0,0112018179307042	XM_040749006.1	cell division cycle associated 5 (Cdca5), mRNA
XM-040749532.1	-0,7739598121585	0,543240669938919	23,6318040088178	0,000350230369247085	0,0112018179307042	XM_040749532.1	acyl-CoA synthetase family member 2 (Acsf2), transcript variant X2, mRNA
XM-040749533.1	-0,7739598121585	0,543240669938919	23,6318040088178	0,000350230369247085	0,0112018179307042	XM_040749533.1	acyl-CoA synthetase family member 2 (Acsf2), transcript variant X3, mRNA
XM-013111621.3	-1,00408598242898	1,06482321293107	18,6753609128161	0,000350241871648601	0,0112018179307042	XM_013111621.3	discs large MAGUK scaffold protein 4 (Dlg4), mRNA
XM-040756896.1	1,13073217624858	2,41146959031399	23,6305256497105	0,000350310364448901	0,0112018179307042	XM_040756896.1	aldo-keto reductase family 1 member A1 (Akr1a1), transcript variant X3, mRNA
XM-040737334.1	-1,03439499536413	2,15156917118177	23,6208423630743	0,00035091700069562	0,0112147224805642	XM_040737334.1	N-acetyltransferase family 8 member 2 (LOC101829072), mRNA
XM-005066818.3	-1,09065741389843	2,44790442637318	18,6595489192356	0,000351722304707715	0,0112339575217923	XM_005066818.3	transmembrane protein 64 (Tmem64), transcript variant X2, mRNA
XM-040750265.1	0,874025770942258	3,826586145747	23,5920543672553	0,000352727729884453	0,0112532495513408	XM_040750265.1	CD80 molecule (Cd80), transcript variant X1, mRNA
XM-005086297.4	0,588320560790772	7,95883614915081	18,6487870790071	0,000352733865228359	0,0112532495513408	XM_005086297.4	small nuclear ribonucleoprotein D2 polypeptide (Snrpd2), mRNA
XM-005067379.4	0,51315561092375	4,80123591830429	18,6401035358529	0,000353552422582629	0,0112728516077962	XM_005067379.4	glyoxalase domain containing 4 (Glod4), mRNA
XM-005067204.4	-0,632569718078046	4,14509301971567	18,6351264452063	0,000354022537219397	0,0112813275218719	XM_005067204.4	lysine methyltransferase 2D (Kmt2d), mRNA
XM-040756713.1	-0,594963688274208	2,12409336635164	18,6321443738799	0,00035430454220332	0,0112838027904476	XM_040756713.1	poly(A) binding protein cytoplasmic 4 (Pabpc4), transcript variant X1, mRNA
XM-040734569.1	0,584364122339461	8,64073197555481	18,6191321512996	0,000355537978409102	0,0113104819525924	XM_040734569.1	eukaryotic translation initiation factor 3 subunit K (Eif3k), mRNA
XM-040756636.1	-0,809742013892475	0,598511562571095	18,6189858472556	0,000355551873636471	0,0113104819525924	XM_040756636.1	argonaute RISC catalytic component 3 (Ago3), transcript variant X3, mRNA
XM-040754525.1	-0,517765930892631	0,881593155921167	23,5330975424004	0,000356470052965808	0,0113331618911824	XM_040754525.1	zinc finger protein 639 (LOC121143219), transcript variant X1, mRNA
XM-040749564.1	0,592380558741691	7,11602323595659	18,5988236393768	0,000357472538872027	0,0113445027312126	XM_040749564.1	ATP synthase membrane subunit c locus 1 (Atp5mc1), transcript variant X1, mRNA
XM-040747028.1	-0,427734134131643	3,1507105023248	23,51584210114	0,000357574071759392	0,0113445027312126	XM_040747028.1	biorientation of chromosomes in cell division 1 like 1 (Bod1l1), transcript variant X3, mRNA
XM-021231587.2	-0,655782038029213	0,392680151156267	25,464195998061	0,000357610821901359	0,0113445027312126	XM_021231587.2	coiled-coil domain containing 66 (Ccdc66), transcript variant X3, mRNA
XM-040732115.1	1,70395835997532	-0,808650584433118	23,5122814640581	0,000357802379033525	0,0113445027312126	XM_040732115.1	H-2 class I histocompatibility antigen, Q10 alpha chain-like (LOC106023121), transcript variant X9, mRNA
XM-040751227.1	0,422346506947949	3,58875618343491	23,5114783225593	0,000357853899713393	0,0113445027312126	XM_040751227.1	ubiquitin conjugating enzyme E2 V2 (Ube2v2), transcript variant X1, mRNA
XM-005084572.4	6,56999771558011	-1,18785113242614	24,9442285244349	0,000358068750093747	0,011344801293848	XM_005084572.4	protamine 3 (Prm3), mRNA
XM-013120875.3	-0,623723280958638	0,343119060596882	30,1506005271257	0,000358316383304471	0,0113461375869301	XM_013120875.3	BCL6 corepressor (Bcor), transcript variant X6, mRNA
XM-040733381.1	-0,636305146972562	1,75589842333898	18,5808892304113	0,000359190632663335	0,011367302864298	XM_040733381.1	ecotropic viral integration site 5 (Evi5), transcript variant X4, mRNA
XM-040731602.1	-0,460689466003658	1,36437052985913	23,4657632173432	0,000360800743901832	0,0113930044114753	XM_040731602.1	spliceosome associated factor 3, U4/U6 recycling protein (Sart3), transcript variant X3, mRNA
XM-005080177.4	-0,818738018164521	1,34426657041062	23,463328291942	0,000360958491474375	0,0113930044114753	XM_005080177.4	ADAM metallopeptidase domain 15 (Adam15), transcript variant X3, mRNA
XM-040755838.1	-0,522826941132357	3,01844830013318	23,4619255596313	0,000361049404425135	0,0113930044114753	XM_040755838.1	SMG1 nonsense mediated mRNA decay associated PI3K related kinase (Smg1), transcript variant X2, mRNA
XM-040730405.1	-0,641383683139434	0,796719225418555	23,4600748512783	0,000361169392034681	0,0113930044114753	XM_040730405.1	ArfGAP with SH3 domain, ankyrin repeat and PH domain 1 (Asap1), transcript variant X9, mRNA
XR-002383536.2	0,590350210803736	1,12536712679646	23,4595798814392	0,000361201490441059	0,0113930044114753	XR_002383536.2	PIGB opposite strand 1 (Pigbos1), transcript variant X3, misc_RNA
XM-040739485.1	-0,826978085210169	1,04828334759948	23,4581105113223	0,000361296797480636	0,0113930044114753	XM_040739485.1	uncharacterized LOC121137444 (LOC121137444), mRNA
XM-013118636.3	-0,39639640236825	2,40217227299764	18,5561269635991	0,000361577861488865	0,0113930044114753	XM_013118636.3	metal response element binding transcription factor 2 (Mtf2), transcript variant X1, mRNA
XM-040738091.1	0,934709451264767	7,74513238515703	18,555348360609	0,000361653207542304	0,0113930044114753	XM_040738091.1	cytochrome c, somatic (LOC121136793), mRNA
XM-040751690.1	2,48731995266422	0,578324330352597	23,4429265305252	0,000362283382679781	0,011403595139881	XM_040751690.1	guanylate-binding protein 1 (LOC101834839), transcript variant X7, mRNA
XM-040744146.1	-0,476125332999361	1,56569484525591	23,4410982370494	0,000362402387919949	0,011403595139881	XM_040744146.1	ribosomal protein S6 kinase A3 (Rps6ka3), transcript variant X4, mRNA
XM-040754482.1	-0,456335014026292	1,37269705552098	23,4364785567321	0,000362703289558091	0,0114065640447358	XM_040754482.1	KIAA1109 ortholog (Kiaa1109), transcript variant X8, mRNA
XM-040741475.1	-0,749851303665418	2,05520035057758	23,4307512110528	0,000363076742052828	0,011411809905023	XM_040741475.1	neutral sphingomyelinase activation associated factor (Nsmaf), transcript variant X3, mRNA
XM-040734198.1	0,806622959315421	0,744198714020503	23,4251561013136	0,000363442003833702	0,0114164124006662	XM_040734198.1	vomeronasal type-2 receptor 116-like (LOC121135425), transcript variant X2, mRNA
XM-040750965.1	-7,49162391592357	1,51713692379556	18,5325901608784	0,000363863230630194	0,0114164124006662	XM_040750965.1	apolipoprotein D (Apod), mRNA
XM-005075583.4	0,460030395841016	12,1238698940651	23,4103229638158	0,000364412414993468	0,0114164124006662	XM_005075583.4	ribosomal protein lateral stalk subunit P1 (Rplp1), mRNA
XM-013115714.3	0,560679602544945	6,66884827100751	23,4052974908535	0,000364741873639898	0,0114164124006662	XM_013115714.3	cytochrome c oxidase subunit 4 isoform 1, mitochondrial (LOC101839655), transcript variant X4, mRNA
XM-013114896.3	0,681909207663416	0,115939637703133	26,892502522709	0,000364869530236574	0,0114164124006662	XM_013114896.3	LYR motif containing 1 (Lyrm1), transcript variant X2, mRNA
XM-040745157.1	-0,445198404391887	1,24746469530398	23,401511104167	0,000364990329348267	0,0114164124006662	XM_040745157.1	bromodomain containing 3 (Brd3), transcript variant X5, mRNA
XM-013116855.3	-1,72764412921077	0,649325792596094	23,3989501487851	0,000365158486065089	0,0114164124006662	XM_013116855.3	B and T lymphocyte associated (Btla), transcript variant X1, mRNA
XM-013110403.3	-0,512668760372354	2,13770387125367	23,3976684101213	0,000365242681041102	0,0114164124006662	XM_013110403.3	vestigial like family member 4 (Vgll4), transcript variant X2, mRNA
XM-040758068.1	-0,531310327291259	0,893853195828082	23,7656982119616	0,000365891979850181	0,0114164124006662	XM_040758068.1	family with sequence similarity 13 member B (Fam13b), transcript variant X4, mRNA
XM-021234487.2	-0,531310367676355	0,901701846704415	23,5556936873431	0,000365891979850182	0,0114164124006662	XM_021234487.2	family with sequence similarity 13 member B (Fam13b), transcript variant X3, mRNA
XM-040758067.1	-0,531310334960885	0,89534057612786	24,2500256305325	0,000365891979850182	0,0114164124006662	XM_040758067.1	family with sequence similarity 13 member B (Fam13b), transcript variant X2, mRNA
XM-040736525.1	-0,515057242678957	1,99762387162052	23,3860376800083	0,000366007714086562	0,0114164124006662	XM_040736525.1	MON1 homolog B, secretory trafficking associated (Mon1b), transcript variant X2, mRNA
XM-040734040.1	1,4965936836313	1,12892144644594	23,3846094525541	0,000366101786793872	0,0114164124006662	XM_040734040.1	leukocyte immunoglobulin-like receptor subfamily A member 2 (LOC121135368), transcript variant X4, mRNA
XM-040739453.1	1,19824044369238	-0,551729826129014	23,3841325079676	0,000366133207846839	0,0114164124006662	XM_040739453.1	kinesin family member 15 (Kif15), transcript variant X2, mRNA
XM-005066948.4	0,561806108335724	5,3390253288867	23,3812357659055	0,000366324112233457	0,0114164124006662	XM_005066948.4	thioredoxin 2 (Txn2), transcript variant X2, mRNA
XM-040744173.1	2,67861865197305	1,50953312673726	23,3427124426534	0,000368873955353895	0,0114893938581294	XM_040744173.1	cyclin-G1 (LOC121139968), mRNA
XM-040737790.1	0,500335364948461	5,32999764930624	23,3394759102248	0,000369089118184429	0,0114896152551392	XM_040737790.1	charged multivesicular body protein 3 (LOC106021602), transcript variant X2, mRNA
XM-040732133.1	-0,415638709844476	2,05081181636235	23,3287413986545	0,000369803787639825	0,0114926656155695	XM_040732133.1	pericentrin (Pcnt), transcript variant X3, mRNA
XM-040742448.1	-0,519543381636013	4,93841447698911	18,4703435198201	0,000369984638400986	0,0114926656155695	XM_040742448.1	REST corepressor 1 (Rcor1), mRNA
XM-013123981.3	0,528303782077958	2,36418446558691	23,3224598128621	0,000370222741705291	0,0114926656155695	XM_013123981.3	inositol polyphosphate-1-phosphatase (Inpp1), transcript variant X3, mRNA
XM-021225953.2	0,531130998396287	3,47512249310272	23,3206824438574	0,000370341384519918	0,0114926656155695	XM_021225953.2	succinate dehydrogenase complex assembly factor 2 (Sdhaf2), transcript variant X1, mRNA
XR-005880747.1	1,00532499797299	-0,178251041605513	23,3193055977139	0,000370433322044991	0,0114926656155695	XR_005880747.1	RNA exonuclease 5 (Rexo5), transcript variant X3, misc_RNA
XM-005065796.4	1,12823506957229	1,7071860375184	18,4658012945424	0,000370435766980185	0,0114926656155695	XM_005065796.4	A-kinase anchoring protein 7 (Akap7), transcript variant X5, mRNA
XM-005075251.4	1,20766909299575	2,37397674893813	18,4486983613019	0,000372139879129227	0,0115368204343813	XM_005075251.4	establishment of sister chromatid cohesion N-acetyltransferase 2 (Esco2), mRNA
XM-005063565.4	0,685971941837836	3,85747552445302	18,4460301410811	0,000372406518168929	0,0115368204343813	XM_005063565.4	solute carrier family 25 member 28 (Slc25a28), transcript variant X1, mRNA
XM-040738910.1	-0,636253766156452	1,47190495198346	23,2886722899405	0,000372485709736743	0,0115368204343813	XM_040738910.1	ETS transcription factor ELK4 (Elk4), transcript variant X3, mRNA
XM-040750808.1	-0,960481783414134	1,83793321098696	23,2708111666183	0,000373688480139204	0,0115675855533674	XM_040750808.1	zinc finger and BTB domain containing 20 (Zbtb20), transcript variant X9, mRNA
XR-002383598.2	1,90584903416085	0,992454673570437	23,2419296821753	0,00037564293056567	0,0116215715392485	XR_002383598.2	uncharacterized LOC110341632 (LOC110341632), transcript variant X1, ncRNA
XM-040741553.1	-0,50662913937977	3,12072571569987	23,2379483942774	0,00037591328088343	0,0116234238653452	XM_040741553.1	protein-L-isoaspartate (D-aspartate) O-methyltransferase domain containing 1 (Pcmtd1), transcript variant X2, mRNA
XM-040754443.1	0,577284284469127	7,48010738397416	18,4042076038157	0,000376613648155265	0,0116385630138368	XM_040754443.1	NADH:ubiquinone oxidoreductase subunit C1 (Ndufc1), mRNA
XM-013113013.3	1,13915311705419	4,02442709036614	23,1884834084229	0,000379291149006798	0,0117091923387439	XM_013113013.3	ALG9 alpha-1,2-mannosyltransferase (Alg9), transcript variant X3, mRNA
XM-013114433.3	0,703780597152443	1,23239392375176	23,1880163305147	0,000379323212625178	0,0117091923387439	XM_013114433.3	replication factor C subunit 4 (Rfc4), transcript variant X3, mRNA
XM-040758313.1	-0,525260127161313	3,97162678575224	23,1794689644202	0,000379910522751448	0,0117207702281709	XM_040758313.1	chromodomain helicase DNA binding protein 1 (Chd1), transcript variant X2, mRNA
XM-040744309.1	-0,43239939035755	2,42449216514816	23,1758628012185	0,000380158627995903	0,0117217159805335	XM_040744309.1	ATRX chromatin remodeler (Atrx), transcript variant X7, mRNA
XM-040740036.1	0,71649122713064	1,65913893795238	23,172855242591	0,000380365693124656	0,0117217159805335	XM_040740036.1	protein phosphatase 2 regulatory subunit B''alpha (Ppp2r3a), transcript variant X2, mRNA
XM-005068014.4	-0,757798212279263	3,90910940951891	18,3592269297198	0,000381197258098056	0,0117295098377928	XM_005068014.4	suppressor of cytokine signaling 2 (Socs2), mRNA
XR-005878396.1	-0,391267345813428	3,05083673060976	23,1599623500016	0,000381254833384472	0,0117295098377928	XR_005878396.1	LUC7 like 3 pre-mRNA splicing factor (Luc7l3), transcript variant X6, misc_RNA
XM-040750806.1	-0,858895363969125	1,7663460743634	23,159948389521	0,000381255797458317	0,0117295098377928	XM_040750806.1	zinc finger and BTB domain containing 20 (Zbtb20), transcript variant X7, mRNA
XM-040756691.1	-0,559696621026735	1,49000042566067	23,1527891648435	0,000381750568208979	0,0117381923044391	XM_040756691.1	microtubule actin crosslinking factor 1 (Macf1), transcript variant X9, mRNA
XM-021224676.2	-0,515146284245134	0,914338999268884	18,3513561501684	0,000382005632461621	0,0117394986349808	XM_021224676.2	ubiquitin specific peptidase 45 (Usp45), transcript variant X4, mRNA
XM-040755837.1	-0,523912307185753	3,71455215365288	18,3454877586348	0,00038260958443293	0,0117515192940624	XM_040755837.1	SMG1 nonsense mediated mRNA decay associated PI3K related kinase (Smg1), transcript variant X1, mRNA
XM-040750047.1	-0,957954084689926	-0,0460098955284799	18,3424865350212	0,000382918866950051	0,0117534859464919	XM_040750047.1	SLAIN motif family member 1 (Slain1), transcript variant X1, mRNA
XM-005081601.4	-1,83582147141404	0,311904211365034	18,7423771339909	0,000383171808207796	0,0117534859464919	XM_005081601.4	NADPH oxidase organizer 1 (Noxo1), transcript variant X1, mRNA
XM-040740283.1	-0,501006406601206	2,49545046320712	23,1302644954174	0,000383312114110385	0,0117534859464919	XM_040740283.1	pleckstrin homology domain interacting protein (LOC101834187), transcript variant X3, mRNA
XM-005066431.4	-1,18335484952327	3,76570871168374	23,1142834528106	0,000384424520656192	0,0117753851074895	XM_005066431.4	SRY-box transcription factor 4 (Sox4), mRNA
XM-040735795.1	-0,739459953929721	3,1733234610226	18,327641414509	0,000384452762364254	0,0117753851074895	XM_040735795.1	kinectin 1 (Ktn1), transcript variant X3, mRNA
XM-040752453.1	-0,500071124584201	2,54521716206869	23,1086202724525	0,000384819623056783	0,0117800880619112	XM_040752453.1	KH domain containing 4, pre-mRNA splicing factor (Khdc4), transcript variant X2, mRNA
XM-040737858.1	1,68842634563709	2,94426137421488	18,3217385215445	0,000385064576271638	0,0117810560443351	XM_040737858.1	CD55 molecule (Cromer blood group) (Cd55), transcript variant X2, mRNA
XM-040745059.1	1,03284524381376	3,95153960132629	18,3130549830357	0,000385966553285358	0,0117909929571036	XM_040745059.1	phytanoyl-CoA dioxygenase domain containing 1 (Phyhd1), transcript variant X1, mRNA
XM-040748019.1	0,694431858518703	5,58187432092282	18,3127022362557	0,000386003243200659	0,0117909929571036	XM_040748019.1	ubiquinol-cytochrome-c reductase complex assembly factor 3 (LOC121141172), mRNA
XM-040750423.1	-0,570863893424274	1,87498728207817	23,0913147928292	0,000386029901246619	0,0117909929571036	XM_040750423.1	tetratricopeptide repeat domain 3 (Ttc3), transcript variant X4, mRNA
XM-040729853.1	-1,01021558622605	0,906544469655267	23,0865655881104	0,000386362815755529	0,0117946379973927	XM_040729853.1	F-box and leucine rich repeat protein 12 (Fbxl12), transcript variant X6, mRNA
XM-040756507.1	-0,512794804405849	0,870066100458163	24,55343342494	0,000387826949939824	0,011826259239922	XM_040756507.1	pumilio RNA binding family member 1 (Pum1), transcript variant X13, mRNA
XM-040756503.1	-0,513719272904391	0,877223824511511	25,9700853203583	0,000387826949940219	0,011826259239922	XM_040756503.1	pumilio RNA binding family member 1 (Pum1), transcript variant X9, mRNA
XM-040729635.1	-0,652854513610865	0,790371518346544	23,0513547000956	0,000388841502806994	0,0118458537980746	XM_040729635.1	mannosidase alpha class 2A member 2 (Man2a2), transcript variant X2, mRNA
XM-013112262.3	0,574455865468693	3,45821449629882	23,0495470433471	0,000388969251788433	0,0118458537980746	XM_013112262.3	inosine triphosphatase (Itpa), transcript variant X2, mRNA
XM-040748078.1	-0,481707980774789	2,60367088985599	23,0475131871106	0,000389113044866495	0,0118458537980746	XM_040748078.1	nuclear RNA export factor 1 (Nxf1), transcript variant X2, mRNA
XM-040734418.1	-0,667041471203522	1,11054813834231	23,0191269861528	0,000391126406416661	0,0119005865939139	XM_040734418.1	POU class 2 homeobox 2 (Pou2f2), transcript variant X8, mRNA
XM-005063531.4	0,789925698666983	3,48091590231791	18,2500417447007	0,000392582340072655	0,0119383079009759	XM_005063531.4	deleted in primary ciliary dyskinesia homolog (mouse) (Dpcd), transcript variant X1, mRNA
XR-002384718.2	-0,805211228059942	1,1211789539698	22,9686777774998	0,000394734612211794	0,0119971514720881	XR_002384718.2	uncharacterized LOC110342597 (LOC110342597), ncRNA
XM-040754477.1	-0,452202946987736	1,37689009530032	22,9603492469268	0,00039533399657351	0,0120087594206686	XM_040754477.1	KIAA1109 ortholog (Kiaa1109), transcript variant X3, mRNA
XM-040734038.1	0,652692692984215	6,0484253208739	22,9546975913033	0,000395741335375981	0,0120145241917555	XM_040734038.1	leukocyte immunoglobulin-like receptor subfamily A member 2 (LOC121135368), transcript variant X2, mRNA
XM-040737637.1	-0,42921764041782	4,55752553578318	18,2148091649055	0,000396336052085216	0,0120259682089857	XM_040737637.1	SMAD family member 4 (Smad4), transcript variant X1, mRNA
XM-040739595.1	-0,55444934963952	2,70907191021131	22,9395838918602	0,000396833043468866	0,0120285883587569	XM_040739595.1	SET domain containing 2, histone lysine methyltransferase (Setd2), transcript variant X3, mRNA
XM-040752748.1	0,52976020488046	2,63431275909682	22,9392385070159	0,000396858032552062	0,0120285883587569	XM_040752748.1	abraxas 2, BRISC complex subunit (Abraxas2), transcript variant X2, mRNA
XM-040733172.1	-0,521332756584567	3,68201832099252	18,1990424145345	0,000398028705487426	0,0120574532264606	XM_040733172.1	ubiquitin specific peptidase 34 (Usp34), transcript variant X1, mRNA
XM-040736586.1	-0,846987940815346	0,010127525071366	22,9177785567487	0,000398414285051283	0,01206251670925	XM_040736586.1	glucose-fructose oxidoreductase domain containing 2 (Gfod2), transcript variant X4, mRNA
XM-040743065.1	-0,747139049564964	0,905781448737893	18,1818351549422	0,000399885140585439	0,0121004147965426	XM_040743065.1	Ral GTPase activating protein catalytic subunit alpha 1 (Ralgapa1), transcript variant X2, mRNA
XM-040748277.1	-1,83242777564058	0,310961650254408	18,575474715403	0,000400157898333902	0,0121020371180676	XM_040748277.1	NADPH oxidase organizer 1 (Noxo1), transcript variant X2, mRNA
XM-040731288.1	0,845836057316525	2,78223465969442	18,1758270803712	0,000400535587255105	0,0121068293763415	XM_040731288.1	CGRP receptor component (LOC101825039), transcript variant X1, mRNA
XM-040755276.1	-1,25197421963871	4,02876196189038	18,1730260951286	0,000400839227820671	0,0121093793857597	XM_040755276.1	neuropilin 1 (Nrp1), transcript variant X1, mRNA
XM-005064082.4	0,592044675956739	5,73008190506443	18,1561776224763	0,000402671068068293	0,012158068377804	XM_005064082.4	aryl hydrocarbon receptor interacting protein (LOC101830383), mRNA
XM-021232049.2	-0,477090869421807	1,24941519388059	22,8346389524687	0,000404510853085964	0,0122069439075515	XM_021232049.2	ERCC excision repair 6 like 2 (Ercc6l2), transcript variant X2, mRNA
XM-040749657.1	1,14504873143656	-0,571254027826244	22,8273236522445	0,000405052451798155	0,0122146089395338	XM_040749657.1	cell division cycle 6 (Cdc6), transcript variant X3, mRNA
XM-040740703.1	1,8458722789856	3,47654119531899	22,8252352936745	0,000405207221085504	0,0122146089395338	XM_040740703.1	mast cell protease 8-like (LOC121137865), mRNA
XM-040733105.1	-0,804087601123595	3,33274481558138	18,1242076215863	0,00040617250865706	0,0122326256907635	XM_040733105.1	cAMP-dependent protein kinase inhibitor gamma (Pkig), transcript variant X3, mRNA
XM-021234836.2	0,819280873438477	4,2919031556872	22,8085589477406	0,000406445583216292	0,0122326256907635	XM_021234836.2	G protein subunit alpha 15 (Gna15), transcript variant X2, mRNA
XM-040750804.1	-0,87177290779094	1,86195579927729	22,8079572971018	0,000406490343128616	0,0122326256907635	XM_040750804.1	zinc finger and BTB domain containing 20 (Zbtb20), transcript variant X4, mRNA
XM-040729441.1	-1,7799992616737	0,862585036337136	22,8037280824567	0,000406805138137561	0,0122326256907635	XM_040729441.1	AF4/FMR2 family member 3 (Aff3), transcript variant X2, mRNA
XM-040756045.1	0,766651767310471	4,66359667056678	22,80228717437	0,000406912454619957	0,0122326256907635	XM_040756045.1	docking protein 3 (Dok3), transcript variant X1, mRNA
XM-040754476.1	-0,428675627820116	1,36586539715293	22,7880778850632	0,0004079725040336	0,0122553921702897	XM_040754476.1	KIAA1109 ortholog (Kiaa1109), transcript variant X2, mRNA
XM-005069832.4	-0,992879309694573	0,580684963316519	22,7861896379661	0,000408113613667297	0,0122553921702897	XM_005069832.4	BAR/IMD domain containing adaptor protein 2 (Baiap2), transcript variant X6, mRNA
XM-040730635.1	-0,501996705739169	1,50900198716848	22,7793530638522	0,000408624989115711	0,0122640795646337	XM_040730635.1	PHD finger protein 20 like 1 (Phf20l1), transcript variant X9, mRNA
XM-040756054.1	0,89492088377564	3,24091805431895	22,7739156483846	0,000409032239528384	0,0122674313991421	XM_040756054.1	pterin-4 alpha-carbinolamine dehydratase 2 (Pcbd2), transcript variant X4, mRNA
XM-013123979.3	-0,488692495932366	1,38951495651795	22,7719317402078	0,000409180947363822	0,0122674313991421	XM_013123979.3	major facilitator superfamily domain containing 6 (Mfsd6), transcript variant X4, mRNA
XM-005064280.4	-0,522758413603787	2,62100312701568	18,0823152434228	0,000410811778586189	0,0123096417040932	XM_005064280.4	erythroid differentiation regulatory factor 1 (Edrf1), mRNA
XM-040733349.1	1,06493223598062	1,01343901903067	22,7223635223666	0,000412916919536831	0,0123660108267364	XM_040733349.1	L-lactate dehydrogenase C chain (LOC101841250), transcript variant X2, mRNA
XM-013118466.3	-0,504776524086222	3,24381811945683	22,7068993508295	0,000414090565538473	0,0123944376104589	XM_013118466.3	praja ring finger ubiquitin ligase 2 (Pja2), transcript variant X2, mRNA
XM-005075304.4	0,595921236861994	6,8401384756785	18,0509618869421	0,000414322298765078	0,012394655810944	XM_005075304.4	mitochondrial ribosomal protein L57 (Mrpl57), mRNA
XR-005877753.1	-1,05526282330723	0,682596437294707	22,697885482397	0,000414776458087659	0,01240152415887	XR_005877753.1	uncharacterized LOC121140825 (LOC121140825), ncRNA
XM-005081599.4	0,603633559531443	7,73652366833349	18,0362100977137	0,000415985476022852	0,0124304503651963	XM_005081599.4	NADH:ubiquinone oxidoreductase subunit B10 (Ndufb10), mRNA
XM-040754662.1	-1,17884420860046	1,2660053637832	22,6793099719279	0,000416194095415905	0,0124304503651963	XM_040754662.1	diacylglycerol kinase alpha (Dgka), transcript variant X3, mRNA
XM-005070132.4	0,506562493741697	9,64930048099623	18,0293765126784	0,000416758425319503	0,0124405769080239	XM_005070132.4	ribosomal protein L27 (Rpl27), mRNA
XM-013116856.3	-1,5875511982143	0,632189449980768	22,660548147403	0,000417631673891766	0,0124507855139243	XM_013116856.3	B and T lymphocyte associated (Btla), transcript variant X5, mRNA
XM-040745155.1	-0,442355557418001	1,33777289524846	22,659982718871	0,000417675087998055	0,0124507855139243	XM_040745155.1	bromodomain containing 3 (Brd3), transcript variant X3, mRNA
XM-040732945.1	0,437424689003493	8,37027342719682	18,0203945937803	0,000417776791925643	0,0124507855139243	XM_040732945.1	tyrosine 3-monooxygenase/tryptophan 5-monooxygenase activation protein beta (Ywhab), mRNA
XM-005065769.4	0,790921555672432	5,55103238477673	18,0135922550058	0,000418549871093683	0,0124648345342423	XM_005065769.4	HD domain containing 2 (Hddc2), mRNA
XM-013117615.3	0,733501870489383	5,12550046596191	22,646658881053	0,000418699624457109	0,0124648345342423	XM_013117615.3	ribonuclease/angiogenin inhibitor 1 (Rnh1), transcript variant X3, mRNA
XM-040755435.1	-0,646446086310097	0,31694773260875	54,1059836599504	0,000418998434732241	0,0124670094610201	XM_040755435.1	MLLT10 histone lysine methyltransferase DOT1L cofactor (Mllt10), transcript variant X13, mRNA
XM-013117611.3	0,736758330492073	5,1230906255867	22,6350881227248	0,000419591729214838	0,0124712564610852	XM_013117611.3	ribonuclease/angiogenin inhibitor 1 (Rnh1), transcript variant X2, mRNA
XM-040755433.1	-0,635600740337682	0,372152995561365	48,9323497730382	0,000419818661472499	0,0124712564610852	XM_040755433.1	MLLT10 histone lysine methyltransferase DOT1L cofactor (Mllt10), transcript variant X11, mRNA
XM-040755432.1	-0,63560073452413	0,370812707749026	49,1994588824558	0,000419818661472499	0,0124712564610852	XM_040755432.1	MLLT10 histone lysine methyltransferase DOT1L cofactor (Mllt10), transcript variant X10, mRNA
XM-013114900.3	0,78434484658488	2,03482038702883	22,6284385733783	0,000420105409035749	0,0124730651121453	XM_013114900.3	heat shock protein family B (small) member 11 (Hspb11), transcript variant X1, mRNA
XM-005086688.4	1,69487659567229	-0,293456592734568	22,6193959492653	0,000420805128416246	0,0124871264973986	XM_005086688.4	histone H2B type 1-C/E/F/G/I (LOC101844254), mRNA
XM-040751783.1	-1,6815320047529	1,23633082466587	17,9890662779749	0,000421350396779633	0,0124965920041667	XM_040751783.1	lymphoid enhancer binding factor 1 (Lef1), transcript variant X4, mRNA
XM-040731196.1	0,585351624826667	5,63863709313359	17,9773320175734	0,000422697615212737	0,0125272675319831	XM_040731196.1	zinc finger HIT-type containing 1 (Znhit1), transcript variant X2, mRNA
XM-005078613.4	-0,648566132920855	3,48839228435764	22,5932186989202	0,000422838379683046	0,0125272675319831	XM_005078613.4	ADP ribosylation factor like GTPase 2 binding protein (LOC101826818), transcript variant X1, mRNA
XM-040742987.1	-0,535465860414821	1,46876796077981	22,5741980741483	0,000424322925414321	0,0125645089721611	XM_040742987.1	MAX interactor 1, dimerization protein (Mxi1), transcript variant X5, mRNA
XM-040757014.1	0,539608214785611	3,43531715600473	17,9600840193162	0,00042468653103925	0,0125656316311257	XM_040757014.1	CXXC motif containing zinc binding protein (Czib), transcript variant X1, mRNA
XM-040757163.1	-0,665575912362319	2,24286979094902	22,5678987541861	0,000424815917994198	0,0125656316311257	XM_040757163.1	tumor suppressor candidate 1 (Tusc1), mRNA
XM-005067463.4	1,27904746991811	6,23695395404583	17,9551966931672	0,000425251984001587	0,0125717963407407	XM_005067463.4	SLP adaptor and CSK interacting membrane protein (LOC101836182), mRNA
XM-040747680.1	-0,977578104875363	2,05822352794985	22,55508381424	0,000425820888123442	0,0125766618472711	XM_040747680.1	coiled-coil serine rich protein 2 (Ccser2), transcript variant X11, mRNA
XM-040754893.1	1,39965267085203	0,806396493449135	22,5544324615524	0,000425872042126557	0,0125766618472711	XM_040754893.1	GLI pathogenesis related 1 (Glipr1), transcript variant X5, mRNA
XM-005076313.3	-0,677277258343722	0,99911348969852	22,5472823188931	0,000426434048795105	0,0125865280121116	XM_005076313.3	solute carrier family 12 member 4 (Slc12a4), transcript variant X3, mRNA
XR-005874226.1	2,084178423939	-0,691381522589131	22,5398323361326	0,000427020540727996	0,0125962781194899	XR_005874226.1	uncharacterized LOC121137020 (LOC121137020), ncRNA
XM-040748409.1	0,643624813675635	6,17314742025156	17,9372016175635	0,000427341168011439	0,0125962781194899	XM_040748409.1	small nuclear ribonucleoprotein U11/U12 subunit 25 (Snrnp25), mRNA
XR-001197038.3	0,589495982829769	2,72204563232141	22,5344015181344	0,000427448667172319	0,0125962781194899	XR_001197038.3	zinc finger and BTB domain containing 8 opposite strand (Zbtb8os), transcript variant X3, misc_RNA
XM-040753076.1	-0,700855816692469	2,43934114327355	22,5258588828656	0,000428123117235251	0,0126094245473064	XM_040753076.1	diacylglycerol kinase delta (Dgkd), transcript variant X2, mRNA
XM-040750801.1	-0,936520919000877	1,82753205432066	22,5122191524521	0,000429202555207965	0,0126265016241404	XM_040750801.1	zinc finger and BTB domain containing 20 (Zbtb20), transcript variant X1, mRNA
XM-005065120.4	-0,954812867702573	3,61953104219756	17,9158636949814	0,000429833181172441	0,0126265016241404	XM_005065120.4	ubiquitin conjugating enzyme E2 E3 (Ube2e3), transcript variant X2, mRNA
XM-040754889.1	1,38849552802569	0,807698733981811	22,504105851795	0,000429846136704764	0,0126265016241404	XM_040754889.1	GLI pathogenesis related 1 (Glipr1), transcript variant X1, mRNA
XM-040754891.1	1,38849552802569	0,807698733981811	22,504105851795	0,000429846136704764	0,0126265016241404	XM_040754891.1	GLI pathogenesis related 1 (Glipr1), transcript variant X3, mRNA
XM-040754892.1	1,38849552802569	0,807698733981811	22,504105851795	0,000429846136704764	0,0126265016241404	XM_040754892.1	GLI pathogenesis related 1 (Glipr1), transcript variant X4, mRNA
XM-040749268.1	0,861409717003773	1,14463469662116	22,4935760251936	0,000430683081288866	0,0126443607023372	XM_040749268.1	ArfGAP with dual PH domains 2 (Adap2), transcript variant X4, mRNA
XM-013113996.3	1,02408915108749	0,34689454912152	22,4893448466636	0,000431019922585117	0,0126475261449737	XM_013113996.3	cilia and flagella associated protein 410 (Cfap410), transcript variant X1, mRNA
XR-002383537.2	0,784463175901999	0,221313737177445	22,4774893584505	0,000431965362948902	0,0126685370172545	XR_002383537.2	PIGB opposite strand 1 (Pigbos1), transcript variant X5, misc_RNA
XM-040746408.1	-0,697765724620074	2,26215367099664	17,8846572368457	0,00043350672958774	0,0127011676430413	XM_040746408.1	lysine acetyltransferase 14 (Kat14), transcript variant X2, mRNA
XM-040746273.1	0,897485566524487	1,70943669692987	22,4578360656234	0,000433537972749763	0,0127011676430413	XM_040746273.1	MER proto-oncogene, tyrosine kinase (Mertk), transcript variant X5, mRNA
XM-021225179.2	0,589554965202536	1,29176521817693	19,9981571265429	0,000433828682786421	0,0127029454815468	XM_021225179.2	CCR4-NOT transcription complex subunit 7 (Cnot7), transcript variant X4, mRNA
XM-013111681.3	0,938251271130362	4,28564098097919	22,4495909478082	0,000434199709116257	0,0127070719322926	XM_013111681.3	TNF superfamily member 13 (LOC106020722), transcript variant X1, mRNA
XM-005081804.4	0,685045426365436	8,60165921664489	17,8674865693348	0,000435542827941196	0,01273962771728	XM_005081804.4	cytochrome c oxidase subunit 6B1 (LOC101836746), mRNA
XM-040754282.1	0,843566263177245	3,88403831691946	22,427508138433	0,000435977823626106	0,0127456004933447	XM_040754282.1	transmembrane protein 219 (Tmem219), transcript variant X10, mRNA
XM-013111683.3	0,967954940956155	4,34087166378734	22,4191304307391	0,000436654613607001	0,012746778130258	XM_013111683.3	TNF superfamily member 13 (LOC106020722), transcript variant X2, mRNA
NM-001310558.1	2,57195694612771	4,41361934582629	22,4185832881021	0,000436698856801692	0,012746778130258	NM_001310558.1	serum amyloid A-3 protein-like (LOC101833293), mRNA
XM-040756508.1	-0,506998728489187	0,874701773669671	23,3980668640178	0,000436710564653921	0,012746778130258	XM_040756508.1	pumilio RNA binding family member 1 (Pum1), transcript variant X14, mRNA
XM-013120632.3	0,410618550021702	2,86563581700494	22,4145863297166	0,000437022218097089	0,0127491362769116	XM_013120632.3	Ras like without CAAX 1 (Rit1), transcript variant X1, mRNA
XM-013122801.3	0,569463786646568	6,2623226610141	17,8318149026517	0,000439806694254319	0,0128191665656379	XM_013122801.3	lysosomal associated membrane protein 2 (Lamp2), transcript variant X3, mRNA
XM-013127033.3	0,537480454005009	2,08520883403918	22,3793250284605	0,000439887017272992	0,0128191665656379	XM_013127033.3	G protein pathway suppressor 2 (Gps2), transcript variant X1, mRNA
XR-002383614.2	1,38496434766218	-0,615927582898207	22,3742759328056	0,000440299015068505	0,012824405489527	XR_002383614.2	uncharacterized LOC110341643 (LOC110341643), ncRNA
XM-040739791.1	-0,474806771279555	1,73854585614886	22,3675419361707	0,000440849196463178	0,0128336615843345	XM_040739791.1	SAFB like transcription modulator (Sltm), transcript variant X8, mRNA
XM-040756506.1	-0,50875452769103	0,870995315321275	23,9162908830105	0,000441719052138955	0,0128522091334677	XM_040756506.1	pumilio RNA binding family member 1 (Pum1), transcript variant X12, mRNA
NM-001281842.1	0,986669541914953	1,95930817893716	17,8132837008777	0,000442039962946324	0,0128547735196144	NM_001281842.1	caspase 7 (Casp7), mRNA
XM-040739346.1	0,635071503256004	3,6647861859092	22,3225385254598	0,000444546659875338	0,0129208656552398	XM_040739346.1	BH3 interacting domain death agonist (Bid), transcript variant X1, mRNA
XM-005075522.4	0,492398435637657	9,09361711562034	17,7832500115734	0,000445686144003757	0,0129471707608961	XM_005075522.4	peptidylprolyl isomerase B (Ppib), mRNA
XM-005075037.4	-0,414274257961843	5,41666534016583	17,7773700971369	0,000446403872656869	0,0129612026622518	XM_005075037.4	STT3 oligosaccharyltransferase complex catalytic subunit B (Stt3b), mRNA
XM-040735977.1	-0,820070742188288	1,55404911267804	22,2774899276401	0,000448283999947398	0,0130089519774541	XM_040735977.1	adenosine kinase (Adk), transcript variant X4, mRNA
XM-013114905.3	0,787587806243427	2,02543633901592	22,2692300286885	0,000448973218159787	0,0130221097687269	XM_013114905.3	heat shock protein family B (small) member 11 (Hspb11), transcript variant X6, mRNA
XM-040749521.1	-0,373552196084964	3,05397219401064	22,2482608433571	0,000450728459934302	0,0130661566779065	XM_040749521.1	LUC7 like 3 pre-mRNA splicing factor (Luc7l3), transcript variant X3, mRNA
XM-040738909.1	-0,638011360392927	1,49948844411018	22,2447143305552	0,000451026111786337	0,0130679254970035	XM_040738909.1	ETS transcription factor ELK4 (Elk4), transcript variant X2, mRNA
XM-013112756.3	0,916265018271777	-0,298448642214144	22,2409648802815	0,000451341044375653	0,0130701928865239	XM_013112756.3	SLC35A4 upstream open reading frame protein (LOC101831927), mRNA
XR-002383912.2	1,20701635508638	3,94029030296698	22,2367711321544	0,000451693598472881	0,0130732042503559	XR_002383912.2	uncharacterized LOC110341914 (LOC110341914), ncRNA
XM-021225070.2	0,698160392297013	3,65470033009823	22,2340979128172	0,000451918494023058	0,0130732042503559	XM_021225070.2	homeostatic iron regulator (Hfe), transcript variant X2, mRNA
XR-002384432.2	2,10778216923567	1,56506101902163	22,2286742025575	0,000452375186121941	0,0130795640201037	XR_002384432.2	uncharacterized LOC110342381 (LOC110342381), ncRNA
XM-040746850.1	-0,434372730175726	1,26058146219834	22,2234100154765	0,000452818959208088	0,0130855438007888	XM_040746850.1	eukaryotic translation initiation factor 4E nuclear import factor 1 (Eif4enif1), transcript variant X2, mRNA
XM-040730559.1	-0,53266942321241	2,0182798969565	22,2158274713124	0,000453459060767423	0,0130939100542758	XM_040730559.1	myocyte enhancer factor 2A (Mef2a), transcript variant X2, mRNA
XM-040737713.1	-0,684518893909584	2,6291142815904	22,2140479113305	0,000453609439682966	0,0130939100542758	XM_040737713.1	sorting nexin family member 30 (Snx30), transcript variant X2, mRNA
XM-013113052.3	0,591485436618537	2,36612371928098	22,2115598612118	0,000453819785670793	0,0130939100542758	XM_013113052.3	mitochondrial ribosomal protein L47 (Mrpl47), transcript variant X4, mRNA
XM-005080175.4	-0,865510910366281	1,59299734938438	17,7074435868651	0,000455038197268946	0,0131222085670915	XM_005080175.4	ADAM metallopeptidase domain 15 (Adam15), transcript variant X1, mRNA
XM-040756051.1	0,876446378611858	3,68711408902611	22,1894418780099	0,000455694689731414	0,0131325595459233	XM_040756051.1	pterin-4 alpha-carbinolamine dehydratase 2 (Pcbd2), transcript variant X1, mRNA
XM-040739941.1	0,674519936301227	3,45128921226039	17,6986595628793	0,00045613582898161	0,0131325595459233	XM_040739941.1	PIGB opposite strand 1 (Pigbos1), transcript variant X4, mRNA
XM-040746511.1	0,393383628912253	3,69426596116766	17,6974721743665	0,000456284427055516	0,0131325595459233	XM_040746511.1	transmembrane 9 superfamily member 4 (Tm9sf4), transcript variant X1, mRNA
XM-040755819.1	0,625398315221016	1,85888650705727	22,1795361094508	0,000456537304367453	0,0131325595459233	XM_040755819.1	enoyl-CoA delta isomerase 2 (Eci2), transcript variant X2, mRNA
XM-005075515.4	-0,694545428936092	1,87708984470177	22,1789623668044	0,000456586164134663	0,0131325595459233	XM_005075515.4	F-box and leucine rich repeat protein 22 (Fbxl22), transcript variant X1, mRNA
XM-013122266.3	-0,460236734439463	2,18209640939587	22,172821039885	0,000457109538928901	0,013140768962941	XM_013122266.3	chromosome unknown C1orf198 homolog (CUNH1orf198), transcript variant X2, mRNA
XM-040747817.1	-0,514391759887614	1,39069457913939	22,1644626571282	0,000457822976439426	0,0131544308277268	XM_040747817.1	polybromo 1 (Pbrm1), transcript variant X8, mRNA
XM-013113053.3	0,605217163336944	2,37015523470844	22,1514492348133	0,000458936328162522	0,0131795630714754	XM_013113053.3	mitochondrial ribosomal protein L47 (Mrpl47), transcript variant X5, mRNA
XM-013125417.3	-1,39426790633263	3,57704101283644	17,6730452462672	0,000459353302718482	0,0131834723260812	XM_013125417.3	hereditary hemochromatosis protein homolog (LOC101843916), transcript variant X1, mRNA
XM-021232427.2	-0,37529416780788	2,26773062479386	22,1442930592014	0,000459549909961362	0,0131834723260812	XM_021232427.2	pumilio RNA binding family member 2 (Pum2), transcript variant X9, mRNA
XM-040756696.1	-0,555901624788586	1,61464684252738	22,1218563566526	0,000461479861465778	0,0132319646259533	XM_040756696.1	microtubule actin crosslinking factor 1 (Macf1), transcript variant X14, mRNA
XM-013113399.3	0,928893580425317	5,3341478364615	22,1118349351998	0,000462344924160397	0,0132498889942054	XM_013113399.3	ATP-binding cassette sub-family A member 6 (LOC101833744), transcript variant X1, mRNA
XM-013110853.2	0,612138535298954	2,69752605796802	22,0899040466262	0,000464244615401516	0,0132871094403348	XM_013110853.2	interferon regulatory factor 2 (Irf2), transcript variant X4, mRNA
XM-040729219.1	-1,13820164824905	2,958471834416	17,6343049721824	0,000464267389117938	0,0132871094403348	XM_040729219.1	SATB homeobox 1 (Satb1), transcript variant X1, mRNA
XM-040756275.1	2,25820249724526	5,32365706274042	17,6335360208705	0,000464365515352857	0,0132871094403348	XM_040756275.1	cytidine deaminase (Cda), mRNA
XM-040741142.1	0,930144747971937	0,149651874788435	22,084055937629	0,000464752720550146	0,0132913020402182	XM_040741142.1	H-2 class I histocompatibility antigen, Q10 alpha chain-like (LOC101830573), transcript variant X3, mRNA
XM-005082769.4	0,448595518187616	6,31298548982788	17,622444802391	0,000465783427264262	0,0133138840513673	XM_005082769.4	NADH:ubiquinone oxidoreductase subunit S4 (Ndufs4), transcript variant X1, mRNA
XM-013114994.3	0,624378613605427	2,36964486225392	17,6152164963264	0,000466710079626076	0,0133334699623748	XM_013114994.3	Yip1 domain family member 1 (Yipf1), transcript variant X1, mRNA
XR-005878843.1	-0,91853443918585	0,626918734321529	22,0358257517632	0,000468967885799	0,013375088616196	XR_005878843.1	uncharacterized LOC110341608 (LOC110341608), ncRNA
XM-040756695.1	-0,558393050051279	1,61522509122082	22,0356097008731	0,00046898686773127	0,013375088616196	XM_040756695.1	microtubule actin crosslinking factor 1 (Macf1), transcript variant X13, mRNA
XM-040758254.1	-0,757435290809316	0,291243861407571	22,0348618095117	0,000469052583331333	0,013375088616196	XM_040758254.1	afadin, adherens junction formation factor (Afdn), transcript variant X19, mRNA
XM-040734037.1	1,51572261387147	1,12612603725818	22,0339167248279	0,000469135641198965	0,013375088616196	XM_040734037.1	leukocyte immunoglobulin-like receptor subfamily A member 2 (LOC121135368), transcript variant X1, mRNA
XM-040740196.1	3,58143005876049	1,79757737764198	17,5849219136995	0,000470616034180282	0,0134103714507595	XM_040740196.1	phospholipid scramblase 2 (LOC101829278), transcript variant X4, mRNA
XM-040749631.1	-0,487565753335016	2,70370896466356	22,0006317906332	0,000472071793852749	0,0134449163196102	XM_040749631.1	cyclin dependent kinase 12 (Cdk12), transcript variant X3, mRNA
XR-005880808.1	-1,28466486953378	0,693803233922303	21,9921307643633	0,000472825114323095	0,0134594299553498	XR_005880808.1	cytidine monophosphate-N-acetylneuraminic acid hydroxylase (LOC101827296), transcript variant X9, misc_RNA
XM-005080988.4	0,701849212079247	2,97424843044239	17,5632673656295	0,000473430180715007	0,0134697106129858	XM_005080988.4	3-oxoacyl-ACP synthase, mitochondrial (Oxsm), transcript variant X1, mRNA
XM-040752918.1	-0,512547617770804	3,76543279526415	21,974551431068	0,000474387349996252	0,0134899933142086	XM_040752918.1	ankyrin repeat domain 12 (Ankrd12), transcript variant X4, mRNA
XM-021234518.2	-0,704852734317745	0,755487696299696	21,9631119312987	0,0004754071765199	0,0135078679910155	XM_021234518.2	APC regulator of WNT signaling pathway (Apc), transcript variant X3, mRNA
XM-040746851.1	-0,466780274957282	1,28293480372697	21,9601842774635	0,000475668585200465	0,0135078679910155	XM_040746851.1	eukaryotic translation initiation factor 4E nuclear import factor 1 (Eif4enif1), transcript variant X3, mRNA
XM-040751229.1	0,406885947601178	3,57906271981431	21,9592758435123	0,000475749732770627	0,0135078679910155	XM_040751229.1	ubiquitin conjugating enzyme E2 V2 (Ube2v2), transcript variant X3, mRNA
XM-021234784.2	0,720428496967544	3,69805340224087	17,5428141280246	0,000476105322114823	0,0135110176302513	XM_021234784.2	INO80 complex subunit C (Ino80c), transcript variant X1, mRNA
XM-040750807.1	-0,947783530346654	1,84468689622036	21,9458106179352	0,000476954429150738	0,0135215006863714	XM_040750807.1	zinc finger and BTB domain containing 20 (Zbtb20), transcript variant X8, mRNA
XM-040752173.1	0,701390232063474	1,31298145365996	21,9456990710315	0,000476964423747854	0,0135215006863714	XM_040752173.1	flavin containing dimethylaniline monoxygenase 5 (Fmo5), transcript variant X1, mRNA
XM-021226479.2	0,880751875922231	1,37875507975415	21,9428049833164	0,000477223819018427	0,0135219128688936	XM_021226479.2	SH3 domain binding protein 2 (Sh3bp2), transcript variant X3, mRNA
XM-040756382.1	-1,2887116921939	-0,529014378295749	21,9371339419098	0,000477732586749905	0,0135293868567573	XM_040756382.1	platelet activating factor acetylhydrolase 2 (Pafah2), transcript variant X2, mRNA
XM-040755426.1	-0,605776859821424	0,48583808778121	41,2620151405736	0,000478888606081568	0,0135543501910853	XM_040755426.1	MLLT10 histone lysine methyltransferase DOT1L cofactor (Mllt10), transcript variant X4, mRNA
XM-013113634.3	-0,416895605335885	1,90767590498697	21,9218717215176	0,000479104946635494	0,0135543501910853	XM_013113634.3	cAMP responsive element binding protein 1 (Creb1), transcript variant X5, mRNA
XM-005080415.4	-0,568618426417472	3,22404208329309	17,5059014975783	0,000480975685718205	0,0136003078689719	XM_005080415.4	GRB10 interacting GYF protein 1 (Gigyf1), mRNA
XM-040729658.1	-0,714402088313122	1,95474033296327	17,4948458169003	0,000482445117881446	0,0136234145173631	XM_040729658.1	RCC1 domain containing 1 (Rccd1), transcript variant X3, mRNA
XM-005084892.4	0,551774040603223	10,2390740473005	17,4943239273687	0,000482514605954209	0,0136234145173631	XM_005084892.4	ribosomal protein L10a (Rpl10a), transcript variant X1, mRNA
XM-040743118.1	-0,363217893429017	2,76697166359478	21,8839695958593	0,000482532934882698	0,0136234145173631	XM_040743118.1	HECT domain E3 ubiquitin protein ligase 1 (Hectd1), transcript variant X2, mRNA
XM-021233097.2	-0,824080627281365	1,35694585714408	21,8789830005768	0,000482986058160198	0,013629239691282	XM_021233097.2	ADAM metallopeptidase domain 15 (Adam15), transcript variant X4, mRNA
XM-040748310.1	0,960837105113206	2,82374193556141	17,4882146860145	0,000483328858049825	0,0136319473222388	XM_040748310.1	solute carrier family 25 member 39-like (LOC121141262), transcript variant X2, mRNA
XM-040734041.1	1,49071729748084	1,12943409021021	21,8665772451958	0,000484115496136913	0,0136471639401046	XM_040734041.1	leukocyte immunoglobulin-like receptor subfamily A member 2 (LOC121135368), transcript variant X5, mRNA
XM-013112734.3	0,610148098432163	4,2177396721766	21,860280608941	0,000484689925966114	0,0136544615699036	XM_013112734.3	steroid receptor RNA activator 1 (Sra1), transcript variant X2, mRNA
XM-013117451.3	-0,452658329828865	1,18182683445187	21,8583207479307	0,000484868881982127	0,0136544615699036	XM_013117451.3	casein kinase 1 gamma 1 (Csnk1g1), transcript variant X6, mRNA
XM-013119848.3	-0,378652222439659	2,26060965724295	21,8510306570128	0,00048553521911991	0,0136662573601824	XM_013119848.3	pumilio RNA binding family member 2 (Pum2), transcript variant X4, mRNA
XM-040756714.1	-0,577334425490131	2,12652303352509	17,4668390117749	0,000486189844365881	0,013677711648121	XM_040756714.1	poly(A) binding protein cytoplasmic 4 (Pabpc4), transcript variant X2, mRNA
XM-005075283.4	0,502920989807861	5,06748987996125	17,4570090426465	0,00048751180582509	0,0137079185157254	XM_005075283.4	ribonuclease H2 subunit B (Rnaseh2b), transcript variant X1, mRNA
XM-005084618.4	0,635847994957875	7,89464917922164	17,4466090703046	0,000488914755760446	0,0137403707237226	XM_005084618.4	SCAN domain containing 1 (Scand1), mRNA
XM-040739628.1	0,741691296289522	1,52386636625213	17,4418097717105	0,000489563684704881	0,013751609829167	XM_040739628.1	unc-51 like kinase 4 (Ulk4), mRNA
XM-005086155.4	0,683746912711175	8,53082553037578	17,4353216029035	0,000490442487478751	0,013763272160602	XM_005086155.4	NADH:ubiquinone oxidoreductase subunit A13 (Ndufa13), mRNA
XM-040751269.1	0,973918959220172	-0,221250680488084	21,7939712579154	0,000490787574741907	0,013763272160602	XM_040751269.1	archaelysin family metallopeptidase 1 (Amz1), transcript variant X2, mRNA
XM-040751270.1	0,973918959220172	-0,221250680488084	21,7939712579154	0,000490787574741907	0,013763272160602	XM_040751270.1	archaelysin family metallopeptidase 1 (Amz1), transcript variant X3, mRNA
XM-005071060.4	0,712791089265684	1,73695829812816	21,7919399316766	0,000490975774235584	0,013763272160602	XM_005071060.4	TP53RK binding protein (Tprkb), transcript variant X1, mRNA
XM-040736304.1	-1,0854548583579	2,86213762139111	21,7810637797147	0,000491984863080046	0,0137845621911377	XM_040736304.1	protein tyrosine phosphatase 4A3 (Ptp4a3), transcript variant X2, mRNA
XM-040736588.1	-0,802519069880827	-0,00106155821046895	21,7739384937973	0,000492647254403037	0,0137961216922684	XM_040736588.1	glucose-fructose oxidoreductase domain containing 2 (Gfod2), transcript variant X6, mRNA
XM-040737335.1	0,656238954610191	1,75293653495991	21,7476165951425	0,000495103238285088	0,0138578718859887	XM_040737335.1	TP53RK binding protein (Tprkb), transcript variant X2, mRNA
XM-040746487.1	0,409775037905754	3,231003851833	21,7328150367942	0,00049649056214637	0,013889663021262	XM_040746487.1	RANBP2-type and C3HC4-type zinc finger containing 1 (Rbck1), transcript variant X3, mRNA
XM-013123111.3	-0,410866944858499	3,81159800239727	17,3850671124633	0,000497308748728067	0,0139000639864799	XM_013123111.3	ankyrin repeat domain 13C (Ankrd13c), mRNA
XM-040730400.1	-0,655499402167795	2,35064953107204	17,3846531041599	0,000497365754695137	0,0139000639864799	XM_040730400.1	ArfGAP with SH3 domain, ankyrin repeat and PH domain 1 (Asap1), transcript variant X4, mRNA
XM-013116943.3	0,596804233487971	0,926137850567612	21,7140283172	0,000498257923708807	0,0139179542634776	XM_013116943.3	CD2 cytoplasmic tail binding protein 2 (Cd2bp2), transcript variant X1, mRNA
XM-013121276.3	0,791739807700811	7,67757526708698	17,376096385644	0,000498545574431234	0,0139189488384178	XM_013121276.3	succinate dehydrogenase complex iron sulfur subunit B (Sdhb), mRNA
XM-040753163.1	2,10561074937509	2,25261226146666	17,3740950500556	0,000498821969919667	0,0139196283308963	XM_040753163.1	nuclear body protein SP140-like protein (LOC101840043), transcript variant X3, mRNA
XM-040739983.1	-0,865985013248104	2,06859366005978	21,6849904875601	0,000501004073677333	0,0139734590731096	XM_040739983.1	RAR related orphan receptor A (Rora), transcript variant X3, mRNA
XM-040736585.1	-0,838145078270393	0,00751509905948687	21,6778249225208	0,000501684436771417	0,0139802925712597	XM_040736585.1	glucose-fructose oxidoreductase domain containing 2 (Gfod2), transcript variant X3, mRNA
XM-005074657.4	-0,656178685927284	4,03207105834474	17,3529299354046	0,000501755393963434	0,0139802925712597	XM_005074657.4	MALT1 paracaspase (Malt1), transcript variant X1, mRNA
XM-040756056.1	0,843460730678805	3,49457281599182	21,6719082835029	0,000502247025598952	0,0139861564121364	XM_040756056.1	pterin-4 alpha-carbinolamine dehydratase 2 (Pcbd2), transcript variant X6, mRNA
XM-040752262.1	0,50214894423936	5,25498214034325	21,6695405105157	0,000502472372911753	0,0139861564121364	XM_040752262.1	proteasome 26S subunit ubiquitin receptor, non-ATPase 4 (Psmd4), transcript variant X2, mRNA
XM-040757804.1	-0,716428621553025	1,72923135017478	21,6655430431557	0,000502853089502499	0,0139890617200758	XM_040757804.1	teashirt zinc finger homeobox 1 (Tshz1), transcript variant X2, mRNA
XM-021229833.2	-0,580065357456768	2,6877166858594	21,663126735559	0,000503083379980997	0,0139890617200758	XM_021229833.2	adducin 3 (Add3), transcript variant X3, mRNA
XM-040750931.1	0,695524533234682	1,80921912444134	21,6577217422306	0,00050359895662593	0,0139963506697083	XM_040750931.1	WD repeat domain 53 (Wdr53), transcript variant X2, mRNA
XM-040750803.1	-0,957358349364787	1,8496878239349	21,652772048836	0,000504071641776576	0,0140024408176407	XM_040750803.1	zinc finger and BTB domain containing 20 (Zbtb20), transcript variant X3, mRNA
XM-013110695.3	1,05252680027137	7,58068776572193	17,3329989265667	0,00050453524036949	0,0140070706126128	XM_013110695.3	macrophage scavenger receptor 1 (Msr1), transcript variant X2, mRNA
XM-013124525.3	-0,763885519853463	0,136285474583261	21,6457241577109	0,000504745591031063	0,0140070706126128	XM_013124525.3	zinc finger protein 791 (LOC101829569), transcript variant X5, mRNA
XM-005080443.4	0,620801960080283	5,12077541243668	17,3258270028199	0,000505539700658946	0,0140150101219958	XM_005080443.4	mitochondrial ribosomal protein S17 (Mrps17), transcript variant X1, mRNA
XM-040737841.1	1,05092301347014	3,99945484745981	17,3242165897883	0,000505765550473033	0,0140150101219958	XM_040737841.1	sorting nexin 10 (Snx10), transcript variant X6, mRNA
XM-040728891.1	-0,479696836168971	4,30829064445318	17,3240205882853	0,000505793046015094	0,0140150101219958	XM_040728891.1	B double prime 1, subunit of RNA polymerase III transcription initiation factor IIIB (Bdp1), transcript variant X1, mRNA
XM-005085602.4	1,33276507958118	7,86343061101155	17,3205485546593	0,000506280385248495	0,0140186406749227	XM_005085602.4	proteasome activator subunit 2 (Psme2), transcript variant X2, mRNA
XM-040746905.1	-0,543889072388613	3,03504578228712	21,6274061478473	0,000506502143810805	0,0140186406749227	XM_040746905.1	ZFP91 zinc finger protein, atypical E3 ubiquitin ligase (Zfp91), transcript variant X4, mRNA
XM-021223355.2	1,1354738159568	4,12955920674828	21,6254970294024	0,000506685621960483	0,0140186406749227	XM_021223355.2	formyl peptide receptor 2 (Fpr2), transcript variant X1, mRNA
XM-021223185.2	-1,42566165383812	3,47830274556244	17,3123682756266	0,00050743063624498	0,0140280636427593	XM_021223185.2	hereditary hemochromatosis protein homolog (LOC101843916), transcript variant X2, mRNA
XM-040751039.1	0,658914762202127	1,19338600769463	21,6166774202102	0,000507534245223691	0,0140280636427593	XM_040751039.1	replication factor C subunit 4 (Rfc4), transcript variant X4, mRNA
XM-040751744.1	-1,76678336829791	1,18760733332603	21,6085054610578	0,000508322027216247	0,0140410869574142	XM_040751744.1	B cell scaffold protein with ankyrin repeats 1 (Bank1), transcript variant X1, mRNA
[truncated: 53,225 more rows]
[truncated: 1 more columns]
