# Supplementary material for: Central role of lung macrophages in SARS-CoV-2 physiopathology: a cross-model single-cell RNA-seq perspective
Source: Front Immunol. 2023 Jun 7;14:1197588. doi: 10.3389/fimmu.2023.1197588 (PMC10282834; doi:10.3389/fimmu.2023.1197588)
Supplement: Supplementary file 2 [file DataSheet_2.zip › Figshare/Lung_All_3dpi_vs_2dpi_min2cells_edgeR_results_Genename.csv]

	logFC	logCPM	F	PValue	FDR
XM-040754018.1	1,09000241526722	2,14663047880909	145,029488281342	3,12070427243643e-08	0,00172337772741029	XM_040754018.1	bromodomain containing 1 (Brd1), transcript variant X3, mRNA
XR-005880064.1	2,26189941993652	0,366496301194771	105,361306553208	1,92873530385628e-07	0,00532562392100797	XR_005880064.1	bromodomain containing 1 (Brd1), transcript variant X4, misc_RNA
XR-005871721.1	1,52375823352274	1,14108260573413	85,9403467486942	5,98753601438356e-07	0,0110218562952773	XR_005871721.1	small nucleolar RNA SNORA48 (LOC121134629), ncRNA
XM-005064687.4	1,1268778189603	4,58524820423899	47,4340137181134	1,25860239736858e-06	0,0144416994776022	XM_005064687.4	egl-9 family hypoxia inducible factor 1 (Egln1), mRNA
XM-040748112.1	0,663181680042791	3,40605182051613	44,692294136685	1,90613373323617e-06	0,0144416994776022	XM_040748112.1	ubiquitin specific peptidase 7 (Usp7), transcript variant X4, mRNA
XM-040754017.1	1,10042374942297	2,95943998554005	44,6542542379368	1,91738659173377e-06	0,0144416994776022	XM_040754017.1	bromodomain containing 1 (Brd1), transcript variant X1, mRNA
XM-040748110.1	0,727263413254568	1,81406137228224	68,5693339441966	2,03637316177676e-06	0,0144416994776022	XM_040748110.1	ubiquitin specific peptidase 7 (Usp7), transcript variant X2, mRNA
XM-040754019.1	1,22746496271736	1,23546483596791	68,2234518420097	2,0920903198033e-06	0,0144416994776022	XM_040754019.1	bromodomain containing 1 (Brd1), transcript variant X5, mRNA
XM-040754020.1	1,23562414188791	1,23222258954223	65,7277476431721	2,55099581922881e-06	0,015652910346788	XM_040754020.1	bromodomain containing 1 (Brd1), transcript variant X6, mRNA
XM-040753293.1	-1,65482264740962	0,562109869126767	39,0905714803082	5,89983560815526e-06	0,0230797300676028	XM_040753293.1	non-homologous end joining factor 1 (Nhej1), transcript variant X4, mRNA
XM-040748111.1	0,64568868168202	1,78724941136881	55,9467355110254	5,93623355569841e-06	0,0230797300676028	XM_040748111.1	ubiquitin specific peptidase 7 (Usp7), transcript variant X3, mRNA
XM-040736792.1	1,58703026015568	1,55966758354786	37,4110518689047	6,31343324001184e-06	0,0230797300676028	XM_040736792.1	calcium voltage-gated channel subunit alpha1 A (Cacna1a), mRNA
XM-040753231.1	0,679146609187582	4,59166553753179	37,3993733962223	6,32635969014645e-06	0,0230797300676028	XM_040753231.1	cullin 3 (Cul3), transcript variant X1, mRNA
XM-013125754.3	0,769254425443345	6,29716937890629	37,3958074863286	6,33031247748066e-06	0,0230797300676028	XM_013125754.3	purine rich element binding protein B (Purb), mRNA
XM-040741193.1	-1,07641980327117	1,59232658207458	54,589639897899	6,73875005014597e-06	0,0230797300676028	XM_040741193.1	interleukin-3 receptor subunit alpha-like (LOC110343149), transcript variant X5, mRNA
XM-013110234.3	-0,765537933785236	0,968841889890712	36,7410044297232	7,10457459695923e-06	0,0230797300676028	XM_013110234.3	PLAG1 like zinc finger 1 (Plagl1), transcript variant X1, mRNA
XM-040755959.1	-0,878006295438749	0,252362201930801	54,0316419896019	7,10479884016456e-06	0,0230797300676028	XM_040755959.1	F-box/WD repeat-containing protein 12 (LOC101832949), transcript variant X2, mRNA
XM-040753232.1	0,48071955887704	4,18890507472941	36,351661312688	7,61416001613097e-06	0,0233602429294898	XM_040753232.1	cullin 3 (Cul3), transcript variant X2, mRNA
XM-040748109.1	0,645692675912515	3,47218745409469	35,5309363876117	8,82583355163341e-06	0,0255255931979165	XM_040748109.1	ubiquitin specific peptidase 7 (Usp7), transcript variant X1, mRNA
XM-021231958.2	-1,09337508928764	0,37293922950577	51,3242058268484	9,24438403517185e-06	0,0255255931979165	XM_021231958.2	mitochondrial ribosomal protein L19 (Mrpl19), transcript variant X3, mRNA
XM-005067069.4	0,931548744933078	2,53093936887743	34,8908996591513	9,91885594455667e-06	0,0260837571753427	XM_005067069.4	bromodomain containing 1 (Brd1), transcript variant X2, mRNA
XM-040743747.1	-1,97002014711737	4,30609495047174	50,0786327375246	1,04748112722917e-05	0,0262936808045926	XM_040743747.1	spermidine/spermine N1-acetyltransferase 1 (Sat1), transcript variant X1, mRNA
XM-040737310.1	-0,973897093026403	-0,391864474712242	47,6409769040779	1,34777742745682e-05	0,0298463290518208	XM_040737310.1	sperm motility kinase X-like (LOC121136631), transcript variant X1, mRNA
XM-013125510.3	-1,59777679401484	5,17783713138189	33,1450106686709	1,37400571398267e-05	0,0298463290518208	XM_013125510.3	complement C5a receptor 1 (C5ar1), transcript variant X1, mRNA
XM-040738526.1	1,02964438385108	3,56025387296059	32,8453500252443	1,45468675025678e-05	0,0298463290518208	XM_040738526.1	casein kinase II subunit alpha'-like (LOC121136945), transcript variant X1, mRNA
XM-005082558.4	0,721208830563244	1,41223522404654	32,8034740051713	1,46637225369671e-05	0,0298463290518208	XM_005082558.4	zinc finger and BTB domain containing 14 (Zbtb14), transcript variant X1, mRNA
XM-040758014.1	1,20701124881769	2,808594984236	32,6639004610356	1,5060749081209e-05	0,0298463290518208	XM_040758014.1	SFT2 domain containing 3 (Sft2d3), mRNA
XM-040737540.1	0,794093144738401	0,873919784490904	46,1039662702553	1,58854315334421e-05	0,0298463290518208	XM_040737540.1	zinc finger CCHC-type containing 2 (Zcchc2), transcript variant X10, mRNA
XM-040758229.1	-0,78728433232277	0,917468565316886	45,9556628597148	1,61431178505253e-05	0,0298463290518208	XM_040758229.1	PLAG1 like zinc finger 1 (Plagl1), transcript variant X6, mRNA
XR-005878892.1	-0,975303282807383	4,49791340356856	45,7538705556714	1,65015794517722e-05	0,0298463290518208	XR_005878892.1	uncharacterized LOC121141925 (LOC121141925), ncRNA
XM-013110238.3	-0,771327127035451	0,94410426328917	45,6146711431258	1,6754240920731e-05	0,0298463290518208	XM_013110238.3	PLAG1 like zinc finger 1 (Plagl1), transcript variant X7, mRNA
XM-040734461.1	-1,59401212468427	5,17752570072561	31,6301790823636	1,83990684398194e-05	0,0305681606815151	XM_040734461.1	complement C5a receptor 1 (C5ar1), transcript variant X2, mRNA
XM-005086263.3	0,783006886938777	2,07280219409825	31,4588609902201	1,9027536666218e-05	0,0305681606815151	XM_005086263.3	high mobility group box 3 (Hmgb3), transcript variant X1, mRNA
XM-040730869.1	-1,17354525505193	2,71943365236408	31,4356581194561	1,91144622542762e-05	0,0305681606815151	XM_040730869.1	CEBPZ opposite strand (Cebpzos), transcript variant X3, mRNA
XM-040758183.1	1,12003481905651	4,10921472287846	31,2367848230814	1,98777536458818e-05	0,0305681606815151	XM_040758183.1	QKI, KH domain containing RNA binding (Qki), mRNA
NM-001281613.1	-0,735511785176767	2,58238875161092	31,2242209223246	1,99270930127217e-05	0,0305681606815151	NM_001281613.1	mutL homolog 1 (Mlh1), mRNA
XM-005084459.4	1,11064040934738	2,87538453704355	30,9004933293273	2,12462158820976e-05	0,0313918164497694	XM_005084459.4	non-SMC condensin II complex subunit G2 (Ncapg2), transcript variant X3, mRNA
XM-005069520.4	-1,20226245670166	4,04906296123047	30,6732031981798	2,22299331085013e-05	0,0313918164497694	XM_005069520.4	ALG9 alpha-1,2-mannosyltransferase (Alg9), transcript variant X1, mRNA
XM-040741201.1	-0,943045347829779	1,50723667332299	43,0528186705733	2,23128209541757e-05	0,0313918164497694	XM_040741201.1	interleukin-3 receptor subunit alpha-like (LOC110343149), transcript variant X12, mRNA
XM-040753724.1	-1,48531646773482	-0,299682423667027	30,5601650337588	2,27378070764663e-05	0,0313918164497694	XM_040753724.1	poly(rC) binding protein 2 (Pcbp2), transcript variant X6, mRNA
XM-013110235.3	-0,798446809964183	0,921391111319723	42,0417691636773	2,50776404092762e-05	0,0329583439641907	XM_013110235.3	PLAG1 like zinc finger 1 (Plagl1), transcript variant X2, mRNA
XM-005071149.3	-0,868563037734159	2,72933991597079	29,9660346925295	2,56268670222376e-05	0,0329583439641907	XM_005071149.3	podocalyxin like 2 (Podxl2), mRNA
XM-040734415.1	0,821384671202336	1,07990330013968	41,8443334582355	2,56629145020317e-05	0,0329583439641907	XM_040734415.1	POU class 2 homeobox 2 (Pou2f2), transcript variant X5, mRNA
XM-021235334.2	-0,95069483489356	3,56303006173269	41,3620153127198	2,71606443986451e-05	0,0333567317632424	XM_021235334.2	leukocyte-associated immunoglobulin-like receptor 2 (LOC110343534), transcript variant X1, mRNA
XM-040738241.1	-2,0609165026663	-0,58240261645888	29,6109892067874	2,75454894649166e-05	0,0333567317632424	XM_040738241.1	TAM41 mitochondrial translocator assembly and maintenance homolog (Tamm41), transcript variant X7, mRNA
XM-040758228.1	-0,742987794906844	0,919686319954006	41,1699355701416	2,77851959493907e-05	0,0333567317632424	XM_040758228.1	PLAG1 like zinc finger 1 (Plagl1), transcript variant X5, mRNA
XM-040756784.1	-2,14206945692689	1,18690617994418	28,9237014051176	3,17267764103396e-05	0,0366765642866227	XM_040756784.1	peptidylprolyl isomerase H (Ppih), transcript variant X1, mRNA
XM-040737534.1	0,749026051725176	0,850626752182308	39,9366149242907	3,22170791202052e-05	0,0366765642866227	XM_040737534.1	zinc finger CCHC-type containing 2 (Zcchc2), transcript variant X3, mRNA
XM-005086264.4	0,741175799480711	1,94591050993717	28,6753623449925	3,3406223614939e-05	0,0366765642866227	XM_005086264.4	high mobility group box 3 (Hmgb3), transcript variant X3, mRNA
XM-040731292.1	0,61238645068702	2,81967068853942	39,1220230495872	3,55954225295334e-05	0,0366765642866227	XM_040731292.1	tyrosylprotein sulfotransferase 2 (Tpst2), transcript variant X4, mRNA
XM-040740881.1	1,51123331263376	3,74995267572026	29,2218910109212	3,56611197733108e-05	0,0366765642866227	XM_040740881.1	interferon-induced very large GTPase 1-like (LOC121138058), mRNA
XM-021234717.2	0,923289331452671	3,04582298868139	39,0633647708987	3,58541786549675e-05	0,0366765642866227	XM_021234717.2	septin 6 (Septin6), transcript variant X4, mRNA
XM-005081298.4	1,06856433280314	3,86646572323792	39,051418551174	3,59071437310499e-05	0,0366765642866227	XM_005081298.4	40S ribosomal protein S7 (LOC101835445), mRNA
XR-001197446.3	-0,841426461704603	6,10477571345227	28,2544456286361	3,64816024328483e-05	0,0366765642866227	XR_001197446.3	ubiquitously expressed prefoldin like chaperone (Uxt), transcript variant X3, misc_RNA
XM-040734411.1	0,78945994748921	1,07706277017488	38,7048290747149	3,74840915824523e-05	0,0366765642866227	XM_040734411.1	POU class 2 homeobox 2 (Pou2f2), transcript variant X2, mRNA
XM-040734417.1	0,819275044709339	1,0937143744795	38,6898000931594	3,75542708517669e-05	0,0366765642866227	XM_040734417.1	POU class 2 homeobox 2 (Pou2f2), transcript variant X7, mRNA
XR-001196443.3	-1,86301684798035	1,72356095340951	38,4806292984278	3,85470290292612e-05	0,0366765642866227	XR_001196443.3	ALG9 alpha-1,2-mannosyltransferase (Alg9), transcript variant X2, misc_RNA
XM-040735349.1	-1,80391968634556	3,93729682277976	27,931481704772	3,90535343903366e-05	0,0366765642866227	XM_040735349.1	lysosomal alpha-mannosidase-like (LOC110339630), mRNA
XM-040728717.1	1,16580940527373	0,611489673361141	38,3496153654123	3,91843635540841e-05	0,0366765642866227	XM_040728717.1	RAB19, member RAS oncogene family (Rab19), transcript variant X2, mRNA
XM-040732576.1	1,16306637648036	-0,681953194584527	37,9892273179225	4,10016316875568e-05	0,0372484009895155	XM_040732576.1	tet methylcytosine dioxygenase 1 (Tet1), transcript variant X3, mRNA
XM-040753386.1	1,19988649801846	0,922964957822706	27,6857923764472	4,11442934296763e-05	0,0372484009895155	XM_040753386.1	IKAROS family zinc finger 2 (Ikzf2), transcript variant X1, mRNA
XM-040734416.1	0,828978250617501	1,09847980290626	37,1061269561649	4,58842150402662e-05	0,0406357018668206	XM_040734416.1	POU class 2 homeobox 2 (Pou2f2), transcript variant X6, mRNA
XM-040739823.1	-0,512387806077846	3,33471068381186	36,9016856566073	4,71088660884485e-05	0,0406357018668206	XM_040739823.1	aph-1 homolog B, gamma-secretase subunit (Aph1b), transcript variant X3, mRNA
XM-040744444.1	1,64981187671325	0,0422254581266439	36,6179485801954	4,88719781891669e-05	0,0406357018668206	XM_040744444.1	zinc finger CCHC-type containing 18 (Zcchc18), transcript variant X2, mRNA
XM-040754935.1	0,633120206642749	4,45097026417234	36,608613005181	4,89312779595802e-05	0,0406357018668206	XM_040754935.1	protein phosphatase 1 regulatory subunit 12A (Ppp1r12a), transcript variant X5, mRNA
XM-040748309.1	-1,23103778315978	2,81370629851612	26,7656628684278	5,01473082633962e-05	0,0406357018668206	XM_040748309.1	solute carrier family 25 member 39-like (LOC121141262), transcript variant X1, mRNA
XM-040744443.1	1,64981186953288	0,0421914471558368	36,0535407364013	5,26121551468932e-05	0,0406357018668206	XM_040744443.1	zinc finger CCHC-type containing 18 (Zcchc18), transcript variant X1, mRNA
XM-040734412.1	0,802275911355029	1,09282045294127	35,9902662233793	5,3051827759386e-05	0,0406357018668206	XM_040734412.1	POU class 2 homeobox 2 (Pou2f2), transcript variant X3, mRNA
XM-013125397.3	0,744065319734405	1,922366601328	26,5013564988144	5,31209346758936e-05	0,0406357018668206	XM_013125397.3	high mobility group box 3 (Hmgb3), transcript variant X2, mRNA
XM-013120628.3	1,07628729945612	-0,633404685684463	35,8846312895428	5,37953934139221e-05	0,0406357018668206	XM_013120628.3	ATPase phospholipid transporting 8B2 (Atp8b2), transcript variant X3, mRNA
XM-040734414.1	0,787585476101377	1,08547782375191	35,7815834759585	5,45324356867194e-05	0,0406357018668206	XM_040734414.1	POU class 2 homeobox 2 (Pou2f2), transcript variant X4, mRNA
XM-005080197.4	1,16958884265855	-0,600560864093281	35,5311019804163	5,63734228221583e-05	0,0406357018668206	XM_005080197.4	ATPase phospholipid transporting 8B2 (Atp8b2), transcript variant X2, mRNA
XM-040755902.1	-1,48919138959405	-0,654854251372053	26,2238937450649	5,64537012369463e-05	0,0406357018668206	XM_040755902.1	sirtuin 5 (Sirt5), transcript variant X6, mRNA
XM-040749975.1	0,645570767424993	1,63181529989176	35,4842324721412	5,6725868439717e-05	0,0406357018668206	XM_040749975.1	bromodomain PHD finger transcription factor (Bptf), transcript variant X8, mRNA
XM-040734961.1	0,749539260248385	4,97186824282234	26,1934684669565	5,68329919425565e-05	0,0406357018668206	XM_040734961.1	calmodulin binding transcription activator 1 (Camta1), transcript variant X14, mRNA
XR-005869544.1	-1,55260854387902	-0,794798265833244	35,4410536898965	5,70528274497326e-05	0,0406357018668206	XR_005869544.1	uncharacterized LOC121132859 (LOC121132859), ncRNA
XM-040754738.1	0,896369005022665	1,57477582100539	35,3935022644357	5,74154325145103e-05	0,0406357018668206	XM_040754738.1	R3H domain containing 2 (R3hdm2), transcript variant X2, mRNA
XM-040748310.1	-1,20141113670688	2,82374193556141	26,0261177080888	5,89702191588456e-05	0,0406357018668206	XM_040748310.1	solute carrier family 25 member 39-like (LOC121141262), transcript variant X2, mRNA
XM-013117910.3	0,549991805831273	3,19187905106977	35,1647858308363	5,91973578408941e-05	0,0406357018668206	XM_013117910.3	CCCTC-binding factor (Ctcf), transcript variant X2, mRNA
XM-040749970.1	0,646171780668491	1,63040393705176	35,1055762399692	5,96690718989967e-05	0,0406357018668206	XM_040749970.1	bromodomain PHD finger transcription factor (Bptf), transcript variant X3, mRNA
XM-040735297.1	-1,35486353394931	-0,0620155192357678	34,9180053892293	6,11925008753926e-05	0,0406357018668206	XM_040735297.1	deoxyhypusine synthase-like (LOC121135911), partial mRNA
XM-013124153.3	0,662730366244574	2,17466217782684	34,8504295674435	6,1752379431857e-05	0,0406357018668206	XM_013124153.3	natural killer cell cytotoxicity receptor 3 ligand 1 (Ncr3lg1), transcript variant X2, mRNA
XM-040744952.1	-2,8897855137177	1,81218911826618	34,8300504036584	6,19223908134765e-05	0,0406357018668206	XM_040744952.1	40S ribosomal protein S19-like (LOC121140262), mRNA
XM-040749971.1	0,626139427481121	1,62489317670585	34,7862003536071	6,22900527432293e-05	0,0406357018668206	XM_040749971.1	bromodomain PHD finger transcription factor (Bptf), transcript variant X4, mRNA
XM-040753727.1	-1,33028016164889	-0,313611958831817	25,7059152205762	6,33114154654354e-05	0,0406357018668206	XM_040753727.1	poly(rC) binding protein 2 (Pcbp2), transcript variant X9, mRNA
XM-040738926.1	-0,666097425256549	6,03034331672218	34,6216137079305	6,36928377491066e-05	0,0406357018668206	XM_040738926.1	glutamate-ammonia ligase (Glul), transcript variant X2, mRNA
XM-040751636.1	1,03645098782085	-0,41085208716014	39,4477669391557	6,4183154131745e-05	0,0406357018668206	XM_040751636.1	SSX family member 2 interacting protein (LOC101842643), transcript variant X4, mRNA
XM-040731472.1	-0,663666756776824	0,93869666395233	34,499949796977	6,47534000485335e-05	0,0406357018668206	XM_040731472.1	transmembrane protein 248 (Tmem248), transcript variant X5, mRNA
XM-021227403.2	1,39060393863857	0,421789295295817	25,3459394944146	6,86182367703328e-05	0,0412868942215499	XM_021227403.2	IKAROS family zinc finger 2 (Ikzf2), transcript variant X4, mRNA
XR-005874806.1	-1,54672424953546	-0,0391470337373537	34,0258813874629	6,90863711239658e-05	0,0412868942215499	XR_005874806.1	uncharacterized LOC121137530 (LOC121137530), ncRNA
XR-005869768.1	-2,10053592904294	1,01461572442414	34,0229088975785	6,91145829066872e-05	0,0412868942215499	XR_005869768.1	uncharacterized LOC110341632 (LOC110341632), transcript variant X2, ncRNA
XM-040749968.1	0,626974481711179	1,62152771585589	33,9542817140428	6,97696565791315e-05	0,0412868942215499	XM_040749968.1	bromodomain PHD finger transcription factor (Bptf), transcript variant X1, mRNA
XM-021234715.2	0,95771514322512	3,00783138854042	33,9265644006017	7,00362718756103e-05	0,0412868942215499	XM_021234715.2	septin 6 (Septin6), transcript variant X2, mRNA
XM-040734418.1	0,809920823834677	1,11054813834231	33,9016602183757	7,02768371871956e-05	0,0412868942215499	XM_040734418.1	POU class 2 homeobox 2 (Pou2f2), transcript variant X8, mRNA
XM-040758227.1	-0,728789908503899	0,884180648872418	33,6072632771718	7,31945863967087e-05	0,0420861090468828	XM_040758227.1	PLAG1 like zinc finger 1 (Plagl1), transcript variant X3, mRNA
XM-040749974.1	0,626740586760558	1,62684548777561	33,6013501873388	7,32546162050939e-05	0,0420861090468828	XM_040749974.1	bromodomain PHD finger transcription factor (Bptf), transcript variant X7, mRNA
XM-040753728.1	-1,41086820023493	-0,315221907028939	25,015580265702	7,39235219750041e-05	0,0420861090468828	XM_040753728.1	poly(rC) binding protein 2 (Pcbp2), transcript variant X10, mRNA
XM-021231745.2	-2,24812106183917	3,87712470530716	33,3392260298477	7,59740816296823e-05	0,0428121702440569	XM_021231745.2	spermidine/spermine N1-acetyltransferase 1 (Sat1), transcript variant X2, mRNA
XM-013119536.3	-2,8485924787317	3,48993775199558	24,821658678351	7,72478581099525e-05	0,0430902597602426	XM_013119536.3	tropomyosin 2 (Tpm2), transcript variant X3, mRNA
XM-013120708.3	-0,651781164610451	0,933028121226811	33,1269610101997	7,82624500495126e-05	0,0432196554153428	XM_013120708.3	transmembrane protein 248 (Tmem248), transcript variant X1, mRNA
XM-040751453.1	-0,716776320947168	1,72703967704231	32,9119285161118	8,06627013992141e-05	0,0441041289313881	XM_040751453.1	tetraspanin 4 (Tspan4), transcript variant X4, mRNA
XM-040751634.1	1,01373741006291	-0,358994967457269	34,946131273217	8,26998504646822e-05	0,0444711682786636	XM_040751634.1	SSX family member 2 interacting protein (LOC101842643), transcript variant X2, mRNA
XR-005879266.1	-1,92989859238661	-1,16999002410185	32,6645870512848	8,35300809121498e-05	0,0444711682786636	XR_005879266.1	uncharacterized LOC121142287 (LOC121142287), ncRNA
XM-040756882.1	1,50799737060335	3,68065459288317	32,5035795264798	8,54602488069742e-05	0,0444711682786636	XM_040756882.1	interferon-induced very large GTPase 1-like (LOC110339735), mRNA
XM-040739737.1	0,483406733926378	3,64011413542638	24,3751315461246	8,55486869456436e-05	0,0444711682786636	XM_040739737.1	natural killer cell triggering receptor (Nktr), transcript variant X2, mRNA
XM-013120710.3	-0,651781214104073	0,936556926332812	32,4757726834547	8,57988209932195e-05	0,0444711682786636	XM_013120710.3	transmembrane protein 248 (Tmem248), transcript variant X4, mRNA
XM-021229403.2	0,724832362410903	1,02515252500247	32,4457839641559	8,61657070443467e-05	0,0444711682786636	XM_021229403.2	zinc finger and BTB domain containing 21 (Zbtb21), transcript variant X3, mRNA
XM-021233019.2	1,1167603516913	-0,630827514052094	32,2753312728244	8,8285997369177e-05	0,0451435733214392	XM_021233019.2	ATPase phospholipid transporting 8B2 (Atp8b2), transcript variant X4, mRNA
XM-021227687.2	-0,705718020061155	1,72807585409623	31,7567982159688	9,51186688577063e-05	0,0481911318256695	XM_021227687.2	tetraspanin 4 (Tspan4), transcript variant X1, mRNA
XM-040758194.1	0,649899813054358	2,56515825207532	31,5740440503381	9,76718463043192e-05	0,0484851481614794	XM_040758194.1	40S ribosomal protein S3a-like (LOC121144463), mRNA
XM-040758195.1	-0,729241971866733	3,43094663846909	23,7810370707846	9,81602181651333e-05	0,0484851481614794	XM_040758195.1	protein-L-isoaspartate (D-aspartate) O-methyltransferase (Pcmt1), transcript variant X1, mRNA
XR-005870962.1	0,563650896861852	2,85212922778597	31,5276291335652	9,83329094974232e-05	0,0484851481614794	XR_005870962.1	tyrosylprotein sulfotransferase 2 (Tpst2), transcript variant X3, misc_RNA
XM-040753387.1	1,29174422084354	0,446466450619848	23,6195172226997	0,000101934881318009	0,0490988291498368	XM_040753387.1	IKAROS family zinc finger 2 (Ikzf2), transcript variant X2, mRNA
XM-040738238.1	-1,35039601584325	0,696271651001067	23,5702390933549	0,00010311821724675	0,0490988291498368	XM_040738238.1	TAM41 mitochondrial translocator assembly and maintenance homolog (Tamm41), transcript variant X3, mRNA
XM-013114664.3	-2,17909842467084	4,00523948881713	23,4902841509467	0,000105070640725502	0,0490988291498368	XM_013114664.3	ATP synthase F1 subunit gamma (Atp5f1c), transcript variant X3, mRNA
XM-013118717.3	-0,603403724219703	0,909189319285011	31,0218420920629	0,000105884072422174	0,0490988291498368	XM_013118717.3	spartin (Spart), transcript variant X1, mRNA
XM-040728716.1	1,39358410310089	0,773828690071229	24,0339623260437	0,000106894412647109	0,0490988291498368	XM_040728716.1	RAB19, member RAS oncogene family (Rab19), transcript variant X1, mRNA
XM-021231602.2	-2,24808458310329	3,24896574206227	23,4141330889604	0,000106968223390247	0,0490988291498368	XM_021231602.2	selenoprotein K (Selenok), mRNA
XR-005873515.1	1,30613574054628	-0,316860623260386	30,9179044594222	0,00010751807815748	0,0490988291498368	XR_005873515.1	uncharacterized LOC121136459 (LOC121136459), ncRNA
XM-040739738.1	0,511986941859241	3,34992562408215	23,3828615569866	0,000107758412056688	0,0490988291498368	XM_040739738.1	natural killer cell triggering receptor (Nktr), transcript variant X3, mRNA
XM-040741194.1	-1,30582066497174	-0,0280511310218305	30,9026547349732	0,000107760275593019	0,0490988291498368	XM_040741194.1	interleukin-3 receptor subunit alpha-like (LOC110343149), transcript variant X6, mRNA
XM-005066159.4	1,26194702117307	0,540184083756905	23,3549805928978	0,000108468368033465	0,0490988291498368	XM_005066159.4	SLIT-ROBO Rho GTPase activating protein 3 (Srgap3), transcript variant X2, mRNA
XM-040756896.1	-1,29428550731174	2,41146959031399	30,5366967971286	0,000113767060171231	0,0510786352105369	XM_040756896.1	aldo-keto reductase family 1 member A1 (Akr1a1), transcript variant X3, mRNA
XM-013125777.3	0,55340237483012	4,23974496425125	30,28396794975	0,000118142723606183	0,0523650022602741	XM_013125777.3	histone H2A.V (LOC101837114), transcript variant X2, mRNA
NM-001286114.1	-1,16944352287279	3,22483734563516	22,9746139886189	0,00011868848347747	0,0523650022602741	NM_001286114.1	adenylate kinase 6 (Ak6), mRNA
XM-040755570.1	0,558588144677886	1,8965954266217	30,1441464747445	0,000120647443295943	0,0523650022602741	XM_040755570.1	phosphofructokinase, platelet (LOC101840180), transcript variant X2, mRNA
XM-005070691.4	0,449119614997765	3,47155127248179	22,8695016595813	0,000121697271123518	0,0523650022602741	XM_005070691.4	ribosomal RNA processing 1B (Rrp1b), transcript variant X1, mRNA
XM-005077858.4	-1,13037470799725	3,85443329643119	22,8351555995746	0,000122698607098134	0,0523650022602741	XM_005077858.4	fumarylacetoacetate hydrolase (Fah), mRNA
XR-005874036.1	-0,591706828732781	4,20053033965943	30,0073052849915	0,000123158703151958	0,0523650022602741	XR_005874036.1	uncharacterized LOC121136864 (LOC121136864), ncRNA
XM-040758019.1	-1,01952912106087	-0,907788231359043	30,0013276569978	0,000123269779332095	0,0523650022602741	XM_040758019.1	ERCC excision repair 3, TFIIH core complex helicase subunit (Ercc3), transcript variant X2, mRNA
XM-040737314.1	-0,982547622742262	0,112618649139841	29,8627882769702	0,00012587701756407	0,0530015255087006	XM_040737314.1	sperm motility kinase X-like (LOC121136631), transcript variant X4, mRNA
XM-040732131.1	0,427056720410071	1,82518967316274	29,8203899532916	0,000126687696783074	0,0530015255087006	XM_040732131.1	pericentrin (Pcnt), transcript variant X2, mRNA
XM-040756260.1	1,3425431652991	3,92277445528481	29,5730926228582	0,000131538835645795	0,0546172981932587	XM_040756260.1	LCK proto-oncogene, Src family tyrosine kinase (Lck), transcript variant X2, mRNA
XR-005872726.1	-1,23857614235237	0,928382920034654	29,495029682146	0,000133114746630544	0,0548591699098893	XR_005872726.1	uncharacterized LOC121135625 (LOC121135625), transcript variant X1, ncRNA
XM-040746020.1	0,670402737048761	3,38286839487275	22,3719925909714	0,000137130155259807	0,0560953755116117	XM_040746020.1	family with sequence similarity 98 member B (Fam98b), mRNA
NM-001310558.1	-2,99078217330543	4,41361934582629	29,187943044951	0,000139530759095987	0,056309338445632	NM_001310558.1	serum amyloid A-3 protein-like (LOC101833293), mRNA
XM-005073664.4	0,710687013080941	2,15467354730504	24,4426969886509	0,00014052918675294	0,056309338445632	XM_005073664.4	centrosomal protein 162 (Cep162), transcript variant X1, mRNA
XM-040741227.1	1,21013496790516	2,1908494443221	29,1331872977043	0,000140712166911075	0,056309338445632	XM_040741227.1	GTPase IMAP family member 7-like (LOC121138543), mRNA
XM-040749977.1	0,633719344708396	1,64453555218721	29,0610566667614	0,000142286239179634	0,056414485428574	XM_040749977.1	bromodomain PHD finger transcription factor (Bptf), transcript variant X10, mRNA
XM-013110806.3	-1,0092877417117	3,52618338120011	28,9898761604261	0,000143859668733288	0,056414485428574	XM_013110806.3	solute carrier family 7 member 2 (Slc7a2), transcript variant X3, mRNA
XM-021235154.2	0,713552827370576	1,16407410391837	28,9817942523958	0,000144039592304595	0,056414485428574	XM_021235154.2	CD226 molecule (Cd226), transcript variant X3, mRNA
XR-005876677.1	1,56202912266156	-0,345487733534518	28,8076279890875	0,000147981240449979	0,0568828181933282	XR_005876677.1	uncharacterized LOC121139795 (LOC121139795), ncRNA
XM-040732134.1	0,47320277047511	2,03031913128053	28,8055129602258	0,000148029871282265	0,0568828181933282	XM_040732134.1	pericentrin (Pcnt), transcript variant X4, mRNA
XM-040752862.1	0,736509354466193	1,21713968919602	28,7726421507621	0,00014878806143587	0,0568828181933282	XM_040752862.1	zinc finger and BTB domain containing 14 (Zbtb14), transcript variant X4, mRNA
XM-040740758.1	1,04871376621971	2,88938183834654	22,0199587885062	0,000149355509163273	0,0568828181933282	XM_040740758.1	casein kinase 2 alpha 2 (Csnk2a2), transcript variant X3, mRNA
XM-040756710.1	0,718178375761818	2,26907330323727	28,7008058524418	0,000150460780800861	0,0569112750612793	XM_040756710.1	microtubule actin crosslinking factor 1 (Macf1), transcript variant X27, mRNA
XR-005874325.1	2,19911082776751	-1,20589031955748	28,6165827845659	0,00015244982896775	0,0570294412821737	XR_005874325.1	uncharacterized LOC121137100 (LOC121137100), transcript variant X1, ncRNA
XR-005874497.1	-0,847516582253522	0,748965427290693	28,6002712305511	0,000152838572174448	0,0570294412821737	XR_005874497.1	uncharacterized LOC121137252 (LOC121137252), ncRNA
XM-040753861.1	0,528618991755774	1,39240566798027	28,5454973636642	0,000154152417614253	0,0570299124023941	XM_040753861.1	Snf2 related CREBBP activator protein (LOC101840415), transcript variant X3, mRNA
XM-021224477.2	-0,690037239836333	0,890519114575707	28,5138396494023	0,000154917765400142	0,0570299124023941	XM_021224477.2	PLAG1 like zinc finger 1 (Plagl1), transcript variant X4, mRNA
XM-040748166.1	1,98987087270858	-0,931953656082151	28,4719227626941	0,000155937939532839	0,0570299124023941	XM_040748166.1	NLR family CARD domain containing 3 (Nlrc3), transcript variant X3, mRNA
XM-040732575.1	1,0489690852552	-0,663228957886808	28,4011541832276	0,000157678075873871	0,0570573591033943	XM_040732575.1	tet methylcytosine dioxygenase 1 (Tet1), transcript variant X2, mRNA
XM-021227404.2	1,26421524657486	0,439745771956902	21,7876962887525	0,00015807938473887	0,0570573591033943	XM_021227404.2	IKAROS family zinc finger 2 (Ikzf2), transcript variant X5, mRNA
XM-021229916.2	1,83157024896602	0,304333410600237	28,2047710502373	0,000162626400867798	0,0572288489591891	XM_021229916.2	CD96 molecule (Cd96), transcript variant X3, mRNA
XM-013122970.3	1,81166078622005	3,72806307828803	28,1735190995044	0,000163430400272352	0,0572288489591891	XM_013122970.3	granzyme M (Gzmm), transcript variant X4, mRNA
XM-021230943.2	0,790636068211119	2,5829869208666	28,1371225092869	0,000164372581072678	0,0572288489591891	XM_021230943.2	protein tyrosine phosphatase non-receptor type 22 (Ptpn22), transcript variant X1, mRNA
XM-040737453.1	-0,764670020338076	4,40268287105512	28,1360359680824	0,000164400804707388	0,0572288489591891	XM_040737453.1	complement factor H (Cfh), transcript variant X2, mRNA
XM-040740036.1	-0,793379655028447	1,65913893795238	28,1108683719907	0,000165056128383448	0,0572288489591891	XM_040740036.1	protein phosphatase 2 regulatory subunit B''alpha (Ppp2r3a), transcript variant X2, mRNA
XM-040753972.1	-1,41805569619045	1,14856414511695	28,095591078627	0,000165455404914209	0,0572288489591891	XM_040753972.1	arylsulfatase A (Arsa), transcript variant X2, mRNA
XM-040734039.1	-1,57381965028883	1,32184806929849	28,0821114606412	0,000165808630911746	0,0572288489591891	XM_040734039.1	leukocyte immunoglobulin-like receptor subfamily A member 2 (LOC121135368), transcript variant X3, mRNA
XR-005873440.1	-1,56697345550706	0,793255181593852	27,911065332903	0,000170367777958592	0,058227499584231	XR_005873440.1	transmembrane protein 208 (Tmem208), transcript variant X2, misc_RNA
XM-013118718.3	-0,595819440714372	0,907794662360633	27,8947289449828	0,000170810787567822	0,058227499584231	XM_013118718.3	spartin (Spart), transcript variant X2, mRNA
XM-040753388.1	1,16702855036113	0,322062941634496	21,447554507888	0,000171889314977087	0,0582356780999671	XM_040753388.1	IKAROS family zinc finger 2 (Ikzf2), transcript variant X3, mRNA
XM-013112728.3	0,635852226054229	4,19864731202952	27,7722927717975	0,00017417395581141	0,0583805527879179	XM_013112728.3	nuclear receptor subfamily 3 group C member 1 (Nr3c1), transcript variant X5, mRNA
XR-005870474.1	-1,27341647410038	1,86582219943564	21,3882451284644	0,000174431247464987	0,0583805527879179	XR_005870474.1	NSE2 (MMS21) homolog, SMC5-SMC6 complex SUMO ligase (Nsmce2), transcript variant X2, misc_RNA
XM-040751635.1	1,00453279084428	-0,319565264027756	27,6816787860983	0,000176712602193182	0,0587281565840352	XM_040751635.1	SSX family member 2 interacting protein (LOC101842643), transcript variant X3, mRNA
XM-040734038.1	-0,716991055716485	6,0484253208739	27,6430820578448	0,000177806970594554	0,0587281565840352	XM_040734038.1	leukocyte immunoglobulin-like receptor subfamily A member 2 (LOC121135368), transcript variant X2, mRNA
XM-021226305.2	1,04026649395568	3,53576190680088	21,2687083598108	0,000179681717646792	0,0587281565840352	XM_021226305.2	ATPase phospholipid transporting 8B4 (putative) (Atp8b4), mRNA
XM-040738656.1	0,802426407759244	0,550397832214847	27,7442249598788	0,000180301798733303	0,0587281565840352	XM_040738656.1	limb development membrane protein 1 (Lmbr1), transcript variant X7, mRNA
XM-005066160.4	1,26194632192954	0,575244883374227	21,1783570371612	0,000183766236838598	0,0587281565840352	XM_005066160.4	SLIT-ROBO Rho GTPase activating protein 3 (Srgap3), transcript variant X3, mRNA
XM-040738194.1	1,26194632192954	0,575244883374227	21,1783570371612	0,000183766236838598	0,0587281565840352	XM_040738194.1	SLIT-ROBO Rho GTPase activating protein 3 (Srgap3), transcript variant X1, mRNA
XR-005875257.1	1,96158148982995	-0,649950539466661	27,4130481260555	0,000184495079998626	0,0587281565840352	XR_005875257.1	uncharacterized LOC121138028 (LOC121138028), transcript variant X2, ncRNA
XR-005881187.1	-1,07688629459921	-0,494821465556119	27,407111438453	0,000184671517190502	0,0587281565840352	XR_005881187.1	uncharacterized LOC121143896 (LOC121143896), ncRNA
XM-005074435.4	0,582217138375403	3,71609806981508	21,1354761268683	0,000185740593833996	0,0587281565840352	XM_005074435.4	activity dependent neuroprotector homeobox (LOC101844923), transcript variant X1, mRNA
XM-040738527.1	0,994813062534621	2,48764390408417	27,3591423675645	0,000186104364084568	0,0587281565840352	XM_040738527.1	casein kinase II subunit alpha'-like (LOC121136945), transcript variant X2, mRNA
XM-040737617.1	-1,33345624027097	-0,225493387820896	27,2816958162711	0,000188445068279626	0,0591289230151937	XM_040737617.1	cornichon family AMPA receptor auxiliary protein 4 (Cnih4), transcript variant X3, mRNA
XR-002383598.2	-2,09728568037054	0,992454673570437	27,1844896678022	0,000191431561420381	0,059514958807489	XR_002383598.2	uncharacterized LOC110341632 (LOC110341632), transcript variant X1, ncRNA
XM-005084900.4	0,505024424829511	4,00394649118427	20,922756752202	0,000195887978805086	0,059514958807489	XM_005084900.4	SRSF protein kinase 1 (Srpk1), transcript variant X2, mRNA
XR-005875256.1	1,9615827455001	-0,646910253732714	27,0145423187557	0,000196786079434115	0,059514958807489	XR_005875256.1	uncharacterized LOC121138028 (LOC121138028), transcript variant X1, ncRNA
XM-040750214.1	1,18393176222518	1,31975751854012	27,0136149383425	0,000196815772154644	0,059514958807489	XM_040750214.1	TBC1 domain family member 10C (Tbc1d10c), transcript variant X2, mRNA
XM-040750211.1	1,17930287949311	1,31189474767333	27,0080512162047	0,000196994019892808	0,059514958807489	XM_040750211.1	TBC1 domain family member 10C (Tbc1d10c), transcript variant X1, mRNA
XM-040746461.1	-1,9504753406034	5,53158760662947	20,8806879221755	0,000197966548090412	0,059514958807489	XM_040746461.1	40S ribosomal protein S19-like (LOC121140556), mRNA
XM-040734149.1	-4,74960334661284	-0,547517360565354	26,9617980707335	0,000198483139773071	0,059514958807489	XM_040734149.1	leukocyte immunoglobulin-like receptor subfamily B member 3 (LOC121135407), transcript variant X1, mRNA
XM-005082953.3	1,23042790606686	3,7457392417529	26,9405710017305	0,00019917092197192	0,059514958807489	XM_005082953.3	60S ribosomal protein L10-like (LOC101840408), partial mRNA
XM-040740971.1	0,700045211819276	1,34381611824381	26,9342987274806	0,000199374680924697	0,059514958807489	XM_040740971.1	zinc finger protein 322 (LOC121138179), mRNA
XM-040737531.1	-1,93610054717714	-0,604976837801558	20,7605917356854	0,000204035762823422	0,060578876162154	XM_040737531.1	cell death inducing DFFA like effector c (Cidec), transcript variant X2, mRNA
XM-013122216.3	-0,916940786131488	-0,507215160638646	26,747734527566	0,000205547576640504	0,0607013870181562	XM_013122216.3	zinc finger DHHC-type palmitoyltransferase 3 (Zdhhc3), transcript variant X3, mRNA
XR-005878574.1	-0,898882314359501	1,00437866642758	20,6877925201501	0,000207814762444727	0,0610444810704659	XR_005878574.1	ASPSCR1 tether for SLC2A4, UBX domain containing (Aspscr1), transcript variant X3, misc_RNA
XM-040741176.1	-1,30468205865758	1,59178389251658	26,6374212967142	0,000209301971955753	0,0611560428533572	XM_040741176.1	ras-specific guanine nucleotide-releasing factor RalGPS1-like (LOC121138494), mRNA
XM-021230504.2	-0,59917756049846	2,60064400609507	26,5676429689929	0,000211717953149184	0,0615363802353185	XM_021230504.2	phosphatidylcholine transfer protein (LOC101835078), transcript variant X3, mRNA
XM-040756699.1	0,650978289677671	2,17011515377298	26,4575521855852	0,000215595921731694	0,0622415717098165	XM_040756699.1	microtubule actin crosslinking factor 1 (Macf1), transcript variant X17, mRNA
XM-040735278.1	0,442076047922695	3,40644710503939	26,4218715046046	0,000216870449558646	0,0622415717098165	XM_040735278.1	ankyrin repeat domain 11 (Ankrd11), transcript variant X1, mRNA
XM-040748831.1	1,0068595738743	0,911105432461914	26,4036303623866	0,00021752541177739	0,0622415717098165	XM_040748831.1	sperm antigen with calponin homology and coiled-coil domains 1 (Specc1), transcript variant X8, mRNA
XM-021234246.2	1,02750025883803	1,62586719064308	26,1417228361884	0,000227187570713675	0,0645731977072004	XM_021234246.2	C-X3-C motif chemokine receptor 1 (Cx3cr1), transcript variant X2, mRNA
NM-001281681.1	-2,01953604037328	5,42824270588812	20,3220039963769	0,000228012703768363	0,0645731977072004	NM_001281681.1	galectin 3 binding protein (Lgals3bp), mRNA
XM-040731168.1	0,535322762459552	2,04276226457529	26,0033362051092	0,000232493862353813	0,0651947654087859	XM_040731168.1	lysine methyltransferase 5A (Kmt5a), transcript variant X3, mRNA
XM-040732135.1	0,437870399137818	2,05357940798856	25,9799402612136	0,000233405122567557	0,0651947654087859	XM_040732135.1	pericentrin (Pcnt), transcript variant X5, mRNA
XM-040743662.1	-0,532048969479006	5,38739892840861	20,2246240499079	0,000233749158897211	0,0651947654087859	XM_040743662.1	ERGIC and golgi 2 (Ergic2), transcript variant X2, mRNA
XM-005070388.4	0,572317444366665	2,42615418488674	20,1099361955109	0,00024071078064464	0,0667990560317567	XM_005070388.4	VPS54 subunit of GARP complex (Vps54), transcript variant X1, mRNA
XM-013113013.3	-1,2020171172569	4,02442709036614	25,7024148760086	0,000244537522596345	0,0670215614639921	XM_013113013.3	ALG9 alpha-1,2-mannosyltransferase (Alg9), transcript variant X3, mRNA
XM-040741202.1	-1,23738417540238	-0,0931007608132637	25,6973491204735	0,000244746388093149	0,0670215614639921	XM_040741202.1	interleukin-3 receptor subunit alpha-like (LOC110343149), transcript variant X13, mRNA
XM-013124533.3	-0,569989690924688	2,99121497696851	25,6540862405799	0,000246538626276037	0,0670215614639921	XM_013124533.3	mitogen-activated protein kinase kinase kinase 8 (Map3k8), transcript variant X1, mRNA
XM-040743732.1	1,69045693945798	0,952802547027922	25,6126055401323	0,000248271374101625	0,0670215614639921	XM_040743732.1	killer cell lectin-like receptor subfamily I member 1 (LOC121139754), mRNA
XM-005072943.4	-0,530870467095456	5,38382027464369	19,9817304515245	0,000248765620188019	0,0670215614639921	XM_005072943.4	ERGIC and golgi 2 (Ergic2), transcript variant X1, mRNA
XR-001196591.3	-0,89244477643915	-0,616503126475441	30,5135601881511	0,000248794366581892	0,0670215614639921	XR_001196591.3	tubulin folding cofactor E (Tbce), transcript variant X5, misc_RNA
XM-013120114.3	0,697464912265892	3,60492012818262	25,4014547469875	0,000257314123866421	0,0689801707592196	XM_013120114.3	G protein-coupled receptor 183 (Gpr183), transcript variant X1, mRNA
XM-013117918.3	-1,32200006013963	-1,11237193562316	25,3584208209699	0,000259203737986151	0,0691510494036097	XM_013117918.3	zinc finger DHHC-type containing 1 (Zdhhc1), transcript variant X5, mRNA
NM-001287615.1	0,901513536888101	6,32674419793368	19,8010172390877	0,000260630219309171	0,0691973232265849	NM_001287615.1	fibrinogen like 2 (Fgl2), mRNA
XM-021235157.2	0,731828204909448	1,41263759631288	25,217318442365	0,000265513645266636	0,0701565815607881	XM_021235157.2	CD226 molecule (Cd226), transcript variant X4, mRNA
XM-040735326.1	-1,42636418702097	2,78430261975779	25,0549393409725	0,000272997205696855	0,0716459665348766	XM_040735326.1	protein Asterix (LOC121135933), transcript variant X1, mRNA
XM-021236241.2	-2,04986493526489	2,50433733438127	19,6115580971104	0,000273745091606167	0,0716459665348766	XM_021236241.2	mitochondrial ribosomal protein L52 (Mrpl52), transcript variant X4, mRNA
XM-040745556.1	-0,531052668673681	2,82242632936074	24,9609472751128	0,000277440973074423	0,0720647090215062	XM_040745556.1	dynein cytoplasmic 1 intermediate chain 2 (Dync1i2), transcript variant X3, mRNA
XR-005873675.1	-0,815626903234743	-0,363934120671966	25,5285825369851	0,000277954929407157	0,0720647090215062	XR_005873675.1	sperm motility kinase X-like (LOC121136631), transcript variant X6, misc_RNA
XM-040753868.1	0,529615316440868	1,39715340888393	24,8922230444744	0,000280743375687794	0,0724475335466482	XM_040753868.1	Snf2 related CREBBP activator protein (LOC101840415), transcript variant X4, mRNA
XM-040733709.1	0,70856703565221	6,78267411171643	24,8135628790517	0,000284579458674616	0,0729664836471067	XM_040733709.1	high mobility group protein B1-like (LOC121135225), mRNA
XM-040742623.1	0,806418354328481	1,37139329569896	24,7957939096038	0,00028545442781488	0,0729664836471067	XM_040742623.1	coiled-coil domain containing 88C (Ccdc88c), transcript variant X2, mRNA
XM-021226198.2	1,04739194699502	-0,151040081312498	24,7702401439666	0,000286718219459332	0,0729664836471067	XM_021226198.2	G protein-coupled receptor 68 (Gpr68), transcript variant X5, mRNA
XM-040750223.1	0,492795139214778	2,16748573169915	24,7327164811611	0,00028858580290233	0,0731048733003589	XM_040750223.1	forkhead box K2 (Foxk2), transcript variant X2, mRNA
XM-005080361.4	-1,13548359960661	4,03676890292087	19,3825972630198	0,000290577833550122	0,0732733802738446	XM_005080361.4	BAF chromatin remodeling complex subunit BCL7B (Bcl7b), transcript variant X1, mRNA
XR-005877153.1	0,722975620420069	1,07221731377338	24,6246499113169	0,000294043881027868	0,0738103603903773	XR_005877153.1	uncharacterized LOC121140363 (LOC121140363), ncRNA
XM-040742764.1	-0,869264309412144	0,65602169713342	24,5203140238545	0,000299427706078279	0,0744382149984182	XM_040742764.1	coenzyme Q6, monooxygenase (Coq6), transcript variant X1, mRNA
XM-013119899.3	-0,786243523865452	4,06740919088841	24,4998393542041	0,000300497619802194	0,0744382149984182	XM_013119899.3	leydig cell tumor 10 kDa protein (LOC106021870), mRNA
XM-013112186.3	-0,907922482055523	3,03225924468603	24,4940120392344	0,000300802940903251	0,0744382149984182	XM_013112186.3	nuclear protein 1, transcriptional regulator (Nupr1), transcript variant X2, mRNA
XM-040728104.1	0,694002747861815	4,17654022471117	19,2362313668955	0,000301936841946358	0,0744382149984182	XM_040728104.1	acetyl-CoA acetyltransferase, cytosolic (LOC121132796), mRNA
XR-005873374.1	-0,661347709834834	4,40693342621176	24,4259463599589	0,000304396068567261	0,0744717526925523	XR_005873374.1	thioesterase superfamily member 6 (Them6), transcript variant X2, misc_RNA
XM-040747087.1	-1,39389902181702	0,760518769375004	24,3890675344615	0,000306363699104122	0,0744717526925523	XM_040747087.1	COP9 signalosome complex subunit 5-like (LOC106021470), mRNA
XR-005876144.1	2,04103528704371	-0,220341318682219	24,3763289767382	0,000307046784031715	0,0744717526925523	XR_005876144.1	uncharacterized LOC110340566 (LOC110340566), ncRNA
XM-040738653.1	1,12385663448776	0,341856081949372	24,3685082293985	0,00030746703632301	0,0744717526925523	XM_040738653.1	limb development membrane protein 1 (Lmbr1), transcript variant X4, mRNA
XM-040749978.1	0,588707981461791	1,49353229753524	24,3349718447459	0,000309276730856013	0,0745829615056439	XM_040749978.1	bromodomain PHD finger transcription factor (Bptf), transcript variant X11, mRNA
XM-040732133.1	0,425326809311663	2,05081181636235	24,30678279508	0,00031080745498176	0,0746101342674633	XM_040732133.1	pericentrin (Pcnt), transcript variant X3, mRNA
XM-005080196.4	1,14006322722386	-0,183450560168193	19,0466061690874	0,000317389946194327	0,0746101342674633	XM_005080196.4	ATPase phospholipid transporting 8B2 (Atp8b2), transcript variant X1, mRNA
XM-040738795.1	-1,02649925906623	-0,0532061476164768	24,1760879482858	0,000318020545177224	0,0746101342674633	XM_040738795.1	discoidin domain receptor tyrosine kinase 2 (Ddr2), transcript variant X1, mRNA
XM-040738796.1	-1,02649925906623	-0,0532061476164768	24,1760879482858	0,000318020545177224	0,0746101342674633	XM_040738796.1	discoidin domain receptor tyrosine kinase 2 (Ddr2), transcript variant X2, mRNA
XM-040738797.1	-1,02649925906623	-0,0532061476164768	24,1760879482858	0,000318020545177224	0,0746101342674633	XM_040738797.1	discoidin domain receptor tyrosine kinase 2 (Ddr2), transcript variant X3, mRNA
XM-040738799.1	-1,02649925906623	-0,0532061476164768	24,1760879482858	0,000318020545177224	0,0746101342674633	XM_040738799.1	discoidin domain receptor tyrosine kinase 2 (Ddr2), transcript variant X6, mRNA
XM-040734150.1	-4,51507953632621	-0,679411573689552	24,1613384937384	0,000318846727638732	0,0746101342674633	XM_040734150.1	leukocyte immunoglobulin-like receptor subfamily B member 3 (LOC121135407), transcript variant X2, mRNA
XR-005872727.1	-1,14113907920739	0,87067534119509	24,1219266988804	0,000321066627084455	0,0748125882451981	XR_005872727.1	uncharacterized LOC121135625 (LOC121135625), transcript variant X2, ncRNA
XM-040748165.1	1,86569978139611	-0,913381652002782	24,0956481764156	0,000322556769796639	0,0748440128371831	XM_040748165.1	NLR family CARD domain containing 3 (Nlrc3), transcript variant X2, mRNA
XM-040731871.1	0,494739261202369	5,58141012154251	18,9585939572143	0,000324857953129151	0,0750625757472981	XM_040731871.1	protein phosphatase 2 catalytic subunit beta (Ppp2cb), mRNA
XM-040746985.1	0,698087076034403	3,08992606440872	18,9186116473508	0,000328314572615639	0,0755451831588586	XM_040746985.1	transcriptional adaptor 2B (Tada2b), mRNA
XM-013112086.3	1,1532553611552	-0,239966578151745	31,3801010399135	0,000334582939222615	0,0766680839652683	XM_013112086.3	G protein-coupled receptor 68 (Gpr68), transcript variant X1, mRNA
XM-040742129.1	1,10291328052493	0,458266779791726	18,8144322629285	0,000337513953673882	0,0767902462678609	XM_040742129.1	anoctamin 8 (Ano8), transcript variant X1, mRNA
XM-040728890.1	0,688328320265907	2,52472595267356	18,8101615725432	0,000337897107110861	0,0767902462678609	XM_040728890.1	mutS homolog 3 (Msh3), mRNA
XM-040730171.1	0,489444312388459	2,97704163763158	23,7242922623764	0,000344498725484339	0,0779696623612587	XM_040730171.1	zinc finger CCCH-type containing 13 (Zc3h13), transcript variant X2, mRNA
XM-040738623.1	-2,36459087403663	0,755698091407968	23,6797444970015	0,000347245697641875	0,0781287289323914	XM_040738623.1	SLAM family member 9 (Slamf9), transcript variant X3, mRNA
XM-040747028.1	0,429575338663232	3,1507105023248	23,6670834954935	0,000348031061085186	0,0781287289323914	XM_040747028.1	biorientation of chromosomes in cell division 1 like 1 (Bod1l1), transcript variant X3, mRNA
XM-040738052.1	-1,29778744750456	-0,244672344574192	23,6256701575918	0,000350614397638127	0,0783899979561455	XM_040738052.1	Epstein-Barr virus induced 3 (Ebi3), transcript variant X1, mRNA
XM-013115635.3	0,40091572634248	3,36453579681705	23,5295627962845	0,000356695886110858	0,079124567838399	XM_013115635.3	ankyrin repeat domain 11 (Ankrd11), transcript variant X3, mRNA
XM-013118719.3	-0,604240905447684	0,602856389595469	23,4871702094007	0,000359417328125093	0,079124567838399	XM_013118719.3	spartin (Spart), transcript variant X4, mRNA
XR-002383838.2	-1,59534310043045	1,88587484835395	23,487002784611	0,000359428123912185	0,079124567838399	XR_002383838.2	uncharacterized LOC110341833 (LOC110341833), ncRNA
XM-021225071.2	0,81258802906882	1,44133331771257	18,5724424979232	0,000360002982214803	0,079124567838399	XM_021225071.2	histone H3.1 (LOC110340246), mRNA
XM-040753858.1	0,538233199915145	1,40321465747894	23,4617024195627	0,00036106386888448	0,079124567838399	XM_040753858.1	Snf2 related CREBBP activator protein (LOC101840415), transcript variant X2, mRNA
XM-005064388.4	-1,02054460915898	0,330973429892675	20,605615973941	0,000363470749409137	0,0793371884006727	XM_005064388.4	aspartate beta-hydroxylase domain containing 1 (Asphd1), transcript variant X1, mRNA
XM-040736811.1	-0,60043143519869	2,11798464833481	23,3968057538571	0,000365299359998032	0,0794224088839816	XM_040736811.1	CD99 molecule (Xg blood group) (Cd99), mRNA
XM-040738798.1	-1,02649761843313	-0,0485774578375036	23,3069368052256	0,000371260426808439	0,0798169060127426	XM_040738798.1	discoidin domain receptor tyrosine kinase 2 (Ddr2), transcript variant X4, mRNA
XR-005870996.1	-0,821892084498784	1,88412978594019	23,2975410186799	0,000371890160978895	0,0798169060127426	XR_005870996.1	HscB mitochondrial iron-sulfur cluster cochaperone (Hscb), transcript variant X2, misc_RNA
XM-013112492.3	0,423936357299236	4,30087414432244	18,4408445838108	0,000372925323114078	0,0798169060127426	XM_013112492.3	biorientation of chromosomes in cell division 1 like 1 (Bod1l1), transcript variant X2, mRNA
XM-040731076.1	0,39702343078654	3,56808431090871	18,4186385888332	0,000375156052783536	0,0798169060127426	XM_040731076.1	GPN-loop GTPase 3 (Gpn3), transcript variant X3, mRNA
XM-040750776.1	-1,30232868246894	4,01454237097556	23,2407137467767	0,000375725474968787	0,0798169060127426	XM_040750776.1	cell surface glycoprotein CD200 receptor 1 (LOC106021521), transcript variant X2, mRNA
XM-013117578.3	-0,60266574858104	2,66281783002338	23,2148194124596	0,000377488341808998	0,0798169060127426	XM_013117578.3	phosphatidylcholine transfer protein (LOC101835078), transcript variant X1, mRNA
XM-040747027.1	0,434133347617209	3,09419797333145	23,1434938031082	0,000382394080715666	0,0798169060127426	XM_040747027.1	biorientation of chromosomes in cell division 1 like 1 (Bod1l1), transcript variant X1, mRNA
XM-040736742.1	2,04429120113925	0,465890295699785	18,7303841410999	0,000384365253929357	0,0798169060127426	XM_040736742.1	podocan like 1 (Podnl1), mRNA
XM-040731960.1	1,23951968656503	4,0818473860589	23,1114111452653	0,00038462485360569	0,0798169060127426	XM_040731960.1	translationally-controlled tumor protein-like (LOC101829229), mRNA
XM-040743891.1	-0,811585686474775	8,04420516656112	18,3009263340284	0,000387230296617831	0,0798169060127426	XM_040743891.1	40S ribosomal protein SA-like (LOC121139868), mRNA
XM-040740192.1	-0,546164526382482	1,52687164431975	23,0705614819117	0,000387487148000493	0,0798169060127426	XM_040740192.1	ubiquitin like modifier activating enzyme 5 (Uba5), transcript variant X3, mRNA
XM-013112792.3	-1,70502436066961	0,204683667092792	21,6600518246294	0,00038758457553205	0,0798169060127426	XM_013112792.3	phosphopantothenoylcysteine decarboxylase (Ppcdc), transcript variant X2, mRNA
NM-001281357.1	0,501014549564964	1,59279803841622	18,2802131230751	0,000389399107641617	0,0798169060127426	NM_001281357.1	host cell factor C1 (Hcfc1), mRNA
XM-040747029.1	0,438351708693998	3,08670842691524	22,9929834843748	0,000392991420810205	0,0798169060127426	XM_040747029.1	biorientation of chromosomes in cell division 1 like 1 (Bod1l1), transcript variant X4, mRNA
XM-005076417.4	0,629326417383691	2,72353197843279	18,2293781841561	0,000394779060480663	0,0798169060127426	XM_005076417.4	abraxas 1, BRCA1 A complex subunit (Abraxas1), transcript variant X1, mRNA
XM-021229915.2	2,14317911542057	-0,68351295357509	22,9612685853937	0,000395267782057969	0,0798169060127426	XM_021229915.2	CD96 molecule (Cd96), transcript variant X2, mRNA
XR-005871928.1	-1,43573664175777	-0,270205674789388	22,9553985917669	0,000395690784796925	0,0798169060127426	XR_005871928.1	uncharacterized LOC121134737 (LOC121134737), transcript variant X1, ncRNA
XR-005873349.1	1,15643543380752	10,1628428988553	18,2155158134449	0,000396260375926905	0,0798169060127426	XR_005873349.1	uncharacterized LOC110339719 (LOC110339719), transcript variant X1, ncRNA
XM-040746054.1	0,699462302176416	1,53226002178808	22,9447156457005	0,000396461969250994	0,0798169060127426	XM_040746054.1	SWI/SNF related, matrix associated, actin dependent regulator of chromatin, subfamily a, member 2 (Smarca2), transcript variant X3, mRNA
XM-040738970.1	0,96405856148643	0,975794202164852	22,9112198402677	0,000398891331017123	0,0798169060127426	XM_040738970.1	chromosome unknown C1orf21 homolog (CUNH1orf21), transcript variant X3, mRNA
XM-005074914.4	0,854845890364835	2,5455996538076	18,1901916562234	0,000398982390997026	0,0798169060127426	XM_005074914.4	adhesion molecule with Ig like domain 3 (Amigo3), mRNA
XR-005876819.1	-1,23745558390185	0,659303279250892	22,8736927661494	0,000401633655364402	0,0798169060127426	XR_005876819.1	galactosidase alpha (Gla), transcript variant X3, misc_RNA
XM-021226197.2	1,15262299845987	-0,114647991151447	22,8709051023739	0,000401838239559112	0,0798169060127426	XM_021226197.2	G protein-coupled receptor 68 (Gpr68), transcript variant X4, mRNA
XM-040750266.1	-0,831260577564065	2,54813041271596	22,8364432972205	0,000404377395327585	0,0798169060127426	XM_040750266.1	CD80 molecule (Cd80), transcript variant X4, mRNA
XM-021227497.2	-0,621496875054406	4,10548018890227	18,121195474956	0,00040650413992079	0,0798169060127426	XM_021227497.2	1-acylglycerol-3-phosphate O-acyltransferase 3 (Agpat3), transcript variant X5, mRNA
XM-013124354.3	-0,979076740707017	-0,150969474047215	22,7961871580804	0,000407367138679776	0,0798169060127426	XM_013124354.3	ring finger protein 8 (Rnf8), transcript variant X2, mRNA
XM-013113289.3	0,656028496546969	2,53818247090085	18,1073785830078	0,000408029196265113	0,0798169060127426	XM_013113289.3	bromodomain PHD finger transcription factor (Bptf), transcript variant X12, mRNA
XM-040741368.1	-1,60476637207826	1,43297418767487	22,7260366721312	0,000412638716307217	0,0798169060127426	XM_040741368.1	signal-regulatory protein beta-1 (LOC101843190), transcript variant X1, mRNA
XM-040755551.1	-0,930432693129995	4,30855746471931	22,7015967146528	0,000414493899329952	0,0798169060127426	XM_040755551.1	neuroepithelial cell transforming 1 (Net1), transcript variant X2, mRNA
XM-005083107.4	-0,753274940112464	4,86435100947025	18,0457287299306	0,000414911462662727	0,0798169060127426	XM_005083107.4	C1GALT1 specific chaperone 1 (C1galt1c1), mRNA
XM-040750563.1	-0,43280821309855	2,88511446242542	22,6933193599198	0,00041512441220558	0,0798169060127426	XM_040750563.1	chromosome unknown C21orf91 homolog (CUNH21orf91), transcript variant X2, mRNA
XR-005871012.1	1,29335425917836	0,297848924490186	22,6780219768932	0,000416292600718089	0,0798169060127426	XR_005871012.1	uncharacterized LOC121134013 (LOC121134013), ncRNA
XM-040731074.1	0,394269999473396	3,64553464222023	18,0331857515716	0,000416327365056874	0,0798169060127426	XM_040731074.1	GPN-loop GTPase 3 (Gpn3), transcript variant X1, mRNA
XM-021227972.2	-0,846602657755147	2,58276291957152	22,672374646873	0,00041672482620458	0,0798169060127426	XM_021227972.2	CD80 molecule (Cd80), transcript variant X2, mRNA
XM-013126870.3	-0,643071979134835	3,40048633489384	22,6200790292996	0,000420752224306009	0,0798169060127426	XM_013126870.3	TNF alpha induced protein 3 (Tnfaip3), transcript variant X2, mRNA
XM-013125670.3	1,34038235821341	0,239093152026734	22,6007256312334	0,000422254131885393	0,0798169060127426	XM_013125670.3	histone H4 (LOC106022591), mRNA
XM-013116039.3	0,485691499364566	1,8659939189777	17,9676672818267	0,000423810810554498	0,0798169060127426	XM_013116039.3	zinc finger protein 239-like (LOC101842915), mRNA
XM-040735397.1	0,527260764449391	1,10129566182487	22,5663271913361	0,00042493901423268	0,0798169060127426	XM_040735397.1	adenylate cyclase 7 (Adcy7), transcript variant X2, mRNA
XM-040755671.1	0,692588338458289	2,08178946781454	22,5606817357602	0,000425381549618625	0,0798169060127426	XM_040755671.1	histone H1.4 (LOC101828346), transcript variant X1, mRNA
XM-005082518.4	-1,78397211502862	2,03178143088204	18,3363457436496	0,000425972649163964	0,0798169060127426	XM_005082518.4	transmembrane 4 L six family member 20 (Tm4sf20), mRNA
XM-005070732.4	0,874380329938318	3,68236058566891	17,9455342498846	0,000426372361179181	0,0798169060127426	XM_005070732.4	lanosterol synthase (Lss), mRNA
XR-005879759.1	-1,01939092210582	0,876792792746325	22,4866339226647	0,000431235898442288	0,0804211792400849	XR_005879759.1	uncharacterized LOC121142717 (LOC121142717), ncRNA
XM-040752202.1	-0,797971586836311	5,03290169731969	22,4218946881844	0,000436431169148684	0,0804211792400849	XM_040752202.1	Fc fragment of IgG receptor Ia (Fcgr1a), transcript variant X2, mRNA
XM-040738195.1	1,2555546845594	-0,239059988387798	17,8539350416235	0,000437157241863517	0,0804211792400849	XM_040738195.1	SLIT-ROBO Rho GTPase activating protein 3 (Srgap3), transcript variant X4, mRNA
XM-040739274.1	0,877175216626439	8,99732542768773	22,3951267452851	0,00043860051731397	0,0804211792400849	XM_040739274.1	ribosomal protein L32 (Rpl32), transcript variant X2, mRNA
XR-001196752.3	-0,931382407450386	5,69523061946867	17,8398884122254	0,000438837631146076	0,0804211792400849	XR_001196752.3	uncharacterized LOC106021494 (LOC106021494), transcript variant X1, ncRNA
XR-005879709.1	-0,846229896817894	3,32908774732316	22,3741364843609	0,000440310400195079	0,0804211792400849	XR_005879709.1	uncharacterized LOC110343217 (LOC110343217), transcript variant X2, ncRNA
XM-040753389.1	1,15855404505368	0,321522659086588	17,8106649950908	0,00044235656442643	0,0804211792400849	XM_040753389.1	IKAROS family zinc finger 2 (Ikzf2), transcript variant X6, mRNA
XM-040748807.1	1,44689044036192	2,94099027941878	22,3454707993203	0,00044265806591109	0,0804211792400849	XM_040748807.1	40S ribosomal protein S23-like (LOC121141356), mRNA
XM-040735294.1	0,383692916059692	3,33723603120329	22,3448780202937	0,000442706766785923	0,0804211792400849	XM_040735294.1	ankyrin repeat domain 11 (Ankrd11), transcript variant X6, mRNA
XM-013116132.3	-1,39192078145883	1,12914750992204	17,7764704408514	0,00044651380151854	0,0805648351222699	XM_013116132.3	phosphatidylinositol glycan anchor biosynthesis class P (LOC101825145), transcript variant X3, mRNA
XM-040753793.1	-0,550653498565184	2,32442846676671	17,7700156821722	0,000447303386630678	0,0805648351222699	XM_040753793.1	cysteine and serine rich nuclear protein 2 (Csrnp2), mRNA
XM-040744044.1	1,06409074926765	11,4130165081539	22,2694759472275	0,000448952680563816	0,0805648351222699	XM_040744044.1	thymosin beta 4 X-linked (Tmsb4x), transcript variant X2, mRNA
XM-040741371.1	-1,13931234939948	4,3317362945295	22,2295829969005	0,000452298625593682	0,0805648351222699	XM_040741371.1	signal-regulatory protein beta-1 (LOC101832871), transcript variant X2, mRNA
XR-002385472.2	-2,90904262581267	-1,46421525423713	22,2180366521065	0,000453272458067555	0,0805648351222699	XR_002385472.2	uncharacterized LOC110343261 (LOC110343261), ncRNA
XM-040729473.1	1,24655782294689	3,20564772905502	22,2147041669559	0,000453553977085679	0,0805648351222699	XM_040729473.1	tyrosine-protein kinase ZAP-70 (LOC101833852), transcript variant X2, mRNA
XM-040738968.1	0,82351736219461	1,08526923249434	22,2008686053023	0,000454724943050119	0,0805648351222699	XM_040738968.1	chromosome unknown C1orf21 homolog (CUNH1orf21), transcript variant X1, mRNA
XM-040731374.1	1,23322669897847	2,21756924698938	22,1956378612044	0,000455168560012824	0,0805648351222699	XM_040731374.1	2'-5'-oligoadenylate synthase 1A-like (LOC106021986), mRNA
XR-005880935.1	-0,702682408558491	0,797704794229351	22,1670208335952	0,000457604483500261	0,0805858085525289	XR_005880935.1	F-box/WD repeat-containing protein 12 (LOC101832949), transcript variant X3, misc_RNA
XM-005076831.4	1,57490179463333	1,96297133478084	22,1503831641201	0,000459027674330911	0,0805858085525289	XM_005076831.4	SH2 domain containing 1A (Sh2d1a), transcript variant X3, mRNA
XM-040735288.1	0,409447239271479	3,39345698995591	22,1305787968302	0,000460728460313113	0,0805858085525289	XM_040735288.1	ankyrin repeat domain 11 (Ankrd11), transcript variant X4, mRNA
XM-013110273.3	-1,84839531927945	-0,588333012950379	17,6590327580425	0,000461124067481514	0,0805858085525289	XM_013110273.3	cell death inducing DFFA like effector c (Cidec), transcript variant X1, mRNA
XM-005064110.4	0,67693346293395	5,82796963292452	17,6142711649813	0,00046683141975115	0,0813258622218848	XM_005064110.4	cyclin D1 (Ccnd1), mRNA
XM-040748167.1	1,9580231291329	-0,890307088463678	22,0255321948316	0,000469873257053642	0,0813476125034405	XM_040748167.1	NLR family CARD domain containing 3 (Nlrc3), transcript variant X4, mRNA
XM-040733924.1	-1,56152575333651	1,5990570403325	22,0252015989834	0,000469902368328943	0,0813476125034405	XM_040733924.1	leukocyte immunoglobulin-like receptor subfamily B member 3 (LOC106023256), mRNA
XR-005871389.1	1,12209266016016	0,405787096468617	21,9588824827079	0,000475784875458378	0,0814864035644759	XR_005871389.1	RLA class II histocompatibility antigen, DP alpha-1 chain (LOC101822444), transcript variant X2, misc_RNA
XM-040728591.1	0,577849389817877	3,55413048789595	21,9577290674961	0,000475887938489745	0,0814864035644759	XM_040728591.1	putative RNA-binding protein Luc7-like 2 (LOC106022825), transcript variant X3, mRNA
XM-040749976.1	0,569035447877182	1,48749257280396	21,9346540757201	0,000477955261879092	0,0814864035644759	XM_040749976.1	bromodomain PHD finger transcription factor (Bptf), transcript variant X9, mRNA
XM-040755150.1	0,654773366554702	1,13804529095882	21,9264381731608	0,000478693856909162	0,0814864035644759	XM_040755150.1	thymine DNA glycosylase (Tdg), transcript variant X4, mRNA
XM-040750227.1	1,04147171582017	1,14406873554578	21,9259333445234	0,000478739283372701	0,0814864035644759	XM_040750227.1	TBC1 domain family member 10C (Tbc1d10c), transcript variant X5, mRNA
XR-005881649.1	-0,733668754794668	3,88017306232882	21,9142556886021	0,000479791485224841	0,0814864035644759	XR_005881649.1	uncharacterized LOC121144320 (LOC121144320), transcript variant X2, ncRNA
XM-040733905.1	0,608592598173881	0,926256239149305	21,8983239937007	0,000481231332781557	0,0814864035644759	XM_040733905.1	zinc finger protein 709-like (LOC121135338), transcript variant X1, mRNA
XM-040741369.1	-1,54643423154067	1,57506325714787	21,8842377454753	0,00048250858260147	0,0814864035644759	XM_040741369.1	signal-regulatory protein beta-1 (LOC101843190), transcript variant X2, mRNA
XM-040747030.1	0,430369171299671	3,09236011858101	21,8532708117537	0,000485330348687511	0,0815398309912875	XM_040747030.1	biorientation of chromosomes in cell division 1 like 1 (Bod1l1), transcript variant X5, mRNA
XM-040755676.1	1,2124886343197	0,258893417517003	21,8212281230915	0,000488270362662651	0,0815398309912875	XM_040755676.1	histone H2A type 1-H (LOC121143551), mRNA
XM-040732075.1	0,460698314312568	2,2641355811307	21,8020090395936	0,000490043707958835	0,0815398309912875	XM_040732075.1	ribosomal RNA processing 1B (Rrp1b), transcript variant X2, mRNA
XM-040750562.1	-0,456859707418316	3,07447158708246	21,7935459071212	0,000490826975944189	0,0815398309912875	XM_040750562.1	chromosome unknown C21orf91 homolog (CUNH21orf91), transcript variant X1, mRNA
XM-040750234.1	1,03020948808018	1,13803676298648	21,7904873119713	0,000491110408857899	0,0815398309912875	XM_040750234.1	TBC1 domain family member 10C (Tbc1d10c), transcript variant X7, mRNA
XM-040733111.1	1,40033023060798	6,89933213575443	17,426176593282	0,000491684117776668	0,0815398309912875	XM_040733111.1	ADP-ribosylation factor-like protein 4C (LOC121134596), mRNA
XR-005877438.1	-1,24477439649026	0,419612866157874	21,730559590775	0,000496702357797418	0,0820942048027748	XR_005877438.1	ankyrin repeat and EF-hand domain containing 1 (Ankef1), transcript variant X2, misc_RNA
XM-040744669.1	-0,65770631881215	1,98514418150295	17,3492341188974	0,000502269579176502	0,0820942048027748	XM_040744669.1	ATPase phospholipid transporting 11C (Atp11c), transcript variant X2, mRNA
XM-040729638.1	1,37025512875481	-0,601310876588467	21,6633438435686	0,00050306268310294	0,0820942048027748	XM_040729638.1	chromosome unknown C2orf92 homolog (CUNH2orf92), transcript variant X1, mRNA
XM-040729639.1	1,37025512875481	-0,601310876588467	21,6633438435686	0,00050306268310294	0,0820942048027748	XM_040729639.1	chromosome unknown C2orf92 homolog (CUNH2orf92), transcript variant X2, mRNA
XM-040734042.1	-1,05478577128417	1,7742162810352	17,3372183927573	0,000503945317402731	0,0820942048027748	XM_040734042.1	leukocyte immunoglobulin-like receptor subfamily A member 2 (LOC121135368), transcript variant X6, mRNA
XM-040736616.1	-1,27163935864156	-1,14386449296005	21,641716050792	0,00050512933063246	0,0820942048027748	XM_040736616.1	zinc finger DHHC-type containing 1 (Zdhhc1), transcript variant X6, mRNA
XM-005069273.4	1,45151176702193	5,69047970242653	21,6385472210805	0,000505432957282041	0,0820942048027748	XM_005069273.4	CD3g molecule (Cd3g), transcript variant X1, mRNA
XM-040741144.1	-1,33271334889912	0,564166045991503	21,6168338177345	0,000507519182256684	0,0821581849519752	XM_040741144.1	RT1 class I histocompatibility antigen, AA alpha chain-like (LOC101831914), transcript variant X2, mRNA
XR-005872436.1	-1,25347702392301	5,14885704719366	21,6035304394336	0,000508802318802975	0,0821581849519752	XR_005872436.1	uncharacterized LOC121135226 (LOC121135226), ncRNA
XM-005080310.4	-2,91322715935077	9,56839600240375	17,2879450224434	0,00051088210258653	0,0822535079686255	XM_005080310.4	protein S100-A8 (LOC101828213), mRNA
XM-040730889.1	0,566112723969537	3,76322551539133	21,5361090154304	0,000515363545522946	0,0827338268545325	XM_040730889.1	intersectin 2 (Itsn2), transcript variant X4, mRNA
XM-021230969.2	-0,877272197979888	1,93243218787215	21,5098641201356	0,000517944181115701	0,0829070998780681	XM_021230969.2	DNA damage regulated autophagy modulator 2 (Dram2), transcript variant X4, mRNA
NM-001281557.1	-1,05030351852358	6,42432358267228	17,1764797574057	0,000526967698288509	0,0840886740513283	NM_001281557.1	scavenger receptor class B member 2 (Scarb2), mRNA
XM-005075155.4	0,633545968606193	2,8645657293686	17,1669334756296	0,000528371177310787	0,0840886740513283	XM_005075155.4	polypeptide N-acetylgalactosaminyltransferase 7 (Galnt7), transcript variant X1, mRNA
NM-001319637.1	-1,49722700357624	4,90623615885304	17,1523928776888	0,000530516870750976	0,0841875392826204	NM_001319637.1	hydroxycarboxylic acid receptor 2 (Hcar2), mRNA
XM-013117670.3	-0,699795842101823	1,05467873768278	21,3553952575314	0,000533441061738446	0,0844090234769168	XM_013117670.3	target of myb1 like 1 membrane trafficking protein (Tom1l1), transcript variant X1, mRNA
XM-040754571.1	-0,871581353318649	1,1822686036936	21,2572735017697	0,000543565081616404	0,0852279290763276	XM_040754571.1	G protein-coupled receptor 160 (Gpr160), transcript variant X1, mRNA
XM-021229917.2	1,55974807902954	0,194214229831959	21,2556445568737	0,000543735029185251	0,0852279290763276	XM_021229917.2	CD96 molecule (Cd96), transcript variant X4, mRNA
XM-021235244.2	0,772483465267035	0,156823715908119	21,2470026447476	0,000544637672798524	0,0852279290763276	XM_021235244.2	centrosomal protein 295 (Cep295), transcript variant X17, mRNA
XM-013112166.3	1,99119128962098	7,10071253446967	17,0562301672358	0,00054495239223228	0,0852279290763276	XM_013112166.3	interferon alpha-inducible protein 27-like protein 2 (LOC121132726), mRNA
NM-001281624.1	-2,72256256355248	3,97500587145831	17,047182069194	0,000546332878694408	0,0852279290763276	NM_001281624.1	defender against cell death 1 (Dad1), mRNA
XM-005077680.4	0,63360883450656	1,48153515079945	17,0202249730677	0,000550468779026009	0,0853910195396808	XM_005077680.4	coiled-coil domain containing 66 (Ccdc66), transcript variant X2, mRNA
XM-040748915.1	-1,03384108029305	0,366227501279276	21,1915543346244	0,000550470863322584	0,0853910195396808	XM_040748915.1	syntaxin 8 (Stx8), transcript variant X6, mRNA
XM-040744308.1	0,394993212327703	2,49050072008368	21,1394124612612	0,000556022603849543	0,0857544817581043	XM_040744308.1	ATRX chromatin remodeler (Atrx), transcript variant X6, mRNA
XM-040753851.1	0,529516320567412	2,60231486628238	16,9797376573725	0,000556745834921757	0,0857544817581043	XM_040753851.1	Snf2 related CREBBP activator protein (LOC101840415), transcript variant X1, mRNA
XM-040740191.1	-0,54682100458655	1,81257853119276	21,0591172135795	0,000564699815153509	0,0857544817581043	XM_040740191.1	ubiquitin like modifier activating enzyme 5 (Uba5), transcript variant X1, mRNA
XM-040743456.1	-0,77716675471718	7,8377062676485	21,0186574660731	0,000569131774788408	0,0857544817581043	XM_040743456.1	microsomal glutathione S-transferase 1 (Mgst1), transcript variant X1, mRNA
XM-021232049.2	0,45951375262454	1,24941519388059	21,0146670405756	0,000569571073679155	0,0857544817581043	XM_021232049.2	ERCC excision repair 6 like 2 (Ercc6l2), transcript variant X2, mRNA
XM-040729798.1	0,672330990475079	2,17486296980484	20,9917890617977	0,000572097295507903	0,0857544817581043	XM_040729798.1	ubiquitin conjugating enzyme E2 Q2 (Ube2q2), transcript variant X3, mRNA
XM-040749972.1	0,655055020167518	1,5175128117923	20,9830125671456	0,000573069866592608	0,0857544817581043	XM_040749972.1	bromodomain PHD finger transcription factor (Bptf), transcript variant X5, mRNA
XM-040740200.1	-1,20873503818518	0,632778771468861	20,9786663664019	0,000573552204608283	0,0857544817581043	XM_040740200.1	transcription factor BTF3 homolog 4-like (LOC121137593), mRNA
XM-040741143.1	-1,33429984168752	0,562797581927415	20,9548083774486	0,000576208371450839	0,0857544817581043	XM_040741143.1	RT1 class I histocompatibility antigen, AA alpha chain-like (LOC101831914), transcript variant X1, mRNA
XM-005075156.4	0,636433688824335	2,83598814874141	16,8527344089785	0,000576956016229676	0,0857544817581043	XM_005075156.4	polypeptide N-acetylgalactosaminyltransferase 7 (Galnt7), transcript variant X2, mRNA
XM-005080151.4	1,2870700899198	-0,482415982840198	20,9418283108527	0,000577659481638686	0,0857544817581043	XM_005080151.4	family with sequence similarity 189 member B (Fam189b), transcript variant X7, mRNA
XM-021233090.2	1,2870700899198	-0,482415982840198	20,9418283108527	0,000577659481638686	0,0857544817581043	XM_021233090.2	family with sequence similarity 189 member B (Fam189b), transcript variant X1, mRNA
XM-021233091.2	1,2870700899198	-0,482415982840198	20,9418283108527	0,000577659481638686	0,0857544817581043	XM_021233091.2	family with sequence similarity 189 member B (Fam189b), transcript variant X2, mRNA
XM-021233092.2	1,2870700899198	-0,482415982840198	20,9418283108527	0,000577659481638686	0,0857544817581043	XM_021233092.2	family with sequence similarity 189 member B (Fam189b), transcript variant X3, mRNA
XM-021233093.2	1,2870700899198	-0,482415982840198	20,9418283108527	0,000577659481638686	0,0857544817581043	XM_021233093.2	family with sequence similarity 189 member B (Fam189b), transcript variant X4, mRNA
XM-040752412.1	1,2870700899198	-0,482415982840198	20,9418283108527	0,000577659481638686	0,0857544817581043	XM_040752412.1	family with sequence similarity 189 member B (Fam189b), transcript variant X8, mRNA
XM-040751755.1	-4,30066950434638	6,4165896645137	20,8538820368127	0,000587604195866693	0,0866541289431852	XM_040751755.1	interferon-induced transmembrane protein 2-like (LOC106021809), mRNA
XR-002385170.2	2,01872424721257	0,0111800179829228	20,847124963188	0,000588376469631479	0,0866541289431852	XR_002385170.2	uncharacterized LOC110342979 (LOC110342979), ncRNA
XM-013125890.3	-0,94981667666165	0,874307163748766	20,8463911763494	0,000588460406020004	0,0866541289431852	XM_013125890.3	ubiquitin like 4A (Ubl4a), transcript variant X4, mRNA
XR-002384282.2	-1,07627510626975	-0,701769537469628	20,7964925339848	0,000594201025697978	0,0866541289431852	XR_002384282.2	uncharacterized LOC110342252 (LOC110342252), transcript variant X4, ncRNA
XM-040738655.1	0,945557374874023	-0,0666444196741054	31,7162352854479	0,000595114505041747	0,0866541289431852	XM_040738655.1	limb development membrane protein 1 (Lmbr1), transcript variant X6, mRNA
XM-040732021.1	0,382462147603379	2,69245379772662	20,7621591603565	0,000598188767746332	0,0866541289431852	XM_040732021.1	hexokinase 1 (Hk1), transcript variant X1, mRNA
XR-005872787.1	-1,81842660813479	-0,544111611000666	20,7609954788438	0,000598324471112942	0,0866541289431852	XR_005872787.1	uncharacterized LOC121135689 (LOC121135689), transcript variant X2, ncRNA
XM-005087155.4	1,077097724833	7,58054993416763	16,7157814626921	0,000599664285418733	0,0866541289431852	XM_005087155.4	GTPase, IMAP family member 4 (Gimap4), transcript variant X2, mRNA
XR-002384155.2	1,60626918582467	1,63927544147238	20,7469290155728	0,000599967675332461	0,0866541289431852	XR_002384155.2	uncharacterized LOC110342145 (LOC110342145), ncRNA
XM-040738657.1	0,952666696293485	0,000973026073828591	25,4651521611609	0,000600809182557713	0,0866541289431852	XM_040738657.1	limb development membrane protein 1 (Lmbr1), transcript variant X8, mRNA
XR-005881640.1	0,906410530848594	1,4223259832866	20,7382835811288	0,000600980214856583	0,0866541289431852	XR_005881640.1	uncharacterized LOC121144313 (LOC121144313), ncRNA
XM-040742154.1	-0,441445406127523	2,13346920865023	20,6346435633217	0,000613274424000093	0,0879242348525368	XM_040742154.1	SIN3 transcription regulator family member B (Sin3b), transcript variant X2, mRNA
XM-013118611.3	-1,04275589478096	-0,333257285773747	20,6282185503222	0,000614046166643044	0,0879242348525368	XM_013118611.3	NAD(P)HX dehydratase (Naxd), transcript variant X4, mRNA
XR-005875829.1	0,769356116184278	3,96157937745611	20,6202720216586	0,000615002229779463	0,0879242348525368	XR_005875829.1	uncharacterized LOC121138960 (LOC121138960), ncRNA
NM-001281884.1	1,42935050353182	3,31496362669716	16,6069557729821	0,000618415026916661	0,0879242348525368	NM_001281884.1	lymphocyte antigen 75 (Ly75), mRNA
XM-040751623.1	0,456187656016665	1,36352071477291	20,5863435836378	0,000619103757184499	0,0879242348525368	XM_040751623.1	protein kinase cAMP-activated catalytic subunit beta (Prkacb), transcript variant X7, mRNA
XM-040755536.1	1,37202648981852	1,19636255556897	20,5843831184419	0,000619341723845372	0,0879242348525368	XM_040755536.1	protein kinase C theta (Prkcq), transcript variant X1, mRNA
XM-005063334.4	1,33217277582405	2,58676377870817	16,5548207565504	0,000627627191854643	0,088658642083018	XM_005063334.4	tetraspanin 32 (Tspan32), mRNA
XM-005085711.4	-0,610620137673141	6,38013168507673	20,5003381715319	0,000629644103212248	0,088658642083018	XM_005085711.4	complement factor properdin (LOC101825533), mRNA
XM-040749532.1	0,726213712018537	0,543240669938919	20,4899067213979	0,000630936664106658	0,088658642083018	XM_040749532.1	acyl-CoA synthetase family member 2 (Acsf2), transcript variant X2, mRNA
XM-040749533.1	0,726213712018537	0,543240669938919	20,4899067213979	0,000630936664106658	0,088658642083018	XM_040749533.1	acyl-CoA synthetase family member 2 (Acsf2), transcript variant X3, mRNA
XM-013120709.3	-0,564109063551566	0,897626282569378	20,4236682913112	0,000639216668777527	0,0894096971560189	XM_013120709.3	transmembrane protein 248 (Tmem248), transcript variant X3, mRNA
XM-021230968.2	-0,853329328263207	1,87428545339461	20,4212638558813	0,000639519599750606	0,0894096971560189	XM_021230968.2	DNA damage regulated autophagy modulator 2 (Dram2), transcript variant X2, mRNA
XM-040732093.1	0,788233864495416	8,7451178879694	20,3389856934986	0,000649987038191937	0,0906436469624028	XM_040732093.1	ribosomal protein L10a (Rpl10a), transcript variant X2, mRNA
XM-005067209.4	-2,95743448527631	-0,448527410197991	20,2904690960261	0,000656252707321414	0,091286900526745	XM_005067209.4	complement C1q like 4 (C1ql4), mRNA
XM-040753390.1	1,11562943654397	0,47067495862454	16,3690735682644	0,000661704810248839	0,0918140362843766	XM_040753390.1	IKAROS family zinc finger 2 (Ikzf2), transcript variant X7, mRNA
XM-040731688.1	0,370405908999463	3,32588197515737	16,3507678753361	0,000665172612392769	0,0920638905934293	XM_040731688.1	E1A binding protein p400 (Ep400), transcript variant X13, mRNA
XM-005082291.4	-0,953387870845577	-0,0779083425694402	16,2972919530228	0,000675418814563337	0,0929792641903426	XM_005082291.4	zinc finger DHHC-type palmitoyltransferase 3 (Zdhhc3), transcript variant X1, mRNA
XM-013110516.3	-1,73903939725639	0,213447071899539	16,2947878235292	0,000675902881536237	0,0929792641903426	XM_013110516.3	solute carrier family 2 member 3 (Slc2a3), transcript variant X3, mRNA
XM-021225079.2	1,22626365905862	1,6424131822034	16,2882365353034	0,000677171112933255	0,0929792641903426	XM_021225079.2	histone H4 (LOC101830493), mRNA
XR-005872751.1	-1,05552159206767	-0,698673861306079	20,122302765742	0,000678520995739318	0,0929792641903426	XR_005872751.1	uncharacterized LOC110342252 (LOC110342252), transcript variant X2, ncRNA
XM-040732076.1	0,437200766033149	2,26769850963527	20,0927975239092	0,000682518060142251	0,093169161119857	XM_040732076.1	ribosomal RNA processing 1B (Rrp1b), transcript variant X3, mRNA
XM-040752089.1	-0,850881431364677	1,8871706030318	20,0733447436666	0,000685168305367611	0,093169161119857	XM_040752089.1	DNA damage regulated autophagy modulator 2 (Dram2), transcript variant X3, mRNA
XR-002384388.2	0,713196481622444	0,555058160169525	20,0427027917161	0,000689367283561561	0,093169161119857	XR_002384388.2	uncharacterized LOC110342346 (LOC110342346), transcript variant X1, ncRNA
XM-013112992.3	0,543238011938314	2,1870335019495	20,0379564138323	0,000690020371223846	0,093169161119857	XM_013112992.3	hypoxia up-regulated 1 (Hyou1), transcript variant X4, mRNA
XM-040754096.1	0,631669615826867	4,69493856518665	20,0328559923046	0,000690722976721722	0,093169161119857	XM_040754096.1	trinucleotide repeat containing adaptor 6B (Tnrc6b), transcript variant X1, mRNA
XM-005073798.4	-0,72138604834799	2,33403053474199	16,2179229997565	0,000690949954713046	0,093169161119857	XM_005073798.4	phosphatidylinositol glycan anchor biosynthesis class P (LOC101825145), transcript variant X2, mRNA
XM-005070977.4	-1,20944878692155	1,4926823364338	20,0256534719376	0,000691716573575644	0,093169161119857	XM_005070977.4	GDNF family receptor alpha 2 (Gfra2), transcript variant X2, mRNA
XM-040752091.1	-0,818010988191954	1,79805548369385	20,0021592247948	0,000694969212242555	0,093379512839131	XM_040752091.1	DNA damage regulated autophagy modulator 2 (Dram2), transcript variant X7, mRNA
XM-013114098.3	0,890411384275959	1,20037805149926	16,1780886857079	0,000698893588834612	0,0936788824024336	XM_013114098.3	protein phosphatase 3 catalytic subunit gamma (Ppp3cc), transcript variant X1, mRNA
XM-040735399.1	0,517510882946643	1,07682214854269	19,9169498160763	0,000706916174206916	0,0942358293506678	XM_040735399.1	adenylate cyclase 7 (Adcy7), transcript variant X4, mRNA
XM-021230231.2	-0,678635098146254	3,26764493850876	16,1289229729927	0,000708837841131565	0,0942358293506678	XM_021230231.2	ribonuclease H2 subunit B (Rnaseh2b), transcript variant X3, mRNA
XM-040741224.1	1,1432986515157	2,80790089760589	19,9022037876115	0,000709007839807293	0,0942358293506678	XM_040741224.1	GTPase IMAP family member 1 (LOC106022640), transcript variant X2, mRNA
XR-001196598.3	-0,783091944760021	2,49210514280181	19,8961093013752	0,000709874420720662	0,0942358293506678	XR_001196598.3	uncharacterized LOC106021276 (LOC106021276), ncRNA
XM-040735396.1	0,514226363937806	1,07694108192414	19,8737607719421	0,000713062741287603	0,0944320787167065	XM_040735396.1	adenylate cyclase 7 (Adcy7), transcript variant X1, mRNA
XM-005070978.4	-1,21119776535166	1,48912988048777	19,8259507083438	0,000719939605126755	0,0945351252159361	XM_005070978.4	GDNF family receptor alpha 2 (Gfra2), transcript variant X3, mRNA
XM-040750219.1	1,03027667132539	1,15815462984216	19,8194951979477	0,000720874047438067	0,0945351252159361	XM_040750219.1	TBC1 domain family member 10C (Tbc1d10c), transcript variant X3, mRNA
XM-040753035.1	-0,442795196162534	1,94460329051597	19,8181626865228	0,000721067105596369	0,0945351252159361	XM_040753035.1	LRR binding FLII interacting protein 1 (Lrrfip1), transcript variant X7, mRNA
XM-021234529.2	-0,965604343998624	3,00914392221078	19,8091872542873	0,000722369060768988	0,0945351252159361	XM_021234529.2	sphingomyelin synthase 2 (Sgms2), transcript variant X3, mRNA
XM-040749524.1	0,476538499782458	1,4037748045283	19,8089735405251	0,000722400094906654	0,0945351252159361	XM_040749524.1	RNA binding motif protein 26 (Rbm26), transcript variant X14, mRNA
XM-040755697.1	1,07873430387095	0,0556529458610922	19,7836152262172	0,000726093502348749	0,0947845377700057	XM_040755697.1	histone H4 (LOC121143567), mRNA
XM-013119251.3	0,577140975637219	1,03784835976012	19,7723675899477	0,000727738737043358	0,0947845377700057	XM_013119251.3	eva-1 homolog A, regulator of programmed cell death (Eva1a), transcript variant X1, mRNA
XM-040738427.1	1,65279386118541	2,22458405112213	19,7580358430393	0,000729841384427611	0,0948347308556009	XM_040738427.1	killer cell lectin-like receptor subfamily B member 1A (LOC121136913), transcript variant X1, mRNA
XM-013113710.3	-2,65077908529305	2,08553550951224	16,0151198596028	0,000732462305146167	0,0949518740361313	XM_013113710.3	C-X-C motif chemokine receptor 2 (Cxcr2), mRNA
XM-040740140.1	-0,640747917631529	0,777335000125959	19,7079058538296	0,000737251887193021	0,0953015548441571	XM_040740140.1	DExH-box helicase 30 (Dhx30), transcript variant X2, mRNA
XM-005087492.3	-1,04439656274418	2,52048293248042	15,9671618283504	0,0007426780344202	0,0953015548441571	XM_005087492.3	ribonuclease A family member 10 (inactive) (Rnase10), mRNA
XM-040730131.1	-1,34263431657289	2,43718030139353	15,957409055456	0,000744774762532647	0,0953015548441571	XM_040730131.1	junction adhesion molecule like (Jaml), transcript variant X3, mRNA
XM-040750076.1	0,926400349493823	-0,035276351599063	18,0874260654382	0,000744927311546079	0,0953015548441571	XM_040750076.1	SLAIN motif family member 1 (Slain1), transcript variant X2, mRNA
XM-040750047.1	0,926406775094725	-0,0460098955284799	16,7599492251951	0,000744927311546081	0,0953015548441571	XM_040750047.1	SLAIN motif family member 1 (Slain1), transcript variant X1, mRNA
XM-040730130.1	-1,35169113190313	2,4925190581563	15,9521447977938	0,000745909238176942	0,0953015548441571	XM_040730130.1	junction adhesion molecule like (Jaml), transcript variant X2, mRNA
XM-005078770.4	-0,938844846272393	5,60148343822547	19,6412599594491	0,000747239845855425	0,0953015548441571	XM_005078770.4	clathrin light chain A (Clta), transcript variant X8, mRNA
XM-021226758.2	-1,34773630859703	2,42799735148654	15,935945695602	0,000749412255542793	0,0953583926269475	XM_021226758.2	junction adhesion molecule like (Jaml), transcript variant X5, mRNA
XM-040740037.1	-0,709772854674193	1,59509404441077	19,6102759722577	0,000751936849571815	0,0954596794959859	XM_040740037.1	protein phosphatase 2 regulatory subunit B''alpha (Ppp2r3a), transcript variant X3, mRNA
XR-005872786.1	-1,55803454438824	-0,992140946162444	19,5730375920136	0,000757627508970948	0,0959615173289257	XR_005872786.1	uncharacterized LOC121135689 (LOC121135689), transcript variant X1, ncRNA
XM-005080410.4	0,521566592057965	2,12863227216217	15,8776063070961	0,000762179815583825	0,0960975161087653	XM_005080410.4	serrate, RNA effector molecule (Srrt), transcript variant X4, mRNA
XM-040738590.1	0,742634256653096	2,6072631651191	19,5434708557618	0,000762181516290729	0,0960975161087653	XM_040738590.1	forkhead box P1 (Foxp1), transcript variant X1, mRNA
NM-001281577.1	-0,675401318690481	1,33561014576886	15,867198987499	0,000764482681997282	0,096168090274756	NM_001281577.1	BRISC and BRCA1 A complex member 2 (Babam2), mRNA
XM-005065819.4	-0,857860982378235	4,77691697117723	19,5059432385301	0,000768007639963229	0,096187080950577	XM_005065819.4	serum/glucocorticoid regulated kinase 1 (Sgk1), transcript variant X3, mRNA
XM-005066347.4	0,408945194682602	4,63254364875573	15,8477640799177	0,000768803779269026	0,096187080950577	XM_005066347.4	RAN binding protein 9 (Ranbp9), mRNA
XM-040748354.1	0,834455508941359	4,2734862296383	19,4940878590381	0,000769858934161868	0,096187080950577	XM_040748354.1	meteorin, glial cell differentiation regulator (Metrn), transcript variant X1, mRNA
NM-001281691.1	0,680630489356903	4,86515229513465	15,8004144877732	0,00077944502985185	0,0970659233496634	NM_001281691.1	cyclin dependent kinase 2 associated protein 1 (Cdk2ap1), mRNA
XM-005064390.4	-0,636339153588421	5,06082542438698	15,7961635187278	0,000780408336361918	0,0970659233496634	XM_005064390.4	transmembrane protein 219 (Tmem219), transcript variant X8, mRNA
XM-021227053.2	0,60862458907874	0,939872739285414	19,3993103666615	0,000784847204078437	0,097398656175343	XM_021227053.2	transmembrane channel like 8 (Tmc8), transcript variant X2, mRNA
XM-040732081.1	0,517997855628473	3,29057844749729	19,3723961208093	0,000789165181201519	0,0976109916741449	XM_040732081.1	SRSF protein kinase 1 (Srpk1), transcript variant X1, mRNA
XM-040752727.1	0,491311328383393	3,7845892054415	19,3478498589032	0,00079312736835278	0,0976109916741449	XM_040752727.1	sterol regulatory element binding transcription factor 2 (Srebf2), transcript variant X2, mRNA
XM-040749464.1	0,541730210351387	1,69611195722956	19,3464581125648	0,000793352712563086	0,0976109916741449	XM_040749464.1	RNA binding motif protein 26 (Rbm26), transcript variant X13, mRNA
XM-013114773.3	-0,536624122910583	3,7631889270176	19,344756011429	0,000793628409055684	0,0976109916741449	XM_013114773.3	sequestosome 1 (Sqstm1), transcript variant X3, mRNA
XM-005077992.4	0,358475874411814	5,26108446107766	15,7215165369575	0,000797540713447523	0,0978741963542801	XM_005077992.4	NIPBL cohesin loading factor (Nipbl), transcript variant X1, mRNA
XM-005083877.4	0,845060533754307	1,35800119244809	15,7028567582307	0,0008018881674168	0,0980473297274621	XM_005083877.4	SZT2 subunit of KICSTOR complex (Szt2), transcript variant X1, mRNA
XM-021232575.2	1,14415042829102	2,38784493891794	19,2901320459603	0,000802535563560851	0,0980473297274621	XM_021232575.2	TNF receptor superfamily member 18 (Tnfrsf18), transcript variant X1, mRNA
XM-021235237.2	0,71665840513017	0,135034664486971	19,2795297539367	0,000804277856847391	0,0980473297274621	XM_021235237.2	centrosomal protein 295 (Cep295), transcript variant X5, mRNA
XM-040742375.1	-0,722012651603117	0,435797808274129	19,2351409790851	0,000811620292306609	0,0987153406443991	XM_040742375.1	asparaginase (Aspg), transcript variant X4, mRNA
XM-021230809.2	0,725142117254617	0,603507338235276	19,2170942261743	0,000814627722374816	0,0987153406443991	XM_021230809.2	abraxas 1, BRCA1 A complex subunit (Abraxas1), transcript variant X2, mRNA
XM-013117853.3	-0,398767848744228	6,29556055312414	15,6467457886084	0,000815120153082826	0,0987153406443991	XM_013117853.3	B cell receptor associated protein 29 (Bcap29), mRNA
XM-040749521.1	0,347346576784167	3,05397219401064	19,1870669474443	0,000819660451566883	0,0990479841954694	XM_040749521.1	LUC7 like 3 pre-mRNA splicing factor (Luc7l3), transcript variant X3, mRNA
XR-002385353.2	-1,21056563357269	-0,655703828004608	19,1669528329855	0,000823051918743651	0,0992406531893	XR_002385353.2	uncharacterized LOC110343156 (LOC110343156), ncRNA
XM-040734041.1	-1,39534171274692	1,12943409021021	19,1423171511866	0,000827228044313184	0,0995268878412882	XM_040734041.1	leukocyte immunoglobulin-like receptor subfamily A member 2 (LOC121135368), transcript variant X5, mRNA
XM-005076901.4	0,474608266553214	5,37230180476445	15,5674321990614	0,00083423819349753	0,100131002843435	XM_005076901.4	mediator complex subunit 13 (Med13), mRNA
XR-005881855.1	-1,12242051496138	0,05897612034232	19,0917609028881	0,000835875566978553	0,100131002843435	XR_005881855.1	uncharacterized LOC121144489 (LOC121144489), ncRNA
XR-005878396.1	0,355483421740082	3,05083673060976	19,0676434508703	0,000840037830498126	0,100411794700062	XR_005878396.1	LUC7 like 3 pre-mRNA splicing factor (Luc7l3), transcript variant X6, misc_RNA
XM-021224714.2	-0,826003449496384	2,98946989080775	19,0503947518632	0,000843029458837309	0,100551746943481	XM_021224714.2	C-type lectin domain family 4 member D (LOC101838715), transcript variant X2, mRNA
XM-021231041.2	1,45936042338443	2,43972308262712	19,034464585943	0,000845803416935316	0,100665189432836	XM_021231041.2	SH2 domain containing 1A (Sh2d1a), transcript variant X1, mRNA
XM-040736440.1	-2,53852734827747	-0,950495772765519	19,015937759376	0,000849042907409449	0,100833431223182	XM_040736440.1	lymphocyte antigen 6C1-like (LOC121136254), transcript variant X1, mRNA
XR-005875274.1	-3,35463835380823	-0,347188015523666	15,4908327927396	0,00085317457266034	0,101106679400418	XR_005875274.1	uncharacterized LOC121138052 (LOC121138052), ncRNA
XR-002385817.2	0,695745592924066	0,26746083338645	22,1951862648523	0,000864568618873823	0,102237553337662	XR_002385817.2	centrosomal protein 295 (Cep295), transcript variant X13, misc_RNA
XM-040735401.1	0,500783265835975	1,06831085164092	18,9069350564905	0,000868397454306852	0,102380296405309	XM_040735401.1	adenylate cyclase 7 (Adcy7), transcript variant X7, mRNA
XM-040747529.1	-0,984690055079616	1,86600973849499	15,4263561058454	0,00086948354002046	0,102380296405309	XM_040747529.1	Rho GTPase activating protein 24 (Arhgap24), transcript variant X1, mRNA
XM-005066973.4	1,51312823819309	0,331238704953114	15,4167359271653	0,000871946381287158	0,102451844596174	XM_005066973.4	glycine C-acetyltransferase (Gcat), transcript variant X1, mRNA
XM-013113039.2	1,08554569446132	6,08691279352886	18,859200280963	0,000877034590267907	0,102830909157017	XM_013113039.2	Thy-1 cell surface antigen (Thy1), transcript variant X2, mRNA
XM-040749565.1	0,53476663527127	1,70533618306655	18,8405460295824	0,000880437030622542	0,102873750344311	XM_040749565.1	RNA binding motif protein 26 (Rbm26), transcript variant X15, mRNA
XM-013110514.3	-1,7038122193176	0,230793878068509	15,3811438000407	0,000881125668420599	0,102873750344311	XM_013110514.3	solute carrier family 2 member 3 (Slc2a3), transcript variant X2, mRNA
XR-005870970.1	-0,849888473187845	-0,639214138233294	18,826250350179	0,000883054888372194	0,10288148345035	XR_005870970.1	uncharacterized LOC110342842 (LOC110342842), transcript variant X1, ncRNA
XR-005878536.1	-1,26318117717359	-1,0684293965703	18,8080772959823	0,000886395867388849	0,102917364355303	XR_005878536.1	jumonji domain containing 6, arginine demethylase and lysine hydroxylase (Jmjd6), transcript variant X2, misc_RNA
XM-040756894.1	-1,27032175963584	5,66791903694511	15,3582364420276	0,000887090131702234	0,102917364355303	XM_040756894.1	aldo-keto reductase family 1 member A1 (Akr1a1), transcript variant X1, mRNA
XM-005084524.4	0,384472018304642	1,8838943635855	18,8566934197061	0,000889518703059211	0,102982769093799	XM_005084524.4	RNA binding motif protein X-linked (Rbmx), transcript variant X2, mRNA
XM-040735400.1	0,501063815064326	1,07130677243209	18,7574647383438	0,000895778415862947	0,103490517233505	XM_040735400.1	adenylate cyclase 7 (Adcy7), transcript variant X6, mRNA
XM-040729502.1	1,50174060425554	1,41840313881434	18,7467019796601	0,000897788487074867	0,103506203361633	XM_040729502.1	interleukin 18 receptor 1 (Il18r1), transcript variant X2, mRNA
XR-001196968.3	1,13559214635435	0,637801315036093	18,7193336920251	0,000902923524344087	0,103881351475787	XR_001196968.3	uncharacterized LOC106021808 (LOC106021808), ncRNA
XM-021223355.2	-1,05388473722446	4,12955920674828	18,6783499999532	0,00091067723868225	0,104317363286522	XM_021223355.2	formyl peptide receptor 2 (Fpr2), transcript variant X1, mRNA
XM-021228925.2	-1,37563049529583	3,39470096194038	15,2667273739875	0,000911366933312916	0,104317363286522	XM_021228925.2	transmembrane protein 219 (Tmem219), transcript variant X9, mRNA
XR-005877439.1	-1,32645637473903	3,63188195535576	18,6694028439881	0,000912380241695463	0,104317363286522	XR_005877439.1	ankyrin repeat and EF-hand domain containing 1 (Ankef1), transcript variant X3, misc_RNA
XM-005079712.4	0,451881850554241	5,57255582720632	15,2393233238872	0,000918779609599088	0,10464365792259	XM_005079712.4	extended synaptotagmin 1 (Esyt1), mRNA
XM-005084525.4	0,386382287537786	1,86460245783007	18,6956490917127	0,000919629400080646	0,10464365792259	XM_005084525.4	RNA binding motif protein X-linked (Rbmx), transcript variant X3, mRNA
XM-040746921.1	0,422196476048334	3,47869421970968	15,2260487715658	0,000922394315968413	0,10464365792259	XM_040746921.1	family with sequence similarity 193 member A (Fam193a), mRNA
XR-005877265.1	-1,50794494501436	-0,39554402222535	18,6105585316899	0,000923673477055274	0,10464365792259	XR_005877265.1	RNA terminal phosphate cyclase like 1 (Rcl1), transcript variant X2, misc_RNA
XR-005872937.1	-1,09359543677547	0,184743400117575	15,2134854430579	0,000925829872119312	0,10464365792259	XR_005872937.1	cyclin L2 (Ccnl2), transcript variant X7, misc_RNA
XM-040737292.1	1,19023771472559	2,17153098512956	18,5881223356287	0,000928022148280804	0,10464365792259	XM_040737292.1	CD247 molecule (Cd247), transcript variant X1, mRNA
XM-005064900.4	-0,551177140277185	3,71197589267015	15,2037628317359	0,000928498340976189	0,10464365792259	XM_005064900.4	peroxisomal biogenesis factor 16 (Pex16), transcript variant X1, mRNA
XM-040734040.1	-1,32957458464733	1,12892144644594	18,5580431181338	0,000933889659577484	0,10489724995797	XM_040734040.1	leukocyte immunoglobulin-like receptor subfamily A member 2 (LOC121135368), transcript variant X4, mRNA
XM-040730132.1	-1,34786463387028	1,79924542184291	18,554684865201	0,000934547424658142	0,10489724995797	XM_040730132.1	junction adhesion molecule like (Jaml), transcript variant X4, mRNA
XM-040739526.1	-0,923595822722676	3,77467630878649	18,5388983922206	0,000937646679798154	0,105031643499337	XM_040739526.1	neutrophilic granule protein (LOC101829690), mRNA
XM-005086506.4	-0,801573558306771	3,56297538127158	15,1635331552322	0,000939630727779771	0,105040824516012	XM_005086506.4	F-box protein 4 (Fbxo4), transcript variant X1, mRNA
XM-005080762.3	0,555150294733538	3,56751370904815	15,1553136578992	0,000941923382291578	0,105084397704384	XM_005080762.3	phosphoribosyl pyrophosphate amidotransferase (Ppat), mRNA
XM-021226756.2	-1,29695047688215	1,8874464451147	18,4883539974548	0,00094765049515947	0,105510183356223	XM_021226756.2	junction adhesion molecule like (Jaml), transcript variant X1, mRNA
XR-005876164.1	1,51376039598689	2,64023485280426	18,4603729872715	0,000953241931683128	0,105772105007795	XR_005876164.1	uncharacterized LOC110340572 (LOC110340572), ncRNA
XM-000000002.1	4,19504641468108	4,89098695438901	15,1122720825517	0,000954030583902291	0,105772105007795	XM_000000002.1	Igl3 description:immunoglobulin lambda 3
XM-040736441.1	-2,44367100446385	-0,938223728237898	18,4478891337988	0,000955748956955125	0,105772105007795	XM_040736441.1	lymphocyte antigen 6C1-like (LOC121136254), transcript variant X2, mRNA
XR-005872936.1	-0,816451442369877	0,558986334682466	15,085854965589	0,000961546823192408	0,106099564100334	XR_005872936.1	cyclin L2 (Ccnl2), transcript variant X6, misc_RNA
XR-005880303.1	-0,922859968142795	2,53052967592622	18,4130564056991	0,000962784794018468	0,106099564100334	XR_005880303.1	uncharacterized LOC110342405 (LOC110342405), ncRNA
XM-021233525.2	-0,801376360938967	6,24012142342317	15,0756370211098	0,000964471627885839	0,106099564100334	XM_021233525.2	capping actin protein of muscle Z-line subunit beta (Capzb), transcript variant X2, mRNA
XM-040749268.1	-0,779963384897097	1,14463469662116	18,3913155036106	0,000967206776119961	0,106188920485982	XM_040749268.1	ArfGAP with dual PH domains 2 (Adap2), transcript variant X4, mRNA
XM-040749695.1	0,458959936231335	1,91429404516892	18,3759743297453	0,000970341314748035	0,10632168405882	XM_040749695.1	5'-nucleotidase, cytosolic IIIB (Nt5c3b), transcript variant X3, mRNA
XM-005076595.4	0,89536305485366	4,60895874853828	15,0394395194865	0,000974912469954116	0,106438739312783	XM_005076595.4	potassium voltage-gated channel subfamily A member 3 (Kcna3), mRNA
XM-013119253.3	0,565533324266241	1,05554342665038	15,3204074845663	0,000975598133448756	0,106438739312783	XM_013119253.3	eva-1 homolog A, regulator of programmed cell death (Eva1a), transcript variant X2, mRNA
XM-021227243.2	0,436545039428897	1,37980088663886	18,3365157223388	0,000978458038554697	0,106438739312783	XM_021227243.2	RNA binding motif protein 26 (Rbm26), transcript variant X6, mRNA
XM-005070976.4	-1,1978609803777	1,570891335473	15,0249763291279	0,000979119215755719	0,106438739312783	XM_005070976.4	GDNF family receptor alpha 2 (Gfra2), transcript variant X1, mRNA
XM-021229463.2	0,857329544905002	0,000799425530795504	18,318499366462	0,000982190303138176	0,10656282377309	XM_021229463.2	glutamate ionotropic receptor kainate type subunit 1 (Grik1), transcript variant X7, mRNA
XM-013110805.3	-0,857115683816053	3,34610065665106	18,2969850823583	0,00098666892571043	0,106838832849868	XM_013110805.3	solute carrier family 7 member 2 (Slc7a2), transcript variant X1, mRNA
XM-040747642.1	-1,68123707286057	0,220425954911426	14,9883588195525	0,000989859954875684	0,106921559908265	XM_040747642.1	NFKB inhibitor interacting Ras like 1 (Nkiras1), transcript variant X2, mRNA
XM-021227240.2	0,436961799714235	1,38055695211042	18,2723851070147	0,000991819052366425	0,106921559908265	XM_021227240.2	RNA binding motif protein 26 (Rbm26), transcript variant X3, mRNA
XM-021225682.2	0,861237414450244	0,104234999112227	18,2611516131776	0,000994181241646535	0,106921559908265	XM_021225682.2	sphingolipid transporter 3 (putative) (Spns3), transcript variant X2, mRNA
XM-021230518.2	0,699686099749673	0,460592580509249	18,2554151429851	0,000995390037145238	0,106921559908265	XM_021230518.2	acyl-CoA synthetase family member 2 (Acsf2), transcript variant X4, mRNA
XM-040749973.1	0,619865398833175	2,97999815839268	14,9547328862487	0,000999838295607271	0,106921559908265	XM_040749973.1	bromodomain PHD finger transcription factor (Bptf), transcript variant X6, mRNA
XM-040742377.1	-0,762621961943307	-0,550728834620655	19,3517634014847	0,00100222311149025	0,106921559908265	XM_040742377.1	asparaginase (Aspg), transcript variant X6, mRNA
XM-040729898.1	0,533679588030504	2,12534029749409	18,2217379581267	0,00100252112902168	0,106921559908265	XM_040729898.1	hypoxia up-regulated 1 (Hyou1), transcript variant X2, mRNA
XM-040737294.1	1,19270517280708	2,17375882727857	18,219852795757	0,00100292206345939	0,106921559908265	XM_040737294.1	CD247 molecule (Cd247), transcript variant X3, mRNA
XM-040739125.1	-0,956264035016655	3,52684294249909	18,1916216134559	0,00100894862389694	0,107356799241011	XM_040739125.1	monoglyceride lipase (Mgll), transcript variant X3, mRNA
XM-040756895.1	-1,2483498107174	5,68389844588186	14,9140178438526	0,0010120697860049	0,10748181127372	XM_040756895.1	aldo-keto reductase family 1 member A1 (Akr1a1), transcript variant X2, mRNA
XM-021230125.2	0,757259545377767	1,36507934369275	18,1337734832255	0,00102142973700833	0,10806374259989	XM_021230125.2	TNF superfamily member 8 (Tnfsf8), transcript variant X2, mRNA
XM-040751764.1	-0,46598479384572	1,53752225790166	18,112407899118	0,00102608488072036	0,10806374259989	XM_040751764.1	inorganic pyrophosphatase 2 (Ppa2), transcript variant X3, mRNA
XM-040730111.1	-1,66054880809521	0,16928201637907	19,2167078778241	0,00102714368642785	0,10806374259989	XM_040730111.1	phosphopantothenoylcysteine decarboxylase (Ppcdc), transcript variant X6, mRNA
XM-013121932.3	-0,44457097036766	1,57837644393738	18,099322677673	0,00102894808759192	0,10806374259989	XM_013121932.3	inorganic pyrophosphatase 2 (Ppa2), transcript variant X1, mRNA
XM-005083258.4	-0,512711096467474	5,54160771091377	14,8510681939282	0,00103130864104129	0,10806374259989	XM_005083258.4	high mobility group 20B (Hmg20b), mRNA
XM-005063145.4	-0,341500219028243	4,42632387525342	14,8472318710914	0,00103249414478828	0,10806374259989	XM_005063145.4	BBSome interacting protein 1 (Bbip1), transcript variant X1, mRNA
XM-040740703.1	1,5903613175128	3,47654119531899	18,0772743151764	0,00103379360299693	0,10806374259989	XM_040740703.1	mast cell protease 8-like (LOC121137865), mRNA
XM-040735418.1	-0,513377757468652	8,05497861384853	18,0737123038375	0,00103457890721541	0,10806374259989	XM_040735418.1	guanine nucleotide-binding protein G(I)/G(S)/G(O) subunit gamma-10 (LOC121135971), mRNA
XM-005068405.4	1,12336923287405	0,333006762063104	14,8166509907712	0,00104199846123196	0,10806374259989	XM_005068405.4	G protein-coupled receptor 68 (Gpr68), transcript variant X2, mRNA
XM-013120115.3	0,519314059487484	3,84897692034033	18,0371201870287	0,00104268657901264	0,10806374259989	XM_013120115.3	UBA domain containing 2 (Ubac2), transcript variant X2, mRNA
XM-040730128.1	0,424072123176306	3,42933487067861	14,8140717607719	0,00104280449038853	0,10806374259989	XM_040730128.1	zinc finger CCCH-type containing 13 (Zc3h13), transcript variant X1, mRNA
XM-040756198.1	0,939955041682836	3,39072260099378	18,035847038821	0,00104296999753161	0,10806374259989	XM_040756198.1	uncharacterized LOC110340207 (LOC110340207), mRNA
XM-040746057.1	0,596056198031943	0,8959100448362	18,028515439525	0,00104460384817452	0,10806374259989	XM_040746057.1	SWI/SNF related, matrix associated, actin dependent regulator of chromatin, subfamily a, member 2 (Smarca2), transcript variant X4, mRNA
XR-005874882.1	-0,474740697539916	4,00842606749074	18,026986604217	0,00104494492518364	0,10806374259989	XR_005874882.1	uncharacterized LOC121137586 (LOC121137586), ncRNA
XM-040735398.1	0,496539912819184	1,07080929308465	18,0162301853804	0,0010473483067123	0,108109837177345	XM_040735398.1	adenylate cyclase 7 (Adcy7), transcript variant X3, mRNA
XM-040740481.1	-1,20014605024173	3,51864336112011	17,999088627907	0,00105119167427188	0,108229722531279	XM_040740481.1	solute carrier family 7 member 7 (Slc7a7), transcript variant X2, mRNA
XR-002381796.2	-1,25780797589229	2,32013569299809	17,9617886461111	0,0010596117010178	0,108229722531279	XR_002381796.2	uncharacterized LOC110339847 (LOC110339847), ncRNA
XM-040741370.1	-0,942123129783032	3,86113653046392	17,9563544146593	0,00106084495467118	0,108229722531279	XM_040741370.1	signal-regulatory protein beta-1 (LOC101832871), transcript variant X1, mRNA
XM-040741372.1	-0,938649190497854	3,73175025193668	17,9561495119963	0,00106089148830338	0,108229722531279	XM_040741372.1	signal-regulatory protein beta-1 (LOC101832871), transcript variant X3, mRNA
XM-005063809.4	-2,59669786608196	-0,908394272477405	17,9490915929244	0,00106249580126701	0,108229722531279	XM_005063809.4	overexpressed in colon carcinoma 1 protein homolog (LOC101833360), mRNA
XM-021226752.2	1,26664345510824	4,40408773953019	17,9439579131835	0,00106366449572319	0,108229722531279	XM_021226752.2	CD3e molecule (Cd3e), transcript variant X2, mRNA
XM-040742326.1	0,459630200258145	2,10607430172772	17,9412593784234	0,00106427942358007	0,108229722531279	XM_040742326.1	extended synaptotagmin 2 (Esyt2), transcript variant X5, mRNA
XM-040734037.1	-1,36455604537644	1,12612603725818	17,9355193604603	0,00106558880533877	0,108229722531279	XM_040734037.1	leukocyte immunoglobulin-like receptor subfamily A member 2 (LOC121135368), transcript variant X1, mRNA
XM-021235580.2	0,385690243301675	1,85365067879126	17,9330695416841	0,00106614821557685	0,108229722531279	XM_021235580.2	RNA binding motif protein X-linked (Rbmx), transcript variant X1, mRNA
XM-040742378.1	-0,762622173430885	-0,550912299914283	17,8924874366669	0,00107546496084785	0,108798547749707	XM_040742378.1	asparaginase (Aspg), transcript variant X7, mRNA
XM-040730363.1	0,465914477467516	1,6952032808243	14,7013280116396	0,00107872227527701	0,108798547749707	XM_040730363.1	vacuolar protein sorting 13 homolog B (Vps13b), transcript variant X1, mRNA
XR-005879708.1	-0,779134081107701	3,26872612489251	17,8698624168487	0,00108070029479336	0,108798547749707	XR_005879708.1	uncharacterized LOC110343217 (LOC110343217), transcript variant X1, ncRNA
XM-040744173.1	-2,30329970835673	1,50953312673726	17,8685317075336	0,00108100913788945	0,108798547749707	XM_040744173.1	cyclin-G1 (LOC121139968), mRNA
XM-040733348.1	-0,836275351706528	1,17542640511239	14,683065712978	0,00108466828387736	0,108798547749707	XM_040733348.1	L-lactate dehydrogenase C chain (LOC101841250), transcript variant X1, mRNA
XM-040736442.1	-2,4215150956465	-0,948082836785977	17,8481627596853	0,0010857493941694	0,108798547749707	XM_040736442.1	lymphocyte antigen 6C1-like (LOC121136254), transcript variant X3, mRNA
XM-040752090.1	-0,833118159906332	1,7469839557203	17,8470950499636	0,00108599853794928	0,108798547749707	XM_040752090.1	DNA damage regulated autophagy modulator 2 (Dram2), transcript variant X6, mRNA
XM-040757826.1	0,371311240072059	3,13458669734728	17,8406124414137	0,00108751264591189	0,108798547749707	XM_040757826.1	RB binding protein 8, endonuclease (Rbbp8), transcript variant X2, mRNA
XM-040738619.1	-0,701563143605593	2,7560620631412	14,6301971714844	0,00110208751367403	0,109924015511071	XM_040738619.1	cathepsin E (Ctse), mRNA
XM-013120632.3	-0,365955317261666	2,86563581700494	17,7759808449199	0,00110274345561954	0,109924015511071	XM_013120632.3	Ras like without CAAX 1 (Rit1), transcript variant X1, mRNA
XM-040732306.1	-0,639282881771213	3,22206883085521	17,7633988338121	0,00110573727617887	0,109939853651329	XM_040732306.1	1-acylglycerol-3-phosphate O-acyltransferase 3 (Agpat3), transcript variant X3, mRNA
XM-021225172.2	-0,84128650733578	2,20830013647528	17,7546231548283	0,00110783100226923	0,109939853651329	XM_021225172.2	macrophage scavenger receptor 1 (Msr1), transcript variant X3, mRNA
XM-005083827.4	-0,598785796952304	4,95979293747802	14,6098477491628	0,00110887473713947	0,109939853651329	XM_005083827.4	zinc metallopeptidase STE24 (Zmpste24), transcript variant X1, mRNA
XM-040732304.1	-0,658204425688093	3,26304804725107	17,7370934854536	0,00111202711216277	0,109963239645704	XM_040732304.1	1-acylglycerol-3-phosphate O-acyltransferase 3 (Agpat3), transcript variant X1, mRNA
XM-040748164.1	1,98970008201469	-0,517345606074784	14,5958207333157	0,00111358019560033	0,109963239645704	XM_040748164.1	NLR family CARD domain containing 3 (Nlrc3), transcript variant X1, mRNA
XM-040743119.1	0,320599704310035	2,78088819645302	17,7243702819996	0,0011150842786034	0,109963239645704	XM_040743119.1	HECT domain E3 ubiquitin protein ligase 1 (Hectd1), transcript variant X3, mRNA
XM-040731075.1	0,404984794729415	1,82639453805983	17,7119653555272	0,00111807439226069	0,110061569052058	XM_040731075.1	GPN-loop GTPase 3 (Gpn3), transcript variant X2, mRNA
XM-040757534.1	0,361505016070816	3,80320780938945	14,5754502280822	0,00112045307914078	0,110099467691229	XM_040757534.1	regulator of chromosome condensation 2 (Rcc2), transcript variant X1, mRNA
XM-021222992.2	0,603718624480877	1,7334681974447	14,5631704996022	0,00112461889178859	0,110312528739135	XM_021222992.2	zinc finger protein 16 (Znf16), mRNA
XM-005070966.4	-0,493804902246309	6,86275956807183	14,5493809769114	0,00112931736783906	0,110508759370587	XM_005070966.4	esterase D (Esd), mRNA
XM-040733259.1	-0,998026760934373	2,27522341511964	14,5402466288897	0,00113244167452914	0,110508759370587	XM_040733259.1	acylphosphatase 2 (Acyp2), transcript variant X2, mRNA
XM-040749781.1	0,518378379798637	2,3181027837537	17,6315230798765	0,00113769248942383	0,110508759370587	XM_040749781.1	formin like 1 (Fmnl1), transcript variant X6, mRNA
XM-013117676.3	0,340513934109107	3,13553800804162	17,6238574804174	0,00113958278615513	0,110508759370587	XM_013117676.3	LUC7 like 3 pre-mRNA splicing factor (Luc7l3), transcript variant X1, mRNA
XM-040750006.1	-0,919777824998666	3,56591065621591	17,6190155882176	0,00114077865551592	0,110508759370587	XM_040750006.1	ATP-binding cassette sub-family A member 6 (LOC101833744), transcript variant X3, mRNA
XM-040730498.1	0,903093604086065	0,936144378646222	17,6190093281639	0,00114078020259366	0,110508759370587	XM_040730498.1	transmembrane protein 71 (Tmem71), transcript variant X3, mRNA
XM-040744647.1	-0,61376642076962	3,93581168109399	14,510828672625	0,0011425690730957	0,110508759370587	XM_040744647.1	membrane magnesium transporter 1 (Mmgt1), mRNA
XM-040730496.1	0,886447398000179	1,08719183019846	17,6102083113046	0,00114295765856918	0,110508759370587	XM_040730496.1	transmembrane protein 71 (Tmem71), transcript variant X1, mRNA
XM-040750566.1	-0,411255205742117	2,78972345416418	17,5941562639383	0,00114694156144513	0,110508759370587	XM_040750566.1	chromosome unknown C21orf91 homolog (CUNH21orf91), transcript variant X5, mRNA
XM-021224084.2	-0,572648838456413	2,02627939031165	17,5880966652838	0,00114844967397174	0,110508759370587	XM_021224084.2	chromosome unknown C15orf61 homolog (CUNH15orf61), transcript variant X1, mRNA
XM-040755609.1	-0,470617189569301	3,43157401980804	17,5873665740266	0,00114863153481669	0,110508759370587	XM_040755609.1	lysosomal trafficking regulator (Lyst), transcript variant X3, mRNA
XM-005077690.4	2,30246651247653	3,75105329104595	17,5623228240412	0,0011548901118754	0,11087394802835	XM_005077690.4	chromosome unknown C10orf99 homolog (CUNH10orf99), mRNA
XM-040742376.1	-0,739717381010654	0,592716438213778	17,5491633938518	0,00115819463567866	0,11087394802835	XM_040742376.1	asparaginase (Aspg), transcript variant X5, mRNA
XM-040749696.1	0,448498025543889	1,91835671243772	17,5481464752453	0,00115845045654712	0,11087394802835	XM_040749696.1	5'-nucleotidase, cytosolic IIIB (Nt5c3b), transcript variant X4, mRNA
XM-021234215.2	-0,677994628099743	5,64249002462556	17,5392200001488	0,00116069886822478	0,110896945153712	XM_021234215.2	abhydrolase domain containing 5, lysophosphatidic acid acyltransferase (Abhd5), transcript variant X2, mRNA
XM-040732305.1	-0,636273606159962	3,22301474493093	17,5256450589663	0,00116412788619145	0,111032466989701	XM_040732305.1	1-acylglycerol-3-phosphate O-acyltransferase 3 (Agpat3), transcript variant X2, mRNA
XM-021227239.2	0,428398968281799	2,29356137955178	14,8214560838631	0,0011695232514846	0,111354744896527	XM_021227239.2	RNA binding motif protein 26 (Rbm26), transcript variant X2, mRNA
XM-040746064.1	0,617310350349582	0,890267019258365	17,4661794846762	0,00117928850328999	0,112056499846684	XM_040746064.1	SWI/SNF related, matrix associated, actin dependent regulator of chromatin, subfamily a, member 2 (Smarca2), transcript variant X6, mRNA
XM-040742834.1	0,546841910844926	4,36412930310581	17,4521017523893	0,00118291116292105	0,112056499846684	XM_040742834.1	programmed cell death 4 (Pdcd4), transcript variant X2, mRNA
XM-040740756.1	1,12473365279519	1,69594974433173	17,4518310914556	0,00118298093963887	0,112056499846684	XM_040740756.1	casein kinase 2 alpha 2 (Csnk2a2), transcript variant X1, mRNA
XM-040758274.1	0,677287961320381	3,30781836193341	14,3730347899298	0,00119136170817802	0,112657121528121	XM_040758274.1	PHD finger protein 10 (Phf10), transcript variant X1, mRNA
XM-040750169.1	0,882436145801395	0,960153419396613	14,6214229343585	0,00119598016690776	0,112900527756093	XM_040750169.1	BAH domain and coiled-coil containing 1 (Bahcc1), mRNA
XM-040739410.1	1,45246531179163	1,89996313388352	17,3798243206491	0,0012017157717348	0,113248381874202	XM_040739410.1	CD4 molecule (Cd4), transcript variant X1, mRNA
XM-040733765.1	-1,51579195885037	-0,561227104638832	17,3655774498107	0,00120546335439518	0,113408020925246	XM_040733765.1	ferritin heavy chain-like (LOC121135246), mRNA
XM-040749240.1	0,425038883947329	1,39191212761926	17,8101958724367	0,00120977109475203	0,113600925804048	XM_040749240.1	RNA binding motif protein 26 (Rbm26), transcript variant X8, mRNA
XM-040740789.1	-1,99936343101829	0,370631349524232	17,3201126752956	0,00121751399710006	0,113600925804048	XM_040740789.1	C-C motif chemokine ligand 17 (Ccl17), transcript variant X1, mRNA
XM-040740791.1	-1,99936343101829	0,370631349524232	17,3201126752956	0,00121751399710006	0,113600925804048	XM_040740791.1	C-C motif chemokine ligand 17 (Ccl17), transcript variant X4, mRNA
XM-040740793.1	-1,99936343101829	0,370631349524232	17,3201126752956	0,00121751399710006	0,113600925804048	XM_040740793.1	C-C motif chemokine ligand 17 (Ccl17), transcript variant X5, mRNA
XM-005063853.4	1,36853194019092	2,45368903504194	14,3009622073969	0,00121779929153984	0,113600925804048	XM_005063853.4	fatty acid desaturase 2 (Fads2), mRNA
XM-021230232.2	0,710082548175864	0,711364714094715	17,2866543332542	0,00122647190877448	0,11387382275889	XM_021230232.2	potassium channel regulator (Kcnrg), mRNA
XM-021225080.2	1,22256530249294	4,70463556381132	17,2865717620956	0,00122649411054681	0,11387382275889	XM_021225080.2	histone H4 (LOC110340249), mRNA
XM-005077304.4	0,532022333518788	3,6534280260566	14,2729447582476	0,00122825164636658	0,11387382275889	XM_005077304.4	mutS homolog 2 (Msh2), mRNA
XM-040735314.1	-1,70351119078729	1,18472066396126	17,2718548488628	0,00123045868563991	0,11387382275889	XM_040735314.1	mitochondrial pyruvate carrier 1-like (LOC121135924), mRNA
XM-021229106.1	0,339673946244449	2,20714060328615	17,268106132256	0,00123147093182061	0,11387382275889	XM_021229106.1	general transcription factor IIIC subunit 1 (Gtf3c1), transcript variant X2, mRNA
XM-040735062.1	1,31006756011046	1,40552386128374	17,2620918949721	0,00123309695077894	0,11387382275889	XM_040735062.1	TNF receptor superfamily member 4 (Tnfrsf4), transcript variant X3, mRNA
XM-005066231.4	0,398181353824702	6,10885664141869	14,224879976777	0,00124641544533087	0,114911596916448	XM_005066231.4	PNN interacting serine and arginine rich protein (Pnisr), transcript variant X1, mRNA
XR-005875842.1	-1,40914706718402	1,71781407423183	17,1935683941559	0,00125180067662697	0,115049908803149	XR_005875842.1	uncharacterized LOC121138972 (LOC121138972), ncRNA
XM-040742374.1	-0,696345834780844	0,578930722657489	17,1900955162258	0,00125275737114509	0,115049908803149	XM_040742374.1	asparaginase (Aspg), transcript variant X3, mRNA
XM-040742104.1	1,1462197308117	-0,881064638992344	17,1845342724569	0,00125429113396983	0,115049908803149	XM_040742104.1	interleukin 12 receptor subunit beta 1 (Il12rb1), transcript variant X6, mRNA
XM-005064382.4	-1,04888444894288	-0,362247353644204	14,4551081378981	0,00125624900420648	0,115049908803149	XM_005064382.4	seizure related 6 homolog like 2 (Sez6l2), transcript variant X2, mRNA
XM-040750738.1	-1,24495351974247	4,83918958290421	17,1544817654521	0,00126261739129252	0,11540413482308	XM_040750738.1	resistin-like gamma (LOC110341780), mRNA
XM-005078618.4	-1,99425314846661	0,368600988304571	17,1442120926802	0,00126547741645294	0,11540413482308	XM_005078618.4	C-C motif chemokine ligand 17 (Ccl17), transcript variant X2, mRNA
XM-040753654.1	-0,581107173468737	2,27226954916202	14,1729221787573	0,00126638609486431	0,11540413482308	XM_040753654.1	nucleic acid binding protein 1 (Nabp1), transcript variant X2, mRNA
XM-040755809.1	0,439122696610407	2,70347507233209	17,1325514947014	0,00126873395274935	0,115427617473855	XM_040755809.1	pre-mRNA processing factor 4B (Prpf4b), transcript variant X3, mRNA
XM-005074360.4	-0,566803100238663	3,96294658283643	14,1358286161235	0,00128086050701663	0,116339211578103	XM_005074360.4	transmembrane protein 33 (Tmem33), transcript variant X2, mRNA
XM-040742740.1	0,664677076286313	1,460264116244	14,1207768354956	0,00128678615521868	0,116685515001307	XM_040742740.1	mutL homolog 3 (Mlh3), transcript variant X3, mRNA
XM-040742979.1	-0,476567124497262	5,30138894174766	14,1096724798999	0,00129117724858464	0,116891757993177	XM_040742979.1	actin related protein 10 (Actr10), transcript variant X2, mRNA
XM-040734705.1	0,721253214383296	-0,0502217267060361	21,1740464330379	0,00129342867805838	0,116903936689191	XM_040734705.1	signal induced proliferation associated 1 like 3 (Sipa1l3), transcript variant X3, mRNA
XM-021225864.2	-3,44728958879434	0,275458203326201	14,941437583674	0,00130702748183637	0,117787870872204	XM_021225864.2	protein RoBo-1 (LOC101835401), transcript variant X3, mRNA
XM-013115415.3	0,62841937247606	0,808403734624159	16,9908360301998	0,00130910206938	0,117787870872204	XM_013115415.3	7-dehydrocholesterol reductase (Dhcr7), transcript variant X3, mRNA
XM-040745886.1	-0,537959138620992	3,07753763012886	16,9699545544718	0,00131517579609029	0,117787870872204	XM_040745886.1	peroxisomal biogenesis factor 16 (Pex16), transcript variant X2, mRNA
XM-040755356.1	-0,493181602292106	2,75728273840459	16,9555212859116	0,00131939313420685	0,117787870872204	XM_040755356.1	mitogen-activated protein kinase kinase kinase 8 (Map3k8), transcript variant X3, mRNA
XM-040756631.1	1,27986467878967	9,65222850900314	14,0391875239317	0,00131944020759995	0,117787870872204	XM_040756631.1	ribosomal protein L27a (Rpl27a), transcript variant X2, mRNA
XM-021227242.2	0,423783309810072	1,38072244426169	17,7966712929535	0,00131993063396339	0,117787870872204	XM_021227242.2	RNA binding motif protein 26 (Rbm26), transcript variant X4, mRNA
XM-021227244.2	0,423783327225953	1,38010075535017	17,7561323131087	0,00131993063396339	0,117787870872204	XM_021227244.2	RNA binding motif protein 26 (Rbm26), transcript variant X5, mRNA
XM-040750564.1	-0,407853959197439	2,82164774139322	16,9458158821987	0,00132223786578828	0,117787870872204	XM_040750564.1	chromosome unknown C21orf91 homolog (CUNH21orf91), transcript variant X3, mRNA
XM-013118312.3	0,594689347937461	1,12197044653124	14,0318914224042	0,00132240475048469	0,117787870872204	XM_013118312.3	acetyl-CoA carboxylase alpha (Acaca), transcript variant X1, mRNA
XM-013119295.3	0,427288494685758	4,22051848608611	16,9200679374615	0,00132981946771254	0,117943903950486	XM_013119295.3	nuclear receptor binding SET domain protein 1 (Nsd1), transcript variant X1, mRNA
XR-005877905.1	0,691741561193761	1,27064422372104	16,9160117985163	0,00133101842633944	0,117943903950486	XR_005877905.1	Rho guanine nucleotide exchange factor 3 (Arhgef3), transcript variant X2, misc_RNA
XM-040733837.1	-0,866180739876504	5,673695297654	16,9133822466432	0,00133179637101186	0,117943903950486	XM_040733837.1	leukocyte immunoglobulin-like receptor subfamily A member 6 (LOC101823152), mRNA
XR-005878395.1	0,322921835672143	3,10201340627293	16,8990796391472	0,00133603703570419	0,117943903950486	XR_005878395.1	LUC7 like 3 pre-mRNA splicing factor (Luc7l3), transcript variant X4, misc_RNA
XM-040734748.1	-0,769783754413916	2,70453244858898	16,8945189283455	0,00133739257256944	0,117943903950486	XM_040734748.1	caspase-1 (LOC101833858), transcript variant X3, mRNA
XM-005075152.4	-2,59583365879129	-0,826657976653852	13,9925819491416	0,00133850456113771	0,117943903950486	XM_005075152.4	stimulator of chondrogenesis 1 (Scrg1), mRNA
XM-021234843.2	-0,590624869453796	2,4574763100823	16,8887594764404	0,00133910668870337	0,117943903950486	XM_021234843.2	G protein subunit gamma 7 (Gng7), transcript variant X3, mRNA
XM-021231073.2	0,569562455179504	1,58036748414554	16,870737934789	0,0013444867717988	0,118077829811086	XM_021231073.2	yippee like 2 (Ypel2), transcript variant X2, mRNA
XM-013115634.3	0,399616970157063	3,49571838315174	16,8693452890213	0,00134490357364866	0,118077829811086	XM_013115634.3	ankyrin repeat domain 11 (Ankrd11), transcript variant X5, mRNA
XM-040740545.1	0,621285008684456	6,18223431406877	13,9608407965081	0,00135166331468451	0,118482944270059	XM_040740545.1	histone-lysine N-methyltransferase SETDB2 (LOC101838408), mRNA
XM-040734062.1	-0,75719993230154	5,9810412543423	16,8283976748116	0,00135722620986544	0,118782028864674	XM_040734062.1	leukocyte immunoglobulin-like receptor subfamily B member 4 (LOC106022318), transcript variant X1, mRNA
XM-040739123.1	-0,843969584013479	4,65065688535187	13,9395299566934	0,00136057849926072	0,118887004815148	XM_040739123.1	monoglyceride lipase (Mgll), transcript variant X1, mRNA
XM-040731505.1	-1,28344531212004	0,365154311573381	16,800392724709	0,00136572964806723	0,119038663092899	XM_040731505.1	HscB mitochondrial iron-sulfur cluster cochaperone (Hscb), transcript variant X4, mRNA
XM-013125685.3	1,12363183046698	0,0983622649883615	16,7904751587941	0,00136875588702127	0,119038663092899	XM_013125685.3	histone H4 (LOC106022595), mRNA
XM-040753446.1	1,29842087067944	-0,279146051724101	16,7717139414106	0,00137450205537593	0,119038663092899	XM_040753446.1	gamma-crystallin B (LOC101837862), mRNA
XM-040746053.1	0,604293890421962	0,905305924775331	16,7692269107218	0,00137526588757793	0,119038663092899	XM_040746053.1	SWI/SNF related, matrix associated, actin dependent regulator of chromatin, subfamily a, member 2 (Smarca2), transcript variant X2, mRNA
XM-021225280.2	0,437175950198755	3,93037266372041	16,7673566798401	0,00137584061003805	0,119038663092899	XM_021225280.2	ribosomal biogenesis factor (Rbis), transcript variant X3, mRNA
XM-040730133.1	-1,31173453463231	1,76309998497023	16,7642008635627	0,00137681102749283	0,119038663092899	XM_040730133.1	junction adhesion molecule like (Jaml), transcript variant X6, mRNA
XM-040742973.1	0,336653683315434	4,4634369575526	16,7622768854195	0,00137740304426268	0,119038663092899	XM_040742973.1	AT-rich interaction domain 4A (Arid4a), transcript variant X2, mRNA
XM-040736972.1	-3,59574278052554	1,56920238961322	16,7403106195195	0,00138418321899352	0,119437709508903	XM_040736972.1	prokineticin 2 (Prok2), transcript variant X2, mRNA
XR-005869999.1	-0,867412144220266	0,604298243085961	16,71357352188	0,00139248848329397	0,119966901718293	XR_005869999.1	uncharacterized LOC121133205 (LOC121133205), ncRNA
XM-040756086.1	0,813678228039754	0,919799880973321	16,6969169563849	0,00139769179796766	0,120227619705554	XM_040756086.1	G kinase anchoring protein 1 (Gkap1), transcript variant X4, mRNA
XM-040752211.1	1,31676037548238	1,64606949477772	16,6621318991858	0,00140863143219757	0,120770440223882	XM_040752211.1	TBC1 domain family member 4 (Tbc1d4), transcript variant X6, mRNA
XM-013126034.3	1,07315472483372	3,023303134035	16,6435448401845	0,00141451778089607	0,120770440223882	XM_013126034.3	GTPase, IMAP family member 4 (Gimap4), transcript variant X3, mRNA
XM-040751756.1	-0,466438199143431	5,16369087120938	16,6422030730194	0,00141494381347536	0,120770440223882	XM_040751756.1	ubiquitin conjugating enzyme E2 D3 (Ube2d3), transcript variant X2, mRNA
XM-013124971.3	0,539603440841458	4,5088282234379	16,6407964454742	0,0014153906007095	0,120770440223882	XM_013124971.3	structural maintenance of chromosomes 4 (Smc4), transcript variant X2, mRNA
XM-040758275.1	0,595398582422483	3,03359762929222	13,8041957164242	0,00141873936089658	0,120770440223882	XM_040758275.1	PHD finger protein 10 (Phf10), transcript variant X2, mRNA
XM-040731456.1	-0,578925951983801	3,07352463870056	16,6290698527706	0,00141912172023671	0,120770440223882	XM_040731456.1	paired immunoglobulin-like type 2 receptor alpha (LOC121133985), mRNA
XM-040728892.1	0,388479096127208	2,69127556349408	16,6284767695633	0,00141931072912681	0,120770440223882	XM_040728892.1	B double prime 1, subunit of RNA polymerase III transcription initiation factor IIIB (Bdp1), transcript variant X2, mRNA
XM-040734063.1	-0,752650487566223	5,60343434241891	16,6175802706028	0,00142278854227977	0,12088011455209	XM_040734063.1	leukocyte immunoglobulin-like receptor subfamily B member 4 (LOC106022318), transcript variant X2, mRNA
XM-021227971.2	-0,717972784478495	3,44847177499514	16,5710679244273	0,00143774582661452	0,12195095450191	XM_021227971.2	CD80 molecule (Cd80), transcript variant X3, mRNA
XM-021225084.2	1,19119187157708	-0,00577054009652806	13,7566802658566	0,00143980918323999	0,12195095450191	XM_021225084.2	histone H4 (LOC101826238), mRNA
XM-040757194.1	-0,570790096630758	0,857370049968031	16,5556716802789	0,001442737182447	0,12201181954587	XM_040757194.1	perilipin 2 (Plin2), transcript variant X1, mRNA
XM-013111210.3	0,685298558593356	3,07374651865311	13,7376119614775	0,00144836204477024	0,122300222569406	XM_013111210.3	chromobox 6 (Cbx6), mRNA
XM-040747747.1	-0,767302031929416	0,600031967169983	16,5053666206027	0,00145918699228957	0,123026171698014	XM_040747747.1	2-hydroxyacyl-CoA lyase 1 (Hacl1), transcript variant X2, mRNA
XM-040731169.1	0,473650271013085	1,98259540566089	16,4937670357608	0,00146301099699792	0,123160432273774	XM_040731169.1	lysine methyltransferase 5A (Kmt5a), transcript variant X4, mRNA
XM-040746905.1	0,475405970819777	3,03504578228712	16,4863686556905	0,00146545609739656	0,123160432273774	XM_040746905.1	ZFP91 zinc finger protein, atypical E3 ubiquitin ligase (Zfp91), transcript variant X4, mRNA
XM-013117873.3	1,12915464243585	-0,524263294750224	16,4770911051913	0,00146852897619995	0,123160432273774	XM_013117873.3	solute carrier family 7 member 6 (Slc7a6), transcript variant X3, mRNA
XM-013113399.3	-0,80005972682145	5,3341478364615	16,4735608720747	0,00146970021853573	0,123160432273774	XM_013113399.3	ATP-binding cassette sub-family A member 6 (LOC101833744), transcript variant X1, mRNA
XM-040733206.1	0,376698992731681	1,59469035383118	16,4515939324746	0,0014770127900305	0,123585688358552	XM_040733206.1	VPS54 subunit of GARP complex (Vps54), transcript variant X3, mRNA
XM-040754449.1	0,551946711784226	1,36650754009229	13,6598605623612	0,00148382456078679	0,123874739315273	XM_040754449.1	E74 like ETS transcription factor 2 (Elf2), transcript variant X11, mRNA
XM-040734302.1	-0,550088050041491	3,42683031626975	16,4278827700479	0,00148495359674617	0,123874739315273	XM_040734302.1	plasminogen activator, urokinase receptor (Plaur), transcript variant X1, mRNA
XM-040732307.1	-0,621496119723947	3,20650277182771	16,4149635929073	0,00148930111671652	0,124050022427682	XM_040732307.1	1-acylglycerol-3-phosphate O-acyltransferase 3 (Agpat3), transcript variant X4, mRNA
XM-013113430.3	0,501845948821429	2,33161751178484	16,3989738101406	0,00149470249066605	0,124312425217684	XM_013113430.3	formin like 1 (Fmnl1), transcript variant X9, mRNA
XM-040754860.1	0,606646202724934	3,44515270858437	13,6079377230635	0,00150804260784211	0,125233300714996	XM_040754860.1	transmembrane protein 19 (LOC101830095), transcript variant X8, mRNA
XM-005076367.4	-0,877106201387252	6,96882985056853	13,5522667867453	0,00153449700132181	0,127063950683232	XM_005076367.4	hydroxysteroid 17-beta dehydrogenase 11 (Hsd17b11), mRNA
XM-021228906.2	0,464013789446506	2,77106392305746	13,5518670294518	0,00153468881474931	0,127063950683232	XM_021228906.2	SIN3-HDAC complex associated factor (Sinhcaf), transcript variant X2, mRNA
XR-005874226.1	-1,74983125131594	-0,691381522589131	16,2542902687323	0,00154462823290796	0,12761973676527	XR_005874226.1	uncharacterized LOC121137020 (LOC121137020), ncRNA
XM-040738126.1	-0,958391889956921	0,642352303562596	13,5283422897158	0,00154602353860578	0,12761973676527	XM_040738126.1	autophagy related 7 (Atg7), transcript variant X2, mRNA
XM-005074478.4	0,428629823613945	3,54651299015636	13,5150808520689	0,00155245409146104	0,127959290666932	XM_005074478.4	syntaxin 16 (Stx16), transcript variant X2, mRNA
XM-040734764.1	-2,36304204180169	2,16129515985805	13,7361372842677	0,00155877248669102	0,128105658863959	XM_040734764.1	matrix metallopeptidase 8 (Mmp8), mRNA
XM-040744139.1	0,699035765219643	0,914993628060752	16,2140161111881	0,00155886938209076	0,128105658863959	XM_040744139.1	BCLAF1 and THRAP3 family member 3 (Bclaf3), transcript variant X6, mRNA
XM-013118427.2	-0,443335819081619	1,11331779181958	16,1899542511299	0,00156745074803027	0,128508439643784	XM_013118427.2	macrophage immunometabolism regulator (Macir), transcript variant X3, mRNA
XM-040742117.1	0,725512779146671	0,090733482091874	18,7549412488581	0,00157023945309645	0,128508439643784	XM_040742117.1	FCH and mu domain containing endocytic adaptor 1 (Fcho1), transcript variant X4, mRNA
XR-005871635.1	-1,16254590679605	-0,433475721238976	16,1723368532638	0,00157376867504587	0,128508439643784	XR_005871635.1	uncharacterized LOC121134547 (LOC121134547), ncRNA
XM-005078769.4	-1,01983589911439	7,90269290769219	13,4673762281943	0,00157583288196237	0,128508439643784	XM_005078769.4	clathrin light chain A (Clta), transcript variant X7, mRNA
XM-013122596.3	0,688593832569651	9,09910200370464	13,4656316047698	0,00157669524764674	0,128508439643784	XM_013122596.3	ribosomal protein L34 (Rpl34), transcript variant X2, mRNA
XM-040739247.1	0,382670288591768	3,00540549008076	16,1558415300699	0,00157971110747279	0,128508439643784	XM_040739247.1	chromodomain helicase DNA binding protein 4 (Chd4), transcript variant X2, mRNA
XM-040745963.1	-0,905999048168014	-0,621121303596148	16,1545908946725	0,00158016271316154	0,128508439643784	XM_040745963.1	inner mitochondrial membrane peptidase subunit 1 (Immp1l), transcript variant X3, mRNA
XM-040731466.1	-5,90299738802983	-0,641561178245561	16,1410203490542	0,00158507273188156	0,128508439643784	XM_040731466.1	CD209 antigen-like protein C (LOC110343764), mRNA
XM-040751758.1	-0,433688320462571	5,15255427617953	16,1357610137884	0,00158698041158959	0,128508439643784	XM_040751758.1	ubiquitin conjugating enzyme E2 D3 (Ube2d3), transcript variant X4, mRNA
XM-021232839.2	1,23590701874135	-0,323557271845559	16,1355939143484	0,00158704106614987	0,128508439643784	XM_021232839.2	thymocyte expressed, positive selection associated 1 (Tespa1), transcript variant X2, mRNA
XM-040740038.1	-0,883281782312949	2,15213966452614	16,1134964710438	0,00159508594446624	0,128970755779214	XM_040740038.1	protein phosphatase 2 regulatory subunit B''alpha (Ppp2r3a), transcript variant X4, mRNA
XM-040751620.1	0,426109614066398	1,23145363558203	18,0698440315332	0,00160329771915174	0,12929920458546	XM_040751620.1	protein kinase cAMP-activated catalytic subunit beta (Prkacb), transcript variant X4, mRNA
XR-005869927.1	0,968073926621723	0,942777672537869	16,0893434314754	0,00160393358106079	0,12929920458546	XR_005869927.1	uncharacterized LOC121133160 (LOC121133160), ncRNA
XM-013120378.2	0,708297953111189	0,25640305248819	16,0655044042541	0,0016127222927911	0,12929920458546	XM_013120378.2	R3H domain containing 1 (R3hdm1), transcript variant X8, mRNA
XM-040741475.1	0,623183302008329	2,05520035057758	16,0653011207845	0,00161279747795854	0,12929920458546	XM_040741475.1	neutral sphingomyelinase activation associated factor (Nsmaf), transcript variant X3, mRNA
XM-021226191.2	0,610447661156214	6,59590314056265	13,392996585088	0,00161306754329077	0,12929920458546	XM_021226191.2	NADH:ubiquinone oxidoreductase subunit B1 (Ndufb1), transcript variant X2, mRNA
XM-040731172.1	0,501918004412899	1,83512751779916	16,0510321562169	0,00161808512485371	0,12929920458546	XM_040731172.1	lysine methyltransferase 5A (Kmt5a), transcript variant X6, mRNA
XM-021235566.2	1,23316187831833	1,65015498440395	16,0477299593521	0,00161931169483238	0,12929920458546	XM_021235566.2	signal transducer and activator of transcription 4 (Stat4), transcript variant X1, mRNA
XM-040736204.1	-0,988289293443517	-0,514631554869268	16,0430707836401	0,00162104414436803	0,12929920458546	XM_040736204.1	polynucleotide kinase 3'-phosphatase (LOC101830646), transcript variant X3, mRNA
XM-040757195.1	-0,695104229331298	7,62603365086603	13,375735183416	0,00162184752281124	0,12929920458546	XM_040757195.1	perilipin 2 (Plin2), transcript variant X4, mRNA
XM-040744312.1	0,323314090359283	2,37433685034749	16,0389942265531	0,00162256172638208	0,12929920458546	XM_040744312.1	ATRX chromatin remodeler (Atrx), transcript variant X10, mRNA
XM-040754658.1	0,331628873880044	1,93096701463849	16,0222287584308	0,00162882043925381	0,129440161201584	XM_040754658.1	nuclear factor of activated T cells 2 interacting protein (LOC101824577), transcript variant X2, mRNA
XM-021233007.2	-0,351527968363749	2,86053686634717	16,0216997019404	0,00162901839843367	0,129440161201584	XM_021233007.2	Ras like without CAAX 1 (Rit1), transcript variant X3, mRNA
XM-040749540.1	0,321079047111232	3,60778154396831	13,3543200350714	0,00163281406974409	0,129555350844178	XM_040749540.1	lysine acetyltransferase 7 (Kat7), transcript variant X1, mRNA
XM-040749001.1	-0,836375146646853	1,80722306709885	16,0040933428162	0,00163562225286395	0,129574556550438	XM_040749001.1	C-type lectin domain family 10 member A (LOC101839716), mRNA
XM-040736091.1	0,679786299381128	0,566952118714441	15,9855305488655	0,00164261864705328	0,129574556550438	XM_040736091.1	BCL2 like 12 (Bcl2l12), transcript variant X2, mRNA
XM-013113425.3	0,476040317209523	2,34180848451131	15,9839775722985	0,00164320554895804	0,129574556550438	XM_013113425.3	formin like 1 (Fmnl1), transcript variant X3, mRNA
XR-001196527.3	-0,552636900575204	0,3972285470678	15,9835957624417	0,00164334988019225	0,129574556550438	XR_001196527.3	EEF1A lysine methyltransferase 2 (Eef1akmt2), transcript variant X3, misc_RNA
XM-040750844.1	0,615119563441661	0,801425962444909	15,9747347894231	0,00164670364476706	0,129574556550438	XM_040750844.1	7-dehydrocholesterol reductase (Dhcr7), transcript variant X5, mRNA
XM-005071159.4	-0,473805798153342	1,23565522638887	13,3180913179472	0,0016515543427297	0,129574556550438	XM_005071159.4	IQ motif and Sec7 domain ArfGEF 1 (Iqsec1), transcript variant X11, mRNA
XM-013120633.3	-0,351114319077026	2,85791513605366	15,95633737729	0,00165369232306645	0,129574556550438	XM_013120633.3	Ras like without CAAX 1 (Rit1), transcript variant X2, mRNA
XM-005066298.4	-0,803912042861817	3,92512661566982	13,3127365066454	0,00165434444879641	0,129574556550438	XM_005066298.4	nuclear factor, interleukin 3 regulated (Nfil3), transcript variant X1, mRNA
XM-005065165.4	0,412677922622353	4,03204831382257	13,311573556379	0,00165495109098156	0,129574556550438	XM_005065165.4	tousled like kinase 1 (Tlk1), transcript variant X1, mRNA
XM-005080149.4	1,28763731526813	0,84192703513307	13,308568921866	0,00165651957345736	0,129574556550438	XM_005080149.4	family with sequence similarity 189 member B (Fam189b), transcript variant X5, mRNA
XM-005080150.4	1,28763742757478	0,838109326406668	13,2843294250637	0,00166923359217591	0,130014655442397	XM_005080150.4	family with sequence similarity 189 member B (Fam189b), transcript variant X6, mRNA
XM-040739411.1	1,48022021062366	2,46804426167019	13,2791010966476	0,00167199010880973	0,130014655442397	XM_040739411.1	CD4 molecule (Cd4), transcript variant X2, mRNA
XM-013115420.3	0,615119583668811	0,804070764543467	15,9066592474019	0,00167273698082301	0,130014655442397	XM_013115420.3	7-dehydrocholesterol reductase (Dhcr7), transcript variant X4, mRNA
XM-040749421.1	0,565579123842546	1,58638634818628	15,9038904804259	0,00167380591274818	0,130014655442397	XM_040749421.1	yippee like 2 (Ypel2), transcript variant X4, mRNA
XM-005067516.3	0,42113017833851	2,2703886384641	15,903601563849	0,00167391749999174	0,130014655442397	XM_005067516.3	PHD finger protein 23 (Phf23), transcript variant X2, mRNA
XM-013119470.3	0,932412613753924	0,782933063166531	15,8919247349484	0,00167843466212511	0,130182409805052	XM_013119470.3	adhesion G protein-coupled receptor G1 (Adgrg1), transcript variant X1, mRNA
XM-021227725.2	-3,49733941087516	1,53287764754832	15,8781321211519	0,00168378861652121	0,130258057471127	XM_021227725.2	prokineticin 2 (Prok2), transcript variant X1, mRNA
XM-040742624.1	1,01025366370083	-0,32375380773099	22,8323551096366	0,0016881711619134	0,130258057471127	XM_040742624.1	G protein-coupled receptor 68 (Gpr68), transcript variant X3, mRNA
XM-040735159.1	0,646559719583837	4,50719833079514	13,2398017252268	0,00169287219483711	0,130258057471127	XM_040735159.1	translation initiation factor IF-2-like (LOC121135836), mRNA
XM-005139354.4	0,606360058477403	2,42723912410957	13,2359761761425	0,00169492034110422	0,130258057471127	XM_005139354.4	tRNA methyltransferase 12 homolog (Trmt12), mRNA
XM-005081566.4	0,898534658133375	4,37520402845162	13,2354797669561	0,00169518631320803	0,130258057471127	XM_005081566.4	meteorin, glial cell differentiation regulator (Metrn), transcript variant X2, mRNA
XM-005075357.4	0,557425087866342	2,93895671268708	13,235304037311	0,00169528047885551	0,130258057471127	XM_005075357.4	chromosome unknown C2orf49 homolog (CUNH2orf49), mRNA
XM-040740092.1	-0,914977200394024	-0,332074870714914	13,2373867234497	0,00170176722466039	0,130258057471127	XM_040740092.1	zinc finger DHHC-type palmitoyltransferase 3 (Zdhhc3), transcript variant X5, mRNA
XM-040750372.1	-1,17080395267032	5,3239811422783	15,8285858556158	0,00170318604487814	0,130258057471127	XM_040750372.1	resistin-like alpha (LOC101835167), mRNA
XM-040731230.1	1,50780582604729	-0,817251405684218	15,82822049511	0,00170333004781176	0,130258057471127	XM_040731230.1	deltex E3 ubiquitin ligase 1 (Dtx1), transcript variant X1, mRNA
XM-040740144.1	-0,586469606262645	0,723575527292734	15,8199647946094	0,00170658772803177	0,130258057471127	XM_040740144.1	DExH-box helicase 30 (Dhx30), transcript variant X5, mRNA
XM-021223810.2	0,96213980884525	4,77442737927888	13,2124865752808	0,00170755677884497	0,130258057471127	XM_021223810.2	interleukin 27 receptor subunit alpha (Il27ra), mRNA
XM-021229792.2	0,780946916897094	2,48019991707458	15,8077178295471	0,00171143373119633	0,130258057471127	XM_021229792.2	Lck interacting transmembrane adaptor 1 (Lime1), transcript variant X1, mRNA
XM-005080014.4	-1,04905558325031	7,17002973781303	13,204955562065	0,00171163025515124	0,130258057471127	XM_005080014.4	CCAAT enhancer binding protein delta (Cebpd), mRNA
XM-040746062.1	0,580188035035965	0,879062893627862	15,8051997661756	0,00171243208974428	0,130258057471127	XM_040746062.1	SWI/SNF related, matrix associated, actin dependent regulator of chromatin, subfamily a, member 2 (Smarca2), transcript variant X5, mRNA
XM-013119174.3	-1,35186330470241	1,79878125039374	13,1827181500819	0,00172372138472345	0,130772065744341	XM_013119174.3	cytochrome c oxidase assembly protein COX20, mitochondrial (LOC101838869), transcript variant X1, mRNA
XM-040738428.1	1,46654313714125	2,03761633054978	15,7734950182288	0,00172506057624967	0,130772065744341	XM_040738428.1	killer cell lectin-like receptor subfamily B member 1A (LOC121136913), transcript variant X2, mRNA
XM-013110984.3	0,432104161790309	3,91494933439344	15,770414000089	0,00172629356670333	0,130772065744341	XM_013110984.3	ribosomal biogenesis factor (Rbis), transcript variant X2, mRNA
XM-040750828.1	0,615119548207692	0,799437227809208	15,7572991927433	0,00173155347131959	0,130990834109799	XM_040750828.1	7-dehydrocholesterol reductase (Dhcr7), transcript variant X1, mRNA
XM-021229769.2	0,468146016055504	0,954130599117193	15,7355727570081	0,00174030834984814	0,131473034626558	XM_021229769.2	LSM family member 14B (Lsm14b), transcript variant X2, mRNA
XR-002385341.2	0,931927223493246	-0,194057523744822	15,713501082954	0,00174925519476652	0,131968400103533	XR_002385341.2	uncharacterized LOC106022147 (LOC106022147), transcript variant X2, ncRNA
XM-040738125.1	-0,922363606832152	0,313906044656067	14,8532658233296	0,00175262752768489	0,132042431908418	XM_040738125.1	autophagy related 7 (Atg7), transcript variant X1, mRNA
XM-005087093.4	-0,451563165094354	2,57817936120737	13,1176987520498	0,00175962141596781	0,132388737159954	XM_005087093.4	SIN3 transcription regulator family member B (Sin3b), transcript variant X1, mRNA
XM-021232926.2	0,633285860591871	4,0361881041056	15,6686349204689	0,00176760757706395	0,13280865419834	XM_021232926.2	uncharacterized LOC101829636 (LOC101829636), mRNA
XM-005078568.4	-1,12793670552193	2,96662831502239	13,0801477590449	0,00178073240013457	0,133612997370966	XM_005078568.4	suppressor of SWI4 1 homolog (LOC101835697), transcript variant X2, mRNA
XM-013114100.3	0,58517047693312	0,86902463527655	15,6274998072684	0,00178463115842347	0,133723841374189	XM_013114100.3	protein phosphatase 3 catalytic subunit gamma (Ppp3cc), transcript variant X4, mRNA
XM-005076476.4	1,9923892447448	-0,980155777501054	15,0046318280456	0,00180458659519536	0,135035894489253	XM_005076476.4	urea transporter 1 (LOC101835431), transcript variant X3, mRNA
XM-005075811.4	-0,595248834188992	3,09320154995063	13,0317530113798	0,00180835532803134	0,135134796529368	XM_005075811.4	phosphatidylcholine transfer protein (LOC101835078), transcript variant X2, mRNA
XM-040755500.1	-0,658651918841666	1,81237668600397	15,5503374660798	0,00181708240312678	0,135603457608477	XM_040755500.1	FERM domain containing 4A (Frmd4a), transcript variant X6, mRNA
XM-040737923.1	0,604959406071528	0,399018648582229	29,9792949163479	0,00181987770757241	0,135628780732765	XM_040737923.1	AP2 associated kinase 1 (Aak1), transcript variant X9, mRNA
XM-040734707.1	0,695238268666175	-0,0402353925476433	19,5782863638937	0,00183269029103499	0,136155504655169	XM_040734707.1	signal induced proliferation associated 1 like 3 (Sipa1l3), transcript variant X4, mRNA
XM-040734703.1	0,69532155227395	0,661873936069052	17,6741478728067	0,00183269029103499	0,136155504655169	XM_040734703.1	signal induced proliferation associated 1 like 3 (Sipa1l3), transcript variant X1, mRNA
XM-013113428.3	0,462588968571557	2,39665974623265	15,5099492237547	0,00183434187062592	0,136155504655169	XM_013113428.3	formin like 1 (Fmnl1), transcript variant X8, mRNA
XM-005069082.3	-0,503273385335004	1,65296032327421	12,9811759203283	0,00183773304973857	0,136224120723171	XM_005069082.3	transmembrane and coiled-coil domains 6 (Tmco6), transcript variant X1, mRNA
XM-040729744.1	-0,694700735724013	3,89935119563887	12,9633378603083	0,00184822031777198	0,136401613411328	XM_040729744.1	transmembrane protein 205 (Tmem205), transcript variant X1, mRNA
XM-040734065.1	-0,543206466796047	5,62988034593119	15,4762690401421	0,00184888090183461	0,136401613411328	XM_040734065.1	leukocyte immunoglobulin-like receptor subfamily A member 6 (LOC106022319), transcript variant X2, mRNA
XM-040750222.1	0,499085067271959	3,33019033852424	12,9604403776222	0,00184993005403907	0,136401613411328	XM_040750222.1	forkhead box K2 (Foxk2), transcript variant X1, mRNA
XM-040736685.1	0,382200899982587	2,15087636178057	12,9603093765423	0,00185000739615175	0,136401613411328	XM_040736685.1	chromodomain helicase DNA binding protein 8 (Chd8), transcript variant X4, mRNA
XM-040740040.1	-0,857461728963786	0,460291970820956	15,4477533238125	0,00186129558091655	0,136729518509092	XM_040740040.1	protein phosphatase 2 regulatory subunit B''alpha (Ppp2r3a), transcript variant X6, mRNA
XM-021234629.2	0,516136043150805	0,915338246686283	15,4361386112463	0,00186638001178815	0,136729518509092	XM_021234629.2	IKAROS family zinc finger 1 (Ikzf1), transcript variant X12, mRNA
XM-040746656.1	0,474286588375069	0,951389957582688	15,4350098461687	0,00186687499968923	0,136729518509092	XM_040746656.1	IKAROS family zinc finger 1 (Ikzf1), transcript variant X8, mRNA
XM-040733326.1	0,385723653840055	2,88956570433628	12,9288382071562	0,00186869215923668	0,136729518509092	XM_040733326.1	HECT and RLD domain containing E3 ubiquitin protein ligase 2 (Herc2), transcript variant X1, mRNA
XM-021232577.2	1,05664009960338	1,50631531416423	15,4212085014441	0,00187293957306354	0,136729518509092	XM_021232577.2	TNF receptor superfamily member 4 (Tnfrsf4), transcript variant X1, mRNA
XM-021236106.2	-0,754209335890146	5,12958835291906	15,4199772220804	0,00187348173503829	0,136729518509092	XM_021236106.2	mast cell expressed membrane protein 1 (Mcemp1), transcript variant X2, mRNA
XM-040752655.1	0,51410973920628	0,6207746435019	21,1838465048496	0,00187416285651836	0,136729518509092	XM_040752655.1	intraflagellar transport 80 (Ift80), transcript variant X2, mRNA
XM-040729402.1	-0,631154893946663	5,6005167368087	12,91620305847	0,00187625262056895	0,136729518509092	XM_040729402.1	protein tyrosine phosphatase non-receptor type 18 (Ptpn18), transcript variant X1, mRNA
XM-040739249.1	0,361801021039387	2,9723687846693	15,4125909668845	0,00187673792245929	0,136729518509092	XM_040739249.1	chromodomain helicase DNA binding protein 4 (Chd4), transcript variant X4, mRNA
XM-040744242.1	0,848020457735998	0,836490919344358	12,907921135988	0,0018812266689966	0,136872807519963	XM_040744242.1	kinesin family member 4A (Kif4a), transcript variant X1, mRNA
XM-040746069.1	0,574594270583287	0,885826049890949	15,3969347517011	0,00188366169989808	0,136872807519963	XM_040746069.1	SWI/SNF related, matrix associated, actin dependent regulator of chromatin, subfamily a, member 2 (Smarca2), transcript variant X7, mRNA
XM-040741357.1	-0,395925409122441	2,54048131371727	15,3828766109388	0,0018899041191732	0,136887402853057	XM_040741357.1	copine 3 (Cpne3), transcript variant X7, mRNA
XM-040744429.1	-0,849693945499796	1,41178155297979	15,3826775966991	0,00188999266292965	0,136887402853057	XM_040744429.1	SAP domain-containing ribonucleoprotein-like (LOC121140012), mRNA
XM-021225004.2	0,456323084581338	2,28642947618582	15,3770401078039	0,00189250285635583	0,136887402853057	XM_021225004.2	pre-mRNA processing factor 4B (Prpf4b), transcript variant X2, mRNA
XM-040746321.1	0,555087268723098	3,65665266304396	15,374180509292	0,00189377762892466	0,136887402853057	XM_040746321.1	cell division cycle 25B (Cdc25b), transcript variant X2, mRNA
XM-040750998.1	1,10531558794813	1,4235209321922	12,8809161524595	0,00189754755648959	0,136980609489648	XM_040750998.1	ATPase 13A4 (Atp13a4), transcript variant X1, mRNA
XR-005870772.1	1,3353809079267	-1,02937950172401	15,3538131747239	0,00190288612351186	0,137038391108447	XR_005870772.1	uncharacterized LOC121133788 (LOC121133788), transcript variant X5, ncRNA
XR-005869747.1	-1,13844532665503	-0,343896781398019	15,3528659183076	0,00190331098761732	0,137038391108447	XR_005869747.1	uncharacterized LOC121133017 (LOC121133017), ncRNA
XM-040753853.1	1,57897621504994	-0,331737791540302	15,3383937760491	0,00190981580687665	0,137327692863224	XM_040753853.1	peripherin (Prph), transcript variant X2, mRNA
XM-005077481.4	-0,51158215767541	1,88215100130102	12,8459038174834	0,00191894223021096	0,137558855601427	XM_005077481.4	proline and serine rich 1 (Proser1), transcript variant X1, mRNA
XM-040755610.1	-0,460790405954846	3,45687363145662	15,3181066328654	0,00191897796243879	0,137558855601427	XM_040755610.1	lysosomal trafficking regulator (Lyst), transcript variant X4, mRNA
XM-040740143.1	-0,580151119132339	0,71586792987342	15,311978461994	0,00192175565493435	0,137558855601427	XM_040740143.1	DExH-box helicase 30 (Dhx30), transcript variant X4, mRNA
XR-005873473.1	-2,11022431350829	-0,261942233980691	15,3092491061088	0,0019229942873443	0,137558855601427	XR_005873473.1	telomerase RNA component interacting RNase (Trir), transcript variant X2, misc_RNA
XM-040738425.1	1,60978001386387	1,60728658855039	15,3015868711423	0,00192647652636703	0,137568217675952	XM_040738425.1	killer cell lectin-like receptor subfamily B member 1A (LOC121136911), transcript variant X1, mRNA
XM-040730703.1	-0,660377544349863	0,859061118100406	15,2976217709891	0,00192828142134711	0,137568217675952	XM_040730703.1	Kruppel like factor 11 (Klf11), transcript variant X4, mRNA
XR-002384280.2	-1,00137474679771	-0,656653507153531	15,287476585863	0,00193290843934905	0,137568217675952	XR_002384280.2	uncharacterized LOC110342252 (LOC110342252), transcript variant X1, ncRNA
XR-005879469.1	-0,842361223287103	1,47216057177378	15,2870800744323	0,00193308954288967	0,137568217675952	XR_005879469.1	late endosomal/lysosomal adaptor, MAPK and MTOR activator 2 (Lamtor2), transcript variant X3, misc_RNA
XM-013113081.3	-0,803836853962919	1,07177923982561	15,2680933871288	0,00194178475245711	0,138009164954558	XM_013113081.3	G protein-coupled receptor 160 (Gpr160), transcript variant X2, mRNA
XM-040733146.1	0,506270945699714	0,845515884672662	15,2542218070313	0,00194816624657314	0,138284746530533	XM_040733146.1	mitochondrial translational initiation factor 2 (Mtif2), transcript variant X3, mRNA
XM-021232319.2	0,42926424315231	2,93853776613904	15,2253403198304	0,00196153148622891	0,13905470448717	XM_021232319.2	tyrosylprotein sulfotransferase 2 (Tpst2), transcript variant X2, mRNA
XM-040749611.1	0,468084994501435	1,38859839412937	15,2148423478899	0,00196641599781651	0,139060887322624	XM_040749611.1	MLLT6, PHD finger containing (Mllt6), transcript variant X4, mRNA
XM-040747857.1	-0,829245574477842	2,32293680559226	12,768717762087	0,00196705972859952	0,139060887322624	XM_040747857.1	transmembrane protein 254 (Tmem254), transcript variant X4, mRNA
XM-005067476.4	0,545427251276462	1,20602977272219	15,208930143794	0,00196917307486405	0,139060887322624	XM_005067476.4	enolase 3 (Eno3), transcript variant X3, mRNA
XM-040755780.1	0,787460964284205	4,54458322933028	12,7412430631589	0,0019845093164724	0,139964932941088	XM_040755780.1	serpin B9 (LOC101835557), transcript variant X1, mRNA
XM-040733349.1	-0,867879331110027	1,01343901903067	15,1650093191794	0,00198979658819695	0,139996133009624	XM_040733349.1	L-lactate dehydrogenase C chain (LOC101841250), transcript variant X2, mRNA
XM-040742373.1	-0,686687503982558	0,616746150524678	15,1645326089905	0,00199002180958559	0,139996133009624	XM_040742373.1	asparaginase (Aspg), transcript variant X2, mRNA
XM-005085451.4	-0,714427485398884	4,48378967280492	12,7257540135273	0,00199442233050263	0,140009037849681	XM_005085451.4	thioesterase superfamily member 6 (Them6), transcript variant X1, mRNA
XM-005081601.4	1,5465460975258	0,311904211365034	12,9350043838241	0,00199527583637003	0,140009037849681	XM_005081601.4	NADPH oxidase organizer 1 (Noxo1), transcript variant X1, mRNA
XM-040731020.1	-0,864223462038306	-0,810278132495204	15,1419613017719	0,00200071968861037	0,140212873202816	XM_040731020.1	mitochondrial inner membrane protein MPV17 (Mpv17), transcript variant X7, mRNA
XM-040748913.1	-0,525512556113787	1,58655230992443	15,1323350114094	0,00200530253285996	0,140243460725581	XM_040748913.1	syntaxin 8 (Stx8), transcript variant X1, mRNA
XM-040739603.1	-0,826775637842074	5,49226096518535	12,7074076188647	0,0020062352233306	0,140243460725581	XM_040739603.1	mortality factor 4 like 1 (Morf4l1), transcript variant X1, mRNA
XM-040749631.1	0,404717753121899	2,70370896466356	15,0957514566492	0,00202283102215339	0,141106551397419	XM_040749631.1	cyclin dependent kinase 12 (Cdk12), transcript variant X3, mRNA
XM-005071103.4	-0,568749999453834	4,5092888289664	12,673067846358	0,00202855525146843	0,141106551397419	XM_005071103.4	family with sequence similarity 136 member A (Fam136a), transcript variant X1, mRNA
XR-002384956.2	-1,01246699224671	-0,691316311392695	15,079006068452	0,0020309138648447	0,141106551397419	XR_002384956.2	uncharacterized LOC110342789 (LOC110342789), ncRNA
XM-040744217.1	0,825134339996142	3,41259355525085	15,0749286006619	0,00203288771469695	0,141106551397419	XM_040744217.1	40S ribosomal protein S25-like (LOC121139982), mRNA
XM-040749694.1	0,426386001680513	1,95747721057873	15,0732866040954	0,00203368321550702	0,141106551397419	XM_040749694.1	5'-nucleotidase, cytosolic IIIB (Nt5c3b), transcript variant X1, mRNA
XM-040748277.1	1,54654607758009	0,310961650254408	12,8720365686866	0,0020349831626202	0,141106551397419	XM_040748277.1	NADPH oxidase organizer 1 (Noxo1), transcript variant X2, mRNA
XM-021232121.2	0,467895068578984	2,17166008531738	15,0639251175383	0,00203822552635491	0,141106551397419	XM_021232121.2	DNA methyltransferase 1 (Dnmt1), transcript variant X1, mRNA
XM-040755531.1	-1,60494196964798	1,49919486814555	15,0613166469476	0,00203949329442503	0,141106551397419	XM_040755531.1	ATP synthase F1 subunit gamma (Atp5f1c), transcript variant X2, mRNA
XM-040754597.1	-0,506645414397577	0,945508415000042	15,0570302519425	0,00204157856306203	0,141106551397419	XM_040754597.1	phospholipase D1 (Pld1), transcript variant X2, mRNA
XM-021231509.2	1,43088992413872	3,43073388290063	15,0483750156905	0,00204579678772313	0,141190181844841	XM_021231509.2	Ig lambda-3 chain C region (LOC101841371), transcript variant X1, mRNA
XM-040734747.1	-0,634818419351597	3,01750617110373	15,0440633388021	0,00204790192050047	0,141190181844841	XM_040734747.1	caspase-1 (LOC101833858), transcript variant X2, mRNA
XM-040737918.1	0,591414626617255	0,399802786289739	27,5304519732942	0,0020574779315408	0,141608258195539	XM_040737918.1	AP2 associated kinase 1 (Aak1), transcript variant X2, mRNA
XM-040739594.1	0,467283667833973	2,76907625804522	15,0212255246364	0,0020590944395737	0,141608258195539	XM_040739594.1	SET domain containing 2, histone lysine methyltransferase (Setd2), transcript variant X2, mRNA
XM-021222988.2	-1,53346092116578	-1,227119608643	15,0085031441535	0,00206536042662874	0,141862517661873	XM_021222988.2	gasdermin D (Gsdmd), transcript variant X5, mRNA
XM-013117911.3	0,339406017077188	2,98377192544094	14,9957062983099	0,00207168551721167	0,142032533681973	XM_013117911.3	CCCTC-binding factor (Ctcf), transcript variant X4, mRNA
XM-040741226.1	1,06633068045437	5,79748935654349	12,6059515011221	0,0020729795405561	0,142032533681973	XM_040741226.1	GTPase IMAP family member 1 (LOC106022640), transcript variant X4, mRNA
XM-040746906.1	0,506886595211117	0,540074898093625	14,9866867112749	0,00207615718786742	0,142073983324399	XM_040746906.1	nuclear receptor binding SET domain protein 2 (Nsd2), transcript variant X3, mRNA
XM-005064457.4	0,668226848203518	3,20927115324307	12,5949666828654	0,00208035271833685	0,14218489915524	XM_005064457.4	polo like kinase 1 (Plk1), mRNA
XM-040757905.1	-0,533676900115725	0,340303869754698	17,0572244205794	0,00208471742067699	0,142307088800329	XM_040757905.1	RELT TNF receptor (Relt), transcript variant X4, mRNA
XM-040739840.1	0,837572683639118	0,627720176829367	14,9612415532796	0,0020888329724939	0,142411990213584	XM_040739840.1	kinesin family member 23 (Kif23), transcript variant X7, mRNA
XM-040753591.1	0,890528859562039	2,00103347255428	12,568712017438	0,00209809347969088	0,142866972037545	XM_040753591.1	shugoshin 2 (Sgo2), transcript variant X1, mRNA
XM-040742323.1	0,451425678915445	2,06325593389581	14,9184635992195	0,0021103471322793	0,143524396592355	XM_040742323.1	extended synaptotagmin 2 (Esyt2), transcript variant X2, mRNA
XM-013110868.3	0,785077638775703	0,053092554065064	12,5410955460941	0,00211693588750711	0,143722561500823	XM_013110868.3	leucine zipper and EF-hand containing transmembrane protein 2 (Letm2), transcript variant X9, mRNA
XM-040730365.1	0,453928125968391	1,43500515452967	14,9024523024255	0,00211846597605516	0,143722561500823	XM_040730365.1	vacuolar protein sorting 13 homolog B (Vps13b), transcript variant X3, mRNA
XM-005064381.4	-1,04888465612584	-0,361607501385572	12,7354767862126	0,00212416187667788	0,143932166230257	XM_005064381.4	seizure related 6 homolog like 2 (Sez6l2), transcript variant X1, mRNA
XM-005086261.4	-0,65480512566506	5,20959032014792	12,50052388513	0,00214495912399139	0,14516326306777	XM_005086261.4	vacuolar ATPase assembly factor VMA21 (Vma21), transcript variant X3, mRNA
XM-040748914.1	-1,33519379172252	-0,0187016088323515	14,8254705771492	0,00215801297919434	0,145867942182409	XM_040748914.1	syntaxin 8 (Stx8), transcript variant X5, mRNA
XM-040758140.1	1,49339662101312	-0,538450690176342	14,8122338672134	0,00216489930057768	0,146154521974452	XM_040758140.1	synaptotagmin like 3 (Sytl3), transcript variant X1, mRNA
XM-040730701.1	-0,660377580746164	0,867625476267798	14,8047461894731	0,00216880606180556	0,146218185390382	XM_040730701.1	Kruppel like factor 11 (Klf11), transcript variant X2, mRNA
XM-013110574.3	0,909851890248819	3,09677109559064	14,8002847436617	0,00217113776655282	0,146218185390382	XM_013110574.3	histone H1.3 (LOC101829141), mRNA
XM-040741351.1	-0,386549516748066	2,57536793542408	14,7852672711755	0,00217900791063293	0,14656946754786	XM_040741351.1	copine 3 (Cpne3), transcript variant X5, mRNA
XM-040730726.1	0,698481736174087	1,23621678433719	12,4418533210773	0,00218621468050814	0,146875327878809	XM_040730726.1	zinc finger protein 512 (Znf512), transcript variant X1, mRNA
XM-040737619.1	1,16662184342506	3,46097606213017	14,7558517370749	0,00219452014340641	0,147254168164612	XM_040737619.1	CD27 molecule (Cd27), transcript variant X2, mRNA
XM-005081323.4	0,348031664216996	4,51405841654458	14,7495362547907	0,00219786736394715	0,147299790420652	XM_005081323.4	heterogeneous nuclear ribonucleoprotein M (Hnrnpm), transcript variant X2, mRNA
XM-021232147.2	0,832525593971577	0,792416142994082	14,73063404473	0,00220792119413613	0,147387449094101	XM_021232147.2	adhesion G protein-coupled receptor G1 (Adgrg1), transcript variant X4, mRNA
XM-040742529.1	0,574679249128669	2,82442651403848	14,729308181125	0,00220862841260971	0,147387449094101	XM_040742529.1	VRK serine/threonine kinase 1 (Vrk1), transcript variant X8, mRNA
XM-040736646.1	0,347969015460658	3,0040515209092	14,7288053892835	0,00220889667189414	0,147387449094101	XM_040736646.1	CCCTC-binding factor (Ctcf), transcript variant X5, mRNA
XM-021224633.2	1,47425762602568	-0,551916502225488	14,7216488890244	0,00221271906730978	0,147387449094101	XM_021224633.2	synaptotagmin like 3 (Sytl3), transcript variant X3, mRNA
XM-040734704.1	0,683868378720909	-0,0418463303107386	18,1798296585666	0,00221351772092173	0,147387449094101	XM_040734704.1	signal induced proliferation associated 1 like 3 (Sipa1l3), transcript variant X2, mRNA
XM-040745599.1	0,372774059542251	3,44530922264649	14,7016720319378	0,0022234298744696	0,147387449094101	XM_040745599.1	WAS/WASL interacting protein family member 1 (Wipf1), transcript variant X4, mRNA
XM-013119443.3	0,497633150303498	2,74753368890374	12,3892271304574	0,00222397051656525	0,147387449094101	XM_013119443.3	non-SMC condensin II complex subunit D3 (Ncapd3), transcript variant X1, mRNA
XM-013115933.3	-0,840425921800387	-0,809612929950977	14,6993067983563	0,00222470201653223	0,147387449094101	XM_013115933.3	mitochondrial inner membrane protein MPV17 (Mpv17), transcript variant X3, mRNA
XM-005077458.4	-0,575950811102636	2,49308815372725	12,3874632274738	0,00222524847990935	0,147387449094101	XM_005077458.4	spartin (Spart), transcript variant X3, mRNA
XM-005074477.4	0,429818914454363	3,54651552157142	12,3829352179817	0,00222853279764955	0,147387449094101	XM_005074477.4	syntaxin 16 (Stx16), transcript variant X1, mRNA
XM-040755781.1	0,782941081681126	2,88649425600259	14,6893932152996	0,00223004328026766	0,147387449094101	XM_040755781.1	serpin B9 (LOC101835557), transcript variant X2, mRNA
XM-005081055.4	-0,658346764538106	4,16571380994346	12,3782172695862	0,00223196061124613	0,147387449094101	XM_005081055.4	capping actin protein of muscle Z-line subunit beta (Capzb), transcript variant X4, mRNA
XM-021233716.2	1,10283738931739	1,12025583908635	12,3607990505538	0,00224466657316408	0,147387449094101	XM_021233716.2	SH2 domain containing 3A (Sh2d3a), mRNA
XM-005068522.4	-2,72950108810013	0,765987445482022	12,3602059950451	0,00224510059729616	0,147387449094101	XM_005068522.4	huntingtin interacting protein K (Hypk), transcript variant X2, mRNA
XM-040734916.1	-0,450449405905323	3,93107905544627	14,6512325241782	0,00225074357368209	0,147387449094101	XM_040734916.1	dehydrogenase/reductase 3 (Dhrs3), transcript variant X2, mRNA
XM-040749609.1	0,451620835546692	1,39808958168416	14,6488479524621	0,00225204450387036	0,147387449094101	XM_040749609.1	MLLT6, PHD finger containing (Mllt6), transcript variant X2, mRNA
XM-040741356.1	-0,394641386965809	2,53402339872704	14,6452966923875	0,00225398355908564	0,147387449094101	XM_040741356.1	copine 3 (Cpne3), transcript variant X6, mRNA
XM-013125851.3	0,415987584691863	1,69308882274152	14,6387755895393	0,00225754927467045	0,147387449094101	XM_013125851.3	host cell factor C1 (Hcfc1), transcript variant X2, mRNA
XM-040754851.1	0,341173722432793	3,08415933791926	14,638214167209	0,00225785656565938	0,147387449094101	XM_040754851.1	zinc finger C3H1-type containing (Zfc3h1), transcript variant X1, mRNA
XM-021225858.2	1,14362428763793	0,658581477587521	14,6365709271302	0,00225875626302722	0,147387449094101	XM_021225858.2	CD6 molecule (Cd6), transcript variant X4, mRNA
XM-013125852.3	0,410328230588896	1,69820300363221	14,6302505803748	0,0022622206397943	0,147387449094101	XM_013125852.3	host cell factor C1 (Hcfc1), transcript variant X3, mRNA
XM-013126256.3	0,407764206418614	2,44565551533733	14,6240698622816	0,00226561447292286	0,147387449094101	XM_013126256.3	ribosomal RNA processing 8 (Rrp8), transcript variant X1, mRNA
XM-040734197.1	-0,570704300050004	0,586005468148203	14,6197183482497	0,00226800745004452	0,147387449094101	XM_040734197.1	vomeronasal type-2 receptor 116-like (LOC121135425), transcript variant X1, mRNA
XM-040739124.1	-0,765154602035971	4,60616373616911	12,3185589908321	0,00227581403096725	0,147387449094101	XM_040739124.1	monoglyceride lipase (Mgll), transcript variant X2, mRNA
XM-021225850.2	1,14145881574767	0,660177098433322	14,5976621862071	0,00228018194131348	0,147387449094101	XM_021225850.2	CD6 molecule (Cd6), transcript variant X2, mRNA
XM-040742908.1	0,590246772028037	1,47158554610666	14,5943231260593	0,00228203165673771	0,147387449094101	XM_040742908.1	spectrin repeat containing nuclear envelope protein 2 (Syne2), transcript variant X2, mRNA
XM-013122613.3	-0,996324050999301	2,56840556032945	14,5930748383072	0,00228272361094862	0,147387449094101	XM_013122613.3	sphingomyelin synthase 2 (Sgms2), transcript variant X2, mRNA
XM-040731657.1	0,38501432904003	2,05169713879664	14,5871163756033	0,00228602989365862	0,147387449094101	XM_040731657.1	CAP-Gly domain containing linker protein 1 (Clip1), transcript variant X7, mRNA
XM-005068984.4	1,26992235679705	0,0550846997304268	12,3016345924488	0,00228842835828557	0,147387449094101	XM_005068984.4	activin A receptor type 1C (Acvr1c), mRNA
XM-013114665.3	0,404356766790469	3,52231287622088	14,5811467558614	0,00228934796628322	0,147387449094101	XM_013114665.3	AT-rich interaction domain 4B (Arid4b), transcript variant X2, mRNA
XM-040750121.1	-0,780793412952905	0,290251543696779	14,578656854154	0,00229073357835485	0,147387449094101	XM_040750121.1	probable low-specificity L-threonine aldolase 2 (LOC101842867), transcript variant X3, mRNA
XM-040750734.1	2,11227977866434	7,90929577916838	12,4930885661266	0,00229339265194181	0,147387449094101	XM_040750734.1	resistin-like gamma (LOC101822668), transcript variant X2, mRNA
XM-005075934.4	-0,95031506046492	1,23800253271452	12,2929036653816	0,00229496615662701	0,147387449094101	XM_005075934.4	titin-cap (LOC101842435), mRNA
XM-005076590.4	-0,846613349329599	4,6167520520161	12,2902648320331	0,00229694621885407	0,147387449094101	XM_005076590.4	DNA damage regulated autophagy modulator 2 (Dram2), transcript variant X5, mRNA
XM-040734066.1	-0,968299704788911	1,6778262661016	14,5630528097412	0,00229943940787057	0,147387449094101	XM_040734066.1	leukocyte immunoglobulin-like receptor subfamily A member 6 (LOC106022319), transcript variant X3, mRNA
XM-021234121.2	0,613574146697464	2,29783623073951	14,5571171997547	0,00230276113257338	0,147387449094101	XM_021234121.2	PC4 and SFRS1 interacting protein 1 (Psip1), transcript variant X2, mRNA
XM-005076296.4	0,347456637566109	3,00995756415182	14,5562335395585	0,00230325613043682	0,147387449094101	XM_005076296.4	CCCTC-binding factor (Ctcf), transcript variant X3, mRNA
XM-040742322.1	0,451415806133765	3,41839659777206	12,2814079408096	0,00230360591459354	0,147387449094101	XM_040742322.1	extended synaptotagmin 2 (Esyt2), transcript variant X1, mRNA
XM-040756039.1	-0,906304499206836	5,30721464372175	12,2775821967837	0,00230648920641972	0,147387449094101	XM_040756039.1	PDZ and LIM domain 7 (Pdlim7), mRNA
XM-005074359.4	-0,616777550561511	5,26289812318321	12,2768026654779	0,00230707719556946	0,147387449094101	XM_005074359.4	transmembrane protein 33 (Tmem33), transcript variant X1, mRNA
XM-005074805.4	-0,476260715097085	2,84154201237174	12,2744538482352	0,00230884988092874	0,147387449094101	XM_005074805.4	solute carrier family 35 member A5 (Slc35a5), transcript variant X1, mRNA
XM-040735642.1	-0,330454888212113	2,18445685856218	14,5419594704873	0,00231126921113087	0,147387449094101	XM_040735642.1	ST6 N-acetylgalactosaminide alpha-2,6-sialyltransferase 4 (St6galnac4), transcript variant X3, mRNA
XM-005072641.4	0,354647591789848	1,75960750728598	14,533664698871	0,00231594060155269	0,147514998593017	XM_005072641.4	ubiquitin protein ligase E3 component n-recognin 5 (Ubr5), transcript variant X8, mRNA
XM-040742785.1	0,394173814086209	6,34387562864652	12,2570391078805	0,00232204030896524	0,147564834980892	XM_040742785.1	RNA binding motif protein 25 (Rbm25), mRNA
XM-040757532.1	-1,08332351301408	4,31493582509015	12,2558269227332	0,0023229615634208	0,147564834980892	XM_040757532.1	peptidyl arginine deiminase 4 (Padi4), mRNA
XM-013111362.3	0,361693729833564	2,09581690918605	14,5140424376014	0,00232703520758666	0,147564834980892	XM_013111362.3	X-ray repair cross complementing 6 (Xrcc6), transcript variant X1, mRNA
XM-040732773.1	0,476557392946308	3,05758484692811	14,5014396402335	0,00233419361991215	0,147564834980892	XM_040732773.1	activity dependent neuroprotector homeobox (LOC101844923), transcript variant X2, mRNA
XM-040730702.1	-0,668528979396116	0,871958050556314	14,5009597920105	0,00233446668146551	0,147564834980892	XM_040730702.1	Kruppel like factor 11 (Klf11), transcript variant X3, mRNA
XM-040742324.1	0,451415752270832	3,42115393171859	12,2382228094521	0,00233638644981081	0,147564834980892	XM_040742324.1	extended synaptotagmin 2 (Esyt2), transcript variant X3, mRNA
XM-013116753.3	-0,455897140323669	3,68134601785991	14,4953122340201	0,00233768327023409	0,147564834980892	XM_013116753.3	RAS guanyl releasing protein 2 (Rasgrp2), transcript variant X3, mRNA
XR-005869744.1	-0,375008491497088	1,96171482639298	14,4905107726828	0,00234042202523843	0,147564834980892	XR_005869744.1	phosphatidylinositol binding clathrin assembly protein (Picalm), transcript variant X6, misc_RNA
XM-021225856.2	1,15054997121105	0,652510898212718	14,4824169692973	0,0023450472044418	0,147564834980892	XM_021225856.2	CD6 molecule (Cd6), transcript variant X3, mRNA
XM-040730194.1	0,424212697978022	3,63180084365255	12,2256627311355	0,00234601742126051	0,147564834980892	XM_040730194.1	zinc finger CCCH-type containing 13 (Zc3h13), transcript variant X3, mRNA
XM-040737794.1	0,752538335129279	2,09408183549463	12,2234814427067	0,00234769450545041	0,147564834980892	XM_040737794.1	non-SMC condensin I complex subunit D2 (Ncapd2), transcript variant X1, mRNA
XM-021223660.2	1,02732732216287	3,1566737603989	14,4732640253463	0,00235029046948918	0,147564834980892	XM_021223660.2	GTPase, IMAP family member 4 (Gimap4), transcript variant X1, mRNA
XM-040757497.1	0,415088511316521	2,0886746961289	14,4712247971635	0,00235146050237551	0,147564834980892	XM_040757497.1	spen family transcriptional repressor (Spen), transcript variant X3, mRNA
XM-013122147.3	-0,624125157765402	1,79129431909904	12,2027267966689	0,00236371849220264	0,148145989311338	XM_013122147.3	eukaryotic translation initiation factor 4E family member 2 (Eif4e2), transcript variant X4, mRNA
XM-040739250.1	0,390503670608495	3,09708622480196	14,4458327379941	0,00236608653072215	0,148145989311338	XM_040739250.1	chromodomain helicase DNA binding protein 4 (Chd4), transcript variant X5, mRNA
XM-040753655.1	-0,58063750147427	1,34281302337712	14,4378431363567	0,00237071051994902	0,148246945825234	XM_040753655.1	nucleic acid binding protein 1 (Nabp1), transcript variant X3, mRNA
XM-040756591.1	-0,884971151002039	0,572523342450243	14,4304595660236	0,00237499313631542	0,148246945825234	XM_040756591.1	A-kinase interacting protein 1 (Akip1), transcript variant X3, mRNA
XM-013125219.3	0,613556378238859	1,63280860798583	14,4230379056299	0,0023793069369136	0,148246945825234	XM_013125219.3	TPX2 microtubule nucleation factor (Tpx2), transcript variant X3, mRNA
XM-040735965.1	-0,993443169480144	-0,847989042431106	14,4176585576848	0,00238243936424235	0,148246945825234	XM_040735965.1	dual specificity phosphatase 13 (Dusp13), transcript variant X5, mRNA
XM-040729949.1	-0,538268502379706	5,04744495515121	12,176729680265	0,00238396162400606	0,148246945825234	XM_040729949.1	electron transfer flavoprotein subunit alpha (Etfa), transcript variant X1, mRNA
XM-040755807.1	0,427607219963208	2,72662826236831	14,4116980118824	0,00238591584283054	0,148246945825234	XM_040755807.1	pre-mRNA processing factor 4B (Prpf4b), transcript variant X1, mRNA
XM-040753037.1	-0,405392684063661	1,9688279879631	14,4092760525672	0,00238733013605497	0,148246945825234	XM_040753037.1	LRR binding FLII interacting protein 1 (Lrrfip1), transcript variant X10, mRNA
XM-040739248.1	0,377930636816382	3,03559723674346	14,4061198294379	0,0023891746665301	0,148246945825234	XM_040739248.1	chromodomain helicase DNA binding protein 4 (Chd4), transcript variant X3, mRNA
XM-040742845.1	-0,308111306119746	4,38338467126652	12,1536970388393	0,00240205735352811	0,14887902950756	XM_040742845.1	BBSome interacting protein 1 (Bbip1), transcript variant X2, mRNA
XM-040733306.1	2,96280738688244	4,32005565116353	14,3758788682264	0,00240693228437182	0,149013933264741	XM_040733306.1	serum amyloid A-1 protein (LOC121134739), mRNA
XM-021222925.2	0,976425123816913	1,11348530552397	14,3708768493864	0,00240988429764174	0,149029619768161	XM_021222925.2	G protein-coupled receptor 174 (Gpr174), transcript variant X4, mRNA
XM-005079412.4	0,638589010855706	1,5860810438158	12,1263491250758	0,00242374178003835	0,149718921768275	XM_005079412.4	ATP binding cassette subfamily C member 4 (Abcc4), mRNA
XM-013111262.3	0,375938023765052	2,88234852261134	12,1155818449002	0,00243233883692172	0,150082100480632	XM_013111262.3	chromobox 5 (Cbx5), transcript variant X3, mRNA
XM-040729403.1	-1,49478222713141	3,88709427617472	14,3096798257014	0,00244634447600771	0,150510858993223	XM_040729403.1	protein tyrosine phosphatase non-receptor type 18 (Ptpn18), transcript variant X2, mRNA
XR-002383049.2	1,41251913987891	2,12542204586653	12,097619742578	0,00244675602478203	0,150510858993223	XR_002383049.2	uncharacterized LOC110341186 (LOC110341186), ncRNA
XM-005069998.4	0,591683279781	2,93573188404032	12,0910803099556	0,00245202841262322	0,150510858993223	XM_005069998.4	bromodomain PHD finger transcription factor (Bptf), transcript variant X13, mRNA
XM-021229019.2	0,442501161243012	4,24251785746161	12,0899651469549	0,00245292876648815	0,150510858993223	XM_021229019.2	ankyrin repeat domain 11 (Ankrd11), transcript variant X7, mRNA
XM-040729745.1	-0,663797986235962	3,8905966516897	12,087765473623	0,00245470580270194	0,150510858993223	XM_040729745.1	transmembrane protein 205 (Tmem205), transcript variant X2, mRNA
XM-005077975.4	-0,560223356460472	2,08699454367866	14,294247013954	0,00245564037289754	0,150510858993223	XM_005077975.4	acyl-CoA thioesterase 9 (Acot9), transcript variant X3, mRNA
XM-005065668.4	0,605948147677089	2,09813954371704	12,0817508085213	0,00245957213667741	0,150584713609616	XM_005065668.4	single stranded DNA binding protein 2 (Ssbp2), transcript variant X2, mRNA
XM-021225861.2	1,13666365226967	0,644665541320519	14,26122544321	0,00247566947492526	0,151402404300413	XM_021225861.2	CD6 molecule (Cd6), transcript variant X5, mRNA
XM-040749038.1	0,53668393223496	1,21452172105485	14,2532977458034	0,00248050629938332	0,151530398094186	XM_040749038.1	enolase 3 (Eno3), transcript variant X1, mRNA
XM-040752168.1	1,12245991681267	1,48831810940329	14,2474409349898	0,00248408671720158	0,151581441846122	XM_040752168.1	TBC1 domain family member 4 (Tbc1d4), transcript variant X5, mRNA
XM-013119471.3	0,889796549193854	0,768268420315254	14,2262302150322	0,00249710389062467	0,152207577545096	XM_013119471.3	adhesion G protein-coupled receptor G1 (Adgrg1), transcript variant X2, mRNA
XR-002386022.2	1,96653732090971	1,01417927320346	14,1970615085425	0,00251513504604727	0,153120725629979	XR_002386022.2	uncharacterized LOC110343709 (LOC110343709), transcript variant X1, ncRNA
XM-040728893.1	0,35501815484661	2,70957973781198	14,1930440932006	0,00251763035767097	0,153120725629979	XM_040728893.1	B double prime 1, subunit of RNA polymerase III transcription initiation factor IIIB (Bdp1), transcript variant X3, mRNA
XM-040751813.1	-0,592875717261273	1,5172022390407	14,1885220603902	0,00252044255280898	0,153123123802336	XM_040751813.1	TRAF interacting protein with forkhead associated domain (Tifa), transcript variant X4, mRNA
XR-005870761.1	-0,500782210887403	3,22908715321183	14,179388068153	0,00252613404484912	0,153258990052517	XR_005870761.1	fasciculation and elongation protein zeta 2 (Fez2), transcript variant X3, misc_RNA
XM-040737922.1	0,58737390686087	0,387776915175971	28,3613798295865	0,00253136634294555	0,153258990052517	XM_040737922.1	AP2 associated kinase 1 (Aak1), transcript variant X8, mRNA
XM-005068836.4	1,03221886796114	0,790426801726187	11,9934416951598	0,00253226873403312	0,153258990052517	XM_005068836.4	collapsin response mediator protein 1 (Crmp1), transcript variant X1, mRNA
XM-040739595.1	0,436542540602049	2,70907191021131	14,1671554065542	0,00253377984061184	0,153258990052517	XM_040739595.1	SET domain containing 2, histone lysine methyltransferase (Setd2), transcript variant X3, mRNA
XM-021229239.2	-0,843851256312853	-0,814556574363808	14,1600991479367	0,00253820249247733	0,153358527838696	XM_021229239.2	mitochondrial inner membrane protein MPV17 (Mpv17), transcript variant X1, mRNA
XM-040742484.1	0,667273834400194	3,37581636332068	14,1472983130243	0,00254624866821765	0,153361953757591	XM_040742484.1	protein phosphatase 2 regulatory subunit B'gamma (Ppp2r5c), transcript variant X9, mRNA
XM-040741360.1	-0,383943666068578	2,5252178163153	14,1457121091306	0,00254724777218768	0,153361953757591	XM_040741360.1	copine 3 (Cpne3), transcript variant X8, mRNA
XR-002385984.2	-0,594498150669437	4,18176306353297	14,1401780869446	0,00255073707367229	0,153361953757591	XR_002385984.2	uncharacterized LOC110343673 (LOC110343673), transcript variant X1, ncRNA
XM-040757199.1	-0,5502186181001	0,780726740958022	14,1401625771392	0,00255074686071442	0,153361953757591	XM_040757199.1	perilipin 2 (Plin2), transcript variant X7, mRNA
XM-040757542.1	-0,601161466574783	3,86297585382205	14,1304940315905	0,00255685646418531	0,153361953757591	XM_040757542.1	capping actin protein of muscle Z-line subunit beta (Capzb), transcript variant X3, mRNA
XM-040729848.1	0,731835516069241	1,71237317764496	11,9639641161618	0,00255706365647464	0,153361953757591	XM_040729848.1	F-box and leucine rich repeat protein 12 (Fbxl12), transcript variant X1, mRNA
XM-005083243.3	0,454425667470199	4,84948745827343	14,1291631095725	0,0025576988159268	0,153361953757591	XM_005083243.3	TLE family member 5, transcriptional modulator (Tle5), transcript variant X2, mRNA
XM-013120716.3	-0,510756916403526	1,95607407151872	14,1203784792477	0,00256326680529726	0,15352911719711	XM_013120716.3	deltex E3 ubiquitin ligase 2 (Dtx2), transcript variant X2, mRNA
NM-001281612.1	-1,82744134329985	2,01926862356665	11,9522271813263	0,00256701109004756	0,15358680437355	NM_001281612.1	desmin (Des), mRNA
XM-040729852.1	0,742347944117252	1,71297100353533	11,9475200575986	0,00257101260083007	0,153659740117143	XM_040729852.1	F-box and leucine rich repeat protein 12 (Fbxl12), transcript variant X5, mRNA
XM-005063505.4	-1,01750193975402	-0,215181515117558	11,9413532899302	0,00257626543913749	0,153807224444247	XM_005063505.4	pleckstrin and Sec7 domain containing (Psd), transcript variant X3, mRNA
XM-040746323.1	-0,552072379678987	0,766751900886214	14,091813883034	0,00258146993177818	0,153951507032957	XM_040746323.1	pantothenate kinase 2 (Pank2), transcript variant X2, mRNA
XM-005067315.4	-0,542463887959335	7,55551679091596	11,9125247869072	0,0026009801447134	0,154947710368557	XM_005067315.4	proline rich 13 (Prr13), transcript variant X1, mRNA
XM-013120547.3	-1,09463982200799	0,858642265884902	14,0476742501605	0,00260989570000804	0,15531129325134	XM_013120547.3	DC-STAMP domain containing 1 (Dcst1), mRNA
XM-021226751.2	1,23621906035562	4,61406163288019	14,0415313631357	0,00261388055930662	0,155372043723116	XM_021226751.2	CD3e molecule (Cd3e), transcript variant X1, mRNA
XM-040741336.1	-1,82234510866798	-0,370313687194374	11,8945265508135	0,00261654354379433	0,155372043723116	XM_040741336.1	serum amyloid A-3 protein-like (LOC121138693), mRNA
XM-040757361.1	-4,3276349162188	1,96962366170514	14,0262030330077	0,00262385494460635	0,155391761697651	XM_040757361.1	hemoglobin subunit beta-like (LOC121144051), mRNA
XM-040755703.1	0,960833207987365	2,74922289960145	11,8824606335944	0,00262703507628318	0,155391761697651	XM_040755703.1	histone H3.1 (LOC101827820), mRNA
XM-013120797.3	-0,49241796618088	3,67344503417803	14,0206459970386	0,00262748195141744	0,155391761697651	XM_013120797.3	leucine rich repeats and calponin homology domain containing 4 (Lrch4), transcript variant X3, mRNA
XM-005065922.3	1,49291674114372	0,68568938274786	11,8812033608604	0,00262813098336967	0,155391761697651	XM_005065922.3	synaptotagmin like 3 (Sytl3), transcript variant X2, mRNA
XR-002385007.2	-0,798068308753122	-0,721614705706359	14,0148779070981	0,00263125289531292	0,155409957102418	XR_002385007.2	uncharacterized LOC110342842 (LOC110342842), transcript variant X3, ncRNA
XM-021230960.2	-0,877484946763135	2,80503638169634	14,004560745759	0,00263801358810524	0,155642801698209	XM_021230960.2	chromosome unknown C1orf162 homolog (CUNH1orf162), transcript variant X4, mRNA
XM-040749630.1	0,415701005739594	2,70940612402431	13,9889423705106	0,00264828667161332	0,155997836195673	XM_040749630.1	cyclin dependent kinase 12 (Cdk12), transcript variant X2, mRNA
XM-005087557.4	0,575998880675115	0,948511811068822	11,856331335794	0,0026499155309564	0,155997836195673	XM_005087557.4	adhesion G protein-coupled receptor L1 (Adgrl1), mRNA
XM-021229689.2	0,800576279461957	1,27546660612264	13,9825487292664	0,00265250558068479	0,155997836195673	XM_021229689.2	ras homolog family member H (Rhoh), transcript variant X1, mRNA
XR-005881803.1	-0,725279747989713	-0,5955337037082	13,9765241636097	0,00265648812452942	0,156065851264907	XR_005881803.1	A-kinase anchoring protein 7 (Akap7), transcript variant X3, misc_RNA
XM-040755606.1	-0,465322694281665	3,7359909971001	11,8196669624409	0,00268239533041368	0,157285547340971	XM_040755606.1	lysosomal trafficking regulator (Lyst), transcript variant X1, mRNA
XM-040749610.1	0,430298839244234	1,39740408327552	13,9367663938209	0,00268294555981447	0,157285547340971	XM_040749610.1	MLLT6, PHD finger containing (Mllt6), transcript variant X3, mRNA
XM-021230559.2	1,51595223747842	1,21392363528864	11,9811644545833	0,00270255915266973	0,158188421707354	XM_021230559.2	SRC kinase signaling inhibitor 1 (Srcin1), mRNA
XM-040756051.1	-0,691901765019223	3,68711408902611	13,9028187074882	0,00270578002012386	0,158188421707354	XM_040756051.1	pterin-4 alpha-carbinolamine dehydratase 2 (Pcbd2), transcript variant X1, mRNA
XM-040730922.1	0,491768867490902	1,30936695710145	11,7907785821211	0,00270829824716496	0,158188421707354	XM_040730922.1	nuclear receptor coactivator 1 (Ncoa1), transcript variant X7, mRNA
XM-021233524.2	-0,599601466921509	3,86470536488332	13,896870112444	0,00270980455843758	0,158188421707354	XM_021233524.2	capping actin protein of muscle Z-line subunit beta (Capzb), transcript variant X1, mRNA
XM-040735963.1	-0,993454060210725	-0,838329536873611	13,8903731535172	0,00271420807149442	0,158278169525035	XM_040735963.1	dual specificity phosphatase 13 (Dusp13), transcript variant X3, mRNA
XM-005080264.4	-0,870525651633966	11,417218494548	11,7783539680186	0,00271952420707245	0,158346486429957	XM_005080264.4	S100 calcium binding protein A11 (S100a11), transcript variant X2, mRNA
XM-005076295.4	0,336654607989081	4,12297093648048	11,7765987103437	0,00272111429128692	0,158346486429957	XM_005076295.4	CCCTC-binding factor (Ctcf), transcript variant X1, mRNA
XM-005069786.4	0,897767686182641	5,08053304372264	11,7717806209542	0,00272548429997366	0,15843383682289	XM_005069786.4	fatty acid synthase (Fasn), mRNA
XM-005065667.4	0,591382230574104	2,08947992701031	11,765945510459	0,00273078719036791	0,158575175395245	XM_005065667.4	single stranded DNA binding protein 2 (Ssbp2), transcript variant X1, mRNA
XM-040731603.1	0,419330445960895	1,30897125148373	18,7138419413318	0,00274091136220793	0,15899589187665	XM_040731603.1	spliceosome associated factor 3, U4/U6 recycling protein (Sart3), transcript variant X4, mRNA
XM-040756419.1	0,949932530581363	-0,17553526136694	13,838120814556	0,00274992875845362	0,159053582067114	XM_040756419.1	synaptotagmin like 1 (Sytl1), transcript variant X4, mRNA
XM-013118143.3	-0,862965166756569	4,41038526722228	11,7409020322564	0,00275367700191639	0,159053582067114	XM_013118143.3	DNA damage regulated autophagy modulator 2 (Dram2), transcript variant X1, mRNA
XR-005878272.1	1,29079379445117	3,74137150981494	11,7403913265301	0,00275414600103929	0,159053582067114	XR_005878272.1	uncharacterized LOC121141378 (LOC121141378), ncRNA
XM-040754912.1	1,04222532931189	1,65613764182584	11,739555153396	0,00275491408001567	0,159053582067114	XM_040754912.1	diaphanous related formin 3 (Diaph3), transcript variant X1, mRNA
XM-005088754.4	0,666800403058794	1,28333733212932	11,738039793148	0,00275630664273193	0,159053582067114	XM_005088754.4	zinc finger protein 322 (LOC101834967), mRNA
XM-013117689.3	-0,559932181241989	0,328150429276882	13,8083243651019	0,00277054353388302	0,159087549061127	XM_013117689.3	TBK1 binding protein 1 (Tbkbp1), transcript variant X3, mRNA
XM-040732374.1	-1,67416205035983	7,77607755523871	11,7225475907316	0,00277058838992568	0,159087549061127	XM_040732374.1	alpha-enolase-like (LOC101824431), mRNA
XM-005087057.4	-0,550186823678013	5,82447777416159	11,7212673896143	0,00277177223778042	0,159087549061127	XM_005087057.4	platelet activating factor acetylhydrolase 1b catalytic subunit 3 (Pafah1b3), transcript variant X1, mRNA
XM-040756054.1	-0,694615866972041	3,24091805431895	13,8056942067907	0,0027723718584774	0,159087549061127	XM_040756054.1	pterin-4 alpha-carbinolamine dehydratase 2 (Pcbd2), transcript variant X4, mRNA
XM-021229768.2	0,474825030406278	1,95588576102292	11,7147463619488	0,00277781119543593	0,159087549061127	XM_021229768.2	LSM family member 14B (Lsm14b), transcript variant X1, mRNA
XM-040738471.1	-0,492153283937417	4,1017349748866	11,7142772432886	0,00277824619762895	0,159087549061127	XM_040738471.1	solute carrier family 6 member 6 (Slc6a6), transcript variant X4, mRNA
XM-040746562.1	-2,84504754354074	-0,126630555777352	12,6155545734485	0,0027797247126061	0,159087549061127	XM_040746562.1	integrin binding sialoprotein (Ibsp), transcript variant X1, mRNA
XM-021223092.2	0,736819047541253	-0,059053123950286	13,7931584801682	0,00278110528378999	0,159087549061127	XM_021223092.2	FCH and mu domain containing endocytic adaptor 1 (Fcho1), transcript variant X1, mRNA
XM-021227503.2	-0,41133423490112	3,51235553161965	13,7906994840209	0,00278282218588021	0,159087549061127	XM_021227503.2	phosphofructokinase, liver type (Pfkl), transcript variant X2, mRNA
XM-040740514.1	0,362132886637044	1,59364931865808	13,7801556427582	0,00279019805576311	0,159344257943601	XM_040740514.1	midasin AAA ATPase 1 (Mdn1), transcript variant X2, mRNA
XM-040746185.1	0,352211105906013	4,73552345291779	13,7759676696331	0,00279313404733431	0,159347143212799	XM_040746185.1	dedicator of cytokinesis 8 (Dock8), transcript variant X2, mRNA
XR-005878214.1	0,969043106987936	-0,541220590926919	13,7660864932644	0,00280007556682208	0,159491313599074	XR_005878214.1	uncharacterized LOC121141333 (LOC121141333), ncRNA
XM-040744851.1	0,639963400859187	3,15112670859532	11,6866919636525	0,00280395892713851	0,159491313599074	XM_040744851.1	RAP2A, member of RAS oncogene family (Rap2a), transcript variant X1, mRNA
XM-005067961.4	0,30456855830658	2,84919324286245	11,6863008436971	0,00280432539303022	0,159491313599074	XM_005067961.4	nuclear transcription factor Y subunit beta (Nfyb), transcript variant X1, mRNA
XM-040750465.1	0,660861943671161	7,53613879443471	11,6812737055563	0,00280904038895757	0,159585003726531	XM_040750465.1	SON DNA and RNA binding protein (Son), transcript variant X1, mRNA
XM-040731843.1	-2,00329433481381	6,81720547180047	11,674531793325	0,00281537752005911	0,159585003726531	XM_040731843.1	ADP/ATP translocase 2-like (LOC121134132), mRNA
XM-005065672.4	0,611494786666954	2,02118558425518	11,6739079042658	0,0028159647536896	0,159585003726531	XM_005065672.4	single stranded DNA binding protein 2 (Ssbp2), transcript variant X4, mRNA
XM-040753656.1	-0,576972214688714	1,31994372623959	13,7413634006854	0,0028175318454543	0,159585003726531	XM_040753656.1	nucleic acid binding protein 1 (Nabp1), transcript variant X4, mRNA
XM-040754127.1	0,368141545705992	2,43921522912469	13,7363746009175	0,00282106966698465	0,159621671403238	XM_040754127.1	DNA dC-_dU-editing enzyme APOBEC-3 (LOC101832694), transcript variant X2, mRNA
XM-005077579.4	0,743422312133385	4,18425827903088	11,6465592519783	0,00284184082755663	0,159776740189351	XM_005077579.4	kelch like family member 6 (Klhl6), transcript variant X1, mRNA
XM-013114153.3	0,576350362736272	0,401155132934625	26,9485038743413	0,00284984950539878	0,159776740189351	XM_013114153.3	AP2 associated kinase 1 (Aak1), transcript variant X10, mRNA
XM-040737924.1	0,576350330620781	0,403752150451036	25,8743393390523	0,00284984950539878	0,159776740189351	XM_040737924.1	AP2 associated kinase 1 (Aak1), transcript variant X11, mRNA
XM-040737919.1	0,57683968091315	0,400641286395802	25,4585807616429	0,00284984950540546	0,159776740189351	XM_040737919.1	AP2 associated kinase 1 (Aak1), transcript variant X3, mRNA
XM-021227762.2	0,576839625535414	0,40625265966464	24,7322159222346	0,00284984950540546	0,159776740189351	XM_021227762.2	AP2 associated kinase 1 (Aak1), transcript variant X6, mRNA
XM-040737921.1	0,576839581805925	0,393109551495475	26,3055650717519	0,00284984950540546	0,159776740189351	XM_040737921.1	AP2 associated kinase 1 (Aak1), transcript variant X7, mRNA
XM-040737917.1	0,57683971854989	0,396842200032665	26,2717059740763	0,00284984950540546	0,159776740189351	XM_040737917.1	AP2 associated kinase 1 (Aak1), transcript variant X1, mRNA
XM-040737920.1	0,576839694928528	0,395751092435702	25,9234633781804	0,00284984950540546	0,159776740189351	XM_040737920.1	AP2 associated kinase 1 (Aak1), transcript variant X4, mRNA
XM-021227760.2	0,576839662839866	0,402469815256486	25,562838643321	0,00284984950540546	0,159776740189351	XM_021227760.2	AP2 associated kinase 1 (Aak1), transcript variant X5, mRNA
XM-040743735.1	1,39860361799576	1,13849050866328	13,6879413025193	0,00285568694410657	0,159871876283177	XM_040743735.1	killer cell lectin-like receptor subfamily I member 1 (LOC101827116), transcript variant X7, mRNA
XR-005878541.1	-1,58350593094232	-1,15125084888206	13,6823563496684	0,00285971050916691	0,159871876283177	XR_005878541.1	uncharacterized LOC121141573 (LOC121141573), ncRNA
XM-040739564.1	0,411459825999078	9,01030875117955	11,6250047857246	0,00286242092314211	0,159871876283177	XM_040739564.1	ribosomal protein L4 (Rpl4), mRNA
XM-040754219.1	-1,18520351560747	-0,645796278214826	13,6776222408405	0,00286312627922755	0,159871876283177	XM_040754219.1	aspartate beta-hydroxylase domain containing 1 (Asphd1), transcript variant X2, mRNA
XM-021230517.2	0,726228481003788	3,20781460132402	11,6158711081067	0,00287119162594139	0,160147334093685	XM_021230517.2	acyl-CoA synthetase family member 2 (Acsf2), transcript variant X1, mRNA
XM-040742981.1	-0,448084091648677	4,64333955313303	13,6627894459819	0,00287385933809288	0,160147334093685	XM_040742981.1	actin related protein 10 (Actr10), transcript variant X3, mRNA
XR-005870770.1	1,33538044221716	-1,02751436341806	12,4838995276992	0,00288929791416473	0,16084535081838	XR_005870770.1	uncharacterized LOC121133788 (LOC121133788), transcript variant X3, ncRNA
XM-040755696.1	1,18362374027712	0,567802926434153	11,5933355010498	0,00289295968051801	0,160862304741816	XM_040755696.1	histone H4 (LOC101829406), mRNA
XM-040752867.1	-0,727937952746832	-0,525037154513625	13,6303374021385	0,00289750581252295	0,160862304741816	XM_040752867.1	erythrocyte membrane protein band 4.1 like 3 (Epb41l3), transcript variant X4, mRNA
XM-005068830.4	1,51265425596997	-0,839877023016391	13,6291966137602	0,00289834117807669	0,160862304741816	XM_005068830.4	neuronal vesicle trafficking associated 1 (Nsg1), transcript variant X1, mRNA
XM-040746903.1	0,486563761944918	1,22284328036344	12,7771288353724	0,00290472433052545	0,161054715290098	XM_040746903.1	nuclear receptor binding SET domain protein 2 (Nsd2), transcript variant X1, mRNA
XM-040730921.1	0,480301781765973	0,790010176968977	15,3873262045144	0,00291085083816265	0,161232524259472	XM_040730921.1	nuclear receptor coactivator 1 (Ncoa1), transcript variant X6, mRNA
XM-013123968.3	1,25070027854391	2,36914243513484	11,5673953689236	0,00291824365175919	0,161367137148273	XM_013123968.3	signal transducer and activator of transcription 4 (Stat4), transcript variant X2, mRNA
XM-005086313.4	-0,939941574515884	2,51913084587214	11,5651939394976	0,00292040067436615	0,161367137148273	XM_005086313.4	gem nuclear organelle associated protein 7 (Gemin7), transcript variant X1, mRNA
XM-021229770.2	0,459108215835192	0,99232252613902	13,5968652039196	0,00292213371953404	0,161367137148273	XM_021229770.2	LSM family member 14B (Lsm14b), transcript variant X3, mRNA
XM-005075533.4	-0,549369677296307	5,71263812225839	11,5588310731574	0,00292664515815306	0,161367137148273	XM_005075533.4	SPG21 abhydrolase domain containing, maspardin (Spg21), mRNA
XM-005083874.4	-0,885877199102815	-0,453790477888235	13,5866248988739	0,00292971696261967	0,161367137148273	XM_005083874.4	mediator complex subunit 8 (Med8), transcript variant X4, mRNA
XM-013114306.3	0,39969335360422	7,06912607670611	11,5545922127586	0,00293081338837675	0,161367137148273	XM_013114306.3	proline rich coiled-coil 2C (Prrc2c), mRNA
XM-013126416.3	0,505040833419294	2,01279336736076	13,5694989757834	0,00294245055929938	0,161709411319644	XM_013126416.3	NAD(P) dependent steroid dehydrogenase-like (Nsdhl), transcript variant X1, mRNA
XM-040740759.1	0,944725434460559	1,52245246261064	13,5689143312497	0,00294288639678839	0,161709411319644	XM_040740759.1	casein kinase 2 alpha 2 (Csnk2a2), transcript variant X4, mRNA
XM-040733759.1	-1,26372987902874	0,810483297783098	13,5501844416328	0,00295688897625629	0,162264844184536	XM_040733759.1	G protein-coupled receptor 34 (Gpr34), transcript variant X6, mRNA
XM-040744438.1	0,619013940909209	5,2529978976981	13,544016528073	0,00296151714414784	0,162264844184536	XM_040744438.1	14-3-3 protein zeta-like (LOC101836626), mRNA
XM-005071794.4	0,390752532501855	4,34905049224848	11,5214940627346	0,00296358785111187	0,162264844184536	XM_005071794.4	AT-rich interaction domain 4B (Arid4b), transcript variant X1, mRNA
XM-040751757.1	-0,391137185017628	5,10615907685236	13,5355526589626	0,00296788186935378	0,162264844184536	XM_040751757.1	ubiquitin conjugating enzyme E2 D3 (Ube2d3), transcript variant X3, mRNA
XM-040736682.1	0,357295547077243	2,13518691542059	11,5164524637758	0,00296861579903223	0,162264844184536	XM_040736682.1	chromodomain helicase DNA binding protein 8 (Chd8), transcript variant X1, mRNA
XM-040747691.1	0,346018763421025	3,79003793718083	13,5285490774826	0,00297316054155172	0,162264844184536	XM_040747691.1	WAPL cohesin release factor (Wapl), transcript variant X4, mRNA
XM-013124151.3	0,683602496892101	2,19373936013105	11,5115014615329	0,00297356262340197	0,162264844184536	XM_013124151.3	natural killer cell cytotoxicity receptor 3 ligand 1 (Ncr3lg1), transcript variant X1, mRNA
XM-040731231.1	1,45362987408172	-0,881961426599723	13,5205641793595	0,00297919220752302	0,162411560185835	XM_040731231.1	deltex E3 ubiquitin ligase 1 (Dtx1), transcript variant X3, mRNA
XM-005086451.3	0,446290963228645	6,55762777987158	11,5015975001036	0,00298348574422384	0,162485223608498	XM_005086451.3	NOP53 ribosome biogenesis factor (Nop53), transcript variant X1, mRNA
XM-040758007.1	0,25127710558196	3,68621626034609	11,4971597253103	0,00298794403935234	0,162567706038614	XM_040758007.1	WD repeat domain 33 (Wdr33), transcript variant X1, mRNA
XM-005065670.4	0,596033274034465	2,01455535413759	11,4860301665264	0,00299915766628149	0,162928120347178	XM_005065670.4	single stranded DNA binding protein 2 (Ssbp2), transcript variant X3, mRNA
XM-021225006.2	0,450395873804968	2,27106346460696	13,478733569917	0,00301102459622051	0,162928120347178	XM_021225006.2	pre-mRNA processing factor 4B (Prpf4b), transcript variant X7, mRNA
XM-040756011.1	-0,853328693159718	1,7728609418295	11,4735498763131	0,00301178789287889	0,162928120347178	XM_040756011.1	tetraspanin 17 (Tspan17), transcript variant X1, mRNA
XM-021227904.2	-0,380180698081457	1,42230524387577	11,4733929554964	0,00301194707477326	0,162928120347178	XM_021227904.2	vesicle associated membrane protein 4 (Vamp4), transcript variant X3, mRNA
XM-021236242.2	-1,83281687335419	1,60050421941848	11,4695569982533	0,00301584121404905	0,162928120347178	XM_021236242.2	mitochondrial ribosomal protein L52 (Mrpl52), transcript variant X5, mRNA
XM-040744325.1	0,934246895496015	1,10213883481314	13,4718901847599	0,00301626997530538	0,162928120347178	XM_040744325.1	G protein-coupled receptor 174 (Gpr174), transcript variant X6, mRNA
XM-040741145.1	-1,42550254891198	6,94277651506786	11,467591910307	0,00301783827483071	0,162928120347178	XM_040741145.1	RT1 class I histocompatibility antigen, AA alpha chain-like (LOC101831914), transcript variant X3, mRNA
XM-005064280.4	0,417393612730687	2,62100312701568	11,4672603330165	0,00301817539193083	0,162928120347178	XM_005064280.4	erythroid differentiation regulatory factor 1 (Edrf1), mRNA
XM-005068837.4	1,06593273865437	0,8359286273495	11,4643647173263	0,00302112116535402	0,162928120347178	XM_005068837.4	collapsin response mediator protein 1 (Crmp1), transcript variant X2, mRNA
XM-013115731.3	-0,787100973240688	0,760135253302317	11,4588687319749	0,00302672114453767	0,163070876571657	XM_013115731.3	armadillo repeat containing 2 (Armc2), transcript variant X1, mRNA
XM-040757818.1	-1,66423084104405	7,60713697533595	13,4451601719289	0,00303686061674279	0,163080461695144	XM_040757818.1	40S ribosomal protein SA-like (LOC121144327), mRNA
XM-040746514.1	0,654542142306147	3,43357098960627	13,4434232058576	0,00303820429870161	0,163080461695144	XM_040746514.1	ASXL transcriptional regulator 1 (Asxl1), transcript variant X3, mRNA
XM-040746907.1	0,487649820306781	0,534600124045995	13,9389895233712	0,00303854538413918	0,163080461695144	XM_040746907.1	nuclear receptor binding SET domain protein 2 (Nsd2), transcript variant X4, mRNA
XM-005075366.4	1,40111531140024	1,33197887418552	11,4456653162783	0,00304022160233683	0,163080461695144	XM_005075366.4	interleukin 18 receptor 1 (Il18r1), transcript variant X1, mRNA
XM-040737190.1	0,59328476245536	2,00890764042874	13,4389544674323	0,00304166441304502	0,163080461695144	XM_040737190.1	kinesin associated protein 3 (Kifap3), transcript variant X1, mRNA
XM-021234947.2	-1,81503440971836	0,152999551784774	11,4389586939556	0,00304710472818891	0,163213687206115	XM_021234947.2	leucine rich melanocyte differentiation associated (Lrmda), transcript variant X6, mRNA
XM-040743117.1	0,281058228133318	2,77417992520641	13,4222146111955	0,00305466689631687	0,163460198335468	XM_040743117.1	HECT domain E3 ubiquitin protein ligase 1 (Hectd1), transcript variant X1, mRNA
XM-013122579.3	0,75378458093462	4,772540921233	13,4131997212849	0,00306169595928268	0,163619513859929	XM_013122579.3	3-hydroxy-3-methylglutaryl-CoA synthase 1 (Hmgcs1), transcript variant X2, mRNA
XM-040736812.1	-0,661847720582222	3,19341086429262	13,409145921849	0,00306486292415049	0,163619513859929	XM_040736812.1	neuroligin 4 X-linked (Nlgn4x), mRNA
XM-021229342.2	-1,33221106740683	-0,802646197769846	13,4070106463198	0,00306653260982593	0,163619513859929	XM_021229342.2	CD109 molecule (Cd109), transcript variant X2, mRNA
XM-040742911.1	0,575258453931744	1,47172977196423	13,3962142368992	0,00307499116032505	0,163912463163891	XM_040742911.1	spectrin repeat containing nuclear envelope protein 2 (Syne2), transcript variant X5, mRNA
XM-040752085.1	-1,28217666630118	-0,825602488174359	13,3865233415869	0,00308260677131919	0,164036670848754	XM_040752085.1	acidic mammalian chitinase (LOC101843690), transcript variant X2, mRNA
XM-040745597.1	0,380332429360511	3,5280574233955	13,3822754088511	0,00308595195274557	0,164036670848754	XM_040745597.1	WAS/WASL interacting protein family member 1 (Wipf1), transcript variant X2, mRNA
XM-040730812.1	0,392536293948564	3,0154473116645	11,3998085779486	0,00308763249817408	0,164036670848754	XM_040730812.1	solute carrier family 4 member 1 adaptor protein (LOC101825059), transcript variant X1, mRNA
XM-013112568.3	-0,56948205178039	4,17341489017532	11,3983031285652	0,00308920284084282	0,164036670848754	XM_013112568.3	glycerol-3-phosphate dehydrogenase 2 (Gpd2), transcript variant X2, mRNA
XM-005068500.4	0,458132581930418	4,41235759399187	11,3939792984901	0,00309371799065945	0,164118618939652	XM_005068500.4	zinc finger protein 106 (Znf106), transcript variant X1, mRNA
XM-040728364.1	-1,36240977253183	1,07674503054576	13,3609061858231	0,00310284425290042	0,164189885988693	XM_040728364.1	centromere protein J (LOC101844764), transcript variant X1, mRNA
XM-040728365.1	-1,36240977253183	1,07674503054576	13,3609061858231	0,00310284425290042	0,164189885988693	XM_040728365.1	centromere protein J (LOC101844764), transcript variant X2, mRNA
XM-005087015.4	0,356080455887316	6,19182364467102	11,3834834112025	0,00310470884297123	0,164189885988693	XM_005087015.4	SPT16 homolog, facilitates chromatin remodeling subunit (Supt16h), mRNA
XM-013123409.3	0,923309084806469	1,01890504426101	13,3550456366792	0,0031074958289624	0,164189885988693	XM_013123409.3	SZT2 subunit of KICSTOR complex (Szt2), transcript variant X3, mRNA
XM-040739734.1	-0,56837136126023	3,08861408193025	13,3496141555968	0,00311181411388899	0,164189885988693	XM_040739734.1	S-phase kinase-associated protein 1-like (LOC121137482), mRNA
XM-040745900.1	-0,50588333594226	3,12593516481997	13,3482492475399	0,00311290038081562	0,164189885988693	XM_040745900.1	CD82 molecule (Cd82), transcript variant X2, mRNA
XM-005076449.4	-0,506963998392386	5,91281341472849	11,3709094359249	0,00311793296278727	0,164252153427001	XM_005076449.4	acetyl-CoA acyltransferase 2 (Acaa2), mRNA
XM-040738973.1	0,845972885508368	-0,62167903781361	13,3393051901149	0,00312002949704701	0,164252153427001	XM_040738973.1	chromosome unknown C1orf21 homolog (CUNH1orf21), transcript variant X6, mRNA
XM-040736877.1	0,32478936171401	3,12504243883334	13,3172330847925	0,00313770434753722	0,164764210715777	XM_040736877.1	splicing factor 3b subunit 3 (Sf3b3), transcript variant X2, mRNA
NM-001281692.1	-3,20685440855769	-0,915887003192707	11,5222568766787	0,00313953999776095	0,164764210715777	NM_001281692.1	prokineticin 2 (Prok2), mRNA
XM-040739284.1	0,356500954908352	1,56272670417218	13,3144847901596	0,00313991328767277	0,164764210715777	XM_040739284.1	lysine methyltransferase 2C (Kmt2c), transcript variant X8, mRNA
XM-040740757.1	0,94762814792386	1,53359505039027	13,3119632252464	0,00314194158985708	0,164764210715777	XM_040740757.1	casein kinase 2 alpha 2 (Csnk2a2), transcript variant X2, mRNA
XM-040742910.1	0,575258330449927	1,47010860177516	13,3085692957753	0,0031446740202526	0,164764210715777	XM_040742910.1	spectrin repeat containing nuclear envelope protein 2 (Syne2), transcript variant X4, mRNA
XM-040758048.1	0,584126591384257	2,55015400564966	13,3047676742161	0,00314773797307742	0,164768418791685	XM_040758048.1	StAR related lipid transfer domain containing 4 (Stard4), transcript variant X1, mRNA
XM-040730364.1	0,456652879505433	1,51480842208574	13,3008934817207	0,00315086399863175	0,164775865019356	XM_040730364.1	vacuolar protein sorting 13 homolog B (Vps13b), transcript variant X2, mRNA
XM-040738971.1	0,809228668087605	-0,590705525795219	13,2892373908029	0,00316029097886304	0,165054440030017	XM_040738971.1	chromosome unknown C1orf21 homolog (CUNH1orf21), transcript variant X4, mRNA
XM-040749137.1	0,628389531586121	0,248728979986035	19,2833778496638	0,00316216857800519	0,165054440030017	XM_040749137.1	small G protein signaling modulator 2 (Sgsm2), transcript variant X1, mRNA
XM-005083555.4	-0,625429626346152	0,285470866011007	13,27309771173	0,00317339848145934	0,165473436767153	XM_005083555.4	zinc finger SWIM-type containing 8 (Zswim8), transcript variant X4, mRNA
XM-040756138.1	0,414794850965185	1,45074171352024	13,2657246272596	0,0031794074750125	0,165473436767153	XM_040756138.1	ERCC excision repair 6 like 2 (Ercc6l2), transcript variant X3, mRNA
XM-040755694.1	1,19736188288662	0,0506242731185769	13,2626867762326	0,00318188715516931	0,165473436767153	XM_040755694.1	histone H4 (LOC121143566), mRNA
XM-013115377.3	0,458706616206977	2,66165533395564	13,2623263874023	0,00318218147629141	0,165473436767153	XM_013115377.3	adducin 3 (Add3), transcript variant X4, mRNA
XM-040742909.1	0,604491373385724	1,49618628086047	13,2563117900026	0,00318709814834339	0,165573196748932	XM_040742909.1	spectrin repeat containing nuclear envelope protein 2 (Syne2), transcript variant X3, mRNA
XM-040742605.1	0,302281896106049	2,41375166935495	13,2507488932302	0,0031916534651912	0,165654014061766	XM_040742605.1	golgin A5 (Golga5), transcript variant X2, mRNA
XM-040729066.1	-0,874896627793136	1,76603863337232	13,2386194050819	0,00320161236206517	0,166014874256044	XM_040729066.1	transmembrane protein 171 (Tmem171), transcript variant X2, mRNA
XM-040753328.1	1,18386898082106	6,25797222998598	13,2323494783465	0,00320677448623365	0,166071220439893	XM_040753328.1	60S ribosomal protein L31 (LOC121142791), mRNA
XM-040737655.1	-0,801875124830913	0,613655086944017	12,1303099323766	0,00320871346170806	0,166071220439893	XM_040737655.1	cytochrome P450 4F6 (LOC101825519), transcript variant X1, mRNA
XM-005080242.4	-2,84752620989801	9,53684174687741	11,2795907983214	0,00321587335280762	0,166178047156275	XM_005080242.4	S100 calcium binding protein A9 (S100a9), mRNA
XM-040738925.1	-0,661231398878921	7,3708114707079	11,278745459255	0,00321679582083982	0,166178047156275	XM_040738925.1	glutamate-ammonia ligase (Glul), transcript variant X1, mRNA
XM-040751358.1	-2,28770567863941	6,61753632420802	11,2701926519892	0,00322614555085727	0,166505291495833	XM_040751358.1	ATP synthase membrane subunit f (Atp5mf), transcript variant X2, mRNA
XR-005876208.1	1,611661247541	-0,92718735304579	13,1863710019182	0,00324492736678267	0,166738272247806	XR_005876208.1	uncharacterized LOC121139291 (LOC121139291), ncRNA
XM-040729712.1	1,09928650816489	3,11936633699295	11,2507361987458	0,00324752763248529	0,166738272247806	XM_040729712.1	suppressor of SWI4 1 homolog (LOC101835697), transcript variant X1, mRNA
XM-040744491.1	-1,47528051698625	7,46645632507501	11,2502047934595	0,0032481138376761	0,166738272247806	XM_040744491.1	elongation factor 1-gamma-like (LOC121140024), mRNA
XM-021231881.2	1,04162821859736	3,79512564615273	13,1814506515207	0,00324904154994401	0,166738272247806	XM_021231881.2	pyrin domain-containing protein 3-like (LOC106021786), mRNA
XM-013119472.3	0,866861216951314	0,773561350182433	13,1794093059146	0,00325075022035357	0,166738272247806	XM_013119472.3	adhesion G protein-coupled receptor G1 (Adgrg1), transcript variant X5, mRNA
XR-005881373.1	-0,633023077008104	0,693261811995561	13,1735584231118	0,00325565340464746	0,166738272247806	XR_005881373.1	perilipin 2 (Plin2), transcript variant X3, misc_RNA
XM-005072736.4	0,998423130834561	-0,211722641970774	11,821887950016	0,00325924479900377	0,166738272247806	XM_005072736.4	retinol dehydrogenase 12 (Rdh12), mRNA
XM-005081975.4	-0,470724498429141	6,71506654553258	11,2390760630016	0,00326041726000773	0,166738272247806	XM_005081975.4	CDGSH iron sulfur domain 2 (Cisd2), mRNA
XM-021233043.2	-1,06117202368033	2,55177377361602	11,2373613383548	0,00326231758469136	0,166738272247806	XM_021233043.2	chromosome unknown C1orf43 homolog (CUNH1orf43), transcript variant X4, mRNA
XM-005083277.4	-0,417157274562151	2,45763950178692	13,1623386518708	0,00326508000790795	0,166738272247806	XM_005083277.4	solute carrier family 39 member 3 (Slc39a3), transcript variant X1, mRNA
XM-040749283.1	0,868508105257455	1,54529357138267	13,1667764100771	0,00326762260895141	0,166738272247806	XM_040749283.1	RNA binding motif protein 26 (Rbm26), transcript variant X9, mRNA
XM-040746646.1	-0,729961513410139	0,164051050970441	13,1576465742283	0,00326903162810065	0,166738272247806	XM_040746646.1	prune homolog 2 with BCH domain (Prune2), transcript variant X6, mRNA
XM-005083163.4	0,354967760196249	2,05471198151403	12,6537531376911	0,00327442974357508	0,166738272247806	XM_005083163.4	PDS5 cohesin associated factor B (Pds5b), transcript variant X1, mRNA
XM-013117801.3	1,19709485492615	-0,615991393668498	11,2200400912774	0,00328158286330502	0,166738272247806	XM_013117801.3	KIAA0895 like (Kiaa0895l), transcript variant X2, mRNA
XM-040753103.1	-0,590269213359221	1,78273947811535	11,220039517525	0,0032815835035432	0,166738272247806	XM_040753103.1	eukaryotic translation initiation factor 4E family member 2 (Eif4e2), transcript variant X3, mRNA
XM-021234716.2	0,62775779768781	1,35765922902391	13,1409572958922	0,00328313245957056	0,166738272247806	XM_021234716.2	septin 6 (Septin6), transcript variant X3, mRNA
XM-040735300.1	0,430327617932399	4,26778553692233	11,2178135134245	0,00328406850001994	0,166738272247806	XM_040735300.1	ankyrin repeat domain 11 (Ankrd11), transcript variant X8, mRNA
XM-040730704.1	-0,637472990610641	0,840962803901605	13,138744659188	0,00328500724695083	0,166738272247806	XM_040730704.1	Kruppel like factor 11 (Klf11), transcript variant X5, mRNA
XM-021235162.2	0,932641638774878	1,03631078507261	13,1042882554344	0,00331436426192118	0,168073876951639	XM_021235162.2	SZT2 subunit of KICSTOR complex (Szt2), transcript variant X4, mRNA
XM-040757536.1	0,347420525798395	2,44129997984284	13,0954564766876	0,00332193818975893	0,168191272191803	XM_040757536.1	regulator of chromosome condensation 2 (Rcc2), transcript variant X3, mRNA
XM-040739252.1	0,365961635157485	3,02369305878474	13,0944873750097	0,0033227704976325	0,168191272191803	XM_040739252.1	chromodomain helicase DNA binding protein 4 (Chd4), transcript variant X7, mRNA
XM-013119840.3	0,471637911591471	0,789598002437468	15,6914826781784	0,00333404120281016	0,168342954364622	XM_013119840.3	nuclear receptor coactivator 1 (Ncoa1), transcript variant X5, mRNA
XR-005874933.1	1,45995035410118	-0,0873212142200895	13,0806628705125	0,00333467013222817	0,168342954364622	XR_005874933.1	uncharacterized LOC121137643 (LOC121137643), ncRNA
XM-040750101.1	-0,664326838139263	1,06283981829223	13,0772141602457	0,00333764640190594	0,168342954364622	XM_040750101.1	major facilitator superfamily domain containing 11 (Mfsd11), transcript variant X4, mRNA
XM-040738426.1	1,48522895979199	1,40238082472587	13,0729534096136	0,00334132775108482	0,168342954364622	XM_040738426.1	killer cell lectin-like receptor subfamily B member 1A (LOC121136911), transcript variant X2, mRNA
XM-040741878.1	1,37329817211208	8,85006063447026	13,072024709604	0,00334213078983359	0,168342954364622	XM_040741878.1	60S ribosomal protein L13 (LOC121138880), mRNA
XM-021229240.2	-0,821975055851223	-0,815742707281012	13,0697977834086	0,00334405731091538	0,168342954364622	XM_021229240.2	mitochondrial inner membrane protein MPV17 (Mpv17), transcript variant X2, mRNA
XM-005086469.4	-1,46528231618343	-1,2535060804028	11,1598141893871	0,00334955917954017	0,168466353489004	XM_005086469.4	carboxypeptidase A2 (Cpa2), transcript variant X1, mRNA
XM-040728489.1	0,628396095807387	4,33531719661809	11,1515547361675	0,00335900300490069	0,168692865795547	XM_040728489.1	lanosterol 14-alpha demethylase (LOC101826047), transcript variant X2, mRNA
XM-013125158.3	0,589034182128952	5,12872731233061	13,0503730131337	0,00336091679991592	0,168692865795547	XM_013125158.3	3-hydroxy-3-methylglutaryl-CoA reductase (Hmgcr), transcript variant X1, mRNA
XM-040732700.1	0,326885515204308	4,00007080612533	13,0412136554911	0,0033689009463883	0,168692865795547	XM_040732700.1	serine/threonine kinase 4 (Stk4), transcript variant X2, mRNA
XR-005879032.1	-0,944319943766079	0,265936286298906	13,0396291528786	0,00337028439023373	0,168692865795547	XR_005879032.1	uncharacterized LOC110342764 (LOC110342764), transcript variant X3, ncRNA
XM-005065926.4	-0,930837209216807	9,49524956515633	11,1405750618353	0,00337160298709412	0,168692865795547	XM_005065926.4	superoxide dismutase 2 (Sod2), mRNA
XM-000000012.1	-7,49782564233792	3,76817475032357	11,1398898494748	0,00337239105892879	0,168692865795547	XM_000000012.1	IgG1sec description:immunoglobulin gamma 1 secreted
XM-005074953.4	-0,432074177719561	4,63785450657797	11,1221077954871	0,00339291423170874	0,169565878309397	XM_005074953.4	solute carrier family 25 member 20 (Slc25a20), mRNA
XM-040746641.1	-0,729962867000287	0,14507033956623	13,0100387776602	0,00339624219956994	0,169578733480154	XM_040746641.1	prune homolog 2 with BCH domain (Prune2), transcript variant X4, mRNA
XM-040737656.1	-0,81074456693498	0,606822142616652	13,0053159875267	0,00340040676462839	0,169633300063088	XM_040737656.1	cytochrome P450 4F6 (LOC101825519), transcript variant X2, mRNA
XM-005083557.4	-0,614470648628454	0,281607670610055	13,0003782471136	0,00340476724622812	0,169697532857131	XM_005083557.4	zinc finger SWIM-type containing 8 (Zswim8), transcript variant X6, mRNA
XM-040753921.1	-0,389377263092703	3,23355811219935	12,9948328532381	0,00340967212243527	0,169726881888823	XM_040753921.1	twinfilin actin binding protein 1 (Twf1), transcript variant X2, mRNA
XM-021230959.2	-0,899642429069051	2,8843824606278	12,988205903379	0,00341554444754414	0,169726881888823	XM_021230959.2	chromosome unknown C1orf162 homolog (CUNH1orf162), transcript variant X5, mRNA
XM-040749983.1	0,342982143295298	2,25529753475955	12,9876743854219	0,00341601595142173	0,169726881888823	XM_040749983.1	helicase with zinc finger (Helz), transcript variant X3, mRNA
XM-005078379.4	-0,501123829069006	5,19125036912178	11,1003042476565	0,00341826858449073	0,169726881888823	XM_005078379.4	thioredoxin domain containing 15 (Txndc15), transcript variant X1, mRNA
XM-021229833.2	0,449768739740106	2,6877166858594	12,9823726448738	0,0034207232279853	0,169726881888823	XM_021229833.2	adducin 3 (Add3), transcript variant X3, mRNA
XM-021225638.2	0,389822878118722	4,28643557852974	11,0886839696815	0,003431867284931	0,170126964939883	XM_021225638.2	nuclear speckle splicing regulatory protein 1 (Nsrp1), transcript variant X2, mRNA
XM-005067885.4	-3,52430746654565	0,307646539199638	12,965209570109	0,0034360138667829	0,170161288693761	XM_005067885.4	protein RoBo-1 (LOC101835401), transcript variant X4, mRNA
XM-040741472.1	1,08816924057167	0,636832221810237	12,9611863147998	0,00343960972776764	0,170161288693761	XM_040741472.1	thymocyte selection associated high mobility group box (Tox), transcript variant X2, mRNA
XM-040729752.1	0,492710189733716	2,08077558745539	12,9520888265374	0,00344775698388151	0,170161288693761	XM_040729752.1	DNA methyltransferase 1 (Dnmt1), transcript variant X3, mRNA
XM-040729753.1	0,492710189733716	2,08077558745539	12,9520888265374	0,00344775698388151	0,170161288693761	XM_040729753.1	DNA methyltransferase 1 (Dnmt1), transcript variant X4, mRNA
XR-005874721.1	1,37449700581069	-0,729144226267779	12,9454202750572	0,00345374330968176	0,170161288693761	XR_005874721.1	uncharacterized LOC106022147 (LOC106022147), transcript variant X1, ncRNA
XR-005874722.1	1,37449700581069	-0,729144226267779	12,9454202750572	0,00345374330968176	0,170161288693761	XR_005874722.1	uncharacterized LOC106022147 (LOC106022147), transcript variant X3, ncRNA
XM-005076589.4	-0,593694201630384	4,15894560545861	11,0697713360274	0,00345412872348447	0,170161288693761	XM_005076589.4	choline/ethanolamine phosphotransferase 1 (Cept1), transcript variant X1, mRNA
XM-013113581.3	0,364846561968084	2,06476868919363	11,0519107366638	0,00347529935484259	0,171051632416958	XM_013113581.3	VPS54 subunit of GARP complex (Vps54), transcript variant X2, mRNA
XM-040739285.1	0,35303637780484	1,55518961322684	12,9521256259634	0,00348430507140049	0,171342175657187	XM_040739285.1	lysine methyltransferase 2C (Kmt2c), transcript variant X9, mRNA
XM-013119839.3	0,471875684039466	0,781872986120356	12,945095837317	0,00348770805989618	0,171356930515753	XM_013119839.3	nuclear receptor coactivator 1 (Ncoa1), transcript variant X2, mRNA
XM-040733327.1	0,391796938214828	2,58216324571114	12,9015830849574	0,00349339905568356	0,171396317549214	XM_040733327.1	HECT and RLD domain containing E3 ubiquitin protein ligase 2 (Herc2), transcript variant X2, mRNA
XM-021233676.2	-1,84740358356388	0,747865203409682	12,8990125106486	0,00349574087779254	0,171396317549214	XM_021233676.2	TNF superfamily member 9 (Tnfsf9), transcript variant X1, mRNA
XM-013118003.3	1,99248592451823	-0,743964023038372	11,0330429439982	0,00349782069169138	0,171396317549214	XM_013118003.3	urea transporter 1 (LOC101835431), transcript variant X1, mRNA
XR-002385168.2	0,330644017389424	2,1773363384761	12,877895761109	0,00351504796589449	0,172087773819643	XR_002385168.2	cleavage and polyadenylation specific factor 6 (Cpsf6), transcript variant X2, misc_RNA
XM-040731363.1	-0,516658208060333	1,94126588165653	12,8616943870792	0,00352994530307346	0,172664038456093	XM_040731363.1	deltex E3 ubiquitin ligase 2 (Dtx2), transcript variant X3, mRNA
XM-013123917.3	0,42318406029266	0,998342279796054	14,6143707119678	0,00353617166223746	0,172815525553453	XM_013123917.3	zinc finger protein 24 (Znf24), transcript variant X4, mRNA
XM-013121466.3	-2,59001977313862	0,184376894076	12,8480898043829	0,0035425117958453	0,172819497715336	XM_013121466.3	leucine rich alpha-2-glycoprotein 1 (Lrg1), transcript variant X1, mRNA
XM-013121467.3	-2,59001977313862	0,184376894076	12,8480898043829	0,0035425117958453	0,172819497715336	XM_013121467.3	leucine rich alpha-2-glycoprotein 1 (Lrg1), transcript variant X3, mRNA
XM-040739282.1	0,350220097261401	1,57948203511101	14,4260926144637	0,00355773436310366	0,173366406260456	XM_040739282.1	lysine methyltransferase 2C (Kmt2c), transcript variant X6, mRNA
XM-021234624.2	0,539218277536201	1,36908667634075	10,9769432629682	0,00356574788081142	0,173366406260456	XM_021234624.2	IKAROS family zinc finger 1 (Ikzf1), transcript variant X5, mRNA
XM-005084333.4	-0,885365472099954	8,5053881276397	10,9765840938527	0,00356618747307954	0,173366406260456	XM_005084333.4	palmitoyl-protein thioesterase 1 (Ppt1), mRNA
XM-040756953.1	-0,414708364576686	8,21157858117032	12,8225116670171	0,00356627983325868	0,173366406260456	XM_040756953.1	guanine nucleotide-binding protein G(I)/G(S)/G(O) subunit gamma-10 (LOC121143991), mRNA
XM-040756950.1	0,814102452218984	-0,179894270739038	10,970026236729	0,00357422433469815	0,17346737125467	XM_040756950.1	STIL centriolar assembly protein (Stil), transcript variant X1, mRNA
XM-005083556.4	-0,614471330472178	0,284899446256252	12,8135630569503	0,00357463907880296	0,17346737125467	XM_005083556.4	zinc finger SWIM-type containing 8 (Zswim8), transcript variant X5, mRNA
XM-013113385.3	0,839040514630064	1,25415936449159	12,8086909325055	0,00357919993310442	0,17353620465826	XM_013113385.3	LLGL scribble cell polarity complex component 2 (Llgl2), transcript variant X1, mRNA
XM-040755811.1	0,425182045885291	2,64530310002185	12,7978481385005	0,00358937439840489	0,173738270568397	XM_040755811.1	pre-mRNA processing factor 4B (Prpf4b), transcript variant X8, mRNA
XM-040757742.1	1,52330836739733	5,23098937947999	12,7942234074334	0,00359278323307437	0,173738270568397	XM_040757742.1	T-cell ecto-ADP-ribosyltransferase 2-like (LOC121144298), mRNA
XM-040731468.1	-1,88530553496126	0,972092216734674	12,7941994729247	0,00359280575454712	0,173738270568397	XM_040731468.1	CD209 antigen-like protein C (LOC110340038), mRNA
XM-040741223.1	1,00266438113806	5,80112660874178	10,942012203324	0,00360878397455472	0,174296260235911	XM_040741223.1	GTPase IMAP family member 1 (LOC106022640), transcript variant X1, mRNA
XM-040734304.1	-0,470262113375911	3,64460328985618	12,7752830924336	0,00361065699170436	0,174296260235911	XM_040734304.1	plasminogen activator, urokinase receptor (Plaur), transcript variant X3, mRNA
XM-013122297.3	-0,600032769228209	2,33994878290386	10,9313230850243	0,00362206847672487	0,1745570305488	XM_013122297.3	proteasome 26S subunit, non-ATPase 10 (Psmd10), transcript variant X2, mRNA
XM-040746653.1	-0,716761127161584	0,17583458580756	12,7629190359013	0,00362238079474368	0,1745570305488	XM_040746653.1	prune homolog 2 with BCH domain (Prune2), transcript variant X7, mRNA
XR-005870768.1	1,22899263822202	-0,970367685641602	12,7575520436735	0,00362748368934746	0,17465053117744	XR_005870768.1	uncharacterized LOC121133788 (LOC121133788), transcript variant X1, ncRNA
XM-005087520.4	-0,352857958726372	4,62487721357971	10,9243793978798	0,00363072727131387	0,174654427553168	XM_005087520.4	FUN14 domain containing 2 (Fundc2), transcript variant X2, mRNA
XM-040751730.1	-2,65363874797716	-0,0608997768830088	12,7314326782334	0,0036524378601278	0,175526475489072	XM_040751730.1	alcohol dehydrogenase 1-like (LOC121142315), transcript variant X2, mRNA
XM-040754282.1	-0,633472319869756	3,88403831691946	12,728295493352	0,00365544854983187	0,175526475489072	XM_040754282.1	transmembrane protein 219 (Tmem219), transcript variant X10, mRNA
XM-005139219.4	-0,558439138631919	8,25024930530409	10,9023181802918	0,00365839079544983	0,175526475489072	XM_005139219.4	selenoprotein W (Selenow), mRNA
XM-013116747.3	-0,504762019832755	3,71987010234584	12,7140841490476	0,00366912320413731	0,175854788528948	XM_013116747.3	RAS guanyl releasing protein 2 (Rasgrp2), transcript variant X2, mRNA
XM-005084228.4	0,67007087137741	2,83619949243275	10,8918475052724	0,00367160240427851	0,175854788528948	XM_005084228.4	acid phosphatase 6, lysophosphatidic (Acp6), mRNA
XM-040754758.1	-0,508661586574343	3,49226267598738	12,6976361331082	0,00368502466465112	0,176344715841156	XM_040754758.1	DNA damage inducible transcript 3 (Ddit3), transcript variant X2, mRNA
XM-040745598.1	0,379794164692046	3,49463273122941	12,6886735974027	0,00369372323018187	0,176533198778783	XM_040745598.1	WAS/WASL interacting protein family member 1 (Wipf1), transcript variant X3, mRNA
XM-021223479.2	1,08849563301748	-0,729808601747978	12,6830696105311	0,00369917434146716	0,176533198778783	XM_021223479.2	von Willebrand factor A domain containing 7 (Vwa7), transcript variant X3, mRNA
XM-040732258.1	1,08849563301748	-0,729808601747978	12,6830696105311	0,00369917434146716	0,176533198778783	XM_040732258.1	von Willebrand factor A domain containing 7 (Vwa7), transcript variant X2, mRNA
XM-040755693.1	1,19737224487317	0,0600366594424996	12,6804250292803	0,00370175003958117	0,176533198778783	XM_040755693.1	histone H4 (LOC121143565), mRNA
XM-013125850.3	0,392522499403519	1,70154650590412	12,676594515728	0,00370548449262923	0,176558822796339	XM_013125850.3	host cell factor C1 (Hcfc1), transcript variant X1, mRNA
XM-005066075.4	0,411137006751805	3,31076375658714	10,8596123462361	0,00371261016160578	0,176745847900446	XM_005066075.4	BMS1 ribosome biogenesis factor (Bms1), transcript variant X1, mRNA
XM-021227800.2	-0,449470105218022	1,6329865700293	10,8543166477349	0,00371939564768996	0,176916369722679	XM_021227800.2	IQ motif and Sec7 domain ArfGEF 1 (Iqsec1), transcript variant X7, mRNA
XM-013115943.2	0,738895613802101	1,557047133124	10,8438731441243	0,00373281758403484	0,177401995060878	XM_013115943.2	ubiquitin-conjugating enzyme E2 Q2-like (LOC106021421), mRNA
XM-021222875.2	0,456845453112013	6,2700401243448	10,8356357736353	0,00374344221854509	0,177743550444406	XM_021222875.2	heterogeneous nuclear ribonucleoprotein A2/B1 (Hnrnpa2b1), transcript variant X1, mRNA
NM-001281419.1	-1,1296318232343	2,30581666272035	10,8304279704869	0,00375017664334412	0,177743550444406	NM_001281419.1	CD80 molecule (Cd80), mRNA
XM-040736818.1	-0,362913254846646	2,15353466203522	12,6303873634399	0,00375088109865303	0,177743550444406	XM_040736818.1	probable bifunctional dTTP/UTP pyrophosphatase/methyltransferase protein (LOC101838835), transcript variant X2, mRNA
XM-040737538.1	0,472733673897672	0,473349366768399	12,6264688295548	0,0037547606659186	0,177743550444406	XM_040737538.1	zinc finger CCHC-type containing 2 (Zcchc2), transcript variant X7, mRNA
XM-040749138.1	0,618687545145132	0,255580469497083	18,0347496208225	0,00375609740997794	0,177743550444406	XM_040749138.1	small G protein signaling modulator 2 (Sgsm2), transcript variant X2, mRNA
XM-040755607.1	-0,414324478857538	3,40346049317101	12,6108066225966	0,00377031396775965	0,178263543283869	XM_040755607.1	lysosomal trafficking regulator (Lyst), transcript variant X2, mRNA
XM-040752088.1	-0,598940737922419	3,59349281524721	12,6052651222571	0,00377583493644066	0,178266801652521	XM_040752088.1	choline/ethanolamine phosphotransferase 1 (Cept1), transcript variant X3, mRNA
XM-040728785.1	0,380475372888217	1,90674874050941	12,6029163268627	0,00377817787636851	0,178266801652521	XM_040728785.1	ubinuclein 2 (Ubn2), transcript variant X3, mRNA
XR-005879383.1	0,868751655363892	-0,373999847071739	12,6010236338701	0,00378006708559869	0,178266801652521	XR_005879383.1	uncharacterized LOC121142376 (LOC121142376), ncRNA
XM-040751429.1	-0,864492601421393	-0,787657791060847	12,5976808878447	0,003783406372804	0,178272042262567	XM_040751429.1	NEDD4 binding protein 2 like 2 (LOC101843798), transcript variant X4, mRNA
XM-005078387.3	-1,97218769305025	4,59155228729822	10,799112492921	0,00379095724018297	0,178475552115826	XM_005078387.3	C-X-C motif chemokine ligand 14 (Cxcl14), mRNA
XM-040737910.1	0,943678641005457	2,89154244756501	10,7929985155908	0,0037989765915978	0,17870052852832	XM_040737910.1	RAB GTPase activating protein 1 like (Rabgap1l), transcript variant X13, mRNA
XM-013117872.3	1,09942216328113	-0,505390852514833	12,5789240873104	0,00380220775425134	0,17870052852832	XM_013117872.3	solute carrier family 7 member 6 (Slc7a6), transcript variant X2, mRNA
XM-005082581.4	0,560152214878584	3,40927997372679	10,7833985455462	0,00381160642334336	0,178805576820369	XM_005082581.4	tubulin gamma complex associated protein 5 (Tubgcp5), mRNA
XM-013112567.3	-0,563609617368239	4,21497333957597	10,7820572545278	0,0038133747572295	0,178805576820369	XM_013112567.3	glycerol-3-phosphate dehydrogenase 2 (Gpd2), transcript variant X1, mRNA
XM-040751778.1	-1,01430478846771	3,03689077386636	12,5656589294309	0,00381557028728666	0,178805576820369	XM_040751778.1	sphingomyelin synthase 2 (Sgms2), transcript variant X4, mRNA
XM-040746338.1	-0,390464343421515	2,65630851305509	12,5638525542113	0,00381739415962652	0,178805576820369	XM_040746338.1	transmembrane protein 230 (Tmem230), transcript variant X1, mRNA
XM-040742772.1	-0,833571085331307	1,56977778477498	10,7762199041923	0,00382108125024142	0,178826602511298	XM_040742772.1	prostaglandin reductase 2 (Ptgr2), transcript variant X1, mRNA
XM-021235460.2	1,57360263165621	1,69167911062753	10,7727843159209	0,00382562502544328	0,178887651486096	XM_021235460.2	CD160 molecule (Cd160), mRNA
XM-040751754.1	-0,375063416290609	5,08496519932144	12,5382454509493	0,00384335907910202	0,179358250788712	XM_040751754.1	ubiquitin conjugating enzyme E2 D3 (Ube2d3), transcript variant X1, mRNA
XM-005080562.4	-0,718847382670105	7,41938453286305	10,7585023508349	0,00384457833167735	0,179358250788712	XM_005080562.4	ATPase H+ transporting accessory protein 2 (Atp6ap2), transcript variant X1, mRNA
XM-005075905.4	-0,538299102607342	0,326554135659382	12,5362092334156	0,00384543258246115	0,179358250788712	XM_005075905.4	TBK1 binding protein 1 (Tbkbp1), transcript variant X1, mRNA
XR-005879034.1	0,714124609534104	0,683167474806816	12,528338614243	0,00385345961053296	0,179493807194104	XR_005879034.1	uncharacterized LOC121142020 (LOC121142020), ncRNA
XM-021222804.2	-0,949885200706498	1,95440525509298	12,5269875615684	0,00385483947798434	0,179493807194104	XM_021222804.2	C-type lectin domain containing 5A (Clec5a), transcript variant X3, mRNA
XM-005066469.4	0,826575825548523	1,58722028178928	10,7425602721628	0,00386585821583361	0,179855226715413	XM_005066469.4	H1.1 linker histone, cluster member (H1-1), mRNA
XM-040757032.1	0,820027802856474	4,77684897532022	12,5112637575572	0,0038709411242874	0,179940111656269	XM_040757032.1	10 kDa heat shock protein, mitochondrial (LOC106021298), mRNA
NM-001281680.1	-0,717928225613829	1,87641786256452	10,7218493855815	0,00389369956555296	0,180834949736635	NM_001281680.1	glycerol-3-phosphate dehydrogenase 2 (Gpd2), mRNA	nuclear gene for mitochondrial product
XM-040744310.1	0,310154982909257	2,38850461495235	12,4862284107188	0,0038967403698862	0,180834949736635	XM_040744310.1	ATRX chromatin remodeler (Atrx), transcript variant X8, mRNA
XR-005873857.1	1,65617412951324	-0,363563591673484	12,4753768352697	0,00390798537653394	0,181064442844128	XR_005873857.1	uncharacterized LOC110343709 (LOC110343709), transcript variant X2, ncRNA
XM-040751784.1	1,26309681465725	1,23637172405079	10,711096023241	0,00390824308036725	0,181064442844128	XM_040751784.1	lymphoid enhancer binding factor 1 (Lef1), transcript variant X7, mRNA
XM-005080957.4	0,413939486369706	3,17814029553203	10,7062654213368	0,00391479594962422	0,181216002952262	XM_005080957.4	PHD finger protein 14 (Phf14), transcript variant X2, mRNA
XM-040741592.1	-0,535069966276822	9,01175256723469	12,4540565663687	0,00393018913643143	0,181481189695462	XM_040741592.1	60S ribosomal protein L11 (LOC121138818), mRNA
XM-040748272.1	0,346990778481617	1,4006949680046	14,1140910766169	0,00393780823638712	0,181481189695462	XM_040748272.1	nth like DNA glycosylase 1 (Nthl1), transcript variant X2, mRNA
XM-040733173.1	0,309731731264876	3,09893310190467	12,442223437726	0,00394257615523199	0,181481189695462	XM_040733173.1	ubiquitin specific peptidase 34 (Usp34), transcript variant X2, mRNA
XM-040739788.1	0,339328826545283	2,55602593537917	12,4407095103215	0,00394416423324166	0,181481189695462	XM_040739788.1	SAFB like transcription modulator (Sltm), transcript variant X5, mRNA
XM-040756326.1	0,352700194168788	1,58305890720512	17,6709295236793	0,00394457329288433	0,181481189695462	XM_040756326.1	ubiquitin specific peptidase 48 (Usp48), transcript variant X6, mRNA
XM-040735964.1	-0,852472615091862	-0,758680654004646	12,435772255438	0,00394934850076267	0,181481189695462	XM_040735964.1	dual specificity phosphatase 13 (Dusp13), transcript variant X4, mRNA
XR-005878211.1	-0,782784213751304	-0,484179307337977	12,4357607636805	0,0039493605767325	0,181481189695462	XR_005878211.1	uncharacterized LOC106020934 (LOC106020934), transcript variant X6, ncRNA
XM-005066947.4	0,319865831693794	6,77127213223528	10,6808611362818	0,00394945949364452	0,181481189695462	XM_005066947.4	myosin heavy chain 9 (Myh9), mRNA
XM-040746904.1	0,502594927759936	0,682470410826991	12,4327994312624	0,0039524738931199	0,181481189695462	XM_040746904.1	nuclear receptor binding SET domain protein 2 (Nsd2), transcript variant X2, mRNA
XM-040738112.1	-0,318241555282219	3,08221086220145	12,4319309426789	0,00395338749825513	0,181481189695462	XM_040738112.1	NUAK family kinase 2 (Nuak2), transcript variant X2, mRNA
XM-013126281.3	-0,356983069779647	3,38387084176917	12,419448146388	0,0039665460286321	0,181934001565764	XM_013126281.3	FUN14 domain containing 2 (Fundc2), transcript variant X1, mRNA
XM-040729222.1	0,697381842229596	2,26537313252544	12,4105738872691	0,0039759317774333	0,182213158902055	XM_040729222.1	SATB homeobox 1 (Satb1), transcript variant X4, mRNA
XM-013110771.3	0,3823916012166	2,3668745354137	12,4033132302169	0,00398363020743257	0,182414589200047	XM_013110771.3	nuclear receptor binding SET domain protein 3 (Nsd3), transcript variant X2, mRNA
XM-013114101.3	0,803177253417784	0,256779676618918	12,3824405620102	0,00400585847277225	0,183276998457926	XM_013114101.3	protein phosphatase 3 catalytic subunit gamma (Ppp3cc), transcript variant X5, mRNA
XM-040731697.1	1,23856074204877	1,63226793884411	12,3794067362358	0,00400910137145398	0,183276998457926	XM_040731697.1	tescalcin (Tesc), transcript variant X1, mRNA
XM-013123867.3	0,309147108017015	4,84470042315581	12,3664272100671	0,00402301001707792	0,18360361158196	XM_013123867.3	thyroid hormone receptor associated protein 3 (Thrap3), transcript variant X2, mRNA
XM-040735191.1	0,376450127413728	1,586428422644	12,3632107456795	0,00402646543136905	0,18360361158196	XM_040735191.1	SRSF protein kinase 2 (Srpk2), transcript variant X7, mRNA
XM-005067392.4	-0,606253582859689	3,86036160267558	10,6249333467536	0,00402698148520178	0,18360361158196	XM_005067392.4	CRK proto-oncogene, adaptor protein (Crk), transcript variant X1, mRNA
XR-005877429.1	-0,876764368260308	2,53576337211121	12,3603471175525	0,00402954471311995	0,18360361158196	XR_005877429.1	uncharacterized LOC106021029 (LOC106021029), ncRNA
XM-040755148.1	0,539607100139262	0,613939553817526	12,3488180493678	0,00404196985732036	0,184017925309695	XM_040755148.1	thymine DNA glycosylase (Tdg), transcript variant X2, mRNA
XM-040729225.1	0,661512612452292	2,00158724597155	12,3399151391282	0,00405159534193635	0,18411413059181	XM_040729225.1	SATB homeobox 1 (Satb1), transcript variant X7, mRNA
XM-040746638.1	-0,730841424334352	0,165484612036596	12,3385644942162	0,00405305794396119	0,18411413059181	XM_040746638.1	prune homolog 2 with BCH domain (Prune2), transcript variant X3, mRNA
XM-005080275.4	0,581464296316697	1,40407532007639	12,3376165167924	0,00405408486889107	0,18411413059181	XM_005080275.4	CD1d molecule (Cd1d), transcript variant X2, mRNA
XM-040757535.1	0,369613980514871	2,59824399061621	12,3341137620767	0,00405788196850663	0,184135146942326	XM_040757535.1	regulator of chromosome condensation 2 (Rcc2), transcript variant X2, mRNA
XM-040745346.1	-0,522749073014661	0,52505163680033	12,3298764078395	0,00406248094846213	0,184192485958844	XM_040745346.1	formin like 2 (Fmnl2), transcript variant X1, mRNA
XR-005879022.1	-2,82593422470193	1,70468594706086	12,3228179952052	0,0040701552598835	0,184389051740612	XR_005879022.1	uncharacterized LOC121142013 (LOC121142013), ncRNA
XM-040755685.1	1,02850763452121	2,14186861452732	12,3130782925268	0,00408077263144919	0,184718007229003	XM_040755685.1	histone H2A type 1-E (LOC121143558), mRNA
XR-005880810.1	1,30545295181823	-0,514198609321815	12,3100262894529	0,00408410630933313	0,184718007229003	XR_005880810.1	uncharacterized LOC121143578 (LOC121143578), transcript variant X2, ncRNA
XM-005075931.4	-0,458949525302965	4,4354384336614	10,569464725732	0,0041055428645612	0,18553559668783	XM_005075931.4	StAR related lipid transfer domain containing 3 (Stard3), transcript variant X1, mRNA
XM-005071739.3	-1,95659334647554	-1,43104456364149	11,0835436320086	0,00411422187910794	0,185775788268076	XM_005071739.3	calmodulin-like protein 3 (LOC101840179), mRNA
XM-040758276.1	0,447063656962522	2,05960774678088	12,2773752673272	0,00411997043794443	0,185883372111964	XM_040758276.1	PHD finger protein 10 (Phf10), transcript variant X3, mRNA
XM-013110223.3	-0,685682404055731	-0,547363409418412	12,2698931429481	0,00412824056241368	0,186104454545905	XM_013110223.3	A-kinase anchoring protein 7 (Akap7), transcript variant X2, mRNA
XM-040755072.1	0,317770123298166	2,90547169838936	12,264650179181	0,00413404725288158	0,186172780913762	XM_040755072.1	RB binding protein 6, ubiquitin ligase (Rbbp6), transcript variant X5, mRNA
XR-002383078.2	-1,95156433176354	-1,19448083566907	12,2595989616306	0,00413965060135413	0,186172780913762	XR_002383078.2	NME/NM23 family member 8 (Nme8), transcript variant X4, misc_RNA
XM-021225867.2	0,943822565966609	0,966259566705051	12,2570463191401	0,00414248563677529	0,186172780913762	XM_021225867.2	CD5 molecule (Cd5), transcript variant X1, mRNA
XM-021229027.2	0,459626445450404	1,33269966080562	12,2563664302954	0,00414324112239268	0,186172780913762	XM_021229027.2	cyclin dependent kinase 10 (Cdk10), transcript variant X4, mRNA
XM-040745115.1	0,327084796026878	1,70880715785647	12,2340597884543	0,00416811749056049	0,187138309185945	XM_040745115.1	senataxin (Setx), transcript variant X2, mRNA
XM-021231643.2	1,04908720309427	1,26274088020415	12,2238112154588	0,00417960513835624	0,187501636198688	XM_021231643.2	interferon stimulated exonuclease gene 20 (Isg20), transcript variant X5, mRNA
XM-040739054.1	-0,434733871997148	3,70732365323527	12,2193615207812	0,00418460431713597	0,187573529877854	XM_040739054.1	mitochondrial amidoxime reducing component 2 (Mtarc2), transcript variant X2, mRNA
XM-040734012.1	-0,914615307485269	0,154535067669635	12,1998159453869	0,00420664638837278	0,188089083120647	XM_040734012.1	zinc finger protein 773 (LOC101835723), mRNA
XM-040731364.1	-0,499839811824803	1,94315440653679	12,1977586332644	0,00420897435035411	0,188089083120647	XM_040731364.1	deltex E3 ubiquitin ligase 2 (Dtx2), transcript variant X4, mRNA
XM-040745116.1	0,324683874454226	1,70009886923959	12,1966125956184	0,00421027180740352	0,188089083120647	XM_040745116.1	senataxin (Setx), transcript variant X3, mRNA
XM-005063709.4	-0,515361642329511	2,98566072880511	12,1944797026949	0,00421268775077138	0,188089083120647	XM_005063709.4	CD274 molecule (Cd274), transcript variant X1, mRNA
XR-005872541.1	1,91430127468455	3,31965794389195	12,1923508484275	0,00421510073372589	0,188089083120647	XR_005872541.1	uncharacterized LOC121135405 (LOC121135405), ncRNA
XM-005063347.4	1,36066966088485	0,447356579119379	10,4930749687487	0,00421654144761989	0,188089083120647	XM_005063347.4	NLR family pyrin domain containing 6 (Nlrp6), mRNA
XM-040754148.1	-0,48018561618283	0,850773797079561	12,1870504720739	0,00422111554179931	0,188110827861175	XM_040754148.1	MAF bZIP transcription factor F (Maff), transcript variant X4, mRNA
XM-040728725.1	0,838249565180232	3,41726904599415	10,4881296339169	0,00422384156431728	0,188110827861175	XM_040728725.1	DNA-directed RNA polymerase II subunit GRINL1A-like (LOC121133027), mRNA
XM-040744243.1	0,870492236755757	0,519178327396081	12,1767898551388	0,00423278767638444	0,188357346205201	XM_040744243.1	kinesin family member 4A (Kif4a), transcript variant X2, mRNA
XM-040736740.1	-0,678751767152305	6,2705834394332	12,1560429061095	0,00425650404670091	0,189260208917078	XM_040736740.1	deoxyribonuclease 2, lysosomal (Dnase2), transcript variant X2, mRNA
XM-040754713.1	0,338415684237946	1,88776752199104	12,1525675865467	0,00426049192848721	0,189285121688478	XM_040754713.1	bromodomain adjacent to zinc finger domain 2A (Baz2a), transcript variant X4, mRNA
XM-040730089.1	-1,08180834939947	-0,807801587716409	12,1492843043766	0,00426426345808854	0,189300390039776	XM_040730089.1	chromosome unknown C19orf38 homolog (CUNH19orf38), transcript variant X3, mRNA
XM-021228934.2	-0,41119746853282	6,08311898430581	12,1402426249359	0,00427466986628014	0,189462277712359	XM_021228934.2	aldolase, fructose-bisphosphate A (Aldoa), transcript variant X1, mRNA
XM-013117588.3	0,370375416777326	2,4416178509	12,1376498737127	0,00427765942966939	0,189462277712359	XM_013117588.3	pumilio RNA binding family member 3 (Pum3), transcript variant X2, mRNA
XM-040739286.1	0,345299543337027	1,55386589067546	12,3237442255955	0,00428467566685648	0,189462277712359	XM_040739286.1	lysine methyltransferase 2C (Kmt2c), transcript variant X10, mRNA
XM-040739289.1	0,345593052676823	1,54662480439908	12,7399134249732	0,00428467566686321	0,189462277712359	XM_040739289.1	lysine methyltransferase 2C (Kmt2c), transcript variant X13, mRNA
XM-040728784.1	0,374012381617243	1,92470335362824	12,1312370648893	0,00428506419061887	0,189462277712359	XM_040728784.1	ubinuclein 2 (Ubn2), transcript variant X2, mRNA
XM-040734652.1	-0,890422278014055	2,5326767601197	10,4433405849516	0,00429060182642919	0,18955535621018	XM_040734652.1	gem nuclear organelle associated protein 7 (Gemin7), transcript variant X2, mRNA
XM-013119468.3	0,860494711780129	0,88729296173189	10,4392551292672	0,0042967496046206	0,189669348939897	XM_013119468.3	adhesion G protein-coupled receptor G1 (Adgrg1), transcript variant X3, mRNA
XM-040741070.1	-1,37673711823198	0,984798892431214	12,1087483197046	0,00431115009836532	0,189669348939897	XM_040741070.1	mitochondrial pyruvate carrier 1-like (LOC121138355), mRNA
XM-040738972.1	0,770508559917541	-0,577118782420687	12,1079408232553	0,00431209020011495	0,189669348939897	XM_040738972.1	chromosome unknown C1orf21 homolog (CUNH1orf21), transcript variant X5, mRNA
XM-040755634.1	-2,00084712065864	-1,25588720423568	12,1069721849272	0,00431321822192194	0,189669348939897	XM_040755634.1	NME/NM23 family member 8 (Nme8), transcript variant X3, mRNA
XM-040754673.1	1,08607238299505	2,24664356738155	12,1063193084067	0,00431397871964629	0,189669348939897	XM_040754673.1	linker for activation of T cells (Lat), transcript variant X3, mRNA
XM-021223635.2	1,36477221149413	2,35767435634503	12,1053783601611	0,00431507505075674	0,189669348939897	XM_021223635.2	killer cell lectin-like receptor subfamily I member 1 (LOC101827116), transcript variant X4, mRNA
XM-040738969.1	0,689542472946771	0,419524372344076	12,103439145383	0,00431733552279481	0,189669348939897	XM_040738969.1	chromosome unknown C1orf21 homolog (CUNH1orf21), transcript variant X2, mRNA
XM-040743118.1	0,270591180269002	2,76697166359478	12,0977135703892	0,00432401768950656	0,189669348939897	XM_040743118.1	HECT domain E3 ubiquitin protein ligase 1 (Hectd1), transcript variant X2, mRNA
XR-001197019.3	-1,44783519298462	-1,0043978084517	12,0976491234386	0,00432409297253603	0,189669348939897	XR_001197019.3	uncharacterized LOC106021875 (LOC106021875), ncRNA
XM-005080202.4	-1,1261877946897	2,63748133469787	10,4093334839763	0,00434207558443437	0,189866943419161	XM_005080202.4	chromosome unknown C1orf43 homolog (CUNH1orf43), transcript variant X2, mRNA
XM-040754572.1	-0,767055035317984	1,10560807269115	12,0818692465319	0,00434257222315772	0,189866943419161	XM_040754572.1	G protein-coupled receptor 160 (Gpr160), transcript variant X3, mRNA
XM-013122969.3	1,17981849122523	1,29521485622017	12,0803753688117	0,00434432642347682	0,189866943419161	XM_013122969.3	granzyme M (Gzmm), transcript variant X3, mRNA
XM-040740637.1	-0,803496227327733	6,78885415109826	10,4054813886192	0,00434794939136206	0,189866943419161	XM_040740637.1	ADP ribosylation factor like GTPase 11 (Arl11), mRNA
XM-005079691.4	-0,640732447673885	8,7307402561601	12,0689162126993	0,00435781000042908	0,189866943419161	XM_005079691.4	CD63 molecule (Cd63), transcript variant X1, mRNA
XM-040731149.1	-2,61590245305538	-0,825586397537835	12,0687815235301	0,00435796877465408	0,189866943419161	XM_040731149.1	serine dehydratase (Sds), transcript variant X1, mRNA
XM-040748478.1	0,359539189306551	2,38518401908798	10,3971245584175	0,00436072260093081	0,189866943419161	XM_040748478.1	PWWP domain containing 2A (Pwwp2a), transcript variant X5, mRNA
XM-040744313.1	0,33920220915327	2,36231415787201	12,0659866089814	0,00436126499948715	0,189866943419161	XM_040744313.1	ATRX chromatin remodeler (Atrx), transcript variant X11, mRNA
XM-013122234.3	1,76594940160931	0,650265676801401	12,0639019252169	0,00436372549854797	0,189866943419161	XM_013122234.3	C-X-C motif chemokine receptor 6 (Cxcr6), transcript variant X2, mRNA
XM-040739408.1	-1,04095221697692	-0,503209292494719	12,0589628271379	0,0043695614624908	0,189866943419161	XM_040739408.1	ubiquitin-like-conjugating enzyme ATG3 (LOC101833098), mRNA
XR-002382869.2	0,417453897497019	2,0215905851053	12,0587648912243	0,0043697955304622	0,189866943419161	XR_002382869.2	ybeY metalloendoribonuclease (Ybey), transcript variant X2, misc_RNA
XM-040739279.1	0,343316146338827	1,56128396762944	12,2713688218678	0,00436985522754152	0,189866943419161	XM_040739279.1	lysine methyltransferase 2C (Kmt2c), transcript variant X3, mRNA
XM-005085905.4	0,400819674207848	4,99872736739271	10,3873633363268	0,00437569530092081	0,189880906143666	XM_005085905.4	structural maintenance of chromosomes 1A (Smc1a), mRNA
XM-040739604.1	-0,847620666863843	4,70836472568294	12,0526335765854	0,00437705333769532	0,189880906143666	XM_040739604.1	mortality factor 4 like 1 (Morf4l1), transcript variant X2, mRNA
XM-040753614.1	0,436790545987438	1,31951974542335	12,036705355032	0,00439597389558503	0,190420868332047	XM_040753614.1	ankyrin repeat domain 44 (Ankrd44), transcript variant X1, mRNA
XM-040734686.1	0,563912991682231	0,960015629337881	12,0360532753386	0,00439675051016381	0,190420868332047	XM_040734686.1	DM1 locus, WD repeat containing (Dmwd), transcript variant X2, mRNA
XM-040739251.1	0,380256039798587	3,12749302127207	12,033456527536	0,00439984477748248	0,190420868332047	XM_040739251.1	chromodomain helicase DNA binding protein 4 (Chd4), transcript variant X6, mRNA
XM-005069552.4	-0,789800595345039	1,42427058397572	10,3663051109517	0,00440819169997527	0,190564756259761	XM_005069552.4	calcium and integrin binding family member 2 (Cib2), mRNA
XM-040746078.1	0,628368081842327	1,36961273212747	12,0248897364685	0,00441007095646775	0,190564756259761	XM_040746078.1	SWI/SNF related, matrix associated, actin dependent regulator of chromatin, subfamily a, member 2 (Smarca2), transcript variant X8, mRNA
XR-005878058.1	0,450640811571759	1,63201399925092	12,021042772433	0,0044146721062375	0,190614427204738	XR_005878058.1	uncharacterized LOC110340556 (LOC110340556), ncRNA
XM-013122831.3	0,338378720065835	1,58498072733141	12,022505357302	0,00442162996122473	0,190765697639589	XM_013122831.3	PDS5 cohesin associated factor B (Pds5b), transcript variant X2, mRNA
XM-040731752.1	-0,290979305072587	4,02558920087223	10,3536913868986	0,00442778540079765	0,190774504065154	XM_040731752.1	VPS37A subunit of ESCRT-I (Vps37a), mRNA
XM-005064406.4	-0,401774148081093	6,10488693427733	12,0093071014541	0,00442874319519643	0,190774504065154	XM_005064406.4	aldolase, fructose-bisphosphate A (Aldoa), transcript variant X3, mRNA
XM-040738519.1	-0,425051275762919	0,835319397530547	12,0039887179632	0,00443513718724259	0,190800044618384	XM_040738519.1	torsin 1A interacting protein 1 (Tor1aip1), transcript variant X3, mRNA
XM-021228563.2	-0,653416773414744	1,22276429641037	12,0030672194841	0,00443624614823275	0,190800044618384	XM_021228563.2	solute carrier family 29 member 1 (Augustine blood group) (Slc29a1), transcript variant X3, mRNA
XM-040734064.1	-0,573276806374772	6,90592017927658	10,345010331733	0,00444132654916762	0,190845252023809	XM_040734064.1	leukocyte immunoglobulin-like receptor subfamily A member 6 (LOC106022319), transcript variant X1, mRNA
XM-040755057.1	0,318214742374644	2,90255551921068	11,9958575281926	0,00444493370961894	0,190845252023809	XM_040755057.1	RB binding protein 6, ubiquitin ligase (Rbbp6), transcript variant X3, mRNA
XR-005878206.1	0,43794018885394	3,54682925941982	11,9935594888852	0,00444770698427787	0,190845252023809	XR_005878206.1	uncharacterized LOC106020934 (LOC106020934), transcript variant X1, ncRNA
XM-040742448.1	0,388651590310692	4,93841447698911	10,3387498258585	0,00445112061072479	0,190845252023809	XM_040742448.1	REST corepressor 1 (Rcor1), mRNA
XM-040732995.1	0,434608748425289	2,5854907217261	11,9820220867188	0,00446166090094392	0,191148767722054	XM_040732995.1	RNA binding motif protein 39 (Rbm39), transcript variant X4, mRNA
XM-040750896.1	0,861703089024302	9,58194986611989	10,3057963747411	0,00450307160786878	0,192773353854997	XM_040750896.1	ribosomal protein L35a (Rpl35a), transcript variant X2, mRNA
XM-040742851.1	-0,304183203787305	4,38683020236459	10,3025221286745	0,00450827019935414	0,192846408589568	XM_040742851.1	BBSome interacting protein 1 (Bbip1), transcript variant X3, mRNA
XM-005079585.4	0,918876474086901	-0,440256736915172	10,2995052288692	0,00451306611095932	0,192902138476484	XM_005079585.4	platelet activating factor acetylhydrolase 2 (Pafah2), transcript variant X1, mRNA
XR-002385818.2	0,671954625027535	-0,231916879325681	15,2567086592317	0,00452673459027987	0,193336729322208	XR_002385818.2	centrosomal protein 295 (Cep295), transcript variant X14, misc_RNA
XM-005087666.4	0,51186591563828	2,26294990564277	10,274213906486	0,00455349539635254	0,194329389310798	XM_005087666.4	NAD(P) dependent steroid dehydrogenase-like (Nsdhl), transcript variant X2, mRNA
XM-040738676.1	-0,963681659419768	2,64457727581473	10,2706540598209	0,00455921826677071	0,194423374180807	XM_040738676.1	AUP1 lipid droplet regulating VLDL assembly factor (Aup1), transcript variant X2, mRNA
XM-013117688.3	-0,53814628359561	0,320213548987516	11,8979741008182	0,00456487004175533	0,194485077080897	XM_013117688.3	TBK1 binding protein 1 (Tbkbp1), transcript variant X4, mRNA
XM-040730920.1	0,463902935322708	0,742849508733341	13,2260413839974	0,00456861955673277	0,194485077080897	XM_040730920.1	nuclear receptor coactivator 1 (Ncoa1), transcript variant X4, mRNA
XM-040750496.1	-0,331201241774459	5,41027995474457	11,8928672844403	0,00457123044420911	0,194485077080897	XM_040750496.1	interferon alpha and beta receptor subunit 2 (Ifnar2), transcript variant X2, mRNA
XR-005873920.1	0,667142653130608	0,310534764037489	11,8862751129009	0,00457945612655126	0,194639552403558	XR_005873920.1	uncharacterized LOC121136782 (LOC121136782), ncRNA
XM-040741952.1	0,35426226628657	2,08821702546445	11,880470040457	0,00458671398728077	0,194639552403558	XM_040741952.1	ankyrin repeat and KH domain-containing protein 1 (LOC101832879), transcript variant X2, mRNA
XM-040741225.1	1,02351893781187	2,41902625537528	11,8791011929518	0,00458842736199715	0,194639552403558	XM_040741225.1	GTPase IMAP family member 1 (LOC106022640), transcript variant X3, mRNA
XM-040755064.1	0,3114575026488	2,90078005523265	11,8761091380151	0,00459217509493951	0,194639552403558	XM_040755064.1	RB binding protein 6, ubiquitin ligase (Rbbp6), transcript variant X4, mRNA
XM-040739711.1	-0,627255846398793	1,15076539465596	11,8733950494768	0,00459557775050728	0,194639552403558	XM_040739711.1	multiple EGF like domains 11 (Megf11), transcript variant X19, mRNA
XM-040735032.1	0,308704463535778	2,94554023030741	11,8730515922352	0,00459600855306098	0,194639552403558	XM_040735032.1	cyclin-dependent kinase 11B (LOC101823044), transcript variant X4, mRNA
XM-013115078.3	-0,647691360341716	1,21473071061394	11,8513322622154	0,00462334742137246	0,195288754079158	XM_013115078.3	solute carrier family 29 member 1 (Augustine blood group) (Slc29a1), transcript variant X1, mRNA
XM-013115081.3	-0,670867339971584	1,22774991691695	11,8462453354479	0,00462977793483736	0,195288754079158	XM_013115081.3	solute carrier family 29 member 1 (Augustine blood group) (Slc29a1), transcript variant X8, mRNA
XM-021235405.2	-0,483063723084797	0,610213618127716	11,8450385839823	0,00463130495268213	0,195288754079158	XM_021235405.2	PAX interacting protein 1 (Paxip1), transcript variant X2, mRNA
XR-002385715.2	0,971282692268576	0,529218501962135	11,8421206143177	0,00463499976982414	0,195288754079158	XR_002385715.2	uncharacterized LOC110343444 (LOC110343444), ncRNA
XM-005067344.4	0,345100655206931	2,89161784606718	11,2996688496428	0,00464214969384254	0,195288754079158	XM_005067344.4	chromobox 5 (Cbx5), transcript variant X1, mRNA
XM-040755422.1	-1,38996099674771	-1,1761247511999	11,8341496312162	0,00464511041872874	0,195288754079158	XM_040755422.1	COMM domain containing 3 (Commd3), transcript variant X2, mRNA
XM-040748732.1	0,731816408301066	0,0541287215099877	11,8259087479985	0,00465559051112747	0,195288754079158	XM_040748732.1	coiled-coil domain containing 88B (Ccdc88b), transcript variant X3, mRNA
XM-040748825.1	0,979489915151157	-0,704545531930587	11,8224695583909	0,0046599723617152	0,195288754079158	XM_040748825.1	sperm antigen with calponin homology and coiled-coil domains 1 (Specc1), transcript variant X2, mRNA
XM-040748826.1	0,979489915151157	-0,704545531930587	11,8224695583909	0,0046599723617152	0,195288754079158	XM_040748826.1	sperm antigen with calponin homology and coiled-coil domains 1 (Specc1), transcript variant X3, mRNA
XM-040748828.1	0,979489915151157	-0,704545531930587	11,8224695583909	0,0046599723617152	0,195288754079158	XM_040748828.1	sperm antigen with calponin homology and coiled-coil domains 1 (Specc1), transcript variant X5, mRNA
XM-040748829.1	0,979489915151157	-0,704545531930587	11,8224695583909	0,0046599723617152	0,195288754079158	XM_040748829.1	sperm antigen with calponin homology and coiled-coil domains 1 (Specc1), transcript variant X6, mRNA
XM-040755934.1	0,322576124585788	6,46384134133858	10,2068522953753	0,00466315696533542	0,195288754079158	XM_040755934.1	DEK proto-oncogene (Dek), mRNA
XM-040757945.1	0,358745813110553	3,80558418349606	11,8184384511279	0,00466511450433175	0,195288754079158	XM_040757945.1	polypeptide N-acetylgalactosaminyltransferase 1 (Galnt1), transcript variant X1, mRNA
XR-005876272.1	-0,90048990736958	2,03180697019866	11,8172581877177	0,00466662132062497	0,195288754079158	XR_005876272.1	uncharacterized LOC121139335 (LOC121139335), ncRNA
XM-013125291.3	-0,679334502320987	2,08318122883135	11,8117705298959	0,00467363476278117	0,195288754079158	XM_013125291.3	solute carrier family 27 member 1 (Slc27a1), transcript variant X4, mRNA
XM-005067477.4	0,496104992274944	1,32367989118104	11,810372309258	0,00467542371119841	0,195288754079158	XM_005067477.4	enolase 3 (Eno3), transcript variant X2, mRNA
XM-040740090.1	-0,803894592886169	2,18510601033705	11,8100834955746	0,00467579333249528	0,195288754079158	XM_040740090.1	membrane integral NOTCH2 associated receptor 1 (Minar1), transcript variant X1, mRNA
XR-002385079.2	-0,881802258593064	2,11856561627	11,80824827293	0,00467814283247703	0,195288754079158	XR_002385079.2	uncharacterized LOC110342906 (LOC110342906), transcript variant X1, ncRNA
XM-040756442.1	0,300427170299063	6,74415349839552	10,1975515465282	0,00467852784381296	0,195288754079158	XM_040756442.1	DnaJ heat shock protein family (Hsp40) member C8 (Dnajc8), mRNA
XM-040732456.1	1,34535152334969	7,43107827805611	11,7896429980641	0,00470203980788253	0,196121938331197	XM_040732456.1	H-2 class I histocompatibility antigen, L-D alpha chain (LOC101823249), transcript variant X2, mRNA
XM-021229771.2	0,465259642056625	2,16512293080857	10,180105862655	0,00470751182302508	0,196201987105462	XM_021229771.2	LSM family member 14B (Lsm14b), transcript variant X4, mRNA
XM-005065200.4	1,4021761258135	2,36159535491868	10,1691537603219	0,00472580959409152	0,196816070153929	XM_005065200.4	GDNF family receptor alpha 3 (Gfra3), mRNA
XM-040754574.1	-0,723815071723401	0,973090097982384	11,7537381452514	0,00474856097912096	0,197481191710078	XM_040754574.1	G protein-coupled receptor 160 (Gpr160), transcript variant X5, mRNA
XM-040748824.1	0,979209837133081	-0,129956883028639	10,1553811973924	0,00474893203301071	0,197481191710078	XM_040748824.1	sperm antigen with calponin homology and coiled-coil domains 1 (Specc1), transcript variant X1, mRNA
XM-021225862.2	-3,55631420593284	0,564135807948158	11,7411683902884	0,00476497424944688	0,197854922618459	XM_021225862.2	protein RoBo-1 (LOC101835401), transcript variant X1, mRNA
XM-021229895.2	0,432524946531421	2,65871132646182	11,7386048150555	0,00476832983205709	0,197854922618459	XM_021229895.2	adducin 3 (Add3), transcript variant X5, mRNA
XM-021231611.2	-0,67324410737081	1,72994004643478	10,1431731917163	0,00476953312284852	0,197854922618459	XM_021231611.2	interleukin 15 (Il15), transcript variant X2, mRNA
XR-005876168.1	1,01390881441427	1,7608802066321	10,1396609050369	0,00477547854826209	0,197854922618459	XR_005876168.1	uncharacterized LOC101823293 (LOC101823293), ncRNA
XM-040757946.1	0,353255439699347	3,81397359764431	11,7328800701388	0,00477583318575992	0,197854922618459	XM_040757946.1	polypeptide N-acetylgalactosaminyltransferase 1 (Galnt1), transcript variant X2, mRNA
XM-040746636.1	-0,699828806175863	0,146748608167183	11,7126786484998	0,00480242137321153	0,198807284793279	XM_040746636.1	prune homolog 2 with BCH domain (Prune2), transcript variant X2, mRNA
XM-040756048.1	-0,481497383254243	5,18166936196511	10,1200074487008	0,0048088996092753	0,198817154341012	XM_040756048.1	thioredoxin domain containing 15 (Txndc15), transcript variant X2, mRNA
XM-013110975.3	-0,361264293770172	2,60505825663417	11,7070501083186	0,00480986017310575	0,198817154341012	XM_013110975.3	copine 3 (Cpne3), transcript variant X2, mRNA
XM-005082024.4	-0,324040662348901	3,55398122460693	10,1157199490544	0,00481622513675583	0,198931351497535	XM_005082024.4	transmembrane protein 18 (Tmem18), transcript variant X1, mRNA
XM-040756807.1	0,879536430248621	1,08096338038972	11,6969438279326	0,00482325065849307	0,198957077747115	XM_040756807.1	SZT2 subunit of KICSTOR complex (Szt2), transcript variant X2, mRNA
XM-040742628.1	0,624173259489482	0,475225379051516	11,6926674231947	0,00482892986089028	0,198957077747115	XM_040742628.1	ribosomal protein S6 kinase A5 (Rps6ka5), transcript variant X3, mRNA
XM-040746644.1	-0,71188745537896	0,141857570965075	11,6916452349974	0,00483028851603245	0,198957077747115	XM_040746644.1	prune homolog 2 with BCH domain (Prune2), transcript variant X5, mRNA
XR-005880936.1	-0,382368875777448	1,18061077454604	11,69091537254	0,00483125889574969	0,198957077747115	XR_005880936.1	F-box/WD repeat-containing protein 12 (LOC101832949), transcript variant X4, misc_RNA
XM-013115719.3	0,68015889891278	5,62422605743478	11,6880317237201	0,00483509504370562	0,198966683080178	XM_013115719.3	interferon regulatory factor 8 (Irf8), transcript variant X1, mRNA
XM-040757437.1	-1,76002613991456	6,58441299430397	11,6840148471659	0,00484044466824138	0,199038508085601	XM_040757437.1	40S ribosomal protein S11-like (LOC101822867), partial mRNA
XM-040750999.1	1,10531204736787	1,19015708994786	11,680198548157	0,0048455335720842	0,199056333070921	XM_040750999.1	ATPase 13A4 (Atp13a4), transcript variant X2, mRNA
XM-005078927.4	0,385853150490038	2,50196432827273	10,0971557574937	0,00484808720810496	0,199056333070921	XM_005078927.4	spliceosome associated factor 3, U4/U6 recycling protein (Sart3), transcript variant X2, mRNA
XM-040750838.1	0,424744753909207	2,3431975768991	11,6705677904743	0,00485840366841353	0,199331711875534	XM_040750838.1	golgin B1 (Golgb1), transcript variant X4, mRNA
XM-005086256.4	1,01916289178246	3,63594306372818	10,0811289902666	0,00487578311114832	0,199776569067345	XM_005086256.4	EP300 interacting inhibitor of differentiation 2 (Eid2), mRNA
XM-040740091.1	-0,748184217372415	-0,922947140046622	12,8921731518734	0,00487648151352277	0,199776569067345	XM_040740091.1	zinc finger DHHC-type palmitoyltransferase 3 (Zdhhc3), transcript variant X2, mRNA
XM-040742627.1	0,623308571577553	0,848414340560235	10,0753095011789	0,00488588335388305	0,200013359773786	XM_040742627.1	ribosomal protein S6 kinase A5 (Rps6ka5), transcript variant X2, mRNA
XM-040746667.1	-0,714881447467143	0,168198122225359	11,6421290753691	0,00489664154432415	0,200244418320001	XM_040746667.1	prune homolog 2 with BCH domain (Prune2), transcript variant X10, mRNA
XM-040750720.1	0,459303555753659	1,50379993130823	11,6352147323702	0,00490599142909936	0,200244418320001	XM_040750720.1	BBX high mobility group box domain containing (Bbx), transcript variant X9, mRNA
XM-040747105.1	-0,486534095052727	2,27416877674987	11,6350916709231	0,00490615802711175	0,200244418320001	XM_040747105.1	syntaxin 3 (Stx3), transcript variant X3, mRNA
XM-021223636.2	2,02952049133566	1,32795304047767	11,6305497773575	0,00491231137330812	0,200244418320001	XM_021223636.2	killer cell lectin-like receptor subfamily I member 1 (LOC101827116), transcript variant X6, mRNA
XR-002382820.2	-0,575573747856223	0,13111434540128	11,6298869784844	0,00491321008521311	0,200244418320001	XR_002382820.2	CASP8 and FADD like apoptosis regulator (Cflar), transcript variant X6, misc_RNA
XM-005070766.4	-1,65554102334723	1,37437012595249	10,0588954790431	0,00491449711424875	0,200244418320001	XM_005070766.4	G protein subunit alpha z (Gnaz), mRNA
XM-040754198.1	1,41740263292871	3,35245952467418	11,627159875127	0,00491690988052154	0,200244418320001	XM_040754198.1	interleukin 2 receptor subunit beta (Il2rb), transcript variant X2, mRNA
XM-040741408.1	-0,455561378259268	6,97743049105577	10,052260702376	0,00492611611591089	0,200471508021417	XM_040741408.1	lymphocyte antigen 96 (Ly96), mRNA
XM-005064375.4	0,664065143042809	3,16009447169857	10,0463525701482	0,00493648835152835	0,200745679473344	XM_005064375.4	kinesin family member 22 (Kif22), mRNA
XM-005086447.4	-0,432216002722054	5,04879061249528	11,6000033258618	0,00495393065085159	0,201306744858446	XM_005086447.4	NSF attachment protein alpha (Napa), transcript variant X1, mRNA
XR-005871632.1	-0,757495892602411	1,06943034282745	11,5921180066782	0,00496474113322652	0,201597694368604	XR_005871632.1	uncharacterized LOC106021494 (LOC106021494), transcript variant X3, ncRNA
XM-013119915.3	0,43008489336274	1,23147510485094	11,5853365192169	0,00497406035086473	0,201788662589552	XM_013119915.3	chromodomain helicase DNA binding protein 9 (Chd9), transcript variant X9, mRNA
XM-005069914.4	0,650180860418359	1,4671974857836	10,021540988738	0,00498031356027546	0,201788662589552	XM_005069914.4	LLGL scribble cell polarity complex component 2 (Llgl2), transcript variant X2, mRNA
XM-040745348.1	-0,513432720665847	0,51262370344732	11,5780762953285	0,00498406011466299	0,201788662589552	XM_040745348.1	formin like 2 (Fmnl2), transcript variant X3, mRNA
XM-040745349.1	-0,513432720665847	0,51262370344732	11,5780762953285	0,00498406011466299	0,201788662589552	XM_040745349.1	formin like 2 (Fmnl2), transcript variant X4, mRNA
XM-021226996.2	0,475267637957845	0,834549291193545	13,2488393907264	0,0049980439746407	0,202078195633012	XM_021226996.2	hexosaminidase D (Hexd), transcript variant X2, mRNA
XM-040745583.1	0,759727938801223	-0,12955813747491	24,6532297082193	0,00499852990067172	0,202078195633012	XM_040745583.1	cell division cycle associated 7 (Cdca7), transcript variant X3, mRNA
XM-040740442.1	0,998480820576042	-0,542064815020791	11,5534884202786	0,00501810075598911	0,202608059504073	XM_040740442.1	TRPM8 channel-associated factor 2 (LOC101839603), transcript variant X1, mRNA
XM-040734089.1	0,554004951798932	1,3120985847807	11,5528601654768	0,00501897409462501	0,202608059504073	XM_040734089.1	zinc finger protein 883 (LOC106022336), mRNA
XM-013122637.3	0,451848736709323	2,32775998840721	9,99411282693077	0,00502926544943652	0,202609447078454	XM_013122637.3	integrator complex subunit 7 (Ints7), mRNA
XM-005064282.4	-0,344456971684644	3,99507269350745	9,98907465199868	0,00503831536690961	0,202609447078454	XM_005064282.4	abraxas 2, BRISC complex subunit (Abraxas2), transcript variant X1, mRNA
XM-040739287.1	0,33898564329426	1,55104430502659	12,4155239794432	0,00503991354411689	0,202609447078454	XM_040739287.1	lysine methyltransferase 2C (Kmt2c), transcript variant X11, mRNA
XM-040739288.1	0,33898564329426	1,55104430502659	12,4155239794432	0,00503991354411689	0,202609447078454	XM_040739288.1	lysine methyltransferase 2C (Kmt2c), transcript variant X12, mRNA
XM-040733066.1	0,939983034271972	1,42863383641629	11,5370530801387	0,00504100611642644	0,202609447078454	XM_040733066.1	Src like adaptor 2 (Sla2), transcript variant X2, mRNA
XM-005066237.4	-0,373453257381712	4,81429420810947	9,98480121573908	0,00504600582597805	0,202609447078454	XM_005066237.4	mannosidase endo-alpha (Manea), mRNA
XM-040748827.1	0,999691751774377	-0,694751886606064	11,5334512975459	0,00504604209954884	0,202609447078454	XM_040748827.1	sperm antigen with calponin homology and coiled-coil domains 1 (Specc1), transcript variant X4, mRNA
XR-002385331.2	-0,757563755451358	0,820278733016096	9,98349483392992	0,00504835939410316	0,202609447078454	XR_002385331.2	uncharacterized LOC110343135 (LOC110343135), transcript variant X1, ncRNA
XM-021227729.2	1,60100170109304	4,83009549755635	9,9719378298748	0,00506923374388632	0,203046313244545	XM_021227729.2	gastrokine 2 (Gkn2), mRNA
XM-040732733.1	-1,41005301998813	2,73631948186595	11,5159265846634	0,00507062904333901	0,203046313244545	XM_040732733.1	NADH dehydrogenase [ubiquinone] 1 subunit C1, mitochondrial-like (LOC101828409), mRNA
XR-002385005.2	-0,7282844783202	-0,710262321226884	11,5142233558596	0,00507302610541837	0,203046313244545	XR_002385005.2	uncharacterized LOC110342842 (LOC110342842), transcript variant X2, ncRNA
XR-219679.4	-0,703693092030582	1,81551067911021	11,5119202117226	0,00507626957231348	0,203046313244545	XR_219679.4	choline phosphotransferase 1 (Chpt1), transcript variant X2, misc_RNA
XM-013116262.3	0,389788806957371	1,7831314646887	9,96730501815175	0,00507762854177018	0,203046313244545	XM_013116262.3	aldehyde dehydrogenase 18 family member A1 (Aldh18a1), transcript variant X2, mRNA
XR-002384930.2	-0,904721409776116	0,279824940251227	11,5038317655567	0,00508767956323932	0,203265251087083	XR_002384930.2	uncharacterized LOC110342764 (LOC110342764), transcript variant X1, ncRNA
XM-021232454.2	0,514222284782665	1,90705283829972	9,95964196698404	0,00509154823639754	0,203265251087083	XM_021232454.2	adenylate cyclase 7 (Adcy7), transcript variant X5, mRNA
XM-005074219.4	1,3559295999707	2,57851905600641	10,6289429285925	0,00509736943105515	0,203265251087083	XM_005074219.4	S100 calcium binding protein G (S100g), mRNA
XM-040747040.1	-0,52631741583348	0,0645838201030547	11,4966564449698	0,00509782653838203	0,203265251087083	XM_040747040.1	coiled-coil and C2 domain containing 2A (Cc2d2a), transcript variant X4, mRNA
XR-005872962.1	-0,789046662491815	-0,910844953312097	11,479685320232	0,00512192048855396	0,203855588218226	XR_005872962.1	gamma-secretase activating protein (LOC101826824), transcript variant X13, misc_RNA
XM-040745952.1	0,603159149813339	3,6799039515819	11,4761988816355	0,00512688665411972	0,203855588218226	XM_040745952.1	reticulocalbin 1 (Rcn1), transcript variant X2, mRNA
XM-013112023.3	0,299787567852949	2,3009651548324	11,4749488636086	0,00512866857935749	0,203855588218226	XM_013112023.3	USO1 vesicle transport factor (Uso1), transcript variant X2, mRNA
XM-005070583.3	1,80154143419787	3,27561563984512	9,93819726487447	0,00513072829387947	0,203855588218226	XM_005070583.3	cytotoxic T-lymphocyte associated protein 4 (Ctla4), transcript variant X1, mRNA
XM-013125289.3	-0,678041314005723	2,08944641216318	11,4707825845841	0,00513461291927806	0,203855588218226	XM_013125289.3	solute carrier family 27 member 1 (Slc27a1), transcript variant X1, mRNA
XM-040739280.1	0,336769148100198	1,56277822588417	11,475697995916	0,00513478058835927	0,203855588218226	XM_040739280.1	lysine methyltransferase 2C (Kmt2c), transcript variant X4, mRNA
XM-021231629.2	0,296860087996558	2,54406555353851	11,4620817395952	0,00514705304139645	0,203976500093543	XM_021231629.2	HMG-box containing 4 (Hmgxb4), transcript variant X1, mRNA
XM-040736684.1	0,350847865634459	1,83226775904412	11,4618875420858	0,00514733109877737	0,203976500093543	XM_040736684.1	chromodomain helicase DNA binding protein 8 (Chd8), transcript variant X3, mRNA
XM-040740443.1	0,998478896709735	-0,544734722757919	11,4607871393815	0,00514890701742718	0,203976500093543	XM_040740443.1	TRPM8 channel-associated factor 2 (LOC101839603), transcript variant X2, mRNA
XM-040739787.1	0,374133433389256	2,65460430883691	11,4536255418522	0,00515917713360172	0,204166801788173	XM_040739787.1	SAFB like transcription modulator (Sltm), transcript variant X4, mRNA
XM-021231961.2	-1,04054831313001	-0,293536665461648	11,4522831424919	0,00516110486919256	0,204166801788173	XM_021231961.2	pleckstrin and Sec7 domain containing (Psd), transcript variant X4, mRNA
XM-013118107.3	-0,558450294576185	4,10898110429447	9,9141384562588	0,00517508461803729	0,20447517918583	XM_013118107.3	choline/ethanolamine phosphotransferase 1 (Cept1), transcript variant X2, mRNA
XM-005064253.4	-1,12948980338401	0,791550556556205	9,91313940206996	0,00517693575152357	0,20447517918583	XM_005064253.4	ADAM metallopeptidase domain 8 (Adam8), transcript variant X1, mRNA
XM-013114789.3	0,384913770761513	2,71901745958378	9,90992737198727	0,00518289227647923	0,20447517918583	XM_013114789.3	CCR4-NOT transcription complex subunit 6 (Cnot6), transcript variant X2, mRNA
XM-013123488.3	-0,497712526073484	1,51182778292845	9,90948625307904	0,00518371090214693	0,20447517918583	XM_013123488.3	carnitine O-octanoyltransferase (Crot), transcript variant X3, mRNA
XM-005081317.4	-2,37921269425641	1,13778712307663	9,89601959734846	0,00520877168452867	0,205317064601293	XM_005081317.4	angiopoietin like 4 (Angptl4), mRNA
XM-040744842.1	-0,567630091499747	6,66941670721664	11,4121636717566	0,00521910827166185	0,205575978354238	XM_040744842.1	lymphocyte antigen 75 (Ly75), transcript variant X2, mRNA
XM-040732943.1	1,14713380124125	-0,412942872520694	11,4096379160757	0,00522278534026865	0,205575978354238	XM_040732943.1	solute carrier organic anion transporter family member 4A1 (Slco4a1), transcript variant X1, mRNA
XM-040749921.1	-0,877006412809347	0,426408573446165	11,3973647435706	0,00524069613165147	0,205986453589719	XM_040749921.1	tetratricopeptide repeat, ankyrin repeat and coiled-coil containing 2 (Tanc2), transcript variant X11, mRNA
XM-021236101.2	-0,591437493993791	2,12066575970487	9,87655257783176	0,00524523774922468	0,205986453589719	XM_021236101.2	peroxisomal biogenesis factor 11 gamma (Pex11g), transcript variant X2, mRNA
XM-040752474.1	0,459523413461517	3,42118305392311	9,87484276671463	0,00524845416770382	0,205986453589719	XM_040752474.1	semaphorin 4A (Sema4a), transcript variant X4, mRNA
XM-021226429.2	-0,466339008097018	0,997433501616821	9,87372407429069	0,00525055978974109	0,205986453589719	XM_021226429.2	cytoplasmic polyadenylation element binding protein 2 (Cpeb2), transcript variant X1, mRNA
XM-021229969.2	-0,737446668003052	-0,138282403995505	11,3897370007165	0,00525186380295387	0,205986453589719	XM_021229969.2	leucine rich single-pass membrane protein 2 (Lsmem2), transcript variant X1, mRNA
XM-040743253.1	-0,579242972489192	5,78415698634391	11,3762209860331	0,00527172077747842	0,206618529606436	XM_040743253.1	glutathione S-transferase omega-1-like (LOC101827709), mRNA
XM-005075558.4	0,38960039687164	1,70017893014937	11,1913974235143	0,00528438842448009	0,206968132165595	XM_005075558.4	DIS3 like exosome 3'-5' exoribonuclease (Dis3l), transcript variant X1, mRNA
XM-040748731.1	0,720663149446958	0,0414641604751829	11,3627317530336	0,00529162593018357	0,207104713230657	XM_040748731.1	coiled-coil domain containing 88B (Ccdc88b), transcript variant X2, mRNA
XM-040754021.1	0,538056464388066	3,53996780518414	11,3579255818288	0,00529873928426284	0,207118404566013	XM_040754021.1	septin 1 (Septin1), transcript variant X2, mRNA
XM-005066299.4	-0,415159108119935	3,54295565637379	9,84787480817615	0,00529947677914995	0,207118404566013	XM_005066299.4	AU RNA binding methylglutaconyl-CoA hydratase (Auh), mRNA
XM-040729317.1	-0,633706540410029	1,18947454318893	11,3541583724781	0,00530432273952296	0,207161187388554	XM_040729317.1	solute carrier family 29 member 1 (Augustine blood group) (Slc29a1), transcript variant X7, mRNA
XM-005065743.4	-0,36203288666384	3,59613095181467	11,350387860355	0,00530991797521654	0,207233152129582	XM_005065743.4	glycoprotein integral membrane 1 (Ginm1), transcript variant X2, mRNA
XM-013121245.3	0,369261448858867	2,10975248932419	11,3387232290021	0,0053272713789859	0,20776358378045	XM_013121245.3	spen family transcriptional repressor (Spen), transcript variant X2, mRNA
XM-040746049.1	0,564439922161658	1,70637001847629	9,82794433243591	0,00533753978509179	0,208017146853852	XM_040746049.1	SWI/SNF related, matrix associated, actin dependent regulator of chromatin, subfamily a, member 2 (Smarca2), transcript variant X1, mRNA
XM-040746431.1	0,817165439579758	0,462684053748567	9,82467618695206	0,00534381027162127	0,208064930281641	XM_040746431.1	solute carrier family 24 member 3 (Slc24a3), transcript variant X1, mRNA
XM-013112527.3	0,516992698661329	4,48967029208073	9,8228286757125	0,00534735866325783	0,208064930281641	XM_013112527.3	recombination signal binding protein for immunoglobulin kappa J region (Rbpj), transcript variant X2, mRNA
XM-040746239.1	-0,586238979276432	4,92908603321225	11,3234665160054	0,00535006882876884	0,208064930281641	XM_040746239.1	biliverdin reductase A (Blvra), transcript variant X2, mRNA
XM-013117453.3	0,392412285640171	1,18606629218229	15,3231735516463	0,00536599176104001	0,208390667378111	XM_013117453.3	DIS3 like exosome 3'-5' exoribonuclease (Dis3l), transcript variant X3, mRNA
XM-013117454.3	0,392412285640171	1,18606629218229	15,3231735516463	0,00536599176104001	0,208390667378111	XM_013117454.3	DIS3 like exosome 3'-5' exoribonuclease (Dis3l), transcript variant X2, mRNA
XM-040729614.1	-0,310515152117108	3,59126440305027	11,3095717335744	0,00537093045300504	0,208435884284435	XM_040729614.1	unc-50 inner nuclear membrane RNA binding protein (Unc50), transcript variant X2, mRNA
XR-002383566.2	-0,921240110631019	1,05677237843323	11,306932959624	0,00537490304049745	0,208443571284011	XR_002383566.2	uncharacterized LOC110341598 (LOC110341598), transcript variant X1, ncRNA
XM-040754024.1	0,536958322750593	3,54039858279229	11,3040293415925	0,00537927831061704	0,208466852930186	XM_040754024.1	septin 1 (Septin1), transcript variant X3, mRNA
XM-021233747.2	0,31607671524155	2,16079462292133	11,2957097474093	0,00539183762316699	0,20868759026724	XM_021233747.2	cleavage and polyadenylation specific factor 6 (Cpsf6), transcript variant X3, mRNA
XM-040750120.1	-0,530564770451064	2,28467263115254	11,2952503864772	0,0053925320750281	0,20868759026724	XM_040750120.1	probable low-specificity L-threonine aldolase 2 (LOC101842867), transcript variant X2, mRNA
XM-040730700.1	-0,72051931753851	2,67004656666106	9,79210189898385	0,00540676007873724	0,208947307168224	XM_040730700.1	Kruppel like factor 11 (Klf11), transcript variant X1, mRNA
XM-013111264.3	0,349969153947744	1,38035232853763	11,2841483662618	0,00540934770083011	0,208947307168224	XM_013111264.3	chromobox 5 (Cbx5), transcript variant X6, mRNA
XM-040742380.1	0,65171053849868	8,21491783860687	9,78908567920654	0,00541263058798677	0,208947307168224	XM_040742380.1	ATP synthase membrane subunit j (Atp5mj), transcript variant X1, mRNA
XM-021232683.2	0,628952057377397	1,76953860940183	11,2808352632451	0,00541437774441779	0,208947307168224	XM_021232683.2	NIPA like domain containing 3 (Nipal3), transcript variant X2, mRNA
XR-005878335.1	-0,652587764039857	1,44854880399512	11,2773297812469	0,00541970581549729	0,209006867287027	XR_005878335.1	ArfGAP with dual PH domains 2 (Adap2), transcript variant X2, misc_RNA
XM-040744307.1	0,298073087137049	2,44647043927797	11,2574610986696	0,00545002077238937	0,209887234566562	XM_040744307.1	ATRX chromatin remodeler (Atrx), transcript variant X5, mRNA
XM-005076319.4	0,410684026663048	4,01397811062998	9,76990147540056	0,00545013570854067	0,209887234566562	XM_005076319.4	solute carrier family 7 member 6 opposite strand (Slc7a6os), mRNA
XM-013125292.3	-0,663100923694401	2,09668984903935	11,2435372889179	0,00547138336501608	0,210291871120406	XM_013125292.3	solute carrier family 27 member 1 (Slc27a1), transcript variant X3, mRNA
XM-040756666.1	-0,385752767460757	2,24386049399393	11,240814158508	0,00547557275779006	0,210291871120406	XM_040756666.1	zinc finger CCCH-type containing 12A (Zc3h12a), transcript variant X2, mRNA
XR-005871633.1	-0,743269958849145	1,07377562441174	11,2407627785039	0,00547565183924815	0,210291871120406	XR_005871633.1	uncharacterized LOC106021494 (LOC106021494), transcript variant X4, ncRNA
XM-040730814.1	0,378634882664937	1,46524712415204	11,2402263388683	0,0054764775792525	0,210291871120406	XM_040730814.1	solute carrier family 4 member 1 adaptor protein (LOC101825059), transcript variant X2, mRNA
XM-013123368.3	0,476754696702533	0,594530148746521	14,965917933348	0,00548322115269689	0,210291871120406	XM_013123368.3	RNA polymerase III subunit B (Polr3b), transcript variant X2, mRNA
XM-005065649.4	0,472987085324968	3,80885200340778	9,75138519664721	0,00548660983036272	0,210291871120406	XM_005065649.4	arylsulfatase B (Arsb), mRNA
XM-040755147.1	0,517839784785899	0,620510193714707	11,2332051189022	0,00548729875207346	0,210291871120406	XM_040755147.1	thymine DNA glycosylase (Tdg), transcript variant X1, mRNA
XM-005087142.4	1,4972259446525	2,7335826835232	11,2298884033523	0,00549241919562492	0,210331296040538	XM_005087142.4	killer cell lectin-like receptor subfamily I member 1 (LOC101827116), transcript variant X1, mRNA
XM-040738534.1	0,556121489770429	2,12626157783493	11,2276067754182	0,0054959448824152	0,210331296040538	XM_040738534.1	ATPase plasma membrane Ca2+ transporting 4 (Atp2b4), transcript variant X2, mRNA
XM-040754962.1	-0,578448043419006	2,93115122117976	11,2166041995546	0,00551298379447555	0,21083726943637	XM_040754962.1	molybdopterin synthase catalytic subunit-like (LOC121143293), mRNA
XM-013110976.3	-0,350762737147254	2,59155131064216	11,2041014013087	0,00553242098683933	0,211329286882825	XM_013110976.3	copine 3 (Cpne3), transcript variant X4, mRNA
XM-040746082.1	0,699826290788179	1,94557057109847	9,72738141270829	0,00553429892677358	0,211329286882825	XM_040746082.1	SWI/SNF related, matrix associated, actin dependent regulator of chromatin, subfamily a, member 2 (Smarca2), transcript variant X9, mRNA
XM-040733760.1	-1,19674081908094	1,04183687889326	11,2009522344105	0,00553732938793728	0,211329286882825	XM_040733760.1	G protein-coupled receptor 34 (Gpr34), transcript variant X7, mRNA
XM-040736861.1	1,20836919587978	2,79763493038033	9,72294261857746	0,0055431681278828	0,211406019816436	XM_040736861.1	GTPase, IMAP family member 8 (Gimap8), transcript variant X1, mRNA
XR-002385009.2	-0,735673872375037	-0,721471822076822	11,1915670445496	0,00555198768554515	0,211531236981627	XR_002385009.2	uncharacterized LOC110342842 (LOC110342842), transcript variant X4, ncRNA
XM-040734474.1	-0,854601383308325	5,35991205468999	11,1902091788393	0,00555411222699116	0,211531236981627	XM_040734474.1	phospholipase D family member 3 (Pld3), transcript variant X2, mRNA
XM-021229462.2	0,857327406641896	0,00699249330771716	10,8573968016371	0,00556262395399873	0,211628738943206	XM_021229462.2	glutamate ionotropic receptor kainate type subunit 1 (Grik1), transcript variant X4, mRNA
XM-021224727.2	1,52130217390981	2,43841102992053	11,1836828662287	0,00556433668233983	0,211628738943206	XM_021224727.2	killer cell lectin like receptor G1 (Klrg1), transcript variant X1, mRNA
XM-040743039.1	-0,297203238291251	4,481206010333	11,172890185354	0,00558129335937929	0,211991101371818	XM_040743039.1	trafficking protein particle complex subunit 6B (Trappc6b), transcript variant X1, mRNA
XR-005874374.1	-1,68954428980824	-1,34075381607691	9,83274301199669	0,00558330332169005	0,211991101371818	XR_005874374.1	uncharacterized LOC121137144 (LOC121137144), ncRNA
XM-040728783.1	0,351479465490888	2,11310361287725	9,70192438734567	0,00558538049572642	0,211991101371818	XM_040728783.1	ubinuclein 2 (Ubn2), transcript variant X1, mRNA
XM-005067499.4	-0,542907866341342	8,93815295610807	9,69943957314254	0,00559039455214578	0,212035679084958	XM_005067499.4	ribonuclease K (Rnasek), mRNA
XM-040730500.1	0,34231226916474	1,6201585136594	11,1633196414542	0,00559638044496869	0,212093556327664	XM_040730500.1	ubiquitin protein ligase E3 component n-recognin 5 (Ubr5), transcript variant X1, mRNA
XM-040730730.1	0,542813233997503	0,241515057161789	16,2425989060332	0,00560242287916502	0,212093556327664	XM_040730730.1	zinc finger protein 512 (Znf512), transcript variant X5, mRNA
XM-013119311.3	1,13270325905829	3,33511915445437	9,69298511736225	0,00560344232004313	0,212093556327664	XM_013119311.3	golgi membrane protein 1 (Golm1), mRNA
XM-040730778.1	-1,05822622494775	3,30480571593554	11,1551515734301	0,00560929436670184	0,212169638429276	XM_040730778.1	regucalcin (LOC106022119), transcript variant X2, mRNA
XM-021232365.2	0,37085977994616	2,39974701939258	10,6753208713939	0,00561437847842535	0,212216589385737	XM_021232365.2	spliceosome associated factor 3, U4/U6 recycling protein (Sart3), transcript variant X1, mRNA
XM-021225774.2	-1,00859827674791	0,412957585893548	11,1435437226815	0,00562770664042	0,212401052163997	XM_021225774.2	syntaxin 8 (Stx8), transcript variant X3, mRNA
XM-040740169.1	-0,48096800999228	2,83582374215492	9,68099854820939	0,00562776345364432	0,212401052163997	XM_040740169.1	small nuclear RNA activating complex polypeptide 5 (Snapc5), mRNA
XM-040754715.1	0,319620466668069	1,88424824645814	11,1415997062716	0,00563079712386084	0,212401052163997	XM_040754715.1	bromodomain adjacent to zinc finger domain 2A (Baz2a), transcript variant X6, mRNA
XM-040756622.1	0,303098282271905	9,33937350591096	11,1194580935312	0,0056661368937052	0,213588221036161	XM_040756622.1	ribosomal protein L27a (Rpl27a), transcript variant X1, mRNA
XM-021226201.2	0,624437507222266	0,884364610554597	9,65776810897212	0,00567523439582359	0,213747599137146	XM_021226201.2	ribosomal protein S6 kinase A5 (Rps6ka5), transcript variant X4, mRNA
XM-040746339.1	-0,385486882891343	4,66315197161886	9,65636978961504	0,00567810603966017	0,213747599137146	XM_040746339.1	transmembrane protein 230 (Tmem230), transcript variant X2, mRNA
XM-021229382.2	-0,507570120729158	0,211211362304101	11,1009856093455	0,00569581892697264	0,214268327263717	XM_021229382.2	PIGB opposite strand 1 (Pigbos1), transcript variant X6, mRNA
XM-021228257.2	-0,413588893960216	3,76652760495278	11,0976441878801	0,00570120739458869	0,214325035506308	XM_021228257.2	sequestosome 1 (Sqstm1), transcript variant X2, mRNA
XM-005078711.4	-0,948467441492703	-0,759305921071558	10,7705291252432	0,00570816509950281	0,214440618676832	XM_005078711.4	aldolase, fructose-bisphosphate B (Aldob), mRNA
XM-021234029.2	-1,05491828773224	3,29344948886029	11,0896472821222	0,00571412763621352	0,214518684284334	XM_021234029.2	regucalcin (LOC106022119), transcript variant X3, mRNA
XM-040730502.1	0,340049287392671	1,61728111173506	11,0772651148344	0,00573420053436951	0,215016038774003	XM_040730502.1	ubiquitin protein ligase E3 component n-recognin 5 (Ubr5), transcript variant X3, mRNA
XM-040754585.1	0,404197763508726	7,03222401160567	9,6287488512076	0,0057351627030658	0,215016038774003	XM_040754585.1	ribosomal protein L22 like 1 (Rpl22l1), transcript variant X2, mRNA
XM-040730504.1	0,3176781250203	1,61619592412544	11,0730424660407	0,00574106476586275	0,215089357459464	XM_040730504.1	ubiquitin protein ligase E3 component n-recognin 5 (Ubr5), transcript variant X7, mRNA
XM-040739440.1	0,343613525472459	2,05934348459848	9,62406178890785	0,00574490805180192	0,215089357459464	XM_040739440.1	RNA binding motif protein 6 (Rbm6), transcript variant X1, mRNA
XM-040738371.1	0,406833551536215	3,93736255318741	9,61936879888053	0,00575468421922097	0,21511880902824	XM_040738371.1	structural maintenance of chromosomes 2 (Smc2), transcript variant X1, mRNA
XM-040736683.1	0,348762281124782	1,8368382602076	11,0640340181139	0,00575574080004215	0,21511880902824	XM_040736683.1	chromodomain helicase DNA binding protein 8 (Chd8), transcript variant X2, mRNA
XM-040728744.1	0,713632106383797	3,69576820967393	9,61807586366752	0,00575738084426588	0,21511880902824	XM_040728744.1	cyclin dependent kinase 6 (Cdk6), mRNA
XM-040737191.1	0,604243498553206	2,452768759824	9,60894011923567	0,00577647509391123	0,215619684723309	XM_040737191.1	kinesin associated protein 3 (Kifap3), transcript variant X3, mRNA
XM-021225284.2	-0,349849234412578	2,60922773845341	11,0469524239746	0,00578368972036352	0,215619684723309	XM_021225284.2	copine 3 (Cpne3), transcript variant X3, mRNA
XM-040754140.1	0,289117794175483	7,35758578132212	9,6037336624629	0,00578738846379341	0,215619684723309	XM_040754140.1	DEAD-box helicase 17 (Ddx17), mRNA
XM-040730777.1	-1,06494716052256	3,27167002385282	11,0395019967754	0,0057959297838188	0,215619684723309	XM_040730777.1	regucalcin (LOC106022119), transcript variant X1, mRNA
XM-013115733.3	-0,877256835353454	0,436312769379375	11,0388772002632	0,00579695761702203	0,215619684723309	XM_013115733.3	armadillo repeat containing 2 (Armc2), transcript variant X2, mRNA
XM-040729503.1	1,29136808588459	1,00728843328746	11,0362954560482	0,00580120702354887	0,215619684723309	XM_040729503.1	interleukin 18 receptor 1 (Il18r1), transcript variant X3, mRNA
XR-005869610.1	-1,40893735200698	-0,541901554908204	9,59696634965921	0,00580160793978189	0,215619684723309	XR_005869610.1	uncharacterized LOC121132906 (LOC121132906), ncRNA
XM-040744304.1	0,298763536645336	2,38828281004688	11,0358006920974	0,00580202179303993	0,215619684723309	XM_040744304.1	ATRX chromatin remodeler (Atrx), transcript variant X2, mRNA
XM-040748081.1	-0,472426546164784	2,02260891633166	11,0313877901261	0,00580929481093648	0,215744785903938	XM_040748081.1	myc-associated zinc finger protein-like (LOC121141236), mRNA
XM-040751811.1	-0,547886271129003	1,48774520769389	11,0286972896176	0,00581373432400285	0,215764559347267	XM_040751811.1	TRAF interacting protein with forkhead associated domain (Tifa), transcript variant X2, mRNA
XM-013124481.3	1,44395662356387	0,104715032675483	9,58568861420102	0,00582539131238674	0,215872614334131	XM_013124481.3	ubiquitin specific peptidase 27 X-linked (Usp27x), partial mRNA
XM-021224637.2	1,25295167862483	-1,12483829641859	11,0184246734029	0,00583072137439543	0,215872614334131	XM_021224637.2	synaptotagmin like 3 (Sytl3), transcript variant X6, mRNA
XR-005872997.1	0,883828118334372	0,0272770685365517	11,0178134768335	0,00583173389146203	0,215872614334131	XR_005872997.1	small nucleolar RNA SNORA25 (LOC121135892), ncRNA
XR-005869874.1	-0,466173970083905	2,14186452987893	11,0139438257207	0,00583814918362346	0,215872614334131	XR_005869874.1	cyclin H (Ccnh), transcript variant X3, misc_RNA
XM-005084760.4	-0,360772897592688	3,20112214816623	9,57931490152293	0,00583888074602301	0,215872614334131	XM_005084760.4	TBC1 domain family member 17 (Tbc1d17), transcript variant X2, mRNA
XM-040754319.1	-0,392173472672971	6,06895935140504	11,0126179371414	0,00584034920229107	0,215872614334131	XM_040754319.1	aldolase, fructose-bisphosphate A (Aldoa), transcript variant X4, mRNA
XM-040735193.1	0,343377225198623	1,64525924368131	11,009777127375	0,00584506616093153	0,215872614334131	XM_040735193.1	SRSF protein kinase 2 (Srpk2), transcript variant X9, mRNA
XM-005071546.4	0,432709597462179	1,71142169687099	9,57266069389299	0,00585300098223977	0,215872614334131	XM_005071546.4	leucine rich repeats and calponin homology domain containing 3 (Lrch3), transcript variant X2, mRNA
XM-013111541.3	0,796877842012631	-0,0453090523964298	11,0033609195946	0,00585573620658642	0,215872614334131	XM_013111541.3	zinc finger protein 672 (Znf672), transcript variant X9, mRNA
XM-021225854.2	0,796877842012631	-0,0453090523964298	11,0033609195946	0,00585573620658642	0,215872614334131	XM_021225854.2	zinc finger protein 672 (Znf672), transcript variant X5, mRNA
XM-040731513.1	0,388274005102308	3,77585595907479	9,56431081406956	0,00587077330853165	0,216150639029216	XM_040731513.1	ATPase H+ transporting V0 subunit a2 (Atp6v0a2), mRNA
XM-040748830.1	0,791291412758863	-0,473283503416068	11,1829784292396	0,00587265689221652	0,216150639029216	XM_040748830.1	sperm antigen with calponin homology and coiled-coil domains 1 (Specc1), transcript variant X7, mRNA
XM-005074480.4	0,386660193316328	3,3716028028547	9,56128818636127	0,00587722165051125	0,216150639029216	XM_005074480.4	syntaxin 16 (Stx16), transcript variant X4, mRNA
XM-040742884.1	0,6645240887909	2,18196699308947	9,56048607930258	0,0058789341558359	0,216150639029216	XM_040742884.1	pleckstrin homology and RhoGEF domain containing G3 (Plekhg3), mRNA
XM-005085317.4	-0,591248743667174	2,12039413629807	9,55788758575993	0,00588448578196925	0,21621080693511	XM_005085317.4	peroxisomal biogenesis factor 11 gamma (Pex11g), transcript variant X1, mRNA
XM-040738253.1	0,760294663572598	2,42426834184949	10,9800231614829	0,00589473901141419	0,216443528701022	XM_040738253.1	centromere protein F (Cenpf), transcript variant X2, mRNA
XM-040741884.1	-0,34836094401815	4,22935021677698	10,9769527206729	0,00589989300307776	0,216488831363433	XM_040741884.1	Nedd4 family interacting protein 1 (Ndfip1), transcript variant X1, mRNA
XM-040738533.1	0,562565306031166	2,55681612117684	9,54832102288165	0,00590497495485232	0,216506507823777	XM_040738533.1	ATPase plasma membrane Ca2+ transporting 4 (Atp2b4), transcript variant X1, mRNA
XM-040752916.1	0,356834472125058	3,17967443069636	10,97200113092	0,00590821576290077	0,216506507823777	XM_040752916.1	ankyrin repeat domain 12 (Ankrd12), transcript variant X3, mRNA
XM-040746929.1	0,361689935721786	2,81501015681279	9,5447793184654	0,00591258055431361	0,216522777540726	XM_040746929.1	adducin 1 (Add1), transcript variant X5, mRNA
XR-002383538.2	-0,528940337375432	0,209551028469329	10,9657633704318	0,00591871989545296	0,216603967863813	XR_002383538.2	PIGB opposite strand 1 (Pigbos1), transcript variant X7, misc_RNA
XM-021225772.2	-0,558557526275621	4,66394534549668	9,5347356474388	0,00593420819357926	0,217026962438557	XM_021225772.2	syntaxin 8 (Stx8), transcript variant X2, mRNA
XM-021233477.2	0,422837614852137	1,38574467049121	10,9483142426374	0,00594821966632711	0,217395422139807	XM_021233477.2	ankyrin repeat domain 44 (Ankrd44), transcript variant X4, mRNA
XR-005877232.1	1,18003693235584	0,0318986529922743	10,9364981773086	0,00596829371554175	0,217928025774005	XR_005877232.1	uncharacterized LOC110342608 (LOC110342608), ncRNA
XM-005064440.4	-0,795072548685247	5,95951746040823	9,51756139155543	0,00597139516778537	0,217928025774005	XM_005064440.4	sphingolipid transporter 1 (putative) (Spns1), mRNA
XM-040753747.1	0,487742918897245	0,454737108372532	20,3236239774003	0,0059769340840774	0,217928025774005	XM_040753747.1	zinc finger protein 740 (Znf740), transcript variant X1, mRNA
XM-040752206.1	1,21415220532327	1,01711259537297	9,51074398257214	0,00598622869022056	0,217928025774005	XM_040752206.1	histone H4 (LOC101843531), mRNA
XM-013121667.3	-0,443356165253805	3,76865885722366	10,922547875547	0,00599209560819371	0,217928025774005	XM_013121667.3	nuclear factor, erythroid 2 like 2 (Nfe2l2), transcript variant X5, mRNA
XR-001196754.3	-0,807398989181033	0,647236673095379	10,9221338905718	0,00599280363974121	0,217928025774005	XR_001196754.3	uncharacterized LOC106021505 (LOC106021505), ncRNA
XM-040753895.1	0,87601132598592	1,24234007591743	10,9200494559048	0,00599637009973318	0,217928025774005	XM_040753895.1	histone deacetylase 7 (Hdac7), transcript variant X6, mRNA
XM-021227136.2	0,376012470782076	2,75658802672853	9,50528414973585	0,00599813798021956	0,217928025774005	XM_021227136.2	helicase with zinc finger (Helz), transcript variant X4, mRNA
XM-040748475.1	0,34201107657651	2,3904917514796	9,50520597477696	0,00599830869144733	0,217928025774005	XM_040748475.1	PWWP domain containing 2A (Pwwp2a), transcript variant X2, mRNA
XM-013121674.3	0,569968479021428	6,21636083395211	9,49656380846888	0,0060172140896323	0,21847115771588	XM_013121674.3	serine/arginine repetitive matrix 2 (Srrm2), transcript variant X1, mRNA
XM-021224638.2	1,25293120828706	-1,08915001203361	10,8987434442288	0,00603296728087032	0,218899201786322	XM_021224638.2	synaptotagmin like 3 (Sytl3), transcript variant X7, mRNA
XM-040749136.1	0,662197633642571	2,51543710602022	10,8962703790956	0,00603723213843086	0,218910116620293	XM_040749136.1	SMG6 nonsense mediated mRNA decay factor (Smg6), transcript variant X2, mRNA
XM-040749367.1	0,579747664439893	1,03288428179253	10,8912312739717	0,00604593310417295	0,218985966325382	XM_040749367.1	acetyl-CoA carboxylase alpha (Acaca), transcript variant X3, mRNA
XM-040731104.1	0,329997210074666	5,81177754229658	9,48289346585104	0,00604725479223179	0,218985966325382	XM_040731104.1	protein phosphatase 1 catalytic subunit gamma (Ppp1cc), mRNA
XM-040730728.1	0,522671275038922	0,293268036204386	17,610344061644	0,00605158347610914	0,218999112637386	XM_040730728.1	zinc finger protein 512 (Znf512), transcript variant X3, mRNA
XM-005085729.4	-0,611642456222999	1,52152412096166	9,47399183089779	0,00606690608242908	0,219330495011351	XM_005085729.4	solute carrier family 9 member A7 (Slc9a7), transcript variant X1, mRNA
XM-013116258.3	0,395192388937788	1,82173853375865	9,4731881287375	0,00606868383994902	0,219330495011351	XM_013116258.3	aldehyde dehydrogenase 18 family member A1 (Aldh18a1), transcript variant X1, mRNA
XR-005880193.1	1,32355016540875	-0,141784142065178	10,8721483911607	0,00607901646197695	0,219436304338857	XR_005880193.1	uncharacterized LOC110340806 (LOC110340806), transcript variant X2, ncRNA
XM-005083283.4	2,22494849883786	-0,323132251072011	9,46827747837514	0,00607955862738033	0,219436304338857	XM_005083283.4	leucine rich repeat and Ig domain containing 3 (Lingo3), transcript variant X2, mRNA
XM-040754576.1	-0,679385014172171	0,333596851471898	10,8673410667095	0,00608738410649113	0,219575244870585	XM_040754576.1	G protein-coupled receptor 160 (Gpr160), transcript variant X7, mRNA
XM-005074183.4	-0,62205542137877	13,678382167748	9,45560804927549	0,00610771593423899	0,219706917881861	XM_005074183.4	thymosin beta 4 X-linked (Tmsb4x), transcript variant X1, mRNA
XM-040732130.1	0,465882118066272	2,38058759903931	9,45418302557652	0,00611089207855112	0,219706917881861	XM_040732130.1	pericentrin (Pcnt), transcript variant X1, mRNA
XM-021232684.2	0,581367146256362	1,73980184713081	10,8534460850011	0,00611164557584848	0,219706917881861	XM_021232684.2	NIPA like domain containing 3 (Nipal3), transcript variant X3, mRNA
XM-040754146.1	-0,491422304650746	0,855466549434084	10,8517872132982	0,00611454961269662	0,219706917881861	XM_040754146.1	MAF bZIP transcription factor F (Maff), transcript variant X2, mRNA
XM-040745621.1	-0,447548750119347	3,78777516628982	10,8499952123376	0,00611768851988141	0,219706917881861	XM_040745621.1	nuclear factor, erythroid 2 like 2 (Nfe2l2), transcript variant X4, mRNA
XM-013110480.3	-0,61085739818627	1,05454963166105	10,8464476956174	0,00612390798426331	0,219706917881861	XM_013110480.3	calcium/calmodulin dependent protein kinase I (Camk1), transcript variant X2, mRNA
XM-040747689.1	0,353894198925453	4,91627561653574	9,44712277162014	0,00612665541303227	0,219706917881861	XM_040747689.1	WAPL cohesin release factor (Wapl), transcript variant X2, mRNA
XM-021224634.2	1,25293584408183	-1,09722513140027	10,8443351213476	0,00612761523657472	0,219706917881861	XM_021224634.2	synaptotagmin like 3 (Sytl3), transcript variant X4, mRNA
XM-021224636.2	1,25293584408183	-1,09722513140027	10,8443351213476	0,00612761523657472	0,219706917881861	XM_021224636.2	synaptotagmin like 3 (Sytl3), transcript variant X5, mRNA
XM-005073031.4	0,235954614696897	2,87577617697152	9,44526122243713	0,00613081921729589	0,219706917881861	XM_005073031.4	adaptor related protein complex 1 subunit gamma 1 (Ap1g1), transcript variant X1, mRNA
XM-005064079.4	-0,681214037942738	4,37578076146842	9,44116697639041	0,00613998809141074	0,219799468635683	XM_005064079.4	transmembrane protein 134 (Tmem134), transcript variant X1, mRNA
XM-021226676.2	-0,422035729077139	1,50607560871499	10,8365145139642	0,00614136209084563	0,219799468635683	XM_021226676.2	transmembrane and coiled-coil domains 6 (Tmco6), transcript variant X2, mRNA
XM-040745351.1	-0,496479938009069	0,526373570304283	10,8311628084461	0,00615078995738224	0,219994316454972	XM_040745351.1	formin like 2 (Fmnl2), transcript variant X7, mRNA
XM-040736595.1	-1,34014458640173	4,02946771735093	9,43189133320539	0,00616081706701021	0,220210331202959	XM_040736595.1	phospholipase A2 group XV (Pla2g15), transcript variant X3, mRNA
XM-040758141.1	1,25293816429578	-1,10126817079017	10,8194072031933	0,0061715587717674	0,220381310513433	XM_040758141.1	synaptotagmin like 3 (Sytl3), transcript variant X8, mRNA
XM-040740210.1	-0,626883222804336	3,06467739208644	9,42622410424626	0,0061735819093923	0,220381310513433	XM_040740210.1	testis expressed 264, ER-phagy receptor (Tex264), transcript variant X9, mRNA
XM-040744353.1	-1,71383448361046	-1,29597899772294	10,8128086949572	0,00618325238790819	0,220583934024446	XM_040744353.1	T-complex protein 1 subunit epsilon-like (LOC101825776), mRNA
XM-005083961.4	0,566863940250415	3,15563462175844	9,41711842172531	0,00619415330572737	0,220708003215996	XM_005083961.4	DBF4 zinc finger (Dbf4), transcript variant X1, mRNA
XM-040732150.1	-0,390797430157918	2,87201422310155	10,8063499608156	0,00619472339897134	0,220708003215996	XM_040732150.1	small integral membrane protein 29 (Smim29), transcript variant X2, mRNA
XM-021227358.2	1,02136941209931	0,477733830391528	9,41419943883457	0,00620076398747259	0,220712951821192	XM_021227358.2	SH3 and multiple ankyrin repeat domains 2 (Shank2), mRNA
XR-005873887.1	-0,790945467986834	-0,872169510487948	14,1133006103594	0,0062039783469357	0,220712951821192	XR_005873887.1	uncharacterized LOC106021205 (LOC106021205), transcript variant X1, ncRNA
XM-040749315.1	-0,553018346323504	0,0473561502942684	10,7995359675052	0,0062068523500346	0,220712951821192	XM_040749315.1	schlafen family member 12-like (LOC121141437), transcript variant X5, mRNA
XM-040740667.1	0,372968434864411	4,57830664023396	9,40589512715446	0,00621961399762186	0,220940405195523	XM_040740667.1	apoptotic chromatin condensation inducer 1 (Acin1), mRNA
XM-021230906.2	-0,597237838048791	2,81049248496717	10,7914674070227	0,00622125036359261	0,220940405195523	XM_021230906.2	ATP binding cassette subfamily A member 1 (Abca1), transcript variant X1, mRNA
XM-040756475.1	0,542080143252612	0,355926373628699	10,7886149954906	0,00622634971524059	0,220979393749644	XM_040756475.1	erythrocyte membrane protein band 4.1 (Epb41), transcript variant X12, mRNA
XM-040730229.1	-0,616802983511017	0,720354378914734	10,7829662937663	0,00623646251842237	0,221163074409122	XM_040730229.1	solute carrier family 35 member F2 (Slc35f2), transcript variant X2, mRNA
XM-040751134.1	4,12433366354814	1,17414795923433	15,9328122234829	0,00623953480243031	0,221163074409122	XM_040751134.1	YdjC chitooligosaccharide deacetylase homolog (Ydjc), transcript variant X1, mRNA
XM-040753748.1	0,485539563235692	0,450691912734908	17,6005615254481	0,00625608972576189	0,221607632466629	XM_040753748.1	zinc finger protein 740 (Znf740), transcript variant X6, mRNA
XM-005069962.4	0,828905484950423	7,733139736083	10,7688143442565	0,00626188303455226	0,221609845441981	XM_005069962.4	ribosomal protein L38 (Rpl38), transcript variant X2, mRNA
XM-040734324.1	-0,61344903153391	1,87149147760669	10,7675399839533	0,00626417805184217	0,221609845441981	XM_040734324.1	CEA cell adhesion molecule 1 (Ceacam1), transcript variant X7, mRNA
XM-040728786.1	0,38202780971982	2,41444738365468	9,38248121629345	0,00627310629931349	0,221735138412957	XM_040728786.1	ubinuclein 2 (Ubn2), transcript variant X4, mRNA
XR-005878807.1	-0,819487912741998	-0,500250284686501	10,7596972471007	0,00627832384329225	0,221735138412957	XR_005878807.1	uncharacterized LOC110341598 (LOC110341598), transcript variant X2, ncRNA
XM-005080102.4	0,324381044724123	6,03267534983357	9,37958213855879	0,00627976525564727	0,221735138412957	XM_005080102.4	heparin binding growth factor (Hdgf), mRNA
XR-005878843.1	0,649465514685087	0,626918734321529	10,7517364212198	0,00629272084607684	0,222007647440853	XR_005878843.1	uncharacterized LOC110341608 (LOC110341608), ncRNA
XM-040752673.1	-0,446290006023387	1,49938344315974	9,37273528807737	0,00629552324881166	0,222007647440853	XM_040752673.1	casein kinase 1, epsilon (Csnk1e), transcript variant X6, mRNA
XM-040749406.1	-0,411859235622899	3,43603091424018	10,7467792010578	0,00630170538926361	0,222068642511363	XM_040749406.1	ring finger protein, transmembrane 1 (Rnft1), transcript variant X2, mRNA
XM-040728231.1	1,45964873289192	-0,0124104377177012	10,7440558348306	0,00630664764443734	0,222068642511363	XM_040728231.1	Scm polycomb group protein like 4 (Scml4), transcript variant X2, mRNA
XM-021226677.2	-0,420611955894488	1,49576956219639	10,7421920997961	0,0063100324879405	0,222068642511363	XM_021226677.2	transmembrane and coiled-coil domains 6 (Tmco6), transcript variant X5, mRNA
XM-040753855.1	1,3669882862163	-0,255364939911729	10,7403732628879	0,00631333783758582	0,222068642511363	XM_040753855.1	peripherin (Prph), transcript variant X4, mRNA
XM-040754712.1	0,305558566492393	1,93496474615131	9,36134020881664	0,00632184681264558	0,222226396169026	XM_040754712.1	bromodomain adjacent to zinc finger domain 2A (Baz2a), transcript variant X3, mRNA
XM-040728891.1	0,353109580470535	4,30829064445318	9,35165101925184	0,00634432619754765	0,22287472642072	XM_040728891.1	B double prime 1, subunit of RNA polymerase III transcription initiation factor IIIB (Bdp1), transcript variant X1, mRNA
XM-040755717.1	0,761717721537499	1,66595321322701	10,720763813463	0,00634910273701584	0,222900730800358	XM_040755717.1	cytidine monophosphate-N-acetylneuraminic acid hydroxylase (LOC101827296), transcript variant X11, mRNA
XM-005064405.4	-0,550399391239311	7,30588451955752	9,34390153752208	0,00636236952525297	0,223224583648393	XM_005064405.4	aldolase, fructose-bisphosphate A (Aldoa), transcript variant X2, mRNA
XM-040757632.1	0,369146611602734	1,39808667895543	10,706717039012	0,00637486777390164	0,223241461695024	XM_040757632.1	myotubularin related protein 12 (Mtmr12), transcript variant X3, mRNA
XM-040756323.1	0,332534312340809	1,582257666547	14,6342027178856	0,00637551111428534	0,223241461695024	XM_040756323.1	ubiquitin specific peptidase 48 (Usp48), transcript variant X3, mRNA
XM-013112614.3	-0,486551028817245	0,595366927130527	10,7041974006468	0,0063795022967559	0,223241461695024	XM_013112614.3	formin like 2 (Fmnl2), transcript variant X9, mRNA
XM-040751814.1	-0,539477969304974	1,48904304259221	10,7009338316128	0,00638551103429554	0,223241461695024	XM_040751814.1	TRAF interacting protein with forkhead associated domain (Tifa), transcript variant X5, mRNA
XM-040734805.1	-0,29363155460694	1,74797835571184	10,6975638568809	0,00639172262802068	0,223241461695024	XM_040734805.1	target of myb1 membrane trafficking protein (Tom1), transcript variant X2, mRNA
XM-005071885.4	0,381646031778526	2,16163830851358	9,33086855255607	0,00639284375893746	0,223241461695024	XM_005071885.4	ZFP62 zinc finger protein (Zfp62), transcript variant X1, mRNA
XM-040744492.1	0,891053578225901	-0,4339858832746	9,32771777716414	0,00640023543266196	0,223241461695024	XM_040744492.1	Rho GTPase activating protein 19 (Arhgap19), transcript variant X1, mRNA
XM-021226430.2	-0,44448169741675	0,987457531820925	9,32745970660256	0,00640084128462507	0,223241461695024	XM_021226430.2	cytoplasmic polyadenylation element binding protein 2 (Cpeb2), transcript variant X2, mRNA
XM-005086107.4	-0,801170136864268	1,43288576632026	10,6922730503416	0,00640148899230244	0,223241461695024	XM_005086107.4	nucleoredoxin like 1 (Nxnl1), mRNA
XM-040755928.1	0,521911235642711	0,561497681032463	10,6891997424148	0,00640717006129105	0,223241461695024	XM_040755928.1	kinesin family member 13A (Kif13a), transcript variant X6, mRNA
XM-013123787.3	-0,801228939022114	5,83804111419629	9,32470266176735	0,00640731777463808	0,223241461695024	XM_013123787.3	Fc fragment of IgG receptor Ia (Fcgr1a), transcript variant X1, mRNA
XM-005084409.4	1,02443527083015	-0,792255878846428	10,6844517382585	0,00641595843340069	0,223365766767831	XM_005084409.4	amyloid beta precursor protein binding family A member 2 (Apba2), transcript variant X2, mRNA
XM-005077974.4	-0,503778759349035	3,29350728364187	9,31974802448457	0,00641897493590736	0,223365766767831	XM_005077974.4	acyl-CoA thioesterase 9 (Acot9), transcript variant X4, mRNA
XM-040746341.1	-0,358726218090908	2,63667042455479	10,6805230872423	0,00642324087384316	0,22337345970851	XM_040746341.1	transmembrane protein 230 (Tmem230), transcript variant X4, mRNA
XR-005873352.1	-0,77233769408823	0,361037205803522	10,6698091778534	0,00644315015500112	0,223653062281268	XR_005873352.1	polynucleotide kinase 3'-phosphatase (LOC101830646), transcript variant X2, misc_RNA
XM-040744779.1	0,423599518732425	1,87790832760036	10,6658826205418	0,00645046480318112	0,223653062281268	XM_040744779.1	N-alpha-acetyltransferase 10, NatA catalytic subunit (Naa10), transcript variant X2, mRNA
XM-040737961.1	-1,70387574476841	0,143602752540166	10,6658684175237	0,00645049127911543	0,223653062281268	XM_040737961.1	solute carrier family 2 member 3 (Slc2a3), transcript variant X1, mRNA
XM-040746087.1	0,630869547043911	1,0858976293941	9,3029779044056	0,00645860715217297	0,223653062281268	XM_040746087.1	SWI/SNF related, matrix associated, actin dependent regulator of chromatin, subfamily a, member 2 (Smarca2), transcript variant X10, mRNA
XM-040742907.1	0,590246834185913	1,4723338713365	9,89655336426815	0,0064608081659986	0,223653062281268	XM_040742907.1	spectrin repeat containing nuclear envelope protein 2 (Syne2), transcript variant X1, mRNA
XM-040739785.1	0,392750743885139	3,19200465329457	9,30098388007293	0,006463337681865	0,223653062281268	XM_040739785.1	SAFB like transcription modulator (Sltm), transcript variant X2, mRNA
XM-005070278.4	-0,688579033447787	2,63233106638908	10,6585338740579	0,00646418064167561	0,223653062281268	XM_005070278.4	renin binding protein (LOC101825656), transcript variant X1, mRNA
XM-013125497.3	0,570101696634552	2,56239855188367	10,6584001397138	0,00646443056178139	0,223653062281268	XM_013125497.3	solute carrier family 1 member 5 (Slc1a5), transcript variant X2, mRNA
XM-040744309.1	0,294155383825794	2,42449216514816	10,6546681902668	0,00647140931501771	0,223653062281268	XM_040744309.1	ATRX chromatin remodeler (Atrx), transcript variant X7, mRNA
XR-002382698.2	-0,872749657708535	-0,618725576200296	10,6544699516093	0,00647178026809841	0,223653062281268	XR_002382698.2	uncharacterized LOC110340869 (LOC110340869), ncRNA
XM-005066614.4	-0,657806905562445	1,63511687333039	10,6456119224208	0,00648838122033321	0,22408653190224	XM_005066614.4	RNA binding protein, mRNA processing factor (Rbpms), transcript variant X5, mRNA
XM-040747103.1	-0,479288689802498	2,34570177378108	10,6362881860635	0,00650590878523246	0,224551441722298	XM_040747103.1	syntaxin 3 (Stx3), transcript variant X2, mRNA
XM-013111034.3	-0,572689492130388	2,41552725358167	9,27650767959882	0,00652171976805169	0,224831147561004	XM_013111034.3	BCDIN3 domain containing RNA methyltransferase (Bcdin3d), mRNA
XM-040756371.1	-0,369592327293295	7,63684671707819	9,27632605040877	0,00652215519326251	0,224831147561004	XM_040756371.1	transmembrane protein 50A (Tmem50a), mRNA
XM-021232682.2	0,555580518618483	2,51330556626187	9,27031008751319	0,00653659578255176	0,225188375231215	XM_021232682.2	NIPA like domain containing 3 (Nipal3), transcript variant X1, mRNA
XM-021232681.2	0,404971282113222	3,82508548273485	9,26468263190427	0,00655013609086075	0,22551416177163	XM_021232681.2	RCAN family member 3 (Rcan3), mRNA
XM-040739992.1	-0,714166019628327	3,02055147189721	10,6082230538383	0,00655900321738064	0,225678749954285	XM_040739992.1	neutrophilic granule protein-like (LOC121137539), mRNA
XM-040753339.1	-0,382981286542126	4,95105087590531	9,25886175842409	0,00656417470563005	0,225716054759473	XM_040753339.1	transmembrane BAX inhibitor motif containing 1 (Tmbim1), transcript variant X1, mRNA
XR-005880934.1	-0,397014459851961	1,2681086462138	10,6008498477174	0,0065730360107309	0,225841746382804	XR_005880934.1	F-box/WD repeat-containing protein 12 (LOC101832949), transcript variant X1, misc_RNA
XM-040754573.1	-0,720953436361289	1,07419207986883	10,5984910985323	0,00657753262778865	0,225841746382804	XM_040754573.1	G protein-coupled receptor 160 (Gpr160), transcript variant X4, mRNA
XM-013118388.3	0,311317629880603	4,40115197336176	9,25165163560848	0,0065816104184181	0,225841746382804	XM_013118388.3	zinc finger protein 830 (Znf830), mRNA
XM-021228376.2	0,534853697420015	2,47229908362534	9,25058744449912	0,00658418824562354	0,225841746382804	XM_021228376.2	MOB kinase activator 3C (Mob3c), transcript variant X1, mRNA
XM-040755919.1	0,4129237414642	2,08199447056133	10,5904049648034	0,00659297501326833	0,226002763583321	XM_040755919.1	family with sequence similarity 8 member A1 (Fam8a1), transcript variant X2, mRNA
XM-040751334.1	-0,507996434641295	6,61407898320712	9,24314620098099	0,00660224492627037	0,226047637694712	XM_040751334.1	actin related protein 2/3 complex subunit 1A (Arpc1a), transcript variant X1, mRNA
XM-040743199.1	-0,324824319254997	2,17963393666485	10,5854437281045	0,00660247065771351	0,226047637694712	XM_040743199.1	patatin like phospholipase domain containing 8 (Pnpla8), transcript variant X5, mRNA
XM-040749629.1	0,409192989156742	2,88102372116683	9,24043969351814	0,00660882614105068	0,226125040156991	XM_040749629.1	cyclin dependent kinase 12 (Cdk12), transcript variant X1, mRNA
XM-040756013.1	-0,76386732724345	-1,07588771811675	10,5719312367388	0,00662841434491185	0,226654832064032	XM_040756013.1	tetraspanin 17 (Tspan17), transcript variant X2, mRNA
XM-040747189.1	-0,760697331528176	-0,34288077828341	10,5656868480336	0,00664044370466698	0,226925657887704	XM_040747189.1	OCIA domain containing 2 (Ociad2), transcript variant X1, mRNA
XM-040736876.1	0,293579464114259	4,00505324727508	9,21407527992884	0,00667331873892788	0,227896695767572	XM_040736876.1	splicing factor 3b subunit 3 (Sf3b3), transcript variant X1, mRNA
XM-040755152.1	0,433531607274015	1,67381070366293	10,5467336305407	0,0066771123741839	0,227896695767572	XM_040755152.1	thymine DNA glycosylase (Tdg), transcript variant X6, mRNA
XM-005082287.4	0,586275101020147	2,97134528320115	9,21005275493663	0,00668322021539534	0,227911851785388	XM_005082287.4	LIM domain containing 1 (Limd1), transcript variant X1, mRNA
XM-040754854.1	-0,839418684628136	1,16842370936953	10,5385675299233	0,00669298424699844	0,227911851785388	XM_040754854.1	transmembrane protein 19 (LOC101830095), transcript variant X2, mRNA
XM-013112237.3	1,18690810236877	2,11951299121138	10,5378369456417	0,00669440638147306	0,227911851785388	XM_013112237.3	BAF chromatin remodeling complex subunit BCL11B (Bcl11b), transcript variant X4, mRNA
XM-005071833.3	-1,87916609471368	-1,1957799531027	10,5360974911987	0,00669779377655337	0,227911851785388	XM_005071833.3	NME/NM23 family member 8 (Nme8), transcript variant X1, mRNA
XM-040751782.1	1,30437843763519	0,345371176710518	9,20398314221361	0,00669819164580046	0,227911851785388	XM_040751782.1	lymphoid enhancer binding factor 1 (Lef1), transcript variant X3, mRNA
XM-040755059.1	-0,910247520835361	-0,36944593907126	10,5328148737772	0,0067041917740881	0,227975545894237	XM_040755059.1	endogenous retrovirus group K member 19 Env polyprotein (LOC121143316), transcript variant X2, mRNA
XM-040756382.1	0,91857807992394	-0,529014378295749	10,5301052009215	0,00670947845830418	0,228014915927009	XM_040756382.1	platelet activating factor acetylhydrolase 2 (Pafah2), transcript variant X2, mRNA
XM-040754964.1	0,688823671436599	0,810478305721583	10,5220879663844	0,00672514899685581	0,228370052203416	XM_040754964.1	diaphanous related formin 3 (Diaph3), transcript variant X2, mRNA
XM-040747718.1	-0,511506938559229	0,271916472897126	14,9189928853085	0,00672819924190493	0,228370052203416	XM_040747718.1	mitogen-activated protein kinase 8 (Mapk8), transcript variant X3, mRNA
XM-021232108.2	-0,577937296968659	2,51264395363836	9,18312497261574	0,00674992671003375	0,228462405343756	XM_021232108.2	F-box and leucine rich repeat protein 15 (Fbxl15), transcript variant X1, mRNA
XM-040754150.1	-0,497540581054121	0,816091548059814	10,5086247945065	0,00675156061401234	0,228462405343756	XM_040754150.1	MAF bZIP transcription factor F (Maff), transcript variant X6, mRNA
XM-005079604.4	0,547883985929509	2,67609760945358	9,17991567247942	0,00675792631550885	0,228462405343756	XM_005079604.4	NIPA like domain containing 3 (Nipal3), transcript variant X4, mRNA
XM-040730745.1	0,396758306305383	3,56526668022269	9,17913472516064	0,00675987452948546	0,228462405343756	XM_040730745.1	ATPase family AAA domain containing 2B (Atad2b), transcript variant X2, mRNA
XM-013113073.3	-1,01749433053486	-0,29984207563994	10,5018759792693	0,00676484586676845	0,228462405343756	XM_013113073.3	pleckstrin and Sec7 domain containing (Psd), transcript variant X2, mRNA
XM-013113076.3	-1,01749433053486	-0,29984207563994	10,5018759792693	0,00676484586676845	0,228462405343756	XM_013113076.3	pleckstrin and Sec7 domain containing (Psd), transcript variant X1, mRNA
XM-040743612.1	-1,01749433053486	-0,29984207563994	10,5018759792693	0,00676484586676845	0,228462405343756	XM_040743612.1	pleckstrin and Sec7 domain containing (Psd), transcript variant X5, mRNA
XM-013126066.3	1,10214162531162	2,68509871845408	9,17532662100742	0,00676938351240318	0,228462405343756	XM_013126066.3	GTPase, IMAP family member 6 (Gimap6), mRNA
XM-021222802.2	-0,811678129371054	1,76532539702327	10,4991377381861	0,00677024489825652	0,228462405343756	XM_021222802.2	C-type lectin domain containing 5A (Clec5a), transcript variant X1, mRNA
XM-005068966.4	-0,478972153418445	0,610017954379743	10,4981010516017	0,00677229026415561	0,228462405343756	XM_005068966.4	formin like 2 (Fmnl2), transcript variant X10, mRNA
XM-013112715.3	0,287647221478699	1,95182041516486	11,401119228733	0,00679846673770918	0,229065605322301	XM_013112715.3	ankyrin repeat and KH domain-containing protein 1 (LOC101832879), transcript variant X3, mRNA
XM-013112712.3	0,287647063804625	1,95432704123898	11,3492581397713	0,00679846673770918	0,229065605322301	XM_013112712.3	ankyrin repeat and KH domain-containing protein 1 (LOC101832879), transcript variant X1, mRNA
XM-040753008.1	-0,646419054853726	3,1950329891238	10,47939218559	0,00680932707467927	0,229291633153712	XM_040753008.1	glypican 1 (Gpc1), transcript variant X2, mRNA
XM-040739784.1	0,409598278661735	3,32992563194737	9,1554733760406	0,00681920012132153	0,229392032627215	XM_040739784.1	SAFB like transcription modulator (Sltm), transcript variant X1, mRNA
XM-040743120.1	0,257542408448141	2,91053605372834	9,15332277406576	0,00682462100715916	0,229392032627215	XM_040743120.1	HECT domain E3 ubiquitin protein ligase 1 (Hectd1), transcript variant X4, mRNA
XM-040746928.1	0,344245233001648	2,78995663907182	9,15326361186728	0,0068247702014797	0,229392032627215	XM_040746928.1	adducin 1 (Add1), transcript variant X4, mRNA
XM-021223220.2	0,525455912624437	0,888167720342257	9,14978499259119	0,00683354892944623	0,229547388126362	XM_021223220.2	mutL homolog 3 (Mlh3), transcript variant X1, mRNA
XM-013111916.3	0,309477575709267	1,99649588709082	10,4583265927267	0,00685131328832663	0,230004209747447	XM_013111916.3	nuclear transcription factor Y subunit beta (Nfyb), transcript variant X2, mRNA
XR-005880805.1	1,05652721372171	-0,812879395594314	10,4511119231321	0,00686576254391106	0,230330713044898	XR_005880805.1	uncharacterized LOC110340201 (LOC110340201), transcript variant X2, ncRNA
XM-040734476.1	-0,83899887981039	5,32520590698553	10,4493080774705	0,00686938078344463	0,230330713044898	XM_040734476.1	phospholipase D family member 3 (Pld3), transcript variant X4, mRNA
XM-005066464.4	0,768810377933266	4,24888846852483	9,13079527725547	0,00688169446762593	0,230603577233115	XM_005066464.4	H1.2 linker histone, cluster member (H1-2), mRNA
XM-040755698.1	1,24655969849158	0,518311365586176	9,12662004349446	0,00689233081121249	0,230604954460692	XM_040755698.1	histone H4 (LOC110340250), mRNA
XM-013115934.3	-0,819817809042714	2,26357110378546	9,12602850977303	0,0068938392168872	0,230604954460692	XM_013115934.3	mitochondrial inner membrane protein MPV17 (Mpv17), transcript variant X4, mRNA
XM-040755680.1	0,85840246073025	4,07733214466142	9,12178553204046	0,00690466957273846	0,230604954460692	XM_040755680.1	histone H2A type 1-B (LOC121143553), mRNA
XM-013126209.3	0,385044457271045	4,22349157140248	10,4254819943954	0,00691738220883117	0,230604954460692	XM_013126209.3	2',3'-cyclic nucleotide 3' phosphodiesterase (LOC101830936), transcript variant X2, mRNA
XM-013121155.3	-0,321586088989672	4,18885225715071	9,11515325944482	0,00692163673565629	0,230604954460692	XM_013121155.3	transmembrane protein 106B (Tmem106b), transcript variant X1, mRNA
XM-013116256.3	-2,83442950403902	2,32697583492971	10,4210149049783	0,00692642549073814	0,230604954460692	XM_013116256.3	60S ribosomal protein L15 (LOC101838491), mRNA
XM-040728986.1	1,88375354749703	0,618262794854174	9,11035667753941	0,00693393668528337	0,230604954460692	XM_040728986.1	cardiomyopathy associated 5 (Cmya5), mRNA
XM-040736536.1	1,1442273692414	0,723308195426758	10,4169686463089	0,0069346287723829	0,230604954460692	XM_040736536.1	capping protein regulator and myosin 1 linker 2 (Carmil2), transcript variant X1, mRNA
XR-005881372.1	-0,798948651177476	4,19292373930728	9,1091466245017	0,00693704349348847	0,230604954460692	XR_005881372.1	perilipin 2 (Plin2), transcript variant X2, misc_RNA
XM-040728402.1	0,676621487731527	-0,251909256906265	11,0318591981065	0,00693718303968766	0,230604954460692	XM_040728402.1	interaction protein for cytohesin exchange factors 1 (Ipcef1), transcript variant X4, mRNA
XM-013121952.3	-1,06492049707163	3,31618888849741	10,4155840279323	0,00693743852210042	0,230604954460692	XM_013121952.3	regucalcin (LOC106022119), transcript variant X8, mRNA
XM-013119838.3	0,43230445152231	0,802993569936499	12,3072959617147	0,00693899931769202	0,230604954460692	XM_013119838.3	nuclear receptor coactivator 1 (Ncoa1), transcript variant X1, mRNA
XM-040743359.1	0,470432400373729	3,59647211657798	9,10613930737332	0,00694477150082339	0,230604954460692	XM_040743359.1	programmed cell death 11 (Pdcd11), mRNA
XM-013112731.3	-0,41764935598752	1,50566565357198	10,4113209184375	0,00694609784326238	0,230604954460692	XM_013112731.3	transmembrane and coiled-coil domains 6 (Tmco6), transcript variant X3, mRNA
XM-013110999.3	0,630424366848694	1,02963894444182	10,4066003382355	0,00695570114557794	0,230604954460692	XM_013110999.3	retinoic acid receptor gamma (Rarg), transcript variant X2, mRNA
XM-040750717.1	0,314274206890008	1,654472215249	11,7452513536892	0,0069558641854821	0,230604954460692	XM_040750717.1	BBX high mobility group box domain containing (Bbx), transcript variant X5, mRNA
XM-005080896.4	-0,501826035781097	3,15614013990587	9,1017442043692	0,00695608303111772	0,230604954460692	XM_005080896.4	matrix AAA peptidase interacting protein 1 (Maip1), transcript variant X1, mRNA
XM-040744710.1	-0,42343197621279	2,80986702207443	9,10108178475123	0,00695778966016379	0,230604954460692	XM_040744710.1	myotubularin 1 (Mtm1), transcript variant X1, mRNA
XM-040748728.1	0,708170888538979	0,289439010558257	9,0981617846795	0,00696531819118205	0,230604954460692	XM_040748728.1	coiled-coil domain containing 88B (Ccdc88b), transcript variant X1, mRNA
XM-005067233.4	-1,1764657915514	4,81496781687442	9,09673624710364	0,00696899690443134	0,230604954460692	XM_005067233.4	glycerol-3-phosphate dehydrogenase 1 (Gpd1), mRNA
XM-021229690.2	0,620062055939322	1,07934389575554	10,3987715484272	0,00697166188946595	0,230604954460692	XM_021229690.2	ras homolog family member H (Rhoh), transcript variant X3, mRNA
XM-005083599.4	0,597852604560143	2,0033377642922	9,09495236958566	0,00697360339615665	0,230604954460692	XM_005083599.4	RNA binding motif protein 48 (Rbm48), transcript variant X1, mRNA
XM-013121156.3	-0,31221656345138	4,13853471584112	10,3951393741283	0,00697908143947788	0,230647991270932	XM_013121156.3	transmembrane protein 106B (Tmem106b), transcript variant X2, mRNA
XM-040747566.1	0,83477885660846	1,77640414787373	10,389807500943	0,00698998975485918	0,230653698655801	XM_040747566.1	fragile histidine triad diadenosine triphosphatase (Fhit), transcript variant X6, mRNA
XM-040753218.1	-0,426783352678335	2,79591151502868	9,08798874344763	0,00699161804974578	0,230653698655801	XM_040753218.1	mitochondrial fission factor (Mff), transcript variant X16, mRNA
XM-013113022.3	-0,63478599479295	5,29614796590872	10,3889313190216	0,00699178421609826	0,230653698655801	XM_013113022.3	hexosaminidase subunit alpha (Hexa), transcript variant X1, mRNA
XM-013117871.3	1,05142714088634	-0,168074152891508	9,08621358275874	0,00699621862783786	0,230662195524608	XM_013117871.3	solute carrier family 7 member 6 (Slc7a6), transcript variant X1, mRNA
XM-040756324.1	0,328606941787754	1,57524415579694	14,4069289101651	0,00703066624803515	0,231543197300942	XM_040756324.1	ubiquitin specific peptidase 48 (Usp48), transcript variant X4, mRNA
XR-002383537.2	-0,529832048402061	0,221313737177445	10,3696907903854	0,00703132590673764	0,231543197300942	XR_002383537.2	PIGB opposite strand 1 (Pigbos1), transcript variant X5, misc_RNA
XM-005083164.4	0,345718801819512	2,19328521936864	9,0679219307494	0,00704382122519568	0,231816438224199	XM_005083164.4	PDS5 cohesin associated factor B (Pds5b), transcript variant X3, mRNA
XM-040734475.1	-0,836143744138429	5,32899756276618	10,3588070097354	0,00705380927465072	0,232006887065701	XM_040734475.1	phospholipase D family member 3 (Pld3), transcript variant X3, mRNA
XM-040756417.1	0,850834722535999	-0,112688516984075	10,352532901618	0,00706680834400806	0,232273634260311	XM_040756417.1	synaptotagmin like 1 (Sytl1), transcript variant X2, mRNA
XM-040746340.1	-0,348717970968858	2,64533863453843	10,350834812761	0,007070331363023	0,232273634260311	XM_040746340.1	transmembrane protein 230 (Tmem230), transcript variant X3, mRNA
XM-040746851.1	0,344724107310573	1,28293480372697	11,8402078784756	0,00707597640065618	0,232320880350676	XM_040746851.1	eukaryotic translation initiation factor 4E nuclear import factor 1 (Eif4enif1), transcript variant X3, mRNA
XR-005874802.1	0,647019650667806	-0,20456571482097	17,699691820918	0,00708523675883317	0,232478375630487	XR_005874802.1	centrosomal protein 162 (Cep162), transcript variant X2, misc_RNA
XM-013118806.3	0,506770761938401	0,40589699217396	12,2896431477623	0,00708919282489028	0,232478375630487	XM_013118806.3	coiled-coil domain containing 66 (Ccdc66), transcript variant X1, mRNA
XM-040730053.1	0,773743784668191	0,698011228929577	10,3392367109645	0,00709444892704007	0,232512669167277	XM_040730053.1	interferon stimulated exonuclease gene 20 (Isg20), transcript variant X4, mRNA
XM-040753076.1	0,475936883320785	2,43934114327355	10,3365154827895	0,00710012149202455	0,232560563034142	XM_040753076.1	diacylglycerol kinase delta (Dgkd), transcript variant X2, mRNA
XM-013124902.3	0,811553917425756	0,977053918907324	10,3215529627157	0,00713140674390029	0,2334468322615	XM_013124902.3	TERF1 interacting nuclear factor 2 (Tinf2), transcript variant X3, mRNA
XM-040738329.1	0,548506619115357	0,297703437869916	10,9551012717266	0,00715469513451485	0,234070428974199	XM_040738329.1	RAD18 E3 ubiquitin protein ligase (Rad18), transcript variant X2, mRNA
XM-040749600.1	0,405675352266078	0,924164961589411	10,7824474567802	0,00717679362397051	0,234654381936144	XM_040749600.1	suppressor of cytokine signaling 7 (Socs7), transcript variant X3, mRNA
XM-005080203.4	-1,09291082996318	0,181638008803359	9,01247236173352	0,00719034690259813	0,234958412632591	XM_005080203.4	chromosome unknown C1orf43 homolog (CUNH1orf43), transcript variant X1, mRNA
XR-005874534.1	-1,29545594961064	0,384155329082118	10,2885503102289	0,00720098425192169	0,235069318328674	XR_005874534.1	uncharacterized LOC121137278 (LOC121137278), ncRNA
XR-005871631.1	-0,774822609893579	1,0914815484934	10,2879514022125	0,00720225421215623	0,235069318328674	XR_005871631.1	uncharacterized LOC106021494 (LOC106021494), transcript variant X2, ncRNA
XM-005081875.4	0,464267048435324	1,56007802854598	8,99907118251401	0,0072262678174797	0,23571377079297	XM_005081875.4	HAUS augmin like complex subunit 5 (Haus5), mRNA
XM-040751783.1	1,20518183473355	1,23633082466587	8,99266108213596	0,00724352040216671	0,236137054716207	XM_040751783.1	lymphoid enhancer binding factor 1 (Lef1), transcript variant X4, mRNA
XM-040743064.1	0,521014726434873	0,897685519349316	9,2317477452235	0,00726268820494899	0,236495665027234	XM_040743064.1	Ral GTPase activating protein catalytic subunit alpha 1 (Ralgapa1), transcript variant X1, mRNA
XM-013123875.3	-0,862532390972605	0,334150334279587	10,2594073366636	0,00726308575775368	0,236495665027234	XM_013123875.3	trafficking protein particle complex subunit 3 (Trappc3), transcript variant X2, mRNA
XM-013115282.3	0,321004352206753	1,62635185315349	10,2536922367796	0,00727533758615159	0,23667393900827	XM_013115282.3	ubiquitin protein ligase E3 component n-recognin 5 (Ubr5), transcript variant X5, mRNA
XM-040754660.1	0,702064052492155	1,89183568362069	8,97806362685284	0,00728298077785013	0,23667393900827	XM_040754660.1	diacylglycerol kinase alpha (Dgka), transcript variant X1, mRNA
XR-005876181.1	-0,715642019833402	-0,536619241770656	10,2478269258554	0,00728793658403282	0,23667393900827	XR_005876181.1	ataxin 3 (Atxn3), transcript variant X11, misc_RNA
XM-040750471.1	0,594969751189456	4,06828399065159	10,2472162579945	0,00728924979768826	0,23667393900827	XM_040750471.1	SON DNA and RNA binding protein (Son), transcript variant X10, mRNA
XM-021223221.2	0,532378683230546	0,726265841650869	10,2449915594648	0,00729403625371254	0,23667393900827	XM_021223221.2	mutL homolog 3 (Mlh3), transcript variant X4, mRNA
XR-005871829.1	0,634428747713021	0,125364281359278	10,2448806238336	0,00729427502882943	0,23667393900827	XR_005871829.1	uncharacterized LOC121134706 (LOC121134706), ncRNA
XM-013111440.3	-1,14253132130786	0,743664397044952	8,96875934428369	0,00730825761287058	0,236988384270796	XM_013111440.3	uncharacterized LOC106020909 (LOC106020909), mRNA
XM-040733702.1	0,563102204855323	3,23901090140545	8,9656831054996	0,00731663631760966	0,237107284477758	XM_040733702.1	poly(rC)-binding protein 2-like (LOC101832585), mRNA
XM-005081204.4	0,290042822189559	4,73035333184668	8,96426170958198	0,00732051137249342	0,237107284477758	XM_005081204.4	non-POU domain containing octamer binding (Nono), mRNA
XM-040749405.1	-0,423614332556972	4,56310627666091	8,95993343010599	0,00733232537883377	0,237350724924218	XM_040749405.1	ring finger protein, transmembrane 1 (Rnft1), transcript variant X1, mRNA
XM-040756153.1	-0,618811415090562	-0,0407545729266228	10,2206279447869	0,00734669617145914	0,237652764497921	XM_040756153.1	cell division cycle 14B (Cdc14b), transcript variant X7, mRNA
XM-040751430.1	0,33187311398841	1,41874200055062	10,2189851295012	0,00735026296107579	0,237652764497921	XM_040751430.1	PDS5 cohesin associated factor B (Pds5b), transcript variant X5, mRNA
XM-013114897.3	1,23837558477638	2,56301532193188	8,9463205751949	0,00736962047840135	0,237855537025921	XM_013114897.3	serotransferrin (LOC101828182), mRNA
XM-013110521.3	-0,554236045018419	2,37018546807702	10,209788134223	0,00737026843463866	0,237855537025921	XM_013110521.3	nuclear factor, interleukin 3 regulated (Nfil3), transcript variant X3, mRNA
XR-001196514.3	-0,553422680025163	0,121653972171708	10,209774964823	0,00737029712660931	0,237855537025921	XR_001196514.3	CASP8 and FADD like apoptosis regulator (Cflar), transcript variant X5, misc_RNA
XM-040735532.1	0,383063640531862	1,42917298682508	10,208184666826	0,00737376284565365	0,237855537025921	XM_040735532.1	zinc finger CCCH-type containing 18 (Zc3h18), transcript variant X4, mRNA
XM-040731602.1	0,367332527473147	1,36437052985913	14,7436298123731	0,00738517080151471	0,237973195542588	XM_040731602.1	spliceosome associated factor 3, U4/U6 recycling protein (Sart3), transcript variant X3, mRNA
XM-040730503.1	0,334757990634302	1,63262122426899	10,200804439279	0,00738987147683143	0,237973195542588	XM_040730503.1	ubiquitin protein ligase E3 component n-recognin 5 (Ubr5), transcript variant X4, mRNA
XM-040738599.1	0,773646829615091	-0,179992672741318	8,93879174458646	0,00739033808408552	0,237973195542588	XM_040738599.1	lysophosphatidic acid receptor 5 (Lpar5), transcript variant X3, mRNA
XM-005073148.4	0,440776822375053	1,58093901596365	8,93204731468187	0,00740895240518801	0,238421401877045	XM_005073148.4	cyclin dependent kinase 10 (Cdk10), transcript variant X2, mRNA
XM-040745371.1	0,303235444234648	3,10836382787934	10,1902901216995	0,00741289198578311	0,238421401877045	XM_040745371.1	cytohesin 1 interacting protein (LOC101827398), transcript variant X5, mRNA
XM-040748130.1	0,455995221670616	0,951138378311967	10,1870157247238	0,0074200782235436	0,238446977982477	XM_040748130.1	ubinuclein 1 (Ubn1), transcript variant X9, mRNA
XR-005876605.1	-0,532174720066576	3,85142445828391	10,1848730276515	0,00742478516052942	0,238446977982477	XR_005876605.1	uncharacterized LOC121139695 (LOC121139695), ncRNA
XM-040754896.1	-0,52109578582051	6,06412164965327	10,1840288157294	0,00742664062961504	0,238446977982477	XM_040754896.1	nucleosome assembly protein 1 like 1 (Nap1l1), transcript variant X4, mRNA
XM-040735652.1	1,15792924629352	5,75429934941258	8,92306232573954	0,00743383190647465	0,238539182570108	XM_040735652.1	complement C5 (LOC101837460), transcript variant X1, mRNA
XM-040746901.1	0,328935761405164	3,21229816389276	10,1759479787585	0,0074444287515968	0,238619181133015	XM_040746901.1	ZFP91 zinc finger protein, atypical E3 ubiquitin ligase (Zfp91), transcript variant X3, mRNA
XM-040755564.1	-0,615532417445113	-0,412699701537995	10,1748686299104	0,00744680846482979	0,238619181133015	XM_040755564.1	aldo-keto reductase family 1 member C13 (LOC101839380), transcript variant X2, mRNA
XM-013112234.3	1,16588332893118	2,13652763738167	10,1737445353344	0,00744928777838109	0,238619181133015	XM_013112234.3	BAF chromatin remodeling complex subunit BCL11B (Bcl11b), transcript variant X2, mRNA
XM-013120399.3	0,799438172830605	0,415711067177836	10,1698059111399	0,00745798247005065	0,238745146692016	XM_013120399.3	polymeric immunoglobulin receptor (Pigr), transcript variant X2, mRNA
XM-005076549.3	-0,839486562067151	2,30131291774819	8,91143647181331	0,00746616247227689	0,238745146692016	XM_005076549.3	BCL2 like 15 (Bcl2l15), mRNA
XM-040734397.1	0,350604602046997	2,14239330569368	10,1659842477149	0,00746643031990007	0,238745146692016	XM_040734397.1	X-ray repair cross complementing 1 (Xrcc1), transcript variant X2, mRNA
XM-005068105.4	-1,07126893877454	2,21466463387828	8,90987631820403	0,00747051306467848	0,238745146692016	XM_005068105.4	sulfotransferase family 1B member 1 (Sult1b1), mRNA
XM-013116913.3	-0,494191085750591	2,43460547137911	10,1575776673795	0,0074850526451509	0,23905391317152	XM_013116913.3	solute carrier family 35 member A5 (Slc35a5), transcript variant X2, mRNA
XM-040750707.1	0,726526821334549	-0,428494133081666	11,6773369793846	0,00748883220677115	0,23905391317152	XM_040750707.1	Cbl proto-oncogene B (Cblb), transcript variant X2, mRNA
XM-040733323.1	-0,453435591475462	4,2869769943083	8,89923662738654	0,00750025810622288	0,239129041281898	XM_040733323.1	UV excision repair protein RAD23 homolog A (LOC121134750), transcript variant X1, mRNA
XM-040728883.1	-0,43108761889382	4,97154719987333	8,89886509305518	0,00750129917869869	0,239129041281898	XM_040728883.1	molybdenum cofactor synthesis 2 (Mocs2), mRNA
XM-005063848.4	0,998424146781008	1,54621924111394	8,89783863750065	0,00750417623753313	0,239129041281898	XM_005063848.4	diacylglycerol lipase alpha (Dagla), mRNA
XM-040736622.1	0,896008467047157	-0,753743608960085	12,3485249457337	0,00753498002744081	0,239762132275108	XM_040736622.1	solute carrier family 7 member 6 (Slc7a6), transcript variant X5, mRNA
XM-040742325.1	0,383918365999159	1,99414737328745	10,1346500452651	0,00753611903345486	0,239762132275108	XM_040742325.1	extended synaptotagmin 2 (Esyt2), transcript variant X4, mRNA
XM-013119508.3	0,635350841464382	1,16164320720202	10,133222226818	0,00753931265801614	0,239762132275108	XM_013119508.3	NLR family CARD domain containing 5 (Nlrc5), transcript variant X3, mRNA
XM-021232615.2	0,584830022282611	0,591120455959957	10,1322849405964	0,00754140996236895	0,239762132275108	XM_021232615.2	phosphatidylinositol-4,5-bisphosphate 3-kinase catalytic subunit delta (Pik3cd), transcript variant X3, mRNA
XM-040736218.1	-0,490706959973131	0,773449431712278	10,1282735410054	0,00755039372803605	0,239804989983159	XM_040736218.1	sialic acid-binding Ig-like lectin 12 (LOC101831711), transcript variant X1, mRNA
XM-005079339.4	-0,686538331406188	5,43681936513961	8,88103783450998	0,00755144280712577	0,239804989983159	XM_005079339.4	angiotensin II receptor associated protein (LOC101838072), mRNA
XM-040744305.1	0,320199148193539	2,42630385420894	10,1130762711134	0,00758454271010099	0,240682725991751	XM_040744305.1	ATRX chromatin remodeler (Atrx), transcript variant X3, mRNA
XM-040743311.1	0,297025154174253	3,64104608779056	10,1113005608748	0,00758854459695424	0,240682725991751	XM_040743311.1	STE20 like kinase (Slk), transcript variant X2, mRNA
XM-040741556.1	1,11137533084107	2,2021361565637	8,86651120730634	0,00759257929881793	0,240682725991751	XM_040741556.1	SET binding protein 1 (Setbp1), mRNA
XM-040747530.1	-0,651487225931021	-0,37499513983659	10,1067501083431	0,00759881115749413	0,240682725991751	XM_040747530.1	Rho GTPase activating protein 24 (Arhgap24), transcript variant X2, mRNA
XM-005070521.4	0,609782899379202	3,23713869469365	8,86352717884297	0,00760106040081623	0,240682725991751	XM_005070521.4	fibronectin 1 (Fn1), transcript variant X8, mRNA
NM-001281338.1	-1,86081164841943	6,53831538972107	8,86206062982818	0,00760523245066649	0,240682725991751	NM_001281338.1	chemokine (C-C motif) ligand 3 (Ccl3), mRNA
NM-001281639.1	-1,83772282528565	1,69950457056443	10,1014725208527	0,00761073861915176	0,240719031789254	NM_001281639.1	Parkinsonism associated deglycase (Park7), mRNA
XM-021232705.2	1,12235964914255	4,56232456079868	8,85745233956345	0,00761835879429441	0,240822121383008	XM_021232705.2	RUNX family transcription factor 3 (Runx3), mRNA
XM-040734320.1	-0,577015501060806	1,91253945623594	10,0924934428545	0,00763108192014219	0,241086308900419	XM_040734320.1	CEA cell adhesion molecule 1 (Ceacam1), transcript variant X2, mRNA
XM-021228059.2	-1,10678129180879	0,757450257334021	10,0884146404881	0,00764034400884845	0,241240913404601	XM_021228059.2	ADAM metallopeptidase domain 8 (Adam8), transcript variant X3, mRNA
XM-040748926.1	-0,253757246531048	3,11161747412107	8,84708566969293	0,00764797995172926	0,241344025631027	XM_040748926.1	nudE neurodevelopment protein 1 like 1 (Ndel1), transcript variant X1, mRNA
XM-021230719.2	0,463774817321046	2,15816340449077	10,0799056667598	0,00765970845785607	0,241576093590316	XM_021230719.2	phosphatidylinositol-4,5-bisphosphate 3-kinase catalytic subunit gamma (Pik3cg), transcript variant X3, mRNA
XM-021223008.2	-0,353861222417351	3,22229716035634	8,84056728723219	0,00766667104557011	0,241657672272011	XM_021223008.2	chromosome unknown C8orf82 homolog (CUNH8orf82), mRNA
XM-040730744.1	0,398708399396657	3,53668877352872	8,8389918291064	0,00767119623063598	0,241662373440183	XM_040730744.1	ATPase family AAA domain containing 2B (Atad2b), transcript variant X1, mRNA
XM-040751124.1	1,32041613603163	3,16116083775347	10,07237281191	0,00767689943738608	0,241704158797155	XM_040751124.1	Ig lambda-3 chain C region (LOC101841371), transcript variant X8, mRNA
XM-040747850.1	0,361406951129253	1,63321695509709	9,94988050562823	0,0077049480747345	0,24227194745877	XM_040747850.1	methyltransferase like 6 (Mettl6), transcript variant X1, mRNA
XM-040729640.1	1,37051462607279	-0,452765673326666	8,82431662072259	0,00771349133670536	0,24227194745877	XM_040729640.1	chromosome unknown C2orf92 homolog (CUNH2orf92), transcript variant X3, mRNA
XM-013112740.3	0,622332721728563	0,0692628210751425	10,055394881644	0,00771581119699749	0,24227194745877	XM_013112740.3	adaptor related protein complex 3 subunit sigma 1 (Ap3s1), transcript variant X3, mRNA
XR-005880938.1	-0,394742227591189	1,21183731188361	10,0507186645715	0,00772656914599844	0,24227194745877	XR_005880938.1	F-box/WD repeat-containing protein 12 (LOC101832949), transcript variant X7, misc_RNA
XM-021234632.2	0,404441800341072	0,824714214939567	10,9759747049127	0,00773762308167731	0,24227194745877	XM_021234632.2	IKAROS family zinc finger 1 (Ikzf1), transcript variant X15, mRNA
XR-005880937.1	-0,380144543766693	1,25660913264844	10,043699540458	0,00774275008094879	0,24227194745877	XR_005880937.1	F-box/WD repeat-containing protein 12 (LOC101832949), transcript variant X6, misc_RNA
XM-040732123.1	-1,38318181934789	8,9534533936834	8,81338515542221	0,0077451658661412	0,24227194745877	XM_040732123.1	H-2 class I histocompatibility antigen, Q10 alpha chain-like (LOC106023121), transcript variant X19, mRNA
XM-040750119.1	-0,499319090627167	2,26618443722616	10,0393844616687	0,00775271716340721	0,24227194745877	XM_040750119.1	probable low-specificity L-threonine aldolase 2 (LOC101842867), transcript variant X1, mRNA
XM-040755870.1	-0,589418834544543	7,89131577998403	8,809665110262	0,00775597799693066	0,24227194745877	XM_040755870.1	transmembrane protein 14C (LOC121143621), mRNA
XM-013119286.3	0,928398381812133	-0,823277957929342	11,5801282285283	0,00776353988042651	0,24227194745877	XM_013119286.3	oxysterol binding protein like 5 (Osbpl5), transcript variant X3, mRNA
XM-013118543.3	0,928400273391317	-0,829912204932701	11,8598036331264	0,00776353988042652	0,24227194745877	XM_013118543.3	oxysterol binding protein like 5 (Osbpl5), transcript variant X4, mRNA
XM-021231002.2	0,928400273391317	-0,829912204932701	11,8598036331264	0,00776353988042652	0,24227194745877	XM_021231002.2	oxysterol binding protein like 5 (Osbpl5), transcript variant X2, mRNA
XM-040741811.1	0,928400273391317	-0,829912204932701	11,8598036331264	0,00776353988042652	0,24227194745877	XM_040741811.1	oxysterol binding protein like 5 (Osbpl5), transcript variant X1, mRNA
XM-040734974.1	0,5631066037871	0,46826408756252	10,032443721718	0,0077687805899333	0,24227194745877	XM_040734974.1	phosphatidylinositol-4,5-bisphosphate 3-kinase catalytic subunit delta (Pik3cd), transcript variant X12, mRNA
XM-013116572.3	-0,291562528471304	3,70877140684815	10,0321463635813	0,00776946965589128	0,24227194745877	XM_013116572.3	glucosamine-6-phosphate deaminase 2 (Gnpda2), transcript variant X2, mRNA
XR-005878122.1	-0,881172880354306	0,441964511795851	13,3880391213631	0,00777037971110904	0,24227194745877	XR_005878122.1	uncharacterized LOC110342990 (LOC110342990), transcript variant X6, misc_RNA
XM-005084462.4	0,581871412951149	3,7046408648096	8,8045375972815	0,00777090849350491	0,24227194745877	XM_005084462.4	Sp4 transcription factor (Sp4), mRNA
XM-040748712.1	-3,36122483990478	0,48690969068554	10,0284280369487	0,00777809215160673	0,24227194745877	XM_040748712.1	protein RoBo-1 (LOC101835401), transcript variant X2, mRNA
XM-040736605.1	0,657303124938689	0,839742992920367	10,028343742862	0,00777828775250614	0,24227194745877	XM_040736605.1	adenosine deaminase tRNA specific 1 (Adat1), transcript variant X2, mRNA
XM-040734806.1	-0,283966729752462	1,76444688149674	10,0254020087685	0,00778511753124946	0,242347987906268	XM_040734806.1	target of myb1 membrane trafficking protein (Tom1), transcript variant X3, mRNA
XM-040738770.1	0,932200355696105	0,385889112444252	10,0201319365225	0,00779737053659089	0,242450532797828	XM_040738770.1	lymphocyte transmembrane adaptor 1 (Lax1), transcript variant X1, mRNA
XM-040754714.1	0,314725370575698	1,87564814579026	10,0189771203873	0,00780005851755003	0,242450532797828	XM_040754714.1	bromodomain adjacent to zinc finger domain 2A (Baz2a), transcript variant X5, mRNA
XM-040737221.1	-0,539300026762577	-0,0409368852560943	10,1253678734159	0,00780158258695026	0,242450532797828	XM_040737221.1	metastasis associated 1 family member 3 (Mta3), transcript variant X5, mRNA
XM-040730246.1	0,512013899527158	2,37517598918454	10,0145070993235	0,007810473287932	0,242590313190527	XM_040730246.1	chromodomain helicase DNA binding protein 2 (Chd2), transcript variant X2, mRNA
XM-005082387.4	0,484684839878638	7,00135598945623	8,78358125844024	0,00783226444208172	0,243130394350489	XM_005082387.4	aldo-keto reductase family 1 member B1 (LOC101840308), mRNA
XM-040747531.1	-0,651484922469372	-0,379730279700398	10,0016470459055	0,00784052702220815	0,243206217123547	XM_040747531.1	Rho GTPase activating protein 24 (Arhgap24), transcript variant X3, mRNA
XM-040733151.1	0,410251701486754	0,774693641046016	10,6266799478335	0,0078435150061031	0,243206217123547	XM_040733151.1	mitochondrial translational initiation factor 2 (Mtif2), transcript variant X8, mRNA
XM-013121696.3	-0,896080246011013	-0,735550965888839	9,99515675916676	0,00785574610339001	0,243444836755695	XM_013121696.3	tissue factor pathway inhibitor (Tfpi), transcript variant X2, mRNA
XM-040728671.1	-0,385881922388326	2,44020941439099	8,77236550519566	0,00786532396750187	0,243444836755695	XM_040728671.1	phosphatidylinositol binding clathrin assembly protein (Picalm), transcript variant X3, mRNA
XM-040739581.1	0,562883069036126	0,122318220227407	13,9481311703393	0,00787188677081192	0,243444836755695	XM_040739581.1	family with sequence similarity 214 member A (Fam214a), transcript variant X3, mRNA
XM-040748160.1	0,313017542561646	2,92122221699725	9,98756159136791	0,00787359995343578	0,243444836755695	XM_040748160.1	CREB binding protein (LOC101842987), transcript variant X2, mRNA
XM-005068826.4	-0,3709226820214	5,76638073975546	8,76922980564273	0,0078745945930922	0,243444836755695	XM_005068826.4	transmembrane protein 128 (Tmem128), mRNA
XM-040757198.1	-0,659294373204409	1,22142652745882	9,98546271165793	0,00787854213282841	0,243444836755695	XM_040757198.1	perilipin 2 (Plin2), transcript variant X6, mRNA
XM-005085453.4	-3,75923471023376	-1,3916754435973	9,13770671902225	0,00788372272673845	0,243444836755695	XM_005085453.4	LY6/PLAUR domain containing 2 (Lypd2), mRNA
XM-021235962.2	0,960307429713893	-0,953377162286399	9,98067162868822	0,00788983718728224	0,243444836755695	XM_021235962.2	forkhead box P3 (Foxp3), transcript variant X3, mRNA
XM-040754197.1	1,51114104224845	3,59935048510791	8,76291433254194	0,00789330320000206	0,243444836755695	XM_040754197.1	interleukin 2 receptor subunit beta (Il2rb), transcript variant X1, mRNA
XM-005065107.4	0,300388273891868	6,41574801183681	8,76224336195795	0,00789529376049271	0,243444836755695	XM_005065107.4	zinc finger CCCH-type containing 15 (Zc3h15), transcript variant X2, mRNA
XR-005878260.1	0,978418691520827	0,0554504457639171	9,97341553668662	0,00790697965342037	0,243669109587325	XR_005878260.1	uncharacterized LOC121141366 (LOC121141366), ncRNA
XM-040739611.1	-0,727020548049729	0,862996018235813	9,96168139141706	0,00793479384188252	0,244389880158461	XM_040739611.1	procollagen C-endopeptidase enhancer 2 (Pcolce2), transcript variant X2, mRNA
XM-040754104.1	-0,719096722327506	-0,668434061059928	9,95488545974736	0,00795095504162787	0,244662389337707	XM_040754104.1	ENTH domain containing 1 (Enthd1), transcript variant X3, mRNA
XM-005080600.4	0,561916824721796	4,07063301840053	8,74283653443606	0,00795311101602066	0,244662389337707	XM_005080600.4	acetoacetyl-CoA synthetase (Aacs), mRNA
XM-040747121.1	-0,471239171354853	2,30671597964374	9,9523758968533	0,00795693269684415	0,244662389337707	XM_040747121.1	syntaxin 3 (Stx3), transcript variant X6, mRNA
XM-013118902.3	0,295245093745946	2,5848527816038	9,9474542812159	0,00796867102546325	0,244868469891919	XM_013118902.3	HMG-box containing 4 (Hmgxb4), transcript variant X3, mRNA
XM-021226678.2	0,283153454361262	1,94494429278739	10,7388123722218	0,00797250305783119	0,244868469891919	XM_021226678.2	ankyrin repeat and KH domain-containing protein 1 (LOC101832879), transcript variant X4, mRNA
XM-040736906.1	0,419510920922662	0,93094580336775	9,94156192185308	0,00798275130587515	0,24504694725717	XM_040736906.1	proline rich coiled-coil 2B (Prrc2b), transcript variant X3, mRNA
XM-040737126.1	0,307845419449059	3,50058311529561	9,93186913433935	0,00800597643512875	0,245370144016412	XM_040737126.1	Rho GTPase activating protein 30 (Arhgap30), transcript variant X3, mRNA
XM-040751698.1	0,509517650382927	0,469060388812646	9,93074921872428	0,00800866498729165	0,245370144016412	XM_040751698.1	single Ig and TIR domain containing (Sigirr), transcript variant X5, mRNA
XM-013118313.3	0,575674218890829	1,0382599481382	9,9293976101549	0,00801191116637243	0,245370144016412	XM_013118313.3	acetyl-CoA carboxylase alpha (Acaca), transcript variant X2, mRNA
XM-013113791.3	0,397256093809655	2,76084633178724	8,72249625722276	0,00801421712032433	0,245370144016412	XM_013113791.3	SWI/SNF related, matrix associated, actin dependent regulator of chromatin, subfamily a like 1 (Smarcal1), mRNA
XM-021222781.1	0,598220823565779	2,37099092196241	8,72107981203863	0,00801849187818062	0,245370144016412	XM_021222781.1	DLG associated protein 5 (Dlgap5), transcript variant X1, mRNA
XM-021223733.2	0,436969365532096	6,46300849589066	8,71830914794797	0,00802686096099838	0,245370144016412	XM_021223733.2	nuclear casein kinase and cyclin dependent kinase substrate 1 (Nucks1), transcript variant X1, mRNA
XM-040728665.1	-0,383350187654477	2,44486916800026	8,71633054163312	0,00803284351946063	0,245370144016412	XM_040728665.1	phosphatidylinositol binding clathrin assembly protein (Picalm), transcript variant X1, mRNA
XM-021229007.2	0,387674882586439	1,12651140438992	12,7047370729921	0,00803569999364334	0,245370144016412	XM_021229007.2	CBFA2/RUNX1 partner transcriptional co-repressor 3 (Cbfa2t3), transcript variant X2, mRNA
XR-005875245.1	1,48263008772135	1,88327389777311	9,91890317764603	0,00803716828495483	0,245370144016412	XR_005875245.1	uncharacterized LOC110340151 (LOC110340151), ncRNA
XM-040730780.1	-1,04855053075084	3,30032534010465	9,91810584788256	0,00803909103830865	0,245370144016412	XM_040730780.1	regucalcin (LOC106022119), transcript variant X6, mRNA
XM-040740363.1	0,285725594569401	4,08334185483375	8,7132542771685	0,00804215487233279	0,245370144016412	XM_040740363.1	fem-1 homolog B (Fem1b), mRNA
XM-013111399.3	-1,10107191041325	-0,207099329038802	12,2129252079245	0,00805171391139842	0,245526145247414	XM_013111399.3	intraflagellar transport 27 (Ift27), transcript variant X4, mRNA
XM-013111621.3	0,69250420607879	1,06482321293107	8,70414332057105	0,00806980303880509	0,245941944268748	XM_013111621.3	discs large MAGUK scaffold protein 4 (Dlg4), mRNA
XM-040734973.1	0,569025337139531	0,5033082346992	9,90309787520029	0,00807538328476729	0,245976263937115	XM_040734973.1	phosphatidylinositol-4,5-bisphosphate 3-kinase catalytic subunit delta (Pik3cd), transcript variant X7, mRNA
XM-005084624.4	1,3417134390456	0,302709832817782	8,69957359840949	0,00808371030204346	0,246094166328582	XM_005084624.4	sperm associated antigen 4 (Spag4), transcript variant X1, mRNA
XM-005071102.4	1,09711663272086	-0,997941273320886	8,69555436090553	0,00809596437168535	0,246331425047907	XM_005071102.4	transforming growth factor alpha (Tgfa), mRNA
XM-040729165.1	0,297525458016283	2,43480026142251	9,89255537793912	0,00810099184139395	0,246348663793579	XM_040729165.1	PHD finger protein 3 (Phf3), transcript variant X2, mRNA
XM-040747398.1	0,284020580735016	2,26735000264369	9,8824128329442	0,00812571865894511	0,246559810514356	XM_040747398.1	USO1 vesicle transport factor (Uso1), transcript variant X1, mRNA
XM-040755906.1	0,340611791471813	2,08343727343735	9,88158826712958	0,00812773277384545	0,246559810514356	XM_040755906.1	jumonji and AT-rich interaction domain containing 2 (Jarid2), transcript variant X3, mRNA
XM-040737353.1	0,687248264526973	-0,258317505412201	10,715995479386	0,00812782728201445	0,246559810514356	XM_040737353.1	zinc finger protein 25 (Znf25), transcript variant X2, mRNA
XM-021229024.2	0,397455934417224	1,34607326617957	9,88034848090333	0,0081307622216336	0,246559810514356	XM_021229024.2	cyclin dependent kinase 10 (Cdk10), transcript variant X3, mRNA
XM-040734360.1	3,73831203426278	1,08000690326304	9,20829114613329	0,00813285783341864	0,246559810514356	XM_040734360.1	CD177 antigen (LOC101826588), mRNA
XM-021231587.2	0,502834038828928	0,392680151156267	14,6287792277554	0,00813472357592998	0,246559810514356	XM_021231587.2	coiled-coil domain containing 66 (Ccdc66), transcript variant X3, mRNA
XM-005079927.4	-0,653583877941572	9,81840275691776	8,67798184574637	0,0081497845668016	0,246709245933825	XM_005079927.4	brain protein I3 (Bri3), transcript variant X1, mRNA
XM-040757574.1	-0,366696413029053	1,57807883994251	9,87184531401172	0,00815157558021457	0,246709245933825	XM_040757574.1	tetratricopeptide repeat domain 33 (Ttc33), transcript variant X5, mRNA
XM-013126322.3	0,477580344288661	4,58513306612842	9,86787803807619	0,00816130769164993	0,246709245933825	XM_013126322.3	adhesion G protein-coupled receptor E5 (Adgre5), transcript variant X2, mRNA
XM-040754077.1	0,289802122386868	1,76450173353776	10,6885000579399	0,00816178874575946	0,246709245933825	XM_040754077.1	protein kinase C and casein kinase substrate in neurons 2 (Pacsin2), transcript variant X2, mRNA
XM-040751680.1	0,509517691245566	0,468046531555715	9,86690184840626	0,00816370446431243	0,246709245933825	XM_040751680.1	single Ig and TIR domain containing (Sigirr), transcript variant X2, mRNA
XM-040744306.1	0,260395705299697	2,41538721287779	9,86340540282747	0,00817229581575447	0,246709245933825	XM_040744306.1	ATRX chromatin remodeler (Atrx), transcript variant X4, mRNA
XR-005869601.1	3,35602547794495	2,08436055968325	8,66934778335885	0,00817637481970721	0,246709245933825	XR_005869601.1	uncharacterized LOC121132900 (LOC121132900), ncRNA
XR-005875780.1	-0,554440897484854	1,9357624299501	9,86099156925183	0,00817823318521262	0,246709245933825	XR_005875780.1	uncharacterized LOC121138923 (LOC121138923), ncRNA
XM-040748977.1	0,574170259977745	1,14461724760398	9,86015412147048	0,00818029425729945	0,246709245933825	XM_040748977.1	ArfGAP with coiled-coil, ankyrin repeat and PH domains 1 (Acap1), transcript variant X3, mRNA
XR-005874179.1	1,6628504706284	1,311409399806	8,66440457367825	0,00819164198654762	0,246709245933825	XR_005874179.1	uncharacterized LOC121136979 (LOC121136979), ncRNA
XM-021234031.2	-1,00554458523373	3,25948191326414	9,85541431653793	0,00819197102538384	0,246709245933825	XM_021234031.2	regucalcin (LOC106022119), transcript variant X4, mRNA
XM-040736304.1	0,73031249705931	2,86213762139111	9,85489035914139	0,00819326302047363	0,246709245933825	XM_040736304.1	protein tyrosine phosphatase 4A3 (Ptp4a3), transcript variant X2, mRNA
XM-040753096.1	0,278518922732542	1,91408827917545	10,3812262832242	0,00820862005013858	0,247036966566132	XM_040753096.1	GRB10 interacting GYF protein 2 (Gigyf2), transcript variant X3, mRNA
XM-013115530.3	0,306545608062112	5,91015602643897	8,65387130978076	0,00822428041646724	0,247303007584151	XM_013115530.3	WW domain binding protein 11 (Wbp11), mRNA
XR-005880808.1	0,875195669688755	0,693803233922303	9,83920732778929	0,008232045535612	0,247303007584151	XR_005880808.1	cytidine monophosphate-N-acetylneuraminic acid hydroxylase (LOC101827296), transcript variant X9, misc_RNA
XM-040748983.1	0,493919926109945	1,16207412367381	14,9052128956134	0,00823481690965726	0,247303007584151	XM_040748983.1	neuralized E3 ubiquitin protein ligase 4 (Neurl4), transcript variant X1, mRNA
XM-013112613.3	-0,420191677121769	0,643673272850096	9,83786584059233	0,00823537286229272	0,247303007584151	XM_013112613.3	formin like 2 (Fmnl2), transcript variant X8, mRNA
XM-040755631.1	0,328558115008051	1,87909461016193	9,83353213156866	0,00824613264220345	0,247422325173809	XM_040755631.1	cyclin dependent kinase 13 (Cdk13), transcript variant X3, mRNA
XM-021232167.2	0,617802092976753	1,15947668146491	9,8326572084736	0,00824830690723204	0,247422325173809	XM_021232167.2	NLR family CARD domain containing 5 (Nlrc5), transcript variant X2, mRNA
XM-040757714.1	-0,469581756765086	3,30750360198553	9,83078846934112	0,00825295314560601	0,247427298866963	XM_040757714.1	zinc finger protein 58 (LOC106022316), mRNA
XM-040741191.1	-0,421828414432934	3,28457092230936	9,82347894455281	0,00827115624605993	0,247838487537935	XM_040741191.1	interleukin-3 receptor subunit alpha-like (LOC110343149), transcript variant X3, mRNA
XM-005080826.4	-0,481002720014134	0,727559438236169	9,82101358774583	0,00827730638705909	0,247888268936525	XM_005080826.4	small integral membrane protein 8 (Smim8), transcript variant X1, mRNA
XR-005881255.1	-0,859020027753747	1,13416734068559	9,81520133948283	0,00829182697167998	0,248057655481725	XR_005881255.1	uncharacterized LOC121143938 (LOC121143938), transcript variant X2, ncRNA
XM-040755632.1	0,322252358963684	1,89612083355659	9,81346816176542	0,00829616269477126	0,248057655481725	XM_040755632.1	cyclin dependent kinase 13 (Cdk13), transcript variant X4, mRNA
XM-040749640.1	-0,417179760365162	3,44580660893968	9,81029286782604	0,00830411290900371	0,248057655481725	XM_040749640.1	StAR related lipid transfer domain containing 3 (Stard3), transcript variant X2, mRNA
XR-005877471.1	-0,732186130611645	-0,392298626587658	9,80883820522293	0,00830775803272873	0,248057655481725	XR_005877471.1	uncharacterized LOC121140559 (LOC121140559), ncRNA
XM-040730779.1	-1,01605712003778	3,23716580753865	9,80663759488878	0,00831327592922798	0,248057655481725	XM_040730779.1	regucalcin (LOC106022119), transcript variant X5, mRNA
XM-040752567.1	0,496550721804615	1,27894642169536	9,80592769503725	0,00831505687526247	0,248057655481725	XM_040752567.1	LPS responsive beige-like anchor protein (Lrba), transcript variant X3, mRNA
XM-040745347.1	-0,443248027019337	0,555629786076184	9,80489473436848	0,00831764909119584	0,248057655481725	XM_040745347.1	formin like 2 (Fmnl2), transcript variant X2, mRNA
XM-021222921.2	1,07744751906007	2,25494583685053	9,80439752279856	0,00831889718151808	0,248057655481725	XM_021222921.2	G protein-coupled receptor 174 (Gpr174), transcript variant X2, mRNA
XM-005078437.4	0,41842089257427	1,68499824543882	8,62089919129236	0,00832739056956346	0,248176911394265	XM_005078437.4	ERCC excision repair 6 like 2 (Ercc6l2), transcript variant X1, mRNA
XM-040755411.1	-0,497521563025094	0,145736261250684	9,78834640433537	0,00835930642557146	0,248993709841294	XM_040755411.1	ATP-binding cassette sub-family A member 3 (LOC101828403), transcript variant X2, mRNA
XM-005084204.4	-0,483090248110422	0,892950910037511	8,6046779213134	0,00837864685468288	0,249435252777901	XM_005084204.4	PAX interacting protein 1 (Paxip1), transcript variant X1, mRNA
XM-021232153.2	-0,612276068275503	1,67022723620451	9,77885540357019	0,00838330847204311	0,249439561993593	XM_021232153.2	F-box and leucine rich repeat protein 15 (Fbxl15), transcript variant X4, mRNA
XM-040745824.1	0,325953007722401	1,34390298026973	11,0404572132131	0,00839660333727078	0,24958216728177	XM_040745824.1	cytoskeleton associated protein 5 (Ckap5), transcript variant X2, mRNA
XM-040743736.1	1,37521775735101	1,85573652425542	9,77340046288512	0,00839714013489656	0,24958216728177	XM_040743736.1	C-type lectin domain family 7 member A (LOC101823880), transcript variant X2, mRNA
XM-040729460.1	-0,397172318759279	0,899612490826373	9,76093006156386	0,00842886084325943	0,250045464382737	XM_040729460.1	dystonin (Dst), transcript variant X16, mRNA
XM-040757665.1	0,431678380189343	1,4380190557053	9,75940302249643	0,00843275477655715	0,250045464382737	XM_040757665.1	myosin X (Myo10), transcript variant X1, mRNA
XM-013110216.3	-0,437718428783018	5,0004277667898	8,58635271944373	0,00843697551960573	0,250045464382737	XM_013110216.3	glycoprotein integral membrane 1 (Ginm1), transcript variant X1, mRNA
XR-005874300.1	-0,852306539756409	0,203198285975727	9,75663512768303	0,00843981824954511	0,250045464382737	XR_005874300.1	uncharacterized LOC121137080 (LOC121137080), ncRNA
XM-040745372.1	0,423052609249407	2,25730055238157	8,58480967646285	0,00844190765276465	0,250045464382737	XM_040745372.1	activin A receptor type 1 (Acvr1), transcript variant X1, mRNA
XR-005879638.1	-0,781273857433196	-1,09741521865023	9,75426233967579	0,0084458789535104	0,250045464382737	XR_005879638.1	uncharacterized LOC121142615 (LOC121142615), ncRNA
XM-021227052.2	0,460750113273869	0,769379626861059	9,75409063298655	0,00844631773376942	0,250045464382737	XM_021227052.2	transmembrane channel like 8 (Tmc8), transcript variant X4, mRNA
XM-005085152.4	-0,946889955391694	3,46771777127519	8,58043494102528	0,00845590843423296	0,250045464382737	XM_005085152.4	glyoxalase domain containing 5 (Glod5), mRNA
XM-040750889.1	-0,828411355298939	1,25807530281157	9,09337925448712	0,00845770691873072	0,250045464382737	XM_040750889.1	mucin 13, cell surface associated (Muc13), transcript variant X2, mRNA
XM-040744553.1	0,572862640829054	1,3684680106266	9,74819619768456	0,00846139660673411	0,250045464382737	XM_040744553.1	septin 6 (Septin6), transcript variant X6, mRNA
XM-005076239.4	0,463635255931226	2,91849053873872	8,57836753837077	0,00846253391516976	0,250045464382737	XM_005076239.4	phosphatidylinositol-4,5-bisphosphate 3-kinase catalytic subunit gamma (Pik3cg), transcript variant X4, mRNA
XM-040742127.1	-0,934551252757587	7,84400709787444	8,57148215772488	0,00848464159607225	0,250451165971146	XM_040742127.1	bone marrow stromal cell antigen 2 (Bst2), transcript variant X2, mRNA
XR-005880018.1	1,10088167935208	-1,11788922639745	9,73868256870517	0,00848580048493879	0,250451165971146	XR_005880018.1	uncharacterized LOC121142892 (LOC121142892), ncRNA
XR-005881256.1	-0,853514623681287	1,18156482935016	9,7364925030511	0,00849142999498838	0,250451165971146	XR_005881256.1	uncharacterized LOC121143938 (LOC121143938), transcript variant X3, ncRNA
XM-040755681.1	0,814899478862776	1,64280340526047	8,56736784168679	0,00849788268958775	0,250451165971146	XM_040755681.1	histone H2A type 1-B (LOC121143554), mRNA
XM-005073141.4	0,387260980146956	4,42764590016529	8,5670394931957	0,00849894040688698	0,250451165971146	XM_005073141.4	ankyrin repeat domain 11 (Ankrd11), transcript variant X2, mRNA
XM-040743070.1	0,54092509126275	0,281706321852924	9,73031804425306	0,00850732485083322	0,25049485961403	XM_040743070.1	Ral GTPase activating protein catalytic subunit alpha 1 (Ralgapa1), transcript variant X8, mRNA
XM-040753036.1	-0,377513278431292	1,90748030904241	9,72947605067306	0,00850949508612054	0,25049485961403	XM_040753036.1	LRR binding FLII interacting protein 1 (Lrrfip1), transcript variant X9, mRNA
XM-040742773.1	-0,833500140042927	0,167878761392251	9,72570399838272	0,00851922549819062	0,250647687220074	XM_040742773.1	prostaglandin reductase 2 (Ptgr2), transcript variant X2, mRNA
XM-005069993.4	0,345450259607119	2,88587790159912	8,55714949519516	0,00853086833446266	0,250731601015899	XM_005069993.4	helicase with zinc finger (Helz), transcript variant X1, mRNA
XM-040733002.1	0,33965360563262	2,39326559346697	9,7202047027725	0,00853343487410992	0,250731601015899	XM_040733002.1	RNA binding motif protein 39 (Rbm39), transcript variant X11, mRNA
XM-005074872.4	0,458382378616822	1,70714459215876	9,71639176844569	0,00854330323263319	0,250731601015899	XM_005074872.4	HemK methyltransferase family member 1 (Hemk1), transcript variant X1, mRNA
XM-040757351.1	1,29497273971153	0,698116982488751	8,69166329783478	0,00854390327002567	0,250731601015899	XM_040757351.1	zinc finger protein 618 (Znf618), transcript variant X1, mRNA
XM-021228665.2	-0,374481421729825	3,38944685406164	9,71582202176385	0,00854477895682897	0,250731601015899	XM_021228665.2	proteasome inhibitor subunit 1 (Psmf1), transcript variant X2, mRNA
XM-005066410.4	-0,720182397621003	7,53664320629967	8,5493661643317	0,00855608952031238	0,250817231351153	XM_005066410.4	serpin family B member 1 (Serpinb1), mRNA
XM-040741246.1	1,01029848854078	4,55351225540315	9,71119262602507	0,00855678081749914	0,250817231351153	XM_040741246.1	H-2 class I histocompatibility antigen, alpha chain-like (LOC121138587), mRNA
XM-040737050.1	-0,63922436482317	0,98964866551077	9,70226013375303	0,00857999443812021	0,251312211614751	XM_040737050.1	calcium/calmodulin dependent protein kinase I (Camk1), transcript variant X3, mRNA
XM-005082915.4	-1,97844486891582	4,07255812001277	8,54116066826218	0,00858276892484103	0,251312211614751	XM_005082915.4	pyruvate dehydrogenase kinase 4 (Pdk4), mRNA
XM-040747021.1	1,322918300498	1,52077421237672	8,53664827291639	0,00859748015293704	0,251534199074646	XM_040747021.1	cytokine dependent hematopoietic cell linker (Clnk), mRNA
XM-040755058.1	-0,832019454122344	0,34278553040759	9,69479174330032	0,0085994597974238	0,251534199074646	XM_040755058.1	endogenous retrovirus group K member 19 Env polyprotein (LOC121143316), transcript variant X1, mRNA
XM-040756184.1	-0,975265181588076	-0,600625398311329	9,69296238927943	0,00860423564599616	0,251540661362886	XM_040756184.1	ferritin heavy chain-like (LOC121143720), mRNA
XR-005877485.1	-0,721210322188499	-0,720423718217534	9,67725887560359	0,00864536044452111	0,252578849616095	XR_005877485.1	CCM2 like scaffold protein (Ccm2l), transcript variant X4, misc_RNA
XM-013117809.3	0,462184056226071	2,89290721506302	8,52094505872444	0,00864889549152606	0,252578849616095	XM_013117809.3	phosphatidylinositol-4,5-bisphosphate 3-kinase catalytic subunit gamma (Pik3cg), transcript variant X1, mRNA
XM-013118414.3	-0,398062458592836	7,81792836289952	8,51507803691097	0,00866819331535268	0,252944932074953	XM_013118414.3	chromosome unknown C4orf3 homolog (CUNH4orf3), mRNA
XM-040732469.1	-0,329780008854719	4,16191341985083	9,66766755105966	0,0086705917068283	0,252944932074953	XM_040732469.1	G protein signaling modulator 3 (Gpsm3), transcript variant X2, mRNA
XM-040741341.1	0,605638020306897	0,586145090571068	9,66072216673884	0,00868891631186342	0,253293212313378	XM_040741341.1	zinc finger CCHC domain-containing protein 3-like (LOC121138705), mRNA
XM-040745296.1	0,630620708957725	-0,00487027783767487	9,65966724869747	0,00869170355884853	0,253293212313378	XM_040745296.1	STAM binding protein like 1 (Stambpl1), transcript variant X2, mRNA
XM-040739786.1	0,358931675343501	2,66593001393009	9,65421452468127	0,00870612715464032	0,253459354124184	XM_040739786.1	SAFB like transcription modulator (Sltm), transcript variant X3, mRNA
XM-005074520.4	1,14708679937594	-0,377487106497662	8,60473803053199	0,00871052220713878	0,253459354124184	XM_005074520.4	solute carrier organic anion transporter family member 4A1 (Slco4a1), transcript variant X2, mRNA
XM-040752452.1	-0,29570415681694	2,79644547041254	9,65230923247806	0,00871117365869372	0,253459354124184	XM_040752452.1	Ras like without CAAX 1 (Rit1), transcript variant X4, mRNA
XM-040728476.1	0,452817754317718	4,62558962312195	8,50064508652982	0,0087158712606703	0,2534624931539	XM_040728476.1	family with sequence similarity 133 member B (Fam133b), mRNA
XM-013122830.3	0,330275859028044	2,0915491018157	8,49692017837009	0,00872822367168213	0,253651135047588	XM_013122830.3	PDS5 cohesin associated factor B (Pds5b), transcript variant X4, mRNA
XM-040744314.1	0,278075918971467	2,45050674434063	9,64408444375615	0,00873299782256601	0,253651135047588	XM_040744314.1	ATRX chromatin remodeler (Atrx), transcript variant X12, mRNA
XM-040752147.1	0,416854913811766	5,02330473551035	8,4931686632965	0,00874068408704604	0,253651135047588	XM_040752147.1	mannosidase alpha class 1A member 2 (Man1a2), mRNA
XM-040756733.1	0,566367055954524	3,26529307443102	9,63998461767604	0,00874390046769278	0,253651135047588	XM_040756733.1	small ArfGAP2 (Smap2), transcript variant X3, mRNA
XM-040731848.1	0,717985740581613	0,0930272131177316	8,49177329191475	0,00874532379274605	0,253651135047588	XM_040731848.1	leucine zipper and EF-hand containing transmembrane protein 2 (Letm2), transcript variant X8, mRNA
XR-005871332.1	-0,607359119262277	2,51505218021743	9,6307720973199	0,00876845748323865	0,253970811294768	XR_005871332.1	uncharacterized LOC110343673 (LOC110343673), transcript variant X2, ncRNA
XM-005073134.4	-0,557599393968586	5,07134709237053	8,48294412208903	0,00877474525387992	0,253970811294768	XM_005073134.4	trafficking protein particle complex subunit 2L (Trappc2l), transcript variant X1, mRNA
XM-040733931.1	-0,553983857960088	0,378096015729017	9,62458457543155	0,00878499637173339	0,253970811294768	XM_040733931.1	leukocyte immunoglobulin-like receptor subfamily B member 3 (LOC110343543), transcript variant X1, mRNA
XR-001196459.3	0,451409035704105	4,64008121800962	9,62409104165642	0,00878631713164823	0,253970811294768	XR_001196459.3	uncharacterized LOC106021111 (LOC106021111), ncRNA
XM-040733706.1	0,927354156532988	1,94014438962774	9,62358121062015	0,00878768174935256	0,253970811294768	XM_040733706.1	monoamine oxidase B (Maob), transcript variant X2, mRNA
XM-040739120.1	-0,744221438504283	3,5163171920612	9,62329986360866	0,00878843491123424	0,253970811294768	XM_040739120.1	epoxide hydrolase 1 (LOC121137159), mRNA
XM-040757162.1	0,280407083935031	3,23451976473456	9,6232613709249	0,0087885379614715	0,253970811294768	XM_040757162.1	caspase activity and apoptosis inhibitor 1 (Caap1), transcript variant X2, mRNA
XM-040742759.1	1,10466685630026	-1,04425260076938	9,61601420440453	0,00880796486960328	0,254266101389949	XM_040742759.1	latent transforming growth factor beta binding protein 2 (Ltbp2), transcript variant X7, mRNA
XM-040742760.1	1,10466685630026	-1,04425260076938	9,61601420440453	0,00880796486960328	0,254266101389949	XM_040742760.1	latent transforming growth factor beta binding protein 2 (Ltbp2), transcript variant X8, mRNA
XM-040746657.1	-0,677855028209954	0,165260631131763	9,61295320197332	0,00881618536302023	0,254338483494988	XM_040746657.1	prune homolog 2 with BCH domain (Prune2), transcript variant X8, mRNA
XM-021231790.2	-0,275934939287393	2,14604225501485	9,61083903542635	0,00882186832240754	0,254338483494988	XM_021231790.2	zinc finger RNA binding protein (Zfr), transcript variant X6, mRNA
XM-005084220.4	-1,91785087891477	0,9829013567542	8,46716107368115	0,00882761508219776	0,254338483494988	XM_005084220.4	3-hydroxy-3-methylglutaryl-CoA synthase 2 (Hmgcs2), mRNA
XM-005076456.4	-0,583293369717544	0,0423006838884938	10,0202895170226	0,00882889455417739	0,254338483494988	XM_005076456.4	cap binding complex dependent translation initiation factor (Ctif), transcript variant X3, mRNA
XM-040749599.1	0,40567913486655	1,48093316778531	8,46417117323735	0,00883767065319474	0,25445311924609	XM_040749599.1	suppressor of cytokine signaling 7 (Socs7), transcript variant X2, mRNA
XM-040753697.1	0,585573721487645	2,4712703335784	9,60323008595168	0,00884235700547366	0,25445311924609	XM_040753697.1	syntaxin 4 (Stx4), transcript variant X4, mRNA
XM-040754090.1	-0,569746277656622	2,74282020065809	8,4614905686693	0,00884669688817348	0,25445311924609	XM_040754090.1	ribosomal RNA processing 7 homolog A (Rrp7a), mRNA
XM-005083076.4	0,368096885885029	2,26400792299872	8,45404436172401	0,00887182413564095	0,255030355153702	XM_005083076.4	caspase 2 (Casp2), transcript variant X1, mRNA
XM-013116415.3	0,537741504182053	4,4935085259308	9,59077986876686	0,00887600214771504	0,255030355153702	XM_013116415.3	programmed cell death 4 (Pdcd4), transcript variant X1, mRNA
XM-005086399.3	-1,29233477044267	0,504880455663895	8,45021149121874	0,00888478924869682	0,255088871495935	XM_005086399.3	acyl-coenzyme A thioesterase 5 (LOC101839253), mRNA
XM-040742102.1	1,00459717749884	-0,894809113578107	9,58662000203687	0,00888727706718418	0,255088871495935	XM_040742102.1	interleukin 12 receptor subunit beta 1 (Il12rb1), transcript variant X4, mRNA
XM-005070310.4	0,450721622391639	5,77319207144051	8,44543134095301	0,00890098831585129	0,255349703249128	XM_005070310.4	DEAD-box helicase 18 (Ddx18), mRNA
XM-005065617.4	-0,704379621800702	1,42655245066943	8,54502759172017	0,00890650326918323	0,255356693422011	XM_005065617.4	transmembrane protein 171 (Tmem171), transcript variant X3, mRNA
XM-013114182.3	-0,435972727392055	0,763450126003834	9,57807872255559	0,00891048001275199	0,255356693422011	XM_013114182.3	IQ motif and Sec7 domain ArfGEF 1 (Iqsec1), transcript variant X8, mRNA
XM-040757633.1	0,379351306787188	1,17663156205888	9,57570251755554	0,00891694774042378	0,255409503120935	XM_040757633.1	myotubularin related protein 12 (Mtmr12), transcript variant X4, mRNA
XM-021233228.2	-0,675215227582369	6,52341371499752	9,57345052081614	0,00892308246486496	0,25545272474842	XM_021233228.2	ATPase H+ transporting accessory protein 2 (Atp6ap2), transcript variant X2, mRNA
XR-005876729.1	1,64486695959079	-1,17609629443928	9,56996437472153	0,00893258892131613	0,255536914556396	XR_005876729.1	uncharacterized LOC121139948 (LOC121139948), ncRNA
XM-040732463.1	0,361001665655265	1,46386976068109	9,5682607076046	0,00893723900766993	0,255536914556396	XM_040732463.1	calcineurin binding protein 1 (Cabin1), transcript variant X2, mRNA
XM-040738138.1	-0,545691358032596	5,26556402663692	8,43363950542876	0,00894109001867971	0,255536914556396	XM_040738138.1	ribose 5-phosphate isomerase A (Rpia), mRNA
XM-021229287.2	-0,63413900242348	3,08171973406882	9,56559070367281	0,00894453237428499	0,255536914556396	XM_021229287.2	CDC42 effector protein 3 (Cdc42ep3), transcript variant X2, mRNA
XM-040738152.1	-0,47936213717492	2,71619574620795	9,56068568192327	0,00895794907827135	0,25567436882161	XM_040738152.1	transmembrane protein 245 (Tmem245), transcript variant X4, mRNA
XM-013121314.3	0,364465536802839	4,36665793846543	9,56044675750079	0,00895860321001405	0,25567436882161	XM_013121314.3	peptidylprolyl cis/trans isomerase, NIMA-interacting 4 (Pin4), transcript variant X2, mRNA
XM-040750714.1	0,299001929481808	1,68527846934226	11,0359717703382	0,00896327478712045	0,255675561386333	XM_040750714.1	BBX high mobility group box domain containing (Bbx), transcript variant X1, mRNA
XM-040742369.1	-0,376385815242643	3,8506618080795	8,41369994554269	0,00900936066340929	0,256828561009612	XM_040742369.1	inverted formin 2 (Inf2), mRNA
XM-040754147.1	-0,485595283265399	0,877286871041205	9,53922508077147	0,0090169281535059	0,256828561009612	XM_040754147.1	MAF bZIP transcription factor F (Maff), transcript variant X3, mRNA
XM-040743681.1	-1,81757805914952	-1,12961579486831	8,41013145828413	0,00902164008163927	0,256828561009612	XM_040743681.1	ELOVL fatty acid elongase 3 (Elovl3), mRNA
XM-021232614.2	0,584830184174635	0,581703769284693	9,53182066761561	0,00903738278481533	0,256828561009612	XM_021232614.2	phosphatidylinositol-4,5-bisphosphate 3-kinase catalytic subunit delta (Pik3cd), transcript variant X2, mRNA
XM-040734841.1	-0,605029885607944	1,68686733791728	8,40531102119919	0,00903825725394092	0,256828561009612	XM_040734841.1	interleukin 15 (Il15), transcript variant X3, mRNA
XM-005075833.4	0,33122046661074	3,27848249379309	8,40507831546254	0,00903906030994083	0,256828561009612	XM_005075833.4	LUC7 like 3 pre-mRNA splicing factor (Luc7l3), transcript variant X2, mRNA
XR-002385183.2	-0,907770633645987	-1,12528333047986	9,52998646546821	0,00904245815016186	0,256828561009612	XR_002385183.2	uncharacterized LOC110342990 (LOC110342990), transcript variant X4, misc_RNA
XR-005878123.1	-0,907770633645987	-1,12528333047986	9,52998646546821	0,00904245815016186	0,256828561009612	XR_005878123.1	uncharacterized LOC110342990 (LOC110342990), transcript variant X7, misc_RNA
XM-040751812.1	-0,558340560423715	1,47961222925419	9,52886904257796	0,00904555177393335	0,256828561009612	XM_040751812.1	TRAF interacting protein with forkhead associated domain (Tifa), transcript variant X3, mRNA
XM-040734972.1	0,561187955896011	0,495163580570482	9,52235270044789	0,00906361720808434	0,257209248046891	XM_040734972.1	phosphatidylinositol-4,5-bisphosphate 3-kinase catalytic subunit delta (Pik3cd), transcript variant X6, mRNA
XM-040757666.1	0,419142349840353	1,41296806521087	9,51211355626312	0,00909208892262866	0,257884703987286	XM_040757666.1	myosin X (Myo10), transcript variant X3, mRNA
XM-040756466.1	0,532953898152403	0,302561889707612	9,51029912867964	0,00909714517429201	0,257895659704878	XM_040756466.1	erythrocyte membrane protein band 4.1 (Epb41), transcript variant X4, mRNA
XM-005081761.4	-1,41742730316288	1,27170620973866	9,50760472878479	0,00910465971712435	0,257976258706247	XM_005081761.4	60S ribosomal protein L37a-like (LOC101826129), mRNA
XR-002382976.2	-1,18790561743795	0,793356392506379	9,50269611256521	0,00911836829423358	0,258172217664128	XR_002382976.2	uncharacterized LOC110341082 (LOC110341082), ncRNA
XM-005078614.4	0,398200369890193	5,55661761142685	8,38050602281942	0,009124308541513	0,258172217664128	XM_005078614.4	ADP ribosylation factor like GTPase 2 binding protein (LOC101826818), transcript variant X2, mRNA
XM-040745582.1	0,706612669771497	-0,145754888096628	20,7064302646733	0,00912725924550763	0,258172217664128	XM_040745582.1	cell division cycle associated 7 (Cdca7), transcript variant X1, mRNA
XM-040730644.1	0,320001260574484	5,24663382043951	8,37879566320932	0,00913027562469293	0,258172217664128	XM_040730644.1	RAD21 cohesin complex component (Rad21), mRNA
XR-005880745.1	-0,5361528441402	1,41303154500413	9,49496161797376	0,00914001796455338	0,258315430949077	XR_005880745.1	RNA exonuclease 5 (Rexo5), transcript variant X2, misc_RNA
XM-021233273.2	0,504172413241853	2,89772132627264	8,37220819619716	0,00915329868370056	0,258558448342036	XM_021233273.2	lysine methyltransferase 5A (Kmt5a), transcript variant X2, mRNA
XM-040732265.1	0,24961937915343	2,8120155443717	9,48579567352708	0,0091657524276375	0,258758145452313	XM_040732265.1	nuclear receptor binding factor 2 (Nrbf2), transcript variant X3, mRNA
XM-005086136.4	1,81474098340552	1,49124159862645	8,36663153920179	0,00917283970084603	0,258758145452313	XM_005086136.4	cartilage oligomeric matrix protein (LOC101833975), mRNA
XM-040749006.1	0,94019662675844	-0,149703053014473	8,366179692121	0,00917442504700182	0,258758145452313	XM_040749006.1	cell division cycle associated 5 (Cdca5), mRNA
XM-040754711.1	0,310323033250003	1,85540082629571	9,47666494181596	0,00919147246286461	0,258917276861241	XM_040754711.1	bromodomain adjacent to zinc finger domain 2A (Baz2a), transcript variant X2, mRNA
XM-021229128.2	0,852036915287547	0,0508073348045729	9,47577104692751	0,00919399498478724	0,258917276861241	XM_021229128.2	lymphocyte transmembrane adaptor 1 (Lax1), transcript variant X2, mRNA
XM-040729878.1	-0,598733941336084	5,13701244901732	9,47572228125782	0,00919413262213701	0,258917276861241	XM_040729878.1	hexosaminidase subunit alpha (Hexa), transcript variant X3, mRNA
XM-040728587.1	-0,59565781908983	0,0652742273051792	9,47124989407696	0,00920676585947665	0,259047798858329	XM_040728587.1	peroxisomal biogenesis factor 1 (Pex1), transcript variant X2, mRNA
XM-040754663.1	0,252504785776484	3,04040617964378	9,47076061856472	0,00920814915904135	0,259047798858329	XM_040754663.1	PYM homolog 1, exon junction complex associated factor (Pym1), transcript variant X3, mRNA
XM-040737795.1	0,646249967613522	1,0367795536145	9,46214131605615	0,00923255797336122	0,259602230916955	XM_040737795.1	non-SMC condensin I complex subunit D2 (Ncapd2), transcript variant X2, mRNA
XM-040737819.1	0,305623498344359	5,20595721355946	8,34775248438491	0,0092393401996283	0,25962803943939	XM_040737819.1	chromobox 3 (Cbx3), transcript variant X2, mRNA
XM-005078613.4	0,419692533592358	3,48839228435764	9,45756163641931	0,00924555790261323	0,25962803943939	XM_005078613.4	ADP ribosylation factor like GTPase 2 binding protein (LOC101826818), transcript variant X1, mRNA
XM-021229002.2	0,357202632375339	1,42503384690426	9,4568499876005	0,00924757992136173	0,25962803943939	XM_021229002.2	zinc finger CCCH-type containing 18 (Zc3h18), transcript variant X2, mRNA
XM-040745529.1	-0,421967733508607	1,9731949687255	9,45346363271766	0,00925720872469202	0,259701867553543	XM_040745529.1	methyltransferase like 5 (Mettl5), transcript variant X3, mRNA
XM-040733195.1	0,423457875544281	1,4116277242475	9,45261802379257	0,0092596149719855	0,259701867553543	XM_040733195.1	VRK serine/threonine kinase 2 (Vrk2), transcript variant X4, mRNA
XM-040734971.1	0,561187806609276	0,501124287710285	9,44643430885979	0,00927723351310625	0,259977644913147	XM_040734971.1	phosphatidylinositol-4,5-bisphosphate 3-kinase catalytic subunit delta (Pik3cd), transcript variant X5, mRNA
XM-040733096.1	1,33129392400853	0,29850224890473	8,33660399073216	0,00927886314145684	0,259977644913147	XM_040733096.1	sperm associated antigen 4 (Spag4), transcript variant X2, mRNA
XM-040753618.1	0,416206541921403	1,28478498450353	9,43817498928115	0,00930082713357191	0,260317475548683	XM_040753618.1	ankyrin repeat domain 44 (Ankrd44), transcript variant X7, mRNA
XM-040736471.1	1,19102868977241	-0,433290394682937	9,43579622602651	0,00930763535668574	0,260317475548683	XM_040736471.1	MAF bZIP transcription factor (Maf), transcript variant X2, mRNA
XM-040737441.1	0,68155837013589	3,43270907424502	8,3284779703376	0,0093077900641927	0,260317475548683	XM_040737441.1	transformer 2 alpha homolog (Tra2a), transcript variant X6, mRNA
XM-040729786.1	-0,583947213512369	3,22022973365257	8,32790110126416	0,0093098474251892	0,260317475548683	XM_040729786.1	Dmx like 2 (Dmxl2), transcript variant X1, mRNA
XM-040753881.1	-0,45084325235007	0,839422698547014	9,43217851862035	0,0093180007392617	0,260413599607787	XM_040753881.1	KAT8 regulatory NSL complex subunit 2 (Kansl2), transcript variant X6, mRNA
XM-013115748.3	0,501989307565274	0,439188637988026	9,86077525618023	0,00933848432615444	0,260544041338587	XM_013115748.3	single Ig and TIR domain containing (Sigirr), transcript variant X12, mRNA
XM-040735641.1	-0,2999460674521	2,18601695740089	9,42415040218711	0,00934105108202214	0,260544041338587	XM_040735641.1	ST6 N-acetylgalactosaminide alpha-2,6-sialyltransferase 4 (St6galnac4), transcript variant X2, mRNA
XM-040757631.1	0,372179577941978	1,17901178832315	9,42305387717598	0,00934420460948616	0,260544041338587	XM_040757631.1	myotubularin related protein 12 (Mtmr12), transcript variant X2, mRNA
XM-040755630.1	0,317386770954548	1,88854207781187	9,42034114393104	0,00935201159773026	0,260544041338587	XM_040755630.1	cyclin dependent kinase 13 (Cdk13), transcript variant X2, mRNA
XM-005086401.4	0,502664628910197	0,894170119234438	8,31600031157732	0,009352404323169	0,260544041338587	XM_005086401.4	mutL homolog 3 (Mlh3), transcript variant X2, mRNA
XM-040742100.1	0,969534155310548	-0,963727834641599	9,41906259411126	0,00935569379209074	0,260544041338587	XM_040742100.1	interleukin 12 receptor subunit beta 1 (Il12rb1), transcript variant X2, mRNA
XM-040742101.1	0,969534155310548	-0,963727834641599	9,41906259411126	0,00935569379209074	0,260544041338587	XM_040742101.1	interleukin 12 receptor subunit beta 1 (Il12rb1), transcript variant X3, mRNA
XM-040753988.1	0,62310437125915	0,62729706116998	9,41721149606183	0,00936102792272044	0,260561192542497	XM_040753988.1	DENN domain containing 6B (Dennd6b), transcript variant X10, mRNA
XM-040756478.1	0,540972601315961	0,403919643495735	9,40874125817437	0,00938548129184073	0,26111023620182	XM_040756478.1	erythrocyte membrane protein band 4.1 (Epb41), transcript variant X15, mRNA
XM-040738273.1	-0,413143759752039	2,49255304165994	9,40326574817835	0,00940132878538371	0,261325253677629	XM_040738273.1	eukaryotic translation initiation factor 4E (LOC121136848), mRNA
XM-005068689.4	-0,42414628305498	3,59972073549929	8,30202037223956	0,00940267418255558	0,261325253677629	XM_005068689.4	jagged canonical Notch ligand 1 (Jag1), mRNA
XM-040731107.1	-0,353488579662767	5,04703100174222	9,39945837253215	0,00941236676246092	0,26141694437679	XM_040731107.1	late endosomal/lysosomal adaptor, MAPK and MTOR activator 4 (Lamtor4), transcript variant X2, mRNA
XM-021227172.2	0,430310723843382	0,634339946747189	12,3343537716679	0,00941544079323185	0,26141694437679	XM_021227172.2	ataxin 7 like 3 (Atxn7l3), transcript variant X2, mRNA
XM-021230720.2	0,4562257900545	2,88692747234118	8,29623338942851	0,00942357167322307	0,261511217126669	XM_021230720.2	phosphatidylinositol-4,5-bisphosphate 3-kinase catalytic subunit gamma (Pik3cg), transcript variant X2, mRNA
XM-013116738.3	-0,506984154990742	4,65926749531304	8,29397179503246	0,00943175266729134	0,26160678518257	XM_013116738.3	RAS guanyl releasing protein 2 (Rasgrp2), transcript variant X1, mRNA
XM-005080420.4	-0,317041698767466	4,78154351329628	9,39020817220921	0,00943924737378755	0,261683231410665	XM_005080420.4	motile sperm domain containing 3 (Mospd3), transcript variant X2, mRNA
XM-021231588.2	0,48810305511857	0,410123222606996	14,0759182681534	0,00945381641612695	0,26185768765676	XM_021231588.2	coiled-coil domain containing 66 (Ccdc66), transcript variant X4, mRNA
XR-005880543.1	-0,799784478795194	-0,393465147991802	9,38479355597448	0,00945502370685896	0,26185768765676	XR_005880543.1	DNA damage regulated autophagy modulator 1 (Dram1), transcript variant X3, misc_RNA
XM-013115278.3	0,566877945320834	1,69209212421595	9,37989563290172	0,00946932119293457	0,262100506649834	XM_013115278.3	phosphofurin acidic cluster sorting protein 1 (Pacs1), transcript variant X1, mRNA
XM-040730432.1	-0,372600748727229	2,14725789722065	8,2825245105778	0,00947328355919653	0,262100506649834	XM_040730432.1	TatD DNase domain containing 1 (Tatdn1), transcript variant X2, mRNA
XM-021225791.2	0,994888040203641	2,80100839690975	8,27711667294573	0,00949297432699001	0,262229092843436	XM_021225791.2	heparan sulfate-glucosamine 3-sulfotransferase 3B1 (Hs3st3b1), mRNA
XM-040750123.1	-0,578738276837294	0,872683109620586	9,37061516184632	0,00949648127250198	0,262229092843436	XM_040750123.1	probable low-specificity L-threonine aldolase 2 (LOC101842867), transcript variant X5, mRNA
XR-005876180.1	-0,849753562652824	-0,776279378080152	9,37016169253927	0,00949781072593091	0,262229092843436	XR_005876180.1	ataxin 3 (Atxn3), transcript variant X9, misc_RNA
[truncated: 53,225 more rows]
