# Supplementary material for: Central role of lung macrophages in SARS-CoV-2 physiopathology: a cross-model single-cell RNA-seq perspective
Source: Front Immunol. 2023 Jun 7;14:1197588. doi: 10.3389/fimmu.2023.1197588 (PMC10282834; doi:10.3389/fimmu.2023.1197588)
Supplement: Supplementary file 2 [file DataSheet_2.zip › Figshare/Lung_All_3dpi_vs_Irr_min2cells_edgeR_results_Genename.csv]

	logFC	logCPM	F	PValue	FDR
XM-040752203.1	1,93355760253989	6,02113967352376	156,676412988699	9,19915268291006e-11	5,08014007761025e-06	XM_040752203.1	histone H2A type 2-A (LOC121142393), mRNA
XM-021227674.2	4,20693743573273	5,28112399255031	115,066588844949	1,28994514106476e-09	2,7329157733667e-05	XM_021227674.2	epithelial stromal interaction 1 (Epsti1), transcript variant X2, mRNA
XM-013114015.3	4,12836626815939	5,29175881684293	113,152592581169	1,48463481821311e-09	2,7329157733667e-05	XM_013114015.3	epithelial stromal interaction 1 (Epsti1), transcript variant X1, mRNA
XM-005078135.4	-1,22448927943139	9,92785116742838	101,389137532878	3,6944246060696e-09	5,10052261113969e-05	XM_005078135.4	histone H3.3A (LOC101833432), mRNA
XM-040750646.1	-3,67494818480191	1,45107157426779	96,2104529243553	5,68010257858326e-09	6,27221242107029e-05	XM_040750646.1	transmembrane protein 45A (LOC101839044), transcript variant X2, mRNA
XM-005076451.4	-0,899440154196992	10,7941579512771	94,0861209413113	6,81465930146707e-09	6,27221242107029e-05	XM_005076451.4	ribosomal protein L17 (Rpl17), mRNA
XM-040756714.1	-1,33504795770722	2,12652303352509	88,2098519224343	1,14885637488997e-08	7,62881856993193e-05	XM_040756714.1	poly(A) binding protein cytoplasmic 4 (Pabpc4), transcript variant X2, mRNA
XM-040756715.1	-1,31936330921801	2,12068267604973	87,5972934716669	1,21514319835581e-08	7,62881856993193e-05	XM_040756715.1	poly(A) binding protein cytoplasmic 4 (Pabpc4), transcript variant X3, mRNA
XM-040756713.1	-1,3250508030821	2,12409336635164	87,3482613606606	1,24328855442176e-08	7,62881856993193e-05	XM_040756713.1	poly(A) binding protein cytoplasmic 4 (Pabpc4), transcript variant X1, mRNA
XM-005076891.4	1,22766843820547	4,32714136087208	81,9919853873938	2,06224174547482e-08	0,000102899120940105	XM_005076891.4	spindle and kinetochore associated complex subunit 2 (Ska2), mRNA
XM-005069541.4	-1,22137283195021	5,88202099866872	81,0761285624193	2,25470956094911e-08	0,000102899120940105	XM_005069541.4	acetyl-CoA acetyltransferase 1 (Acat1), mRNA
XM-040756716.1	-1,2682067526651	2,03528042462468	80,3895608682816	2,41198947010305e-08	0,000102899120940105	XM_040756716.1	poly(A) binding protein cytoplasmic 4 (Pabpc4), transcript variant X4, mRNA
XM-013122156.3	4,43073234495418	6,3536877693022	80,3463075573832	2,42229569068045e-08	0,000102899120940105	XM_013122156.3	serpin family G member 1 (Serping1), mRNA
XM-005074941.4	-1,37187804319301	5,79703475822871	78,4759347426075	2,9180239279324e-08	0,000115103538140099	XM_005074941.4	glutaminyl-tRNA synthetase 1 (Qars1), mRNA
XM-040737815.1	2,63776115927133	2,10464647551504	77,3136107210708	3,28195023058697e-08	0,00011967879130806	XM_040737815.1	nuclear factor, erythroid 2 like 3 (Nfe2l3), transcript variant X1, mRNA
XM-040742239.1	4,54455504803718	2,93934476156072	76,7747014714917	3,46744288883268e-08	0,00011967879130806	XM_040742239.1	DExD/H-box helicase 60 (Ddx60), transcript variant X6, mRNA
XM-040756493.1	4,90897990829676	5,26809572604359	75,536368988061	3,93906887434731e-08	0,00012310894558577	XM_040756493.1	syndecan 3 (Sdc3), mRNA
NM-001310575.1	3,10497552850132	6,07830182926441	75,1217829217034	4,11244043196013e-08	0,00012310894558577	NM_001310575.1	interferon induced with helicase C domain 1 (Ifih1), mRNA
XM-005067397.4	3,20292280348628	4,93704806043101	74,8388049839334	4,23560402384766e-08	0,00012310894558577	XM_005067397.4	serpin family F member 1 (Serpinf1), mRNA
XM-040754497.1	-1,92201397042265	1,22568687617261	74,3485797575467	4,45871464221513e-08	0,000123114028700844	XM_040754497.1	methylcrotonyl-CoA carboxylase subunit 1 (Mccc1), transcript variant X1, mRNA
XM-040750549.1	-1,99582869760684	5,56904519073669	73,5067287569344	4,87273013397512e-08	0,000128138880437449	XM_040750549.1	amyloid beta precursor protein (LOC101836288), transcript variant X3, mRNA
XM-040737580.1	2,98851763994283	4,37440526012417	72,8828682270045	5,20689509794727e-08	0,000130702534040473	XM_040737580.1	DExD/H-box helicase 58 (Ddx58), transcript variant X1, mRNA
XM-005076562.4	4,38506147401528	2,31723604455803	69,6608612643178	7,3887395926369e-08	0,000176123033461982	XM_005076562.4	protein phosphatase, Mg2+/Mn2+ dependent 1J (Ppm1j), mRNA
XM-040737744.1	-1,60981414728287	3,10838235589364	69,3423074074293	7,65419528300659e-08	0,000176123033461982	XM_040737744.1	SET and MYND domain containing 2 (Smyd2), mRNA
XM-005085960.4	3,45652654211515	7,95097164518233	68,4904401927267	8,41721457924654e-08	0,000178125688383639	XM_005085960.4	lymphocyte antigen 6 family member E (Ly6e), transcript variant X1, mRNA
XM-040730808.1	5,16927307692552	4,86146044263563	68,159439974056	8,73601594132956e-08	0,000178125688383639	XM_040730808.1	cytidine/uridine monophosphate kinase 2 (Cmpk2), mRNA
XM-005076729.4	-3,23844027192159	1,36825767328206	67,826588451504	9,07008486124085e-08	0,000178125688383639	XM_005076729.4	transmembrane protein 45A (LOC101839044), transcript variant X4, mRNA
NM-001310553.1	2,77823768939695	3,12396606987487	67,7518910762447	9,14697625131644e-08	0,000178125688383639	NM_001310553.1	DExD/H-box helicase 58 (Ddx58), mRNA
XM-013122762.3	-2,99553877439341	-0,877537138654444	67,5541816746641	9,35398551920456e-08	0,000178125688383639	XM_013122762.3	proline rich 18 (Prr18), transcript variant X2, mRNA
XM-005078569.4	1,62222185885901	4,02284606037485	66,930500812475	1,00416196897727e-07	0,000180891645633266	XM_005078569.4	shiftless antiviral inhibitor of ribosomal frameshifting (Shfl), transcript variant X1, mRNA
XM-013117723.3	4,10283426677848	4,50882052829993	66,7378534113689	1,02651525752152e-07	0,000180891645633266	XM_013117723.3	HECT and RLD domain containing E3 ubiquitin protein ligase family member 6 (Herc6), transcript variant X2, mRNA
XM-040755780.1	2,1457267534433	4,54458322933028	66,5478885125055	1,04909593018585e-07	0,000180891645633266	XM_040755780.1	serpin B9 (LOC101835557), transcript variant X1, mRNA
XM-005079712.4	-0,975578815938251	5,57255582720632	66,2874630855864	1,08094746955994e-07	0,000180891645633266	XM_005079712.4	extended synaptotagmin 1 (Esyt1), mRNA
XM-005083112.4	3,52784276706436	0,783636861126318	72,0548253414302	1,31256086473011e-07	0,000212068228570599	XM_005083112.4	transmembrane protein 255A (Tmem255a), transcript variant X1, mRNA
XM-013118363.3	-1,13693226728437	3,130752119898	64,4146231521567	1,34405113718147e-07	0,000212068228570599	XM_013118363.3	flotillin 2 (Flot2), transcript variant X3, mRNA
XM-005063697.4	8,28112706567588	0,77155697382603	63,3565018444266	1,52343530987171e-07	0,000233694976534321	XM_005063697.4	dickkopf WNT signaling pathway inhibitor 1 (Dkk1), mRNA
XM-013125138.3	3,29204880274844	7,87826502845111	62,4617531281296	1,69584634874897e-07	0,000253111942603549	XM_013125138.3	lymphocyte antigen 6 family member E (Ly6e), transcript variant X2, mRNA
XM-005074039.4	-1,35916914947599	2,72111240776317	62,111332405925	1,76914530174966e-07	0,000257103368799534	XM_005074039.4	anaphase promoting complex subunit 15 (Anapc15), transcript variant X7, mRNA
XM-013119793.3	-0,865296727333793	2,7620038016216	61,3194435816174	1,94800480332495e-07	0,000263872903131803	XM_013119793.3	potassium channel tetramerization domain containing 10 (Kctd10), transcript variant X1, mRNA
XM-040746627.1	-3,7739754895684	0,107043394140171	68,0930910965398	1,95865354607311e-07	0,000263872903131803	XM_040746627.1	polycystin 1 like 1, transient receptor potential channel interacting (Pkd1l1), mRNA
XM-021227023.2	2,58671899968624	6,38430421121543	61,2730991175679	1,95907377741633e-07	0,000263872903131803	XM_021227023.2	ring finger protein 213 (Rnf213), transcript variant X1, mRNA
XM-013118362.3	-1,13340486559466	3,13291337551771	61,0692356861147	2,00859559647337e-07	0,000264101626713441	XM_013118362.3	flotillin 2 (Flot2), transcript variant X2, mRNA
XM-005083631.4	-1,2196810960129	5,32658732684155	60,6274239607706	2,12072739903231e-07	0,000267478966059177	XM_005083631.4	phosphatidylinositol glycan anchor biosynthesis class K (Pigk), mRNA
XM-005075075.4	1,41525551026092	6,8093198859736	60,5237040346672	2,14804119728798e-07	0,000267478966059177	XM_005075075.4	shisa family member 5 (Shisa5), transcript variant X1, mRNA
XM-040731372.1	5,75182107012515	6,46761382770865	60,4057077005587	2,17958740269864e-07	0,000267478966059177	XM_040731372.1	2'-5'-oligoadenylate synthase 1A-like (LOC121133964), mRNA
XM-005069414.4	-3,79988203452721	6,05500465590262	59,7329047597124	2,36951764218877e-07	0,000284465744070071	XM_005069414.4	Thy-1 cell surface antigen (Thy1), transcript variant X1, mRNA
XM-005087385.4	2,08212205708586	4,49861494402232	58,5764521647575	2,74012261035951e-07	0,000321958576669136	XM_005087385.4	2',3'-cyclic nucleotide 3' phosphodiesterase (LOC101830936), transcript variant X1, mRNA
XM-040736313.1	4,02993754559044	3,39319334019259	58,1504245580458	2,89240940090478e-07	0,000326162582132409	XM_040736313.1	apolipoprotein L2-like (LOC110339291), transcript variant X1, mRNA
XM-021234320.2	1,16229375503714	3,09059748811615	58,0546800178791	2,92790440099258e-07	0,000326162582132409	XM_021234320.2	AMMECR nuclear protein 1 (Ammecr1), mRNA
NM-001281946.1	2,34071792927758	4,71110368799868	57,9875247766621	2,95308726398313e-07	0,000326162582132409	NM_001281946.1	eukaryotic translation initiation factor 2 alpha kinase 2 (Eif2ak2), transcript variant 2, mRNA
XM-005077035.4	-1,13711908798764	3,18024496761824	57,0538561499235	3,32913072744857e-07	0,000360486108416901	XM_005077035.4	flotillin 2 (Flot2), transcript variant X1, mRNA
XM-040755569.1	2,72557851466022	3,23149178317063	56,8925715510135	3,39929204054703e-07	0,000361004814706094	XM_040755569.1	phosphofructokinase, platelet (LOC101840180), transcript variant X1, mRNA
XM-005067820.4	3,65975133795612	3,14259182504061	56,0847688743628	3,77615451530755e-07	0,000384874518674433	XM_005067820.4	XIAP associated factor 1 (Xaf1), transcript variant X2, mRNA
NM-001281660.1	4,74524946788723	4,63876241426521	55,9011632241713	3,86809902991192e-07	0,000384874518674433	NM_001281660.1	complement C1s (C1s), mRNA
XM-005079048.3	4,78701947731343	5,80855955807943	55,8753133300564	3,88124110545325e-07	0,000384874518674433	XM_005079048.3	2'-5'-oligoadenylate synthetase 2 (Oas2), transcript variant X1, mRNA
XM-013118282.3	2,0454755855512	5,75892208000406	55,8330632254741	3,90282722109378e-07	0,000384874518674433	XM_013118282.3	galectin 9 (Lgals9), transcript variant X2, mRNA
XM-040747640.1	-0,71969726306469	10,8981842509663	55,4312726324029	4,11485756817031e-07	0,000397055310439994	XM_040747640.1	ribosomal protein L15 (Rpl15), mRNA
XM-005085619.4	-2,13197658676385	3,28387338348565	55,3302535661806	4,17014486555115e-07	0,000397055310439994	XM_005085619.4	leukotriene B4 receptor (Ltb4r), mRNA
XM-040751603.1	4,36592228471129	6,98534318122443	54,6745635611423	4,54955691175377e-07	0,000425838526940153	XM_040751603.1	interferon induced protein 44 like (Ifi44l), transcript variant X1, mRNA
XM-005086263.3	-0,995022590320864	2,07280219409825	54,5179174304049	4,64573511581238e-07	0,000427593460059371	XM_005086263.3	high mobility group box 3 (Hmgb3), transcript variant X1, mRNA
XM-040742419.1	3,92001681805649	6,45608837338882	54,0317030474908	4,95883977761411e-07	0,000448929455539282	XM_040742419.1	creatine kinase B (Ckb), transcript variant X1, mRNA
XM-040753710.1	-0,727089552775557	8,23423957137246	53,8073818113452	5,11108427016122e-07	0,000455249222153844	XM_040753710.1	ATP synthase membrane subunit c locus 2 (Atp5mc2), transcript variant X2, mRNA
XM-021223588.2	3,34155375981499	2,84532328071484	53,5317031644096	5,30528967942308e-07	0,000458193089498626	XM_021223588.2	hematopoietic SH2 domain containing (Hsh2d), transcript variant X2, mRNA
XM-005070347.4	-2,58957196479255	11,1384532102201	53,4174147563994	5,38817694325987e-07	0,000458193089498626	XM_005070347.4	ribosomal protein S27a (Rps27a), mRNA
XM-005087079.4	0,972655601847754	6,65100575359166	53,4107631025641	5,39304483873147e-07	0,000458193089498626	XM_005087079.4	RAB8A, member RAS oncogene family (Rab8a), mRNA
XM-005077087.4	2,06225411464894	5,74792529161476	53,2242756516209	5,53151702339233e-07	0,000462837115302754	XM_005077087.4	galectin 9 (Lgals9), transcript variant X1, mRNA
XM-005076945.4	3,34786868010646	5,1278243939941	52,3579025841677	6,22839768992101e-07	0,000507232239373402	XM_005076945.4	schlafen family member 5 (Slfn5), mRNA
XM-013116372.3	3,90803416487689	8,90161074478031	52,3376608055877	6,24579752958702e-07	0,000507232239373402	XM_013116372.3	interferon-induced transmembrane protein 1 (LOC106021464), mRNA
XM-005070500.4	1,88568146811169	1,09594067619673	52,1777599159666	6,38514873981802e-07	0,000511033991315522	XM_005070500.4	PNKD metallo-beta-lactamase domain containing (Pnkd), transcript variant X2, mRNA
XM-005087477.4	-1,31965977663957	5,29864348152743	51,9126350682371	6,62382203769264e-07	0,000522562783156483	XM_005087477.4	O-sialoglycoprotein endopeptidase (LOC101836001), mRNA
XM-005087277.4	1,4243444284107	4,30588341661527	51,6206186434736	6,89815634374625e-07	0,000536540543559216	XM_005087277.4	tripartite motif-containing protein 30A (LOC101822541), transcript variant X2, mRNA
XM-005069904.3	-1,11061830346132	4,24946752888776	51,0628770525993	7,4576445534477e-07	0,000572001337249439	XM_005069904.3	acyl-CoA oxidase 1 (Acox1), transcript variant X1, mRNA
XM-040735150.1	-1,03031817749379	2,49231171893294	50,8041808828235	7,73399710709254e-07	0,000581923084044189	XM_040735150.1	origin recognition complex subunit 5 (Orc5), transcript variant X1, mRNA
XM-040739564.1	-0,886320765955835	9,01030875117955	50,7459462264372	7,7977524661868e-07	0,000581923084044189	XM_040739564.1	ribosomal protein L4 (Rpl4), mRNA
XM-013117165.2	5,12208404271335	4,36164585216479	50,6077748246063	7,9513553047681e-07	0,000585474193800685	XM_013117165.2	DExD/H-box helicase 60 (Ddx60), transcript variant X1, mRNA
XM-005068321.4	3,99639317514822	6,52384012045066	50,3886333741214	8,20186292391576e-07	0,000595973260671479	XM_005068321.4	creatine kinase B (Ckb), transcript variant X2, mRNA
XM-005073240.4	-0,946358960198362	3,07669474416977	50,0481304900075	8,60855714913492e-07	0,000617401246758217	XM_005073240.4	FIG4 phosphoinositide 5-phosphatase (Fig4), mRNA
XM-005077921.4	-2,05770838300911	4,87599696049445	49,9277826531754	8,75758087142835e-07	0,000620036725697127	XM_005077921.4	purinergic receptor P2Y1 (P2ry1), mRNA
XM-040736532.1	-3,19705790852069	1,75694337736944	49,8053095365671	8,91216400275228e-07	0,000622994107453155	XM_040736532.1	synaptonemal complex central element protein 1 like (Syce1l), transcript variant X1, mRNA
XM-005087391.4	2,81270187770283	4,03102125817161	49,6052397741881	9,17120500273918e-07	0,000633088281339085	XM_005087391.4	DExH-box helicase 58 (Dhx58), mRNA
XM-005065477.2	0,725828379295938	5,1325988468968	48,6746239547663	1,0490464881328e-06	0,00071521658346476	XM_005065477.2	mitogen-activated protein kinase kinase kinase 1 (Map3k1), mRNA
XM-040749002.1	-4,59760516306586	3,43205410374202	48,5456980515761	1,06892022587266e-06	0,000719878665287702	XM_040749002.1	C-type lectin domain family 10 member A (LOC101839449), transcript variant X1, mRNA
XM-013123197.3	4,1802900984069	6,4083446039151	48,1622777574224	1,13052081912065e-06	0,000737251799170375	XM_013123197.3	interferon-induced protein 44 (LOC101834051), transcript variant X1, mRNA
XM-005082326.4	-0,832859862813473	10,22238315477	48,145921192734	1,13323440967805e-06	0,000737251799170375	XM_005082326.4	ribosomal protein L14 (Rpl14), transcript variant X2, mRNA
XM-021229058.2	4,88516820557173	1,18715683488294	48,1366990861234	1,13476754544187e-06	0,000737251799170375	XM_021229058.2	uncharacterized LOC101831404 (LOC101831404), transcript variant X5, mRNA
XM-040742006.1	-1,02885564429053	0,969300175689501	47,7192622124372	1,20662014664151e-06	0,000774818499745709	XM_040742006.1	citramalyl-CoA lyase (Clybl), transcript variant X1, mRNA
XM-040753367.1	-1,52326372723439	1,94763106416386	47,3938574041199	1,26611665964977e-06	0,000803678464511481	XM_040753367.1	peroxisomal trans-2-enoyl-CoA reductase (Pecr), transcript variant X1, mRNA
NM-001281685.1	2,41749712267293	6,71042552320595	47,2265110361297	1,29796878718786e-06	0,000814534412541619	NM_001281685.1	signal transducer and activator of transcription 1 (Stat1), mRNA
XR-005878254.1	-1,03416291072993	3,88123655843758	46,9014585144092	1,36239561319533e-06	0,000845358824079764	XR_005878254.1	uncharacterized LOC121141362 (LOC121141362), transcript variant X1, ncRNA
XM-013119437.3	-2,49729758721078	0,400904185392391	46,4591506335581	1,45580054211249e-06	0,000880590273061009	XM_013119437.3	ral guanine nucleotide dissociation stimulator like 3 (Rgl3), transcript variant X1, mRNA
XM-040737761.1	-0,86315802666457	8,75629679065119	46,4328980994456	1,46156253291351e-06	0,000880590273061009	XM_040737761.1	eukaryotic translation elongation factor 2 (Eef2), mRNA
XM-021223011.2	5,30609958477172	4,71499463224101	46,4081715127795	1,46701262352624e-06	0,000880590273061009	XM_021223011.2	apolipoprotein L2-like (LOC110339291), transcript variant X3, mRNA
XM-040732577.1	-0,916051047592148	4,30391661061412	46,1307157427838	1,52972982816236e-06	0,000908363441187509	XM_040732577.1	cell division cycle and apoptosis regulator 1 (Ccar1), transcript variant X1, mRNA
XM-040749000.1	-4,31980726645825	-1,39783799200912	45,8544139680456	1,59513908907124e-06	0,000936517024853873	XM_040749000.1	asialoglycoprotein receptor 2 (LOC101822733), transcript variant X4, mRNA
XM-021222963.2	1,9542406165333	3,9015218057648	45,7890556805314	1,61105891208746e-06	0,000936517024853873	XM_021222963.2	poly(ADP-ribose) polymerase family member 10 (Parp10), mRNA
XM-040756102.1	-1,20245704866018	0,777562208104009	45,6393310563883	1,64819344299369e-06	0,000937914538343698	XM_040756102.1	ATP/GTP binding carboxypeptidase 1 (Agtpbp1), transcript variant X1, mRNA
XM-040747388.1	-3,13462275975737	7,1620619088916	45,6233078831951	1,65222311138853e-06	0,000937914538343698	XM_040747388.1	C-X-C motif chemokine 2 (LOC101834882), mRNA
XM-005082655.4	2,64635148673838	5,92086946283629	45,5750926908842	1,66441447120242e-06	0,000937914538343698	XM_005082655.4	transglutaminase 2 (Tgm2), mRNA
NM-001281622.1	2,14124401749286	4,46351082524956	45,316024450025	1,73164382270351e-06	0,000965942408737156	NM_001281622.1	signal transducer and activator of transcription 2 (Stat2), mRNA
XR-494207.2	3,65985971612284	0,658666950751809	107,188609966018	1,79665724668189e-06	0,000992185997907605	XR_494207.2	interferon induced protein 44 (IFI44), transcript variant X4, misc_RNA
NM-001281945.1	2,56887648742759	5,23272141471412	44,9106476330234	1,84293421330383e-06	0,00100558657510867	NM_001281945.1	eukaryotic translation initiation factor 2 alpha kinase 2 (Eif2ak2), transcript variant 1, mRNA
XM-005071149.3	-1,1662268910745	2,72933991597079	44,8601509166581	1,8573415663676e-06	0,00100558657510867	XM_005071149.3	podocalyxin like 2 (Podxl2), mRNA
XM-005066975.4	-1,0327399677874	5,61481873587085	44,7357649424187	1,89336345690382e-06	0,00100837133186585	XM_005066975.4	eukaryotic translation initiation factor 3 subunit L (Eif3l), transcript variant X1, mRNA
XM-021226892.2	0,764985840737758	2,41843818538311	44,7165230852812	1,8990043914611e-06	0,00100837133186585	XM_021226892.2	chromosome unknown C4orf33 homolog (CUNH4orf33), transcript variant X2, mRNA
XR-005873532.1	-2,28600132708366	2,7067337566083	44,2817119407646	2,03155001852015e-06	0,00106847922116911	XR_005873532.1	CD46 molecule (Cd46), transcript variant X1, misc_RNA
XM-013121671.3	1,20035281319742	5,91813653381353	44,1687063481833	2,06764738412061e-06	0,00107720527491204	XM_013121671.3	enoyl-CoA delta isomerase 1 (Eci1), mRNA
XM-021230947.2	2,53863979963764	1,69588412612427	44,0520515439921	2,1056543627963e-06	0,00108675379935573	XM_021230947.2	Mov10 RISC complex RNA helicase (Mov10), transcript variant X1, mRNA
XM-040731444.1	3,05010969305945	3,63859787034703	43,9775500100572	2,13033058893147e-06	0,00108930904114029	XM_040731444.1	2'-5'-oligoadenylate synthase-like protein 1 (LOC101822825), transcript variant X3, mRNA
XM-040751222.1	-0,852933374056845	2,74796755904362	43,6087898762605	2,25726370084199e-06	0,0011436250515165	XM_040751222.1	protein kinase, DNA-activated, catalytic subunit (Prkdc), transcript variant X1, mRNA
XM-013112266.3	2,87360128805308	3,69595474642021	43,5074370230998	2,29359709808239e-06	0,0011514691467682	XM_013112266.3	sialic acid binding Ig like lectin 1 (Siglec1), transcript variant X3, mRNA
XM-005086264.4	-0,898030417459909	1,94591050993717	43,3498230482766	2,35138811881222e-06	0,0011698473646242	XM_005086264.4	high mobility group box 3 (Hmgb3), transcript variant X3, mRNA
XM-005070576.4	-0,978070201666989	9,42927384404558	43,1763760597257	2,41684831712773e-06	0,00119167885236663	XM_005070576.4	eukaryotic translation elongation factor 1 beta 2 (Eef1b2), mRNA
XM-013125397.3	-0,934599371909842	1,922366601328	43,043466081257	2,46837081172818e-06	0,0011940022248912	XM_013125397.3	high mobility group box 3 (Hmgb3), transcript variant X2, mRNA
XM-013119997.3	2,34230876561188	3,55317172245284	43,0084093717776	2,48216171496221e-06	0,0011940022248912	XM_013119997.3	agrin (Agrn), mRNA
XM-040730063.1	3,96168530609346	5,89574109722673	42,9976190936671	2,48642358145893e-06	0,0011940022248912	XM_040730063.1	interferon stimulated exonuclease gene 20 (Isg20), transcript variant X6, mRNA
XM-037984841.1	4,02137802114435	3,87915914222131	99,0004758545793	2,54252817550142e-06	0,00120134954219442	XM_037984841.1	MX dynamin like GTPase 2 (MX2), transcript variant X2, mRNA
XM-040744538.1	-0,871502097390388	3,68305197073375	42,850777018579	2,54523208092037e-06	0,00120134954219442	XM_040744538.1	dedicator of cytokinesis 11 (Dock11), transcript variant X1, mRNA
XM-005068715.4	4,17248538911248	6,24815476871522	42,7732378903537	2,57690356406898e-06	0,00120599086798428	XM_005068715.4	CD38 molecule (Cd38), mRNA
NM-001281635.1	5,23330923625562	6,2026891032218	42,7157445895414	2,60066794960918e-06	0,0012068847634388	NM_001281635.1	myxovirus (influenza virus) resistance 2 (mouse) (Mx2), mRNA
XM-040729996.1	-2,83601573730195	1,47883829305225	42,6571591313406	2,62513280310332e-06	0,00120808611598815	XM_040729996.1	outer dynein arm docking complex subunit 3 (Odad3), transcript variant X1, mRNA
XM-013119800.3	3,88825792626117	5,22769994258385	46,322227567151	2,64909994893004e-06	0,00120904045933647	XM_013119800.3	2'-5'-oligoadenylate synthetase 3 (Oas3), transcript variant X1, mRNA
XM-040758148.1	-1,58215669941667	0,472276482898061	41,9542272942425	2,93934891896658e-06	0,00133051315328697	XM_040758148.1	EPM2A glucan phosphatase, laforin (Epm2a), transcript variant X1, mRNA
XM-040732257.1	-2,20626197626424	2,7771496223927	41,884341418304	2,9727900415744e-06	0,00133471022159272	XM_040732257.1	solute carrier family 25 member 16 (Slc25a16), transcript variant X2, mRNA
XM-007968659.2	3,75656474379278	3,63526875267076	95,1136948119535	3,0263320425097e-06	0,00134779161867384	XM_007968659.2	MX dynamin like GTPase 2 (MX2), transcript variant X3, mRNA
XM-013118644.3	1,90869926453186	1,56556941379662	41,6668008826484	3,0796024018168e-06	0,00136054370430345	XM_013118644.3	abhydrolase domain containing 6, acylglycerol lipase (Abhd6), transcript variant X4, mRNA
XM-013110883.3	-1,32985677026429	2,96891666209116	41,3982857468986	3,21732493182457e-06	0,00140043084085507	XM_013110883.3	PEAK1 related, kinase-activating pseudokinase 1 (Prag1), transcript variant X4, mRNA
XM-005066814.4	-0,77864449916834	3,79234350673752	41,3240760092995	3,25657635202919e-06	0,00140043084085507	XM_005066814.4	oxidative stress induced growth inhibitor family member 2 (Osgin2), mRNA
XM-005078964.4	-1,05239581458649	6,52431458479866	41,3138002096426	3,26205301576245e-06	0,00140043084085507	XM_005078964.4	malectin (Mlec), mRNA
XM-021234883.2	-1,96817788400625	0,0618931371553294	41,2964491021087	3,2713236721408e-06	0,00140043084085507	XM_021234883.2	ADAMTS like 5 (Adamtsl5), transcript variant X1, mRNA
XM-005088751.4	0,710954258054147	4,73462886079867	41,2037260120987	3,32136086208127e-06	0,00141091409421212	XM_005088751.4	succinate dehydrogenase complex assembly factor 1 (Sdhaf1), mRNA
XM-040739113.1	-1,34717282119717	4,97019825846036	40,9670038537632	3,45297955704541e-06	0,00144127307072555	XM_040739113.1	RNA polymerase II, I and III subunit E (Polr2e), transcript variant X2, mRNA
XM-021231710.2	-0,786232361789462	2,76406012632353	40,9466568426237	3,46455846991713e-06	0,00144127307072555	XM_021231710.2	eukaryotic translation initiation factor 2A (Eif2a), transcript variant X4, mRNA
XM-040754454.1	0,749609032375747	2,31828249118388	40,8967934219591	3,49311593666291e-06	0,00144127307072555	XM_040754454.1	chromosome unknown C4orf33 homolog (CUNH4orf33), transcript variant X3, mRNA
XM-005087155.4	1,85957007641393	7,58054993416763	40,889660825323	3,49722206789119e-06	0,00144127307072555	XM_005087155.4	GTPase, IMAP family member 4 (Gimap4), transcript variant X2, mRNA
XM-040749999.1	-1,04945720856822	0,63771346014768	40,5678953211636	3,68811635381301e-06	0,0014998872128993	XM_040749999.1	arylsulfatase G (Arsg), transcript variant X4, mRNA
XM-040755515.1	1,1303183290635	4,02020061541613	40,5586506311544	3,69376830643026e-06	0,0014998872128993	XM_040755515.1	optineurin (Optn), transcript variant X3, mRNA
XM-040744332.1	-1,93272598917876	1,89525586181718	40,4546252993586	3,75802980094254e-06	0,00151484261114782	XM_040744332.1	FERM, ARH/RhoGEF and pleckstrin domain protein 1 (Farp1), transcript variant X1, mRNA
XM-005080434.4	-1,26463870945005	3,959456929198	40,280937714367	3,8680927534771e-06	0,00152766752000415	XM_005080434.4	minichromosome maintenance complex component 7 (Mcm7), transcript variant X1, mRNA
XM-040730431.1	-0,726571765576385	1,73656643105723	40,2673516747278	3,87685085978987e-06	0,00152766752000415	XM_040730431.1	TatD DNase domain containing 1 (Tatdn1), transcript variant X1, mRNA
XM-005064662.4	-1,01993804108032	4,32091310923508	40,2496848339102	3,88827236298152e-06	0,00152766752000415	XM_005064662.4	RAB4A, member RAS oncogene family (Rab4a), transcript variant X1, mRNA
XM-040751746.1	2,20445710815092	3,21730071896695	40,2308369821793	3,90049833986282e-06	0,00152766752000415	XM_040751746.1	solute carrier family 39 member 8 (Slc39a8), transcript variant X4, mRNA
XM-040749460.1	0,753122629416632	3,8212863049408	40,11686289296	3,97533961430118e-06	0,00154010523323773	XM_040749460.1	coilin (Coil), mRNA
XM-021226227.2	-1,42628757658522	6,26852207466203	40,097769776805	3,98803144199977e-06	0,00154010523323773	XM_021226227.2	reticulon 3 (Rtn3), transcript variant X2, mRNA
XM-040745006.1	-0,600278893126027	2,32895775448783	39,9723884791833	4,07249596087873e-06	0,00155829363219051	XM_040745006.1	far upstream element binding protein 3 (Fubp3), transcript variant X6, mRNA
XM-005077253.4	-1,33538755964077	4,44014098978048	39,9444791805233	4,09156483897624e-06	0,00155829363219051	XM_005077253.4	3-hydroxyanthranilate 3,4-dioxygenase (Haao), transcript variant X1, mRNA
XM-005064110.4	1,13902653442921	5,82796963292452	39,796158247809	4,19457200833132e-06	0,00158658249717869	XM_005064110.4	cyclin D1 (Ccnd1), mRNA
XM-040728574.1	1,89623543390295	6,8569999751581	39,641860745888	4,30477631590349e-06	0,0016171902535337	XM_040728574.1	sterile alpha motif domain containing 9 (Samd9), mRNA
XM-005086419.4	-2,84157148167134	1,8326246934596	38,9684389359068	4,82463527655646e-06	0,00179472110993045	XM_005086419.4	coiled-coil domain containing 8 (Ccdc8), mRNA
XM-040730809.1	5,84253243870191	5,52049088632224	38,9469334491205	4,84234110856941e-06	0,00179472110993045	XM_040730809.1	radical S-adenosyl methionine domain containing 2 (Rsad2), mRNA
XM-005070131.4	2,02644896317378	6,89114203180242	38,8726740203618	4,90403373112245e-06	0,00180546905845004	XM_005070131.4	interferon induced protein 35 (Ifi35), transcript variant X1, mRNA
XM-013123226.3	3,84485495460957	0,813985333477403	38,801120215717	4,96430016008754e-06	0,00181555305987202	XM_013123226.3	nexilin F-actin binding protein (Nexn), transcript variant X4, mRNA
XM-040731442.1	3,53924754279387	5,52294152868573	38,6957436761535	5,05454758055145e-06	0,00183639694466035	XM_040731442.1	2'-5'-oligoadenylate synthase-like protein 1 (LOC101822825), transcript variant X1, mRNA
XM-040741419.1	-0,696775565797774	10,3284449556163	38,6206144921711	5,11999578462384e-06	0,00184801730202658	XM_040741419.1	ribosomal protein L7 (Rpl7), mRNA
NM-001281558.1	-6,35795329346883	1,14721352984969	38,5202723224053	5,20887141513929e-06	0,0018609258168283	NM_001281558.1	secreted frizzled related protein 2 (Sfrp2), mRNA
XM-005086745.4	1,77084500391867	2,53756384201471	38,473546763482	5,25083737915011e-06	0,0018609258168283	XM_005086745.4	DNA ligase 1 (Lig1), transcript variant X2, mRNA
XM-013119794.3	-0,830139561888086	2,80936439122322	38,4648618397688	5,25867868457678e-06	0,0018609258168283	XM_013119794.3	potassium channel tetramerization domain containing 10 (Kctd10), transcript variant X2, mRNA
XM-013115553.3	0,779720103120095	4,77223321333033	38,4297077254997	5,2905503629227e-06	0,0018609258168283	XM_013115553.3	FGFR1 oncogene partner 2 (Fgfr1op2), transcript variant X2, mRNA
XM-005070214.3	4,29931118015803	2,3029597097923	38,328846352998	5,38318354087491e-06	0,0018815248598815	XM_005070214.3	CD300e molecule (Cd300e), mRNA
XM-005073507.4	-1,06167990356509	4,53361321744915	38,0588864281679	5,64004918448047e-06	0,00195564575243241	XM_005073507.4	hydroxyacyl-CoA dehydrogenase trifunctional multienzyme complex subunit beta (Hadhb), mRNA
XM-005082306.4	1,28230379471475	1,46659207244738	38,0136377172971	5,68441255096374e-06	0,00195564575243241	XM_005082306.4	protein O-linked mannose N-acetylglucosaminyltransferase 2 (beta 1,4-) (Pomgnt2), mRNA
XM-005077906.4	-0,783238516116979	3,03922561063461	37,9782705141896	5,7193559511878e-06	0,00195564575243241	XM_005077906.4	eukaryotic translation initiation factor 2A (Eif2a), transcript variant X1, mRNA
XM-021232014.2	4,58250981076024	2,34282370994861	37,960602661985	5,73690083829585e-06	0,00195564575243241	XM_021232014.2	growth arrest specific 1 (Gas1), mRNA
XM-005071835.4	2,57535156223458	2,19667154299528	37,848652157459	5,84946249681023e-06	0,00198178353941011	XM_005071835.4	NAD(P)H quinone dehydrogenase 1 (Nqo1), mRNA
XM-005077922.4	0,804132392249433	6,51007756549785	37,7576010363182	5,94280918021044e-06	0,00199869771855872	XM_005077922.4	RAP2B, member of RAS oncogene family (Rap2b), mRNA
XM-040747439.1	-1,09438566907541	6,57877112491798	37,7296712275804	5,97177175797096e-06	0,00199869771855872	XM_040747439.1	cyclin I (Ccni), transcript variant X1, mRNA
XM-040748214.1	-0,672309660459009	8,404600721408	37,6329977533872	6,07322925657482e-06	0,00202040971364511	XM_040748214.1	elongin B (Elob), mRNA
XM-040731316.1	-0,673245017955869	3,99497603069247	37,5778659475931	6,13194021316665e-06	0,00202772614570009	XM_040731316.1	anaphase promoting complex subunit 5 (Anapc5), transcript variant X1, mRNA
XM-013119795.3	3,24084417147881	2,34356987679353	37,5238509688092	6,19006993906077e-06	0,00203476441853983	XM_013119795.3	2'-5'-oligoadenylate synthase 1A (LOC101832301), mRNA
XM-040755680.1	1,91729594603586	4,07733214466142	37,4364540437724	6,28541710308833e-06	0,00205388091183994	XM_040755680.1	histone H2A type 1-B (LOC121143553), mRNA
XM-040732256.1	-2,09528992445771	2,51922609940086	37,3862688701429	6,34089937495962e-06	0,00205982251225159	XM_040732256.1	solute carrier family 25 member 16 (Slc25a16), transcript variant X1, mRNA
XM-040737875.1	-0,894324720214803	2,08238126676229	37,1962098820125	6,55597278241136e-06	0,00211723415751979	XM_040737875.1	3'(2'), 5'-bisphosphate nucleotidase 1 (Bpnt1), transcript variant X1, mRNA
XM-021231709.2	-0,769270403316711	3,02087419753264	36,9960391652651	6,79123156507603e-06	0,00218045913924278	XM_021231709.2	eukaryotic translation initiation factor 2A (Eif2a), transcript variant X3, mRNA
XM-013113180.3	4,37343340031349	4,31720788260907	36,94533467588	6,85229290689933e-06	0,00218734695659311	XM_013113180.3	secreted and transmembrane protein 1A (LOC101836439), transcript variant X2, mRNA
XM-040731317.1	-0,664648503626295	3,99782007738642	36,6667195449348	7,19881944970466e-06	0,00227250037591905	XM_040731317.1	anaphase promoting complex subunit 5 (Anapc5), transcript variant X2, mRNA
XM-040757859.1	-0,954345387127978	2,24474443206782	36,6647367373077	7,2013538640054e-06	0,00227250037591905	XM_040757859.1	impact RWD domain protein (Impact), transcript variant X3, mRNA
XM-040728357.1	-1,20381532409684	5,9448700908692	36,5168923576586	7,39313153419874e-06	0,00231976304457154	XM_040728357.1	microtubule associated monooxygenase, calponin and LIM domain containing 1 (Mical1), mRNA
XM-040753149.1	1,586563549666	6,7399317009364	36,4818833420937	7,43936486036248e-06	0,00232108183643309	XM_040753149.1	SP110 nuclear body protein (Sp110), transcript variant X1, mRNA
XM-040750824.1	-0,528570855397989	4,81764860084042	36,1817125756825	7,84913480463437e-06	0,00242393549042592	XM_040750824.1	glycogen synthase kinase 3 beta (Gsk3b), transcript variant X2, mRNA
XM-013120806.3	-1,12687636917036	2,2243835320857	36,1762567540332	7,85680958978414e-06	0,00242393549042592	XM_013120806.3	argininosuccinate lyase (Asl), transcript variant X2, mRNA
XM-040742953.1	-1,78456064109552	1,37577664219677	36,0791768640345	7,99476768593633e-06	0,00244545773163179	XM_040742953.1	reticulon 1 (Rtn1), transcript variant X2, mRNA
XM-005088655.4	1,36227327463888	3,7579385646857	36,0310260948452	8,06418398370007e-06	0,00244545773163179	XM_005088655.4	T cell leukemia translocation altered (Tcta), transcript variant X3, mRNA
NM-001281587.1	-2,94025206754377	4,05122683704975	36,0293086148352	8,06667223765922e-06	0,00244545773163179	NM_001281587.1	arachidonate 5-lipoxygenase (Alox5), mRNA
XM-040752819.1	-2,00529474497783	3,87378430056996	36,0038191883919	8,10370065349517e-06	0,00244545773163179	XM_040752819.1	thymidylate synthetase (Tyms), transcript variant X2, mRNA
XM-040744541.1	-0,91243846915738	3,65749268000923	35,7171219983679	8,5333625038024e-06	0,00255349668798296	XM_040744541.1	dedicator of cytokinesis 11 (Dock11), transcript variant X3, mRNA
XM-040734992.1	-1,48785062713666	2,2964673323193	35,6943460585363	8,56855920966523e-06	0,00255349668798296	XM_040734992.1	PHD finger protein 13 (Phf13), mRNA
XM-040750853.1	1,3838278540996	6,32397386988068	35,6738084823835	8,60043430328898e-06	0,00255349668798296	XM_040750853.1	poly(ADP-ribose) polymerase family member 14 (Parp14), transcript variant X1, mRNA
XM-005071955.4	-0,931421293426097	9,08308833248615	35,5686309202097	8,7657389252539e-06	0,00258865864389423	XM_005071955.4	nucleophosmin 1 (Npm1), mRNA
XM-013124894.3	1,65116336880268	6,49274588388045	35,4195681396634	9,00605567280137e-06	0,0026251547918773	XM_013124894.3	interferon regulatory factor 9 (Irf9), transcript variant X1, mRNA
XM-013118624.3	-0,707100864344147	9,40253402888242	35,4047871380891	9,03027892931283e-06	0,0026251547918773	XM_013118624.3	ribosomal protein L5 (Rpl5), transcript variant X1, mRNA
XM-013119246.3	-0,842882491200683	6,81343162872301	35,4037800576163	9,03193195814659e-06	0,0026251547918773	XM_013119246.3	trans-golgi network protein 2 (Tgoln2), mRNA
XM-040745590.1	0,991046894216772	6,43943722117004	35,3553566776847	9,11180995844736e-06	0,00263450572327381	XM_040745590.1	corepressor interacting with RBPJ, CIR1 (Cir1), mRNA
XM-013121731.3	-0,822342685246015	4,02904476279833	35,240238497508	9,30485486364073e-06	0,00267630888015467	XM_013121731.3	TNF receptor associated protein 1 (Trap1), mRNA
XM-005065771.4	1,20367860105422	3,61980498151817	35,1647448652883	9,43390162234014e-06	0,00269936675229074	XM_005065771.4	nuclear receptor coactivator 7 (Ncoa7), transcript variant X1, mRNA
XM-013117622.3	4,61777288103477	-0,272799139464114	41,5482922143382	9,5130703145001e-06	0,00270115628757397	XM_013117622.3	cadherin related family member 5 (Cdhr5), transcript variant X2, mRNA
XM-005085131.4	-1,11512829197176	6,91931575485412	35,1046830305273	9,53798124143351e-06	0,00270115628757397	XM_005085131.4	RNA binding motif protein 3 (Rbm3), transcript variant X1, mRNA
XM-005077557.4	-2,48741585053507	-0,926108403926592	47,0126001948239	9,62917181202957e-06	0,00270934212237137	XM_005077557.4	apoptosis inducing factor mitochondria associated 3 (Aifm3), transcript variant X5, mRNA
XM-040744626.1	1,65294328470885	3,39258752130969	35,0323518459054	9,66500793327467e-06	0,00270934212237137	XM_040744626.1	B cell linker (Blnk), transcript variant X2, mRNA
XM-021234938.2	0,627326535221639	4,87203753128381	35,0020058235176	9,71885619591786e-06	0,00271067734627964	XM_021234938.2	zinc finger RANBP2-type containing 2 (Zranb2), transcript variant X2, mRNA
XM-040750151.1	-1,08388221639319	1,73478019648634	34,9457270064778	9,81960037911732e-06	0,00272501312229334	XM_040750151.1	solute carrier family 26 member 11 (Slc26a11), transcript variant X1, mRNA
XM-040751796.1	2,72226767118407	7,47408925455417	34,8889166161066	9,92246659931756e-06	0,00273979147740357	XM_040751796.1	interferon-induced transmembrane protein 2 (LOC121132778), mRNA
XM-005063204.4	5,39174554912575	7,04790808996737	34,834086356461	1,00228765334531e-05	0,00274711370566625	XM_005063204.4	interferon induced protein with tetratricopeptide repeats 3 (Ifit3), transcript variant X1, mRNA
XM-005081777.4	-0,698833590876174	6,58569644420758	34,8202050681308	1,00484747309971e-05	0,00274711370566625	XM_005081777.4	glucose-6-phosphate isomerase (Gpi), mRNA
XM-021235964.2	-0,959334467074344	6,83369027792766	34,7745017168835	1,0133266648966e-05	0,00275664786907634	XM_021235964.2	RNA binding motif protein 3 (Rbm3), transcript variant X2, mRNA
XM-005086298.4	-1,09551700815565	3,36426927326929	45,0674611728386	1,02470012642488e-05	0,00277392351871017	XM_005086298.4	glutaminyl-peptide cyclotransferase like (Qpctl), mRNA
XM-040738450.1	2,04491482970322	4,15641608368927	34,6010945767505	1,04622417772117e-05	0,00280673107693947	XM_040738450.1	absent in melanoma 2 (Aim2), transcript variant X1, mRNA
XM-005083329.3	-1,63310025899766	8,77199341214077	34,5784448035604	1,05060749244168e-05	0,00280673107693947	XM_005083329.3	glutathione peroxidase 4 (Gpx4), transcript variant X2, mRNA
XM-013120707.3	-2,56525554051341	2,93121202839535	34,5709276466542	1,05206673353337e-05	0,00280673107693947	XM_013120707.3	CD1d molecule (Cd1d), transcript variant X1, mRNA
XM-037987998.1	4,15749054569083	8,36686311029223	70,8218560830224	1,07085948045066e-05	0,00284313192059649	XM_037987998.1	interferon-induced transmembrane protein 3-like (LOC119620499), mRNA
XM-013115307.3	1,52480391014524	8,12675940457005	34,4240933647705	1,08102385695981e-05	0,00285638571659083	XM_013115307.3	poly(A) binding protein cytoplasmic 1 (Pabpc1), mRNA
XM-040739580.1	-1,7995813784333	1,45305065296021	34,3855295565671	1,08877412463584e-05	0,00286316486947094	XM_040739580.1	family with sequence similarity 214 member A (Fam214a), transcript variant X1, mRNA
XM-013117808.3	1,3796340749794	0,994041236668937	34,313515337842	1,10341176405643e-05	0,0028879057468366	XM_013117808.3	UDP-GlcNAc:betaGal beta-1,3-N-acetylglucosaminyltransferase 9 (B3gnt9), mRNA
XM-013114691.3	-0,970117777893319	1,96601944820351	34,2537336841419	1,11572810997844e-05	0,00290636646912497	XM_013114691.3	engulfment and cell motility 1 (Elmo1), transcript variant X5, mRNA
XM-005072623.4	-0,585488092746947	7,80134816118395	34,1984340074051	1,12725630313446e-05	0,00292261042649283	XM_005072623.4	eukaryotic translation initiation factor 3 subunit E (Eif3e), mRNA
XM-005069630.4	-0,805922061047778	2,85801605514076	34,1529202352244	1,13684313402816e-05	0,0029307046790982	XM_005069630.4	ADP dependent glucokinase (Adpgk), transcript variant X1, mRNA
XM-021235104.2	0,839466392514592	3,68761923236085	34,1181107546193	1,14423600505951e-05	0,0029307046790982	XM_021235104.2	F-box protein 7 (Fbxo7), transcript variant X2, mRNA
XM-005087130.4	0,763751226905961	5,58287726910912	34,0549605359585	1,15778376759103e-05	0,0029307046790982	XM_005087130.4	GABA type A receptor associated protein like 1 (Gabarapl1), mRNA
XM-040739016.1	-1,10866757252128	1,73802541537329	34,0250094014227	1,1642710842363e-05	0,0029307046790982	XM_040739016.1	neuron navigator 1 (Nav1), transcript variant X1, mRNA
XM-040744317.1	-0,822072174793932	3,76878971860475	33,9996944240746	1,16978552354317e-05	0,0029307046790982	XM_040744317.1	ATPase copper transporting alpha (Atp7a), mRNA
XR-005238820.1	-3,3380018710083	-1,51824621535698	69,340401323242	1,17074810467272e-05	0,0029307046790982	XR_005238820.1	uncharacterized LOC103243696 (LOC103243696), transcript variant X7, ncRNA
XR-005238821.1	-3,3380018710083	-1,51824621535698	69,340401323242	1,17074810467272e-05	0,0029307046790982	XR_005238821.1	uncharacterized LOC103243696 (LOC103243696), transcript variant X8, ncRNA
XM-040751415.1	-1,14114466228934	1,66326568740606	33,9596271600463	1,17857252653781e-05	0,0029307046790982	XM_040751415.1	FRY microtubule binding protein (Fry), transcript variant X1, mRNA
XM-040741414.1	-1,13123688400386	0,526263889236724	33,943755800959	1,18207334274678e-05	0,0029307046790982	XM_040741414.1	staufen double-stranded RNA binding protein 2 (Stau2), transcript variant X3, mRNA
XM-021227800.2	-0,844738456895442	1,6329865700293	33,9254872406326	1,18611713871674e-05	0,0029307046790982	XM_021227800.2	IQ motif and Sec7 domain ArfGEF 1 (Iqsec1), transcript variant X7, mRNA
XM-013125996.2	4,42001756265291	4,70836118854048	33,905900837994	1,19046961415867e-05	0,0029307046790982	XM_013125996.2	placenta associated 8 (LOC101828334), mRNA
XM-005080604.4	-1,85525974092429	0,502414775114371	33,8897963367497	1,19406155439138e-05	0,0029307046790982	XM_005080604.4	scavenger receptor class B member 1 (Scarb1), transcript variant X1, mRNA
XM-008019452.2	3,53870797662428	0,780056542898442	68,902685643206	1,20239807593881e-05	0,00293810758166571	XM_008019452.2	transmembrane protein 255A (TMEM255A), transcript variant X2, mRNA
XM-040755549.1	-1,55872424351754	3,18949002282275	33,6809318690764	1,24174668426161e-05	0,00302089070007328	XM_040755549.1	ankyrin repeat and SOCS box containing 13 (Asb13), mRNA
XR-005236499.1	3,44655041695318	1,21399316728393	68,2605440698578	1,25072744937382e-05	0,00302939353790438	XR_005236499.1	uncharacterized LOC119620078 (LOC119620078), transcript variant X1, ncRNA
XM-040750616.1	0,714974193768239	3,40711366749833	33,6138396875072	1,25750741568336e-05	0,00303251482636235	XM_040750616.1	claudin domain containing 1 (Cldnd1), transcript variant X4, mRNA
XM-040747440.1	-1,02624795385171	6,41676567206009	33,5319700249767	1,27703943901115e-05	0,00304195530962145	XM_040747440.1	cyclin I (Ccni), transcript variant X2, mRNA
XM-005080338.4	-1,11077938864868	2,21645839724263	33,5053640657362	1,28345886579681e-05	0,00304195530962145	XM_005080338.4	argininosuccinate lyase (Asl), transcript variant X1, mRNA
XM-013126273.3	-0,892498232854495	4,74760326315824	33,4908389222334	1,28697848741933e-05	0,00304195530962145	XM_013126273.3	apurinic/apyrimidinic endodeoxyribonuclease 1 (Apex1), mRNA
XR-002382962.2	4,1173721113565	3,26986242923508	33,4663907151572	1,29292667593652e-05	0,00304195530962145	XR_002382962.2	uncharacterized LOC110341071 (LOC110341071), transcript variant X1, ncRNA
XM-005071412.4	-1,25151208292602	5,61178615597162	33,4300685221423	1,30181989376313e-05	0,00304195530962145	XM_005071412.4	aldehyde dehydrogenase 9 family member A1 (Aldh9a1), transcript variant X1, mRNA
XM-013126434.3	-3,10270401415417	0,942284959194419	33,4190769796587	1,3045243847349e-05	0,00304195530962145	XM_013126434.3	ELOVL fatty acid elongase 7 (Elovl7), transcript variant X2, mRNA
XM-040732574.1	-2,47135689154758	0,746964290706919	33,3741718216679	1,31563800351109e-05	0,00304195530962145	XM_040732574.1	tet methylcytosine dioxygenase 1 (Tet1), transcript variant X1, mRNA
XM-040751970.1	-1,57453226274589	2,64316054487208	33,3629494718012	1,31843173096349e-05	0,00304195530962145	XM_040751970.1	sorting nexin 7 (Snx7), transcript variant X1, mRNA
XM-005072947.4	-0,97189524916497	4,39446949040291	33,3556796768901	1,32024499202433e-05	0,00304195530962145	XM_005072947.4	importin 8 (Ipo8), transcript variant X1, mRNA
XM-013119209.3	-1,36324345183783	5,65694825229284	33,3336371536309	1,3257597761442e-05	0,00304195530962145	XM_013119209.3	immunoglobulin superfamily member 8 (Igsf8), mRNA
XM-040747509.1	5,03459202360355	10,7212574987899	33,3033747906916	1,33337253772206e-05	0,00304195530962145	XM_040747509.1	placenta associated 8 (Plac8), mRNA
XM-021224708.2	3,13694506155662	3,44209636563469	33,2959172028222	1,33525596230275e-05	0,00304195530962145	XM_021224708.2	complement C1r (C1r), mRNA
XM-005085713.4	3,05974197372743	8,10070176909865	33,2856960008036	1,33784211465298e-05	0,00304195530962145	XM_005085713.4	TIMP metallopeptidase inhibitor 1 (Timp1), transcript variant X2, mRNA
XM-013116410.3	-1,53565632720038	5,51031774425264	33,2829428516078	1,33853965710201e-05	0,00304195530962145	XM_013116410.3	adaptor related protein complex 1 subunit sigma 2 (Ap1s2), transcript variant X3, mRNA
XM-040751781.1	-1,37338418070636	5,8272712288462	33,2111256824224	1,35687797524707e-05	0,00306733371388054	XM_040751781.1	hydroxyacyl-CoA dehydrogenase (Hadh), mRNA
XM-013122273.3	1,68211878817605	5,29511509940841	33,195845091623	1,36081551481373e-05	0,00306733371388054	XM_013122273.3	transmembrane protein 140 (Tmem140), mRNA
XM-040731500.1	-1,19419444878	1,32852284986865	33,0824085708684	1,3904436279662e-05	0,00312137637848802	XM_040731500.1	phosphoserine phosphatase (Psph), transcript variant X1, mRNA
XM-013120017.3	-1,2320206760378	2,65274865258625	33,0146706252188	1,40847505838981e-05	0,00314905370949469	XM_013120017.3	potassium voltage-gated channel subfamily A regulatory beta subunit 2 (Kcnab2), transcript variant X4, mRNA
XM-040728808.1	-1,13367712670246	4,86532773588101	32,8718894648209	1,44733416300367e-05	0,00322104862877904	XM_040728808.1	ceramide transporter 1 (Cert1), transcript variant X2, mRNA
XM-005065631.4	-1,10842580288608	4,84952828578155	32,8234448989489	1,46078649979019e-05	0,00322104862877904	XM_005065631.4	ceramide transporter 1 (Cert1), transcript variant X1, mRNA
XM-037994782.1	-2,44189958968254	-1,90977952967425	65,722786486172	1,46632623493594e-05	0,00322104862877904	XM_037994782.1	apoptosis inducing factor mitochondria associated 3 (AIFM3), transcript variant X1, mRNA
XM-040746343.1	-1,52397496074301	6,15431863353324	32,7963725193425	1,46836418193065e-05	0,00322104862877904	XM_040746343.1	glycerophosphocholine phosphodiesterase 1 (Gpcpd1), transcript variant X1, mRNA
XM-040731501.1	-1,18101892577237	1,28397909682592	32,7911190957234	1,46983966111169e-05	0,00322104862877904	XM_040731501.1	phosphoserine phosphatase (Psph), transcript variant X2, mRNA
XM-005065166.4	-0,81923173952228	4,52389441440743	32,7622826434156	1,47796788937909e-05	0,00322605923806603	XM_005065166.4	golgi reassembly stacking protein 2 (Gorasp2), transcript variant X1, mRNA
XM-040730338.1	1,24523496692103	4,39921595167916	32,6366690208773	1,51395862678986e-05	0,00327602101006447	XM_040730338.1	N-myc downstream regulated 1 (Ndrg1), mRNA
XM-013116159.3	1,58977332761216	0,628551874476357	32,6206501516478	1,51861749391651e-05	0,00327602101006447	XM_013116159.3	STAM binding protein like 1 (Stambpl1), transcript variant X3, mRNA
XM-040750613.1	0,708597173281099	3,40851603397954	32,6205255060942	1,51865380736003e-05	0,00327602101006447	XM_040750613.1	claudin domain containing 1 (Cldnd1), transcript variant X1, mRNA
XR-005236500.1	3,42729701812488	1,19383676611411	64,6511902819556	1,57075237956364e-05	0,00337522293420321	XR_005236500.1	uncharacterized LOC119620078 (LOC119620078), transcript variant X2, ncRNA
XM-007974946.2	-2,50699441471072	-1,88804710013651	64,4658075238513	1,58972051303127e-05	0,00338651464095603	XM_007974946.2	apoptosis inducing factor mitochondria associated 3 (AIFM3), transcript variant X3, mRNA
XM-040744539.1	-1,00163795962152	3,82650129810088	32,3760456933816	1,59175938566114e-05	0,00338651464095603	XM_040744539.1	dedicator of cytokinesis 11 (Dock11), transcript variant X2, mRNA
XM-005079293.4	2,72131240404438	0,803544760575586	32,3674344310087	1,59440425657063e-05	0,00338651464095603	XM_005079293.4	splA/ryanodine receptor domain and SOCS box containing 1 (Spsb1), transcript variant X1, mRNA
XM-005082252.4	0,782485842088846	9,73204555367893	32,3201785439173	1,60900511950137e-05	0,00340423046783022	XM_005082252.4	prothymosin alpha (Ptma), mRNA
XM-005064093.3	1,27704785064311	6,936340880286	32,3006761284688	1,61507384936172e-05	0,00340423046783022	XM_005064093.3	unc-93 homolog B1, TLR signaling regulator (Unc93b1), mRNA
XM-040756212.1	2,15261356715029	3,27900083428535	50,2291418953105	1,62214885201269e-05	0,0034061425172452	XM_040756212.1	serpin B9-like (LOC110340206), mRNA
XM-037996263.1	-5,34083274229424	3,2235503195351	63,6485070795628	1,67672872839323e-05	0,00349588677144796	XM_037996263.1	folate receptor gamma (LOC103247990), mRNA
XM-005068531.4	1,00546475483504	12,6883943434971	32,1044870394078	1,67754960602946e-05	0,00349588677144796	XM_005068531.4	beta-2-microglobulin (B2m), mRNA
XM-005063345.4	5,00740143581958	5,89453545054919	32,0435188096792	1,69750458463622e-05	0,00352417267601318	XM_005063345.4	interferon regulatory factor 7 (Irf7), transcript variant X1, mRNA
XR-005236501.1	3,43499194984671	1,16397255580813	63,2004288574972	1,72687866725168e-05	0,00356898678308119	XR_005236501.1	uncharacterized LOC119620078 (LOC119620078), transcript variant X3, ncRNA
XM-013124650.3	1,15556420674481	0,365127898468149	31,9399214735417	1,73201589501984e-05	0,00356898678308119	XM_013124650.3	ecotropic viral integration site 5 like (Evi5l), transcript variant X3, mRNA
XM-013110178.3	-0,810304759866876	3,51523223721961	31,8324298536438	1,76864539183203e-05	0,00361371777752544	XM_013110178.3	HBS1 like translational GTPase (Hbs1l), transcript variant X1, mRNA
XM-005070184.4	-1,073722764302	0,488052798082651	31,8266379891593	1,77064320608991e-05	0,00361371777752544	XM_005070184.4	endonuclease V (Endov), transcript variant X4, mRNA
XR-005242095.1	-1,49049989122067	-0,209752505247668	62,7990291516093	1,77335491400369e-05	0,00361371777752544	XR_005242095.1	uncharacterized LOC103227723 (LOC103227723), transcript variant X1, ncRNA
XM-005063609.4	1,56229324637429	3,50172897825107	31,7929016483026	1,78232967509605e-05	0,0036186534550553	XM_005063609.4	B cell linker (Blnk), transcript variant X1, mRNA
XM-040735375.1	-1,15507754300017	2,19961047471722	31,7662206147931	1,79163246100348e-05	0,00362421652111561	XM_040735375.1	Bardet-Biedl syndrome 2 (Bbs2), mRNA
XM-005074067.4	1,56926428994046	3,32699634069992	31,719686290056	1,80798598678579e-05	0,00364394956694375	XM_005074067.4	tripartite motif containing 21 (Trim21), transcript variant X1, mRNA
XM-013114268.3	2,39571949867531	6,37577413516096	31,6835238197238	1,82080835770246e-05	0,00365644802711857	XM_013114268.3	selectin L (Sell), transcript variant X1, mRNA
XM-013116299.3	2,88692098673477	6,7289881116351	31,6012169353342	1,8503684373154e-05	0,00370234589066325	XM_013116299.3	interferon-induced transmembrane protein 3 (LOC101840863), mRNA
XM-005082053.4	-0,953965865372938	4,38557198133688	31,505520562954	1,88540528593776e-05	0,00375883110146667	XM_005082053.4	1,4-alpha-glucan branching enzyme 1 (Gbe1), mRNA
XM-013111418.3	-1,04729189257014	4,45940439479589	31,3508748605136	1,94358364979744e-05	0,00386087998116596	XM_013111418.3	transient receptor potential cation channel subfamily V member 2 (Trpv2), transcript variant X1, mRNA
XM-005077846.4	0,908074951213616	2,93395569899635	31,3177015746871	1,95632011505059e-05	0,00387225168579045	XM_005077846.4	elongation factor like GTPase 1 (Efl1), transcript variant X1, mRNA
XM-040750845.1	1,68771226040504	5,25483155063888	31,2069172441751	1,99952673412698e-05	0,003943638013051	XM_040750845.1	poly(ADP-ribose) polymerase family member 9 (Parp9), transcript variant X1, mRNA
XM-013116411.3	-1,26630564215748	2,72599677885782	31,1777190011603	2,01108894434148e-05	0,00395232654314285	XM_013116411.3	adaptor related protein complex 1 subunit sigma 2 (Ap1s2), transcript variant X5, mRNA
XM-021229377.2	-1,55135216624344	1,67035422994813	31,0603957578079	2,05829774315753e-05	0,00402358775850204	XM_021229377.2	family with sequence similarity 214 member A (Fam214a), transcript variant X2, mRNA
XR-005241573.1	3,54626131835096	3,12313596938226	60,5290412292422	2,06666435837286e-05	0,00402358775850204	XR_005241573.1	interferon induced protein 44 (IFI44), transcript variant X3, misc_RNA
XM-040754054.1	-0,566637894210914	5,73436026740757	31,033706391557	2,06920709005972e-05	0,00402358775850204	XM_040754054.1	SAMM50 sorting and assembly machinery component (Samm50), mRNA
XM-005080191.4	1,23980545783682	4,0111716846418	30,9973534150366	2,08416930343605e-05	0,00403112778205234	XM_005080191.4	adenosine deaminase RNA specific (Adar), transcript variant X4, mRNA
XM-040729997.1	-2,62360230710301	1,28859532957385	30,9888560067334	2,08768387959396e-05	0,00403112778205234	XM_040729997.1	outer dynein arm docking complex subunit 3 (Odad3), transcript variant X2, mRNA
XM-005086893.4	-1,16788416194741	4,85048120220691	30,9559637119112	2,10135014291026e-05	0,00404337840738941	XM_005086893.4	hydroxysteroid 17-beta dehydrogenase 8 (Hsd17b8), mRNA
XM-040742221.1	1,36276370637306	4,05642151727856	30,9000102112723	2,12482551629524e-05	0,00407435292749612	XM_040742221.1	membrane associated ring-CH-type finger 1 (Marchf1), transcript variant X1, mRNA
XR-005239686.1	4,008542182719	4,29671198584166	60,0137317112166	2,14123754392166e-05	0,00409161599050277	XR_005239686.1	interferon-induced transmembrane protein 3-like (LOC103241750), misc_RNA
XM-005072864.4	4,23906324513437	2,69123795689931	30,8136613046805	2,16162364630505e-05	0,00411246530981831	XM_005072864.4	BCL2 like 14 (Bcl2l14), transcript variant X1, mRNA
XM-040743418.1	-0,904568339196369	3,75725648463547	30,7945515099111	2,16986215985972e-05	0,00411246530981831	XM_040743418.1	LDL receptor related protein 6 (Lrp6), transcript variant X1, mRNA
XM-040750139.1	-1,22579329959754	0,785106615853525	30,7697187441669	2,18061977479731e-05	0,00411246530981831	XM_040750139.1	TBC1 domain family member 16 (Tbc1d16), transcript variant X3, mRNA
XM-021231893.2	1,89984323051096	2,46791182654287	30,7666896781418	2,18193599843685e-05	0,00411246530981831	XM_021231893.2	kynurenine 3-monooxygenase (Kmo), transcript variant X1, mRNA
XM-005065559.4	-3,04085687315605	1,06088838750413	30,7409530303863	2,19315483316206e-05	0,00411955042539256	XM_005065559.4	ELOVL fatty acid elongase 7 (Elovl7), transcript variant X1, mRNA
XM-037992773.1	4,14621380367637	0,483250654254961	59,3617516688341	2,24031829559876e-05	0,00419387584936089	XM_037992773.1	galectin-9B-like (LOC103243813), transcript variant X2, mRNA
XM-005078982.4	1,02672450153142	4,76424886160996	30,613084495669	2,24984654587065e-05	0,0041974839746338	XM_005078982.4	RAB35, member RAS oncogene family (Rab35), transcript variant X1, mRNA
XM-005072551.4	-1,72463948126289	4,36183027258836	30,4842151881437	2,30862370928222e-05	0,00429264093338052	XM_005072551.4	adipocyte plasma membrane associated protein (LOC101833754), transcript variant X1, mRNA
XM-040751379.1	-0,917990708747852	6,39835517082109	30,4477983101107	2,32553921955437e-05	0,00430958314968693	XM_040751379.1	protein POLR1D-like (LOC121142042), transcript variant X2, mRNA
XM-005083795.4	-1,25836026333495	1,25257318169406	30,3953475550368	2,35014341536891e-05	0,00434061270803788	XM_005083795.4	mitochondrial transcription termination factor 2 (Mterf2), transcript variant X1, mRNA
XM-040751993.1	-0,748458310195015	1,83478741541339	30,306387134838	2,39253386267914e-05	0,00440417633441975	XM_040751993.1	diphthamide biosynthesis 5 (Dph5), transcript variant X1, mRNA
XM-005068385.4	-1,3378634354326	3,15972867738845	30,281078610191	2,40474736327021e-05	0,00441195243818054	XM_005068385.4	inositol-tetrakisphosphate 1-kinase (Itpk1), transcript variant X2, mRNA
XM-021232989.2	2,06033657612474	5,26829171424494	30,2341125244068	2,42759531265588e-05	0,00443912329622875	XM_021232989.2	TLR adaptor interacting with endolysosomal SLC15A4 (Tasl), transcript variant X1, mRNA
XM-040732512.1	1,26769005128446	3,93731897111378	30,2143805198302	2,43726591490326e-05	0,00444209811500388	XM_040732512.1	cap methyltransferase 1 (Cmtr1), mRNA
XM-005067995.4	-1,24085350931546	3,4125262710717	30,0811559169899	2,50368295796273e-05	0,00454813775232019	XM_005067995.4	IKBKB interacting protein (LOC101829778), transcript variant X2, mRNA
XR-005238817.1	-3,56659071321939	1,63810019745106	57,7200996135602	2,51549620297842e-05	0,00455461515781246	XR_005238817.1	uncharacterized LOC103243696 (LOC103243696), transcript variant X4, ncRNA
XM-040749092.1	0,739569160206288	5,04291314960292	29,9402243524628	2,57612512429097e-05	0,00464619410472643	XM_040749092.1	mitochondrial ribosomal protein L49 (Mrpl49), mRNA
XM-037984842.1	4,05010695917806	4,25055516386039	57,3021900022673	2,59197811285724e-05	0,00464619410472643	XM_037984842.1	MX dynamin like GTPase 2 (MX2), transcript variant X4, mRNA
XM-005070145.4	-0,898219337161506	6,08344604142683	29,8960585110151	2,59930140692553e-05	0,00464619410472643	XM_005070145.4	vacuolar protein sorting 25 homolog (Vps25), mRNA
XM-037992772.1	4,45736882981708	0,459556936502619	57,2606766538684	2,59972833978065e-05	0,00464619410472643	XM_037992772.1	galectin-9B-like (LOC103243813), transcript variant X1, mRNA
XM-040733212.1	-1,04566530543667	1,26532610296987	29,8776563524356	2,60902592120983e-05	0,00464731894123208	XM_040733212.1	ankyrin repeat and SOCS box containing 3 (Asb3), transcript variant X4, mRNA
XM-021231686.2	0,877886073224695	2,93913203003908	29,8461408006961	2,62577358769902e-05	0,00464731894123208	XM_021231686.2	elongation factor like GTPase 1 (Efl1), transcript variant X2, mRNA
XM-040742984.1	-0,840088046197938	5,90399299830941	29,8408523757264	2,62859552212908e-05	0,00464731894123208	XM_040742984.1	glycogen phosphorylase L (Pygl), mRNA
XM-005086775.4	-0,897439321088553	10,2476459263375	29,8254910035466	2,63681145012428e-05	0,00464731894123208	XM_005086775.4	peptidylprolyl isomerase A (Ppia), mRNA
XM-040749327.1	2,90365363293668	2,39289729894869	29,8150075846674	2,64243471596928e-05	0,00464731894123208	XM_040749327.1	schlafen family member 12-like (LOC121141439), transcript variant X3, mRNA
XM-005074638.4	-1,01043773530752	0,798835054443051	29,7673309104584	2,66817590991729e-05	0,00466693516834663	XM_005074638.4	centrosomal protein 76 (Cep76), transcript variant X1, mRNA
XM-040731283.1	-1,39141743811572	0,563681597216221	29,7630693764876	2,67049020932481e-05	0,00466693516834663	XM_040731283.1	serine protease 36 (Prss36), mRNA
XM-040757857.1	-0,845221794474405	1,79546961411646	29,7234866619027	2,6920925175257e-05	0,00468984596807064	XM_040757857.1	impact RWD domain protein (Impact), transcript variant X1, mRNA
XM-038001553.1	-1,53924768262286	1,23686232748093	56,6861814903435	2,70992033224975e-05	0,00469544634835716	XM_038001553.1	peroxisomal trans-2-enoyl-CoA reductase (PECR), transcript variant X2, mRNA
XM-013115646.3	-0,802324204945374	4,0515946004008	29,6691825582176	2,72204365565174e-05	0,00469544634835716	XM_013115646.3	membrane bound transcription factor peptidase, site 1 (Mbtps1), transcript variant X1, mRNA
XM-040756490.1	-1,61493211616637	1,64430461385461	29,6447743588745	2,73562557992071e-05	0,00469544634835716	XM_040756490.1	mitochondrial trans-2-enoyl-CoA reductase (Mecr), transcript variant X3, mRNA
NM-001281616.1	2,6192281716738	3,21958018604909	29,6337398822622	2,74179025544218e-05	0,00469544634835716	NM_001281616.1	gap junction protein alpha 1 (Gja1), mRNA
XM-005083802.4	0,81739040196277	3,74535320954917	29,6313456843566	2,74312985606925e-05	0,00469544634835716	XM_005083802.4	F-box protein 7 (Fbxo7), transcript variant X1, mRNA
XM-040736407.1	2,47474727499116	4,99375980764338	29,6256447339643	2,74632255997277e-05	0,00469544634835716	XM_040736407.1	apolipoprotein L6 (LOC101832069), transcript variant X4, mRNA
XM-005078942.4	-3,35169984580584	-0,832791503301963	29,6049848711045	2,75792713296549e-05	0,00470073357996563	XM_005078942.4	family with sequence similarity 222 member A (Fam222a), mRNA
XM-008001230.2	-1,82173560986897	7,96471004688574	56,3946869617867	2,76799310179308e-05	0,0047033738785668	XM_008001230.2	poly(A) binding protein cytoplasmic 1 (PABPC1), transcript variant X1, mRNA
XM-021231683.2	-1,36307386531313	2,20177684876045	29,5083624746565	2,81292325634289e-05	0,00476505748184908	XM_021231683.2	transmembrane 6 superfamily member 1 (Tm6sf1), transcript variant X2, mRNA
XM-005065856.4	0,65036329417395	5,61801637280754	29,4455978267395	2,84929641496915e-05	0,00481191269786717	XM_005065856.4	vesicle trafficking 1 (Vta1), mRNA
XM-005069411.4	1,70204477702005	2,42087711651335	29,4291735463961	2,85890008686689e-05	0,00481341153649808	XM_005069411.4	out at first homolog (Oaf), mRNA
XM-040749616.1	-0,666304576645024	11,3249116029025	29,4060210162996	2,87249869454992e-05	0,00482160692728951	XM_040749616.1	ribosomal protein L23 (Rpl23), mRNA
XM-005065628.4	-0,780362683147862	7,81294766285985	29,3430908544602	2,90982295081597e-05	0,00486676800287408	XM_005065628.4	NSA2 ribosome biogenesis factor (Nsa2), mRNA
XM-005063992.4	0,646857542170748	4,04356218733237	29,3310435120501	2,91702920641627e-05	0,00486676800287408	XM_005063992.4	RELA proto-oncogene, NF-kB subunit (Rela), transcript variant X1, mRNA
XM-005076577.4	-2,0634595169984	0,952163802909462	29,2922775869193	2,94035156036617e-05	0,00488211465134897	XM_005076577.4	inka box actin regulator 2 (Inka2), transcript variant X2, mRNA
XM-005086128.4	-0,550681184489196	10,6712361067936	29,2863947244851	2,94390876955528e-05	0,00488211465134897	XM_005086128.4	ubiquitin A-52 residue ribosomal protein fusion product 1 (Uba52), transcript variant X1, mRNA
XM-007979812.2	5,24869499007763	10,8939359366309	55,2967437591534	3,00071948911718e-05	0,00496142913374273	XM_007979812.2	interferon alpha inducible protein 6 (IFI6), mRNA
XM-013119951.3	5,97344240403024	9,37417716047146	29,1053091035726	3,05576553318103e-05	0,0050342699991309	XM_013119951.3	ISG15 ubiquitin like modifier (Isg15), mRNA
XM-037990579.1	-1,44820512742688	0,872290749842102	55,0203097073887	3,06300651837603e-05	0,0050342699991309	XM_037990579.1	argininosuccinate lyase (ASL), transcript variant X3, mRNA
XM-005077357.4	1,74447251337734	6,66750064015018	29,040793918162	3,09674401245677e-05	0,00506049963853818	XM_005077357.4	TNF superfamily member 13b (Tnfsf13b), transcript variant X1, mRNA
XM-005085145.4	2,6120010323831	0,121303314873277	30,973307945773	3,09729262245745e-05	0,00506049963853818	XM_005085145.4	solute carrier family 38 member 5 (Slc38a5), transcript variant X3, mRNA
XM-040753569.1	-0,724950477868524	2,20037907991022	29,0128090903257	3,11470770144187e-05	0,0050739415370037	XM_040753569.1	peptidylprolyl isomerase like 3 (Ppil3), transcript variant X6, mRNA
XM-007995206.2	1,44975463373136	2,74197463997753	54,6858629747792	3,14047292785472e-05	0,00508743997253893	XM_007995206.2	shiftless antiviral inhibitor of ribosomal frameshifting (SHFL), transcript variant X2, mRNA
XM-040753336.1	1,46536406532336	1,42135115202159	28,9715251890509	3,14141864159745e-05	0,00508743997253893	XM_040753336.1	PNKD metallo-beta-lactamase domain containing (Pnkd), transcript variant X1, mRNA
XR-005238818.1	-3,60178708752354	-1,79509757864737	54,5025217524531	3,1839467431865e-05	0,00511694009357372	XR_005238818.1	uncharacterized LOC103243696 (LOC103243696), transcript variant X5, ncRNA
XR-005238819.1	-3,60178708752354	-1,79509757864737	54,5025217524531	3,1839467431865e-05	0,00511694009357372	XR_005238819.1	uncharacterized LOC103243696 (LOC103243696), transcript variant X6, ncRNA
XM-021235820.2	-0,585862518519861	11,436056184046	28,9013090117089	3,18743189951717e-05	0,00511694009357372	XM_021235820.2	ribosomal protein S18 (Rps18), transcript variant X1, mRNA
XM-008019578.2	2,81529159069254	3,00181199605017	54,2577974052937	3,24311780852871e-05	0,00518856858493663	XM_008019578.2	sialic acid binding Ig like lectin 1 (SIGLEC1), transcript variant X2, mRNA
XM-005080190.4	1,22304403372833	4,050171967869	28,8063589414694	3,25084153699129e-05	0,00518856858493663	XM_005080190.4	adenosine deaminase RNA specific (Adar), transcript variant X3, mRNA
XM-005072710.4	0,597150243411731	4,64301516556806	28,7249810258691	3,30629709726631e-05	0,00526187178384538	XM_005072710.4	mediator complex subunit 6 (Med6), mRNA
XM-021232879.2	0,996113132300795	0,844612574821957	43,3818496289854	3,32158025803627e-05	0,00527100425775273	XM_021232879.2	SLIT-ROBO Rho GTPase activating protein 2 (Srgap2), transcript variant X5, mRNA
XM-005087807.4	-0,702968318497359	3,78257213402536	28,6638809371403	3,3486209327473e-05	0,00529868889369734	XM_005087807.4	ERCC excision repair 4, endonuclease catalytic subunit (Ercc4), mRNA
XM-040753896.1	1,80188805751252	5,07613740429744	28,6267354580693	3,374643742729e-05	0,00532460931567047	XM_040753896.1	solute carrier family 48 member 1 (Slc48a1), mRNA
XM-040740625.1	-1,42723822028804	3,9008090083844	28,6052366588247	3,38980702951141e-05	0,00533329639309796	XM_040740625.1	phosphoenolpyruvate carboxykinase 2, mitochondrial (Pck2), mRNA
XM-040749405.1	-0,776664675506463	4,56310627666091	28,5910488622426	3,39985501203028e-05	0,00533390889728295	XM_040749405.1	ring finger protein, transmembrane 1 (Rnft1), transcript variant X1, mRNA
XM-005073065.4	-1,42041600594769	2,17623764695884	28,5471895046495	3,43112538144707e-05	0,00536771864206892	XM_005073065.4	chromodomain Y like 2 (Cdyl2), mRNA
XM-040755065.1	-0,684669865486658	7,30686462620966	28,5323038143882	3,44181051000852e-05	0,00536922439561329	XM_040755065.1	solute carrier family 25 member 3 (Slc25a3), transcript variant X1, mRNA
XM-040755322.1	-0,664836511656747	4,0215080309513	28,481205641816	3,47876993862609e-05	0,005397672112414	XM_040755322.1	ATP binding cassette subfamily B member 10 (Abcb10), transcript variant X1, mRNA
XM-021236235.2	4,47211847528838	1,94690580477869	28,4800724802321	3,47959450966859e-05	0,005397672112414	XM_021236235.2	transglutaminase 1 (Tgm1), mRNA
XM-040731452.1	0,66668196135611	3,0413071556799	28,3889873249375	3,54658613755372e-05	0,0054718515967951	XM_040731452.1	small nuclear ribonucleoprotein U11/U12 subunit 35 (Snrnp35), transcript variant X4, mRNA
XM-005086116.4	-0,725359862499933	2,66058001103826	28,3855227402688	3,54916225171026e-05	0,0054718515967951	XM_005086116.4	phosphoinositide-3-kinase regulatory subunit 2 (Pik3r2), transcript variant X2, mRNA
XM-021236263.2	1,11425124440603	0,755796215288774	28,3748118122229	3,55713951044735e-05	0,0054718515967951	XM_021236263.2	thiamine triphosphatase (Thtpa), transcript variant X2, mRNA
XM-013118737.2	1,11500407005855	0,748288696137799	28,3530238448135	3,57342788232422e-05	0,00548163837148535	XM_013118737.2	protein HIRA (LOC101831864), transcript variant X3, mRNA
XM-007968715.2	5,18916507542551	4,58320031211951	52,8807062575631	3,60207628550833e-05	0,00550018950734355	XM_007968715.2	MX dynamin like GTPase 1 (MX1), transcript variant X6, mRNA
XR-005239687.1	3,60644100644832	5,99854503097695	52,8685958281644	3,60544075340135e-05	0,00550018950734355	XR_005239687.1	uncharacterized LOC119623435 (LOC119623435), misc_RNA
XM-005063916.4	-0,551751821724273	7,13476977829333	28,2906999739023	3,62047692065969e-05	0,00550171655728924	XM_005063916.4	tRNA methyltransferase subunit 11-2 (Trmt112), mRNA
XM-021225020.2	1,52827337991506	0,611422367561646	28,273242362689	3,63377824365293e-05	0,00550171655728924	XM_021225020.2	STAM binding protein like 1 (Stambpl1), transcript variant X5, mRNA
XM-040737092.1	3,09981733254205	8,41312981097766	28,269902119307	3,63632939195019e-05	0,00550171655728924	XM_040737092.1	complement C3 (C3), mRNA
XM-013113643.3	0,900745676776646	3,09793409959078	28,2556686308727	3,64722257434758e-05	0,00550312074988444	XM_013113643.3	aspartyl aminopeptidase (LOC101838215), transcript variant X3, mRNA
XM-005070491.3	1,13661233585779	2,45841366975705	28,1706849413092	3,71301710195492e-05	0,00558712960322503	XM_005070491.3	ring finger protein 25 (Rnf25), transcript variant X1, mRNA
XM-037986754.1	3,77387473153711	3,3304420088059	52,4393233841351	3,72719754886514e-05	0,00559322710430785	XM_037986754.1	epithelial stromal interaction 1 (EPSTI1), transcript variant X1, mRNA
XM-005086159.4	0,983936227631292	4,27830543499441	28,0864372557833	3,77953807766448e-05	0,00563781698092123	XM_005086159.4	ATPase 13A1 (Atp13a1), mRNA
XM-005082815.4	-1,21183157799101	4,52657216703863	28,0833044471256	3,78203696143974e-05	0,00563781698092123	XM_005082815.4	caspase 6 (Casp6), mRNA
XM-040741990.1	-0,65735770940931	7,47267180251933	28,0764156757678	3,78753820788385e-05	0,00563781698092123	XM_040741990.1	eukaryotic translation initiation factor 3 subunit A (Eif3a), mRNA
XM-040749462.1	1,35859633845041	5,75394074743983	28,0453691867506	3,81244127772565e-05	0,00565963056777208	XM_040749462.1	tripartite motif containing 25 (Trim25), mRNA
XM-037986755.1	3,84118722575594	3,40639245729185	51,9735932578212	3,86497806334437e-05	0,00570930652731634	XM_037986755.1	epithelial stromal interaction 1 (EPSTI1), transcript variant X2, mRNA
XM-040730432.1	-0,686894832147622	2,14725789722065	27,9700521149599	3,8736096259697e-05	0,00570930652731634	XM_040730432.1	TatD DNase domain containing 1 (Tatdn1), transcript variant X2, mRNA
XM-005070836.4	-0,726052331178664	5,61902020746586	27,9660143400731	3,87691936068309e-05	0,00570930652731634	XM_005070836.4	eukaryotic translation initiation factor 4E binding protein 2 (Eif4ebp2), mRNA
XM-013118148.3	-1,95221461810134	0,74903475229687	27,870976308424	3,95573041251333e-05	0,00580987383778287	XM_013118148.3	inka box actin regulator 2 (Inka2), transcript variant X1, mRNA
XM-005077556.4	-2,44187896338059	-1,9002866521	41,4122088608585	3,99088055646513e-05	0,00584595193236686	XM_005077556.4	apoptosis inducing factor mitochondria associated 3 (Aifm3), transcript variant X4, mRNA
XM-040731454.1	0,652013778503176	3,0515152858483	27,7729048851283	4,03891646789344e-05	0,0059006646302367	XM_040731454.1	small nuclear ribonucleoprotein U11/U12 subunit 35 (Snrnp35), transcript variant X6, mRNA
XM-021225024.2	1,54996305918923	0,620364735754759	27,7042082123707	4,09833664485612e-05	0,00597167659302201	XM_021225024.2	STAM binding protein like 1 (Stambpl1), transcript variant X4, mRNA
XM-005087412.4	1,73252581887138	4,41213061736937	27,6185564974756	4,1737788032938e-05	0,00605790672267988	XM_005087412.4	5'-nucleotidase, cytosolic IIIA (Nt5c3a), transcript variant X2, mRNA
XM-037987513.1	3,1251378650359	2,8802941993322	50,9820315867093	4,17945542036258e-05	0,00605790672267988	XM_037987513.1	serpin family F member 1 (SERPINF1), transcript variant X1, mRNA
XM-013112904.3	1,30919663887467	1,14938647525739	27,5989634520347	4,19125114686159e-05	0,00605910087262524	XM_013112904.3	zinc finger CCCH-type containing 12C (Zc3h12c), transcript variant X5, mRNA
XM-013116170.3	-0,923501939345414	3,76646946005776	27,5667784821185	4,22012811614719e-05	0,00607110546062644	XM_013116170.3	tetratricopeptide repeat domain 3 (Ttc3), transcript variant X3, mRNA
XM-005069734.4	-1,27033401929805	2,9172812112373	27,5544222627955	4,23127267184844e-05	0,00607110546062644	XM_005069734.4	zinc finger matrin-type 3 (Zmat3), transcript variant X1, mRNA
XM-021234937.2	0,698897163947247	4,84606120941949	27,5288960884172	4,25439881183153e-05	0,00607110546062644	XM_021234937.2	zinc finger RANBP2-type containing 2 (Zranb2), transcript variant X1, mRNA
XM-040731330.1	-1,15273786416131	2,28997530708567	27,5207726490586	4,26178772206855e-05	0,00607110546062644	XM_040731330.1	calcium/calmodulin dependent protein kinase kinase 2 (Camkk2), transcript variant X3, mRNA
XM-005083730.4	-1,54881281309299	0,292898640463359	27,5183324673956	4,26401002770722e-05	0,00607110546062644	XM_005083730.4	patatin like phospholipase domain containing 7 (Pnpla7), transcript variant X1, mRNA
XM-005084022.4	-1,21439791090064	4,7987937208109	27,5166789260955	4,26551665711114e-05	0,00607110546062644	XM_005084022.4	sestrin 3 (Sesn3), mRNA
XM-005071939.4	-0,739296087915873	6,16840665436938	27,4934668771764	4,28672856875351e-05	0,00608561178613995	XM_005071939.4	cyclin G1 (Ccng1), mRNA
XM-005086844.4	5,54592012800821	5,61116938920759	27,4577593998076	4,31958703825397e-05	0,0061088393199197	XM_005086844.4	complement C4A (Rodgers blood group) (C4a), transcript variant X2, mRNA
XM-005077079.4	1,70890699831219	2,10616353767486	27,451674654773	4,32521399045452e-05	0,0061088393199197	XM_005077079.4	notchless homolog 1 (Nle1), transcript variant X1, mRNA
XM-040732648.1	-0,791031528098187	3,26509569189486	27,4117128903363	4,36237099496617e-05	0,00614560142413295	XM_040732648.1	PHD finger protein 20 (Phf20), transcript variant X4, mRNA
XM-040750371.1	-1,45587615346229	4,20680477090192	27,3828032440853	4,38947136902642e-05	0,00616804495885788	XM_040750371.1	nitrilase family member 2 (Nit2), mRNA
XM-040750354.1	1,21040929330678	5,91539781423309	27,3583147725283	4,41257277427114e-05	0,00617079638768511	XM_040750354.1	mitochondrial ribosomal protein S6 (Mrps6), mRNA
XM-040732174.1	-1,63616397741408	0,807046968089785	27,3570414337626	4,41377765669929e-05	0,00617079638768511	XM_040732174.1	RUN and FYVE domain containing 2 (Rufy2), transcript variant X5, mRNA
XM-005068521.4	-1,04278001835594	10,1838260381157	27,3365202194618	4,43324582954968e-05	0,0061823628204811	XM_005068521.4	small EDRK-rich factor 2 (Serf2), transcript variant X1, mRNA
XM-038003666.1	-1,26604669119314	0,707633595023712	50,0958874511406	4,48708288191467e-05	0,00624167922092835	XM_038003666.1	poly(A) binding protein cytoplasmic 4 (PABPC4), transcript variant X2, mRNA
XM-040728507.1	-0,766038061858561	5,40536148409832	27,2643163701391	4,5025022510281e-05	0,00624739156559738	XM_040728507.1	staphylococcal nuclease and tudor domain containing 1 (Snd1), mRNA
XM-040745409.1	-1,00944384599346	1,45792589517494	27,242626272625	4,52353971477495e-05	0,00626070496963132	XM_040745409.1	bromodomain adjacent to zinc finger domain 2B (Baz2b), transcript variant X4, mRNA
XM-040732399.1	1,95303910763245	5,74067100686089	27,2287735694488	4,53703240704399e-05	0,00626070496963132	XM_040732399.1	transporter 1, ATP binding cassette subfamily B member (Tap1), transcript variant X1, mRNA
XM-007968650.2	4,20481015230042	4,47167306995863	49,9342751290862	4,54610801974171e-05	0,00626070496963132	XM_007968650.2	MX dynamin like GTPase 2 (MX2), transcript variant X1, mRNA
XM-040749286.1	0,887155773661612	6,51966242598212	27,200682644375	4,56452997473364e-05	0,00627043789364902	XM_040749286.1	proteasome 26S subunit, non-ATPase 11 (Psmd11), mRNA
XM-005073378.4	-0,489118076041688	4,55022504487066	27,1562378604818	4,60841276511086e-05	0,00628998767291551	XM_005073378.4	transmembrane protein 183A (Tmem183a), mRNA
XM-005064732.4	-2,46948449280231	5,02354855601065	27,1530377783426	4,61159032087281e-05	0,00628998767291551	XM_005064732.4	GTP cyclohydrolase I feedback regulator (Gchfr), mRNA
XM-008000564.2	-1,10350093764541	3,22701940953637	49,6782917222198	4,6415377562252e-05	0,00628998767291551	XM_008000564.2	protein kinase, DNA-activated, catalytic subunit (PRKDC), transcript variant X2, mRNA
XM-007975651.2	-1,51538696484868	-0,851332283918391	49,663540563702	4,64711054432562e-05	0,00628998767291551	XM_007975651.2	FAD dependent oxidoreductase domain containing 2 (FOXRED2), transcript variant X1, mRNA
XM-005069580.4	-0,908980864515209	2,64465990105844	27,1021076887704	4,66248903242307e-05	0,00628998767291551	XM_005069580.4	mannosidase alpha class 2C member 1 (Man2c1), transcript variant X1, mRNA
XM-021233974.2	1,89904988522831	3,09971635945254	27,093918952639	4,67073048091743e-05	0,00628998767291551	XM_021233974.2	solute carrier family 39 member 8 (Slc39a8), transcript variant X1, mRNA
XM-005068145.4	-0,659442401110455	4,48843409062127	27,0901208660925	4,67455847787101e-05	0,00628998767291551	XM_005068145.4	USO1 vesicle transport factor (Uso1), transcript variant X4, mRNA
XM-040736409.1	-1,30639369866546	4,02329483291383	27,0792609515403	4,6855230494741e-05	0,00628998767291551	XM_040736409.1	nicotinate phosphoribosyltransferase (Naprt), transcript variant X1, mRNA
XM-037987377.1	3,40705251462063	0,431681742070363	49,5308824597716	4,69759304561372e-05	0,00628998767291551	XM_037987377.1	XIAP associated factor 1 (XAF1), transcript variant X3, mRNA
XM-008000562.2	-1,1178993229881	3,23331818331089	49,5263531570518	4,6993283535604e-05	0,00628998767291551	XM_008000562.2	protein kinase, DNA-activated, catalytic subunit (PRKDC), transcript variant X1, mRNA
XM-040755689.1	2,39757107701237	1,47591388370395	27,0505043163191	4,71469426658667e-05	0,00628998767291551	XM_040755689.1	histone H2B type 1-C/E/F/G/I-like (LOC121143561), mRNA
XM-005068965.4	0,955359623449755	2,47461501566186	27,0497712065728	4,71544056313744e-05	0,00628998767291551	XM_005068965.4	formin like 2 (Fmnl2), transcript variant X6, mRNA
XM-005071370.4	-1,44602907914987	1,68070624783808	27,0340271230092	4,7314993771577e-05	0,0062962005205821	XM_005071370.4	solute carrier family 19 member 2 (Slc19a2), mRNA
XM-005088232.4	8,7292665089363	-1,2453128244908	27,7549238528124	4,80025172456882e-05	0,00637233416436511	XM_005088232.4	methyltransferase like 7B (Mettl7b), mRNA
XM-005071493.4	-0,588178821303742	4,03166118586622	26,9414415298136	4,82716663642972e-05	0,00639269665060419	XM_005071493.4	translocase of inner mitochondrial membrane domain containing 1 (Timmdc1), transcript variant X1, mRNA
XM-005080619.4	1,23187799779831	5,05061853464318	26,8994480450613	4,87126054939894e-05	0,00642888293198158	XM_005080619.4	Rab interacting lysosomal protein like 2 (Rilpl2), transcript variant X1, mRNA
XM-021223012.2	5,34227417230177	5,54469428675055	26,8776971542078	4,89427413591212e-05	0,00642888293198158	XM_021223012.2	apolipoprotein L2 (LOC101823068), mRNA
XM-040735875.1	-0,754925044708691	8,15390249387654	26,8746899293343	4,89746537726626e-05	0,00642888293198158	XM_040735875.1	voltage dependent anion channel 2 (Vdac2), mRNA
XM-040754220.1	-1,36397665457256	-0,252389966403951	26,8713080037541	4,90105699399581e-05	0,00642888293198158	XM_040754220.1	FAD dependent oxidoreductase domain containing 2 (Foxred2), transcript variant X1, mRNA
XM-040757902.1	-0,878360396268908	2,72975509935667	26,828639001816	4,9466224285116e-05	0,00646378627879725	XM_040757902.1	RELT TNF receptor (Relt), transcript variant X3, mRNA
XM-040728871.1	-0,89703978680916	5,93327635664161	26,8244928720676	4,95107488760546e-05	0,00646378627879725	XM_040728871.1	IQ motif containing GTPase activating protein 2 (Iqgap2), mRNA
XM-038003672.1	-1,26604669522536	0,707571916656482	48,8408141991186	4,97117663048691e-05	0,00647108599964113	XM_038003672.1	poly(A) binding protein cytoplasmic 4 (PABPC4), transcript variant X4, mRNA
XM-005067351.4	-1,46006269701787	1,23153156526883	26,7975633412141	4,98010203869238e-05	0,00647108599964113	XM_005067351.4	zinc finger protein 385A (Znf385a), transcript variant X2, mRNA
XM-040757532.1	1,97206345207532	4,31493582509015	26,7756965846111	5,00381037958479e-05	0,00648662968080259	XM_040757532.1	peptidyl arginine deiminase 4 (Padi4), mRNA
XM-008007378.2	-1,04116011004001	0,370131212617159	48,6821103856291	5,03680301703229e-05	0,00651410795814031	XM_008007378.2	FIG4 phosphoinositide 5-phosphatase (FIG4), transcript variant X2, mRNA
XM-005070750.4	-1,37719013027187	5,69841360059486	26,7307844674509	5,05289691799668e-05	0,00651965372428619	XM_005070750.4	D-dopachrome decarboxylase (LOC101844189), mRNA
XM-021235690.2	-0,628816347915788	2,81818582717859	26,7129034795392	5,07258772310353e-05	0,00652980383264963	XM_021235690.2	PHD finger protein 20 (Phf20), transcript variant X7, mRNA
XM-040729956.1	-1,09767915315377	1,6769995118782	26,6987325515066	5,08825316755041e-05	0,00653473704476288	XM_040729956.1	salt inducible kinase 2 (Sik2), transcript variant X4, mRNA
XM-040754773.1	-1,62548101099591	2,56750494328606	26,663730845724	5,12717578473557e-05	0,00656944676418184	XM_040754773.1	ATP23 metallopeptidase and ATP synthase assembly factor homolog (Atp23), transcript variant X1, mRNA
XM-007992565.2	0,944007072260388	1,28553733765382	48,3875637830455	5,16140750986869e-05	0,00659799926678214	XM_007992565.2	AMMECR nuclear protein 1 (AMMECR1), transcript variant X2, mRNA
XM-005069742.4	0,591716009438611	2,7838712831959	26,5957176100965	5,20375185963784e-05	0,00663676657498014	XM_005069742.4	myoneurin (Mynn), transcript variant X1, mRNA
XM-005072977.4	-1,74574817512305	7,37137678061492	26,5387853686223	5,26882380519823e-05	0,00668431731432368	XM_005072977.4	heme binding protein 1 (Hebp1), mRNA
XM-040739411.1	-2,12403079079179	2,46804426167019	26,5380581322054	5,26966080899459e-05	0,00668431731432368	XM_040739411.1	CD4 molecule (Cd4), transcript variant X2, mRNA
XM-005067843.4	-1,05003672404657	2,01045982947313	31,9236189256717	5,28411268882906e-05	0,00668431731432368	XM_005067843.4	phosphoribosylformylglycinamidine synthase (Pfas), mRNA
XM-040749545.1	0,621060608415754	4,70182994670673	26,5188758277308	5,29179156662811e-05	0,00668431731432368	XM_040749545.1	speckle type BTB/POZ protein (LOC101840016), transcript variant X1, mRNA
XM-040741412.1	-1,11462985438503	0,600902643311385	26,5104409258744	5,30155545355964e-05	0,00668431731432368	XM_040741412.1	staufen double-stranded RNA binding protein 2 (Stau2), transcript variant X1, mRNA
XM-040731082.1	-0,938211297251372	1,86234926068918	26,449693913367	5,37246422972464e-05	0,00675497376000474	XM_040731082.1	patatin like phospholipase domain containing 6 (Pnpla6), transcript variant X1, mRNA
XM-040734920.1	-0,985898414029667	2,74605801467061	26,4415419304685	5,38205934811329e-05	0,00675497376000474	XM_040734920.1	potassium voltage-gated channel subfamily A regulatory beta subunit 2 (Kcnab2), transcript variant X1, mRNA
XM-040740491.1	1,0673799069383	0,785046355181017	26,3790481241768	5,45624832427065e-05	0,00681731642043883	XM_040740491.1	thiamine triphosphatase (Thtpa), transcript variant X1, mRNA
XM-005071280.4	2,99158934058095	2,98208693261336	26,3750629668295	5,46101744276729e-05	0,00681731642043883	XM_005071280.4	ral guanine nucleotide dissociation stimulator like 1 (Rgl1), transcript variant X1, mRNA
XM-040754775.1	-1,61987689612714	2,52639865628877	26,3497203407551	5,49145344293656e-05	0,00681731642043883	XM_040754775.1	ATP23 metallopeptidase and ATP synthase assembly factor homolog (Atp23), transcript variant X2, mRNA
XM-021230949.2	-0,975498971034605	2,55260013957109	26,3495517675189	5,49165652244879e-05	0,00681731642043883	XM_021230949.2	phospholipase C beta 2 (Plcb2), transcript variant X1, mRNA
XM-040749190.1	-0,759319828152835	2,23573498758973	26,3480588515363	5,49345539456627e-05	0,00681731642043883	XM_040749190.1	tumor protein p53 inducible protein 13 (Tp53i13), transcript variant X3, mRNA
XM-013113974.3	2,04546092691943	0,668526932157441	26,32763767255	5,51812712242956e-05	0,00683257964594283	XM_013113974.3	apoptosis inducing factor mitochondria associated 2 (Aifm2), transcript variant X2, mRNA
NM-001281846.1	-1,11010770660113	10,5935970161006	26,3004504356127	5,55116338125607e-05	0,00685810842430615	NM_001281846.1	glutathione S-transferase pi 1 (Gstp1), mRNA
XM-038001412.1	1,4575043973953	3,40660008115491	47,4055643652158	5,60472023008805e-05	0,00690881852648176	XM_038001412.1	SP100 nuclear antigen (SP100), transcript variant X12, mRNA
XM-040740493.1	1,06737991028854	0,785168101020555	26,2299995701033	5,63779215648963e-05	0,00693410766258315	XM_040740493.1	thiamine triphosphatase (Thtpa), transcript variant X4, mRNA
XM-005072180.4	-1,10868075952169	3,77167024289713	26,1899449479474	5,68770987738537e-05	0,00697995756152733	XM_005072180.4	24-dehydrocholesterol reductase (Dhcr24), mRNA
XM-021226557.2	1,41454372387383	6,58722239113705	26,1603063830628	5,72496098851527e-05	0,00701009413813231	XM_021226557.2	N-myc and STAT interactor (Nmi), transcript variant X2, mRNA
XM-040740495.1	1,08949535937439	0,72961395188606	26,1305503235724	5,76263108432274e-05	0,00704060926992564	XM_040740495.1	thiamine triphosphatase (Thtpa), transcript variant X11, mRNA
XM-007963503.2	3,97920924959156	3,8476064317369	46,8833755603694	5,85923389065909e-05	0,00714283294432136	XM_007963503.2	interferon induced protein with tetratricopeptide repeats 5 (IFIT5), mRNA
XM-005079553.4	0,652508869836294	2,80800734883756	26,0366881247283	5,88326294309791e-05	0,00714734608916127	XM_005079553.4	transmembrane protein 222 (Tmem222), transcript variant X1, mRNA
XM-013113308.3	-0,743609103359009	2,09679018227636	26,0324148819684	5,88882093033532e-05	0,00714734608916127	XM_013113308.3	G-patch domain containing 8 (Gpatch8), transcript variant X3, mRNA
XM-005063481.3	-0,785042582705935	6,26429204492005	25,9743839366253	5,96487587166822e-05	0,00722377862142557	XM_005063481.3	glutathione S-transferase omega-1 (LOC101843100), mRNA
XM-005072775.4	-1,68146545693581	1,87070375775555	25,9267575410028	6,0281057668528e-05	0,00728437883738904	XM_005072775.4	reticulon 1 (Rtn1), transcript variant X1, mRNA
XM-040738468.1	-0,953261153060795	5,60925909942649	25,9045351147355	6,05786182920186e-05	0,00729112244281148	XM_040738468.1	solute carrier family 6 member 6 (Slc6a6), transcript variant X1, mRNA
XM-040737599.1	2,91118634432988	2,9250803635471	25,9028744448048	6,06009199125465e-05	0,00729112244281148	XM_040737599.1	ral guanine nucleotide dissociation stimulator like 1 (Rgl1), transcript variant X3, mRNA
XM-005087450.4	2,2134869784101	6,447051231753	25,8382895150807	6,14753254924495e-05	0,00737042685520916	XM_005087450.4	caveolae associated protein 3 (Cavin3), mRNA
XM-007999222.2	4,26037288343703	1,60645684884915	46,3143645964366	6,15269951515903e-05	0,00737042685520916	XM_007999222.2	HECT and RLD domain containing E3 ubiquitin protein ligase family member 6 (HERC6), transcript variant X2, mRNA
XM-040731766.1	-1,73548117175549	-0,0681217402846717	25,7516718460905	6,26699875144527e-05	0,00747619607877787	XM_040731766.1	primase and DNA directed polymerase (Primpol), transcript variant X1, mRNA
XM-013116045.3	2,22876938555099	2,99806067487626	25,7509036733674	6,26806965173503e-05	0,00747619607877787	XM_013116045.3	LysM domain containing 2 (Lysmd2), transcript variant X1, mRNA
XM-005081786.4	-1,795780786078	0,13766074604053	25,7101825624943	6,32512891715896e-05	0,00752799395088764	XM_005081786.4	leucine rich repeat LGI family member 4 (Lgi4), transcript variant X1, mRNA
XM-005076563.4	1,80146144228683	4,97647504904817	25,6566515322566	6,40101255914036e-05	0,00760192510894554	XM_005076563.4	ras homolog family member C (Rhoc), mRNA
XM-005077719.4	-1,89922733090414	4,72923098076315	25,6429783185509	6,42055609409596e-05	0,00760877231202479	XM_005077719.4	trans-2,3-enoyl-CoA reductase (Tecr), transcript variant X3, mRNA
XM-040731331.1	-1,17779527628764	2,28492221500998	25,5862959200892	6,50227999437416e-05	0,00767866118519837	XM_040731331.1	calcium/calmodulin dependent protein kinase kinase 2 (Camkk2), transcript variant X4, mRNA
XM-013111598.3	-2,14719981044365	1,4087564856591	25,5828122984493	6,50733998745624e-05	0,00767866118519837	XM_013111598.3	transmembrane 4 L six family member 5 (Tm4sf5), mRNA
XM-040733209.1	-1,05760927736591	1,31884477902275	25,5645554495721	6,53392947273279e-05	0,00769359746699777	XM_040733209.1	ankyrin repeat and SOCS box containing 3 (Asb3), transcript variant X1, mRNA
XM-040731328.1	-0,973203173579421	1,95007512557216	25,5504084679881	6,55461584685033e-05	0,00770137823623212	XM_040731328.1	calcium/calmodulin dependent protein kinase kinase 2 (Camkk2), transcript variant X1, mRNA
XM-040756488.1	-1,43873282029791	1,01230141990471	25,5224245967664	6,59574862278948e-05	0,00770137823623212	XM_040756488.1	mitochondrial trans-2-enoyl-CoA reductase (Mecr), transcript variant X1, mRNA
XM-040732177.1	-1,27126652100686	3,13905748126119	25,5161198201507	6,60505516426766e-05	0,00770137823623212	XM_040732177.1	phenazine biosynthesis-like domain-containing protein 2 (LOC101838315), mRNA
XM-005071281.4	3,10987135090556	3,09465138181194	25,5145776318329	6,60733381101507e-05	0,00770137823623212	XM_005071281.4	ral guanine nucleotide dissociation stimulator like 1 (Rgl1), transcript variant X2, mRNA
XM-040748280.1	-4,01090129914101	1,46490894638048	25,5039384010178	6,62307739571387e-05	0,00770137823623212	XM_040748280.1	ribosomal protein L3 like (Rpl3l), mRNA
XM-005070471.4	0,840863349808594	3,09820131475105	25,4903318454321	6,64327235638806e-05	0,00770137823623212	XM_005070471.4	aspartyl aminopeptidase (LOC101838215), transcript variant X1, mRNA
XM-013126232.3	1,43480204524138	4,2415569880941	25,4783876414345	6,66105612285269e-05	0,00770137823623212	XM_013126232.3	5'-nucleotidase, cytosolic IIIA (Nt5c3a), transcript variant X3, mRNA
XM-005083803.4	0,792341663032658	3,72693314111359	25,4594370317622	6,6893797730891e-05	0,00770137823623212	XM_005083803.4	F-box protein 7 (Fbxo7), transcript variant X3, mRNA
XM-005085804.4	2,84150527427844	4,65532822847393	25,4537883217963	6,69784807789026e-05	0,00770137823623212	XM_005085804.4	GTP cyclohydrolase 1 (Gch1), mRNA
XM-038003682.1	-1,25759948252506	0,699815233857799	45,329707825522	6,70381322781796e-05	0,00770137823623212	XM_038003682.1	poly(A) binding protein cytoplasmic 4 (PABPC4), transcript variant X6, mRNA
XM-005064702.4	1,18734785962359	6,00662612840063	25,4495331961028	6,70423500206408e-05	0,00770137823623212	XM_005064702.4	EH domain containing 4 (Ehd4), mRNA
XM-007973421.2	2,54816660115234	2,88497385665373	45,3001723103537	6,72124859861454e-05	0,00770137823623212	XM_007973421.2	histone H2B type 1-J (LOC103221969), transcript variant X1, mRNA
XM-005065699.4	3,62641586301576	2,97472186348361	25,4378330057717	6,72183164903644e-05	0,00770137823623212	XM_005065699.4	nuclear receptor subfamily 2 group F member 1 (Nr2f1), transcript variant X1, mRNA
XM-040742581.1	5,45411287804439	7,34063559020621	25,4134050705201	6,75873506241227e-05	0,0077230992558287	XM_040742581.1	interferon alpha-inducible protein 27-like protein 2 (LOC121139264), transcript variant X4, mRNA
XM-021231465.2	1,10217537239371	0,74991790763906	29,7840252283109	6,76876003154623e-05	0,0077230992558287	XM_021231465.2	protein HIRA (LOC101831864), transcript variant X2, mRNA
XM-038006797.1	2,2218512048761	3,89757247294857	45,0053426583006	6,89833957750989e-05	0,00783213660130112	XM_038006797.1	eukaryotic translation initiation factor 2 alpha kinase 2 (EIF2AK2), transcript variant X3, mRNA
XM-005084283.4	2,24452164197319	1,43480614335285	25,3112362938191	6,91552647608916e-05	0,00783213660130112	XM_005084283.4	LysM domain containing 1 (Lysmd1), mRNA
XM-005073685.4	1,10981992329176	4,5695727104493	25,3054629575896	6,92450561714585e-05	0,00783213660130112	XM_005073685.4	terminal nucleotidyltransferase 5A (Tent5a), transcript variant X1, mRNA
XM-005069838.3	-1,14519415358362	0,50709355492319	25,3033260320164	6,92783239535229e-05	0,00783213660130112	XM_005069838.3	TBC1 domain family member 16 (Tbc1d16), transcript variant X2, mRNA
XM-040729031.1	-0,704450174167194	3,09363437859535	25,2985743799381	6,93523612566321e-05	0,00783213660130112	XM_040729031.1	family with sequence similarity 172 member A (Fam172a), transcript variant X1, mRNA
XR-005879251.1	4,12139432909654	-0,506264755419262	25,2219557155907	7,05583356661084e-05	0,0079318541784479	XR_005879251.1	uncharacterized LOC121142271 (LOC121142271), ncRNA
XM-005077839.4	-1,33936659104145	2,56244536993949	25,2102764672789	7,07441932807629e-05	0,0079318541784479	XM_005077839.4	transmembrane 6 superfamily member 1 (Tm6sf1), transcript variant X1, mRNA
XM-037990317.1	2,58300291525946	2,27080291723487	44,7038581369653	7,08530953888265e-05	0,0079318541784479	XM_037990317.1	solute carrier family 39 member 8 (SLC39A8), transcript variant X2, mRNA
XM-005063603.4	1,24959688473165	5,58968664143811	25,2008606817661	7,08944251426197e-05	0,0079318541784479	XM_005063603.4	phosphoinositide-3-kinase adaptor protein 1 (Pik3ap1), mRNA
XM-005071667.4	1,36175494322501	5,33683830219226	25,1971643364597	7,09534978298071e-05	0,0079318541784479	XM_005071667.4	deltex E3 ubiquitin ligase 3L (Dtx3l), transcript variant X1, mRNA
XM-005077369.4	2,14153206235013	2,1410150766651	25,1668700956018	7,14396959678756e-05	0,00797007226288881	XM_005077369.4	filamin B (Flnb), mRNA
XM-040752923.1	-0,702749264399527	2,01295418476844	25,1274228950343	7,20783174569505e-05	0,00800428970715017	XM_040752923.1	protein phosphatase 4 regulatory subunit 1 (Ppp4r1), transcript variant X1, mRNA
XM-040756973.1	-1,16670590875949	4,04052405097157	25,1151711530825	7,22779459933666e-05	0,00800428970715017	XM_040756973.1	cyclin dependent kinase inhibitor 2C (Cdkn2c), transcript variant X4, mRNA
XM-040753729.1	-0,926254731750047	3,85940600410316	25,1031791605055	7,24739339408221e-05	0,00800428970715017	XM_040753729.1	poly(rC) binding protein 2 (Pcbp2), transcript variant X11, mRNA
XM-005084038.4	-1,09864060132611	5,62003772312778	25,1005501592148	7,25169787533204e-05	0,00800428970715017	XM_005084038.4	solute carrier family 36 member 4 (Slc36a4), transcript variant X1, mRNA
XM-005067350.4	-1,46006726236199	1,24309686607197	25,0989904743944	7,25425289255805e-05	0,00800428970715017	XM_005067350.4	zinc finger protein 385A (Znf385a), transcript variant X1, mRNA
XM-005077501.4	1,04168442476024	0,844867365887342	25,0945053979575	7,26160572085006e-05	0,00800428970715017	XM_005077501.4	protein HIRA (LOC101831864), transcript variant X1, mRNA
XM-040731857.1	-0,568726766743581	3,6526176412084	25,0853361816722	7,27666336002305e-05	0,00800490950983891	XM_040731857.1	general transcription factor IIE subunit 2 (Gtf2e2), transcript variant X1, mRNA
XM-005085177.4	1,27137349414067	0,333700136385664	24,9836307897477	7,44601711395597e-05	0,00817492741751699	XM_005085177.4	cAMP responsive element modulator (Crem), transcript variant X8, mRNA
XR-005241571.1	4,2962134531519	-1,5449712592495	44,0386726216374	7,52002520362773e-05	0,00823979904454639	XR_005241571.1	uncharacterized LOC119625369 (LOC119625369), misc_RNA
XM-005066007.4	-1,46473154838282	1,54349483576312	24,9128244476591	7,56648984211238e-05	0,00827429376318443	XM_005066007.4	prolyl 3-hydroxylase 3 (P3h3), mRNA
XM-005081580.4	0,629326145756013	5,1768260128541	24,9000510595685	7,5884514626786e-05	0,00828190995207437	XM_005081580.4	chromosome unknown C16orf91 homolog (CUNH16orf91), mRNA
XM-040746802.1	-1,17734239977031	2,87150318559676	24,8511503657019	7,67318099193184e-05	0,00835786483428883	XM_040746802.1	phosphoserine aminotransferase 1 (Psat1), mRNA
XM-013118277.3	-1,14658993158355	-0,456105556461552	24,830904560912	7,70856613487907e-05	0,00837987905969609	XM_013118277.3	aldolase, fructose-bisphosphate C (Aldoc), transcript variant X2, mRNA
XM-005086892.4	-1,58054253892033	9,10520889694474	24,7670646550169	7,82132995383068e-05	0,00848575884814038	XM_005086892.4	HLA class II histocompatibility antigen, DP beta 1 chain (LOC101822719), transcript variant X1, mRNA
XM-021229367.2	2,20207667320162	2,79722025169172	24,7536700143756	7,84522022609428e-05	0,00848955724908999	XM_021229367.2	LysM domain containing 2 (Lysmd2), transcript variant X3, mRNA
XM-007999221.2	4,22386790387999	1,75780888321821	43,5395802631569	7,86754150481937e-05	0,00848955724908999	XM_007999221.2	HECT and RLD domain containing E3 ubiquitin protein ligase family member 6 (HERC6), transcript variant X1, mRNA
XM-040735255.1	1,1151553551339	3,10575976721012	24,7392944467934	7,8709497891027e-05	0,00848955724908999	XM_040735255.1	mediator complex subunit 17 (Med17), mRNA
XM-005064252.4	-0,469011341769844	4,4190462051871	24,5860063503646	8,15118131588317e-05	0,00877467518495775	XM_005064252.4	tubulin gamma complex associated protein 2 (Tubgcp2), transcript variant X1, mRNA
XR-005237381.1	-1,65839245206597	-1,72076896461959	43,1155050783751	8,17821748780297e-05	0,00878665141140916	XR_005237381.1	uncharacterized LOC103215004 (LOC103215004), transcript variant X1, ncRNA
XM-005079849.4	1,01944498323071	1,54331239418108	24,551997359282	8,21483768961858e-05	0,00879426839642381	XM_005079849.4	SLIT-ROBO Rho GTPase activating protein 2 (Srgap2), transcript variant X1, mRNA
XM-007981082.2	2,32737788604244	-1,61139447030062	43,0216057645997	8,24900592015706e-05	0,00879426839642381	XM_007981082.2	agrin (AGRN), transcript variant X1, mRNA
XM-007981083.2	2,32737788604244	-1,61139447030062	43,0216057645997	8,24900592015706e-05	0,00879426839642381	XM_007981083.2	agrin (AGRN), transcript variant X2, mRNA
XM-007981087.2	2,32737788604244	-1,61139447030062	43,0216057645997	8,24900592015706e-05	0,00879426839642381	XM_007981087.2	agrin (AGRN), transcript variant X5, mRNA
XM-040736788.1	-0,749995082162351	3,73675278622636	24,5143727252461	8,28590238581314e-05	0,00881658330162129	XM_040736788.1	methylthioribose-1-phosphate isomerase 1 (Mri1), mRNA
XM-040746527.1	-0,621132187993991	5,71250871184634	24,4640141346856	8,38208401222336e-05	0,00890177322098121	XM_040746527.1	microtubule associated protein RP/EB family member 1 (Mapre1), transcript variant X1, mRNA
XM-005079790.4	0,86091059050145	5,10134859882526	24,4098002387036	8,48701013620633e-05	0,00899590494744449	XM_005079790.4	Ras association domain family member 3 (Rassf3), mRNA
XM-040743000.1	-0,543601906935875	4,54901878323838	24,3736665916184	8,55774928696589e-05	0,00903639710702888	XM_040743000.1	nuclear export mediator factor (Nemf), transcript variant X1, mRNA
XM-005067582.4	-0,559805376084387	11,3007317538133	24,3476944217059	8,60899764495574e-05	0,00903639710702888	XM_005067582.4	ribosomal protein L26 (Rpl26), mRNA
XM-005079269.4	-0,634147524771007	10,226841915406	24,3413814111693	8,62150566676528e-05	0,00903639710702888	XM_005079269.4	ribosomal protein L22 (Rpl22), mRNA
XM-007999223.2	4,15846017519928	1,56856284890381	42,5229629294753	8,63760955390085e-05	0,00903639710702888	XM_007999223.2	HECT and RLD domain containing E3 ubiquitin protein ligase family member 6 (HERC6), transcript variant X3, mRNA
XM-005074032.4	-0,828361367931124	6,65924958150369	24,3205994617568	8,66282319176405e-05	0,00903639710702888	XM_005074032.4	late endosomal/lysosomal adaptor, MAPK and MTOR activator 1 (Lamtor1), mRNA
XM-005078620.3	0,469353514349108	3,66906373587751	24,313620456373	8,67674750302037e-05	0,00903639710702888	XM_005078620.3	coenzyme Q9 (Coq9), mRNA
XM-021231193.2	-0,737204957523864	1,50694526627947	24,3062548219515	8,69147003538024e-05	0,00903639710702888	XM_021231193.2	tumor protein p53 inducible protein 13 (Tp53i13), transcript variant X7, mRNA
XM-040739870.1	-1,28168175044534	2,66586622611376	24,3048277578442	8,6943256618965e-05	0,00903639710702888	XM_040739870.1	myosin VA (Myo5a), transcript variant X1, mRNA
XM-040733381.1	-0,84867894621686	1,75589842333898	24,2963679711549	8,71127542177665e-05	0,00903639710702888	XM_040733381.1	ecotropic viral integration site 5 (Evi5), transcript variant X4, mRNA
XM-040730322.1	-0,636175089851265	7,41854859902018	24,2883357151849	8,72740239239851e-05	0,00903639710702888	XM_040730322.1	eukaryotic translation initiation factor 3 subunit H (Eif3h), transcript variant X1, mRNA
XM-008011048.2	3,49870164884074	1,58182742986698	42,4026808494128	8,73464664328842e-05	0,00903639710702888	XM_008011048.2	schlafen family member 5 (SLFN5), transcript variant X1, mRNA
XM-040757562.1	-1,19151576151303	4,7064935845463	24,2842939222015	8,73552988199864e-05	0,00903639710702888	XM_040757562.1	3-oxoacid CoA-transferase 1 (Oxct1), mRNA
XM-040744525.1	-2,41031073194961	-1,97400279146493	30,4304094441698	8,7417542464276e-05	0,00903639710702888	XM_040744525.1	interleukin 13 receptor subunit alpha 2 (Il13ra2), transcript variant X1, mRNA
XM-040732169.1	-1,29279577640252	2,15618492178673	24,2749773752464	8,7542960529126e-05	0,00903639710702888	XM_040732169.1	phenazine biosynthesis-like domain-containing protein 1 (LOC110340984), transcript variant X4, mRNA
XM-040738361.1	1,30006986392751	5,49760246920495	24,2489602785629	8,80693819549075e-05	0,00907377527813025	XM_040738361.1	vesicle associated membrane protein 5 (Vamp5), transcript variant X2, mRNA
XM-005065675.4	-0,459538400468186	11,4174556291019	24,2286935688306	8,84818758416984e-05	0,00908596700332472	XM_005065675.4	ribosomal protein S23 (Rps23), mRNA
XM-013120075.3	-0,817309523469698	6,75720547808788	24,2269838100636	8,85167725588277e-05	0,00908596700332472	XM_013120075.3	vesicle associated membrane protein 3 (Vamp3), mRNA
XM-040729257.1	-0,757249571852173	4,21691277199133	24,2101794547643	8,88605652299861e-05	0,00910433368137431	XM_040729257.1	heparan sulfate 6-O-sulfotransferase 1 (Hs6st1), mRNA
XM-007978198.2	3,84935386205781	4,04348561283025	42,1527491420487	8,94053726162765e-05	0,00914318943955787	XM_007978198.2	interferon induced protein 44 (IFI44), transcript variant X1, mRNA
XM-013113113.3	0,575066976014254	2,73581952497563	24,1664127512229	8,97629144154693e-05	0,00915609914883329	XM_013113113.3	myoneurin (Mynn), transcript variant X3, mRNA
XR-500536.2	-2,51061045457504	-0,576071825828167	42,0981197152398	8,98632069148856e-05	0,00915609914883329	XR_500536.2	uncharacterized LOC103241685 (LOC103241685), ncRNA
XM-040732167.1	-1,29815083725534	2,12753161085082	24,1443663202373	9,02212823661759e-05	0,00917565395467716	XM_040732167.1	phenazine biosynthesis-like domain-containing protein 1 (LOC110340984), transcript variant X2, mRNA
XM-005084047.4	-0,712994427083664	6,60838353433524	24,1332068152703	9,04542854214642e-05	0,00918244018035835	XM_005084047.4	mitochondrial ribosomal protein L51 (Mrpl51), mRNA
XM-005072740.4	0,895118774473882	2,18337295219826	24,1199648078457	9,07316328028154e-05	0,00919369484385812	XM_005072740.4	phosphatidylinositol glycan anchor biosynthesis class H (Pigh), mRNA
XM-005082024.4	0,569227240393867	3,55398122460693	24,1091348424201	9,09591597529593e-05	0,00919986930072789	XM_005082024.4	transmembrane protein 18 (Tmem18), transcript variant X1, mRNA
XM-040731682.1	-0,565294278602585	11,9861037599414	24,0980770287624	9,11921242869623e-05	0,00920657014921976	XM_040731682.1	ribosomal protein lateral stalk subunit P0 (Rplp0), mRNA
NM-001281621.1	-0,961842099005718	6,05921742418014	24,0802668322167	9,1568734562998e-05	0,00922772225822445	NM_001281621.1	retinoic acid receptor alpha (Rara), mRNA
XM-005068788.4	0,885885406351104	1,966560901672	24,0320847592126	9,25962239405123e-05	0,0093123265791102	XM_005068788.4	parkin coregulated like (Pacrgl), transcript variant X1, mRNA
XM-005079850.4	1,11539311470535	3,35593285009162	24,0220078676453	9,2812722120561e-05	0,0093123265791102	XM_005079850.4	SLIT-ROBO Rho GTPase activating protein 2 (Srgap2), transcript variant X6, mRNA
XM-005087252.4	-1,17765212880725	3,20319349890014	24,0043935053746	9,31925047193349e-05	0,0093123265791102	XM_005087252.4	ATP binding cassette subfamily B member 8 (Abcb8), mRNA
XM-040735959.1	-3,41232672304762	1,96930839085144	24,004225615563	9,31961328373842e-05	0,0093123265791102	XM_040735959.1	myozenin 1 (Myoz1), transcript variant X1, mRNA
XM-040734347.1	-0,8589420965506	0,286081060711473	24,0016679650785	9,32514232624935e-05	0,0093123265791102	XM_040734347.1	zinc finger protein 566-like (LOC121132735), transcript variant X1, mRNA
XM-005066325.2	-0,637748339212577	5,97343233766676	23,968166214976	9,39790097296334e-05	0,009368044825468	XM_005066325.2	family with sequence similarity 120A (Fam120a), mRNA
XM-040738526.1	-0,889238927644136	3,56025387296059	23,9555731513624	9,42541245690194e-05	0,00937854013549464	XM_040738526.1	casein kinase II subunit alpha'-like (LOC121136945), transcript variant X1, mRNA
XM-040749247.1	-0,875898466059727	0,995626969608978	23,941677848976	9,45587220514589e-05	0,00938401830455651	XM_040749247.1	kinase suppressor of ras 1 (Ksr1), transcript variant X4, mRNA
XM-040740672.1	2,60941855412548	0,621870016086032	23,9375674996381	9,46490329501299e-05	0,00938401830455651	XM_040740672.1	family with sequence similarity 167 member A (Fam167a), transcript variant X3, mRNA
XM-021230928.2	-2,23991391935496	-0,00805818199038263	23,9193101829056	9,50513287747599e-05	0,00940701537680527	XM_021230928.2	mab-21 like 3 (Mab21l3), mRNA
XM-040750852.1	-0,755152037523681	6,26730801709843	23,900784725631	9,54614653243032e-05	0,00943070476041023	XM_040750852.1	family with sequence similarity 162 member A (Fam162a), mRNA
XM-005078365.4	1,4590071106809	0,756419453253929	23,888188100144	9,57414598590455e-05	0,00944147567724273	XM_005078365.4	drebrin 1 (Dbn1), transcript variant X1, mRNA
XM-040754168.1	-0,890985586207588	5,38155998263763	23,8710921214665	9,61229175729172e-05	0,00946020335580288	XM_040754168.1	eukaryotic translation initiation factor 3 subunit L (Eif3l), transcript variant X2, mRNA
XM-021236264.2	1,08949619768325	0,753457313190834	23,86434258387	9,62739802615025e-05	0,00946020335580288	XM_021236264.2	thiamine triphosphatase (Thtpa), transcript variant X3, mRNA
XM-007983840.2	1,27609571799511	0,0552901824866981	41,1774790401279	9,80237851768935e-05	0,00961503643447384	XM_007983840.2	protein O-linked mannose N-acetylglucosaminyltransferase 2 (beta 1,4-) (POMGNT2), transcript variant X1, mRNA
XM-040735349.1	-1,13157101920531	3,93729682277976	23,7737094481968	9,83280773772552e-05	0,00962778323596018	XM_040735349.1	lysosomal alpha-mannosidase-like (LOC110339630), mRNA
XM-040742889.1	-0,903350191625114	3,65932993941935	23,763908762162	9,85530849373186e-05	0,00963273550898846	XM_040742889.1	methylenetetrahydrofolate dehydrogenase, cyclohydrolase and formyltetrahydrofolate synthetase 1 (Mthfd1), mRNA
XR-005874778.1	-1,21147765866599	2,15707517489469	23,7151046113675	9,96820524217096e-05	0,00972586866243196	XR_005874778.1	uncharacterized LOC121137514 (LOC121137514), transcript variant X1, ncRNA
XM-040749692.1	2,17706752471612	3,13389485355266	23,6818851669244	0,000100458677628065	0,00977966276619425	XM_040749692.1	junction plakoglobin (LOC101834605), transcript variant X2, mRNA
XM-013110775.3	-0,598436148395878	3,51901434513788	23,6645572470749	0,000100866432527899	0,00977966276619425	XM_013110775.3	general transcription factor IIE subunit 2 (Gtf2e2), transcript variant X4, mRNA
XM-005074377.4	-0,503455014748132	10,9129282258001	23,6627462453427	0,000100909153881674	0,00977966276619425	XM_005074377.4	ribosomal protein L9 (Rpl9), mRNA
XM-005074637.4	-0,922427561164978	5,17548218553823	23,6429585854961	0,000101377247989228	0,00977966276619425	XM_005074637.4	proteasome assembly chaperone 2 (Psmg2), mRNA
XM-040755197.1	0,793968131938485	3,65676639740614	23,6404454069326	0,000101436870931325	0,00977966276619425	XM_040755197.1	ubiquitin family domain containing 1 (Ubfd1), transcript variant X1, mRNA
XM-005078907.4	0,499237906410022	3,95457872859101	23,6377880426833	0,000101499956705314	0,00977966276619425	XM_005078907.4	phosphatidylinositol transfer protein beta (Pitpnb), transcript variant X1, mRNA
XM-005082850.4	-1,71106261441027	0,510712035870834	23,6298640300515	0,000101688330163798	0,00977966276619425	XM_005082850.4	interferon regulatory factor 6 (Irf6), transcript variant X1, mRNA
XM-005067529.4	-0,745184753429075	7,33485967029202	23,627122897687	0,000101753583601922	0,00977966276619425	XM_005067529.4	transmembrane protein 256 (Tmem256), mRNA
XM-040735170.1	-1,40147114399139	3,56463552894789	23,6240321834184	0,000101827214445924	0,00977966276619425	XM_040735170.1	gamma-secretase activating protein (LOC101826824), transcript variant X8, mRNA
XM-005065617.4	6,2510714610761	1,42655245066943	24,2088775254041	0,000102778862986982	0,0098105944267802	XM_005065617.4	transmembrane protein 171 (Tmem171), transcript variant X3, mRNA
XM-040735732.1	1,6931266431577	1,68920044397529	23,5821551335918	0,000102830687194229	0,0098105944267802	XM_040735732.1	sterile alpha motif domain containing 4A (Samd4a), transcript variant X1, mRNA
XM-037986589.1	4,38548653325906	1,57915978119334	40,6757027485483	0,000102849622202036	0,0098105944267802	XM_037986589.1	HECT and RLD domain containing E3 ubiquitin protein ligase family member 6 (HERC6), transcript variant X4, mRNA
XM-040757232.1	1,317766162221	5,62514935949226	23,5809435043795	0,000102859882897033	0,0098105944267802	XM_040757232.1	tripartite motif-containing protein 30A (LOC101823081), mRNA
XM-005077982.4	1,64637398927781	5,81085119317414	23,5560091120582	0,000103462746569659	0,00984898220870249	XM_005077982.4	FYN binding protein 1 (Fyb1), transcript variant X2, mRNA
XM-037985567.1	-1,57488841630064	1,80489303982081	40,598338941652	0,000103619054455602	0,00984898220870249	XM_037985567.1	SET and MYND domain containing 2 (SMYD2), transcript variant X2, mRNA
XM-040754440.1	-0,929985590927857	3,58653582066516	23,5329210132713	0,000104024453955729	0,00987052653823229	XM_040754440.1	SET domain containing 7, histone lysine methyltransferase (Setd7), mRNA
XM-040746428.1	0,735539296479484	5,16599397794368	23,5150818270175	0,000104460769377897	0,00989492543417662	XM_040746428.1	small integral membrane protein 26 (Smim26), mRNA
XM-005065841.4	1,85951811784856	3,66747172554772	23,4562547717495	0,000105913970155853	0,0100153991230939	XM_005065841.4	p53 apoptosis effector related to PMP22 (LOC101835121), mRNA
XM-005063713.4	0,944021967121372	5,49323776008156	23,4164975669459	0,000106908737195222	0,010092184791229	XM_005063713.4	Janus kinase 2 (Jak2), mRNA
XM-013114251.3	-1,15503017367532	7,7945660112178	23,4001489807233	0,000107320788270509	0,0101137938761955	XM_013114251.3	mitochondrial pyruvate carrier 2 (Mpc2), mRNA
XM-013112912.3	-1,29048914288518	-0,0954899158342051	23,3678553741358	0,000108139886508883	0,0101736236670639	XM_013112912.3	protein phosphatase 2 scaffold subunit Abeta (Ppp2r1b), transcript variant X3, mRNA
XM-005079157.4	-0,642133480564701	3,20882097652623	23,3486362674926	0,000108630639825255	0,0102024123362413	XM_005079157.4	RB transcriptional corepressor like 2 (Rbl2), transcript variant X2, mRNA
XM-005081540.4	-0,952446536894988	3,93360604948971	23,338744697583	0,000108884176666304	0,0102088620920543	XM_005081540.4	cytoplasmic polyadenylation element binding protein 4 (Cpeb4), transcript variant X2, mRNA
XM-013124607.3	-1,56243844182325	0,120601341156616	40,0532217780367	0,000109242998523494	0,010225144661799	XM_013124607.3	Purkinje cell protein 2 (Pcp2), transcript variant X6, mRNA
XM-021225411.2	-0,795495517117351	5,14630497432115	23,285861233548	0,000110250807640541	0,0102764312516954	XM_021225411.2	NADH-cytochrome b5 reductase 3 (LOC101842045), transcript variant X2, mRNA
XM-040751625.1	-1,84178536128803	-0,598250691844056	23,2737899561046	0,00011056540796471	0,0102764312516954	XM_040751625.1	sterile alpha motif domain containing 13 (Samd13), mRNA
XM-007975142.2	-2,22473112467767	-0,136302522517746	39,9269943538604	0,000110597602515976	0,0102764312516954	XM_007975142.2	glutathione S-transferase theta 2B (GSTT2B), transcript variant X1, mRNA
XM-005081542.4	-0,951455133577326	3,92984434251975	23,2573610967511	0,000110995170260735	0,0102764312516954	XM_005081542.4	cytoplasmic polyadenylation element binding protein 4 (Cpeb4), transcript variant X4, mRNA
XM-007981085.2	2,34799196743639	-1,59373663062398	39,8846165600269	0,000111056936681593	0,0102764312516954	XM_007981085.2	agrin (AGRN), transcript variant X3, mRNA
XM-007981086.2	2,34799196743639	-1,59373663062398	39,8846165600269	0,000111056936681593	0,0102764312516954	XM_007981086.2	agrin (AGRN), transcript variant X4, mRNA
XM-013123768.3	1,66498221934841	1,71728060550502	23,2490434334398	0,000111213455592261	0,0102764312516954	XM_013123768.3	histone H2B type 1-C/E/F/G/I (LOC101843803), mRNA
XM-040738284.1	-2,9608156460318	1,28130504882558	23,2457031695845	0,00011130124958734	0,0102764312516954	XM_040738284.1	aldehyde dehydrogenase 1 family member L1 (Aldh1l1), mRNA
XM-007995633.2	3,31663895543125	1,12844323063264	39,8387464912355	0,000111556732211315	0,0102764312516954	XM_007995633.2	hematopoietic SH2 domain containing (HSH2D), transcript variant X2, mRNA
XM-040729023.1	1,78649986082513	2,53503399090432	23,2310384830193	0,000111687597000035	0,0102764312516954	XM_040729023.1	CD180 molecule (Cd180), transcript variant X1, mRNA
XM-008018647.2	-1,03779646402609	-0,500045515347595	39,8130525654427	0,00011183788175918	0,0102764312516954	XM_008018647.2	zinc finger protein 789 (ZNF789), transcript variant X1, mRNA
XM-005076536.4	-0,637491537922273	5,69725707868857	23,2095399901517	0,000112256665803777	0,0102832483125674	XM_005076536.4	cold shock domain containing E1 (Csde1), transcript variant X3, mRNA
XM-005081539.4	-0,948475903613001	3,92923693804745	23,2084918890258	0,000112284491027057	0,0102832483125674	XM_005081539.4	cytoplasmic polyadenylation element binding protein 4 (Cpeb4), transcript variant X1, mRNA
XM-040744555.1	-1,4213704572911	10,474260040159	23,1698282120419	0,000113316289405719	0,0103446799138474	XM_040744555.1	ribosomal protein L39 (Rpl39), mRNA
XM-013113185.3	-0,923547906842397	1,27578471555169	23,1689162121057	0,00011334075366394	0,0103446799138474	XM_013113185.3	triokinase and FMN cyclase (Tkfc), transcript variant X2, mRNA
XM-005081541.4	-0,948475992416366	3,92815972503339	23,1623434627338	0,000113517239384897	0,0103446799138474	XM_005081541.4	cytoplasmic polyadenylation element binding protein 4 (Cpeb4), transcript variant X3, mRNA
XM-005066654.4	-0,879229455084766	3,18471188079464	23,1467654368217	0,000113936741143816	0,0103471535153625	XM_005066654.4	cytochrome P450 4V2 (LOC101842758), mRNA
XM-040750614.1	0,62329671710821	3,45008735427014	23,1181430314833	0,000114711989333323	0,0103471535153625	XM_040750614.1	claudin domain containing 1 (Cldnd1), transcript variant X2, mRNA
XM-040749691.1	2,17976535829449	3,13560094311557	23,1134489979504	0,000114839684501432	0,0103471535153625	XM_040749691.1	junction plakoglobin (LOC101834605), transcript variant X1, mRNA
XM-021231761.2	1,59871727533476	5,59287613227427	23,1110401316265	0,00011490527561491	0,0103471535153625	XM_021231761.2	FYN binding protein 1 (Fyb1), transcript variant X1, mRNA
XM-005078271.4	-0,885380825082195	1,3304719372884	42,9964442757512	0,000114988456449297	0,0103471535153625	XM_005078271.4	ELMO domain containing 3 (Elmod3), transcript variant X2, mRNA
XM-040737048.1	-1,59983076585742	1,86507571501985	23,1059302978051	0,000115044548588637	0,0103471535153625	XM_040737048.1	uncharacterized LOC121132752 (LOC121132752), mRNA
XM-040753148.1	1,13658493074957	6,07179456034283	23,1047916303329	0,000115075609376158	0,0103471535153625	XM_040753148.1	nuclear autoantigen Sp-100 (LOC101840585), transcript variant X1, mRNA
XM-013120382.3	0,947179910378267	1,5214746683941	23,1026575967633	0,00011513384691481	0,0103471535153625	XM_013120382.3	SLIT-ROBO Rho GTPase activating protein 2 (Srgap2), transcript variant X3, mRNA
XM-007990329.2	2,73903861936986	2,67026865680432	39,5090279335506	0,000115230686150006	0,0103471535153625	XM_007990329.2	interferon stimulated exonuclease gene 20 (ISG20), transcript variant X3, mRNA
XM-040746019.1	-1,06695711011546	4,79758473066956	23,0859629265986	0,000115590568416047	0,0103569173916663	XM_040746019.1	sprouty related EVH1 domain containing 1 (Spred1), mRNA
XM-005086534.4	-0,709621861332954	3,94240151084546	23,0779643582877	0,000115810097047881	0,0103569173916663	XM_005086534.4	ATP binding cassette subfamily B member 7 (Abcb7), mRNA
XM-040739866.1	-2,03107240706046	1,51484815636358	23,0746189214075	0,000115902052514302	0,0103569173916663	XM_040739866.1	DAZ interacting zinc finger protein 1 like (Dzip1l), transcript variant X1, mRNA
XM-037992854.1	2,48178300978343	-1,41505181353005	39,3980415845205	0,000116500252560869	0,0103934070032716	XM_037992854.1	solute carrier family 38 member 5 (SLC38A5), transcript variant X2, mRNA
XM-040739577.1	0,943566592203489	3,96035416176359	23,0461874442372	0,000116686809032818	0,0103934070032716	XM_040739577.1	5'-3' exoribonuclease 1 (Xrn1), transcript variant X1, mRNA
XM-040739997.1	1,30430658304584	5,66972334445023	23,0388243091606	0,000116891000049126	0,0103948286420498	XM_040739997.1	C-C chemokine receptor type 1 (LOC101834765), transcript variant X2, mRNA
XM-040740615.1	0,636556431520589	3,93086380048275	23,0267420148679	0,000117226916814211	0,0104079409230675	XM_040740615.1	coiled-coil domain containing 25 (Ccdc25), transcript variant X1, mRNA
XM-021223352.2	1,5996043711811	-0,244413018485719	23,0148548277184	0,000117558450654019	0,0104206225985835	XM_021223352.2	sperm acrosome associated 6 (Spaca6), transcript variant X1, mRNA
XM-038000064.1	4,34582985216842	3,5335318564461	39,2482327574411	0,000118240904627387	0,0104643200595238	XM_038000064.1	uncharacterized LOC119624838 (LOC119624838), mRNA
XM-005066237.4	-0,589091336116535	4,81429420810947	22,9683564338294	0,000118865282687485	0,0105027461938139	XM_005066237.4	mannosidase endo-alpha (Manea), mRNA
XM-021232878.2	0,971161365302729	0,631881805939827	22,9551104014082	0,000119240493415243	0,0105190687034559	XM_021232878.2	SLIT-ROBO Rho GTPase activating protein 2 (Srgap2), transcript variant X4, mRNA
XM-040732040.1	-0,888301755233809	7,51305696719974	22,9435898146143	0,000119567893251249	0,010526438921697	XM_040732040.1	integrin subunit beta 2 (Itgb2), mRNA
XM-005064203.4	-1,13459823616366	5,33690462793957	22,9387662834454	0,000119705266601944	0,010526438921697	XM_005064203.4	patatin like phospholipase domain containing 2 (Pnpla2), mRNA
XM-040751624.1	-1,84150778534935	-0,635161363259882	22,9217266729616	0,000120191950205057	0,0105498083989374	XM_040751624.1	dnaJ homolog subfamily B member 6-like (LOC121142292), mRNA
XM-037987378.1	3,42627032255742	-0,115079206984592	39,0699974725474	0,000120353094511998	0,0105498083989374	XM_037987378.1	XIAP associated factor 1 (XAF1), transcript variant X4, mRNA
XM-005082009.4	-1,09868678641626	4,29562668721034	22,899535638981	0,000120829049923761	0,0105747439825512	XM_005082009.4	ADAM metallopeptidase domain 17 (Adam17), transcript variant X1, mRNA
XM-013116168.3	-0,801198747055044	3,67739755958554	22,859261895373	0,00012199485624557	0,0106598796539642	XM_013116168.3	tetratricopeptide repeat domain 3 (Ttc3), transcript variant X2, mRNA
XM-040756462.1	-0,904463688000221	4,36014232357232	22,8328035014639	0,000122767513344279	0,0107104473253151	XM_040756462.1	DENN domain containing 5A (Dennd5a), transcript variant X1, mRNA
XM-005084120.4	-2,40682192469512	-1,31344067576652	22,8026523246578	0,000123654610343566	0,0107708236618503	XM_005084120.4	transmembrane protein 190 (Tmem190), mRNA
XR-005238822.1	-3,58849676351898	-1,48309065926838	38,7700335885164	0,000124012077866125	0,0107849495875258	XR_005238822.1	uncharacterized LOC103243696 (LOC103243696), transcript variant X9, ncRNA
XM-040734923.1	-1,12265831532625	2,70855781749591	22,7831916456101	0,000124230936508503	0,0107869956568327	XM_040734923.1	potassium voltage-gated channel subfamily A regulatory beta subunit 2 (Kcnab2), transcript variant X5, mRNA
XM-037982798.1	-1,2359278535709	2,99059074940316	38,7290536230792	0,000124522360532483	0,0107953262763671	XM_037982798.1	nuclear receptor interacting protein 1 (NRIP1), transcript variant X5, mRNA
XM-040752821.1	1,65465251343846	2,98529241558763	22,7499883154786	0,000125221116543349	0,0108388886206738	XM_040752821.1	NDC80 kinetochore complex component (Ndc80), transcript variant X1, mRNA
XM-005074597.4	1,88555771974914	3,57381769614994	22,7301352515581	0,000125817334161381	0,0108734529917497	XM_005074597.4	helicase with zinc finger 2 (Helz2), transcript variant X1, mRNA
XM-040728837.1	-0,968090928685024	3,74996126411355	22,7235198142622	0,000126016702200297	0,0108736661911081	XM_040728837.1	serine incorporator 5 (Serinc5), transcript variant X1, mRNA
XM-008007374.2	-0,971979726090998	0,412800636865437	38,5333564039315	0,000126994568820937	0,0109409486249101	XM_008007374.2	FIG4 phosphoinositide 5-phosphatase (FIG4), transcript variant X1, mRNA
XM-005073509.4	-0,966464287826458	3,50756778759572	22,667062086187	0,000127732433893695	0,0109664905334551	XM_005073509.4	selenoprotein I (Selenoi), mRNA
XM-038001413.1	0,891441188468573	1,89016122015463	38,4599669814982	0,000127936996699479	0,0109664905334551	XM_038001413.1	SP100 nuclear antigen (SP100), transcript variant X13, mRNA
XM-021228327.2	-1,22734820176947	1,739499222836	22,6597996119864	0,000127955006125882	0,0109664905334551	XM_021228327.2	fas apoptotic inhibitory molecule 1 (LOC101822838), transcript variant X1, mRNA
XM-037996053.1	3,35257354619695	3,94654961734472	38,4484725667454	0,000128085368573058	0,0109664905334551	XM_037996053.1	2'-5'-oligoadenylate synthetase like (OASL), transcript variant X2, mRNA
XM-021225188.2	2,32813198975104	4,076519598703	22,6484366913262	0,000128304104823509	0,0109682134439218	XM_021225188.2	CD274 molecule (Cd274), transcript variant X2, mRNA
XM-037982648.1	-1,64957856908749	1,81289466422654	38,3962981110068	0,000128761472980366	0,0109902992022685	XM_037982648.1	sorting nexin 7 (SNX7), transcript variant X3, mRNA
XM-005078963.4	-1,2614995173501	3,96724691790283	22,6053026502231	0,00012963891103465	0,0110481160848418	XM_005078963.4	acyl-CoA dehydrogenase short chain (Acads), transcript variant X1, mRNA
XM-040754181.1	-0,667885103854258	5,28989373263428	22,5971464669926	0,000129893030141132	0,0110527160192818	XM_040754181.1	MFNG O-fucosylpeptide 3-beta-N-acetylglucosaminyltransferase (Mfng), transcript variant X1, mRNA
XM-005073593.4	0,618626750874099	4,11833374048292	22,5742177785361	0,000130610364955027	0,0110966566065791	XM_005073593.4	family with sequence similarity 98 member A (Fam98a), transcript variant X1, mRNA
XM-005066784.4	-1,37618532580517	3,84889502548634	22,5513726597319	0,000131329442571623	0,0111406100408223	XM_005066784.4	tumor protein D52 (Tpd52), transcript variant X3, mRNA
XM-008009288.2	-0,735525847403918	7,91738208694723	38,1803944498799	0,000131605669340027	0,0111469194534258	XM_008009288.2	ribosomal protein L15 (RPL15), transcript variant X1, mRNA
XM-005087765.4	-0,705535557211288	2,98542944292238	22,461658714508	0,000134195932526057	0,0113489068573032	XM_005087765.4	nitrilase 1 (Nit1), transcript variant X1, mRNA
XM-005084904.3	1,87946066538248	4,15283045991541	22,4348390184608	0,00013506623631285	0,0114050425598483	XM_005084904.3	mitogen-activated protein kinase 13 (Mapk13), mRNA
XM-008015933.2	2,4348076584367	1,38601398732721	37,8661852431616	0,000135882231745511	0,0114236202183029	XM_008015933.2	PML nuclear body scaffold (PML), transcript variant X1, mRNA
XM-040739414.1	-0,611266080073325	8,25370479235497	22,4058910358995	0,000136012610725027	0,0114236202183029	XM_040739414.1	actin related protein 3 (Actr3), mRNA
XM-038001408.1	1,1602029405044	1,89474108386802	37,8562363696418	0,000136020370705046	0,0114236202183029	XM_038001408.1	SP100 nuclear antigen (SP100), transcript variant X8, mRNA
XM-007999403.2	2,7330865710776	2,31902184531413	37,8495227785301	0,000136113684333683	0,0114236202183029	XM_007999403.2	solute carrier family 39 member 8 (SLC39A8), transcript variant X3, mRNA
XM-005065461.4	-0,688094235675326	2,58879526191535	22,3904908327417	0,00013651906301744	0,0114402560486724	XM_005065461.4	5-methyltetrahydrofolate-homocysteine methyltransferase reductase (Mtrr), mRNA
XM-013116782.3	0,697820021343283	3,57260509280768	22,3636559263078	0,000137406546127402	0,0114868500586632	XM_013116782.3	protein tyrosine phosphatase non-receptor type 2 (Ptpn2), transcript variant X2, mRNA
XM-040742082.1	-2,75475363380295	-1,52820177369048	27,6522601022207	0,000137491088816029	0,0114868500586632	XM_040742082.1	solute carrier family 18 member A2 (Slc18a2), transcript variant X1, mRNA
XM-005072629.4	4,37804297103065	-1,53376458787424	22,3529496896698	0,000137762400544098	0,0114921311293766	XM_005072629.4	dihydropyrimidinase (Dpys), transcript variant X1, mRNA
XM-037986165.1	-1,18607062082389	0,709776080223524	37,6829957361209	0,000138453308263303	0,0115134259974725	XM_037986165.1	neuron navigator 1 (NAV1), transcript variant X4, mRNA
XM-005084638.4	-0,67416321649066	5,38696743101483	22,3288030320489	0,000138568733979993	0,0115134259974725	XM_005084638.4	adenosylhomocysteinase (Ahcy), mRNA
XM-040753000.1	-0,648862157354729	5,46995052522892	22,3265829390308	0,000138643131397929	0,0115134259974725	XM_040753000.1	arginyl aminopeptidase like 1 (Rnpepl1), mRNA
XM-005069421.4	-1,05823892421522	2,68889779635091	22,2950184332262	0,000139705678318217	0,0115842438129808	XM_005069421.4	C2CD2 like (C2cd2l), transcript variant X2, mRNA
XM-037990557.1	-1,02184732231198	-0,504397625230621	37,5229677115482	0,000140747704674416	0,0116531502892653	XM_037990557.1	zinc finger protein 789 (ZNF789), transcript variant X5, mRNA
XM-040728193.1	1,85372997644495	2,11914337647762	22,2519538077336	0,000141169896787755	0,0116629527199299	XM_040728193.1	cAMP-dependent protein kinase inhibitor beta (Pkib), transcript variant X1, mRNA
XM-005065920.4	1,12694299165979	7,57608513839804	22,2484875650037	0,000141288486339872	0,0116629527199299	XM_005065920.4	dynein light chain Tctex-type 1 (Dynlt1), mRNA
XM-040746093.1	-1,29510701946023	0,727133059444118	22,2328551692362	0,000141824682888235	0,0116884525379866	XM_040746093.1	glucosidase alpha, neutral C (Ganc), transcript variant X1, mRNA
XM-040751305.1	0,64213775548118	3,12314710461205	22,2220265497561	0,000142197426904587	0,0116884525379866	XM_040751305.1	ubiquitin specific peptidase 42 (Usp42), mRNA
XM-040755793.1	2,91993543532758	4,2958986617503	22,2180607758949	0,000142334208051313	0,0116884525379866	XM_040755793.1	serpin B6 (LOC110340235), transcript variant X1, mRNA
XM-007990155.2	-0,999672436737945	9,10188949452299	37,406673714639	0,000142444019956269	0,0116884525379866	XM_007990155.2	histone H3.3A (LOC103231004), mRNA
XM-005065512.4	-0,745840488812979	4,96561470913625	22,162937817764	0,00014425055877289	0,0118191288689527	XM_005065512.4	zinc finger FYVE-type containing 16 (Zfyve16), transcript variant X2, mRNA
XM-005085546.4	-0,734794660047971	5,70729920035111	22,1478272133541	0,000144780847490818	0,0118450037360488	XM_005085546.4	hypoxanthine phosphoribosyltransferase 1 (Hprt1), mRNA
XM-007988961.2	-1,18047936348415	0,707808320864534	37,1936400574194	0,000145616169162327	0,0118957208961839	XM_007988961.2	neuron navigator 1 (NAV1), transcript variant X3, mRNA
XM-005064017.4	3,22825632784158	4,54033641642746	22,1127247687354	0,000146021063213268	0,0119107923053589	XM_005064017.4	cystatin E/M (Cst6), mRNA
XM-040754049.1	1,48336504795497	0,907744270953872	22,1067867027685	0,000146232022001907	0,0119107923053589	XM_040754049.1	proline rich 5 (Prr5), transcript variant X4, mRNA
XM-008016712.2	-0,861459011050483	5,27256118453664	37,0757631547376	0,00014740819674755	0,0119656939503343	XM_008016712.2	deoxyuridine triphosphatase (DUT), mRNA
XM-005072936.4	0,691647990370687	4,4296648058749	22,072358432599	0,000147461797425755	0,0119656939503343	XM_005072936.4	FGFR1 oncogene partner 2 (Fgfr1op2), transcript variant X3, mRNA
XM-005063680.4	1,49421909894218	0,730209037516964	22,0697317358038	0,000147556091195452	0,0119656939503343	XM_005063680.4	STAM binding protein like 1 (Stambpl1), transcript variant X1, mRNA
XM-040756471.1	-0,85890205609786	4,3442339099143	22,0632977207012	0,000147787342671823	0,0119668742107167	XM_040756471.1	DENN domain containing 5A (Dennd5a), transcript variant X2, mRNA
XM-013111684.3	-1,24500095378605	5,0928986682864	22,0457585477447	0,000148419773110531	0,0119955641311094	XM_013111684.3	TNF superfamily member 13 (LOC106020722), transcript variant X3, mRNA
XM-040741420.1	3,07808762760611	0,289503341300822	22,0414362131477	0,000148576087673454	0,0119955641311094	XM_040741420.1	musculin (Msc), mRNA
XM-040734399.1	-1,02977030239226	7,03554961281248	22,0278288374563	0,000149069379529384	0,0120080397170609	XM_040734399.1	ETHE1 persulfide dioxygenase (Ethe1), mRNA
XM-008000228.2	1,64257710171925	3,5650203137345	36,955186619322	0,000149268998064186	0,0120080397170609	XM_008000228.2	DExD/H-box 60 like (DDX60L), transcript variant X2, mRNA
XM-007977586.2	-1,21047962279479	2,24417055318733	36,935987815815	0,000149567905697268	0,0120080397170609	XM_007977586.2	RAS p21 protein activator 1 (RASA1), transcript variant X3, mRNA
XM-005084772.4	2,99697218802476	1,12481499012003	22,0109720751404	0,000149682979797596	0,0120080397170609	XM_005084772.4	Spi-B transcription factor (Spib), transcript variant X2, mRNA
XM-005086962.4	-0,848163297853126	4,92868911595322	22,0072779603019	0,000149817821328679	0,0120080397170609	XM_005086962.4	deoxyribonuclease 1 like 1 (Dnase1l1), mRNA
XM-005063451.4	0,67951554810453	1,55696602445124	23,2027765602372	0,000150167046974879	0,0120185869596242	XM_005063451.4	vesicle transport through interaction with t-SNAREs 1A (Vti1a), transcript variant X2, mRNA
XM-007990615.2	-1,26478255688446	0,538205532945333	36,8698821306212	0,00015060267521457	0,012019146728368	XM_007990615.2	serine protease 36 (PRSS36), transcript variant X1, mRNA
XM-008018648.2	-1,24064404585606	-0,592991334378355	36,8694588962205	0,000150609328118764	0,012019146728368	XM_008018648.2	zinc finger protein 789 (ZNF789), transcript variant X4, mRNA
XM-040748646.1	1,25274973744719	1,32535286340842	21,9696983833046	0,000151197197763707	0,0120486494217936	XM_040748646.1	prolyl 4-hydroxylase subunit alpha 2 (P4ha2), transcript variant X1, mRNA
XM-005084122.4	-2,11033358991796	1,374678422858	21,9612534042647	0,000151509103061059	0,0120561076476137	XM_005084122.4	cytochrome c oxidase subunit 6B2 (LOC101828586), transcript variant X3, mRNA
XM-021228379.2	2,77308111503827	3,17926607357645	21,9434170949389	0,000152170206289371	0,0120912913267974	XM_021228379.2	PDZK1 interacting protein 1 (Pdzk1ip1), transcript variant X2, mRNA
XM-005077377.4	-0,752119633286018	5,37578209758662	21,9353944459129	0,000152468605197378	0,0120975951916954	XM_005077377.4	pyruvate dehydrogenase E1 subunit beta (Pdhb), mRNA
XR-005243811.1	3,82934025757313	0,615495273276181	36,6985012598521	0,000153326026208437	0,012148172842661	XR_005243811.1	uncharacterized LOC103233196 (LOC103233196), transcript variant X2, ncRNA
XM-040731270.1	-0,635077168342576	2,24005617781473	21,8617228323334	0,000155239235634676	0,0122726345392996	XM_040731270.1	MAPK activated protein kinase 5 (Mapkapk5), transcript variant X2, mRNA
XM-005068143.3	6,18013994283011	5,77863386224516	21,8590350301714	0,000155341365040027	0,0122726345392996	XM_005068143.3	C-X-C motif chemokine ligand 11 (Cxcl11), mRNA
XM-021234895.2	0,809780933390586	3,53421828769048	21,8390506672196	0,000156103051588019	0,0123007316193622	XM_021234895.2	ring finger protein 138 (Rnf138), transcript variant X1, mRNA
XM-005084443.4	0,732209243606413	6,2290701079698	21,838018860067	0,000156142489953153	0,0123007316193622	XM_005084443.4	amyloid beta precursor like protein 2 (Aplp2), transcript variant X1, mRNA
XM-040741984.1	-0,631770134213239	2,99370975195341	21,8248736058626	0,000156645901165059	0,0123228108916513	XM_040741984.1	DENN domain containing 10 (Dennd10), transcript variant X2, mRNA
XM-040744793.1	-0,517118227030732	11,9303186566043	21,8111474125821	0,000157173475737277	0,0123467254966079	XM_040744793.1	ribosomal protein L10 (Rpl10), mRNA
XM-040744576.1	-0,63573501018697	5,36443613069405	21,7960606966696	0,000157755609917744	0,0123734820605034	XM_040744576.1	SAM and SH3 domain containing 3 (Sash3), mRNA
XM-007977535.2	2,59293894409755	-0,924567747401952	36,4150676391337	0,000157962205791955	0,0123734820605034	XM_007977535.2	Mov10 RISC complex RNA helicase (MOV10), transcript variant X1, mRNA
XM-005074364.4	2,63414384159755	0,464568655916407	21,7846088970303	0,000158199079024429	0,0123744843343414	XM_005074364.4	ubiquitin C-terminal hydrolase L1 (Uchl1), mRNA
XM-040738564.1	0,755885521140361	4,74527162660117	21,7483408278887	0,000159612673148148	0,0124673978245167	XM_040738564.1	syntaxin 17 (Stx17), transcript variant X1, mRNA
XM-005076829.4	3,29648445201971	3,66955989399217	21,7270752400604	0,000160448017161695	0,0125102522677166	XM_005076829.4	SH2 domain containing 1A (Sh2d1a), transcript variant X2, mRNA
XR-489526.2	1,04932257088952	2,12133310898611	36,2522532262966	0,000160702258297378	0,0125102522677166	XR_489526.2	PHD finger protein 11 (PHF11), transcript variant X2, misc_RNA
XM-037990558.1	-0,997349455120656	-0,524970406907508	36,2441033661392	0,00016084092260754	0,0125102522677166	XM_037990558.1	zinc finger protein 789 (ZNF789), transcript variant X6, mRNA
XM-008000230.2	1,61602520855567	3,56643455250221	36,1775251065181	0,000161979155076554	0,0125810645006296	XM_008000230.2	DExD/H-box 60 like (DDX60L), transcript variant X3, mRNA
XM-005072458.4	3,96746642517511	2,4241721047285	21,6663672592742	0,000162859429205766	0,0126166455603571	XM_005072458.4	2'-deoxynucleoside 5'-phosphate N-hydrolase 1 (Dnph1), transcript variant X1, mRNA
XM-040736619.1	-1,74972265907327	1,92065546774189	21,6654996369404	0,000162894181597397	0,0126166455603571	XM_040736619.1	protein arginine methyltransferase 7 (Prmt7), mRNA
XM-008011996.2	-1,03563354810817	0,145422151340568	36,0662983789853	0,000163902567716771	0,012676968346766	XM_008011996.2	arylsulfatase G (ARSG), transcript variant X2, mRNA
XM-005079975.4	1,23879623008212	3,93918993090437	21,6276440264001	0,000164418490502963	0,0126861853689824	XM_005079975.4	carbohydrate sulfotransferase 12 (Chst12), transcript variant X2, mRNA
XR-005242790.1	3,36800200535054	0,947043862863524	36,0170722228062	0,000164762653981098	0,0126861853689824	XR_005242790.1	uncharacterized LOC119626625 (LOC119626625), transcript variant X4, misc_RNA
XM-013125865.3	-1,03809993709735	0,73968940408062	21,6191085095911	0,000164764359422953	0,0126861853689824	XM_013125865.3	solute carrier family 10 member 3 (Slc10a3), transcript variant X1, mRNA
XM-005084350.4	-0,58673725223687	5,33662933358553	21,6147661519833	0,000164940625360882	0,0126861853689824	XM_005084350.4	MYC binding protein (LOC101830285), mRNA
XM-008021160.2	-1,05010988002554	0,0703334679400476	35,9346299903532	0,000166215384041094	0,0127538858967692	XM_008021160.2	C2CD2 like (C2CD2L), transcript variant X4, mRNA
XM-008021158.2	-1,04711675717712	0,0993157088716654	35,9308289458494	0,000166282736594122	0,0127538858967692	XM_008021158.2	C2CD2 like (C2CD2L), transcript variant X1, mRNA
XM-037990556.1	-1,12743416463459	-0,605033074418314	35,9163986092253	0,000166538736121907	0,012755804665182	XM_037990556.1	zinc finger protein 789 (ZNF789), transcript variant X3, mRNA
XM-008010848.2	-1,12889708732424	0,925747931241145	35,880408513553	0,000167179298320681	0,012785819698087	XM_008010848.2	flotillin 2 (FLOT2), transcript variant X4, mRNA
XM-040741668.1	-0,9862247982772	0,517148009096466	21,549375346104	0,000167620347257073	0,012785819698087	XM_040741668.1	centrosomal protein 76 (Cep76), transcript variant X5, mRNA
XM-005071426.4	-0,822081016648294	2,87720698499474	21,5492582354025	0,000167625189436024	0,012785819698087	XM_005071426.4	UDP-N-acetylglucosamine pyrophosphorylase 1 (Uap1), transcript variant X2, mRNA
XM-005081058.4	-1,09807545553375	5,44540316877604	21,5239592595775	0,00016867486105199	0,0128481386575657	XM_005081058.4	aflatoxin B1 aldehyde reductase member 2 (LOC101835797), transcript variant X1, mRNA
XM-005087411.4	1,24643002771872	4,24423312339593	21,4923731886635	0,00016999560185508	0,0129080840227032	XM_005087411.4	5'-nucleotidase, cytosolic IIIA (Nt5c3a), transcript variant X1, mRNA
XM-008000227.2	1,6860485303296	3,62378032950837	35,7210532072033	0,000170051692955471	0,0129080840227032	XM_008000227.2	DExD/H-box 60 like (DDX60L), transcript variant X1, mRNA
XM-008015934.2	2,45899563277733	1,37572267341584	35,7149402414031	0,00017016306621266	0,0129080840227032	XM_008015934.2	PML nuclear body scaffold (PML), transcript variant X2, mRNA
XM-005067052.4	1,47187771131859	0,936817397310011	21,4776338416949	0,00017061582237934	0,0129246751372794	XM_005067052.4	proline rich 5 (Prr5), transcript variant X1, mRNA
XM-005065087.4	2,14456849521121	6,84375900672796	21,4652985823408	0,000171136803943382	0,012932991712192	XM_005065087.4	ubiquitin conjugating enzyme E2 L6 (Ube2l6), mRNA
XM-040755374.1	1,33804126654533	0,426130156775291	21,4588911617725	0,000171408116211706	0,012932991712192	XM_040755374.1	cAMP responsive element modulator (Crem), transcript variant X27, mRNA
XM-013117013.3	-1,22155204038383	2,19818326145174	21,4584177208385	0,000171428182191159	0,012932991712192	XM_013117013.3	abhydrolase domain containing 14B (Abhd14b), transcript variant X3, mRNA
XM-005064828.4	-0,487704817183475	7,80603107079924	21,4182866337694	0,000173138546922308	0,0130038626928598	XM_005064828.4	eukaryotic translation initiation factor 3 subunit M (Eif3m), mRNA
XM-008021157.2	-1,04795938766597	0,0933162809361902	35,5266490833679	0,000173637293890016	0,0130038626928598	XM_008021157.2	C2CD2 like (C2CD2L), transcript variant X2, mRNA
XM-040743458.1	-2,17474766050836	8,11392449851016	21,4028799189862	0,000173800177264456	0,0130038626928598	XM_040743458.1	microsomal glutathione S-transferase 1 (Mgst1), transcript variant X2, mRNA
XM-040756567.1	-0,801172051266487	3,7885243337171	21,4009336964849	0,000173883955069383	0,0130038626928598	XM_040756567.1	tyrosyl-tRNA synthetase 1 (Yars1), mRNA
XM-008015935.2	2,4873244434596	1,55542067108171	35,5091867500733	0,00017396383524434	0,0130038626928598	XM_008015935.2	PML nuclear body scaffold (PML), transcript variant X3, mRNA
XM-008015937.2	2,4873244434596	1,55542067108171	35,5091867500733	0,00017396383524434	0,0130038626928598	XM_008015937.2	PML nuclear body scaffold (PML), transcript variant X5, mRNA
XR-005238814.1	-3,35516650735652	-1,42557481444995	35,4935280476865	0,000174257282363861	0,0130038626928598	XR_005238814.1	uncharacterized LOC103243696 (LOC103243696), transcript variant X1, ncRNA
XM-040739378.1	-0,68465996844147	2,94961621920873	21,3898769433283	0,000174360756262725	0,0130038626928598	XM_040739378.1	nitrilase 1 (Nit1), transcript variant X4, mRNA
XM-005070283.4	-1,17081063754137	5,40894238709168	21,3869582996465	0,000174486858166904	0,0130038626928598	XM_005070283.4	CLN5 intracellular trafficking protein (Cln5), mRNA
XM-005081462.3	0,526828350345585	4,47081752666	21,3804938034242	0,000174766520087385	0,0130071513548595	XM_005081462.3	zinc finger CCHC-type containing 2 (Zcchc2), transcript variant X9, mRNA
XM-040732255.1	-2,0902106254206	-0,115224516666551	21,3612877467674	0,000175600324853647	0,0130516182230387	XM_040732255.1	DNA replication helicase/nuclease 2 (Dna2), mRNA
XM-040757014.1	-0,617832133778224	3,43531715600473	21,330721136893	0,000176936417340665	0,01313324826777	XM_040757014.1	CXXC motif containing zinc binding protein (Czib), transcript variant X1, mRNA
XM-005071764.4	-0,604651064543806	1,6396271852821	21,3131045881042	0,00017771155464874	0,0131730777099624	XM_005071764.4	WD repeat domain 37 (Wdr37), transcript variant X4, mRNA
XM-005087676.4	-0,712745306408501	7,25157170283655	21,3005703328408	0,000178265354253022	0,0131964154467411	XM_005087676.4	bublin coiled coil protein (Bbln), mRNA
XM-005071427.4	-0,886478648819862	2,94625870816113	21,2584339207662	0,000180141097713741	0,0133082641109748	XM_005071427.4	UDP-N-acetylglucosamine pyrophosphorylase 1 (Uap1), transcript variant X3, mRNA
XM-040729961.1	-1,21100011628621	0,112272713206489	21,2558183597319	0,000180258249221519	0,0133082641109748	XM_040729961.1	protein phosphatase 2 scaffold subunit Abeta (Ppp2r1b), transcript variant X6, mRNA
XM-008015936.2	2,47633268251543	1,54848391311142	35,1651029608486	0,000180552594533	0,0133121982383049	XM_008015936.2	PML nuclear body scaffold (PML), transcript variant X4, mRNA
XM-040732473.1	1,050112988683	6,18481999746388	21,2313619349691	0,000181357742778072	0,0133307630708628	XM_040732473.1	H-2 class I histocompatibility antigen, D-37 alpha chain (LOC101832695), transcript variant X2, mRNA
XM-037992853.1	2,61205146869098	0,096130862405524	35,1228021782645	0,000181383320579801	0,0133307630708628	XM_037992853.1	solute carrier family 38 member 5 (SLC38A5), transcript variant X1, mRNA
XM-005066233.4	-2,17946951694558	1,12349549034854	21,2275768497011	0,000181528571441562	0,0133307630708628	XM_005066233.4	failed axon connections homolog, metaxin like GST domain containing (Faxc), transcript variant X1, mRNA
XM-007977540.2	2,56324553889521	-0,949141710601129	35,0431151425736	0,000182960880301721	0,0134181031258728	XM_007977540.2	Mov10 RISC complex RNA helicase (MOV10), transcript variant X2, mRNA
XR-005879607.1	-1,52748048770979	-0,17142466939298	21,1817664937599	0,000183610254572824	0,0134468219005749	XR_005879607.1	uncharacterized LOC121142592 (LOC121142592), ncRNA
XM-013110206.3	-0,843046684556166	2,81903744873989	21,1705200486785	0,000184125333936762	0,0134468219005749	XM_013110206.3	ethylmalonyl-CoA decarboxylase 1 (Echdc1), transcript variant X4, mRNA
XM-040743419.1	-0,85396417748334	3,08079167533901	21,1684485354967	0,000184220381924878	0,0134468219005749	XM_040743419.1	LDL receptor related protein 6 (Lrp6), transcript variant X2, mRNA
XM-005079855.4	-0,739761763168084	3,19644322212542	21,1661381210824	0,00018432645550368	0,0134468219005749	XM_005079855.4	eukaryotic translation initiation factor 2D (Eif2d), transcript variant X1, mRNA
XM-040748088.1	2,20654621881409	5,85079618092487	21,1448140719293	0,000185308659415513	0,0134952812625378	XM_040748088.1	suppressor of cytokine signaling 1 (Socs1), transcript variant X2, mRNA
XM-038010147.1	-0,931156480682546	0,969202522435271	34,9036360955056	0,000185762371202522	0,0134952812625378	XM_038010147.1	ADP dependent glucokinase (ADPGK), transcript variant X8, mRNA
XM-013123924.3	0,742087278138615	6,25310359307533	21,1344089333063	0,00018579002859781	0,0134952812625378	XM_013123924.3	amyloid beta precursor like protein 2 (Aplp2), transcript variant X2, mRNA
XM-005066384.4	-1,65993964772016	6,92338729961975	21,1305647327622	0,000185968221077634	0,0134952812625378	XM_005066384.4	lymphocyte antigen 86 (Ly86), mRNA
XM-040749546.1	0,476399885390801	4,61499765575658	21,1138341445283	0,000186745947728731	0,0135339346684664	XM_040749546.1	speckle type BTB/POZ protein (LOC101840016), transcript variant X2, mRNA
XM-005072022.4	2,49091774624275	1,03558991850577	22,2124001420916	0,000187168235329958	0,0135467609801593	XM_005072022.4	EPH receptor B1 (Ephb1), mRNA
XM-005071995.4	-1,18838375334873	1,80455331485349	21,0830868748889	0,000188184639077663	0,0135845259716179	XM_005071995.4	fas apoptotic inhibitory molecule 1 (LOC101822838), transcript variant X2, mRNA
XM-013123499.3	-0,821573994010441	1,76408354575462	29,0941271042335	0,000188467362803968	0,0135845259716179	XM_013123499.3	solute carrier family 25 member 40 (Slc25a40), transcript variant X3, mRNA
XM-040735108.1	-0,581628110044202	6,51266735091416	21,0653262144407	0,000189021256876455	0,0135845259716179	XM_040735108.1	transcription factor 25 (Tcf25), mRNA
XM-005080840.3	-1,04623701865541	4,29405699612712	21,0548490249463	0,000189516714016602	0,0135845259716179	XM_005080840.3	Ras related GTP binding D (Rragd), transcript variant X1, mRNA
XM-040737966.1	-0,992376462581622	4,01224931387018	21,0471378570722	0,000189882285735613	0,0135845259716179	XM_040737966.1	sulfatase modifying factor 1 (Sumf1), mRNA
XM-038009243.1	5,23833168054317	5,80149937723421	34,6968978990363	0,00019001109435722	0,0135845259716179	XM_038009243.1	interferon induced protein with tetratricopeptide repeats 3 (IFIT3), transcript variant X2, mRNA
XM-005085207.4	-0,760522762993112	8,42421970774435	21,0439475034846	0,000190033762264301	0,0135845259716179	XM_005085207.4	transketolase (Tkt), mRNA
XM-005071952.4	-1,74042226040028	2,36722205036714	21,0434545514413	0,000190057179316655	0,0135845259716179	XM_005071952.4	potassium calcium-activated channel subfamily M regulatory beta subunit 1 (Kcnmb1), mRNA
XM-008014390.2	-2,03118833257594	0,485139510803273	34,6937604841948	0,000190076474228121	0,0135845259716179	XM_008014390.2	septin 8 (SEPTIN8), transcript variant X3, mRNA
XM-005071425.4	-0,830936405991717	2,88749587150907	21,0415031589019	0,00019014990902616	0,0135845259716179	XM_005071425.4	UDP-N-acetylglucosamine pyrophosphorylase 1 (Uap1), transcript variant X1, mRNA
XM-008012663.2	2,8153442734317	1,0871447789968	34,6439805616157	0,000191117484745278	0,0136128055239227	XM_008012663.2	DExH-box helicase 58 (DHX58), transcript variant X1, mRNA
XM-005084030.4	0,667173578060029	3,13746356353	21,014494988103	0,00019143848167743	0,0136128055239227	XM_005084030.4	ankyrin repeat domain 49 (Ankrd49), transcript variant X2, mRNA
XM-005065529.4	3,59086305901166	1,67735125694619	21,0144466321836	0,000191440797402653	0,0136128055239227	XM_005065529.4	glutathione peroxidase 8 (putative) (Gpx8), transcript variant X1, mRNA
XM-013112078.3	1,53334648892853	2,96031625166619	21,0080144492529	0,000191749105603214	0,0136128055239227	XM_013112078.3	Fas cell surface death receptor (Fas), transcript variant X1, mRNA
XM-040737578.1	-0,649225434870835	2,50440132775565	21,4979195005398	0,000191778261219974	0,0136128055239227	XM_040737578.1	transmembrane and coiled-coil domain family 1 (Tmcc1), transcript variant X4, mRNA
XM-040755606.1	-0,687068489200006	3,7359909971001	21,0004297474659	0,000192113362047546	0,0136164679754528	XM_040755606.1	lysosomal trafficking regulator (Lyst), transcript variant X1, mRNA
XM-021236258.2	5,11636774430829	-0,451131094679012	20,9960719075098	0,000192322994003571	0,0136164679754528	XM_021236258.2	dehydrogenase/reductase SDR family member 2, mitochondrial-like (LOC101832582), mRNA
XM-005066363.4	-0,864235728123345	4,85423914870844	20,9798035402459	0,000193107814054172	0,0136545274306371	XM_005066363.4	small integral membrane protein 13 (Smim13), mRNA
XM-040749152.1	-2,74375653555503	0,80112274416841	20,965810289151	0,000193785711259009	0,0136773791964788	XM_040749152.1	TLC domain containing 2 (Tlcd2), mRNA
XM-040746738.1	3,52387064003601	2,31062963595372	20,962209365646	0,000193960581882232	0,0136773791964788	XM_040746738.1	AE binding protein 1 (Aebp1), transcript variant X1, mRNA
XM-040728842.1	-1,52063417106414	-0,196443026715164	20,9578194186865	0,000194174005686646	0,0136773791964788	XM_040728842.1	multiple C2 and transmembrane domain containing 1 (Mctp1), transcript variant X2, mRNA
XM-040735134.1	-0,811737714073636	4,32848999892528	20,9433891843224	0,000194877384694517	0,0136997051674739	XM_040735134.1	protein tyrosine phosphatase non-receptor type 12 (Ptpn12), transcript variant X1, mRNA
XM-005073266.4	-2,5312556309396	1,09864233790191	20,9411432617667	0,000194987111792599	0,0136997051674739	XM_005073266.4	fyn related Src family tyrosine kinase (Frk), mRNA
XM-040751791.1	-0,800709449351119	2,44286963446786	20,9269028807964	0,000195684433574055	0,0137169732892781	XM_040751791.1	SEC24 homolog B, COPII coat complex component (Sec24b), transcript variant X1, mRNA
XM-040744380.1	-1,72611671836531	0,51849277150221	20,9259811492817	0,000195729663768491	0,0137169732892781	XM_040744380.1	FERM, ARH/RhoGEF and pleckstrin domain protein 1 (Farp1), transcript variant X2, mRNA
XM-007977536.2	2,581368276136	-0,931078917562616	34,3833756413836	0,00019668150828745	0,0137568140248351	XM_007977536.2	Mov10 RISC complex RNA helicase (MOV10), transcript variant X3, mRNA
XM-005079135.4	-0,563784039137798	6,34260333222093	20,9038397865958	0,000196819641884755	0,0137568140248351	XM_005079135.4	nudix hydrolase 21 (Nudt21), mRNA
XM-038007192.1	1,29022944214052	5,11040750284366	34,3639166141864	0,000197104793666269	0,0137568140248351	XM_038007192.1	vesicle associated membrane protein 5 (VAMP5), transcript variant X2, mRNA
XM-040739610.1	4,28636737016704	1,76208116652495	20,8942341629809	0,000197294594880295	0,0137568140248351	XM_040739610.1	procollagen C-endopeptidase enhancer 2 (Pcolce2), transcript variant X1, mRNA
XM-005065082.4	2,57377739368341	-0,279741386217039	20,8818957254401	0,00019790653309151	0,013775270366666	XM_005065082.4	reticulon 4 receptor like 2 (Rtn4rl2), transcript variant X1, mRNA
XM-040754731.1	-1,14699880742428	5,95705023934282	20,8757375744998	0,00019821273816457	0,013775270366666	XM_040754731.1	LDL receptor related protein 1 (Lrp1), transcript variant X1, mRNA
XM-040749551.1	-2,02744848686407	0,0672796686529765	20,8738315453852	0,000198307618816084	0,013775270366666	XM_040749551.1	40S ribosomal protein S27-like (LOC110341973), mRNA
XM-007985080.2	-1,29012369883946	0,563950126452141	34,1967030681972	0,000200788024169794	0,0139300475461717	XM_007985080.2	4-aminobutyrate aminotransferase (ABAT), transcript variant X1, mRNA
XM-013111439.3	-1,12233726210559	5,45835220153142	20,8093896850035	0,00020154522603693	0,0139522576591631	XM_013111439.3	spermidine/spermine N1-acetyltransferase family member 2 (Sat2), transcript variant X2, mRNA
XM-040749324.1	2,36365583376733	8,78802416325131	20,8080439248644	0,000201613458134365	0,0139522576591631	XM_040749324.1	schlafen family member 12-like (LOC101822587), mRNA
XM-005068397.4	-0,710243870464228	2,84449818416146	20,7835488202405	0,000202859871636652	0,0140092195376028	XM_005068397.4	ataxin 3 (Atxn3), transcript variant X3, mRNA
XM-040729320.1	0,785577621128065	5,58472472934237	20,7772824596121	0,000203180097320398	0,0140092195376028	XM_040729320.1	28S ribosomal protein S18a, mitochondrial (LOC121133273), mRNA
XM-005085802.4	1,76831273974969	1,82067321896503	20,7769400640298	0,000203197610633418	0,0140092195376028	XM_005085802.4	sterile alpha motif domain containing 4A (Samd4a), transcript variant X5, mRNA
XM-040737252.1	-0,907659904208266	4,80007584732786	20,7691273188885	0,00020359768144146	0,0140155650958422	XM_040737252.1	syntaxin 6 (Stx6), mRNA
XM-007990659.2	-1,06380666030727	2,90273355741027	34,0605466679686	0,000203848928065985	0,0140155650958422	XM_007990659.2	apurinic/apyrimidinic endodeoxyribonuclease 1 (APEX1), transcript variant X1, mRNA
XM-005067304.4	-0,500025051141558	9,36781142847729	20,7571649416891	0,000204211933185805	0,0140155650958422	XM_005067304.4	prefoldin subunit 5 (Pfdn5), mRNA
XM-005068843.4	0,587454535475668	4,52829065918214	20,7553592773234	0,000204304829460977	0,0140155650958422	XM_005068843.4	biogenesis of lysosomal organelles complex 1 subunit 4 (Bloc1s4), mRNA
XM-038010145.1	-1,01370714556372	1,14909524410295	34,006524372764	0,000205079048564618	0,0140512225532661	XM_038010145.1	ADP dependent glucokinase (ADPGK), transcript variant X6, mRNA
XM-005083980.4	1,96830882721675	2,2655804969691	20,7226098120505	0,000205997831314704	0,0140852393370474	XM_005083980.4	frizzled class receptor 1 (Fzd1), mRNA
XM-007966919.2	2,40550184495188	4,51529923581432	33,9626100470563	0,000206085640017643	0,0140852393370474	XM_007966919.2	E3 ubiquitin-protein ligase ARIH2-like (LOC103218219), transcript variant X1, mRNA
XM-040739991.1	1,25809083378753	0,247551800980925	20,6750273567178	0,000208485342748248	0,0142023359777382	XM_040739991.1	family with sequence similarity 219 member A (Fam219a), transcript variant X5, mRNA
XM-037995377.1	-2,38046710824816	-0,429844159126853	33,8555840225667	0,000208564056039331	0,0142023359777382	XM_037995377.1	glutathione S-transferase theta 2B (GSTT2B), transcript variant X2, mRNA
XM-037988188.1	-0,984953089823891	7,87649536085843	33,8553099486676	0,00020857044904291	0,0142023359777382	XM_037988188.1	60S ribosomal protein L6 (LOC119618237), mRNA
XM-037984843.1	5,32709333953314	5,15245216850816	33,8395837325434	0,000208937674434275	0,0142098203607862	XM_037984843.1	MX dynamin like GTPase 1 (MX1), transcript variant X4, mRNA
XM-005082798.4	-0,860707148854538	3,63962534498738	20,6551267569575	0,000209535540074489	0,014232952847569	XM_005082798.4	3'-phosphoadenosine 5'-phosphosulfate synthase 1 (Papss1), transcript variant X2, mRNA
XM-007983851.2	-1,70985110545244	3,60406881710325	33,7758902108121	0,000210433031478742	0,0142650060338614	XM_007983851.2	abhydrolase domain containing 5, lysophosphatidic acid acyltransferase (ABHD5), transcript variant X2, mRNA
XM-005085837.4	-0,597626960259809	2,41658627316916	20,6364956791459	0,000210524046023415	0,0142650060338614	XM_005085837.4	FAD dependent oxidoreductase domain containing 1 (Foxred1), transcript variant X2, mRNA
XM-005063829.4	2,30598136108115	2,12838886289199	20,6183728845599	0,000211490533895603	0,014312932896876	XM_005063829.4	transmembrane protein 132A (Tmem132a), transcript variant X1, mRNA
XM-021231250.2	-0,910632911404644	3,54027903174419	20,6092308700242	0,000211979938123183	0,0143251113787081	XM_021231250.2	F-box and leucine rich repeat protein 17 (Fbxl17), transcript variant X1, mRNA
XM-007968690.2	5,54983438688756	5,40520617192613	33,701344102654	0,000212199691539879	0,0143251113787081	XM_007968690.2	MX dynamin like GTPase 1 (MX1), transcript variant X1, mRNA
XM-040734437.1	-1,31983927581365	1,9499373395643	20,600496575477	0,000212448685701179	0,0143251113787081	XM_040734437.1	reticulon 2 (Rtn2), transcript variant X2, mRNA
XM-008012669.2	2,8106675890014	1,07960652914772	33,6560797237544	0,000213281182285416	0,0143548597671217	XM_008012669.2	DExH-box helicase 58 (DHX58), transcript variant X6, mRNA
XM-008012668.2	2,80795892500121	1,02410133783504	33,6448196559607	0,000213551253420512	0,0143548597671217	XM_008012668.2	DExH-box helicase 58 (DHX58), transcript variant X5, mRNA
XM-008020012.2	-1,27092020133676	1,91801221692956	33,6398873019735	0,000213669685799182	0,0143548597671217	XM_008020012.2	anaphase promoting complex subunit 15 (ANAPC15), transcript variant X7, mRNA
XM-005064289.4	2,09281842581574	1,37543757761661	20,5581618697798	0,000214736984022898	0,0143888892679415	XM_005064289.4	carbohydrate sulfotransferase 15 (Chst15), transcript variant X1, mRNA
XM-040748278.1	-0,54820082226384	10,9528408380626	20,5561239469424	0,000214847824463612	0,0143888892679415	XM_040748278.1	ribosomal protein S2 (Rps2), mRNA
XM-040738513.1	-1,70560921813276	0,530691070529583	20,5541017115386	0,00021495787422229	0,0143888892679415	XM_040738513.1	STEAP3 metalloreductase (Steap3), mRNA
XM-005086836.4	4,05812096043958	7,45887495186585	20,5459921912643	0,00021539981977125	0,0144010165218493	XM_005086836.4	complement factor B (Cfb), mRNA
XM-007966920.2	2,38846913367746	4,44079136399481	33,551527651972	0,000215804870013504	0,0144106507153878	XM_007966920.2	E3 ubiquitin-protein ligase ARIH2-like (LOC103218219), transcript variant X2, mRNA
XM-005077834.4	-0,705257104719413	5,12356625756711	20,5276528483709	0,000216402971358341	0,0144331373071172	XM_005077834.4	BTB domain containing 1 (Btbd1), transcript variant X1, mRNA
XM-005064288.4	-0,865311921454442	5,25774279386094	20,5164146179791	0,000217020248447957	0,014450878505095	XM_005064288.4	ornithine aminotransferase (Oat), mRNA
XM-040732152.1	1,22552815978843	3,09742653294647	20,5132880015682	0,000217192328683704	0,014450878505095	XM_040732152.1	small integral membrane protein 29 (Smim29), transcript variant X4, mRNA
XM-005077000.4	-1,24817620681698	3,55629291779875	20,4842711404309	0,000218796553423638	0,0145400973119939	XM_005077000.4	transmembrane protein 97 (Tmem97), mRNA
XM-005072120.4	-0,738197671610165	4,59202986477567	20,4712040541143	0,000219523255005407	0,0145634213049504	XM_005072120.4	epidermal growth factor receptor pathway substrate 15 (Eps15), transcript variant X4, mRNA
XM-005064066.4	-0,83892580224945	1,9142119601752	20,4684822408729	0,000219674959202949	0,0145634213049504	XM_005064066.4	slingshot protein phosphatase 3 (Ssh3), transcript variant X1, mRNA
XM-007971951.2	-1,52116430909109	-1,31605503218861	33,376618992432	0,000220108282124017	0,0145746520048162	XM_007971951.2	methylcrotonoyl-CoA carboxylase 1 (MCCC1), transcript variant X3, mRNA
XM-005073396.4	-1,05673978725083	5,91536432512292	20,4450157410905	0,000220987717663237	0,0145943272385121	XM_005073396.4	arginyl aminopeptidase (LOC101829080), mRNA
XM-005071188.4	-1,43542643684969	2,5776874215118	20,4427373091777	0,000221115638597251	0,0145943272385121	XM_005071188.4	EGF domain specific O-linked N-acetylglucosamine transferase (Eogt), mRNA
XM-005064854.4	-0,884068786964545	4,00160587217134	20,4401693457036	0,00022125991323839	0,0145943272385121	XM_005064854.4	APAF1 interacting protein (LOC101825367), transcript variant X1, mRNA
XM-005068609.4	-2,53823341464573	4,51278963784824	20,4363465474804	0,000221474880519685	0,0145943272385121	XM_005068609.4	interleukin 1 alpha (Il1a), mRNA
XM-013124444.3	1,55400168921501	6,09505500669138	20,4318719210685	0,000221726795471382	0,0145943272385121	XM_013124444.3	syndecan 4 (Sdc4), mRNA
XM-005069402.4	-1,9720223190624	7,04863988314178	20,4252433362832	0,000222100557718168	0,0146015252374144	XM_005069402.4	sortilin related receptor 1 (Sorl1), mRNA
XM-005071105.4	-1,51188275182758	6,74206588500555	20,4086931071907	0,000223036811259766	0,0146456419322346	XM_005071105.4	prenylcysteine oxidase 1 (Pcyox1), mRNA
XM-005084846.4	-1,29448115929195	3,22870398235368	20,3911286060668	0,000224035219137403	0,014693730334494	XM_005084846.4	sialic acid-binding Ig-like lectin 10 (LOC101832761), mRNA
XM-037998947.1	1,27053779235634	3,79464651251995	33,172315170992	0,000225267423652874	0,0147529274725247	XM_037998947.1	unc-93 homolog B1, TLR signaling regulator (UNC93B1), transcript variant X1, mRNA
XM-005069537.4	1,22360398351329	1,84052146718917	20,3625314018424	0,000225671343112097	0,0147529274725247	XM_005069537.4	protein O-glucosyltransferase 3 (Poglut3), mRNA
XM-005070326.4	0,627018159498415	2,44788194813052	20,3613496402307	0,000225739238633264	0,0147529274725247	XM_005070326.4	ORC ubiquitin ligase 1 (Obi1), transcript variant X3, mRNA
XM-037992856.1	2,56025197528058	0,108314286828932	33,0653626733088	0,000228026661168341	0,0148794409744878	XM_037992856.1	solute carrier family 38 member 5 (SLC38A5), transcript variant X4, mRNA
XM-037998084.1	2,55215680173732	-0,961562232099773	33,0510436216732	0,000228399176769435	0,0148794409744878	XM_037998084.1	Mov10 RISC complex RNA helicase (MOV10), transcript variant X4, mRNA
XM-040746400.1	-0,793841188111736	5,40812687671668	20,3139125356624	0,000228483375821484	0,0148794409744878	XM_040746400.1	sorting nexin 5 (Snx5), transcript variant X1, mRNA
XM-013124363.3	1,23458997430471	3,09863550876792	20,3092277187145	0,000228756377932615	0,0148796728091293	XM_013124363.3	small integral membrane protein 29 (Smim29), transcript variant X5, mRNA
XM-005069451.4	-0,549355741376228	9,57050397173484	20,2807414180326	0,00023042416858932	0,0149705226896196	XM_005069451.4	ATP synthase membrane subunit g (Atp5mg), mRNA
XM-040748613.1	0,598725534405131	2,86705897200936	20,2656374709271	0,000231313912795976	0,0150106692364806	XM_040748613.1	zinc finger CCHC-type containing 10 (Zcchc10), transcript variant X2, mRNA
XM-040728609.1	-0,947789429729211	3,29723919977942	20,258170907668	0,000231755156361584	0,0150216511207889	XM_040728609.1	COPI coat complex subunit gamma 2 (Copg2), transcript variant X1, mRNA
XM-040754811.1	-0,965408046346295	3,75310791984705	20,2458862020833	0,000232483159602323	0,0150436227396415	XM_040754811.1	interleukin 1 receptor associated kinase 3 (Irak3), mRNA
XM-013112267.3	3,02384186118329	6,81351519306396	20,2413337896696	0,000232753581803263	0,0150436227396415	XM_013112267.3	interferon induced protein with tetratricopeptide repeats 2 (Ifit2), mRNA
XM-007988402.2	-0,875660944564487	-0,056217539846401	32,8798170630433	0,000232911369013355	0,0150436227396415	XM_007988402.2	3'(2'), 5'-bisphosphate nucleotidase 1 (BPNT1), transcript variant X1, mRNA
XM-005079054.3	-3,08891280440098	0,252295105915299	20,2328803708578	0,000233256654610313	0,0150483241754672	XM_005079054.3	RAD51 associated protein 2 (Rad51ap2), mRNA
XM-038001414.1	1,0489780250424	1,76338080131989	32,8494787516164	0,000233722080248334	0,0150577706014221	XM_038001414.1	SP100 nuclear antigen (SP100), transcript variant X14, mRNA
XR-005881012.1	-0,902191490062992	0,2865612863283	20,2212892221063	0,000233948413298931	0,0150577706014221	XR_005881012.1	ATP/GTP binding carboxypeptidase 1 (Agtpbp1), transcript variant X9, misc_RNA
XM-005084980.4	1,79677038903299	4,94811919239462	20,2126101003534	0,000234467867909458	0,0150736362484656	XM_005084980.4	CD40 molecule (Cd40), transcript variant X2, mRNA
XM-038001790.1	1,13885080847179	1,04914179613233	32,7734001242245	0,000235770175275926	0,0151397350691136	XM_038001790.1	spermatogenesis associated serine rich 2 like (SPATS2L), transcript variant X8, mRNA
XM-040741014.1	1,78181792735888	-0,642274405309964	32,7546680201044	0,000236277791807485	0,0151435699108532	XM_040741014.1	torsin-1B-like (LOC121138267), mRNA
XM-007971858.2	-1,40928976756435	0,0184573981563615	32,7499857695028	0,000236404881846344	0,0151435699108532	XM_007971858.2	mitogen-activated protein kinase kinase kinase 13 (MAP3K13), transcript variant X3, mRNA
XM-005069779.4	0,873780170813463	2,38283391345817	20,1763393445742	0,000236652557458103	0,0151435699108532	XM_005069779.4	hexosaminidase D (Hexd), transcript variant X1, mRNA
XM-040728841.1	-1,49793665591261	-0,131775654594669	20,1682136264713	0,000237145072978849	0,0151535565705727	XM_040728841.1	multiple C2 and transmembrane domain containing 1 (Mctp1), transcript variant X1, mRNA
XM-008012665.2	2,79635884232501	1,06883081975663	32,7149890500188	0,000237357424915715	0,0151535565705727	XM_008012665.2	DExH-box helicase 58 (DHX58), transcript variant X3, mRNA
XM-040750851.1	0,817783292355336	4,04226121491442	20,1531499212277	0,000238061114773661	0,0151585977055761	XM_040750851.1	mitochondrial matrix import factor 23 (Mix23), mRNA
XM-007977537.2	2,50018109317788	-0,819269761805847	32,6849199938174	0,000238179565073353	0,0151585977055761	XM_007977537.2	Mov10 RISC complex RNA helicase (MOV10), transcript variant X5, mRNA
XM-021234455.2	-1,74958894010326	6,40590304828136	20,1459309726041	0,000238501494087364	0,0151585977055761	XM_021234455.2	OTU deubiquitinase 1 (Otud1), mRNA
XM-007988960.2	-1,03094748927411	0,346215788354218	32,6606005769908	0,000238847026402195	0,0151585977055761	XM_007988960.2	neuron navigator 1 (NAV1), transcript variant X2, mRNA
XM-007988963.2	-1,03094748927411	0,346215788354218	32,6606005769908	0,000238847026402195	0,0151585977055761	XM_007988963.2	neuron navigator 1 (NAV1), transcript variant X8, mRNA
XM-007963486.2	1,27809202062264	3,84196106434243	32,6520099154083	0,000239083344226366	0,0151585977055761	XM_007963486.2	unc-93 homolog B1, TLR signaling regulator (UNC93B1), transcript variant X3, mRNA
XM-021235274.2	0,999876606362268	-0,261302523007819	20,1089732646326	0,000240770193406436	0,0152248622866079	XM_021235274.2	poly(ADP-ribose) polymerase family member 11 (Parp11), transcript variant X15, mRNA
XM-005078333.4	1,70305390449251	1,56786726898974	20,1087692428753	0,000240782783615312	0,0152248622866079	XM_005078333.4	histamine receptor H2 (Hrh2), transcript variant X2, mRNA
XM-040754442.1	3,19215824158419	2,08349912728732	20,1059706889024	0,000240955556252631	0,0152248622866079	XM_040754442.1	interleukin 27 (Il27), mRNA
XM-008012667.2	2,79677754133587	1,0690937363374	32,5587569802778	0,000241666938002743	0,0152523599820154	XM_008012667.2	DExH-box helicase 58 (DHX58), transcript variant X4, mRNA
XM-005072608.4	5,634405382812	1,11381398135463	20,067180436997	0,000243364501250386	0,0153260019880941	XM_005072608.4	TNF receptor superfamily member 11b (Tnfrsf11b), mRNA
XM-005076733.4	-1,80305449565035	4,63821123348037	20,0667911413847	0,000243388811812953	0,0153260019880941	XM_005076733.4	filamin A interacting protein 1 like (Filip1l), transcript variant X2, mRNA
XM-040753804.1	-0,792134540543001	0,342835367982848	20,0575253615817	0,000243968230640527	0,0153449903973718	XM_040753804.1	LETM1 domain containing 1 (Letmd1), transcript variant X6, mRNA
XM-005087371.4	-3,63424848128431	0,993519224038798	21,0623302470225	0,000244419023644182	0,0153484836828707	XM_005087371.4	keratin, type I cytoskeletal 17 (LOC101827565), transcript variant X3, mRNA
XM-021223202.2	1,70820443889162	1,1413769148864	20,0434310999791	0,000244852517186578	0,0153484836828707	XM_021223202.2	DM1 locus, WD repeat containing (Dmwd), transcript variant X1, mRNA
XM-040744078.1	1,68959835551031	1,64349766100195	20,0433508196839	0,000244857564186026	0,0153484836828707	XM_040744078.1	pirin (Pir), transcript variant X1, mRNA
XM-007997625.2	-1,5753197278194	-0,211528473564011	32,4074795310347	0,000245930501094741	0,0153786240331596	XM_007997625.2	sialic acid binding Ig like lectin 16 (SIGLEC16), transcript variant X1, mRNA
XM-005065878.4	-1,37980349743345	2,716829563174	20,0199574765662	0,000246333152110325	0,0153786240331596	XM_005065878.4	LDL receptor related protein 11 (Lrp11), transcript variant X1, mRNA
XM-037992366.1	-0,959394164305731	1,76287536356206	32,3902453906392	0,000246421988584978	0,0153786240331596	XM_037992366.1	phosphodiesterase 4A (PDE4A), transcript variant X4, mRNA
XM-038003516.1	-0,906345865687725	1,40934258684331	32,3797956343398	0,000246720577270449	0,0153786240331596	XM_038003516.1	IQ motif and Sec7 domain ArfGEF 1 (IQSEC1), transcript variant X11, mRNA
XM-007984765.2	1,79848835050022	2,99888689210056	32,3794386495827	0,000246730785408145	0,0153786240331596	XM_007984765.2	filamin B (FLNB), transcript variant X1, mRNA
XR-005870875.1	1,80836124453715	-0,981636138951392	20,9926107382298	0,000248473044892095	0,0154506330160573	XR_005870875.1	ArfGAP with SH3 domain, ankyrin repeat and PH domain 2 (Asap2), transcript variant X8, misc_RNA
XM-005087273.1	3,0277764913875	-0,281638542604393	27,2619843556712	0,000248609545337198	0,0154506330160573	XM_005087273.1	olfactory receptor 52H1 (LOC101844086), mRNA
XM-007973000.2	0,738745032881664	3,45200877596686	32,3100265129664	0,000248725422846496	0,0154506330160573	XM_007973000.2	mitogen-activated protein kinase kinase kinase 1 (MAP3K1), transcript variant X1, mRNA
XM-040743724.1	-1,2960228426146	6,01377300747519	19,9494581830688	0,000250839863474286	0,0155431795038779	XM_040743724.1	C-type lectin domain family 12 member A (Clec12a), transcript variant X1, mRNA
XM-005072370.4	0,738261606883457	5,57945147874301	19,9469705615184	0,000251000543267389	0,0155431795038779	XM_005072370.4	tubulin folding cofactor C (Tbcc), mRNA
XR-002382012.2	-3,4419312283754	0,139228471021134	19,9460564813268	0,000251059613889958	0,0155431795038779	XR_002382012.2	uncharacterized LOC106020804 (LOC106020804), transcript variant X2, ncRNA
XM-021224701.2	1,59670662425625	5,19953353195409	19,9363223615332	0,000251689616664468	0,0155647339201328	XM_021224701.2	lymphocyte activating 3 (Lag3), mRNA
XM-005072129.4	-0,784734867650059	5,43030657454323	19,9180780595591	0,000252875122691572	0,0156205545587465	XM_005072129.4	thioredoxin domain containing 12 (Txndc12), mRNA
XM-040756921.1	-2,53586558653788	0,612194180746452	19,8924692225256	0,000254549604290609	0,0157064216171448	XM_040756921.1	phosphatidylinositol 3-kinase regulatory subunit gamma (LOC101831400), transcript variant X2, mRNA
XM-007988959.2	-1,0230838294853	0,34370425499769	32,0898956166221	0,000255181755667308	0,0157278541015306	XM_007988959.2	neuron navigator 1 (NAV1), transcript variant X1, mRNA
XM-005076471.4	1,52572200993543	4,59900606998881	19,8757368666403	0,000255650303112207	0,0157391664872559	XM_005076471.4	proline-serine-threonine phosphatase interacting protein 2 (Pstpip2), transcript variant X1, mRNA
XM-040744241.1	-0,740148461714848	4,87772990084344	19,8469226862752	0,000257558135532913	0,0158389648960686	XM_040744241.1	immunoglobulin binding protein 1 (Igbp1), transcript variant X2, mRNA
XM-037998085.1	2,5353733538891	-0,973116105948283	31,9882606188493	0,000258231146182951	0,0158487029150406	XM_037998085.1	Mov10 RISC complex RNA helicase (MOV10), transcript variant X6, mRNA
XM-008012690.2	2,06430411332049	1,93839114125683	31,9862980029904	0,000258290464717089	0,0158487029150406	XM_008012690.2	2',3'-cyclic nucleotide 3' phosphodiesterase (LOC103243434), transcript variant X2, mRNA
XM-005066034.4	-0,756514006774707	6,93332745834903	19,8276098610284	0,000258845680705629	0,0158651430313958	XM_005066034.4	mannose-6-phosphate receptor, cation dependent (M6pr), mRNA
XM-037992363.1	-0,949360185621138	1,75661995514413	31,9479730112554	0,000259452125598516	0,0158820670963681	XM_037992363.1	phosphodiesterase 4A (PDE4A), transcript variant X1, mRNA
XM-040758137.1	-1,60034996709347	-0,071014103309913	19,8148987104592	0,000259696990222012	0,0158820670963681	XM_040758137.1	synaptojanin 2 (Synj2), transcript variant X11, mRNA
XM-021223591.2	1,23750409223231	8,12275739638441	19,7937137272094	0,000261122711394026	0,0159515935995837	XM_021223591.2	Kruppel like factor 2 (Klf2), mRNA
XM-021229518.2	-0,775204501549046	3,36665886988143	19,7765674400442	0,000262282973491524	0,0160047678763491	XM_021229518.2	RELT TNF receptor (Relt), transcript variant X1, mRNA
XM-005072885.4	3,21074079211445	5,7740115192383	19,756759632796	0,000263630440240406	0,0160692355759781	XM_005072885.4	epithelial membrane protein 1 (Emp1), mRNA
XM-040734436.1	-1,31983805476597	2,0059029132554	19,7453098881583	0,000264412823555091	0,0160991552017711	XM_040734436.1	reticulon 2 (Rtn2), transcript variant X1, mRNA
XM-005064405.4	-0,824394307023103	7,30588451955752	19,7330776223159	0,000265251516587869	0,0161171579633515	XM_005064405.4	aldolase, fructose-bisphosphate A (Aldoa), transcript variant X2, mRNA
XM-040755460.1	-2,00716070042816	2,71321565434875	19,7285833960126	0,000265560397471578	0,0161171579633515	XM_040755460.1	3-hydroxyacyl-CoA dehydratase 1 (Hacd1), mRNA
XM-008010467.2	-1,03118020980279	3,8762666419636	31,7490616442654	0,000265584053068409	0,0161171579633515	XM_008010467.2	transient receptor potential cation channel subfamily V member 2 (TRPV2), transcript variant X1, mRNA
XM-040749011.1	-0,680801588352526	4,08922197140011	19,7192333248423	0,000266204288310506	0,0161370643443023	XM_040749011.1	arrestin beta 2 (Arrb2), transcript variant X1, mRNA
XM-005073273.4	3,33113504930288	7,13521625449051	19,7023686733506	0,000267370039993042	0,0161899595269471	XM_005073273.4	calcium homeostasis modulator family member 6 (Calhm6), mRNA
XM-021223056.2	2,82853609690157	-0,590348794698925	19,6950112692924	0,000267880381027003	0,0162030954675084	XM_021223056.2	PBX homeobox 4 (Pbx4), transcript variant X1, mRNA
XM-008014391.2	-2,00244017664471	0,390896991253193	31,6301446716233	0,00026933392180472	0,0162575020804632	XM_008014391.2	septin 8 (SEPTIN8), transcript variant X4, mRNA
XM-013124186.3	3,86350745954264	2,84009107725849	19,6699064718305	0,000269629884390595	0,0162575020804632	XM_013124186.3	interleukin 4 induced 1 (Il4i1), transcript variant X2, mRNA
XM-005067538.4	-1,1845004107071	5,08891180370039	19,6653407370255	0,000269949417570042	0,0162575020804632	XM_005067538.4	TNF superfamily member 13 (LOC106020722), transcript variant X4, mRNA
XM-005068017.4	4,43346659729973	4,65374967364857	19,6652262502466	0,00026995743531408	0,0162575020804632	XM_005068017.4	decorin (Dcn), transcript variant X1, mRNA
XM-013113810.3	2,26635451172178	-1,23208520009972	19,6563108572072	0,000270582608214866	0,0162774008235923	XM_013113810.3	solute carrier family 16 member 9 (Slc16a9), transcript variant X2, mRNA
XM-005086367.4	1,93594774574629	4,98662687869619	19,6386561938291	0,000271825334588502	0,0163343659165565	XM_005086367.4	basic leucine zipper ATF-like transcription factor (Batf), mRNA
XM-040737884.1	1,59949340392788	4,49533123567927	19,6114165275117	0,000273755160360522	0,0164109042801928	XM_040737884.1	Fc fragment of IgG receptor IIb (Fcgr2b), transcript variant X3, mRNA
XR-005871455.1	1,36427208475644	1,06101342955924	19,607755072468	0,000274015713789414	0,0164109042801928	XR_005871455.1	uncharacterized LOC121134362 (LOC121134362), ncRNA
XM-005063561.4	0,884631084674434	2,55247545908552	19,5979083862713	0,000274717777253436	0,0164109042801928	XM_005063561.4	cutC copper transporter (Cutc), transcript variant X3, mRNA
XM-005088685.4	2,81747125384828	0,849198763960453	19,594663654642	0,00027494956053645	0,0164109042801928	XM_005088685.4	homeobox A4 (Hoxa4), mRNA
XM-005063583.4	4,07080032966591	-0,741176867979457	19,592336888636	0,00027511590327977	0,0164109042801928	XM_005063583.4	secreted frizzled related protein 5 (Sfrp5), mRNA
XM-040736055.1	-2,03805131821392	2,20514265686292	19,5923322710826	0,000275116233503758	0,0164109042801928	XM_040736055.1	myosin heavy chain 14 (Myh14), transcript variant X3, mRNA
XM-005078752.4	-0,998134997354757	3,2675117762509	19,5880044814902	0,000275425927914303	0,0164109042801928	XM_005078752.4	RNA polymerase I subunit E (Polr1e), mRNA
XM-021227180.2	-0,686514604556042	1,93532654955975	19,5872997878626	0,000275476391926313	0,0164109042801928	XM_021227180.2	G-patch domain containing 8 (Gpatch8), transcript variant X6, mRNA
XM-005076532.4	0,603642919964691	4,30580083631618	19,5758106754995	0,00027630058622186	0,016413824415953	XM_005076532.4	suppressor of IKBKE 1 (Sike1), mRNA
XM-013122685.3	-1,26696806486709	0,0721468712882358	19,5705484588262	0,000276678992195238	0,016413824415953	XM_013122685.3	islet cell autoantigen 1 (Ica1), transcript variant X4, mRNA
XM-005072490.4	-0,826443973558689	5,16475650324384	19,5640712194319	0,000277145557704057	0,016413824415953	XM_005072490.4	Bruton tyrosine kinase (Btk), mRNA
XM-008012689.2	2,05224190860071	1,94049671995475	31,3868463470417	0,000277208003283513	0,016413824415953	XM_008012689.2	2',3'-cyclic nucleotide 3' phosphodiesterase (LOC103243434), transcript variant X1, mRNA
XM-021225468.2	-1,08759980014022	0,412540645636782	19,560154632482	0,00027742809764221	0,016413824415953	XM_021225468.2	nicotinamide riboside kinase 1 (Nmrk1), transcript variant X4, mRNA
XM-007988616.2	-2,31989883487496	2,62466778861738	31,3797560357324	0,00027744162866136	0,016413824415953	XM_007988616.2	CD46 molecule (CD46), transcript variant X5, mRNA
XM-005073127.4	2,89154629871463	0,110038468056587	19,5576912374676	0,000277605968501015	0,016413824415953	XM_005073127.4	snail family transcriptional repressor 3 (Snai3), mRNA
XM-007964351.2	-0,919294293264673	1,4416456069691	31,3619763638408	0,000278028518562998	0,0164172575023478	XM_007964351.2	C-terminal binding protein 2 (CTBP2), transcript variant X3, mRNA
XM-005072399.4	2,23859633848136	2,18288271544439	19,5469400017398	0,000278383745695183	0,0164172575023478	XM_005072399.4	triggering receptor expressed on myeloid cells like 2 (Treml2), transcript variant X1, mRNA
NM-001281413.1	3,91626949227347	5,84352856860459	19,5445649841464	0,000278555886565622	0,0164172575023478	NM_001281413.1	transmembrane 4 L six family member 1 (Tm4sf1), mRNA
XM-038001407.1	0,790309189748114	1,17081957708247	31,3127584588666	0,000279661022385513	0,0164648190833876	XM_038001407.1	SP100 nuclear antigen (SP100), transcript variant X7, mRNA
XM-005064057.4	-1,57862856819606	2,51785653616756	19,5184076235403	0,000280459576798196	0,0164942488488856	XM_005064057.4	leucine rich repeat and fibronectin type III domain containing 4 (Lrfn4), mRNA
XM-037987793.1	-1,34532526615332	2,0246332706064	31,2744311093468	0,000280940352442455	0,0164945409098556	XM_037987793.1	transmembrane 6 superfamily member 1 (TM6SF1), transcript variant X9, mRNA
XM-007968698.2	5,27582468840776	5,26523974599244	31,2708003449966	0,00028106191141848	0,0164945409098556	XM_007968698.2	MX dynamin like GTPase 1 (MX1), transcript variant X2, mRNA
XM-040748966.1	2,27411884097589	1,61678076809272	19,495256342763	0,000282156499275657	0,0165412001231411	XM_040748966.1	basic leucine zipper ATF-like transcription factor 2 (Batf2), transcript variant X2, mRNA
XM-013114392.3	1,63151073816663	4,27758416707219	19,4888470573327	0,000282628286495766	0,0165512879039684	XM_013114392.3	Fc fragment of IgG receptor IIb (Fcgr2b), transcript variant X1, mRNA
XM-007985283.2	-0,909770407236449	1,40376422902157	31,2152839018138	0,000282928583387583	0,0165513221281736	XM_007985283.2	IQ motif and Sec7 domain ArfGEF 1 (IQSEC1), transcript variant X7, mRNA
XM-040728843.1	-1,46942589570333	-0,215895752672501	19,4799528094731	0,000283284437959591	0,0165546029649528	XM_040728843.1	multiple C2 and transmembrane domain containing 1 (Mctp1), transcript variant X3, mRNA
XM-040748648.1	1,24594872383014	1,33826608180431	19,4756027221261	0,000283605968499526	0,0165558731547757	XM_040748648.1	prolyl 4-hydroxylase subunit alpha 2 (P4ha2), transcript variant X3, mRNA
XM-040732945.1	-0,474928020261892	8,37027342719682	19,4625741817944	0,000284571372068635	0,0165946879103678	XM_040732945.1	tyrosine 3-monooxygenase/tryptophan 5-monooxygenase activation protein beta (Ywhab), mRNA
XM-008001041.2	-0,776700681232354	2,39082598806027	31,149994005648	0,000285143146758011	0,0166104906503844	XM_008001041.2	oxidative stress induced growth inhibitor family member 2 (OSGIN2), transcript variant X2, mRNA
XM-007990328.2	3,85700200119764	5,58714363324062	31,015814593627	0,000289760716448398	0,0168598531984588	XM_007990328.2	interferon stimulated exonuclease gene 20 (ISG20), transcript variant X2, mRNA
XM-040737102.1	-2,99574290373431	0,0325551312418123	19,3897573886136	0,000290034415082861	0,0168598531984588	XM_040737102.1	PDZ domain containing ring finger 3 (Pdzrn3), transcript variant X2, mRNA
XM-021229075.2	-1,28031125989052	2,91169461951528	19,3788843819019	0,000290860066401091	0,0168727125437906	XM_021229075.2	5'-nucleotidase domain containing 1 (Nt5dc1), transcript variant X2, mRNA
XM-005078842.4	1,2770307585211	0,203038260406737	19,3787972335257	0,000290866694583671	0,0168727125437906	XM_005078842.4	family with sequence similarity 219 member A (Fam219a), transcript variant X3, mRNA
XM-040747983.1	-0,603255389059617	2,34801787474876	27,6421899082743	0,000291182133709796	0,0168732866232841	XM_040747983.1	EMAP like 3 (Eml3), transcript variant X1, mRNA
XM-005073958.4	-1,09183876928705	3,65235793695211	19,3601073495443	0,000292292045702878	0,0169198489852157	XM_005073958.4	alkaline ceramidase 3 (Acer3), transcript variant X2, mRNA
XR-005243301.1	4,22125480352702	-1,68265451484579	30,9249052047941	0,00029294078834765	0,016939646173519	XR_005243301.1	uncharacterized LOC119627213 (LOC119627213), ncRNA
XM-005087392.4	1,47725907471007	2,62184693907116	19,327925676996	0,000294764465179627	0,0170134962646188	XM_005087392.4	lysine acetyltransferase 2A (Kat2a), transcript variant X1, mRNA
XM-040752232.1	-1,13034098610059	9,67346463266821	19,3270241855644	0,000294834056302337	0,0170134962646188	XM_040752232.1	cathepsin S (Ctss), transcript variant X1, mRNA
XM-040733144.1	-0,760298640318256	1,19813419804183	19,3066552801928	0,000296411299665738	0,0170866572158045	XM_040733144.1	mitochondrial translational initiation factor 2 (Mtif2), transcript variant X1, mRNA
XM-013115914.3	-0,912300904422653	5,04066415325304	19,292685145739	0,000297498456747473	0,0171314439785427	XM_013115914.3	protein phosphatase 1 regulatory subunit 15B (Ppp1r15b), mRNA
XM-040740402.1	-0,650537901376787	3,07510431535314	19,2748808821611	0,000298890383948261	0,0171936693366237	XM_040740402.1	arginyl-tRNA synthetase 2, mitochondrial (Rars2), transcript variant X2, mRNA
XM-040741737.1	0,455589050151412	3,71918714860701	19,263487906097	0,000299784859539448	0,0172271790668122	XM_040741737.1	GrpE like 2, mitochondrial (Grpel2), mRNA
XM-005077933.4	-1,27777666047525	0,854007923937305	19,2569580852633	0,000300298857916587	0,0172387776814819	XM_005077933.4	chromosome unknown C3orf33 homolog (CUNH3orf33), transcript variant X1, mRNA
XM-021235497.2	1,50280940814401	3,69238061974667	19,2443384088121	0,000301294987474458	0,0172642776922446	XM_021235497.2	eva-1 homolog B (Eva1b), transcript variant X5, mRNA
XM-040755054.1	0,751312287575316	2,15565457517027	19,2382543165523	0,000301776538534871	0,0172642776922446	XM_040755054.1	NEDD1 gamma-tubulin ring complex targeting factor (Nedd1), transcript variant X1, mRNA
XM-005065271.4	-0,984086397561032	4,73874146391472	19,2382062159337	0,000301780349051093	0,0172642776922446	XM_005065271.4	stimulator of interferon response cGAMP interactor 1 (Sting1), transcript variant X1, mRNA
XM-040728845.1	-1,48557115899265	-0,0859238420468657	19,235515922061	0,000301993558067295	0,0172642776922446	XM_040728845.1	multiple C2 and transmembrane domain containing 1 (Mctp1), transcript variant X5, mRNA
XM-005080083.4	-0,675434881922415	3,67255570141977	19,2307590218783	0,000302370956028771	0,0172679769138913	XM_005080083.4	ADP ribosylation factor interacting protein 1 (Arfip1), transcript variant X1, mRNA
XM-040730881.1	-1,6093461768259	2,07610556503368	19,2220246122272	0,00030306527668476	0,0172897488012802	XM_040730881.1	NLR family CARD domain containing 4 (Nlrc4), transcript variant X1, mRNA
XM-040729470.1	3,84831144713426	3,47786029335448	19,1816148305894	0,000306300592253902	0,0174562888613308	XM_040729470.1	neuralized E3 ubiquitin protein ligase 3 (Neurl3), transcript variant X2, mRNA
XM-005071435.4	2,75054782687439	2,11316805285329	19,1706213512252	0,000307187357421449	0,0174887779651981	XM_005071435.4	Fc receptor like A (Fcrla), transcript variant X6, mRNA
XM-005072175.4	-1,38774530668213	0,851878108782141	19,166515857291	0,000307519246201151	0,0174896424842558	XM_005072175.4	acyl-CoA thioesterase 11 (Acot11), transcript variant X1, mRNA
XM-038003514.1	-0,920462162564446	1,47408208069132	30,5029217528691	0,000308268152198039	0,0175141979804367	XM_038003514.1	IQ motif and Sec7 domain ArfGEF 1 (IQSEC1), transcript variant X9, mRNA
XM-007963249.2	-0,962765598103544	1,7500124084828	30,4899588214265	0,000308754192793196	0,0175237837027867	XM_007963249.2	cell division cycle and apoptosis regulator 1 (CCAR1), transcript variant X2, mRNA
XM-007988611.2	-2,15618807209789	2,46358649523599	30,4638714495445	0,000309735149288615	0,0175437896641192	XM_007988611.2	CD46 molecule (CD46), transcript variant X1, mRNA
XM-007988617.2	-2,0318235345151	2,39380835064861	30,4498811661646	0,000310262778833038	0,0175437896641192	XM_007988617.2	CD46 molecule (CD46), transcript variant X6, mRNA
XM-007968708.2	5,21104723516054	5,22795544728016	30,4418632311866	0,000310565658495503	0,0175437896641192	XM_007968708.2	MX dynamin like GTPase 1 (MX1), transcript variant X3, mRNA
XM-005075503.4	1,12717075940853	1,7192275494523	19,1258356623253	0,000310829363988678	0,0175437896641192	XM_005075503.4	tropomyosin 1 (Tpm1), transcript variant X18, mRNA
XM-040744592.1	-0,756486634036709	4,38356350163478	19,11051025158	0,000312086586941041	0,0175437896641192	XM_040744592.1	importin 5 (Ipo5), transcript variant X1, mRNA
XM-040755121.1	-0,584461366718737	5,01911043333468	19,1068522421491	0,000312387503365119	0,0175437896641192	XM_040755121.1	N-acetylglucosamine-1-phosphate transferase subunits alpha and beta (Gnptab), mRNA
XM-005064317.4	-0,82143480752314	2,43008476675061	19,1041570961933	0,000312609417746946	0,0175437896641192	XM_005064317.4	RUS family member 1 (Rusf1), mRNA
XM-040755055.1	0,748371323319968	2,17885325551446	19,1037753142615	0,000312640867212812	0,0175437896641192	XM_040755055.1	NEDD1 gamma-tubulin ring complex targeting factor (Nedd1), transcript variant X2, mRNA
XM-005075648.4	1,23343771192095	4,83722596390754	19,0947020867768	0,000313389309560284	0,0175437896641192	XM_005075648.4	RAS related 2 (Rras2), mRNA
XM-007987685.2	5,03067775315043	8,92491317548274	30,3672923386259	0,000313399836104992	0,0175437896641192	XM_007987685.2	interferon alpha inducible protein 27 (IFI27), transcript variant X1, mRNA
XM-038005487.1	-0,650444132492812	0,760873005466449	30,3640491086778	0,000313523809931566	0,0175437896641192	XM_038005487.1	family with sequence similarity 168 member A (FAM168A), transcript variant X2, mRNA
XR-005242782.1	-1,30419998521054	0,939734535279609	30,3589740871468	0,000313717924106236	0,0175437896641192	XR_005242782.1	uncharacterized LOC119626613 (LOC119626613), misc_RNA
XM-037992855.1	2,50441456386579	0,238204116962966	30,3531741898673	0,000313939942466149	0,0175437896641192	XM_037992855.1	solute carrier family 38 member 5 (SLC38A5), transcript variant X3, mRNA
XM-008010055.2	4,51455720077863	3,50222882995777	30,3525635135903	0,000313963330058012	0,0175437896641192	XM_008010055.2	XIAP associated factor 1 (XAF1), transcript variant X1, mRNA
XM-040733378.1	-1,00396915862369	2,06106625585014	19,0873056269629	0,00031400090346199	0,0175437896641192	XM_040733378.1	ecotropic viral integration site 5 (Evi5), transcript variant X1, mRNA
XM-007984775.2	1,967295419672	0,0964674795324996	30,3425613445994	0,000314346692511042	0,0175437896641192	XM_007984775.2	abhydrolase domain containing 6, acylglycerol lipase (ABHD6), transcript variant X3, mRNA
XM-040728846.1	-1,48452338209378	-0,148409495253644	19,0788195666303	0,000314704220570967	0,0175437896641192	XM_040728846.1	multiple C2 and transmembrane domain containing 1 (Mctp1), transcript variant X6, mRNA
XM-005067243.4	-0,735996498351061	0,366559939859728	19,0772783639889	0,000314832140970716	0,0175437896641192	XM_005067243.4	LETM1 domain containing 1 (Letmd1), transcript variant X2, mRNA
XM-005070801.4	0,757738533920182	4,42789198263823	19,0703632174841	0,000315406809229177	0,0175437896641192	XM_005070801.4	AT-rich interaction domain 5B (Arid5b), transcript variant X1, mRNA
XM-007988620.2	-2,12679558473837	2,44922458861034	30,3135886385839	0,000315460363908272	0,0175437896641192	XM_007988620.2	CD46 molecule (CD46), transcript variant X9, mRNA
XM-005079536.4	-0,873643289538637	4,30791108469272	19,060590398714	0,000316220937939556	0,0175683954494709	XM_005079536.4	TATA-box binding protein associated factor 12 (Taf12), transcript variant X3, mRNA
XM-040749690.1	-0,579537378804326	10,54917998691	19,0427574413223	0,000317712518026104	0,0176158344253628	XM_040749690.1	eukaryotic translation initiation factor 1 (Eif1), mRNA
XM-007988612.2	-2,14308999397032	2,4731085786903	30,2510429761196	0,000317880889321553	0,0176158344253628	XM_007988612.2	CD46 molecule (CD46), transcript variant X2, mRNA
XM-021234645.2	1,53801507505602	3,56621441817568	19,0389524797668	0,000318031778250158	0,0176158344253628	XM_021234645.2	TLR adapter interacting with SLC15A4 on the lysosome (LOC101833018), mRNA
XM-005076612.4	2,10741797065161	4,98833624326522	19,0303871884071	0,000318751759601635	0,0176380232186781	XM_005076612.4	glutathione S-transferase mu 3 (Gstm3), mRNA
XM-005080734.4	1,12281161065069	2,87588126885229	19,0062079863185	0,000320793963558815	0,0177309609690372	XM_005080734.4	phospholipid scramblase 1 (LOC101834040), transcript variant X1, mRNA
XM-040752212.1	1,84001961683156	6,0454310020071	19,0006218501509	0,000321267830874453	0,0177309609690372	XM_040752212.1	pleckstrin homology domain containing O1 (Plekho1), mRNA
XM-005073268.4	-1,29228824930784	2,95073080545601	18,9991297284274	0,000321394537338951	0,0177309609690372	XM_005073268.4	5'-nucleotidase domain containing 1 (Nt5dc1), transcript variant X1, mRNA
XM-013124832.3	-0,527335831334541	1,78649347503142	24,5136718554106	0,000321926048979943	0,0177425590108467	XM_013124832.3	far upstream element binding protein 3 (Fubp3), transcript variant X3, mRNA
XM-013124231.3	-2,79462017651956	0,508338923788344	18,9712242604923	0,000323774399516608	0,0178266375263262	XM_013124231.3	potassium voltage-gated channel subfamily C member 3 (Kcnc3), transcript variant X1, mRNA
XM-040730093.1	2,39510265267605	-0,537198558949377	18,9610627818693	0,000324645837637909	0,0178437370922984	XM_040730093.1	sodium voltage-gated channel beta subunit 4 (Scn4b), transcript variant X2, mRNA
XM-005071424.4	2,73931174654523	0,458690799267361	18,9567465022548	0,0003250167823224	0,0178437370922984	XM_005071424.4	discoidin domain receptor tyrosine kinase 2 (Ddr2), transcript variant X5, mRNA
XM-040740539.1	-1,35293759849503	2,72312855153826	18,9563100740622	0,000325054315421776	0,0178437370922984	XM_040740539.1	calcium binding protein 39 like (Cab39l), transcript variant X2, mRNA
XM-013123925.3	0,724407170572549	6,17297735785961	18,9339540699159	0,000326983374953441	0,0179008886938543	XM_013123925.3	amyloid beta precursor like protein 2 (Aplp2), transcript variant X3, mRNA
XM-040742630.1	-0,836300383585793	1,82554861971753	18,9337330648118	0,000327002508198659	0,0179008886938543	XM_040742630.1	tetratricopeptide repeat domain 7B (Ttc7b), transcript variant X2, mRNA
XM-040737179.1	-1,30436322741716	4,39979360560846	18,9329780551608	0,000327067881575021	0,0179008886938543	XM_040737179.1	zinc finger homeobox 3 (Zfhx3), mRNA
XM-007984445.2	-1,19574152357078	1,76672264643447	29,9958421001203	0,000327993626070797	0,0179047197815968	XM_007984445.2	abhydrolase domain containing 14B (ABHD14B), transcript variant X1, mRNA
XM-040756563.1	-2,37607293583276	0,867342006246472	18,9156436263499	0,000328572786857236	0,0179047197815968	XM_040756563.1	syncoilin, intermediate filament protein (Sync), transcript variant X1, mRNA
XM-005073506.4	-0,496120722897317	6,40326913101191	18,914109808752	0,000328706315182922	0,0179047197815968	XM_005073506.4	hydroxyacyl-CoA dehydrogenase trifunctional multienzyme complex subunit alpha (Hadha), mRNA
XM-040748380.1	-1,10469234318651	2,3909228901056	18,9140639576202	0,000328710307732063	0,0179047197815968	XM_040748380.1	2,4-dienoyl-CoA reductase 2 (Decr2), mRNA
XM-005083745.4	3,208130160161	5,96867301681479	18,9066829613105	0,000329353717947689	0,0179047197815968	XM_005083745.4	interleukin 1 receptor antagonist (Il1rn), transcript variant X2, mRNA
XM-040730311.1	-2,86027897092973	-0,823331597629716	22,795362430116	0,000329580870915791	0,0179047197815968	XM_040730311.1	otoconin 90 (Oc90), mRNA
XM-005066343.4	-1,09893547377109	6,39499487127539	18,9021943478693	0,000329745676930953	0,0179047197815968	XM_005066343.4	CD83 molecule (Cd83), transcript variant X1, mRNA
XM-037990555.1	-1,16292049471807	-0,483225293185599	29,9492537735412	0,000329881635709536	0,0179047197815968	XM_037990555.1	zinc finger protein 789 (ZNF789), transcript variant X2, mRNA
XM-007963500.2	5,40298327054712	6,52177417723479	29,9449709663781	0,000330055858642357	0,0179047197815968	XM_007963500.2	interferon induced protein with tetratricopeptide repeats 1 (IFIT1), mRNA
XR-005238912.1	-1,94148420934155	-1,11601502519004	29,9168495903453	0,000331202600853108	0,0179492958091384	XR_005238912.1	small nucleolar RNA U3 (LOC119622247), ncRNA
XM-037983026.1	-0,905426985882713	0,343074481768889	29,8829851647178	0,000332589953449804	0,0180068113620706	XM_037983026.1	structural maintenance of chromosomes 2 (SMC2), transcript variant X7, mRNA
XR-005869873.1	-1,22272675064197	3,53636186406455	18,8615159430853	0,000333321460405237	0,018028740773182	XR_005869873.1	RAS p21 protein activator 1 (Rasa1), transcript variant X2, misc_RNA
XM-005074829.4	3,63800681102582	3,56429609308752	18,850670812321	0,000334282016164861	0,0180630039732762	XM_005074829.4	atypical chemokine receptor 4 (Ackr4), mRNA
XR-005873661.1	-0,906347398846251	1,47798251309854	18,8444590170154	0,000334833575448474	0,0180751215743563	XR_005873661.1	uncharacterized LOC121136619 (LOC121136619), ncRNA
XM-040732869.1	-0,743369530986656	6,85970626746769	18,8346707998707	0,000335704737655795	0,0181039926703836	XM_040732869.1	pancreatic progenitor cell differentiation and proliferation factor (Ppdpf), transcript variant X3, mRNA
XM-040731028.1	-1,12815714077461	3,19210397767528	18,831090030414	0,000336024056336796	0,0181039926703836	XM_040731028.1	DNA methyltransferase 3 alpha (Dnmt3a), mRNA
XM-037987792.1	-1,35478848449434	2,11577188150457	29,7817699432801	0,000336778731527313	0,0181269675144877	XM_037987792.1	transmembrane 6 superfamily member 1 (TM6SF1), transcript variant X8, mRNA
XM-005084596.4	-0,7324533952251	6,77251261037901	18,8052352314473	0,000338339681374785	0,0181837911185505	XM_005084596.4	ribophorin II (Rpn2), transcript variant X2, mRNA
XM-021235704.2	-2,78480421375401	0,486774149814681	18,8028665169161	0,00033855271102439	0,0181837911185505	XM_021235704.2	potassium voltage-gated channel subfamily C member 3 (Kcnc3), transcript variant X5, mRNA
NM-001281344.1	4,77973308120137	7,6255529023774	18,7978068778227	0,000339008245389535	0,0181837911185505	NM_001281344.1	C-X-C motif chemokine ligand 10 (Cxcl10), mRNA
XM-005085392.4	0,794509343836834	2,35052180744446	18,7935393169943	0,000339392993817485	0,0181837911185505	XM_005085392.4	mediator complex subunit 22 (Med22), mRNA
XM-005084444.4	0,734941078607213	6,19968288352863	18,7925659471975	0,00033948081709448	0,0181837911185505	XM_005084444.4	amyloid beta precursor like protein 2 (Aplp2), transcript variant X4, mRNA
XM-007969631.2	-1,16117327433955	0,227685379836057	29,7086977572152	0,000339842615283494	0,0181855315759842	XM_007969631.2	ATP/GTP binding protein 1 (AGTPBP1), transcript variant X1, mRNA
XM-013110967.3	-1,27242896802332	3,74447507943637	18,7752818009727	0,000341044491303333	0,0182096069976089	XM_013110967.3	tumor protein D52 (Tpd52), transcript variant X2, mRNA
XR-005235140.1	2,56563900236161	2,18747961436254	29,6787502862387	0,000341108057555875	0,0182096069976089	XR_005235140.1	phosphofructokinase, platelet (LOC103237780), transcript variant X2, misc_RNA
XM-005086130.4	-1,05610029347547	6,67464021848151	18,7726669370181	0,000341281747836542	0,0182096069976089	XM_005086130.4	required for excision 1-B domain containing (Rex1bd), transcript variant X1, mRNA
XM-040731329.1	-0,927375634297127	1,93797751992837	18,764671253155	0,000342008360217804	0,018230762243888	XM_040731329.1	calcium/calmodulin dependent protein kinase kinase 2 (Camkk2), transcript variant X2, mRNA
XM-005082006.4	-1,74275239470474	1,16697477880201	18,754200656401	0,000342962471228487	0,0182352968538918	XM_005082006.4	grainyhead like transcription factor 1 (Grhl1), transcript variant X1, mRNA
XM-005085801.4	1,70644154303717	1,24678501766125	18,7540897751978	0,000342972590788671	0,0182352968538918	XM_005085801.4	sterile alpha motif domain containing 4A (Samd4a), transcript variant X3, mRNA
XR-001196380.3	-1,06489005803096	-0,0310935454626603	18,7523032491865	0,000343135683427716	0,0182352968538918	XR_001196380.3	nicotinamide riboside kinase 1 (Nmrk1), transcript variant X2, misc_RNA
XM-005081667.4	-0,49499557929182	5,02716763998688	18,7492539499007	0,000343414253368961	0,0182352968538918	XM_005081667.4	mitochondrial import inner membrane translocase subunit TIM16 (LOC101843348), transcript variant X1, mRNA
XR-005242788.1	2,59469737120519	-1,67104263677011	29,5930342429122	0,000344761732514056	0,0182741500974856	XR_005242788.1	uncharacterized LOC119626625 (LOC119626625), transcript variant X1, misc_RNA
XM-007988621.2	-2,06938297439518	2,43866188693177	29,5884342597875	0,000344959146575555	0,0182741500974856	XM_007988621.2	CD46 molecule (CD46), transcript variant X11, mRNA
XM-040747645.1	-1,12492690213002	-0,434865099463819	18,728769113191	0,000345292152887027	0,0182741500974856	XM_040747645.1	NFKB inhibitor interacting Ras like 1 (Nkiras1), transcript variant X5, mRNA
XM-013110968.3	-1,27242061778555	3,78637292444007	18,7245518442746	0,000345680169765311	0,0182741500974856	XM_013110968.3	tumor protein D52 (Tpd52), transcript variant X4, mRNA
XM-040753547.1	-1,10198051907986	3,08589065208679	18,7232450578031	0,000345800500722013	0,0182741500974856	XM_040753547.1	STE20 related adaptor beta (Stradb), mRNA
XM-005080545.4	1,25474977030121	3,82079642549726	18,7031712655359	0,000347654762784065	0,0183545761185346	XM_005080545.4	monoamine oxidase A (Maoa), transcript variant X1, mRNA
XM-007965778.1	0,836502883028554	1,00445652458115	29,5071724041684	0,000348469305609335	0,0183726597839211	XM_007965778.1	spermatogenesis associated serine rich 2 like (SPATS2L), transcript variant X5, mRNA
XM-037985610.1	-2,06821114862877	2,41777556932668	29,4787813706833	0,000349705873974942	0,0183726597839211	XM_037985610.1	CD46 molecule (CD46), transcript variant X7, mRNA
XM-005073225.3	-0,76403666357112	1,99139651095474	18,6808765939269	0,000349727076728489	0,0183726597839211	XM_005073225.3	sestrin 1 (Sesn1), transcript variant X2, mRNA
XM-038001027.1	-1,25061202460586	-0,144944981192524	29,4767909858047	0,000349792764394234	0,0183726597839211	XM_038001027.1	microtubule associated monooxygenase, calponin and LIM domain containing 1 (MICAL1), transcript variant X3, mRNA
XM-005076580.4	-0,620381628261196	7,84498462399356	18,6767086293796	0,000350116007898606	0,0183726597839211	XM_005076580.4	ATP synthase peripheral stalk-membrane subunit b (Atp5pb), mRNA
XM-037994615.1	-1,94262467089301	-0,0497568395520699	29,4663590187977	0,000350248601193258	0,0183726597839211	XM_037994615.1	ADAMTS like 5 (ADAMTSL5), transcript variant X4, mRNA
XM-007963248.2	-0,975626402405447	1,79510287285985	29,4645861586351	0,000350326139947648	0,0183726597839211	XM_007963248.2	cell division cycle and apoptosis regulator 1 (CCAR1), transcript variant X1, mRNA
XM-008001354.2	-0,604400503381453	5,76593978650271	29,4492405576989	0,000350998173880779	0,0183904394254195	XM_008001354.2	eukaryotic translation initiation factor 3 subunit E (EIF3E), transcript variant X2, mRNA
XM-005086223.4	-0,831490938518484	5,34037449158573	18,657390902502	0,000351924890208388	0,0184215167174105	XM_005086223.4	translocase of inner mitochondrial membrane 50 (Timm50), transcript variant X1, mRNA
XM-005080136.4	-0,861104624729242	1,74318091689006	18,6509551056063	0,000352529822670655	0,0184275167736868	XM_005080136.4	Rho/Rac guanine nucleotide exchange factor 2 (Arhgef2), transcript variant X6, mRNA
XM-005072550.4	-1,01175279696249	4,47180377880795	18,6490736332705	0,000352706888848816	0,0184275167736868	XM_005072550.4	acyl-CoA synthetase short chain family member 1 (Acss1), mRNA
XM-037993238.1	-0,811435463520392	0,512361656817479	29,3883947212653	0,000353678246566182	0,018453601251778	XM_037993238.1	CDK5 regulatory subunit associated protein 3 (CDK5RAP3), transcript variant X3, mRNA
XM-005070781.3	0,665865041722809	4,65720476143194	18,6366932405832	0,000353874469897742	0,018453601251778	XM_005070781.3	ubiquitin conjugating enzyme E2 D1 (Ube2d1), transcript variant X2, mRNA
XM-005079294.4	-0,748286836100679	2,61520267229038	18,6177731472462	0,000355667072960211	0,0185181424036851	XM_005079294.4	solute carrier family 25 member 33 (Slc25a33), transcript variant X1, mRNA
XM-040728520.1	-0,625484853334535	4,58700516479592	18,6165553784285	0,000355782795348215	0,0185181424036851	XM_040728520.1	zinc finger protein 800 (Znf800), transcript variant X5, mRNA
XM-013118045.3	0,957466539455528	1,71920334827178	18,6025260334153	0,000357118987652583	0,0185467833642072	XM_013118045.3	chromosome unknown C18orf25 homolog (CUNH18orf25), transcript variant X4, mRNA
XM-005077858.4	-1,31990582644785	3,85443329643119	18,6019419591765	0,00035717473670633	0,0185467833642072	XM_005077858.4	fumarylacetoacetate hydrolase (Fah), mRNA
XM-005077215.4	2,58961576984723	3,42230507614063	18,6002047924217	0,000357340603714262	0,0185467833642072	XM_005077215.4	glypican 1 (Gpc1), transcript variant X1, mRNA
XM-040755382.1	1,2900216232849	0,19866445986662	18,5928453442668	0,000358044239607602	0,0185658545428077	XM_040755382.1	cAMP responsive element modulator (Crem), transcript variant X38, mRNA
XM-038009145.1	-0,955575353319064	1,74732811597018	29,248398754137	0,000359939466991617	0,0186334124048804	XM_038009145.1	cell division cycle and apoptosis regulator 1 (CCAR1), transcript variant X4, mRNA
XM-005067463.4	1,50118155639186	6,23695395404583	18,5714316282016	0,000360100336937843	0,0186334124048804	XM_005067463.4	SLP adaptor and CSK interacting membrane protein (LOC101836182), mRNA
XM-040757193.1	1,31899757377503	10,2568111569275	18,5659195783225	0,000360631703527911	0,0186334124048804	XM_040757193.1	ribosomal protein S6 (Rps6), mRNA
XM-040728114.1	-0,958424718283023	0,224463606659814	19,5284580726031	0,000360978747177301	0,0186334124048804	XM_040728114.1	rab9 effector protein with kelch motifs-like (LOC121132797), mRNA
XM-005083319.4	-0,978928635590727	5,44335367760989	18,5609762605996	0,00036110898178652	0,0186334124048804	XM_005083319.4	cold inducible RNA binding protein (LOC101834929), transcript variant X5, mRNA
XM-040733297.1	-0,674841483338038	4,64398877260563	18,5575108536916	0,000361443984169328	0,0186334124048804	XM_040733297.1	cytoplasmic FMR1 interacting protein 1 (Cyfip1), transcript variant X1, mRNA
XM-005081327.4	0,671314973188127	3,74565613815652	18,5547106498552	0,00036171493227894	0,0186334124048804	XM_005081327.4	zinc finger protein 414 (Znf414), mRNA
XM-005078839.4	1,24179839753868	0,273933139589276	18,5445823142672	0,000362696829520073	0,0186334124048804	XM_005078839.4	family with sequence similarity 219 member A (Fam219a), transcript variant X1, mRNA
XM-007999226.2	3,4674041403869	5,83386536537171	29,1837749613844	0,000362875027894275	0,0186334124048804	XM_007999226.2	HECT and RLD domain containing E3 ubiquitin protein ligase 5 (HERC5), mRNA
XM-005065419.4	-0,572913543159144	5,86239265866295	18,5423320620553	0,00036291538166875	0,0186334124048804	XM_005065419.4	thioredoxin related transmembrane protein 3 (Tmx3), mRNA
XM-013111212.3	-0,805402538064617	0,409753687824332	18,5408575987862	0,000363058665573868	0,0186334124048804	XM_013111212.3	LETM1 domain containing 1 (Letmd1), transcript variant X1, mRNA
XR-005234849.1	-1,40707381935435	-1,31226880570847	29,1424803231839	0,000364766060527353	0,0187036591704388	XR_005234849.1	high mobility group protein B3-like (LOC103222782), misc_RNA
XM-038010148.1	-0,781930683726275	0,686752920701828	29,1226561585488	0,000365678126121454	0,0187330323162627	XM_038010148.1	ADP dependent glucokinase (ADPGK), transcript variant X9, mRNA
XM-008012976.2	-0,804604364435649	0,517099148268514	29,1023710888402	0,000366614261085999	0,0187635829047389	XM_008012976.2	CDK5 regulatory subunit associated protein 3 (CDK5RAP3), transcript variant X2, mRNA
XM-007988687.2	0,9268090798921	-0,0792413199023613	29,0594016331946	0,000368606872867606	0,0188309393990093	XM_007988687.2	SLIT-ROBO Rho GTPase activating protein 2 (SRGAP2), transcript variant X1, mRNA
XM-040736700.1	0,521508743314968	4,1483780335872	18,4808094065641	0,000368947490800981	0,0188309393990093	XM_040736700.1	RAB2B, member RAS oncogene family (Rab2b), transcript variant X1, mRNA
XM-005079735.4	-0,545203506317569	10,0384976502908	18,4791794831874	0,000369108801119029	0,0188309393990093	XM_005079735.4	nascent polypeptide-associated complex subunit alpha (LOC101829818), mRNA
XM-040732151.1	1,21171617352593	3,22537379917056	18,4773063187097	0,000369294280912775	0,0188309393990093	XM_040732151.1	small integral membrane protein 29 (Smim29), transcript variant X3, mRNA
XM-005075564.4	1,58916834147792	1,34463254059277	18,4683842174326	0,000370179159458457	0,018858647511009	XM_005075564.4	SMAD family member 3 (Smad3), mRNA
XM-038010149.1	-0,775543669387666	0,64806294811107	28,9915315830199	0,000371781017976402	0,0189227971767086	XM_038010149.1	ADP dependent glucokinase (ADPGK), transcript variant X10, mRNA
XM-013113307.2	-0,606260893236584	2,04060517972306	18,4404092785804	0,000372968910928575	0,0189657782109757	XM_013113307.2	G-patch domain containing 8 (Gpatch8), transcript variant X2, mRNA
XM-040751936.1	1,15712300049144	5,31338656867291	18,411816266673	0,000375844359055563	0,0190629193274163	XM_040751936.1	glutamate-cysteine ligase modifier subunit (Gclm), mRNA
XM-005069460.4	2,45504489409089	-0,517535326301637	18,4097884201746	0,000376049218448183	0,0190629193274163	XM_005069460.4	sodium voltage-gated channel beta subunit 4 (Scn4b), transcript variant X1, mRNA
XM-005068540.4	2,29938757700389	7,9956357245944	18,4093828684664	0,000376090203373391	0,0190629193274163	XM_005068540.4	chromosome unknown C15orf48 homolog (CUNH15orf48), mRNA
XM-040746750.1	-0,663775329959888	4,24965955411813	18,407703258326	0,000376259996865199	0,0190629193274163	XM_040746750.1	drebrin like (Dbnl), transcript variant X2, mRNA
XM-005069910.4	0,713839859791241	10,7295693726327	18,4006890083334	0,000376969991823536	0,0190767078086682	XM_005069910.4	histone H3.3A (LOC101840088), mRNA
XM-005086474.4	-0,920707820704374	3,31795160493438	18,3981926450785	0,000377223035764626	0,0190767078086682	XM_005086474.4	COPI coat complex subunit gamma 2 (Copg2), transcript variant X2, mRNA
XM-005064062.4	2,67295955652122	2,01378462528743	18,3799276286043	0,000379080198268839	0,0191530877119839	XM_005064062.4	ras homolog family member D (Rhod), mRNA
XM-005084875.4	1,22281729746824	3,23166040699832	18,3623868405356	0,000380873249726696	0,0192188009557339	XM_005084875.4	small integral membrane protein 29 (Smim29), transcript variant X1, mRNA
XM-005073690.4	-1,38419400942794	1,14751684213227	18,3604010317778	0,000381076833379122	0,0192188009557339	XM_005073690.4	lebercilin LCA5 (Lca5), transcript variant X2, mRNA
XM-007963250.2	-0,948862360260247	1,74833605735628	28,7891682722715	0,000381443852170694	0,0192197584783526	XM_007963250.2	cell division cycle and apoptosis regulator 1 (CCAR1), transcript variant X3, mRNA
XM-040739605.1	0,660306398554615	3,99364051162017	18,3474751222903	0,000382404934479608	0,0192443309873421	XM_040739605.1	transcription factor 12 (Tcf12), mRNA
XM-005072016.4	-0,721243589247264	3,28853168838627	18,3453042793716	0,0003826284844289	0,0192443309873421	XM_005072016.4	propionyl-CoA carboxylase subunit beta (Pccb), mRNA
XM-040737791.1	-0,645584864392749	2,70367295262817	18,3374054131668	0,000383443118273089	0,0192677550168454	XM_040737791.1	kelch like family member 12 (Klhl12), transcript variant X1, mRNA
XM-040728803.1	-0,821794665344183	2,24461247507351	18,3322865545654	0,000383972066326765	0,0192744668582562	XM_040728803.1	aarF domain containing kinase 2 (Adck2), transcript variant X1, mRNA
XM-040752633.1	1,35160994629976	1,43692939350866	18,3293609998292	0,000384274735820297	0,0192744668582562	XM_040752633.1	RNA polymerase II subunit A C-terminal domain phosphatase SSU72-like (LOC106021612), mRNA
XM-008012978.2	-0,805163842173054	0,517137952990084	28,704800239458	0,000385562222390446	0,0193098888284532	XM_008012978.2	CDK5 regulatory subunit associated protein 3 (CDK5RAP3), transcript variant X6, mRNA
XM-005074213.4	-0,959812315341536	4,94047092719971	18,3115399262814	0,00038612416475382	0,0193098888284532	XM_005074213.4	adaptor related protein complex 1 subunit sigma 2 (Ap1s2), transcript variant X2, mRNA
XM-005073778.4	-1,63716478853479	0,311763743913324	18,3112960468023	0,000386149542208471	0,0193098888284532	XM_005073778.4	C2 calcium dependent domain containing 2 (C2cd2), transcript variant X1, mRNA
XM-038001029.1	-1,1471035976637	-0,125815516553077	28,681561899553	0,000386706044524858	0,0193098888284532	XM_038001029.1	microtubule associated monooxygenase, calponin and LIM domain containing 1 (MICAL1), transcript variant X5, mRNA
XM-040751419.1	-0,899269327223662	1,45882979905122	18,3050378813578	0,000386801382117866	0,0193098888284532	XM_040751419.1	FRY microtubule binding protein (Fry), transcript variant X5, mRNA
XM-007974423.2	-0,835582361509188	0,873667206701128	28,6740041835396	0,000387078931861106	0,0193098888284532	XM_007974423.2	impact RWD domain protein (IMPACT), transcript variant X5, mRNA
XM-005072574.4	-0,672357107062881	2,73802094578791	18,2931862690372	0,000388039164851515	0,0193275402755424	XM_005072574.4	RB binding protein 9, serine hydrolase (Rbbp9), mRNA
XM-005068140.4	-1,01457716689445	4,13596119710224	18,2922920465904	0,000388132735143716	0,0193275402755424	XM_005068140.4	starch binding domain 1 (Stbd1), mRNA
XM-040749427.1	-1,27186972608093	0,607165120819893	18,2836618360986	0,000389037073673193	0,019336142899183	XM_040749427.1	proline rich 11 (Prr11), transcript variant X3, mRNA
XM-040750823.1	-0,414306595687356	4,75834727608025	18,2813881196439	0,000389275718711544	0,019336142899183	XM_040750823.1	glycogen synthase kinase 3 beta (Gsk3b), transcript variant X1, mRNA
XM-040734872.1	-1,08959852738792	1,48496398107491	21,4400139759611	0,000389355912354981	0,019336142899183	XM_040734872.1	nicotinamide nucleotide adenylyltransferase 1 (Nmnat1), transcript variant X1, mRNA
XM-040745905.1	-0,90713544279175	5,5723536590979	18,2689112972973	0,000390588149423097	0,0193799101201627	XM_040745905.1	hydroxysteroid 17-beta dehydrogenase 12 (Hsd17b12), mRNA
XM-021230935.1	-0,694920333502334	5,56782440406783	18,2626213080686	0,000391251646041308	0,0193954047585146	XM_021230935.1	cold shock domain containing E1 (Csde1), transcript variant X2, mRNA
XM-040738935.1	1,33380528124669	8,9116499616183	18,2572345374165	0,000391820858546932	0,0194062018765882	XM_040738935.1	uncharacterized LOC106021785 (LOC106021785), mRNA
XM-005081350.3	-0,907253770237652	5,83363080892327	18,2504048851131	0,000392543856151838	0,0194073133020332	XM_005081350.3	alkB homolog 7 (Alkbh7), mRNA
XM-008015940.2	2,60314778177236	-0,868767377181647	28,5531460041088	0,000393101566443627	0,0194073133020332	XM_008015940.2	PML nuclear body scaffold (PML), transcript variant X8, mRNA
XM-040743900.1	-2,60846099904241	0,591138777611137	19,0979004347755	0,000393477672945775	0,0194073133020332	XM_040743900.1	synaptonemal complex protein 3-like (LOC106022725), transcript variant X2, mRNA
XM-040731781.1	-1,00483537782797	3,60652084477923	18,2393006435338	0,00039372252184733	0,0194073133020332	XM_040731781.1	heparan-alpha-glucosaminide N-acetyltransferase (Hgsnat), transcript variant X2, mRNA
XM-007965782.2	1,05201123739464	2,88832306253151	28,5398223914255	0,000393772443483168	0,0194073133020332	XM_007965782.2	spermatogenesis associated serine rich 2 like (SPATS2L), transcript variant X3, mRNA
XM-005064296.4	-0,702325155366125	2,27727351304612	18,2371441993905	0,000393951872584007	0,0194073133020332	XM_005064296.4	phosphoseryl-tRNA kinase (Pstk), transcript variant X1, mRNA
XM-037990881.1	3,02483809967506	1,73812875167949	28,5189698133308	0,000394825211867092	0,0194186991916923	XM_037990881.1	uncharacterized LOC103225235 (LOC103225235), mRNA
XM-040733399.1	0,984417094414559	3,19647623876468	18,2283730017482	0,000394886266700536	0,0194186991916923	XM_040733399.1	ATP binding cassette subfamily C member 1 (Abcc1), transcript variant X1, mRNA
XM-008000178.2	1,5118753482502	2,62994798537054	28,5096666913647	0,000395295992461777	0,01942155328088	XM_008000178.2	midkine (MDK), transcript variant X1, mRNA
XM-040736854.1	3,55634210041838	4,80969058749461	18,2140364319513	0,000396418823638823	0,0194532250542156	XM_040736854.1	retinoic acid receptor responder 2 (Rarres2), transcript variant X2, mRNA
XM-021231984.2	0,555920551732301	6,41989761140614	18,2119102943537	0,000396646664329159	0,0194532250542156	XM_021231984.2	iron-sulfur cluster assembly 1 (Isca1), transcript variant X1, mRNA
XM-007973776.2	-0,809907892575377	1,15513138197564	28,4761566868405	0,00039699740395663	0,0194532250542156	XM_007973776.2	ras responsive element binding protein 1 (RREB1), transcript variant X1, mRNA
XM-005073343.1	-1,98064730859205	2,34645591001144	28,4168300845236	0,000400031440310752	0,0195845179607456	XM_005073343.1	membrane cofactor protein-like (LOC101837429), mRNA
XM-040751420.1	-0,856316026528682	1,40759896721761	18,1760659915958	0,000400509699887437	0,0195905648065402	XM_040751420.1	FRY microtubule binding protein (Fry), transcript variant X6, mRNA
XM-013115833.3	-1,12409376166236	6,41009845393336	18,1594132354965	0,000402318560486548	0,0196616284816895	XM_013115833.3	chitinase 3 like 1 (Chi3l1), transcript variant X1, mRNA
XM-013122682.3	-1,25483667065334	0,0984883723474379	18,1558862804296	0,000402702825431877	0,0196630069245358	XM_013122682.3	islet cell autoantigen 1 (Ica1), transcript variant X1, mRNA
XM-040752143.1	-1,68587666900385	0,749396719144517	18,1463536588468	0,000403743447029606	0,0196964029317694	XM_040752143.1	solute carrier family 22 member 15 (Slc22a15), transcript variant X2, mRNA
XM-005087924.4	-0,823023465615154	5,00970351003116	18,1403367512958	0,000404401810010653	0,0197111081694866	XM_005087924.4	quinoid dihydropteridine reductase (Qdpr), transcript variant X2, mRNA
XM-005072857.4	0,898905656694824	5,51971144900819	18,1298672024135	0,000405550209664991	0,0197496514801935	XM_005072857.4	mago homolog B, exon junction complex subunit (LOC101839653), mRNA
XM-040750456.1	-1,56154923272765	4,75758358565154	18,1140899823683	0,000407287628036517	0,0198166288705421	XM_040750456.1	regulator of calcineurin 1 (Rcan1), transcript variant X4, mRNA
XM-013122813.3	-0,706148427125846	6,63164715669592	18,1093863362749	0,000407807195400814	0,0198166288705421	XM_013122813.3	interleukin 13 receptor subunit alpha 1 (Il13ra1), mRNA
XM-040731366.1	-1,10514497559634	0,90534677951183	18,1041965616031	0,000408381312041498	0,0198166288705421	XM_040731366.1	ArfGAP with FG repeats 2 (Agfg2), transcript variant X1, mRNA
XM-005084268.4	-1,22977473811712	4,22166118801515	18,09873153783	0,00040898684500154	0,0198166288705421	XM_005084268.4	ADAMTS like 4 (Adamtsl4), transcript variant X1, mRNA
XM-040741397.1	1,29291406625501	3,03172836600501	18,0980442030199	0,000409063073059562	0,0198166288705421	XM_040741397.1	interleukin 7 (Il7), transcript variant X1, mRNA
XM-038001026.1	-1,22869795793798	-0,151886651444763	28,2416287152863	0,000409157030010509	0,0198166288705421	XM_038001026.1	microtubule associated monooxygenase, calponin and LIM domain containing 1 (MICAL1), transcript variant X2, mRNA
XM-040732472.1	1,29896192444786	5,74789205221517	18,0946706013057	0,000409437446423449	0,0198166288705421	XM_040732472.1	H-2 class I histocompatibility antigen, D-37 alpha chain (LOC101832695), transcript variant X1, mRNA
XM-007961453.2	1,78766715670823	4,02729957722552	28,2102700595978	0,000410816915296387	0,0198561114150274	XM_007961453.2	FYN binding protein 1 (FYB1), transcript variant X1, mRNA
XM-005065618.4	6,47149168773901	1,93545870637067	18,4732676054809	0,000410972319052881	0,0198561114150274	XM_005065618.4	transmembrane protein 171 (Tmem171), transcript variant X1, mRNA
XM-005075162.4	-0,678443155183371	5,60373063876569	18,0647135698027	0,000412778502784165	0,0199259440889447	XM_005075162.4	histone PARylation factor 1 (LOC101833339), mRNA
XM-005075600.3	-0,786396904795491	5,16592887539203	18,0536625746607	0,00041401860978043	0,0199683525821087	XM_005075600.3	vacuolar protein sorting 13 homolog C (Vps13c), transcript variant X1, mRNA
XM-013119352.3	1,6275692020143	3,61710255027447	18,0429748598883	0,000415221873556048	0,0200089116450778	XM_013119352.3	aminopeptidase O (putative) (Aopep), transcript variant X1, mRNA
XM-040740035.1	-1,85077488503265	1,8737366612595	18,0342631429597	0,000416205535054386	0,0200388269118077	XM_040740035.1	protein phosphatase 2 regulatory subunit B''alpha (Ppp2r3a), transcript variant X1, mRNA
XM-013120536.3	-0,842929619551405	0,733099800685541	18,0195517927395	0,000417872489624055	0,0201015595531349	XM_013120536.3	TGF-beta activated kinase 1 (MAP3K7) binding protein 3 (Tab3), transcript variant X1, mRNA
XM-040742629.1	-0,842309413503177	1,76171566489171	18,0120797660702	0,000418721979038058	0,0201248934468213	XM_040742629.1	tetratricopeptide repeat domain 7B (Ttc7b), transcript variant X1, mRNA
XM-005073705.4	-0,597118437544915	11,9727540819033	18,0058381696001	0,000419433046779106	0,0201415396307212	XM_005073705.4	eukaryotic translation elongation factor 1 alpha 1 (Eef1a1), mRNA
XM-040732170.1	-1,37975300951506	0,635649877641561	17,9988031105692	0,000420236111310296	0,0201472631006469	XM_040732170.1	RUN and FYVE domain containing 2 (Rufy2), transcript variant X1, mRNA
XM-037988685.1	4,20896028297419	4,10948534542874	28,0343457433453	0,000420281889974382	0,0201472631006469	XM_037988685.1	complement C1r (C1R), mRNA
XM-040751013.1	1,78396573490432	2,43328397127384	17,978955420884	0,000422510947362411	0,0202365520877205	XM_040751013.1	claudin 1 (Cldn1), mRNA
XM-037986168.1	-1,11051925723137	0,252907224119061	27,9740986829963	0,000423583916480267	0,0202703623948928	XM_037986168.1	neuron navigator 1 (NAV1), transcript variant X9, mRNA
XM-013119049.3	-1,05074753617377	0,770510665937276	26,6511703369594	0,000424403436294814	0,020291995987831	XM_013119049.3	transducin beta like 1 X-linked (Tbl1x), transcript variant X2, mRNA
XM-007986329.2	-2,43323419676115	1,06135852132537	27,9391347734442	0,000425514650303419	0,0203275268584395	XM_007986329.2	leukotriene B4 receptor (LTB4R), transcript variant X3, mRNA
XM-013113820.3	-1,34413778256336	-0,63822032614107	17,9281955321174	0,000428391015268034	0,0204472475602091	XM_013113820.3	leucine rich repeat containing 3 (Lrrc3), mRNA
XM-013118389.3	-0,488466462941351	3,12891846274154	17,915066272304	0,000429926621791404	0,020502821901389	XM_013118389.3	integrator complex subunit 2 (Ints2), mRNA
XM-007976523.2	-1,38867318857925	2,72122539601523	27,8414495359288	0,000430965741281424	0,0205346437416095	XM_007976523.2	immunoglobulin superfamily member 8 (IGSF8), transcript variant X1, mRNA
XM-008004630.2	-0,874377660195466	0,944608196466946	27,828429270277	0,000431698685856122	0,0205518346790676	XM_008004630.2	potassium channel tetramerization domain containing 10 (KCTD10), transcript variant X5, mRNA
XM-013126136.2	3,20313577463368	-1,72786251685482	23,8002395528436	0,000432609551945082	0,0205774589979459	XM_013126136.2	olfactomedin-4 (LOC101826498), mRNA
XM-040737718.1	1,3690071311259	3,46990701681643	17,8826915017925	0,000433739291708154	0,0206134411749493	XM_040737718.1	myelin protein zero like 1 (Mpzl1), transcript variant X1, mRNA
XM-040737910.1	1,38726295236845	2,89154244756501	17,8756564700168	0,000434572724018402	0,0206333756051079	XM_040737910.1	RAB GTPase activating protein 1 like (Rabgap1l), transcript variant X13, mRNA
XM-005080502.4	0,575639141990472	4,53304077962773	17,87284741408	0,000434906004714356	0,0206333756051079	XM_005080502.4	signal recognition particle 54 kDa protein (LOC101833350), transcript variant X3, mRNA
XM-013120136.3	-0,850340692444736	4,2904528236193	17,8577138444968	0,000436706402515632	0,0206737442599045	XM_013120136.3	TATA-box binding protein associated factor 12 (Taf12), transcript variant X4, mRNA
XM-005078128.4	-1,69488166638661	1,81782886863055	17,8565476931669	0,000436845478141763	0,0206737442599045	XM_005078128.4	cornichon family AMPA receptor auxiliary protein 3 (Cnih3), mRNA
XM-013110258.3	-1,02277340765461	2,7234692227496	17,8562585286121	0,000436879971594027	0,0206737442599045	XM_013110258.3	coenzyme Q3, methyltransferase (Coq3), transcript variant X2, mRNA
XM-038001409.1	0,998937943145402	1,81520043703103	27,7260037153121	0,00043751751955763	0,0206841264786257	XM_038001409.1	SP100 nuclear antigen (SP100), transcript variant X9, mRNA
XM-040750567.1	0,601447880843477	4,96756334448621	17,8481497462319	0,000437848469026392	0,0206841264786257	XM_040750567.1	BTG anti-proliferation factor 3 (Btg3), mRNA
XM-040753690.1	-0,527988444025398	3,55858828295301	18,4694081324098	0,00043950992033898	0,0207383414456134	XM_040753690.1	tripeptidyl peptidase 2 (Tpp2), transcript variant X1, mRNA
XM-005083185.4	-0,595690179612243	7,65609462199893	17,8307020433171	0,000439940456350106	0,0207383414456134	XM_005083185.4	RNA polymerase I and III subunit D (Polr1d), mRNA
XM-013111022.3	1,0468341694402	4,6527987312308	17,8273655449262	0,000440341762597351	0,0207383414456134	XM_013111022.3	histone H1.0 (LOC101827473), mRNA
XM-005066304.4	1,51661087371469	2,17453743983381	17,8260655323155	0,000440498234747655	0,0207383414456134	XM_005066304.4	semaphorin 4D (Sema4d), transcript variant X1, mRNA
XM-037994616.1	-1,92765568471911	-0,0674985083125507	27,6573858894924	0,000441468968489341	0,0207663392809671	XM_037994616.1	ADAMTS like 5 (ADAMTSL5), transcript variant X5, mRNA
XM-038001031.1	-1,20393363130923	-0,159170500525217	27,650422273426	0,000441872391887958	0,0207676263571239	XM_038001031.1	microtubule associated monooxygenase, calponin and LIM domain containing 1 (MICAL1), transcript variant X7, mRNA
XM-040754522.1	1,02176542026398	4,75668516862932	17,8003752096049	0,000443603031974132	0,0208312362565812	XM_040754522.1	G protein subunit beta 4 (Gnb4), transcript variant X1, mRNA
XM-040757321.1	0,893832423688916	4,21655496891191	17,7971855522996	0,000443990204417305	0,0208317035248439	XM_040757321.1	tripartite motif-containing protein 34A-like (LOC101823628), mRNA
XM-040732711.1	0,916268205704849	5,50535352892548	17,7836373404438	0,00044563890976454	0,0208874357599188	XM_040732711.1	SAM and HD domain containing deoxynucleoside triphosphate triphosphohydrolase 1 (Samhd1), transcript variant X1, mRNA
XM-037988176.1	-0,682495529796487	-0,313557432228124	27,5807318202817	0,00044593449878575	0,0208874357599188	XM_037988176.1	engulfment and cell motility 1 (ELMO1), transcript variant X10, mRNA
XM-040732941.1	0,55461906661366	4,17536097683267	17,766366602066	0,000447750447827274	0,0209414933577998	XM_040732941.1	ubiquitin conjugating enzyme E2 V1 (Ube2v1), transcript variant X3, mRNA
XM-040754406.1	-1,52125550746147	4,29743525591029	17,7655788997354	0,000447847016796349	0,0209414933577998	XM_040754406.1	apolipoprotein B receptor (Apobr), mRNA
XM-005076524.4	-1,64513384526379	0,20457926767349	17,7562560151011	0,000448991715547567	0,0209573096954009	XM_005076524.4	solute carrier family 22 member 15 (Slc22a15), transcript variant X1, mRNA
XM-040735750.1	-1,36114328675271	2,14353525974744	17,7552648244396	0,000449113607971323	0,0209573096954009	XM_040735750.1	DDHD domain containing 1 (Ddhd1), transcript variant X1, mRNA
XM-040750896.1	-1,1533501446058	9,58194986611989	17,7535567281215	0,000449323748358587	0,0209573096954009	XM_040750896.1	ribosomal protein L35a (Rpl35a), transcript variant X2, mRNA
XM-037997711.1	1,02140792474794	5,5456972303088	27,514220351716	0,00044985361912601	0,0209643175211939	XM_037997711.1	interferon gamma inducible protein 16 (IFI16), transcript variant X2, mRNA
XR-489949.2	-1,49111586722655	-1,68143322207887	27,4872771813097	0,000451453098449236	0,0209902287896547	XR_489949.2	uncharacterized LOC103215004 (LOC103215004), transcript variant X2, ncRNA
XM-040746065.1	-0,562714173152331	3,31493363197429	17,7355766407113	0,000451542381895908	0,0209902287896547	XM_040746065.1	NADH:ubiquinone oxidoreductase complex assembly factor 1 (Ndufaf1), transcript variant X2, mRNA
XM-040742631.1	-0,829388885161476	1,78835287192369	17,735515861164	0,000451549902254633	0,0209902287896547	XM_040742631.1	tetratricopeptide repeat domain 7B (Ttc7b), transcript variant X3, mRNA
XM-005075626.4	-0,787423883702761	7,92662078772307	17,7296409217355	0,000452277473393117	0,0210063676960988	XM_005075626.4	ADP ribosylation factor like GTPase 6 interacting protein 1 (Arl6ip1), mRNA
XM-005073977.4	2,30259300050044	3,57113038191295	17,7232924204297	0,000453065150828641	0,0210252688145889	XM_005073977.4	serpin family H member 1 (Serpinh1), transcript variant X1, mRNA
XM-005082849.4	-0,967890657120288	3,118320852215	17,719866028255	0,000453490904251389	0,0210273565880594	XM_005082849.4	chromosome unknown C1orf74 homolog (CUNH1orf74), mRNA
XM-037991966.1	-1,78472243459472	0,121890728133351	27,4174115221672	0,000455632909045031	0,0210968943728594	XM_037991966.1	sialic acid binding Ig like lectin 16 (SIGLEC16), transcript variant X2, mRNA
XM-005068523.4	0,621505410162129	7,88792869089724	17,7017073439819	0,000455754653535079	0,0210968943728594	XM_005068523.4	huntingtin interacting protein K (Hypk), transcript variant X1, mRNA
XM-038009147.1	-0,921100410494521	1,6950583144136	27,3617656745828	0,000458995611943988	0,0212177188815572	XM_038009147.1	cell division cycle and apoptosis regulator 1 (CCAR1), transcript variant X8, mRNA
XM-040752029.1	-1,3086283131033	1,79422718249556	17,6678861038291	0,000460004389114512	0,0212177188815572	XM_040752029.1	TBC1 domain family member 4 (Tbc1d4), transcript variant X1, mRNA
XM-008001502.2	-0,719352470183941	0,219126829850989	27,3355215944358	0,000460591995114935	0,0212177188815572	XM_008001502.2	TatD DNase domain containing 1 (TATDN1), transcript variant X6, mRNA
XM-040746751.1	-0,624377432924807	4,27224932528457	17,6618677650503	0,000460765197552877	0,0212177188815572	XM_040746751.1	drebrin like (Dbnl), transcript variant X3, mRNA
XM-021225469.2	-1,79417818986412	-0,806275203343748	17,6580507854069	0,000461248442808832	0,0212177188815572	XM_021225469.2	kinesin family member 21A (Kif21a), transcript variant X12, mRNA
XM-040748959.1	0,69448571635918	3,35735262307272	17,6578029616805	0,000461279837694513	0,0212177188815572	XM_040748959.1	cholinergic receptor nicotinic beta 1 subunit (Chrnb1), transcript variant X1, mRNA
XM-008003364.2	-1,04944469833319	5,33260156306179	27,3233506414141	0,00046133461881066	0,0212177188815572	XM_008003364.2	eukaryotic translation initiation factor 4B (EIF4B), transcript variant X1, mRNA
XM-038001406.1	1,48475459096528	4,93460932315948	27,3161654798506	0,00046177371080495	0,0212177188815572	XM_038001406.1	SP100 nuclear antigen (SP100), transcript variant X6, mRNA
XM-040730178.1	-0,577348003594535	5,42466094818213	17,6535204990451	0,000461822723736632	0,0212177188815572	XM_040730178.1	Cbl proto-oncogene (Cbl), mRNA
XM-005077984.4	0,890878449733119	1,89171098284404	17,6187719211646	0,000466254027532035	0,0214015962754105	XM_005077984.4	RPTOR independent companion of MTOR complex 2 (Rictor), transcript variant X1, mRNA
XM-005073102.4	0,523295822738007	4,61257535945836	17,6160738390644	0,000466600063660623	0,0214015962754105	XM_005073102.4	ER membrane protein complex subunit 8 (Emc8), mRNA
XM-005077562.4	-0,813035454472	1,57835882449083	17,6043428869198	0,000468107897348337	0,0214529381934975	XM_005077562.4	HIC ZBTB transcriptional repressor 2 (Hic2), transcript variant X2, mRNA
XM-040741831.1	-0,696077760390827	5,45213231943163	17,5980911870209	0,000468913659623124	0,021463594115375	XM_040741831.1	hydroxysteroid 17-beta dehydrogenase 4 (Hsd17b4), mRNA
XM-005069542.4	0,881137844215853	3,40952309552295	17,596509664179	0,000469117740425497	0,021463594115375	XM_005069542.4	RAB39A, member RAS oncogene family (Rab39a), mRNA
XM-037984071.1	-1,77986907088786	0,0437276038111172	27,1712361552048	0,000470739663345985	0,0215199728217042	XM_037984071.1	reticulon 1 (RTN1), transcript variant X3, mRNA
XM-005070270.4	0,548024433009191	5,87795772879416	17,5797870539555	0,000471281663376298	0,0215269301722851	XM_005070270.4	nucleolar protein interacting with the FHA domain of MKI67 (Nifk), mRNA
XM-005072376.4	0,517412907862462	3,94543957545082	17,5711950864898	0,000472397767405061	0,0215575880200276	XM_005072376.4	mitochondrial ribosomal protein S10 (Mrps10), transcript variant X1, mRNA
XR-005243813.1	3,14752773037394	-0,67827119625985	27,1308260434802	0,00047327715370897	0,0215575880200276	XR_005243813.1	uncharacterized LOC103233196 (LOC103233196), transcript variant X4, ncRNA
XM-007993148.2	-1,0381765186051	0,0611618459477496	27,1295037069169	0,000473360467709008	0,0215575880200276	XM_007993148.2	solute carrier family 10 member 3 (SLC10A3), transcript variant X1, mRNA
XM-005066046.4	-0,565866264174141	6,73093807356832	17,5586140312445	0,00047403733935533	0,0215575880200276	XM_005066046.4	ATPase H+ transporting V1 subunit E1 (Atp6v1e1), mRNA
XM-040737618.1	1,04547512442169	5,26366538511492	17,5505195726168	0,000475095544214844	0,0215575880200276	XM_040737618.1	TAP binding protein like (Tapbpl), mRNA
XM-040745623.1	-0,594338873783175	4,9011088661463	17,5497153585727	0,000475200823443137	0,0215575880200276	XM_040745623.1	alkylglycerone phosphate synthase (Agps), transcript variant X1, mRNA
XM-005074871.4	-1,1765053875337	3,25225997664124	17,5491777486237	0,000475271216072982	0,0215575880200276	XM_005074871.4	cytokine inducible SH2 containing protein (Cish), transcript variant X1, mRNA
XM-040753588.1	5,01637682041766	0,886644464520804	17,5488607222943	0,000475312731720834	0,0215575880200276	XM_040753588.1	aldehyde oxidase 1 (LOC101842897), transcript variant X1, mRNA
XM-040731679.1	2,27588504602808	0,454184083928452	17,5448634230915	0,000475836535803615	0,0215575880200276	XM_040731679.1	BICD family like cargo adaptor 1 (Bicdl1), transcript variant X3, mRNA
XM-040731677.1	2,25713566484069	0,44170284893616	17,5447111061268	0,00047585650797504	0,0215575880200276	XM_040731677.1	BICD family like cargo adaptor 1 (Bicdl1), transcript variant X1, mRNA
XM-005082369.4	-1,06284919240121	5,83258414417123	17,5207376215402	0,000479011565963977	0,0216827333760612	XM_005082369.4	abhydrolase domain containing 5, lysophosphatidic acid acyltransferase (Abhd5), transcript variant X1, mRNA
XM-007999402.2	2,91243061453247	2,49725761238104	27,0327948560878	0,000479502136109184	0,0216871629520832	XM_007999402.2	solute carrier family 39 member 8 (SLC39A8), transcript variant X1, mRNA
XM-007964222.2	-2,75486346844085	-1,55117978667659	27,0121792566728	0,000480823837141203	0,0217264815315709	XM_007964222.2	solute carrier family 18 member A2 (SLC18A2), transcript variant X1, mRNA
XM-005075035.4	-0,986801329499551	3,06786636384958	17,5045253853451	0,000481158317273491	0,0217264815315709	XM_005075035.4	glycerol-3-phosphate dehydrogenase 1 like (Gpd1l), mRNA
XM-007983850.2	-1,64261404992436	3,4982314878324	27,0001437014786	0,000481597499787156	0,0217285460198087	XM_007983850.2	abhydrolase domain containing 5, lysophosphatidic acid acyltransferase (ABHD5), transcript variant X1, mRNA
XM-005083683.4	5,93025412729826	6,7871916949354	17,4929706021532	0,000482694848884405	0,0217503905424167	XM_005083683.4	prostaglandin D2 synthase (Ptgds), mRNA
XM-013114287.3	-1,5675303986377	0,192425880182534	17,4892308945916	0,000483193310319935	0,0217503905424167	XM_013114287.3	quinone oxidoreductase-like protein 2 (LOC101828984), mRNA
XM-040748498.1	-0,598897307186401	10,3972848530506	17,4887065846021	0,000483263240539353	0,0217503905424167	XM_040748498.1	receptor for activated C kinase 1 (Rack1), mRNA
XM-040741585.1	-1,0998098198278	2,02077902271243	17,4815249364523	0,000484222226423639	0,0217758047492012	XM_040741585.1	dymeclin (Dym), transcript variant X1, mRNA
XM-040756585.1	0,863032745766413	2,82778648222368	17,4702848748048	0,000485727374798314	0,0218156600929543	XM_040756585.1	adenylate kinase 2 (Ak2), transcript variant X1, mRNA
XM-007986330.2	-2,41289384104075	1,04586064650225	26,9336587360484	0,000485898557046461	0,0218156600929543	XM_007986330.2	leukotriene B4 receptor (LTB4R), transcript variant X2, mRNA
XM-013115986.3	-0,51970703138044	1,82767472154836	22,0254263714982	0,000487694519787758	0,0218785070355476	XM_013115986.3	general transcription factor IIIC subunit 2 (Gtf3c2), transcript variant X2, mRNA
XM-040742125.1	-0,717034072279052	6,49939388142233	17,4466746970305	0,000488905888756255	0,0218794006595537	XM_040742125.1	multivesicular body subunit 12A (Mvb12a), mRNA
XM-038006205.1	1,2835000276361	3,31104525034077	26,8865067870557	0,000488977173980079	0,0218794006595537	XM_038006205.1	apolipoprotein B mRNA editing enzyme catalytic subunit 3G (APOBEC3G), transcript variant X2, mRNA
XM-005067827.4	-1,12729574464365	6,68611633027734	17,4418300910536	0,000489560935250841	0,0218794006595537	XM_005067827.4	C-X-C motif chemokine ligand 16 (Cxcl16), transcript variant X1, mRNA
XM-040738411.1	-1,01046255346613	5,93860611110882	17,4353913916849	0,000490433025515253	0,0218794006595537	XM_040738411.1	glutaredoxin 2 (Glrx2), transcript variant X2, mRNA
XM-021228820.2	-0,841068655399161	0,408784952264756	17,4350186922893	0,00049048355844396	0,0218794006595537	XM_021228820.2	distal membrane arm assembly component 2 like (Dmac2l), transcript variant X2, mRNA
XM-008010803.2	-1,13447964276768	-0,615393094513375	26,8596214252263	0,000490743147575713	0,0218794006595537	XM_008010803.2	aldolase, fructose-bisphosphate C (ALDOC), transcript variant X1, mRNA
XM-040757522.1	-0,792786833433156	6,1366888613444	17,4327978177295	0,00049078479810821	0,0218794006595537	XM_040757522.1	NECAP endocytosis associated 2 (Necap2), mRNA
XM-021225180.2	1,40282227792848	2,46525386662142	17,432066866814	0,000490883989156653	0,0218794006595537	XM_021225180.2	programmed cell death 1 ligand 2 (Pdcd1lg2), mRNA
XM-037984072.1	-1,7844271685696	0,0564661628374972	26,8512580795973	0,000491294073335022	0,0218800192789139	XM_037984072.1	reticulon 1 (RTN1), transcript variant X4, mRNA
XM-038001025.1	-1,19796515449907	-0,144104476435083	26,8236141144965	0,000493120432917174	0,0219259925824622	XM_038001025.1	microtubule associated monooxygenase, calponin and LIM domain containing 1 (MICAL1), transcript variant X1, mRNA
XM-038001028.1	-1,19796515449907	-0,144104476435083	26,8236141144965	0,000493120432917174	0,0219259925824622	XM_038001028.1	microtubule associated monooxygenase, calponin and LIM domain containing 1 (MICAL1), transcript variant X4, mRNA
XM-013112353.3	-2,43100807979056	2,55836429857382	17,4104242279228	0,000493831004239085	0,0219262349279157	XM_013112353.3	fibrillin 1 (Fbn1), transcript variant X1, mRNA
XM-040752068.1	-1,40237252893887	1,82840801534643	17,4091567674974	0,000494004196653363	0,0219262349279157	XM_040752068.1	TBC1 domain family member 4 (Tbc1d4), transcript variant X2, mRNA
XM-037985645.1	-0,754343586550204	0,567392721742601	26,8055698625883	0,000494317008642167	0,0219262349279157	XM_037985645.1	cyclin dependent kinase 18 (CDK18), transcript variant X1, mRNA
XM-040758142.1	1,03125079781485	7,38332394791166	17,3986157393362	0,000495447185351466	0,0219535334645487	XM_040758142.1	ezrin (Ezr), mRNA
XM-021224172.2	3,11406752985789	1,44856949377491	17,3956111357849	0,000495859347334675	0,0219535334645487	XM_021224172.2	GRB2 binding adaptor protein, transmembrane (Gapt), mRNA
XM-037983020.1	-0,882297439199936	0,301432508108755	26,7784050239271	0,000496125050046298	0,0219535334645487	XM_037983020.1	structural maintenance of chromosomes 2 (SMC2), transcript variant X5, mRNA
XM-005077631.4	-2,71629915839175	-0,276415906107516	17,3906193113563	0,000496544949302749	0,0219545222420297	XM_005077631.4	synuclein gamma (Sncg), mRNA
XR-005876357.1	3,36957613597039	-1,24697389886092	26,747892633795	0,000498165471907344	0,0220085520164889	XR_005876357.1	uncharacterized LOC121139395 (LOC121139395), ncRNA
XM-005084186.4	-1,58221275293215	5,20546511810713	17,3721819823372	0,000499086333696215	0,0220316096658991	XM_005084186.4	osteoclast associated Ig-like receptor (Oscar), transcript variant X2, mRNA
XM-037993239.1	-0,793949994639503	0,519595354908955	26,6906929193616	0,00050201802042376	0,022129102153928	XM_037993239.1	CDK5 regulatory subunit associated protein 3 (CDK5RAP3), transcript variant X4, mRNA
XM-038009146.1	-0,938930030066342	1,7482169358129	26,6895364941162	0,000502096280582206	0,022129102153928	XM_038009146.1	cell division cycle and apoptosis regulator 1 (CCAR1), transcript variant X5, mRNA
XM-021227073.2	2,39739010106634	3,55987969213376	17,3465524700387	0,000502643032154698	0,0221355333394825	XM_021227073.2	sphingosine kinase 1 (Sphk1), transcript variant X2, mRNA
XM-037985553.1	-0,887103299374753	-0,0720149212450478	26,6706890160976	0,000503373856867678	0,0221500540810045	XM_037985553.1	3'(2'), 5'-bisphosphate nucleotidase 1 (BPNT1), transcript variant X3, mRNA
XM-005068795.4	1,49897863687656	7,20788301783665	17,3297165240193	0,000504994681229911	0,0221788366398291	XM_005068795.4	leucine aminopeptidase 3 (Lap3), mRNA
XM-013113468.3	-0,508903229856947	4,89378190622419	17,3287450563088	0,000505130747246483	0,0221788366398291	XM_013113468.3	WW domain binding protein 2 (Wbp2), transcript variant X1, mRNA
XM-013123176.3	-0,681004586187845	6,4764962989892	17,3246017419049	0,000505711525267297	0,0221788366398291	XM_013123176.3	annexin A7 (Anxa7), transcript variant X2, mRNA
XM-040753738.1	-0,734823111296828	3,77584456841647	17,3198904704632	0,000506372813398855	0,0221788366398291	XM_040753738.1	poly(rC) binding protein 2 (Pcbp2), transcript variant X20, mRNA
XM-007988403.2	-0,829783263017075	-0,0493494191734066	26,6212841414597	0,000506741526021836	0,0221788366398291	XM_007988403.2	3'(2'), 5'-bisphosphate nucleotidase 1 (BPNT1), transcript variant X2, mRNA
XM-013116080.3	-0,617398120996905	3,4437138841234	17,3167186207855	0,000506818562818049	0,0221788366398291	XM_013116080.3	cell cycle progression 1 (Ccpg1), transcript variant X1, mRNA
XM-007989514.2	-1,22929044883216	6,71334959277769	26,6175975667746	0,000506993914266294	0,0221788366398291	XM_007989514.2	aldolase, fructose-bisphosphate A (ALDOA), transcript variant X1, mRNA
XM-040745125.1	-1,21395300966752	1,03625555545182	34,3889135432108	0,000507240885776188	0,0221788366398291	XM_040745125.1	DEAD-box helicase 31 (Ddx31), transcript variant X1, mRNA
XM-040750620.1	-0,859127795895648	3,26713618932352	17,3041855617012	0,00050858412439637	0,0222199760171401	XM_040750620.1	ST3 beta-galactoside alpha-2,3-sialyltransferase 6 (St3gal6), transcript variant X1, mRNA
XM-021229696.2	-0,767580601620888	2,21106314453745	17,2938813038524	0,000510040809919822	0,022258611888743	XM_021229696.2	NEDD4 binding protein 2 (N4bp2), transcript variant X1, mRNA
XM-005087552.4	-0,860430358180575	5,86772657181896	17,2922307983699	0,000510274566332548	0,022258611888743	XM_005087552.4	GIPC PDZ domain containing family member 1 (Gipc1), mRNA
XM-008010890.2	-0,823764399955127	1,1907919387745	26,5610949635946	0,000510881306372093	0,0222674895525592	XM_008010890.2	tumor protein p53 inducible protein 13 (TP53I13), transcript variant X3, mRNA
XM-005080873.4	0,770672550273096	5,16351990717257	17,2780754480508	0,000512284225489586	0,0223110284451395	XM_005080873.4	transmembrane protein 60 (Tmem60), mRNA
XM-037992444.1	-1,48056348953568	-1,10844161439306	26,5210791750574	0,000513656281566332	0,0223363888529052	XM_037992444.1	pyroglutamyl-peptidase I (PGPEP1), transcript variant X5, mRNA
XM-005066232.4	-1,00254507420765	2,74771390942553	17,2671766887635	0,000513837510913792	0,0223363888529052	XM_005066232.4	coenzyme Q3, methyltransferase (Coq3), transcript variant X1, mRNA
XM-021227279.2	-0,867373912648783	4,50355529169834	17,262061832249	0,000514568274439837	0,0223363888529052	XM_021227279.2	acylphosphatase 2 (Acyp2), transcript variant X1, mRNA
NM-001281586.1	-2,76383901521097	5,90467710814356	17,2611500061035	0,000514698668534786	0,0223363888529052	NM_001281586.1	acyl-CoA desaturase 2-like (LOC101835362), mRNA
XM-040753731.1	-0,660655058754333	3,72195631925267	17,2598204078241	0,000514888870957343	0,0223363888529052	XM_040753731.1	poly(rC) binding protein 2 (Pcbp2), transcript variant X13, mRNA
XM-021228390.2	-0,689893711932448	4,48129351236648	17,2526790040763	0,000515911799131261	0,0223620010804505	XM_021228390.2	epidermal growth factor receptor pathway substrate 15 (Eps15), transcript variant X3, mRNA
XM-040735464.1	-0,611268561551511	4,69590006900746	17,2496242932392	0,000516350039897484	0,0223620010804505	XM_040735464.1	upstream transcription factor 2, c-fos interacting (Usf2), transcript variant X1, mRNA
XM-038001035.1	5,03902196979812	0,462088276228414	26,4775730707437	0,000516694071031704	0,0223620010804505	XM_038001035.1	coiled-coil domain-containing protein 162 (LOC103240604), transcript variant X4, mRNA
XM-040736029.1	-1,88286216652061	-0,755473711503715	17,2413448959193	0,000517539908074322	0,0223810680371937	XM_040736029.1	glutamate ionotropic receptor NMDA type subunit 2D (Grin2d), mRNA
XM-005088114.4	-1,07276170766252	11,7195061485574	17,2302740759364	0,000519135689096593	0,022432511185188	XM_005088114.4	H-2 class II histocompatibility antigen, E-U alpha chain (LOC101828355), mRNA
XM-040746756.1	-1,14210185334737	7,20254959753244	17,2179726693949	0,00052091524210384	0,0224723086217909	XM_040746756.1	X-box binding protein 1 (Xbp1), mRNA
XM-007971950.2	-1,38513334910185	-1,32398788997955	26,4152091827475	0,000521086692939253	0,0224723086217909	XM_007971950.2	methylcrotonoyl-CoA carboxylase 1 (MCCC1), transcript variant X2, mRNA
XM-000000006.1	4,92754426227308	7,44889096199955	17,2154743746754	0,000521277476179092	0,0224723086217909	XM_000000006.1	IgMsec description:immunoglobulin Mu secreted
XM-040754400.1	1,74348529263688	1,79372059647198	17,2105471265647	0,00052199270790889	0,0224855891587836	XM_040754400.1	profilin 2 (Pfn2), transcript variant X2, mRNA
XM-038006204.1	1,28518113460537	3,31814780418939	26,3924997012331	0,000522697484001465	0,0224983989528425	XM_038006204.1	apolipoprotein B mRNA editing enzyme catalytic subunit 3G (APOBEC3G), transcript variant X1, mRNA
XM-040758246.1	1,33669540614952	1,67589447786088	17,1930563507055	0,000524540428330141	0,0225601406651898	XM_040758246.1	afadin, adherens junction formation factor (Afdn), transcript variant X11, mRNA
XM-005079188.4	1,90327059057303	3,61412416330471	17,1696230073157	0,000527975348469428	0,0226730054787248	XM_005079188.4	histone H3.3A-like (LOC101843077), mRNA
XM-005075980.4	-2,93254883739221	2,4293872633928	17,1695523051758	0,000527985749776187	0,0226730054787248	XM_005075980.4	keratin 12 (Krt12), mRNA
XM-005069089.3	-0,623568434704878	2,7226782992891	17,1618632607874	0,000529118274250701	0,0227005431576506	XM_005069089.3	isochorismatase domain containing 1 (Isoc1), mRNA
XM-038007235.1	1,43154078007208	0,956852928574819	26,2911647442	0,000529959230371024	0,0227005431576506	XM_038007235.1	outer dense fiber of sperm tails 3B (ODF3B), transcript variant X2, mRNA
XM-007971246.2	-1,13576705519646	2,85178080048186	26,2879164093137	0,000530194025868548	0,0227005431576506	XM_007971246.2	hydroxyacyl-CoA dehydrogenase trifunctional multienzyme complex subunit beta (HADHB), transcript variant X1, mRNA
XM-040734391.1	0,864591282076054	1,69090375060553	17,1520543874805	0,000530566935047047	0,0227005431576506	XM_040734391.1	ETS2 repressor factor (Erf), transcript variant X2, mRNA
XM-005085178.4	1,21933367220455	0,281145999400222	17,1512742966824	0,000530682334067198	0,0227005431576506	XM_005085178.4	cAMP responsive element modulator (Crem), transcript variant X11, mRNA
XM-005068002.4	-3,25121887287606	0,685306454441568	17,1477399172726	0,00053120552390733	0,0227053357989616	XM_005068002.4	histidine ammonia-lyase (Hal), transcript variant X1, mRNA
XM-037982650.1	0,722241986219617	1,22460620254195	26,2446183876919	0,000533335766540527	0,0227642137517015	XM_037982650.1	zinc finger NFX1-type containing 1 (ZNFX1), transcript variant X2, mRNA
XM-008004631.2	-0,802850830131574	0,921150004143786	26,2388729922138	0,000533754352155678	0,0227642137517015	XM_008004631.2	potassium channel tetramerization domain containing 10 (KCTD10), transcript variant X4, mRNA
XM-005085448.4	3,45381124059512	2,95532579616775	17,1301378196353	0,000533819658272733	0,0227642137517015	XM_005085448.4	protein tyrosine phosphatase 4A3 (Ptp4a3), transcript variant X1, mRNA
XM-038006923.1	-1,06639138637423	-0,412511967070712	26,2307221358919	0,000534348873488932	0,022769199220334	XM_038006923.1	ankyrin repeat and SOCS box containing 3 (ASB3), transcript variant X6, mRNA
XM-040753805.1	-0,78794181382284	0,326485487104325	17,1074727270513	0,00053720670931051	0,0228658375146868	XM_040753805.1	LETM1 domain containing 1 (Letmd1), transcript variant X8, mRNA
XM-007993151.2	-1,0381788986805	0,0547320561174931	26,1862673267413	0,000537605568499788	0,0228658375146868	XM_007993151.2	solute carrier family 10 member 3 (SLC10A3), transcript variant X4, mRNA
XM-008001867.2	1,94418970330512	2,11212735073549	26,1783016452002	0,00053819166342249	0,0228658375146868	XM_008001867.2	poly(ADP-ribose) polymerase family member 10 (PARP10), transcript variant X1, mRNA
XM-038001791.1	1,04207997810504	2,87846629003688	26,1771968703611	0,000538273011174361	0,0228658375146868	XM_038001791.1	spermatogenesis associated serine rich 2 like (SPATS2L), transcript variant X9, mRNA
XM-040747641.1	-1,08336097204622	-0,420453387325588	17,0959215000851	0,000538942061103967	0,0228766613239089	XM_040747641.1	NFKB inhibitor interacting Ras like 1 (Nkiras1), transcript variant X1, mRNA
XM-005075795.4	-0,714532031028526	0,577756428605319	17,6629720563448	0,000540502009417043	0,0229242102931626	XM_005075795.4	MKS transition zone complex subunit 1 (Mks1), transcript variant X1, mRNA
XR-497810.2	-1,05859458309849	2,10246341457194	26,141730092339	0,000540892474503673	0,0229242102931626	XR_497810.2	uncharacterized LOC103235332 (LOC103235332), ncRNA
XM-038010160.1	2,57274775266018	-0,873767364940146	26,1276330779565	0,000541937927598263	0,0229509049951583	XM_038010160.1	PML nuclear body scaffold (PML), transcript variant X12, mRNA
XM-040740675.1	-0,894307464568634	1,46999064595435	17,0689367952935	0,000543020231524318	0,0229657563781707	XM_040740675.1	centromere protein J (Cenpj), transcript variant X1, mRNA
XM-038006206.1	1,27464383903657	3,2881703951446	26,11172894077	0,000543120343145932	0,0229657563781707	XM_038006206.1	apolipoprotein B mRNA editing enzyme catalytic subunit 3G (APOBEC3G), transcript variant X3, mRNA
XM-040739317.1	1,11933416073604	3,50438327003126	17,0507238393601	0,000545792043133184	0,023023683679402	XM_040739317.1	plexin A1 (Plxna1), mRNA
XM-013124298.2	0,634237935988025	4,01450172345699	17,0504645323194	0,000545831619734381	0,023023683679402	XM_013124298.2	TATA-box binding protein associated factor 11 (Taf11), transcript variant X2, mRNA
XM-021234512.2	0,574167628713519	4,1750521888229	17,0485822380318	0,000546118999164231	0,023023683679402	XM_021234512.2	pelota mRNA surveillance and ribosome rescue factor (Pelo), mRNA
XM-040740979.1	0,711912175105004	2,40019455167823	17,0461209155771	0,000546495034513873	0,023023683679402	XM_040740979.1	Hermansky-Pudlak syndrome 3 protein homolog (LOC110339913), transcript variant X1, mRNA
XM-007994629.2	-1,90636362031115	-0,0604367867436189	26,0655035045047	0,000546574846148341	0,023023683679402	XM_007994629.2	ADAMTS like 5 (ADAMTSL5), transcript variant X1, mRNA
XM-040734873.1	-1,05521923802845	1,69791122367538	21,741770417228	0,000547631980712647	0,023045400856922	XM_040734873.1	nicotinamide nucleotide adenylyltransferase 1 (Nmnat1), transcript variant X2, mRNA
XM-005069614.4	1,50814956319268	2,10393691072415	17,0345384100453	0,000548268436330855	0,023045400856922	XM_005069614.4	stomatin like 1 (Stoml1), transcript variant X1, mRNA
XM-005087112.4	-1,30952662780814	4,21005734814917	17,0340567060047	0,000548342328081911	0,023045400856922	XM_005087112.4	family with sequence similarity 126 member A (Fam126a), transcript variant X1, mRNA
XM-037984002.1	2,1281007992531	1,45879967307078	26,0355503158225	0,000548827530800587	0,0230482521375906	XM_037984002.1	sterile alpha motif domain containing 4A (SAMD4A), transcript variant X6, mRNA
XM-005070489.4	-1,64272769175996	7,13139913306235	17,0218809033275	0,000550213720655616	0,02308890768198	XM_005070489.4	sterol 26-hydroxylase, mitochondrial (LOC101842686), mRNA
XM-005083561.4	-0,574263364418744	6,31811032165172	17,0147079902802	0,000551319489631854	0,0231177429729913	XM_005083561.4	annexin A7 (Anxa7), transcript variant X1, mRNA
XM-005073103.4	-0,466055196833543	7,8213235002414	17,0118051935754	0,00055176768089553	0,0231189821014983	XM_005073103.4	cytochrome c oxidase subunit 4 isoform 1, mitochondrial (LOC101839655), transcript variant X1, mRNA
XM-005084425.4	4,33034091424451	0,863621465504942	17,0057076694248	0,000552710451613279	0,023139740563732	XM_005084425.4	aldehyde dehydrogenase 1 family member A3 (Aldh1a3), mRNA
XM-008004628.2	-0,821331577145988	1,02268441394842	25,9791332048162	0,000553101143418193	0,023139740563732	XM_008004628.2	potassium channel tetramerization domain containing 10 (KCTD10), transcript variant X3, mRNA
XM-021229814.2	-0,722473687925914	7,02558594582937	16,9856836780715	0,000555819034040942	0,0232358443117918	XM_021229814.2	methyl-CpG binding domain protein 2 (Mbd2), transcript variant X1, mRNA
XM-005071890.4	1,69227735972135	3,83491130217933	16,9763773990188	0,000557270351905355	0,0232788940345093	XM_005071890.4	hepatitis A virus cellular receptor 2 (Havcr2), transcript variant X1, mRNA
XM-005085515.4	-0,49722630243704	1,79058081499695	24,1025406925196	0,000557859348486086	0,0232858840973512	XM_005085515.4	far upstream element binding protein 3 (Fubp3), transcript variant X1, mRNA
XM-008000208.2	1,47919491307643	2,62807714223919	25,9061520023731	0,000558689534257548	0,0233029235950444	XM_008000208.2	midkine (MDK), transcript variant X3, mRNA
XM-007994630.2	-1,90559321508044	-0,0702321104450485	25,8511573863352	0,000562945929707772	0,0234627366205147	XM_007994630.2	ADAMTS like 5 (ADAMTSL5), transcript variant X3, mRNA
XM-007973786.2	-1,47576296276686	0,690478998229691	25,8436551294861	0,000563529622990595	0,0234693513574907	XM_007973786.2	lymphocyte antigen 86 (LY86), transcript variant X1, mRNA
XM-040755383.1	1,23022183402905	0,189409068056303	16,9323059156326	0,000564200537022901	0,0234694960515903	XM_040755383.1	cAMP responsive element modulator (Crem), transcript variant X39, mRNA
XM-040748644.1	1,86573277783159	1,3019331869506	16,9278359082367	0,000564908752625608	0,0234694960515903	XM_040748644.1	solute carrier family 22 member 4 (Slc22a4), transcript variant X4, mRNA
XM-037988523.1	-1,4941600909613	-1,71046369229312	25,8206672874767	0,000565322707697811	0,0234694960515903	XM_037988523.1	methylcrotonoyl-CoA carboxylase 1 (MCCC1), transcript variant X8, mRNA
XM-005080231.4	1,29905715026915	6,57994376984814	16,9231200129011	0,00056565699311335	0,0234694960515903	XM_005080231.4	S100 calcium binding protein A13 (S100a13), mRNA
XM-040751969.1	-1,22908701359496	4,94585138237326	16,9231134602171	0,000565658033548217	0,0234694960515903	XM_040751969.1	dihydropyrimidine dehydrogenase (Dpyd), mRNA
XM-037992763.1	-0,851971478282051	-0,436334039389164	25,8037362114918	0,00056664778265725	0,0234862637029365	XM_037992763.1	protein arginine methyltransferase 9 (PRMT9), transcript variant X2, mRNA
XM-040734599.1	-0,969238468745837	5,03545143532297	16,915220943063	0,000566912746559726	0,0234862637029365	XM_040734599.1	branched chain keto acid dehydrogenase E1 subunit alpha (Bckdha), mRNA
XM-005063844.4	2,79587677239825	2,47609975504648	16,9090663912304	0,000567893304795071	0,0235092502728658	XM_005063844.4	leucine rich repeat containing 10B (Lrrc10b), mRNA
XM-005081010.4	-0,655565883161829	2,70144544880125	16,902061738206	0,000569011588509435	0,0235334865772155	XM_005081010.4	lysine demethylase 1A (Kdm1a), transcript variant X2, mRNA
XM-007961454.2	1,88687821761096	4,13301171102697	25,7691325277182	0,000569367704309792	0,0235334865772155	XM_007961454.2	FYN binding protein 1 (FYB1), transcript variant X2, mRNA
XM-040746456.1	0,654251895211594	1,68708593925619	16,8973998819326	0,000569757198930486	0,0235334865772155	XM_040746456.1	GDNF inducible zinc finger protein 1 (Gzf1), transcript variant X1, mRNA
XM-007978048.2	-1,01397094803779	1,22384097995992	25,7578971425287	0,000570254232793594	0,0235364123705482	XM_007978048.2	kynurenine aminotransferase 3 (KYAT3), transcript variant X3, mRNA
XM-008017598.2	-0,736756882546946	0,681002946651526	25,7462799863719	0,000571172646160557	0,0235567126300004	XM_008017598.2	NEDD4 binding protein 2 (N4BP2), transcript variant X6, mRNA
XM-005063891.4	1,80851676628658	0,587308328025629	16,8839039864814	0,000571921817926828	0,0235700078158143	XM_005063891.4	spindlin interactor and repressor of chromatin binding (Spindoc), transcript variant X2, mRNA
XM-040731680.1	2,31264960110531	0,397528702060112	16,8792659258309	0,000572667821605797	0,0235831527072025	XM_040731680.1	BICD family like cargo adaptor 1 (Bicdl1), transcript variant X5, mRNA
XM-005066401.4	1,35253731684072	6,88249740162999	16,8699954096663	0,000574162158266607	0,0236169530397165	XM_005066401.4	tubulin beta 2A class IIa (Tubb2a), mRNA
XM-005069561.4	0,76328223302233	7,20209666761594	16,8688697038852	0,000574343907220398	0,0236169530397165	XM_005069561.4	proteasome 20S subunit alpha 4 (Psma4), mRNA
XM-005071248.4	-2,09456720640974	1,50079558057751	16,8566991818704	0,00057631295080066	0,0236791633573228	XM_005071248.4	Kruppel like factor 15 (Klf15), transcript variant X1, mRNA
XM-005087323.4	1,46394988582235	5,28078511163692	16,8542236483604	0,000576714376278415	0,0236791633573228	XM_005087323.4	peroxiredoxin 2 (Prdx2), mRNA
XM-005066947.4	-0,422406209135544	6,77127213223528	16,8500826020513	0,000577386568799805	0,0236825666092904	XM_005066947.4	myosin heavy chain 9 (Myh9), mRNA
XM-007976262.2	1,39150276940224	0,938436586762323	25,6602307198972	0,000578031568213872	0,0236825666092904	XM_007976262.2	outer dense fiber of sperm tails 3B (ODF3B), transcript variant X1, mRNA
XM-040741581.1	-0,45521938173345	3,22237501552855	16,8457929384506	0,000578083800328181	0,0236825666092904	XM_040741581.1	SMAD family member 2 (Smad2), transcript variant X1, mRNA
XM-040732649.1	-0,602835844326221	3,07707232033809	16,8373342112055	0,000579461394353763	0,023721405516525	XM_040732649.1	PHD finger protein 20 (Phf20), transcript variant X5, mRNA
XM-040731681.1	2,33670413276768	0,412482373154688	16,8245108444807	0,000581556753346711	0,0237895482569028	XM_040731681.1	BICD family like cargo adaptor 1 (Bicdl1), transcript variant X6, mRNA
XM-005078732.4	-0,585274756020503	7,93594949730216	16,8194566011966	0,000582384928568792	0,0238057922244878	XM_005078732.4	acidic nuclear phosphoprotein 32 family member B (Anp32b), mRNA
XM-005072160.4	0,735358923436977	2,56793615414442	16,8150089138519	0,000583114795298805	0,0238179966387435	XM_005072160.4	leucine rich repeat containing 42 (Lrrc42), transcript variant X1, mRNA
XM-037982651.1	0,748499925573614	1,32380863927909	25,584404481125	0,000584158582963254	0,0238429959981986	XM_037982651.1	zinc finger NFX1-type containing 1 (ZNFX1), transcript variant X3, mRNA
XM-040736444.1	-2,04375893422744	-1,63292129063291	16,8055518504795	0,000584670070361159	0,0238462481282309	XM_040736444.1	maestro heat like repeat family member 6 (Mroh6), mRNA
XM-040746302.1	-0,868555092956007	1,49465687018054	23,5192091380071	0,000586402392921285	0,0238992514735683	XM_040746302.1	dynein axonemal assembly factor 9 (Dnaaf9), transcript variant X2, mRNA
XM-021231711.2	-2,45438896408027	-0,382109709018434	16,7875400351633	0,000587644949255811	0,0239322305882765	XM_021231711.2	immunoglobulin superfamily member 10 (Igsf10), transcript variant X1, mRNA
XM-005075724.4	5,71107421934073	0,937475591198656	16,7836699840154	0,000588286322014663	0,0239406955393793	XM_005075724.4	olfactomedin like 1 (Olfml1), mRNA
XM-040751750.1	-1,05724519254398	3,67233336036079	16,7796960632725	0,000588945715412787	0,0239498808453282	XM_040751750.1	mannosidase beta (Manba), transcript variant X1, mRNA
XM-037982801.1	-1,25415314032966	3,06554837387335	25,5084282953202	0,000590376903279272	0,0239865620973675	XM_037982801.1	nuclear receptor interacting protein 1 (NRIP1), transcript variant X9, mRNA
XM-040740011.1	-0,384970469118966	4,93615944940112	16,7690489133031	0,000590716435832605	0,0239865620973675	XM_040740011.1	SWI/SNF related, matrix associated, actin dependent regulator of chromatin subfamily c member 1 (Smarcc1), transcript variant X1, mRNA
XR-501580.2	-1,9502655104832	5,24504148828597	25,4318275941256	0,000596727809134434	0,0242124654816607	XR_501580.2	uncharacterized LOC103244429 (LOC103244429), ncRNA
XR-005236090.1	-2,30198178096382	0,3388865005656	25,426691038189	0,000597156634543349	0,0242124654816607	XR_005236090.1	uncharacterized LOC119619598 (LOC119619598), ncRNA
XM-040755513.1	0,887499899885125	4,07703060965886	16,7266577568612	0,000597825166319571	0,0242132893041481	XM_040755513.1	optineurin (Optn), transcript variant X1, mRNA
XM-005076987.4	1,62707128914447	0,674579774844575	16,7243010934039	0,000598223134008324	0,0242132893041481	XM_005076987.4	RAB11 family interacting protein 4 (Rab11fip4), transcript variant X1, mRNA
XM-037992365.1	-0,938405680880276	1,8390729731166	25,4107205554445	0,000598492320370893	0,0242132893041481	XM_037992365.1	phosphodiesterase 4A (PDE4A), transcript variant X3, mRNA
XM-005065089.4	-1,67505761115914	-0,144098245566036	16,7122088066533	0,000600269767231462	0,0242636466341902	XM_005065089.4	yippee like 4 (Ypel4), mRNA
XM-040750857.1	-1,05131134568422	2,56421929431027	16,7101690379288	0,0006006157639602	0,0242636466341902	XM_040750857.1	HSPB1 associated protein 1 (Hspbap1), transcript variant X3, mRNA
XM-005068354.4	-0,50965650714846	1,38202281974335	16,7001370251365	0,000602320665611721	0,0242991767999423	XM_005068354.4	spectrin repeat containing nuclear envelope family member 3 (Syne3), transcript variant X5, mRNA
XM-021230769.2	-1,50259342140025	1,45751651383197	16,6998161207598	0,000602375290437509	0,0242991767999423	XM_021230769.2	zinc finger DHHC-type containing 1 (Zdhhc1), transcript variant X4, mRNA
XM-008008653.2	-2,30753733033194	0,380549343628619	25,3502558467373	0,000603582211351998	0,024330090539929	XM_008008653.2	membrane metalloendopeptidase (MME), transcript variant X4, mRNA
XM-005087050.4	0,818550228469504	1,72724733498876	16,6629732377309	0,000608683359865522	0,0245178190118261	XM_005087050.4	ETS2 repressor factor (Erf), transcript variant X1, mRNA
XM-038004576.1	-0,84905539492996	0,513571070455938	25,2738262568184	0,000610091368230704	0,0245236949016212	XM_038004576.1	solute carrier family 25 member 40 (SLC25A40), transcript variant X4, mRNA
XM-005078855.3	-1,63262509408512	4,86093341281888	16,6541860689887	0,000610198638476561	0,0245236949016212	XM_005078855.3	aquaporin 3 (Gill blood group) (Aqp3), mRNA
XM-038001033.1	4,8797856482256	0,470371398947248	25,2671394442287	0,000610664894398567	0,0245236949016212	XM_038001033.1	coiled-coil domain-containing protein 162 (LOC103240604), transcript variant X2, mRNA
XM-007994631.2	-1,89031597889442	-0,0734073405768488	25,2633756273627	0,000610988003647001	0,0245236949016212	XM_007994631.2	ADAMTS like 5 (ADAMTSL5), transcript variant X2, mRNA
XM-005084372.4	-0,572211382574864	6,91053691727169	16,6492617800581	0,000611049619452245	0,0245236949016212	XM_005084372.4	mitochondrial ribosomal protein S15 (Mrps15), mRNA
XM-040754205.1	-0,725386316447663	5,62371811525813	16,6319968340176	0,00061404362233236	0,0246229559861767	XM_040754205.1	mercaptopyruvate sulfurtransferase (Mpst), mRNA
XM-013124823.3	0,394100892514933	3,01872911956341	16,6298639260639	0,000614414626773711	0,0246229559861767	XM_013124823.3	SS18 subunit of BAF chromatin remodeling complex (Ss18), transcript variant X3, mRNA
XM-040753963.1	-1,81572787494741	-0,841358462315314	16,6236241380109	0,000615501420253353	0,0246486225033148	XM_040753963.1	kinesin family member 21A (Kif21a), transcript variant X10, mRNA
XM-007985602.2	1,69339051212359	3,79196700455506	25,1913056034535	0,000617215129555045	0,0246915802257843	XM_007985602.2	poly(ADP-ribose) polymerase family member 9 (PARP9), transcript variant X3, mRNA
XM-040743616.1	-0,722842233857171	4,02527726799006	16,612362021462	0,000617468352379548	0,0246915802257843	XM_040743616.1	transmembrane 7 superfamily member 3 (Tm7sf3), transcript variant X1, mRNA
XM-013116916.3	-1,15588704324995	3,27143896252002	16,6086998002671	0,000618109459217519	0,0246993319651435	XM_013116916.3	cytokine inducible SH2 containing protein (Cish), transcript variant X3, mRNA
XM-005077741.4	4,21884300677646	0,868663586326204	16,6053941913267	0,000618688770600502	0,0247046049657571	XM_005077741.4	endothelin receptor type A (Ednra), transcript variant X1, mRNA
XM-038000942.1	-0,736228358091331	1,45146050387179	25,1521124142883	0,00062063388693652	0,0247410836002403	XM_038000942.1	ethylmalonyl-CoA decarboxylase 1 (ECHDC1), transcript variant X3, mRNA
XM-005082279.4	3,31318448200354	4,46883662884155	16,5942525422192	0,000620645788586091	0,0247410836002403	XM_005082279.4	C-C chemokine receptor type 5 (LOC101833790), transcript variant X2, mRNA
XM-005078212.4	-0,811846029157467	3,09522194576982	16,5915373446262	0,000621123748037644	0,0247410836002403	XM_005078212.4	peroxisomal biogenesis factor 19 (Pex19), transcript variant X2, mRNA
XM-005084619.4	-0,748639012806779	2,3752451395172	16,5898579462963	0,000621419578509543	0,0247410836002403	XM_005084619.4	NFS1 cysteine desulfurase (Nfs1), mRNA
XM-040742447.1	1,14911910966303	1,14219652645095	16,5874592373975	0,000621842388040229	0,0247410836002403	XM_040742447.1	TNF receptor associated factor 3 (Traf3), transcript variant X7, mRNA
XM-008000565.2	-0,852952411998702	2,28375894139898	25,1316376698689	0,000622428998808009	0,024746593974207	XM_008000565.2	protein kinase, DNA-activated, catalytic subunit (PRKDC), transcript variant X3, mRNA
XM-038003406.1	1,71626494089441	3,72604547989144	25,0346185522396	0,000631021220854389	0,025070155324074	XM_038003406.1	poly(ADP-ribose) polymerase family member 9 (PARP9), transcript variant X4, mRNA
XM-005072277.4	0,839676230429362	6,50312043206197	16,5253730881977	0,000632897626520411	0,0251266272659692	XM_005072277.4	transmembrane protein 14A (Tmem14a), mRNA
XM-040747513.1	1,81415315808296	2,93885458956869	16,5148626137138	0,000634790604403371	0,0251836755298648	XM_040747513.1	heparanase (Hpse), mRNA
XR-005873815.1	-0,729729691550907	4,02807612808765	16,4976964552265	0,000637895793344658	0,0252886987018416	XR_005873815.1	uncharacterized LOC121136705 (LOC121136705), transcript variant X5, ncRNA
XM-037983030.1	-0,857822080645917	0,325468950111	24,948265314932	0,000638790140174618	0,0253059875903896	XM_037983030.1	structural maintenance of chromosomes 2 (SMC2), transcript variant X8, mRNA
XM-040739507.1	-1,24330977346004	0,903471903583709	16,4835664165038	0,000640464400785738	0,0253541262143309	XM_040739507.1	fas apoptotic inhibitory molecule 1 (LOC101822838), transcript variant X3, mRNA
XM-005064731.4	0,60285802266757	3,91596846548525	16,4668617917602	0,00064351580951056	0,0254566741149077	XM_005064731.4	DnaJ heat shock protein family (Hsp40) member C17 (Dnajc17), transcript variant X1, mRNA
XM-005068465.4	0,69013583115247	4,64513968255855	16,4635892908926	0,000644115476153824	0,0254621568039504	XM_005068465.4	signal peptide peptidase like 2A (Sppl2a), transcript variant X2, mRNA
XM-007964498.2	-0,661888971419091	0,743423519411976	24,8812034124748	0,00064490362731741	0,025475077192401	XM_007964498.2	crystallin zeta like 1 (CRYZL1), transcript variant X6, mRNA
XM-007985601.2	1,71238784050807	3,72825548088996	24,8675078158109	0,000646160856854875	0,0255064954674436	XM_007985601.2	poly(ADP-ribose) polymerase family member 9 (PARP9), transcript variant X1, mRNA
XM-040750009.1	1,98783352990698	1,06994046122454	16,4489707263659	0,000646801809216217	0,025513559365826	XM_040750009.1	mitogen-activated protein kinase kinase 6 (Map2k6), transcript variant X2, mRNA
XM-040733596.1	-2,26390457007158	1,16519236856405	16,4445279873	0,000647620671054092	0,0255276259373955	XM_040733596.1	transmembrane protein 255B (Tmem255b), transcript variant X3, mRNA
XR-005877852.1	2,31529122401752	-1,19730094022611	16,4259848163409	0,000651050865740871	0,0256267490977571	XR_005877852.1	uncharacterized LOC121140903 (LOC121140903), ncRNA
XM-008001497.2	-0,705800934032329	0,411844950945342	24,81440850462	0,000651063468494734	0,0256267490977571	XM_008001497.2	TatD DNase domain containing 1 (TATDN1), transcript variant X3, mRNA
XM-040742439.1	1,15986613515375	1,24272910694751	16,4083949712405	0,000654323312542771	0,0257367169600157	XM_040742439.1	TNF receptor associated factor 3 (Traf3), transcript variant X1, mRNA
XM-040747730.1	-1,0538597878452	4,17663004457291	16,4036171257726	0,000655215334347722	0,0257534602306182	XM_040747730.1	WDFY family member 4 (Wdfy4), mRNA
XM-037984000.1	1,70127715324386	1,24854511689235	24,7559022476843	0,000656517651513806	0,0257613644708278	XM_037984000.1	sterile alpha motif domain containing 4A (SAMD4A), transcript variant X3, mRNA
XM-038007525.1	1,98037222179717	3,90650787977445	24,7502241960079	0,00065704992710275	0,0257613644708278	XM_038007525.1	apolipoprotein L6 (APOL6), transcript variant X1, mRNA
XM-005079326.4	0,531682154390699	3,64001749334026	16,3917772305957	0,000657431646830717	0,0257613644708278	XM_005079326.4	exosome component 10 (Exosc10), transcript variant X1, mRNA
XM-037998050.1	-2,24301871208614	-0,673253216293812	24,7446093563449	0,000657576791904654	0,0257613644708278	XM_037998050.1	mab-21 like 3 (MAB21L3), transcript variant X1, mRNA
XM-013116738.3	-0,737449740216345	4,65926749531304	16,3894379408835	0,000657870520396297	0,0257613644708278	XM_013116738.3	RAS guanyl releasing protein 2 (Rasgrp2), transcript variant X1, mRNA
XM-021228161.2	1,38667857040246	0,968251710629087	16,3876010623467	0,00065821536412317	0,0257613644708278	XM_021228161.2	interleukin 15 receptor subunit alpha (Il15ra), transcript variant X1, mRNA
XM-005085194.4	1,58489750044791	0,925463535881957	16,3807648413132	0,000659500511993977	0,0257933826305633	XM_005085194.4	cAMP responsive element modulator (Crem), transcript variant X31, mRNA
XM-040745428.1	-1,35739238819696	7,07842961811439	16,3742414694866	0,000660729438292734	0,0258231581742944	XM_040745428.1	CD302 molecule (Cd302), mRNA
XM-013121135.3	1,3343855467592	2,43646242874173	16,3690236143028	0,000661714246165542	0,0258433575178542	XM_013121135.3	spermatogenesis associated serine rich 2 like (Spats2l), transcript variant X1, mRNA
XM-037992225.1	-0,725547421788047	0,653274921460925	24,6795187987901	0,000663722086884207	0,0258938000433477	XM_037992225.1	phosphoinositide-3-kinase regulatory subunit 2 (PIK3R2), transcript variant X1, mRNA
XM-040758204.1	2,33342272855123	2,05260667862559	16,3572434688282	0,000663943590855069	0,0258938000433477	XM_040758204.1	uncharacterized LOC121144466 (LOC121144466), mRNA
XM-040749820.1	-0,602080054299275	1,92369800478645	16,3531585243908	0,000664718591107262	0,0259057300460885	XM_040749820.1	G-patch domain containing 8 (Gpatch8), transcript variant X5, mRNA
XM-005069807.4	-0,551198872044332	7,34302669935903	16,3475468623211	0,000665784875794306	0,025921693829059	XM_005069807.4	prolyl 4-hydroxylase subunit beta (P4hb), mRNA
XM-040741468.1	-1,05057594900788	2,44003469540886	16,3460638031417	0,000666066991587619	0,025921693829059	XM_040741468.1	chromodomain helicase DNA binding protein 7 (Chd7), transcript variant X1, mRNA
XM-008005181.2	-1,8617855221037	0,326762337719278	24,6498626727136	0,000666545057016777	0,025922031146968	XM_008005181.2	scavenger receptor class B member 1 (SCARB1), transcript variant X2, mRNA
XR-005241972.1	-1,05943111464788	1,12062301764438	24,6413387225848	0,000667359146262549	0,0259354268073209	XR_005241972.1	uncharacterized LOC103228575 (LOC103228575), transcript variant X2, ncRNA
XM-038007202.1	0,843919408966045	2,60920453453131	24,6219141439685	0,000669218822719118	0,0259894094696488	XM_038007202.1	ST3 beta-galactoside alpha-2,3-sialyltransferase 5 (ST3GAL5), transcript variant X2, mRNA
XM-040756586.1	0,79654158380222	4,90711588502171	16,3199464246351	0,000671056941136026	0,0260424796326746	XM_040756586.1	adenylate kinase 2 (Ak2), transcript variant X2, mRNA
XM-005084892.4	-0,55319222402675	10,2390740473005	16,313223900433	0,000672348026684942	0,0260564746257467	XM_005084892.4	ribosomal protein L10a (Rpl10a), transcript variant X1, mRNA
XM-007969671.2	-0,709752591886592	1,41238770203372	24,5857886003365	0,000672694168120352	0,0260564746257467	XM_007969671.2	death associated protein kinase 1 (DAPK1), transcript variant X6, mRNA
XM-037995149.1	-1,86652077484645	0,362278679585526	24,5843495702717	0,000672833058386114	0,0260564746257467	XM_037995149.1	scavenger receptor class B member 1 (SCARB1), transcript variant X3, mRNA
XM-040733382.1	-1,1361420053517	2,25010021124936	16,3061394427016	0,000673711600571119	0,0260722140363977	XM_040733382.1	ecotropic viral integration site 5 (Evi5), transcript variant X5, mRNA
XM-040739647.1	-0,594614468515477	2,45558951155634	16,3011261877609	0,000674678372079227	0,0260748884069141	XM_040739647.1	regulatory factor X7 (Rfx7), transcript variant X1, mRNA
XM-008005178.2	-1,85525835895379	0,380592755582616	24,5647827413338	0,000674725038633207	0,0260748884069141	XM_008005178.2	scavenger receptor class B member 1 (SCARB1), transcript variant X4, mRNA
XM-013123587.3	1,0238528269684	-0,222161567305535	16,2897112607976	0,000676885398468042	0,0261400833881113	XM_013123587.3	poly(ADP-ribose) polymerase family member 11 (Parp11), transcript variant X1, mRNA
XM-008014070.2	-0,903353916677144	0,440652416688803	24,5300259746456	0,000678101723405254	0,0261544876893196	XM_008014070.2	diphosphoinositol pentakisphosphate kinase 2 (PPIP5K2), transcript variant X7, mRNA
XM-007973782.2	-0,785373470885322	1,12737304972158	24,5289600276982	0,000678205605734929	0,0261544876893196	XM_007973782.2	ras responsive element binding protein 1 (RREB1), transcript variant X7, mRNA
XM-005069881.4	0,974145640061002	2,9149620047218	16,2702291286517	0,000680670675116495	0,0262312333305187	XM_005069881.4	rhomboid 5 homolog 2 (Rhbdf2), transcript variant X2, mRNA
XM-005074629.4	-0,447235796285408	3,11511797077359	22,5551799181248	0,000683065259483642	0,0263051575242152	XM_005074629.4	family with sequence similarity 210 member A (Fam210a), mRNA
XM-005081830.4	-0,632863675638496	6,86114999145609	16,2451629745475	0,000685575424773757	0,0263834266604223	XM_005081830.4	calpain small subunit 1 (Capns1), transcript variant X1, mRNA
XM-040729308.1	2,38990377917543	6,69598705814692	16,2312663001222	0,000688311473335976	0,0264571269800477	XM_040729308.1	phospholipase A2 group VII (Pla2g7), mRNA
XM-040730722.1	-0,57782320002177	4,22977512837724	16,2283558057965	0,000688886036622102	0,0264571269800477	XM_040730722.1	mediator of cell motility 1 (Memo1), transcript variant X2, mRNA
XM-040730774.1	-0,854684700057105	2,68497400401423	16,2271333936489	0,000689127512468734	0,0264571269800477	XM_040730774.1	lipid droplet associated hydrolase (Ldah), mRNA
XM-005076999.4	-0,546353599916282	3,24197778786211	16,2257197391039	0,000689406883316832	0,0264571269800477	XM_005076999.4	nemo like kinase (Nlk), mRNA
XM-005068610.4	-2,24362142934519	7,43606008084804	16,2221508585261	0,000690112734886612	0,0264618298834608	XM_005068610.4	interleukin 1 beta (Il1b), mRNA
XM-021224436.2	-1,70359284496823	3,5019627551446	16,220256251657	0,000690487774555756	0,0264618298834608	XM_021224436.2	androgen induced 1 (Aig1), transcript variant X2, mRNA
XM-040740550.1	-0,456463508981431	2,29343365413863	16,2140600603742	0,000691715895014219	0,0264905121957457	XM_040740550.1	integrator complex subunit 6 (Ints6), transcript variant X5, mRNA
XM-008015942.2	2,40225497745068	-1,02152257467961	24,3857826840483	0,000692336192641765	0,0264958932102903	XM_008015942.2	PML nuclear body scaffold (PML), transcript variant X13, mRNA
XM-007969636.2	-1,10619726851081	0,767171321896434	24,3685377942231	0,000694062138295813	0,0265179070060203	XM_007969636.2	ATP/GTP binding protein 1 (AGTPBP1), transcript variant X4, mRNA
XM-040749304.1	2,29621733008884	2,64970503800438	16,2006101333059	0,000694390080641446	0,0265179070060203	XM_040749304.1	schlafen family member 11 (Slfn11), transcript variant X1, mRNA
XM-040734301.1	2,65718045826141	-0,989968593559652	16,1968552829667	0,000695138682743264	0,0265179070060203	XM_040734301.1	cell adhesion molecule 4 (Cadm4), mRNA
XM-040729415.1	1,20296868537118	2,20679371335674	16,1939115060869	0,000695726206699172	0,0265179070060203	XM_040729415.1	AT-rich interaction domain 5A (Arid5a), transcript variant X1, mRNA
XM-005073694.4	1,85713145154988	2,12742359785185	16,1938530876616	0,00069573787151062	0,0265179070060203	XM_005073694.4	interleukin 1 receptor associated kinase 1 binding protein 1 (Irak1bp1), mRNA
XM-021233978.2	-1,93502827686888	3,07437853685348	16,1935793153372	0,000695792540412202	0,0265179070060203	XM_021233978.2	B cell scaffold protein with ankyrin repeats 1 (Bank1), transcript variant X2, mRNA
XM-040741761.1	-0,457945112634591	11,1303789386989	16,1814847265534	0,000698212432225206	0,0265917816256585	XM_040741761.1	ribosomal protein S14 (Rps14), mRNA
XM-040750046.1	1,25935214567546	8,27868816905946	16,1636127026157	0,000701805356845687	0,0266845346702499	XM_040750046.1	ATP synthase peripheral stalk subunit d (Atp5pd), mRNA
XM-013119130.3	1,90366397032728	3,06512356268899	16,1631712917665	0,000701894355151566	0,0266845346702499	XM_013119130.3	CD244 molecule (Cd244), transcript variant X3, mRNA
XM-005085265.4	-1,05511303524324	5,08051597441666	16,1619105231289	0,000702148623167137	0,0266845346702499	XM_005085265.4	syntaxin binding protein 2 (Stxbp2), transcript variant X1, mRNA
XM-005086428.4	-1,46175322674043	4,93453308462534	16,159769546228	0,000702580642665207	0,0266845346702499	XM_005086428.4	solute carrier family 1 member 5 (Slc1a5), transcript variant X1, mRNA
XM-040733258.1	-1,05776644621964	5,94214459492839	16,155737667143	0,000703395019475137	0,0266971041618522	XM_040733258.1	peptidyl-prolyl cis-trans isomerase FKBP1A-like (LOC121134709), mRNA
XM-005085099.4	0,81261334783883	5,24474134859173	16,1501613242166	0,000704523077288761	0,0266989975530914	XM_005085099.4	PRA1 domain family member 2 (Praf2), mRNA
XM-005079594.4	0,441798519381316	6,24962991169208	16,1497942460086	0,000704597405072344	0,0266989975530914	XM_005079594.4	SYF2 pre-mRNA splicing factor (Syf2), transcript variant X1, mRNA
XM-008012975.2	-0,787032116950836	0,522893792382512	24,2609690340689	0,000704946725556721	0,0266989975530914	XM_008012975.2	CDK5 regulatory subunit associated protein 3 (CDK5RAP3), transcript variant X1, mRNA
XM-005139250.4	4,80174109689263	0,960510114200331	16,1459379375287	0,000705378774264095	0,0266989975530914	XM_005139250.4	C-C motif chemokine ligand 19 (Ccl19), transcript variant X2, mRNA
XM-038006563.1	-1,99821762143602	-1,83947051318478	24,2474508765781	0,000706329191553517	0,0267053808794609	XM_038006563.1	grainyhead like transcription factor 1 (GRHL1), transcript variant X1, mRNA
XM-005084640.4	0,579242962515175	7,33655976683107	16,1403407724696	0,000706514585413811	0,0267053808794609	XM_005084640.4	eukaryotic translation initiation factor 2 subunit beta (Eif2s2), mRNA
XM-005079698.4	0,495117901068136	3,30135852705923	19,5577634376238	0,000708604503004715	0,0267660568221152	XM_005079698.4	PYM homolog 1, exon junction complex associated factor (Pym1), transcript variant X2, mRNA
XM-021225076.2	1,31733266562837	5,80550564602312	16,1182094482005	0,000711025489660701	0,0268391467129341	XM_021225076.2	histone H2B type 1-C/E/F/G/I (LOC106020811), mRNA
NM-001281700.1	-0,427182631490388	7,72157990490974	16,115479111266	0,000711584205819564	0,0268418867563589	NM_001281700.1	ATP synthase F1 subunit alpha (Atp5f1a), mRNA
XM-040743908.1	-0,619020084558624	6,88384628832672	24,1916551811456	0,000712070188651053	0,0268418867563589	XM_040743908.1	ATP synthase F(0) complex subunit C2, mitochondrial-like (LOC101831893), mRNA
XM-007969672.2	-0,732165324608582	1,42009392145561	24,1769181235073	0,000713595971523243	0,0268640499137285	XM_007969672.2	death associated protein kinase 1 (DAPK1), transcript variant X7, mRNA
XM-040731606.1	-0,463935676073513	4,25604035977154	16,1054968155017	0,000713631052141092	0,0268640499137285	XM_040731606.1	protein tyrosine phosphatase non-receptor type 11 (Ptpn11), transcript variant X1, mRNA
XM-040752971.1	1,76578415405563	4,28428420905257	16,1026752612332	0,000714210786639171	0,0268675589110092	XM_040752971.1	ST8 alpha-N-acetyl-neuraminide alpha-2,8-sialyltransferase 4 (St8sia4), mRNA
XM-038001403.1	0,989974556562377	0,995198192066266	24,1582687791656	0,000715532497656919	0,0268989561951026	XM_038001403.1	SP100 nuclear antigen (SP100), transcript variant X3, mRNA
XM-005063837.4	-0,466623754706174	4,84554008171344	16,0932864905408	0,000716143621898102	0,0269024231258086	XM_005063837.4	damage specific DNA binding protein 1 (Ddb1), mRNA
XM-005072751.4	0,57058383359339	4,2115265519891	16,0910784615913	0,000716599022491388	0,0269024231258086	XM_005072751.4	MYC associated factor X (Max), transcript variant X1, mRNA
XM-005076382.3	-1,79447014498829	0,215985981638464	16,7687886906035	0,000718075070992775	0,0269230288503536	XM_005076382.3	acyl-CoA oxidase 2 (Acox2), transcript variant X1, mRNA
XM-040728102.1	0,704435801111915	3,74218011354106	16,0837009464832	0,000718122944672079	0,0269230288503536	XM_040728102.1	ubiquitin specific peptidase 14 (Usp14), transcript variant X3, mRNA
XM-037982797.1	-1,16740056517793	1,25605414371053	24,1260607680202	0,000718891975898064	0,0269335756288973	XM_037982797.1	nuclear receptor interacting protein 1 (NRIP1), transcript variant X4, mRNA
XM-005081009.4	-0,67012465468129	2,59080264401053	16,0683245439254	0,00072131069128735	0,0270058722817984	XM_005081009.4	lysine demethylase 1A (Kdm1a), transcript variant X1, mRNA
XM-007971954.2	-1,42979547788057	-1,61868379180199	24,0917773271122	0,000722488981853179	0,0270316609307994	XM_007971954.2	methylcrotonoyl-CoA carboxylase 1 (MCCC1), transcript variant X4, mRNA
XM-005078744.4	1,51588302365026	3,03198194848521	16,0600150997081	0,000723039877802848	0,0270339568123118	XM_005078744.4	SH2 domain containing adaptor protein B (Shb), mRNA
XR-005877341.1	-0,524748940891642	6,02872956419435	16,0567058597505	0,000723729805001978	0,0270414443514406	XR_005877341.1	uncharacterized LOC121140486 (LOC121140486), ncRNA
XM-005078887.3	0,698821059899562	2,56012071902741	16,0525691426168	0,000724593274462839	0,0270554016152372	XM_005078887.3	tRNA methyltransferase 10B (Trmt10b), transcript variant X1, mRNA
XM-037984783.1	-1,04271621796849	3,56498279149524	24,0374312627642	0,000728235800221795	0,0271492745907309	XM_037984783.1	tetratricopeptide repeat domain 3 (TTC3), transcript variant X2, mRNA
XM-008011232.2	-0,751980181629981	3,73775217852246	24,0346916109997	0,000728526969873969	0,0271492745907309	XM_008011232.2	ring finger protein, transmembrane 1 (RNFT1), transcript variant X3, mRNA
XM-038010143.1	-0,887805127760664	1,07810978433861	24,0341718329925	0,000728582227717353	0,0271492745907309	XM_038010143.1	ADP dependent glucokinase (ADPGK), transcript variant X1, mRNA
XM-005073236.4	-0,579138176679573	3,35132498369898	16,028990544954	0,000729536744641501	0,0271665119258815	XM_005073236.4	sphingomyelin phosphodiesterase 2 (Smpd2), transcript variant X1, mRNA
XM-005070340.4	-0,897496241192899	7,46877116875571	16,0239593807567	0,000730596403217773	0,0271876386599045	XM_005070340.4	reticulon 4 (Rtn4), transcript variant X1, mRNA
XM-040735209.1	-0,455155891612013	5,24540095530645	16,0172163507477	0,000732019287588763	0,0272222445372403	XM_040735209.1	peptidase, mitochondrial processing subunit beta (Pmpcb), mRNA
XM-040756269.1	4,14345964578526	4,0368343791459	15,9984149908274	0,000736002903410713	0,0273424309504427	XM_040756269.1	phospholipase A2, membrane associated-like (LOC121143875), mRNA
XM-021230199.2	8,93582310205816	-1,24131140388728	16,3134434046876	0,000736241395467702	0,0273424309504427	XM_021230199.2	gap junction protein beta 6 (Gjb6), transcript variant X5, mRNA
XM-040746676.1	0,685163575487932	3,57958431441616	15,9722335838225	0,000741590253014302	0,0275225672933211	XM_040746676.1	tensin 3 (Tns3), transcript variant X1, mRNA
XM-005066768.4	3,11016780723765	1,93473061184572	15,9681988212319	0,000742455478318396	0,0275361728238114	XM_005066768.4	somatomedin B and thrombospondin type 1 domain containing (Sbspon), mRNA
XM-005087482.4	0,547605776083679	3,97171993557886	15,9623158721171	0,000743719037992104	0,0275645235933396	XM_005087482.4	tetratricopeptide repeat domain 5 (Ttc5), transcript variant X1, mRNA
XM-021222863.2	-0,517750631767728	1,80890383412468	15,9589799279881	0,000744436601438721	0,027572613600169	XM_021222863.2	family with sequence similarity 118 member B (Fam118b), transcript variant X2, mRNA
XM-040735682.1	-0,908262250924901	1,06362925400253	15,9536397971117	0,000745586863362291	0,0275967084063801	XM_040735682.1	Rab9 effector protein with kelch motifs (Rabepk), transcript variant X6, mRNA
XM-013120736.3	-1,15021614136043	0,0283512936408552	15,9479711216435	0,000746810048041984	0,0276234682472006	XM_013120736.3	sulfatase modifying factor 2 (Sumf2), mRNA
XM-038001034.1	4,89934076022841	0,508746637982524	23,8587223035096	0,000747528449039354	0,0276315335138884	XM_038001034.1	coiled-coil domain-containing protein 162 (LOC103240604), transcript variant X3, mRNA
XM-005084269.4	-0,745984059652349	6,02910213216455	15,939119701089	0,000748724451575096	0,0276397251532079	XM_005084269.4	endosulfine alpha (Ensa), mRNA
XM-005079514.4	0,841491824696685	5,18268727679624	15,9365919681758	0,000749272152170416	0,0276397251532079	XM_005079514.4	small nuclear ribonucleoprotein U5 subunit 40 (Snrnp40), mRNA
XM-005075686.4	0,680223710965241	4,72735184032082	15,9351080365187	0,00074959389216674	0,0276397251532079	XM_005075686.4	switching B cell complex subunit SWAP70 (Swap70), mRNA
XM-008007126.2	-0,760008559049878	1,45449082187482	23,8383645182794	0,000749765314632187	0,0276397251532079	XM_008007126.2	ethylmalonyl-CoA decarboxylase 1 (ECHDC1), transcript variant X4, mRNA
XM-038008612.1	-0,714375490521585	0,89136984594075	23,8339397513398	0,000750252571430151	0,0276397251532079	XM_038008612.1	NEDD4 binding protein 2 (N4BP2), transcript variant X4, mRNA
XM-021235051.2	2,74507578679757	5,47481109085751	15,9290006131856	0,000750919690605176	0,0276458593293201	XM_021235051.2	interleukin 1 receptor antagonist (Il1rn), transcript variant X3, mRNA
XM-037996087.1	-1,13221389621194	3,05907207057153	23,8073565362465	0,000753188024685792	0,0277108963859082	XM_037996087.1	adipocyte plasma membrane-associated protein-like (LOC119623410), transcript variant X1, mRNA
XM-005072377.4	0,482860140114007	4,03721200374446	15,8916841040969	0,000759076986071514	0,0278905067760666	XM_005072377.4	mitochondrial ribosomal protein S10 (Mrps10), transcript variant X2, mRNA
XM-008001501.2	-0,594317718446618	0,279689356999494	23,7514488053448	0,000759407239814815	0,0278905067760666	XM_008001501.2	TatD DNase domain containing 1 (TATDN1), transcript variant X5, mRNA
XM-038001410.1	0,918182527663864	1,04074708933796	23,7498589757532	0,000759585002738015	0,0278905067760666	XM_038001410.1	SP100 nuclear antigen (SP100), transcript variant X10, mRNA
XM-040748926.1	-0,354229079434785	3,11161747412107	15,8849614901199	0,000760556940987523	0,0279068833314104	XM_040748926.1	nudE neurodevelopment protein 1 like 1 (Ndel1), transcript variant X1, mRNA
XM-040734898.1	-1,12368223125291	2,23854346656645	15,8807865443018	0,000761477646157155	0,0279068833314104	XM_040734898.1	acyl-CoA thioesterase 7 (Acot7), transcript variant X1, mRNA
XM-005073049.4	-1,15642938601905	1,61493705663751	15,879926949514	0,000761667366715301	0,0279068833314104	XM_005073049.4	lactate dehydrogenase D (Ldhd), mRNA
XM-040754887.1	0,672731395721622	5,46525883800829	15,8781832887394	0,000762052369690115	0,0279068833314104	XM_040754887.1	KRR1 small subunit processome component homolog (Krr1), mRNA
XM-005078642.4	-0,805751524080042	2,27398256499055	15,8729474809096	0,000763209740122847	0,0279256647699424	XM_005078642.4	GINS complex subunit 3 (Gins3), transcript variant X1, mRNA
XM-005076890.4	2,5433103497014	1,3926852535765	15,8712897144748	0,000763576593557384	0,0279256647699424	XM_005076890.4	protein phosphatase, Mg2+/Mn2+ dependent 1E (Ppm1e), mRNA
XM-005086309.4	-1,04048564785415	5,29358898612045	15,8659440151765	0,000764760894714801	0,0279321355266641	XM_005086309.4	trafficking protein particle complex subunit 6A (Trappc6a), transcript variant X3, mRNA
XR-005238675.1	-3,92389149896866	0,070127617811155	23,7037276550258	0,000764765118722224	0,0279321355266641	XR_005238675.1	uncharacterized LOC119622090 (LOC119622090), ncRNA
XM-038005322.1	0,736312751210838	2,39254665939986	23,6954422802648	0,000765700023495638	0,0279477978172658	XM_038005322.1	ankyrin repeat domain 49 (ANKRD49), transcript variant X1, mRNA
XM-007967772.2	-1,03557876024108	3,57024961303088	23,6825660159883	0,000767155708387419	0,0279824351651168	XM_007967772.2	tetratricopeptide repeat domain 3 (TTC3), transcript variant X1, mRNA
XM-021236005.2	-2,05828247669899	5,69535763225125	15,850059826032	0,000768291943817221	0,0279995620589345	XM_021236005.2	supervillin (Svil), transcript variant X3, mRNA
XM-005076965.4	2,40002370504047	7,52115055353846	15,8475135072027	0,000768859667188737	0,0279995620589345	XM_005076965.4	C-C motif chemokine 12 (LOC101838866), mRNA
XM-040733925.1	-1,68749607181814	5,56935025317276	15,8462286797444	0,000769146306739888	0,0279995620589345	XM_040733925.1	leukocyte immunoglobulin-like receptor subfamily B member 3 (LOC101825271), mRNA
XM-038003648.1	-2,90440042776869	-1,99203166240936	23,6568019755665	0,000770078472929404	0,0280150287147914	XM_038003648.1	PDZ domain containing ring finger 3 (PDZRN3), transcript variant X4, mRNA
XM-013119359.3	-1,68890148284978	5,68426095033598	15,8361968867253	0,000771388431635337	0,0280418197438083	XM_013119359.3	acid phosphatase 5, tartrate resistant (Acp5), transcript variant X1, mRNA
XM-005070349.4	-0,745561908492468	4,06638428703082	15,834222903967	0,000771830472450178	0,0280418197438083	XM_005070349.4	coiled-coil domain containing 88A (Ccdc88a), transcript variant X4, mRNA
XM-008010790.2	2,10406811615445	3,0334485927546	23,6114332408447	0,000775258177048099	0,0281478353512848	XM_008010790.2	helicase with zinc finger 2 (HELZ2), transcript variant X1, mRNA
XM-005079862.4	-2,31522288364785	2,51639889485553	15,8126166309936	0,00077668722683545	0,028170136071232	XM_005079862.4	polymeric immunoglobulin receptor (Pigr), transcript variant X1, mRNA
XM-021225367.2	0,623199300429068	4,91831365131196	15,8117062629574	0,000776892605325335	0,028170136071232	XM_021225367.2	TRIO and F-actin-binding protein (LOC101826859), transcript variant X1, mRNA
XM-040753147.1	-0,53481796321546	5,94187441612166	15,8047452858602	0,000778464987637719	0,0281766834912795	XM_040753147.1	calcium binding protein 39 (Cab39), mRNA
XM-007971861.2	-1,63974896562416	-0,300725214119011	23,5789028036281	0,000778998178753767	0,0281766834912795	XM_007971861.2	mitogen-activated protein kinase kinase kinase 13 (MAP3K13), transcript variant X6, mRNA
XM-040746564.1	8,35367052810983	3,4015031502178	15,8021552751001	0,000779050932500604	0,0281766834912795	XM_040746564.1	C-X-C motif chemokine ligand 13 (Cxcl13), transcript variant X1, mRNA
XM-040739714.1	-0,807886743023946	3,02692387162011	15,8018762984906	0,000779114075242356	0,0281766834912795	XM_040739714.1	DENN domain containing 4A (Dennd4a), transcript variant X1, mRNA
XM-040755785.1	3,17256783398177	2,15820445864547	15,7952350556897	0,000780618909574606	0,028184987965798	XM_040755785.1	serpin B6-like (LOC121143595), transcript variant X2, mRNA
XM-021231907.2	2,36677684989853	3,09224111986787	15,7943084498991	0,000780829124317216	0,028184987965798	XM_021231907.2	SLAM family member 6 (Slamf6), transcript variant X1, mRNA
XM-007971956.2	-1,50631212337566	-1,81820510476481	23,5626510562425	0,000780874829560897	0,028184987965798	XM_007971956.2	methylcrotonoyl-CoA carboxylase 1 (MCCC1), transcript variant X6, mRNA
XM-013110983.3	1,53953692023623	0,844522144219891	16,4050629265359	0,000783451952442642	0,0282426280984266	XM_013110983.3	E2F transcription factor 5 (E2f5), transcript variant X3, mRNA
XM-040754399.1	1,66953465647345	1,81938088637332	15,7817577312708	0,000783682632774971	0,0282426280984266	XM_040754399.1	profilin 2 (Pfn2), transcript variant X1, mRNA
XM-040729418.1	1,19958837377828	2,19598374109504	15,7803385226374	0,000784006027721424	0,0282426280984266	XM_040729418.1	AT-rich interaction domain 5A (Arid5a), transcript variant X4, mRNA
XM-037994179.1	-1,86903237397364	-1,66141111925956	23,523442508962	0,000785425016690331	0,0282753006008519	XM_037994179.1	primase and DNA directed polymerase (PRIMPOL), transcript variant X7, mRNA
XM-040747526.1	-0,659347842893	2,47386306932145	15,7717725554469	0,000785961095437557	0,0282761664719503	XM_040747526.1	WD repeat and FYVE domain containing 3 (Wdfy3), transcript variant X4, mRNA
XM-040729952.1	-1,01528055521314	2,08665290171697	15,7679781799293	0,000786828836403671	0,0282889555088257	XM_040729952.1	salt inducible kinase 2 (Sik2), transcript variant X1, mRNA
XM-038002802.1	-1,00136817233855	3,41338878434502	23,5053214690622	0,000787538846227236	0,0282946425539078	XM_038002802.1	phosphatidylinositol-4,5-bisphosphate 3-kinase catalytic subunit beta (PIK3CB), transcript variant X6, mRNA
XM-005072781.4	-2,28069400859527	-0,0909206603894346	15,7615518517827	0,00078830090394595	0,0282946425539078	XM_005072781.4	dishevelled binding antagonist of beta catenin 1 (Dact1), transcript variant X2, mRNA
XM-040755386.1	-0,417899481491702	4,74263080953335	15,7605786480446	0,000788524099856295	0,0282946425539078	XM_040755386.1	YME1 like 1 ATPase (Yme1l1), transcript variant X1, mRNA
XM-008019660.2	-0,790217807536269	7,65460217000485	23,4875276630976	0,000789621223828877	0,0283156119900818	XM_008019660.2	solute carrier family 25 member 6 (SLC25A6), mRNA
XM-008000396.2	-1,87515720234954	-1,66078893388245	23,480386937154	0,000790458768341139	0,0283258322549301	XM_008000396.2	primase and DNA directed polymerase (PRIMPOL), transcript variant X6, mRNA
XM-040740427.1	3,99686085393194	-1,05674203747505	15,7500984558257	0,000790932082737618	0,0283258322549301	XM_040740427.1	Kell metallo-endopeptidase (Kell blood group) (Kel), mRNA
XR-005241872.1	-0,988148623623189	0,0471275175753879	23,4615931836694	0,000792668267611745	0,0283696127093914	XR_005241872.1	uncharacterized LOC119625767 (LOC119625767), misc_RNA
XM-038004575.1	-0,830368690275579	0,530742470815319	23,4528914850932	0,00079369382578604	0,0283709177967337	XM_038004575.1	solute carrier family 25 member 40 (SLC25A40), transcript variant X3, mRNA
XM-021232247.2	0,569501964398249	4,94790650054509	15,737859498725	0,000793754484664556	0,0283709177967337	XM_021232247.2	cAMP responsive element binding protein 3 (Creb3), transcript variant X2, mRNA
XM-005065805.4	2,62204619585662	5,13835048017477	15,7357332106997	0,000794245960338809	0,0283709177967337	XM_005065805.4	cellular communication network factor 2 (Ccn2), mRNA
XM-007960068.2	0,990353183801139	0,653289481485171	23,4336380084224	0,000795968714878444	0,0284140764773414	XM_007960068.2	beta 3-glucosyltransferase (B3GLCT), transcript variant X2, mRNA
XM-007976960.2	1,2322758804548	3,50514583073589	23,4219022209789	0,000797359234447815	0,0284453271079755	XM_007976960.2	adenosine deaminase RNA specific (ADAR), transcript variant X3, mRNA
XM-037994352.1	-0,938514246581447	1,66722062667817	23,4006841725781	0,000799880752642267	0,0285033295992772	XM_037994352.1	Rho/Rac guanine nucleotide exchange factor 18 (ARHGEF18), transcript variant X5, mRNA
XM-038006659.1	-1,07358900580862	2,76138017223287	23,3955819107708	0,000800488539344044	0,0285033295992772	XM_038006659.1	hydroxyacyl-CoA dehydrogenase trifunctional multienzyme complex subunit beta (HADHB), transcript variant X3, mRNA
XM-008003520.2	-1,47688173612364	-0,261765487357691	23,3952043258052	0,000800533539918858	0,0285033295992772	XM_008003520.2	zinc finger protein 385A (ZNF385A), transcript variant X3, mRNA
XM-040749153.1	-0,581783932147701	4,81220448691744	15,7023971252194	0,000801995585909529	0,028522738967597	XM_040749153.1	pre-mRNA processing factor 8 (Prpf8), transcript variant X1, mRNA
XM-008010800.2	2,09876609988313	3,02854351141949	23,3802400392467	0,000802319457368967	0,028522738967597	XM_008010800.2	helicase with zinc finger 2 (HELZ2), transcript variant X2, mRNA
XM-013120867.3	-1,9303353396821	2,82750199392359	15,6996918755275	0,000802628139135988	0,028522738967597	XM_013120867.3	G protein-coupled receptor 34 (Gpr34), transcript variant X1, mRNA
XM-037993965.1	0,651157138810207	4,69086032645647	23,3705314384785	0,000803480719091045	0,028523946340131	XM_037993965.1	small integral membrane protein 26 (SMIM26), transcript variant X1, mRNA
XM-040758007.1	-0,359047530318901	3,68621626034609	19,7428752487347	0,000803914849806409	0,028523946340131	XM_040758007.1	WD repeat domain 33 (Wdr33), transcript variant X1, mRNA
XR-005238998.1	1,87044671516336	-0,525740398792868	23,3644292529785	0,000804211655287267	0,028523946340131	XR_005238998.1	torsin family 1 member B (TOR1B), transcript variant X2, misc_RNA
XM-040757860.1	-0,831237991615626	1,69292258339168	15,6769430378941	0,000807969288989341	0,0286336130556009	XM_040757860.1	impact RWD domain protein (Impact), transcript variant X4, mRNA
XM-013116867.3	1,82841661643773	0,199971987281429	15,6753676481259	0,000808340626424776	0,0286336130556009	XM_013116867.3	chromosome unknown C3orf52 homolog (CUNH3orf52), transcript variant X1, mRNA
XM-005075164.4	-0,502623706913075	2,55433262348145	15,6699191826193	0,000809626350538248	0,028660772809054	XM_005075164.4	chloride voltage-gated channel 3 (Clcn3), transcript variant X4, mRNA
XM-005075886.4	3,8833386805393	1,24411482938332	15,6667076038706	0,000810385277195972	0,0286692610812751	XM_005075886.4	homeobox B2 (Hoxb2), mRNA
XM-005069552.4	2,27182962611459	1,42427058397572	15,6527970389748	0,000813681587711322	0,0287527882004292	XM_005069552.4	calcium and integrin binding family member 2 (Cib2), mRNA
XM-040746300.1	-1,34284437784728	0,227114868161939	15,6520278720411	0,000813864285852513	0,0287527882004292	XM_040746300.1	amyloid beta precursor protein binding family A member 1 (Apba1), transcript variant X4, mRNA
XM-037988525.1	-1,40331219655225	-1,3999876139124	23,2794365574787	0,000814476669660544	0,0287527882004292	XM_037988525.1	methylcrotonoyl-CoA carboxylase 1 (MCCC1), transcript variant X10, mRNA
XM-007980828.2	-1,27449351513917	1,29796419967426	23,2765428890845	0,000814828942736341	0,0287527882004292	XM_007980828.2	potassium voltage-gated channel subfamily A regulatory beta subunit 2 (KCNAB2), transcript variant X5, mRNA
XM-005077178.4	1,17874001364853	1,00624189022548	15,6413081201599	0,000816415255139614	0,0287903678479119	XM_005077178.4	macrophage immunometabolism regulator (Macir), transcript variant X1, mRNA
XM-005078162.4	-1,02064520612857	3,47042754007068	15,632626767989	0,000818487640156	0,0288450296362316	XM_005078162.4	AKT serine/threonine kinase 3 (Akt3), mRNA
XM-037988520.1	-2,00696344107864	1,67765293521856	23,2368698065091	0,000819677407153573	0,0288685364366383	XM_037988520.1	UDP-GlcNAc:betaGal beta-1,3-N-acetylglucosaminyltransferase 5 (B3GNT5), transcript variant X2, mRNA
XM-005087652.3	3,05157056895758	1,10724139988525	15,6249471794286	0,000820325745692239	0,0288729566476152	XM_005087652.3	necdin, MAGE family member (Ndn), mRNA
XM-005066351.4	-0,810190430491973	0,801845175181044	15,6032085954563	0,000825553704593574	0,0290384571862902	XM_005066351.4	glucose-fructose oxidoreductase domain containing 1 (Gfod1), transcript variant X1, mRNA
XM-007996504.2	-0,905998715203966	-0,518253445472536	23,1657477608061	0,000828457193723864	0,0291220369613028	XM_007996504.2	zinc finger protein 566 (ZNF566), transcript variant X1, mRNA
XM-005074183.4	-0,822411721799259	13,678382167748	15,5841977167442	0,000830155935746772	0,0291631879107377	XM_005074183.4	thymosin beta 4 X-linked (Tmsb4x), transcript variant X1, mRNA
XM-013126038.3	1,78127543388872	6,80331513582546	15,5801612009898	0,000831136765697274	0,0291790824849754	XM_013126038.3	GTPase IMAP family member 9 (LOC101835218), mRNA
XM-007963252.2	-0,82522024459962	1,50610036266519	23,1346309496458	0,0008323343242468	0,0291996859885304	XM_007963252.2	cell division cycle and apoptosis regulator 1 (CCAR1), transcript variant X7, mRNA
NM-001281585.1	-2,71882188547715	6,45207662902189	15,5730799497831	0,000832860536690485	0,0291996859885304	NM_001281585.1	acyl-CoA desaturase 1-like (LOC101834849), mRNA
XM-005083078.4	-0,995094184359276	5,28476340921587	15,5711082133869	0,000833341216127764	0,0291996859885304	XM_005083078.4	glutathione S-transferase kappa 1 (Gstk1), mRNA
XM-007986291.2	1,38528502717585	2,80858030888858	23,1226050720157	0,000833838635446771	0,0291996859885304	XM_007986291.2	interferon regulatory factor 9 (IRF9), transcript variant X1, mRNA
XM-021235258.2	2,04602689139805	0,749140144564938	15,5635132271439	0,000835195632601203	0,0292258694934886	XM_021235258.2	fucosyltransferase 4 (Fut4), mRNA
XM-005078066.4	0,369649691561494	2,38246982473792	15,5616764556428	0,000835644790855761	0,0292258694934886	XM_005078066.4	GRIP and coiled-coil domain containing 1 (Gcc1), transcript variant X2, mRNA
XM-021225001.2	1,5206430669966	2,99295055960702	15,558814457612	0,000836345188162506	0,0292318523234723	XM_021225001.2	Fas cell surface death receptor (Fas), transcript variant X2, mRNA
XM-040740161.1	2,95820989058448	-0,0551965550860351	15,5528483253203	0,000837807330968657	0,0292644351963397	XM_040740161.1	protogenin (Prtg), mRNA
XM-040744710.1	-0,605587547263769	2,80986702207443	15,5466945341794	0,000839318431490264	0,0292848401370414	XM_040744710.1	myotubularin 1 (Mtm1), transcript variant X1, mRNA
XM-040749608.1	0,918947549475524	2,38862469879096	15,5461508361943	0,000839452084907588	0,0292848401370414	XM_040749608.1	MLLT6, PHD finger containing (Mllt6), transcript variant X1, mRNA
XM-038004893.1	-3,53398579311258	-1,82674305850485	23,0395652378975	0,000844316574973185	0,029435946045656	XM_038004893.1	teneurin transmembrane protein 4 (TENM4), transcript variant X8, mRNA
XM-005067045.4	-0,585844914837312	3,86233251429737	15,5217369571716	0,000845477944642707	0,0294578384952359	XM_005067045.4	malonyl-CoA-acyl carrier protein transacylase (Mcat), mRNA
XM-007968542.2	-0,922854067342566	0,312168119502659	23,0243935345751	0,000846248157892383	0,0294660833994004	XM_007968542.2	structural maintenance of chromosomes 2 (SMC2), transcript variant X2, mRNA
XM-038007479.1	-0,700014798736876	2,30142678015909	23,0125964837555	0,000847753803829212	0,0294864745223282	XM_038007479.1	MFNG O-fucosylpeptide 3-beta-N-acetylglucosaminyltransferase (MFNG), transcript variant X3, mRNA
XM-005070954.4	-0,460625386128613	12,1147881814485	15,5119715194431	0,000847901664882247	0,0294864745223282	XM_005070954.4	tumor protein, translationally-controlled 1 (Tpt1), mRNA
XM-038000943.1	-0,695834941428052	1,41987638859463	22,9891099322985	0,000850761058103211	0,0295670695316838	XM_038000943.1	ethylmalonyl-CoA decarboxylase 1 (ECHDC1), transcript variant X5, mRNA
XM-007984770.2	1,90227686061169	0,27643982647402	22,9849891064702	0,000851290028889201	0,0295670695316838	XM_007984770.2	abhydrolase domain containing 6, acylglycerol lipase (ABHD6), transcript variant X2, mRNA
XM-007986292.2	1,38830628532391	2,76471860150689	22,9232084123108	0,000859268567393079	0,0298131073563203	XM_007986292.2	interferon regulatory factor 9 (IRF9), transcript variant X2, mRNA
XM-040736861.1	1,77481514078424	2,79763493038033	15,4658485058086	0,00085945362362853	0,0298131073563203	XM_040736861.1	GTPase, IMAP family member 8 (Gimap8), transcript variant X1, mRNA
XM-005082163.4	0,645157375947875	4,81648612510095	15,4554492656717	0,000862082236012201	0,0298855175150896	XM_005082163.4	small nuclear RNA activating complex polypeptide 3 (Snapc3), mRNA
XM-005086635.4	0,390714513128548	6,86358059024866	15,4510525882619	0,000863196260528738	0,0298929273147646	XM_005086635.4	Janus kinase 1 (Jak1), transcript variant X1, mRNA
XM-040736982.1	-1,25745502636329	6,13880701978412	15,4503336076233	0,000863378586611791	0,0298929273147646	XM_040736982.1	complement C3b/C4b receptor 1 like (Cr1l), transcript variant X1, mRNA
XM-005082344.4	3,56847510050664	-0,558461990058802	15,4440745197922	0,000864967630490035	0,029929180718159	XM_005082344.4	exo/endonuclease G (Exog), transcript variant X1, mRNA
XM-037985392.1	-1,44341156823053	1,42525922975558	22,8731864826139	0,000865795092794602	0,0299390533528423	XM_037985392.1	phosphoenolpyruvate carboxykinase 2, mitochondrial (PCK2), transcript variant X3, mRNA
XM-007988962.2	-0,908674313288116	0,18331831179286	22,8684325251433	0,000866418481913074	0,0299418612297669	XM_007988962.2	neuron navigator 1 (NAV1), transcript variant X5, mRNA
XM-013124975.3	-0,594703131031427	5,12102621944087	15,4290066541041	0,00086880633380019	0,0300056041136846	XM_013124975.3	RP2 activator of ARL3 GTPase (Rp2), transcript variant X1, mRNA
XM-037989588.1	-1,18128261043395	-0,514495152785599	22,8426417087826	0,000869809954022386	0,0300139407731388	XM_037989588.1	2,4-dienoyl-CoA reductase 2 (DECR2), transcript variant X2, mRNA
XM-040751674.1	-0,856636978443163	3,13972826538233	15,4238096214157	0,000870134709144488	0,0300139407731388	XM_040751674.1	kynurenine aminotransferase 3 (Kyat3), mRNA
XM-005086860.4	1,34325119701123	7,78932050297272	15,4064976052637	0,000874575964990721	0,0301341151720401	XM_005086860.4	proteasome 20S subunit beta 9 (Psmb9), transcript variant X1, mRNA
XM-037986167.1	-0,977967687537952	0,351519589611196	22,8055932831701	0,000874710028624878	0,0301341151720401	XM_037986167.1	neuron navigator 1 (NAV1), transcript variant X7, mRNA
XM-037992463.1	2,81106030487878	-1,09307743575042	22,798142422237	0,000875699531169248	0,0301493958287348	XM_037992463.1	hematopoietic SH2 domain containing (HSH2D), transcript variant X3, mRNA
XM-038008610.1	-0,777312218396679	0,983402206364014	22,7762093662278	0,000878620217949716	0,0302311046205951	XM_038008610.1	NEDD4 binding protein 2 (N4BP2), transcript variant X1, mRNA
XM-040745855.1	1,48847825511042	2,78462110855923	15,379954144967	0,000881434326620405	0,0302895748268331	XM_040745855.1	midkine (Mdk), transcript variant X2, mRNA
XM-007977861.2	-1,3775693252944	1,55817634237365	22,7544687427945	0,000881526952602002	0,0302895748268331	XM_007977861.2	sorting nexin 7 (SNX7), transcript variant X2, mRNA
XM-005079919.4	-0,616219285819355	9,81245121444811	15,373281625276	0,000883167745864487	0,0302895748268331	XM_005079919.4	actin related protein 2/3 complex subunit 1B (Arpc1b), mRNA
XM-008007128.2	-0,683653376069746	1,40584042623036	22,7418802011583	0,000883215382798186	0,0302895748268331	XM_008007128.2	ethylmalonyl-CoA decarboxylase 1 (ECHDC1), transcript variant X7, mRNA
XM-021231463.2	-1,02238039101229	7,28208808507562	15,3729640012034	0,00088325035389293	0,0302895748268331	XM_021231463.2	catalase (Cat), mRNA
XM-007985005.2	-2,63964287270599	-1,95796742412502	22,73893867792	0,000883610478162177	0,0302895748268331	XM_007985005.2	PDZ domain containing ring finger 3 (PDZRN3), transcript variant X2, mRNA
XM-007966946.2	-1,12857179142505	2,56122467036373	22,6895520459847	0,00089027605942294	0,0304963110856482	XM_007966946.2	nuclear receptor interacting protein 1 (NRIP1), transcript variant X1, mRNA
XM-040757302.1	3,2772392584873	0,854232389912588	15,9740855448015	0,000890745867397336	0,0304963110856482	XM_040757302.1	FERM domain containing 3 (Frmd3), transcript variant X1, mRNA
XM-021229557.2	2,83490344018921	3,48997857842231	15,341846348144	0,000891385125125109	0,0304992888165483	XM_021229557.2	toll like receptor 7 (Tlr7), transcript variant X1, mRNA
XM-005074958.4	-0,900803607858106	1,9733379617488	15,3354819828893	0,000893059101112589	0,0305376444581063	XM_005074958.4	NCK interacting protein with SH3 domain (Nckipsd), mRNA
XM-005071495.4	-0,501799324041247	4,90682933691539	15,3205273954696	0,000897006229453034	0,030635867789213	XM_005071495.4	ADP-ribosylarginine hydrolase (Adprh), mRNA
XM-008008737.2	-0,715899008165996	1,01186914024332	22,6398850851693	0,000897041109212614	0,030635867789213	XM_008008737.2	eukaryotic translation initiation factor 2A (EIF2A), transcript variant X4, mRNA
XM-040733282.1	0,788693771940212	1,75591891707789	15,3131266845725	0,000898966726820016	0,0306824600635309	XM_040733282.1	FA complementation group F (Fancf), transcript variant X6, mRNA
XM-038005227.1	-0,820255801009265	0,148004808596726	22,6218207294319	0,000899517082296163	0,0306824600635309	XM_038005227.1	ALG9 alpha-1,2-mannosyltransferase (ALG9), transcript variant X3, mRNA
XM-007962049.2	-1,44536446237115	-0,371317788948455	22,6177791933833	0,000900072166140086	0,0306824600635309	XM_007962049.2	frizzled class receptor 3 (FZD3), transcript variant X1, mRNA
XM-040749270.1	-0,497810750952177	2,11853692650883	15,3040555522026	0,000901376208482392	0,0306908369455472	XM_040749270.1	ras homolog family member T1 (Rhot1), transcript variant X2, mRNA
XM-013114274.3	2,73272417139819	1,66756963638603	15,3038555786906	0,000901429406158148	0,0306908369455472	XM_013114274.3	laminin subunit gamma 2 (Lamc2), transcript variant X2, mRNA
XM-005085175.4	1,27360484814986	0,662382575360113	15,295480365789	0,000903660537338599	0,0307286292559688	XM_005085175.4	cAMP responsive element modulator (Crem), transcript variant X4, mRNA
XM-037988916.1	6,05406678125949	-1,25442675058438	22,5865024555712	0,000904381946689152	0,0307286292559688	XM_037988916.1	C-X-C motif chemokine ligand 11 (CXCL11), transcript variant X2, mRNA
XM-005068947.4	-0,692780549315763	6,43351918602442	15,2921050943687	0,000904561428562157	0,0307286292559688	XM_005068947.4	zinc finger E-box binding homeobox 2 (Zeb2), transcript variant X1, mRNA
XM-021226848.2	0,81990414177065	3,51332047105349	15,2913423140058	0,000904765159535804	0,0307286292559688	XM_021226848.2	tetraspanin 3 (Tspan3), transcript variant X2, mRNA
XM-040734114.1	3,85822080026603	3,89281778704071	15,2809288156706	0,000907551591142346	0,0307706265659396	XM_040734114.1	leukocyte immunoglobulin-like receptor subfamily A member 5 (LOC106022329), transcript variant X1, mRNA
XM-038010146.1	-0,764889724194119	0,852971261812598	22,5628719030482	0,000907654734582705	0,0307706265659396	XM_038010146.1	ADP dependent glucokinase (ADPGK), transcript variant X7, mRNA
XM-005072752.4	0,478960548379558	4,21147895350369	15,2793192452766	0,000907983125869393	0,0307706265659396	XM_005072752.4	MYC associated factor X (Max), transcript variant X2, mRNA
XM-013119363.3	-1,32460223333115	3,08765515413214	15,2783969414458	0,000908230503087091	0,0307706265659396	XM_013119363.3	dpy-19 like C-mannosyltransferase 1 (Dpy19l1), transcript variant X1, mRNA
XM-007995321.2	-2,62353835306299	1,26067276563494	22,5422866557053	0,000910517472310743	0,030829194905511	XM_007995321.2	outer dynein arm docking complex subunit 3 (ODAD3), transcript variant X2, mRNA
XR-005239712.1	-1,25514055691986	2,0987346665874	22,5323979578423	0,000911896563484276	0,0308556844074628	XR_005239712.1	uncharacterized LOC119623490 (LOC119623490), ncRNA
XM-040750855.1	-0,946677002719041	2,3565691848033	15,2615451117985	0,000912763616656182	0,0308556844074628	XM_040750855.1	HSPB1 associated protein 1 (Hspbap1), transcript variant X1, mRNA
XM-005081959.4	1,76457552859988	3,3391241979875	15,2607577390807	0,000912976030743774	0,0308556844074628	XM_005081959.4	tetraspanin 5 (Tspan5), mRNA
XM-013115063.3	1,80557321631954	-0,600764206520156	15,2576898146215	0,000913804205074926	0,0308647849670078	XM_013115063.3	Ras and Rab interactor 1 (Rin1), transcript variant X1, mRNA
XM-005083655.4	0,529894313426505	4,77058303284006	15,2529570735343	0,000915083423179508	0,0308890996098198	XM_005083655.4	DNL-type zinc finger (Dnlz), transcript variant X1, mRNA
XM-007971962.2	-1,97509091908817	1,66630449091629	22,500020360508	0,000916429757255868	0,0309156486956005	XM_007971962.2	UDP-GlcNAc:betaGal beta-1,3-N-acetylglucosaminyltransferase 5 (B3GNT5), transcript variant X1, mRNA
XM-040734379.1	-0,490892205186678	3,53189091443521	15,232655811963	0,000920593230329753	0,031023727166041	XM_040734379.1	sirtuin 2 (Sirt2), transcript variant X1, mRNA
XM-005084984.4	4,5582374144463	5,46640040911898	15,2320541702103	0,000920757077088606	0,031023727166041	XM_005084984.4	matrix metallopeptidase 9 (Mmp9), mRNA
XM-040734899.1	-1,11088583140217	2,29777850278136	15,2261181938933	0,000922375371089839	0,0310593033494301	XM_040734899.1	acyl-CoA thioesterase 7 (Acot7), transcript variant X2, mRNA
XM-040732899.1	0,785549835479991	5,63509143220991	15,2187719171531	0,00092438251301274	0,0311079219369991	XM_040732899.1	prefoldin subunit 4 (Pfdn4), transcript variant X2, mRNA
XR-001196315.3	-1,17355078317459	4,40141922102486	15,2141452529347	0,000925649088779128	0,0311315744693901	XR_001196315.3	uncharacterized LOC106020927 (LOC106020927), ncRNA
XM-037996987.1	-1,4680890494972	-0,261534843137376	22,4295129715855	0,000926396487505818	0,0311322306371345	XM_037996987.1	zinc finger protein 385A (ZNF385A), transcript variant X4, mRNA
XM-038002730.1	-0,716975235463145	0,935337245869592	22,4241720862059	0,00092715680623434	0,0311322306371345	XM_038002730.1	eukaryotic translation initiation factor 2A (EIF2A), transcript variant X6, mRNA
XM-007987684.2	6,33347703613367	10,8692986093524	22,4210728397481	0,000927598356513908	0,0311322306371345	XM_007987684.2	interferon alpha inducible protein 27 (IFI27), transcript variant X2, mRNA
XM-040734901.1	-1,09461042151344	2,25004190697512	15,205854374732	0,000927923577225906	0,0311322306371345	XM_040734901.1	acyl-CoA thioesterase 7 (Acot7), transcript variant X4, mRNA
XM-007963251.2	-0,809079643054284	1,53432658356945	22,40998870373	0,000929179605256664	0,0311554429390978	XM_007963251.2	cell division cycle and apoptosis regulator 1 (CCAR1), transcript variant X6, mRNA
XM-040749754.1	-0,94300392714576	6,9556906373478	15,1927096059599	0,000931542366647115	0,0311831463660596	XM_040749754.1	vesicle amine transport 1 (Vat1), mRNA
XM-005073444.4	-0,756841984583282	6,23345155668218	15,192652167259	0,000931558213948086	0,0311831463660596	XM_005073444.4	chromosome unknown C1orf53 homolog (CUNH1orf53), mRNA
XM-040750061.1	-0,936507773664025	0,904391506546252	15,1921389204827	0,00093169983166736	0,0311831463660596	XM_040750061.1	small integral membrane protein 6 (Smim6), transcript variant X1, mRNA
XM-040746004.1	-0,688660838554525	3,58049052895844	15,1746857893516	0,00093652981772348	0,031311586640099	XM_040746004.1	solute carrier family 12 member 6 (Slc12a6), transcript variant X1, mRNA
XM-007976393.2	-0,814832806799732	4,1489663618157	22,3577825879677	0,000936671395216636	0,031311586640099	XM_007976393.2	succinate dehydrogenase complex subunit C (SDHC), transcript variant X1, mRNA
XM-021234222.2	-0,779572974207397	1,56548839285026	15,1708980783852	0,000937581690230766	0,0313134384697343	XM_021234222.2	anoctamin 10 (Ano10), transcript variant X3, mRNA
XR-005241888.1	-3,25610952492035	-1,20046778641945	22,3467545629229	0,000938263326647201	0,0313134384697343	XR_005241888.1	uncharacterized LOC103241530 (LOC103241530), ncRNA
XM-005067560.4	-0,575667546822094	7,2368488833	15,1678544684884	0,000938427869538793	0,0313134384697343	XM_005067560.4	trafficking protein particle complex subunit 1 (Trappc1), mRNA
XM-005072780.4	-2,2962812601433	-0,0393378279144485	15,1617309654062	0,000940132880677532	0,0313428912843639	XM_005072780.4	dishevelled binding antagonist of beta catenin 1 (Dact1), transcript variant X1, mRNA
XM-007960645.2	0,628329525379433	2,09948737984155	22,3316734344258	0,000940445655117176	0,0313428912843639	XM_007960645.2	ORC ubiquitin ligase 1 (OBI1), transcript variant X1, mRNA
XM-037986166.1	-0,969872569185499	0,349014683786241	22,3260210085057	0,000941265181172112	0,0313512836942393	XM_037986166.1	neuron navigator 1 (NAV1), transcript variant X6, mRNA
XM-005067049.4	-2,27686138785186	-0,552106943115936	19,4678346996205	0,000943343055992391	0,0313908855581452	XM_005067049.4	patatin like phospholipase domain containing 3 (Pnpla3), transcript variant X1, mRNA
XM-040756402.1	-0,40716323219546	5,78784778372469	15,1493488805345	0,000943591011634814	0,0313908855581452	XM_040756402.1	AT-rich interaction domain 1A (Arid1a), mRNA
XM-005071807.4	-0,617253860160145	4,65270478425321	15,1363536353608	0,00094723555529595	0,0314931585223742	XM_005071807.4	VPS41 subunit of HOPS complex (Vps41), mRNA
XM-005074006.4	-0,6630065717193	1,17641067123166	15,1289617103053	0,000949315593970041	0,0315200361872257	XM_005074006.4	family with sequence similarity 168 member A (Fam168a), transcript variant X1, mRNA
XM-013117245.3	2,41600490067514	1,2388039939002	15,127748759157	0,000949657393522347	0,0315200361872257	XM_013117245.3	BLK proto-oncogene, Src family tyrosine kinase (Blk), transcript variant X1, mRNA
XM-005067123.4	-1,75677559572419	-1,13814403109213	15,1266453648824	0,000949968439307411	0,0315200361872257	XM_005067123.4	kinesin family member 21A (Kif21a), transcript variant X17, mRNA
XM-040739111.1	-1,05483615586917	8,46842125367934	15,1253737856713	0,000950327036283696	0,0315200361872257	XM_040739111.1	glutathione peroxidase 4 (Gpx4), transcript variant X1, mRNA
XM-013122611.3	-0,676741405539036	2,91523120978514	15,1201645025227	0,000951797668540141	0,031549621260253	XM_013122611.3	3'-phosphoadenosine 5'-phosphosulfate synthase 1 (Papss1), transcript variant X1, mRNA
XM-013117915.3	-1,37403821636538	1,59581980833641	15,118169200958	0,000952361629741447	0,031549621260253	XM_013117915.3	zinc finger DHHC-type containing 1 (Zdhhc1), transcript variant X1, mRNA
XM-037989583.1	4,79554432964254	5,24753684229672	22,2116645155315	0,000958032990832351	0,0316923076519154	XM_037989583.1	placenta associated 8 (PLAC8), transcript variant X8, mRNA
XM-021232880.2	1,01127742678468	1,30984658903735	15,0975547130598	0,000958209927959051	0,0316923076519154	XM_021232880.2	SLIT-ROBO Rho GTPase activating protein 2 (Srgap2), transcript variant X7, mRNA
XM-005067395.4	1,61764731241658	3,1044154358704	15,0969206437883	0,000958390442175481	0,0316923076519154	XM_005067395.4	solute carrier family 43 member 2 (Slc43a2), transcript variant X1, mRNA
XM-021224914.2	0,742063503915487	2,65990143064949	15,0891586159917	0,000960603283384055	0,0317453599566104	XM_021224914.2	polycomb group ring finger 5 (Pcgf5), transcript variant X4, mRNA
XM-007986271.2	-1,4455179839183	1,42009593576527	22,1894270465688	0,000961335585294678	0,0317453599566104	XM_007986271.2	phosphoenolpyruvate carboxykinase 2, mitochondrial (PCK2), transcript variant X2, mRNA
XM-005086302.4	1,13402440782638	2,94214364755593	15,0833062605934	0,000962275448422583	0,0317453599566104	XM_005086302.4	outer mitochondrial membrane lipid metabolism regulator OPA3 (Opa3), transcript variant X2, mRNA
XM-040734380.1	-0,507921251855139	3,50732352543644	15,0832408442125	0,000962294157746012	0,0317453599566104	XM_040734380.1	sirtuin 2 (Sirt2), transcript variant X2, mRNA
XM-007960398.2	-0,582296650343422	1,10231172488152	22,1758081284095	0,000963365019032476	0,0317617133200295	XM_007960398.2	SET domain bifurcated histone lysine methyltransferase 2 (SETDB2), transcript variant X1, mRNA
XM-040746098.1	0,389451802031333	3,41695978582904	15,0759114756622	0,00096439293874866	0,0317619814744162	XM_040746098.1	transmembrane protein 87A (Tmem87a), transcript variant X1, mRNA
XM-040729731.1	0,603223327408381	3,00220625507539	15,0754562922256	0,000964523448728742	0,0317619814744162	XM_040729731.1	kelch like ECH associated protein 1 (Keap1), transcript variant X1, mRNA
XM-005067103.4	1,01781531956702	4,29312869877805	15,0713578194925	0,000965699442745302	0,0317817556770957	XM_005067103.4	choline kinase beta (Chkb), mRNA
XM-040743991.1	-1,09406507803942	-0,982875534890134	15,0652557871324	0,000967453272404739	0,031809623422242	XM_040743991.1	6-phosphofructo-2-kinase/fructose-2,6-biphosphatase 1 (Pfkfb1), transcript variant X1, mRNA
XM-005074461.4	-1,47391980683992	5,08516838629683	15,0644044726255	0,000967698235357209	0,031809623422242	XM_005074461.4	family with sequence similarity 210 member B (Fam210b), mRNA
XM-013110208.3	0,723009425762552	3,79884761103014	15,0422343945805	0,0009741018673141	0,0320010716957489	XM_013110208.3	nuclear receptor coactivator 7 (Ncoa7), transcript variant X2, mRNA
XM-040757629.1	-0,685950956011526	2,12868185793756	15,0391481882325	0,00097499700829063	0,0320114356634017	XM_040757629.1	anaphase promoting complex subunit 15 (Anapc15), transcript variant X2, mRNA
XM-013122598.3	2,06392228147018	1,51487421223363	15,0300864036066	0,000977630612134495	0,0320788312088624	XM_013122598.3	potassium two pore domain channel subfamily K member 1 (Kcnk1), transcript variant X2, mRNA
XM-040749016.1	-1,30009260630287	1,3375977210444	15,027581890472	0,000978359882281007	0,0320836972322365	XM_040749016.1	misshapen like kinase 1 (Mink1), transcript variant X1, mRNA
XM-008008736.2	-0,709154549403391	1,08445642000848	22,0671580995096	0,000979743169898748	0,0321099921747706	XM_008008736.2	eukaryotic translation initiation factor 2A (EIF2A), transcript variant X3, mRNA
XM-005066375.4	-0,575891911889747	3,79143325439342	15,0165492351667	0,000981579582099955	0,0321510977709893	XM_005066375.4	RIO kinase 1 (Riok1), transcript variant X2, mRNA
XM-007984397.2	4,98509778699939	3,93448690196361	22,0445634458865	0,000983191462378646	0,0321684834220045	XM_007984397.2	interferon regulatory factor 7 (IRF7), transcript variant X4, mRNA
XM-007977542.2	1,82557295906533	2,19717183265036	22,0440147305919	0,000983275387808628	0,0321684834220045	XM_007977542.2	ras homolog family member C (RHOC), transcript variant X3, mRNA
XM-013111390.3	1,03603997097731	1,20023910099975	15,0058909700375	0,000984701176521955	0,0321960555193892	XM_013111390.3	polypeptide N-acetylgalactosaminyltransferase 6 (Galnt6), transcript variant X1, mRNA
XM-040733249.1	-0,640270171136198	2,82759069396556	15,0020209957833	0,000985837336277735	0,0322141308039063	XM_040733249.1	coiled-coil domain containing 88A (Ccdc88a), transcript variant X3, mRNA
XM-005078552.4	0,596433711910455	3,00014368264557	14,9989360055876	0,000986744078454954	0,0322246924829074	XM_005078552.4	kelch like ECH associated protein 1 (Keap1), transcript variant X2, mRNA
XM-005071621.3	2,08383023557594	1,04532292010084	16,4042651116302	0,000988588245234427	0,0322658376210555	XM_005071621.3	nmrA-like family domain-containing protein 1 (LOC101826879), mRNA
XM-005064554.4	1,57841123418759	2,93182547016704	14,9866608474545	0,000990361166272303	0,032283756165258	XM_005064554.4	midkine (Mdk), transcript variant X1, mRNA
XM-007990735.2	-0,568513995132879	3,41788115680904	21,994811775398	0,000990836396896534	0,032283756165258	XM_007990735.2	heterogeneous nuclear ribonucleoprotein C (HNRNPC), transcript variant X12, mRNA
XM-013120128.3	-1,58169055866073	2,03838437625278	14,9848668158351	0,000990891038318707	0,032283756165258	XM_013120128.3	interferon lambda receptor 1 (Ifnlr1), mRNA
XM-038008684.1	2,5560928752787	-1,60186397353563	21,9856741333415	0,000992248334603693	0,0323089162913646	XM_038008684.1	uncharacterized LOC119627726 (LOC119627726), transcript variant X1, mRNA
XM-007971531.2	1,87295586977423	-1,16584984910908	21,9633626017171	0,000995706158733917	0,0323842982778524	XM_007971531.2	ArfGAP with SH3 domain, ankyrin repeat and PH domain 2 (ASAP2), transcript variant X7, mRNA
XM-037994183.1	-1,78726826730738	-1,47891815997339	21,9631688740166	0,000995736246483294	0,0323842982778524	XM_037994183.1	primase and DNA directed polymerase (PRIMPOL), transcript variant X8, mRNA
XM-040728744.1	1,09179149209913	3,69576820967393	14,9664445392491	0,000996350321289929	0,0323851972589259	XM_040728744.1	cyclin dependent kinase 6 (Cdk6), mRNA
XM-005084879.4	3,35134434938984	0,647761368327495	14,9634391036298	0,000997244114667214	0,0323951817578719	XM_005084879.4	protein kinase C and casein kinase substrate in neurons 1 (Pacsin1), transcript variant X1, mRNA
XM-008013188.2	-1,0742315893895	-0,762105007838476	21,9464535903088	0,000998336448205441	0,0324116002443841	XM_008013188.2	endonuclease V (LOC103243694), transcript variant X3, mRNA
XM-008016558.2	-1,81156953566288	1,2927585865281	21,941749274446	0,000999069729096521	0,0324163494239872	XM_008016558.2	family with sequence similarity 214 member A (FAM214A), transcript variant X3, mRNA
XM-040728450.1	-1,66458963018904	3,14301164897338	14,9520164948496	0,00100064922541956	0,0324485336609337	XM_040728450.1	homeodomain interacting protein kinase 2 (Hipk2), transcript variant X3, mRNA
XM-005084715.4	-0,861513224952144	2,10076759524268	14,943198246745	0,00100328678270007	0,0324842192590231	XM_005084715.4	glycogen synthase 1 (Gys1), transcript variant X1, mRNA
XM-005070310.4	0,649197739999243	5,77319207144051	14,942962909101	0,00100335727817359	0,0324842192590231	XM_005070310.4	DEAD-box helicase 18 (Ddx18), mRNA
XM-040753730.1	-0,590385964405858	3,91006861774866	14,9424385201236	0,00100351437881887	0,0324842192590231	XM_040753730.1	poly(rC) binding protein 2 (Pcbp2), transcript variant X12, mRNA
XM-007972246.2	1,85004578021739	0,239835360085942	21,8856915152231	0,00100785818036493	0,0325775003786779	XM_007972246.2	glutathione S-transferase alpha 4 (GSTA4), mRNA
NM-001281884.1	-1,22994341933158	3,31496362669716	14,9278235370789	0,00100790383829677	0,0325775003786779	NM_001281884.1	lymphocyte antigen 75 (Ly75), mRNA
XM-005067628.4	-2,04815657949333	2,10537809504807	14,9269535499697	0,00100816580014415	0,0325775003786779	XM_005067628.4	leucine rich repeat containing 75A (Lrrc75a), mRNA
XM-007978211.2	3,88313527293138	0,626003735078689	21,878948407783	0,00100892164053655	0,0325828588754329	XM_007978211.2	nexilin F-actin binding protein (NEXN), transcript variant X1, mRNA
XM-040755325.1	1,17998696032412	5,12611091824466	14,9119879071635	0,00101268393872992	0,0326852471259037	XM_040755325.1	ras homolog family member U (Rhou), mRNA
XM-013123729.3	1,89532044582126	1,20520103750097	14,9008614901177	0,00101605755554492	0,0327749780650776	XM_013123729.3	N-acetyltransferase 14 (putative) (Nat14), transcript variant X2, mRNA
XM-008013843.2	1,60897618190816	-1,45373682940689	21,8240362183733	0,00101763277190629	0,0327818991285368	XM_008013843.2	serpin B6 (LOC103244151), transcript variant X1, mRNA
XM-008016555.2	-1,96420022270608	1,08427242754232	21,8138722537487	0,00101925515345285	0,0327818991285368	XM_008016555.2	family with sequence similarity 214 member A (FAM214A), transcript variant X1, mRNA
XM-021232069.2	0,596429324730255	3,01485264143294	14,8902636244705	0,00101928249647748	0,0327818991285368	XM_021232069.2	kelch like ECH associated protein 1 (Keap1), transcript variant X3, mRNA
XM-007971955.2	-1,38281162287429	-1,44892512212099	21,8092735979869	0,00101999022648228	0,0327818991285368	XM_007971955.2	methylcrotonoyl-CoA carboxylase 1 (MCCC1), transcript variant X5, mRNA
XM-008017595.2	-0,887557811350165	2,02178824078284	21,8082794732622	0,00102014921710363	0,0327818991285368	XM_008017595.2	NEDD4 binding protein 2 (N4BP2), transcript variant X3, mRNA
XM-038002728.1	-0,699593684126682	1,02739602873684	21,806176263992	0,0010204856830328	0,0327818991285368	XM_038002728.1	eukaryotic translation initiation factor 2A (EIF2A), transcript variant X5, mRNA
XM-007995048.2	-1,00378932418369	1,58915527726871	21,8036822106813	0,001020884849727	0,0327818991285368	XM_007995048.2	patatin like phospholipase domain containing 6 (PNPLA6), transcript variant X1, mRNA
XM-040742831.1	-1,4557728722156	5,01696840799383	14,8845657578718	0,00102102105064978	0,0327818991285368	XM_040742831.1	actinin alpha 1 (Actn1), transcript variant X1, mRNA
XM-013116717.3	1,4287150267082	2,10605258786641	14,8816783045367	0,00102190333558981	0,0327911620015175	XM_013116717.3	stathmin 3 (Stmn3), transcript variant X1, mRNA
XM-040735751.1	-1,22754589281999	1,99175434276741	14,8724963690952	0,00102471457108602	0,0328184893339444	XM_040735751.1	DDHD domain containing 1 (Ddhd1), transcript variant X2, mRNA
XM-008016251.2	-0,701799435752528	6,1911286076972	21,7791375773394	0,00102482327944408	0,0328184893339444	XM_008016251.2	tyrosine 3-monooxygenase/tryptophan 5-monooxygenase activation protein beta (YWHAB), transcript variant X1, mRNA
XM-005083919.4	-0,950558572499806	0,916969921742236	14,8708491400342	0,00102521980977812	0,0328184893339444	XM_005083919.4	exonuclease 5 (Exo5), transcript variant X2, mRNA
XM-007977541.2	1,84320696224793	2,20897001355049	21,7749634540459	0,00102549489213421	0,0328184893339444	XM_007977541.2	ras homolog family member C (RHOC), transcript variant X1, mRNA
XM-040744572.1	-0,700793043779604	1,43115726596755	14,8691985328363	0,00102572636155273	0,0328184893339444	XM_040744572.1	OCRL inositol polyphosphate-5-phosphatase (Ocrl), transcript variant X1, mRNA
XM-040738225.1	-1,19232631789716	5,71957474516326	14,8593334725169	0,00102875962046837	0,0328724092356338	XM_040738225.1	eukaryotic translation initiation factor 4B-like (LOC121136834), mRNA
XM-008007151.2	1,21202945552282	0,563821765697598	21,7529780939721	0,00102904114548332	0,0328724092356338	XM_008007151.2	nuclear receptor coactivator 7 (NCOA7), transcript variant X3, mRNA
XM-008016559.2	-1,83728229236703	1,2547878286205	21,7520116784923	0,00102919737013637	0,0328724092356338	XM_008016559.2	family with sequence similarity 214 member A (FAM214A), transcript variant X4, mRNA
XR-005240274.1	1,69086018272479	1,88737556634397	21,7383313433762	0,0010314119377153	0,0329240999123641	XR_005240274.1	absent in melanoma 2 (AIM2), transcript variant X3, misc_RNA
XM-013115221.3	-2,39970143412569	-0,0831009423808187	17,328961167505	0,00103615326787729	0,0330277543297572	XM_013115221.3	transmembrane protein 74B (Tmem74b), transcript variant X2, mRNA
XM-038001792.1	1,13484314957653	2,25251845007331	21,708008706425	0,00103634120459376	0,0330277543297572	XM_038001792.1	spermatogenesis associated serine rich 2 like (SPATS2L), transcript variant X10, mRNA
XM-005074543.4	1,41805133839952	2,11167641076375	14,8344551507515	0,00103645332198807	0,0330277543297572	XM_005074543.4	stathmin 3 (Stmn3), transcript variant X2, mRNA
XM-005067141.4	0,520154490095599	4,5996690360994	14,8292752566601	0,00103806322897478	0,0330399235132615	XM_005067141.4	twinfilin actin binding protein 1 (Twf1), transcript variant X1, mRNA
XM-040728448.1	-1,66354570181767	3,14624722195394	14,8285282555988	0,00103829562488095	0,0330399235132615	XM_040728448.1	homeodomain interacting protein kinase 2 (Hipk2), transcript variant X1, mRNA
XM-005070122.4	2,11088712907318	-0,160150037166054	14,8259480669355	0,00103909877861575	0,0330399235132615	XM_005070122.4	phospholipase C delta 3 (Plcd3), mRNA
XM-005087131.4	-1,40818562627705	-0,153491410070113	14,8255319735289	0,00103922836343864	0,0330399235132615	XM_005087131.4	transmembrane protein 52B (Tmem52b), mRNA
XM-038006925.1	-1,01767226196528	-0,474148190184722	21,675064119812	0,00104172914086929	0,0330881549855336	XM_038006925.1	ankyrin repeat and SOCS box containing 3 (ASB3), transcript variant X8, mRNA
XM-005075300.4	2,64818403537346	1,87293034252498	14,8153982809142	0,00104238985639829	0,0330881549855336	XM_005075300.4	fibroblast growth factor 9 (Fgf9), mRNA
NM-001281951.1	-1,04971771344226	-0,0567715508337958	14,8149085544797	0,00104254291023519	0,0330881549855336	NM_001281951.1	ectonucleoside triphosphate diphosphohydrolase 5 (inactive) (Entpd5), mRNA
XM-040755068.1	-0,55380153458329	4,31789491909886	14,8116488443887	0,00104356229984427	0,0330916759458684	XM_040755068.1	apoptotic peptidase activating factor 1 (Apaf1), transcript variant X1, mRNA
XM-021235403.2	-1,33066477514819	0,104480373912455	14,8107221486026	0,00104385230149397	0,0330916759458684	XM_021235403.2	V-set and transmembrane domain-containing protein 1 (LOC101827626), mRNA
XM-005081376.3	1,71745445832919	1,63101633467244	14,8060640548885	0,00104531136622234	0,0331024151497403	XM_005081376.3	TNF alpha induced protein 8 like 1 (Tnfaip8l1), mRNA
XM-021234984.2	0,672584018905349	1,92360142730273	14,8058135280081	0,00104538990332368	0,0331024151497403	XM_021234984.2	far upstream element binding protein 1 (Fubp1), transcript variant X3, mRNA
XM-005080651.4	0,96093012488295	4,39526490636059	14,7988020238097	0,00104759057871512	0,0331530900395208	XM_005080651.4	TRAF-type zinc finger domain containing 1 (Trafd1), transcript variant X1, mRNA
XM-005065363.4	0,367485288365778	3,04125601771792	14,7902951592777	0,00105026749394515	0,0332082187636003	XM_005065363.4	SS18 subunit of BAF chromatin remodeling complex (Ss18), transcript variant X4, mRNA
XM-038006660.1	-1,04319367062541	2,73764698588254	21,6197788022047	0,001050847405631	0,0332082187636003	XM_038006660.1	hydroxyacyl-CoA dehydrogenase trifunctional multienzyme complex subunit beta (HADHB), transcript variant X4, mRNA
XM-013126653.2	1,12813523540167	4,57732721256862	14,7875384963004	0,00105113657827708	0,0332082187636003	XM_013126653.2	coiled-coil domain containing 167 (Ccdc167), mRNA
XM-005079722.4	-0,570304534912681	4,86182339995351	14,781953569473	0,00105289976453286	0,0332449037144439	XM_005079722.4	citrate synthase (Cs), transcript variant X2, mRNA
XM-007981489.2	-1,07278027448677	-1,06383260150908	21,5896585311399	0,00105585593272219	0,0333191931592287	XM_007981489.2	ubiquitin conjugating enzyme E2 D4 (putative) (UBE2D4), transcript variant X3, mRNA
XM-013115434.3	4,84154041574495	-0,961580855971546	14,7656146089923	0,0010580768975408	0,0333702105024517	XM_013115434.3	germ cell associated 1 (Gsg1), transcript variant X3, mRNA
XM-005079330.4	0,749077151463664	1,02218744796427	14,7631882071945	0,00105884812595392	0,0333754731208214	XM_005079330.4	UbiA prenyltransferase domain containing 1 (Ubiad1), mRNA
XM-040746169.1	-0,487912245439234	3,19139241389454	14,7556882797008	0,00106123590930962	0,0334316553654961	XM_040746169.1	SPG11 vesicle trafficking associated, spatacsin (Spg11), transcript variant X1, mRNA
XM-005080366.4	-0,813274789839586	2,78858677450484	14,7433319978203	0,00106518285701023	0,033536863224363	XM_005080366.4	rhomboid domain containing 2 (Rhbdd2), transcript variant X1, mRNA
XM-007995049.2	-1,00649184211938	1,59438537648169	21,5268058225604	0,00106640097694724	0,0335392149366047	XM_007995049.2	patatin like phospholipase domain containing 6 (PNPLA6), transcript variant X2, mRNA
XM-005076150.3	-2,4937384447118	0,962612880669601	14,7393065469155	0,00106647221187668	0,0335392149366047	XM_005076150.3	glycine receptor beta (Glrb), transcript variant X1, mRNA
XM-005079713.3	0,901359907800128	2,83949394429049	14,7369259500732	0,00106723553269729	0,0335441178472822	XM_005079713.3	myosin light chain 6B (Myl6b), transcript variant X1, mRNA
XM-040750494.1	-0,530574109835048	4,70274608992021	14,7347529232843	0,00106793282637386	0,0335469410714847	XM_040750494.1	interferon alpha and beta receptor subunit 1 (Ifnar1), mRNA
XM-007961185.2	-0,678171633024809	0,41064635589589	21,512804824665	0,00106876735877035	0,0335540697104798	XM_007961185.2	5-methyltetrahydrofolate-homocysteine methyltransferase reductase (MTRR), transcript variant X1, mRNA
XM-040738215.1	-0,6588320022015	3,63975483736895	14,7293283310927	0,00106967570617301	0,0335635063623286	XM_040738215.1	quiescin sulfhydryl oxidase 1 (Qsox1), transcript variant X1, mRNA
XM-005064780.4	-0,825938780612062	3,49749691239973	14,7226897156222	0,00107181293354911	0,0335925894694145	XM_005064780.4	solute carrier family 12 member 6 (Slc12a6), transcript variant X3, mRNA
XM-007961187.2	-0,692218395593122	0,357544623584392	21,4948037572029	0,00107181918450508	0,0335925894694145	XM_007961187.2	5-methyltetrahydrofolate-homocysteine methyltransferase reductase (MTRR), transcript variant X3, mRNA
XM-005065781.4	-1,29806655031695	0,208427801399622	14,7182544358004	0,00107324345902941	0,0336181490535678	XM_005065781.4	KIAA0408 ortholog (Kiaa0408), transcript variant X1, mRNA
XM-005069727.4	-0,524840384973899	6,69370844870655	14,7147874697273	0,00107436314469826	0,0336341441625946	XM_005069727.4	NADH:ubiquinone oxidoreductase subunit B5 (Ndufb5), mRNA
XM-005066021.4	0,69674355985557	4,30932494910403	14,7099981390794	0,00107591202926102	0,0336598706828671	XM_005066021.4	EMG1 N1-specific pseudouridine methyltransferase (Emg1), mRNA
XM-037987448.1	-0,803751553708013	-0,431999681038447	21,4678773153139	0,00107640394802881	0,0336598706828671	XM_037987448.1	neuferricin (LOC103242180), transcript variant X2, mRNA
XM-005076947.4	-0,654806382488247	2,33098360376796	14,7020531849349	0,00107848691354943	0,0337059203813548	XM_005076947.4	RAD51 paralog D (Rad51d), transcript variant X2, mRNA
XR-005873764.1	-1,42046510910602	-1,42088772065169	18,7753724528293	0,00107993442723674	0,0337320694625122	XR_005873764.1	uncharacterized LOC121136704 (LOC121136704), ncRNA
XM-007996508.2	-0,902591103550387	-0,504136552568324	21,439852773981	0,00108120098704832	0,0337525400275615	XM_007996508.2	zinc finger protein 566 (ZNF566), transcript variant X4, mRNA
XM-040756663.1	1,73225361070942	2,21000729678893	14,689234361768	0,00108265578482553	0,0337566083499644	XM_040756663.1	colony stimulating factor 3 receptor (Csf3r), mRNA
XM-037998760.1	4,87150486537384	3,7574924740211	21,4300670017528	0,00108288215404347	0,0337566083499644	XM_037998760.1	interferon regulatory factor 7 (IRF7), transcript variant X1, mRNA
XM-007980831.2	-1,16867211576927	1,14776741614018	21,4284217826374	0,00108316510930278	0,0337566083499644	XM_007980831.2	potassium voltage-gated channel subfamily A regulatory beta subunit 2 (KCNAB2), transcript variant X9, mRNA
XM-037985403.1	-1,44442824290601	1,43196772748718	21,4223807369146	0,00108420485676181	0,0337699543202563	XM_037985403.1	phosphoenolpyruvate carboxykinase 2, mitochondrial (PCK2), transcript variant X4, mRNA
XM-007965781.2	1,27150701817844	1,86187625074973	21,4140951894064	0,00108563288471215	0,0337911180955776	XM_007965781.2	spermatogenesis associated serine rich 2 like (SPATS2L), transcript variant X7, mRNA
XM-005083518.4	-1,26327298553432	4,2940664696099	14,6786601631446	0,00108610811639233	0,0337911180955776	XM_005083518.4	leucine rich melanocyte differentiation associated (Lrmda), transcript variant X5, mRNA
XM-005078869.4	0,741885040291742	5,81677667757345	14,6696597318475	0,0010890562487362	0,0338637625451622	XM_005078869.4	mitochondrial ribosomal protein L50 (Mrpl50), mRNA
XM-007995088.2	1,16903170657415	-0,621845707330278	21,3852154312273	0,00109062823693333	0,0338785554409517	XM_007995088.2	ecotropic viral integration site 5 like (EVI5L), transcript variant X1, mRNA
XM-038010084.1	1,50069983749724	0,566882006452419	21,3844619639233	0,00109075893767225	0,0338785554409517	XM_038010084.1	SMAD family member 3 (SMAD3), transcript variant X3, mRNA
XM-013117285.3	1,17043671534143	4,07224707568051	14,6608186415473	0,00109196082614544	0,0338968210584912	XM_013117285.3	clusterin (Clu), mRNA
XM-038000166.1	-0,524817848248233	0,6147764928796	21,372046248275	0,00109291537849485	0,0339073926191009	XM_038000166.1	TatD DNase domain containing 1 (TATDN1), transcript variant X4, mRNA
XM-040753922.1	0,680794938316495	2,61268419924761	14,6536028266828	0,00109433781354991	0,033926386457751	XM_040753922.1	pseudouridine synthase 7 like (Pus7l), transcript variant X1, mRNA
XM-037999819.1	1,64044286442299	-1,15428428558559	21,3589020946356	0,00109520398019816	0,033926386457751	XM_037999819.1	interleukin 7 (IL7), transcript variant X1, mRNA
XM-008014322.2	0,581665296665186	2,59025601886982	21,3560126310701	0,00109570786034798	0,033926386457751	XM_008014322.2	ubiquitin conjugating enzyme E2 V1 (UBE2V1), transcript variant X4, mRNA
XR-001197286.3	0,678614519540779	3,92681973794318	14,6486127702273	0,00109598496017362	0,033926386457751	XR_001197286.3	zinc finger RANBP2-type containing 2 (Zranb2), transcript variant X4, misc_RNA
XR-005870564.1	-2,86349645128069	-0,771896246525477	15,99662549137	0,00109756891047993	0,0339563840405288	XR_005870564.1	uncharacterized LOC121133637 (LOC121133637), ncRNA
XM-021232858.2	-0,557680895132513	4,82589181540013	14,641929392859	0,00109819535441054	0,0339567414624678	XM_021232858.2	citrate synthase (Cs), transcript variant X1, mRNA
XM-040734098.1	-1,50161841647671	0,142147313696406	14,6357895901683	0,001100230327498	0,0339869148959949	XM_040734098.1	zinc finger protein 260 (LOC106022620), transcript variant X1, mRNA
XM-040756895.1	-1,21455912656498	5,68389844588186	14,6352719990753	0,00110040206855785	0,0339869148959949	XM_040756895.1	aldo-keto reductase family 1 member A1 (Akr1a1), transcript variant X2, mRNA
XM-005076142.4	-0,64226894216794	3,78907796566257	14,6317673483138	0,00110156572309115	0,0340038376143017	XM_005076142.4	electron transfer flavoprotein dehydrogenase (Etfdh), mRNA
XM-040748042.1	-1,49052392701634	0,857188402851549	14,6280089969748	0,00110281513005255	0,0340233870067163	XM_040748042.1	60S ribosomal protein L39-like (LOC101841879), mRNA
XM-005070851.4	0,649526878308691	2,57490631839822	14,6193407358183	0,00110570275553006	0,0340808916985676	XM_005070851.4	mitochondrial calcium uniporter (Mcu), transcript variant X1, mRNA
XM-040728449.1	-1,65080634279455	3,14167618310171	14,6187095914014	0,00110591333340274	0,0340808916985676	XM_040728449.1	homeodomain interacting protein kinase 2 (Hipk2), transcript variant X2, mRNA
XM-040737145.1	0,788518937757181	1,41055599616673	14,6142003895054	0,0011074190978072	0,0341082611585638	XM_040737145.1	thioredoxin like 4B (Txnl4b), transcript variant X2, mRNA
XM-040756036.1	1,31889889137204	0,773977139168582	14,6089279865972	0,00110918260168738	0,034143533999768	XM_040756036.1	drebrin 1 (Dbn1), transcript variant X3, mRNA
XM-005084121.4	-1,82083868617147	1,5056490845717	15,9291899840914	0,00111688039444932	0,0343613386646625	XM_005084121.4	interleukin 11 (Il11), transcript variant X1, mRNA
XM-005075492.4	2,35048346469177	2,30040171140741	14,5830995918631	0,00111786673297879	0,0343725347784078	XM_005075492.4	tropomyosin 1 (Tpm1), transcript variant X8, mRNA
XM-007995536.2	-0,623712411963888	0,272360374634095	21,2177867867042	0,0011201445239808	0,0344219005818651	XM_007995536.2	EMAP like 3 (EML3), transcript variant X3, mRNA
XM-007982957.2	4,84404978084633	3,73382193969666	21,2099626401509	0,00112154741581077	0,0344219005818651	XM_007982957.2	interferon regulatory factor 7 (IRF7), transcript variant X2, mRNA
XR-005880434.1	0,617162422925246	1,54701676736263	14,5720561291449	0,00112160279057919	0,0344219005818651	XR_005880434.1	HPS3 biogenesis of lysosomal organelles complex 2 subunit 1 (Hps3), transcript variant X2, misc_RNA
XM-040741582.1	-0,430355520924087	3,11347208079884	14,5690944315797	0,00112260709954933	0,0344219005818651	XM_040741582.1	SMAD family member 2 (Smad2), transcript variant X2, mRNA
XM-040729747.1	1,92657308918407	1,28025870979254	14,5676000256009	0,00112311422961226	0,0344219005818651	XM_040729747.1	CXADR like membrane protein (LOC101826251), mRNA
XM-005064779.4	-0,67392554703958	3,72450975499358	14,5673117168246	0,00112321209706868	0,0344219005818651	XM_005064779.4	solute carrier family 12 member 6 (Slc12a6), transcript variant X2, mRNA
XM-037988734.1	-0,701454404409048	0,346184570804961	21,1932810851596	0,00112454559299243	0,0344312149779906	XM_037988734.1	5-methyltetrahydrofolate-homocysteine methyltransferase reductase (MTRR), transcript variant X2, mRNA
XM-013111196.3	-1,02268991047675	0,997594882090227	14,5627466137578	0,0011247629983394	0,0344312149779906	XM_013111196.3	cysteine sulfinic acid decarboxylase (Csad), transcript variant X2, mRNA
XM-005066424.4	-0,67756506091119	3,58393809191836	14,5579018401439	0,00112641150876312	0,034462575711875	XM_005066424.4	dual specificity phosphatase 22 (Dusp22), transcript variant X4, mRNA
XM-037983362.1	-1,1445456617751	0,161518026936913	21,1722837082604	0,00112833329380886	0,0344910902611408	XM_037983362.1	MINDY lysine 48 deubiquitinase 3 (MINDY3), transcript variant X4, mRNA
XM-005068065.3	-1,41773277561039	5,14785791501464	14,5515038148442	0,00112859264272565	0,0344910902611408	XM_005068065.3	pleckstrin homology like domain family A member 1 (Phlda1), mRNA
XM-005077578.3	-1,95658445888586	1,6742133526815	21,164806641921	0,00112968581354201	0,0345054034109758	XM_005077578.3	UDP-GlcNAc:betaGal beta-1,3-N-acetylglucosaminyltransferase 5 (B3gnt5), transcript variant X1, mRNA
XM-040738904.1	-0,618816279047081	6,03750646088715	14,5418737860675	0,00113188442206868	0,0345534468348925	XM_040738904.1	elongin-B-like (LOC121137064), mRNA
XM-007960402.2	-0,594419360106596	1,00044165164295	21,1384914160376	0,00113446162654942	0,0345923496777222	XM_007960402.2	SET domain bifurcated histone lysine methyltransferase 2 (SETDB2), transcript variant X3, mRNA
XM-008015984.2	-0,775724034606442	0,805062879680348	21,1369042062284	0,00113475046377602	0,0345923496777222	XM_008015984.2	ADP dependent glucokinase (ADPGK), transcript variant X5, mRNA
XM-007971534.2	1,85987565693042	-1,17936731706734	21,1353247217228	0,00113503798377576	0,0345923496777222	XM_007971534.2	ArfGAP with SH3 domain, ankyrin repeat and PH domain 2 (ASAP2), transcript variant X10, mRNA
XM-007976958.2	1,20941487648032	3,55804189432401	21,1310162119638	0,00113582272903219	0,0345971728560804	XM_007976958.2	adenosine deaminase RNA specific (ADAR), transcript variant X1, mRNA
XM-005080364.4	0,816714312313209	2,31864481693126	14,5219619020471	0,0011387245974898	0,0346619069532186	XM_005080364.4	NOP2/Sun RNA methyltransferase 5 (Nsun5), transcript variant X1, mRNA
XM-007995399.2	-1,13365407684339	3,90737621685326	21,1114118943577	0,00113940175476884	0,0346619069532186	XM_007995399.2	mannosidase alpha class 2B member 1 (MAN2B1), transcript variant X1, mRNA
XM-005071782.4	-1,04444464398752	2,85367208922538	14,5187538185687	0,0011398309254499	0,0346619069532186	XM_005071782.4	5-methyltetrahydrofolate-homocysteine methyltransferase (Mtr), transcript variant X4, mRNA
XM-005063664.4	0,72300002893976	2,65079555547533	14,5161788447258	0,00114071978351666	0,0346698455283015	XM_005063664.4	polycomb group ring finger 5 (Pcgf5), transcript variant X1, mRNA
XR-005242706.1	-0,776943840009613	0,929799137035081	21,0984185916457	0,00114178139645735	0,0346724144171385	XR_005242706.1	60S ribosomal protein L6-like (LOC103248595), misc_RNA
XM-040747519.1	-1,82362893017594	0,840117799341514	14,512300491736	0,00114206000696753	0,0346724144171385	XM_040747519.1	glycerol-3-phosphate acyltransferase 3 (Gpat3), transcript variant X1, mRNA
XM-038006922.1	-0,965219236882156	-0,438367292471742	21,0849519831621	0,0011442540897765	0,0347040288535533	XM_038006922.1	ankyrin repeat and SOCS box containing 3 (ASB3), transcript variant X5, mRNA
XM-038005803.1	-1,66858695175018	0,326942864544766	21,0843858288062	0,00114435818742432	0,0347040288535533	XM_038005803.1	uncharacterized LOC103221930 (LOC103221930), transcript variant X1, mRNA
XM-008016557.2	-1,75906410472561	1,34556644238782	21,0702081219601	0,00114696876541078	0,0347632077670953	XM_008016557.2	family with sequence similarity 214 member A (FAM214A), transcript variant X2, mRNA
XM-040758038.1	-0,915399998676645	6,13095552205885	14,495394511434	0,00114792254638178	0,0347632077670953	XM_040758038.1	glycophorin C (Gerbich blood group) (Gypc), mRNA
XM-013118044.3	0,702678382897689	2,4865742088372	14,4937064411298	0,00114850975313873	0,0347632077670953	XM_013118044.3	chromosome unknown C18orf25 homolog (CUNH18orf25), transcript variant X2, mRNA
XM-013117415.3	1,81898545217345	0,256677735823865	14,4923063908717	0,00114899702276506	0,0347632077670953	XM_013117415.3	tropomyosin 1 (Tpm1), transcript variant X12, mRNA
XM-040731381.1	-0,645879378700006	1,69089659664065	14,4909851536574	0,00114945707269875	0,0347632077670953	XM_040731381.1	solute carrier family 12 member 9 (Slc12a9), transcript variant X1, mRNA
XM-040741026.1	1,15825034923346	4,29388998494895	14,4856822229107	0,00115130558915383	0,0347790876390752	XM_040741026.1	GTPase IMAP family member 3-like (LOC106022641), transcript variant X2, mRNA
XM-037985816.1	0,449247144046112	2,43381905287851	21,0423459316352	0,00115212019548485	0,0347790876390752	XM_037985816.1	heterogeneous nuclear ribonucleoprotein K-like (LOC103230439), mRNA
XM-005071743.4	-2,75102686448866	3,56920312378328	14,4827865812644	0,00115231635409438	0,0347790876390752	XM_005071743.4	aldo-keto reductase family 1 member C15 (LOC101841267), mRNA
XM-037988208.1	-1,11860896323729	-1,08304604346261	21,0402908242304	0,00115250127443698	0,0347790876390752	XM_037988208.1	ubiquitin conjugating enzyme E2 D4 (putative) (UBE2D4), transcript variant X1, mRNA
XM-040742448.1	-0,478646255154495	4,93841447698911	14,4662750386099	0,00115809877311612	0,0349219691456732	XM_040742448.1	REST corepressor 1 (Rcor1), mRNA
XM-005076468.4	0,701838778964134	2,48566512395021	14,4637452758922	0,00115898754603061	0,0349219691456732	XM_005076468.4	chromosome unknown C18orf25 homolog (CUNH18orf25), transcript variant X1, mRNA
XM-040742090.1	-0,49011619412069	6,46837737535443	14,4633310214275	0,00115913315667135	0,0349219691456732	XM_040742090.1	LSM4 homolog, U6 small nuclear RNA and mRNA degradation associated (Lsm4), transcript variant X2, mRNA
XR-502754.2	-2,28202267660706	-0,349019264193298	20,9801286707359	0,00116372525496491	0,0350412014613861	XR_502754.2	uncharacterized LOC103247350 (LOC103247350), ncRNA
XM-005074379.4	-0,865739010381579	2,01600136740964	14,4394113932524	0,00116757540937198	0,0351032949694502	XM_005074379.4	kelch like family member 5 (Klhl5), transcript variant X1, mRNA
XM-040756894.1	-1,21119536619839	5,66791903694511	14,4375624282045	0,00116823082019823	0,0351032949694502	XM_040756894.1	aldo-keto reductase family 1 member A1 (Akr1a1), transcript variant X1, mRNA
XM-005086599.4	-1,19722095924033	-0,889498753279354	14,4374222440489	0,00116828052852712	0,0351032949694502	XM_005086599.4	glutamate rich 4 (Erich4), mRNA
XM-040728235.1	-1,15307240215151	2,22841322610219	14,4345674753065	0,00116929331994029	0,0351032949694502	XM_040728235.1	p21 (RAC1) activated kinase 1 (Pak1), transcript variant X1, mRNA
XM-005081391.4	4,10447724701188	-1,24673011798472	14,4342042129352	0,00116942226497136	0,0351032949694502	XM_005081391.4	Src homology 2 domain containing transforming protein D (Shd), transcript variant X3, mRNA
XR-005239464.1	1,3402022528709	-1,3074655795536	20,9489123488181	0,00116960131000631	0,0351032949694502	XR_005239464.1	uncharacterized LOC103247113 (LOC103247113), transcript variant X23, misc_RNA
XM-040738879.1	0,714054361973057	3,44104888673572	14,4285702194752	0,00117142414871959	0,0351389066751172	XM_040738879.1	tudor domain containing 7 (Tdrd7), transcript variant X1, mRNA
XM-040732871.1	-1,09121495431909	4,39354450863201	14,4186792349664	0,00117494783204756	0,0352039834392759	XM_040732871.1	dysbindin domain containing 2 (Dbndd2), mRNA
XM-005078252.3	-2,42443161710452	2,66725322866955	16,7831472268494	0,00117543412608798	0,0352039834392759	XM_005078252.3	Fc fragment of IgE receptor Ia (Fcer1a), mRNA
XM-021236000.2	1,18620087814315	0,631445813386157	14,4171153665662	0,00117550603835334	0,0352039834392759	XM_021236000.2	cAMP responsive element modulator (Crem), transcript variant X26, mRNA
XM-005064390.4	-0,628573857741515	5,06082542438698	14,4106205828142	0,00117782743064434	0,0352543859240667	XM_005064390.4	transmembrane protein 219 (Tmem219), transcript variant X8, mRNA
XM-040754398.1	-0,741188353095943	4,01280452382472	14,4046129152611	0,00117997924109093	0,0352996606771428	XM_040754398.1	TSC22 domain family member 2 (Tsc22d2), transcript variant X2, mRNA
XM-021228316.2	0,790017887767761	2,5904485000075	16,2933453185943	0,00118153515426834	0,0353270694961098	XM_021228316.2	EEF1A lysine methyltransferase 2 (Eef1akmt2), transcript variant X5, mRNA
XM-005080309.4	1,8466177554182	3,17412635773067	14,3974696297227	0,00118254347764208	0,0353315764172517	XM_005080309.4	S100 calcium binding protein A16 (S100a16), transcript variant X1, mRNA
XM-005065916.4	-0,664672532540222	2,3620170898425	14,3962957321755	0,00118296546420937	0,0353315764172517	XM_005065916.4	serine active site containing 1 (Serac1), transcript variant X2, mRNA
XM-008008114.2	-0,658848946433211	3,69659740848298	20,864046638762	0,00118575913057299	0,0353958714739259	XM_008008114.2	alpha-1,3-mannosyl-glycoprotein 4-beta-N-acetylglucosaminyltransferase A (MGAT4A), transcript variant X2, mRNA
XM-007971857.2	-1,63683123350229	-0,205728989705624	20,8571907438415	0,00118707623499283	0,0354160443010502	XM_007971857.2	mitogen-activated protein kinase kinase kinase 13 (MAP3K13), transcript variant X2, mRNA
XM-021233614.2	-2,78223201490148	3,6446099631953	14,3718793235381	0,00119178050302012	0,0355371957336842	XM_021233614.2	V-set and immunoglobulin domain containing 4 (Vsig4), transcript variant X2, mRNA
XM-005077113.4	-0,42785391333034	4,94945251275592	14,3698362204762	0,00119252141821792	0,0355400986506564	XM_005077113.4	major facilitator superfamily domain containing 14A (Mfsd14a), transcript variant X2, mRNA
XM-005076092.4	0,838821044891719	3,72823042861378	14,3619807468787	0,001195374903502	0,0356059243101373	XM_005076092.4	ST3 beta-galactoside alpha-2,3-sialyltransferase 5 (St3gal5), transcript variant X1, mRNA
XM-038001401.1	1,09939695187873	0,907100879244214	20,8081314181151	0,00119655315241104	0,0356218066246616	XM_038001401.1	SP100 nuclear antigen (SP100), transcript variant X1, mRNA
XM-038007178.1	-0,853434789193354	-0,769724580713748	20,797163198062	0,00119868445687259	0,035644634578106	XM_038007178.1	ELMO domain containing 3 (ELMOD3), transcript variant X4, mRNA
XR-005243268.1	-1,30033832386702	-0,0420409255000331	20,7953086797966	0,00119904527535559	0,035644634578106	XR_005243268.1	DNA methyltransferase 3 alpha (DNMT3A), transcript variant X7, misc_RNA
XM-005084836.2	1,51920481667696	0,182627204133002	14,349049716163	0,00120008857489834	0,035644634578106	XM_005084836.2	formyl peptide receptor-related sequence 4-like (LOC101829567), mRNA
XM-040741670.1	-1,31127528359092	-0,872116601728856	14,3484582362571	0,00120030467581892	0,035644634578106	XM_040741670.1	PRELI domain containing 3A (Prelid3a), transcript variant X2, mRNA
XM-040733189.1	-0,667830883131223	4,99353439493149	14,3464175578073	0,00120105058182155	0,035644634578106	XM_040733189.1	pellino E3 ubiquitin protein ligase 1 (Peli1), transcript variant X1, mRNA
XM-007988692.2	1,04555086084095	0,652018783813163	20,7842855057799	0,00120119268705373	0,035644634578106	XM_007988692.2	SLIT-ROBO Rho GTPase activating protein 2 (SRGAP2), transcript variant X9, mRNA
XM-007973783.2	-0,688068087627092	0,786647278395705	20,7691853364119	0,00120414191583736	0,0357129608808821	XM_007973783.2	ras responsive element binding protein 1 (RREB1), transcript variant X8, mRNA
XM-040755459.1	-2,24950845568543	8,28410826045519	14,3349687982738	0,00120524485710249	0,0357130913222325	XM_040755459.1	mannose receptor C-type 1 (Mrc1), mRNA
NM-001287613.2	1,39325254418961	4,24085822573415	14,3344380146351	0,0012054397041982	0,0357130913222325	NM_001287613.2	lysophosphatidic acid receptor 6 (Lpar6), mRNA
XM-007968538.2	-0,817387177194655	0,272881585836665	20,7570476083261	0,00120651892101112	0,0357258986026372	XM_007968538.2	structural maintenance of chromosomes 2 (SMC2), transcript variant X3, mRNA
XM-040743632.1	1,72601059181854	0,911412148575628	14,3237031687928	0,00120938789849695	0,0357916598641991	XM_040743632.1	PPFIA binding protein 1 (Ppfibp1), transcript variant X6, mRNA
XM-037985072.1	-0,748683061713703	1,43030181401331	20,7354412959944	0,00121076432575673	0,0358087743841423	XM_037985072.1	solute carrier family 25 member 33 (SLC25A33), transcript variant X3, mRNA
XM-040731692.1	-0,614715960692888	5,12084094923474	14,3186183775584	0,00121126304776144	0,0358087743841423	XM_040731692.1	WD repeat and SOCS box containing 2 (Wsb2), mRNA
XM-005087798.4	0,427092514620765	4,64551970578651	14,3102135138363	0,00121436963156223	0,0358814063849078	XM_005087798.4	chromosome unknown C16orf87 homolog (CUNH16orf87), mRNA
XM-040751000.1	-2,09833515608213	0,621988360229936	14,3068360272023	0,00121562049650051	0,0358991584485263	XM_040751000.1	phospholipase A and acyltransferase 1 (Plaat1), transcript variant X2, mRNA
XM-005084008.4	2,79592782707844	0,875066012787813	14,3008424898644	0,00121784374374819	0,0359276543501322	XM_005084008.4	transforming growth factor beta 3 (Tgfb3), mRNA
XM-007976394.2	-0,787716061080615	4,09928530849159	20,6981922347619	0,001218126019131	0,0359276543501322	XM_007976394.2	succinate dehydrogenase complex subunit C (SDHC), transcript variant X2, mRNA
XM-007990661.2	-0,876551859581274	2,22559221123106	20,6943482119457	0,0012188888187035	0,0359276543501322	XM_007990661.2	apurinic/apyrimidinic endodeoxyribonuclease 1 (APEX1), transcript variant X4, mRNA
XM-005067785.3	0,421847369089236	6,89740084071411	14,2972251355505	0,00121918774902484	0,0359276543501322	XM_005067785.3	ubiquitin conjugating enzyme E2 B (Ube2b), transcript variant X1, mRNA
XM-040746677.1	0,630642160740121	3,57904531256142	14,2856235711249	0,00122350934380584	0,0360357760012447	XM_040746677.1	tensin 3 (Tns3), transcript variant X2, mRNA
XM-040749275.1	-0,478636169544762	2,14847132643827	14,2800184371268	0,00122560334446308	0,0360782084726169	XM_040749275.1	ras homolog family member T1 (Rhot1), transcript variant X6, mRNA
XM-007977472.2	-0,506977588028674	3,4772918164572	20,6541050374467	0,00122690949832354	0,0360974161616511	XM_007977472.2	cold shock domain containing E1 (CSDE1), transcript variant X4, mRNA
XM-008016161.2	1,49017550360944	0,636194108953553	20,6381289664847	0,00123011137036558	0,0361723484116447	XM_008016161.2	SMAD family member 3 (SMAD3), transcript variant X2, mRNA
XM-007960407.2	1,13558540200659	4,52614927730937	20,6256612054291	0,00123261716655706	0,0362235408328985	XM_007960407.2	PHD finger protein 11 (PHF11), transcript variant X1, mRNA
XM-040752830.1	-0,729965163059421	4,13584834861381	14,2595862300066	0,00123327024290906	0,0362235408328985	XM_040752830.1	lipin 2 (Lpin2), transcript variant X1, mRNA
XM-037985071.1	-0,666823705322602	1,22123777897269	20,6196869325912	0,00123382008378028	0,0362235408328985	XM_037985071.1	solute carrier family 25 member 33 (SLC25A33), transcript variant X2, mRNA
XM-040740450.1	1,38925529032244	0,909416543313445	14,2560622667718	0,00123459792918848	0,0362271179816709	XM_040740450.1	peptidase M20 domain containing 2 (Pm20d2), transcript variant X1, mRNA
XM-040741569.1	-0,650005883252393	1,19799889330349	14,2509053480138	0,00123654370398711	0,0362649439771556	XM_040741569.1	protein inhibitor of activated STAT 2 (Pias2), transcript variant X2, mRNA
XM-021228719.2	1,35191730189969	2,30782101481159	14,2480526985701	0,0012376215073513	0,0362772877505139	XM_021228719.2	LDL receptor related protein 12 (Lrp12), transcript variant X1, mRNA
XM-005083026.3	-1,00052509899632	6,42050719353195	14,2440183768701	0,00123914755498058	0,0363027504383276	XM_005083026.3	programmed cell death 2 (Pdcd2), mRNA
XM-007982283.2	-0,812006832750947	0,532973711011014	20,5869628314414	0,00124043440401387	0,0363211821459502	XM_007982283.2	solute carrier family 25 member 40 (SLC25A40), transcript variant X5, mRNA
XM-040731513.1	0,529346957195247	3,77585595907479	14,2349353414234	0,00124259100222914	0,0363520187858086	XM_040731513.1	ATPase H+ transporting V0 subunit a2 (Atp6v0a2), mRNA
XM-040735754.1	-1,09558926240011	1,78270109421708	14,2343742574317	0,00124280406105329	0,0363520187858086	XM_040735754.1	DDHD domain containing 1 (Ddhd1), transcript variant X5, mRNA
XM-005071489.4	-0,5145667592253	2,92422652302092	14,6628603181571	0,00124489197940166	0,0363761928479885	XM_005071489.4	transmembrane protein 39A (Tmem39a), mRNA
XM-005071291.4	1,03454778473251	3,61482073742677	14,2287343717216	0,00124494792993442	0,0363761928479885	XM_005071291.4	laminin subunit gamma 1 (Lamc1), mRNA
XM-005076611.4	1,71436318923637	2,71058327174452	14,2216728588745	0,00124763797953123	0,0364355154847344	XM_005076611.4	colony stimulating factor 1 (Csf1), transcript variant X3, mRNA
XM-005065453.4	0,545244981543673	5,23663209237582	14,2165920114816	0,00124957749058208	0,0364728685728883	XM_005065453.4	mediator complex subunit 10 (Med10), mRNA
XM-040754492.1	0,550987228111272	3,87458968628636	14,2124091503694	0,00125117672242521	0,0364965568423181	XM_040754492.1	exosome component 9 (Exosc9), transcript variant X1, mRNA
XM-040749238.1	-2,22015756121173	1,95041371092529	14,2110134990915	0,00125171082607834	0,0364965568423181	XM_040749238.1	solute carrier family 46 member 1 (Slc46a1), transcript variant X1, mRNA
XM-040736591.1	0,868741735748117	4,41574463771183	14,2041824001631	0,00125432867766069	0,0365446774540722	XM_040736591.1	syntrophin beta 2 (Sntb2), transcript variant X1, mRNA
XM-005066805.4	1,56702639336791	1,39663748004062	14,2032545787799	0,00125468471050487	0,0365446774540722	XM_005066805.4	E2F transcription factor 5 (E2f5), transcript variant X1, mRNA
XM-040744630.1	-1,00902569901128	2,09241780532826	14,1898554580175	0,0012598388668762	0,0366754568183297	XM_040744630.1	motile sperm domain containing 1 (Mospd1), transcript variant X1, mRNA
XM-038010492.1	-1,71796281904659	2,17576690732807	20,4838440427406	0,00126156054866647	0,0367062274707889	XM_038010492.1	potassium calcium-activated channel subfamily M regulatory beta subunit 1 (KCNMB1), transcript variant X2, mRNA
XR-005236545.1	4,93199015484874	-2,01892547262949	20,4589633217853	0,00126672314945443	0,0368370295974047	XR_005236545.1	uncharacterized LOC103214233 (LOC103214233), ncRNA
XM-040746099.1	0,376907543102081	3,45844643575802	14,1645780807834	0,00126962619609846	0,0369020195017585	XM_040746099.1	transmembrane protein 87A (Tmem87a), transcript variant X2, mRNA
XM-040751398.1	2,78678147541137	1,26521597716749	14,1609277038902	0,00127104656514484	0,0369238692864592	XM_040751398.1	mesenteric estrogen dependent adipogenesis (Medag), transcript variant X1, mRNA
XM-005079332.4	1,46458195207748	-0,869847263083147	14,152516076904	0,00127432625841268	0,0369996810171302	XM_005079332.4	F-box protein 2 (Fbxo2), mRNA
XM-005085187.4	1,10008147701624	0,371032488800244	14,1502852288497	0,00127519763947872	0,0370055251931543	XM_005085187.4	cAMP responsive element modulator (Crem), transcript variant X25, mRNA
XM-040751889.1	1,1745000962761	0,277264917433705	21,869026891828	0,00127618974590444	0,0370148647730184	XM_040751889.1	calcium/calmodulin dependent protein kinase II delta (Camk2d), transcript variant X11, mRNA
XM-040728690.1	0,801405115788983	4,56693068831836	14,1387819591995	0,00127970137673902	0,0370775807464389	XM_040728690.1	transcription factor EC (Tfec), transcript variant X2, mRNA
XM-040755178.1	0,687050875974182	6,17905740081603	14,1382574651396	0,00127990714559317	0,0370775807464389	XM_040755178.1	RNA 2',3'-cyclic phosphate and 5'-OH ligase (Rtcb), mRNA
XM-040744229.1	-1,01412608031802	1,65340388092505	14,1368604016952	0,001280455418798	0,0370775807464389	XM_040744229.1	oligophrenin 1 (Ophn1), transcript variant X1, mRNA
XM-005082323.4	-0,763119771155999	4,92827888093013	14,1353774947217	0,00128103766594606	0,0370775807464389	XM_005082323.4	catenin beta 1 (Ctnnb1), transcript variant X1, mRNA
XM-005067656.4	-0,981344260871875	4,989527380217	14,1244686819241	0,00128532992540599	0,0371766954386906	XM_005067656.4	ubiquitin specific peptidase 22 (Usp22), mRNA
XM-005064819.4	1,15008415151052	4,23808061124707	14,1224922917207	0,00128610927494771	0,0371766954386906	XM_005064819.4	reticulocalbin 1 (Rcn1), transcript variant X1, mRNA
XM-007988696.2	-2,20987473414641	3,63983103701951	20,364790800382	0,00128649707807846	0,0371766954386906	XM_007988696.2	regulator of hemoglobinization and erythroid cell expansion (RHEX), mRNA
XM-021228584.2	4,19672542841469	1,27593391543193	14,1198427493311	0,00128715489060511	0,0371766954386906	XM_021228584.2	pre T cell antigen receptor alpha (Ptcra), mRNA
XM-013114502.3	-1,24048296240036	-0,432079856361353	14,1164188268621	0,00128850750399002	0,0371963086253763	XM_013114502.3	mitogen-activated protein kinase kinase kinase 13 (Map3k13), transcript variant X1, mRNA
XM-040735679.1	-0,88688330056683	1,04821897857206	14,110009776494	0,00129104362400486	0,0372428195433007	XM_040735679.1	Rab9 effector protein with kelch motifs (Rabepk), transcript variant X3, mRNA
XM-038006124.1	1,10653172800859	0,703649684286116	20,3372512701218	0,00129235038058457	0,0372428195433007	XM_038006124.1	RNA polymerase I and III subunit C (POLR1C), transcript variant X2, mRNA
XM-040729949.1	-0,605781807721326	5,04744495515121	14,1065397246053	0,00129241906460311	0,0372428195433007	XM_040729949.1	electron transfer flavoprotein subunit alpha (Etfa), transcript variant X1, mRNA
XM-040746112.1	-0,587925165871064	2,21912450692325	14,1055384194308	0,00129281625859241	0,0372428195433007	XM_040746112.1	HAUS augmin like complex subunit 2 (Haus2), transcript variant X2, mRNA
NM-001281632.1	-1,65409380273487	1,77574696358709	14,1011636760333	0,00129455320361171	0,0372734129907472	NM_001281632.1	homeodomain interacting protein kinase 2 (Hipk2), mRNA
XM-040748378.1	1,13068396557264	-0,524793878566628	14,095070358346	0,00129697680361087	0,0373237347590447	XM_040748378.1	RAB11 family interacting protein 3 (Rab11fip3), transcript variant X3, mRNA
XM-007978023.2	-1,13330570872233	0,595074773249081	20,312113281126	0,00129772149887418	0,0373257146113686	XM_007978023.2	leucine rich repeat containing 8 VRAC subunit D (LRRC8D), transcript variant X5, mRNA
XM-040740282.1	-0,447596590038018	4,28175494712395	14,0892643025564	0,00129929082758643	0,0373512485452487	XM_040740282.1	pleckstrin homology domain interacting protein (LOC101834187), transcript variant X2, mRNA
XM-005077005.4	0,914770439432339	4,64036957815645	14,0875825075317	0,00129996196769463	0,0373512485452487	XM_005077005.4	transmembrane protein 199 (Tmem199), mRNA
XM-005070059.4	1,02441456626859	4,33859251212098	14,0769149026366	0,00130422796338632	0,0374543343994001	XM_005070059.4	golgi SNAP receptor complex member 2 (Gosr2), transcript variant X1, mRNA
XM-005078014.4	0,792599593222064	8,19653058163395	14,0734594685655	0,00130561312468122	0,0374746253624717	XM_005078014.4	SUB1 regulator of transcription (Sub1), transcript variant X1, mRNA
XM-013111195.3	-1,02220824166596	1,0046029138226	14,0715039492909	0,00130639774591496	0,0374776670755366	XM_013111195.3	cysteine sulfinic acid decarboxylase (Csad), transcript variant X1, mRNA
XM-005070542.4	0,621947565989404	2,58810290045448	14,0678413805667	0,00130786870082225	0,0375003848048848	XM_005070542.4	LanC like 1 (Lancl1), transcript variant X1, mRNA
XM-040740725.1	0,531905560941395	4,50617966252947	14,0609869411071	0,00131062650676754	0,0375599575556463	XM_040740725.1	SPRY domain containing 7 (Spryd7), transcript variant X2, mRNA
XM-040744117.1	-0,885637498823052	0,117701225454209	14,0440670091079	0,00131746169366693	0,0377218677948815	XM_040744117.1	phosphorylase kinase regulatory subunit alpha 2 (Phka2), transcript variant X1, mRNA
XM-007968540.2	-0,847895271692394	0,271264208112529	20,219970380327	0,00131764238331751	0,0377218677948815	XM_007968540.2	structural maintenance of chromosomes 2 (SMC2), transcript variant X6, mRNA
XM-005085833.4	0,81031654307081	3,43053075944527	15,2102318871494	0,00131900013356923	0,0377411727337965	XM_005085833.4	ST3 beta-galactoside alpha-2,3-sialyltransferase 4 (St3gal4), transcript variant X2, mRNA
XM-007989042.2	-0,810752694146881	5,89440397279338	20,2097618092592	0,00131987219949301	0,0377465677601252	XM_007989042.2	histone H3.3A-like (LOC103230365), mRNA
XM-005087521.4	1,07685902041633	5,73227797307311	14,0355673289122	0,00132091023860544	0,0377567013544239	XM_005087521.4	membrane palmitoylated protein 1 (Mpp1), transcript variant X2, mRNA
XM-040740360.1	-0,46133182427216	6,65770518993177	14,0304655719801	0,00132298496255322	0,0377964415789131	XM_040740360.1	transmembrane protein 30A (Tmem30a), mRNA
XM-040756735.1	-1,33914623054038	2,04639650421667	14,0244329930068	0,00132544288632652	0,0378470827065644	XM_040756735.1	von Willebrand factor A domain containing 8 (Vwa8), transcript variant X1, mRNA
XM-005073297.4	0,570473127713724	4,64481548854143	14,015457273029	0,00132910934530597	0,0379167123159647	XM_005073297.4	anti-silencing function 1A histone chaperone (Asf1a), mRNA
XM-005085171.4	-1,0654976577789	5,33794206338588	14,015102289746	0,00132925458213291	0,0379167123159647	XM_005085171.4	mitogen-activated protein kinase kinase kinase 8 (Map3k8), transcript variant X2, mRNA
XM-007999099.2	3,77964854474183	4,22673536395583	20,1265020604208	0,00133823036583903	0,0381349724031848	XM_007999099.2	placenta associated 8 (PLAC8), transcript variant X2, mRNA
XM-007972285.2	-2,20819339316965	1,17778516507194	20,1262461165093	0,00133828727577452	0,0381349724031848	XM_007972285.2	chromosome unknown C6orf141 homolog (CUNH6orf141), transcript variant X1, mRNA
XM-040750489.1	1,07264761216839	6,32077166374001	13,9899530493968	0,00133958899670649	0,0381389704378009	XM_040750489.1	interferon gamma receptor 2 (Ifngr2), transcript variant X2, mRNA
XM-007962002.2	0,629535833321334	1,34087389137289	20,1194080635602	0,00133980882676615	0,0381389704378009	XM_007962002.2	coiled-coil domain containing 25 (CCDC25), transcript variant X2, mRNA
XM-007960821.2	-0,636227465793371	0,97261709979589	20,0930614197195	0,00134569094766762	0,038286675370426	XM_007960821.2	tripeptidyl peptidase 2 (TPP2), transcript variant X4, mRNA
XM-008010771.2	-1,22082419590014	0,48357245228725	20,0767152951278	0,00134935612500028	0,0383711857090708	XM_008010771.2	transmembrane protein 97 (TMEM97), transcript variant X3, mRNA
XM-040754834.1	1,32815864904235	4,19093782427642	13,9552718411502	0,0013539867647815	0,0384830494587202	XM_040754834.1	60S ribosomal protein L21-like (LOC121143278), mRNA
XM-005083242.4	0,708612496436637	5,43541537607668	13,9478167146955	0,00135710408905974	0,0385440353605775	XM_005083242.4	TLE family member 5, transcriptional modulator (Tle5), transcript variant X1, mRNA
XM-005075033.4	0,723856185360639	6,99726129157928	13,9468034194366	0,00135752840750984	0,0385440353605775	XM_005075033.4	CKLF like MARVEL transmembrane domain containing 7 (Cmtm7), mRNA
XM-005074357.4	-0,436561380658841	4,12360384479728	13,936407438383	0,00136189024319335	0,0386480096557603	XM_005074357.4	solute carrier family 30 member 9 (Slc30a9), mRNA
XM-037991089.1	1,62141204819164	2,16459310438673	20,0079032236405	0,00136491889311114	0,0387140631500615	XM_037991089.1	transmembrane protein 140 (TMEM140), transcript variant X2, mRNA
XM-013114848.3	-0,846701378014446	2,10307657517218	13,9266015100753	0,00136601875795351	0,03872536955299	XM_013114848.3	centrosomal protein 70 (Cep70), transcript variant X1, mRNA
XM-008017043.2	-0,953615692670804	0,458955586401547	19,9930199799759	0,00136831354584689	0,0387705219373262	XM_008017043.2	phospholipase C beta 2 (PLCB2), transcript variant X1, mRNA
XM-037994188.1	-1,87562654908971	-1,44551862722747	19,9805989206556	0,00137115445868599	0,0388097421393553	XM_037994188.1	primase and DNA directed polymerase (PRIMPOL), transcript variant X9, mRNA
XM-021232457.2	-0,673547511352455	2,27235239438161	13,9138586895592	0,00137140452055356	0,0388097421393553	XM_021232457.2	siah E3 ubiquitin protein ligase 1 (Siah1), transcript variant X1, mRNA
XM-007988905.2	-0,456863788828216	2,96781077566563	19,9777544840082	0,00137180603824463	0,0388097421393553	XM_007988905.2	transmembrane protein 183A (TMEM183A), transcript variant X2, mRNA
XM-013119699.2	0,616172052656113	2,04618846020738	13,9068125609426	0,00137439267927359	0,038847286461687	XM_013119699.2	tRNA methyltransferase 10B (Trmt10b), transcript variant X3, mRNA
XM-005075358.4	-0,507140820667622	2,68433911030979	13,9064655821944	0,00137454001423541	0,038847286461687	XM_005075358.4	transforming growth factor beta receptor associated protein 1 (Tgfbrap1), transcript variant X2, mRNA
XM-007999098.2	4,04097710971731	4,43463420529694	19,9626505286583	0,00137527222898763	0,0388480990146358	XM_007999098.2	placenta associated 8 (PLAC8), transcript variant X4, mRNA
XM-021233677.2	2,21857348464567	3,08003176475616	13,9026256480276	0,00137617170644264	0,0388536330861905	XM_021233677.2	crumbs cell polarity complex component 3 (Crb3), mRNA
XM-005075403.4	2,436885056409	-0,72457313930937	13,9001739662074	0,001377214616023	0,0388632089704927	XM_005075403.4	semaphorin 4C (Sema4c), transcript variant X1, mRNA
XM-005072897.4	6,20582291078055	1,20210010151903	13,8910653106946	0,00138109698898881	0,0389528601225321	XM_005072897.4	RAS like estrogen regulated growth inhibitor (Rerg), transcript variant X1, mRNA
XM-040734913.1	0,831209927836138	4,52686347077075	13,8823198046997	0,00138483600075706	0,0390189864124737	XM_040734913.1	NAD kinase (Nadk), transcript variant X1, mRNA
XR-005242096.1	-1,07215292397694	-0,444963560928195	19,9211343584744	0,00138485465320238	0,0390189864124737	XR_005242096.1	uncharacterized LOC103227723 (LOC103227723), transcript variant X3, ncRNA
XM-013120358.3	0,475008197832862	3,29970411030934	17,3110437569841	0,00139010132978667	0,0391468413238852	XM_013120358.3	PYM homolog 1, exon junction complex associated factor (Pym1), transcript variant X1, mRNA
XM-040728927.1	0,504719024155383	2,94642069554163	13,8615470067103	0,00139376218268452	0,0392299300594139	XM_040728927.1	endoplasmic reticulum aminopeptidase 1 (Erap1), transcript variant X1, mRNA
XM-037988524.1	-1,49735875319268	-1,807512196857	19,8769693519778	0,0013951375882285	0,0392486389059249	XM_037988524.1	methylcrotonoyl-CoA carboxylase 1 (MCCC1), transcript variant X9, mRNA
XM-013115409.2	-0,811579831658629	0,361375527860958	13,8537102954642	0,00139714621984288	0,0392674986399677	XM_013115409.2	distal membrane arm assembly component 2 like (Dmac2l), transcript variant X3, mRNA
XM-040751591.1	-0,521704323045033	3,75632349961362	13,8535163232688	0,00139723009610924	0,0392674986399677	XM_040751591.1	ubiquitin specific peptidase 33 (Usp33), transcript variant X1, mRNA
XM-005078985.4	2,73427691728045	3,26008983229018	13,845773066896	0,00140058295271288	0,0393077774578767	XM_005078985.4	heat shock protein family B (small) member 8 (Hspb8), mRNA
XM-013126173.3	-0,701248674394726	2,66664636463124	13,8454538619609	0,00140072136090827	0,0393077774578767	XM_013126173.3	glutaryl-CoA dehydrogenase (Gcdh), transcript variant X2, mRNA
XM-040734046.1	2,19423831568622	6,26568427019374	13,8442865781809	0,00140122762774635	0,0393077774578767	XM_040734046.1	leukocyte immunoglobulin-like receptor subfamily A member 6 (LOC110339749), transcript variant X3, mRNA
XM-038004574.1	-0,809237979929658	1,35636608755731	19,8478498464067	0,00140196820565314	0,0393077774578767	XM_038004574.1	solute carrier family 25 member 40 (SLC25A40), transcript variant X2, mRNA
XM-040754632.1	-3,8156916418146	5,28780329705463	13,8419946674552	0,00140222225105058	0,0393077774578767	XM_040754632.1	carboxypeptidase A3 (Cpa3), mRNA
XM-005087759.4	-1,30151290341068	-0,682309207745052	13,8392170150949	0,00140342872183683	0,0393216376127434	XM_005087759.4	nectin cell adhesion molecule 4 (Nectin4), transcript variant X2, mRNA
XM-005073399.4	4,72695864734207	3,32321096971396	13,8302667918168	0,00140732408096186	0,0394107834924126	XM_005073399.4	leiomodin 1 (Lmod1), mRNA
XM-005072571.4	-0,719708511867681	6,22759886927848	13,8255419247248	0,00140938529486629	0,0394485015325372	XM_005072571.4	N-alpha-acetyltransferase 20, NatB catalytic subunit (Naa20), mRNA
XM-040755784.1	2,96119487030619	1,99314281301561	13,814317476637	0,00141429537528125	0,0395658803467739	XM_040755784.1	serpin B6-like (LOC121143595), transcript variant X1, mRNA
XM-007965779.2	0,668120798163803	1,34862655932332	19,7854192998352	0,00141674999644767	0,039614481925988	XM_007965779.2	spermatogenesis associated serine rich 2 like (SPATS2L), transcript variant X6, mRNA
XM-005071214.4	-2,48389319454449	0,22275860664447	13,8003896541525	0,0014204144272622	0,0396768846129621	XM_005071214.4	PDZ domain containing ring finger 3 (Pdzrn3), transcript variant X1, mRNA
XM-005083300.4	0,575251339793002	3,42649457801662	13,8000778509535	0,00142055175052542	0,0396768846129621	XM_005083300.4	RNA exonuclease 1 homolog (Rexo1), mRNA
XR-005236371.1	-0,856576516427434	12,840360688307	19,766450411524	0,00142127872571041	0,0396768846129621	XR_005236371.1	NADH-ubiquinone oxidoreductase chain 5-like (LOC119619960), misc_RNA
XM-005084848.4	-0,513507342143539	3,61045726877542	14,7004528766773	0,00142224391207068	0,0396768846129621	XM_005084848.4	VPS52 subunit of GARP complex (Vps52), mRNA
XM-013111920.3	-1,72702627855138	5,50160199212651	13,7954898389267	0,00142257408977374	0,0396768846129621	XM_013111920.3	leukotriene A4 hydrolase (Lta4h), transcript variant X2, mRNA
XM-038001405.1	0,886013712329248	0,944820510492687	19,7466445382244	0,00142602605010528	0,0397397395177633	XM_038001405.1	SP100 nuclear antigen (SP100), transcript variant X5, mRNA
XM-040735740.1	-1,20467918256176	0,751927823748642	13,7871307018989	0,00142626690794232	0,0397397395177633	XM_040735740.1	thioredoxin domain containing 16 (Txndc16), transcript variant X1, mRNA
XM-038002145.1	5,76198922909232	-1,33758572724236	19,7344717686878	0,00142895332744692	0,0397945126348608	XM_038002145.1	nexilin F-actin binding protein (NEXN), transcript variant X2, mRNA
XM-008000395.2	-1,84335488546529	-1,65134608598032	19,727946071717	0,00143052561446786	0,0398182190188373	XM_008000395.2	primase and DNA directed polymerase (PRIMPOL), transcript variant X5, mRNA
XM-007960403.2	-0,576152244999557	0,316659996989846	19,6908898629267	0,00143949378827454	0,0400341549744844	XM_007960403.2	SET domain bifurcated histone lysine methyltransferase 2 (SETDB2), transcript variant X2, mRNA
XM-037991972.1	-2,11594040092116	0,666043871448882	19,6899040518945	0,00143973330036445	0,0400341549744844	XM_037991972.1	myosin heavy chain 14 (MYH14), transcript variant X1, mRNA
XM-040757616.1	0,555371033500894	4,98163978059377	13,7446433827467	0,00144520164347205	0,0401659866930552	XM_040757616.1	biogenesis of ribosomes BRX1 (Brix1), mRNA
XM-008017048.2	-0,917668775349396	0,434886934777899	19,6536034644823	0,00144858665960177	0,0402028447237561	XM_008017048.2	phospholipase C beta 2 (PLCB2), transcript variant X4, mRNA
XM-005077904.4	-0,779394006380992	4,061160741166	13,7368514069626	0,00144870434908339	0,0402028447237561	XM_005077904.4	TSC22 domain family member 2 (Tsc22d2), transcript variant X1, mRNA
XM-008003928.2	-1,18909529388694	3,80653043200015	19,6530922539226	0,00144871181008755	0,0402028447237561	XM_008003928.2	interleukin 1 receptor associated kinase 3 (IRAK3), transcript variant X1, mRNA
XM-005065123.4	0,524966626170354	4,37208761061556	13,7348015483248	0,00144962738000146	0,0402080474300355	XM_005065123.4	pleckstrin homology domain containing A3 (Plekha3), transcript variant X1, mRNA
XM-005084333.4	-1,01260216908365	8,5053881276397	13,7316633542643	0,00145104174140965	0,0402270728552241	XM_005084333.4	palmitoyl-protein thioesterase 1 (Ppt1), mRNA
XM-013120690.3	1,81385004013464	3,16271309689512	13,7289304603183	0,00145227468379966	0,0402410522519581	XM_013120690.3	S100 calcium binding protein A16 (S100a16), transcript variant X2, mRNA
XM-040746518.1	-0,592802927544262	5,01709580708904	13,7261302783943	0,00145353918838126	0,0402558917448177	XM_040746518.1	COMM domain containing 7 (Commd7), transcript variant X1, mRNA
XM-005075493.4	2,37664236574632	2,16937929922498	13,7224948852272	0,00145518267931971	0,040263083660334	XM_005075493.4	tropomyosin 1 (Tpm1), transcript variant X5, mRNA
XM-007984767.2	2,12974960284788	-0,694554637332228	19,6240322443471	0,00145584768172845	0,040263083660334	XM_007984767.2	filamin B (FLNB), transcript variant X3, mRNA
XM-005080647.4	-2,38458470427275	7,61596753869611	13,7207193124289	0,00145598613048108	0,040263083660334	XM_005080647.4	aldehyde dehydrogenase 2 family member (Aldh2), mRNA
XM-013115802.3	-0,938290454983296	2,77722556086432	13,7184048422303	0,00145703417282018	0,0402718994793902	XM_013115802.3	sestrin 1 (Sesn1), transcript variant X1, mRNA
XM-008004341.2	-0,680392934204472	4,91201995798277	19,6120839572448	0,00145879403583388	0,0403003711029965	XM_008004341.2	solute carrier family 25 member 3 (SLC25A3), transcript variant X1, mRNA
[truncated: 53,225 more rows]
[truncated: 1 more columns]
