# Supplementary material for: Central role of lung macrophages in SARS-CoV-2 physiopathology: a cross-model single-cell RNA-seq perspective
Source: Front Immunol. 2023 Jun 7;14:1197588. doi: 10.3389/fimmu.2023.1197588 (PMC10282834; doi:10.3389/fimmu.2023.1197588)
Supplement: Supplementary file 2 [file DataSheet_2.zip › Figshare/Lung_All_5dpi_vs_3dpi_min2cells_edgeR_results_Genename.csv]

	logFC	logCPM	F	PValue	FDR
XM-005065123.4	-2,4508222942681	4,37208761061556	313,879930333411	1,80331974921878e-13	9,9586529830858e-09	XM_005065123.4	pleckstrin homology domain containing A3 (Plekha3), transcript variant X1, mRNA
XM-021224701.2	6,34091788691305	5,19953353195409	264,281913661261	8,69368482108232e-13	2,40050025279725e-08	XM_021224701.2	lymphocyte activating 3 (Lag3), mRNA
XM-005065356.3	3,76468077463615	1,32414536436864	219,952070467278	1,04830949182147e-11	1,92972811254495e-07	XM_005065356.3	cadherin 2 (Cdh2), mRNA
XM-021226373.2	-1,59038836329046	3,42418835752639	176,355917989032	3,26288878370831e-11	4,46828867245243e-07	XM_021226373.2	cardiolipin synthase 1 (Crls1), transcript variant X1, mRNA
XM-021228295.2	-1,92372450583629	1,45837011874601	167,784970314478	5,05576635273834e-11	4,46828867245243e-07	XM_021228295.2	PWWP domain containing 2A (Pwwp2a), transcript variant X1, mRNA
XM-040742151.1	-2,64034545575699	4,61250541828282	167,75802596193	5,06289103482331e-11	4,46828867245243e-07	XM_040742151.1	occludin/ELL domain containing 1 (Ocel1), mRNA
XM-040758014.1	-2,88693619096728	2,808594984236	165,624384519255	5,66384555757769e-11	4,46828867245243e-07	XM_040758014.1	SFT2 domain containing 3 (Sft2d3), mRNA
XM-040734127.1	-6,28828789170814	5,07402790412302	154,169518670592	1,05850712342532e-10	5,08840456894441e-07	XM_040734127.1	transmembrane protein 238 (Tmem238), mRNA
XM-040754779.1	2,1829075227488	2,81432728136063	376,443634100429	1,09076575216893e-10	5,08840456894441e-07	XM_040754779.1	interleukin 4 receptor (Il4r), transcript variant X2, mRNA
XR-002382788.2	5,37300593702763	0,451778633863768	374,424282861963	1,12682768046238e-10	5,08840456894441e-07	XR_002382788.2	UDP-GlcNAc:betaGal beta-1,3-N-acetylglucosaminyltransferase 2 (B3gnt2), transcript variant X7, misc_RNA
XM-040757162.1	-1,79839507557252	3,23451976473456	371,869609122582	1,17445001538511e-10	5,08840456894441e-07	XM_040757162.1	caspase activity and apoptosis inhibitor 1 (Caap1), transcript variant X2, mRNA
XM-021232012.2	-4,20310385005507	5,32146250203515	152,193781263417	1,1840060098083e-10	5,08840456894441e-07	XM_021232012.2	heterogeneous nuclear ribonucleoprotein A0 (Hnrnpa0), mRNA
XM-005076219.4	1,60231178411201	5,49137932993024	151,990310921292	1,1978353505048e-10	5,08840456894441e-07	XM_005076219.4	basic leucine zipper and W2 domains 2 (Bzw2), mRNA
XM-040747510.1	-1,5799014350141	3,85636393507935	150,378410206519	1,31390487932047e-10	5,08931600379287e-07	XM_040747510.1	coenzyme Q2, polyprenyltransferase (Coq2), transcript variant X1, mRNA
XM-040743595.1	-1,42459914148338	5,35043815730205	148,78682594854	1,44079683372215e-10	5,08931600379287e-07	XM_040743595.1	KRAS proto-oncogene, GTPase (Kras), transcript variant X1, mRNA
XM-040742129.1	-3,54305778401715	0,458266779791726	147,478642505147	1,55524460622736e-10	5,08931600379287e-07	XM_040742129.1	anoctamin 8 (Ano8), transcript variant X1, mRNA
XM-040731045.1	-2,92580440201414	3,34721709504125	146,406472121222	1,6565385606118e-10	5,08931600379287e-07	XM_040731045.1	protein phosphatase 1 regulatory subunit 35 (Ppp1r35), transcript variant X2, mRNA
XM-040735139.1	-1,80132013978364	5,39407215544898	146,30141350661	1,66684898831917e-10	5,08931600379287e-07	XM_040735139.1	round spermatid basic protein 1 like (Rsbn1l), transcript variant X1, mRNA
XM-021223591.2	-3,25113902570539	8,12275739638441	144,942244722499	1,80681706376216e-10	5,08931600379287e-07	XM_021223591.2	Kruppel like factor 2 (Klf2), mRNA
XM-040754786.1	2,14254398406197	2,79217771150028	345,125993480433	1,84315370266292e-10	5,08931600379287e-07	XM_040754786.1	interleukin 4 receptor (Il4r), transcript variant X3, mRNA
XM-005076576.4	1,45666362337535	2,88443679913898	141,432801160299	2,23201964526771e-10	5,86957394715543e-07	XM_005076576.4	DEAD-box helicase 20 (Ddx20), mRNA
XM-040740758.1	-2,82067916091028	2,88938183834654	140,114559451753	2,41933696446589e-10	6,0710070549791e-07	XM_040740758.1	casein kinase 2 alpha 2 (Csnk2a2), transcript variant X3, mRNA
XM-021232577.2	4,04720089844309	1,50631531416423	327,486915580986	2,52848693076415e-10	6,0710070549791e-07	XM_021232577.2	TNF receptor superfamily member 4 (Tnfrsf4), transcript variant X1, mRNA
XM-040729257.1	-1,84114172622543	4,21691277199133	136,986636528927	2,93710513931094e-10	6,75827892555448e-07	XM_040729257.1	heparan sulfate 6-O-sulfotransferase 1 (Hs6st1), mRNA
XM-005064195.4	1,79922409435774	4,4522787790293	135,218629273347	3,28305980220986e-10	7,25214778068948e-07	XM_005064195.4	adaptor related protein complex 2 subunit alpha 2 (Ap2a2), transcript variant X2, mRNA
XM-040736792.1	-3,17870547166793	1,55966758354786	133,231179764637	3,72657349865723e-10	7,91524211114796e-07	XM_040736792.1	calcium voltage-gated channel subunit alpha1 A (Cacna1a), mRNA
XM-005064194.4	1,80410523452917	4,45119693071739	130,986039225092	4,30874416903424e-10	8,58346225010799e-07	XM_005064194.4	adaptor related protein complex 2 subunit alpha 2 (Ap2a2), transcript variant X1, mRNA
XM-040754018.1	-1,55533388654771	2,14663047880909	298,635708212054	4,40170866048229e-10	8,58346225010799e-07	XM_040754018.1	bromodomain containing 1 (Brd1), transcript variant X3, mRNA
XM-040757161.1	-1,70043525944224	3,06401914109384	297,456443745313	4,50746786276133e-10	8,58346225010799e-07	XM_040757161.1	caspase activity and apoptosis inhibitor 1 (Caap1), transcript variant X1, mRNA
XM-040743596.1	-1,21738393386842	5,12003291442427	129,063163039893	4,8876621985518e-10	8,99720857509416e-07	XM_040743596.1	KRAS proto-oncogene, GTPase (Kras), transcript variant X2, mRNA
XM-040737447.1	-2,2798350028323	3,14416877911446	127,10630119312	5,56618577560423e-10	9,63250883423108e-07	XM_040737447.1	protein associated with LIN7 2, MAGUK family member (Pals2), transcript variant X2, mRNA
XM-040747264.1	4,36257015059068	5,59636198555582	287,039829253026	5,58163629391921e-10	9,63250883423108e-07	XM_040747264.1	membrane-spanning 4-domains subfamily A member 6B (LOC110339949), transcript variant X4, mRNA
XM-005072789.4	-2,1298039419137	3,98310357660423	124,89200796899	6,46196826031077e-10	1,08138101578001e-06	XM_005072789.4	salvador family WW domain containing protein 1 (Sav1), mRNA
XM-040735062.1	4,12524356130318	1,40552386128374	272,58146158177	7,60542899532567e-10	1,23530062011137e-06	XM_040735062.1	TNF receptor superfamily member 4 (Tnfrsf4), transcript variant X3, mRNA
XM-040750119.1	2,56674914285046	2,26618443722616	264,072050675267	9,19255616474392e-10	1,44026350557498e-06	XM_040750119.1	probable low-specificity L-threonine aldolase 2 (LOC101842867), transcript variant X1, mRNA
XM-040750120.1	2,56990215544701	2,28467263115254	263,138937082365	9,38894071430889e-10	1,44026350557498e-06	XM_040750120.1	probable low-specificity L-threonine aldolase 2 (LOC101842867), transcript variant X2, mRNA
XM-040742147.1	-2,96115984402872	4,22456611504586	118,691856337822	9,93814035522641e-10	1,48330773777574e-06	XM_040742147.1	nuclear receptor subfamily 2 group F member 6 (Nr2f6), mRNA
XM-040735140.1	-1,80605481287245	4,12790228777889	255,839994703919	1,11050646372918e-09	1,56029551891603e-06	XM_040735140.1	round spermatid basic protein 1 like (Rsbn1l), transcript variant X2, mRNA
XM-040747511.1	-1,46534030536855	2,47975313650734	254,963797324824	1,13346040584815e-09	1,56029551891603e-06	XM_040747511.1	coenzyme Q2, polyprenyltransferase (Coq2), transcript variant X2, mRNA
XM-021226321.2	0,970391073117882	4,68536269941091	116,729169486199	1,14353362594237e-09	1,56029551891603e-06	XM_021226321.2	StAR related lipid transfer domain containing 7 (Stard7), mRNA
NM-001281335.1	3,48788353428111	7,32465593243363	116,54979481442	1,15841149274875e-09	1,56029551891603e-06	NM_001281335.1	low affinity immunoglobulin gamma Fc region receptor III-like (Fcgr4), mRNA
XM-040737264.1	-1,31852280410913	2,93481949289148	114,029805529352	1,39165199794269e-09	1,82982356986637e-06	XM_040737264.1	COP1 E3 ubiquitin ligase (Cop1), transcript variant X1, mRNA
XR-005879805.1	-2,66312939010624	0,362309346635044	238,123051283372	1,70258152946791e-09	2,18658982286828e-06	XR_005879805.1	uncharacterized LOC121142734 (LOC121142734), transcript variant X1, ncRNA
XM-040731304.1	1,1570343516822	3,75266505011929	109,143090766556	2,00650675821914e-09	2,51059252934952e-06	XM_040731304.1	replication factor C subunit 2 (Rfc2), mRNA
XM-040731871.1	-1,19550869685634	5,58141012154251	108,613078927202	2,08949358794855e-09	2,51059252934952e-06	XM_040731871.1	protein phosphatase 2 catalytic subunit beta (Ppp2cb), mRNA
XM-013117989.3	1,79077015533631	5,28546610893401	229,123216945253	2,14038213461828e-09	2,51059252934952e-06	XM_013117989.3	nudix hydrolase 9 (Nudt9), transcript variant X2, mRNA
XM-005074521.4	3,65816661877562	0,454675320851849	115,970667837078	2,14317111696814e-09	2,51059252934952e-06	XM_005074521.4	neurotensin receptor 1 (Ntsr1), mRNA
XM-021235154.2	1,83644397122194	1,16407410391837	228,377728255802	2,18217516675317e-09	2,51059252934952e-06	XM_021235154.2	CD226 molecule (Cd226), transcript variant X3, mRNA
XM-040730466.1	-1,10250419625903	4,64788789275521	107,565549828203	2,26487514601419e-09	2,53601240556158e-06	XM_040730466.1	estrogen receptor binding site associated antigen 9 (Ebag9), transcript variant X1, mRNA
XM-005075415.4	1,35638127247574	5,10510414415392	107,388370564629	2,29611437559899e-09	2,53601240556158e-06	XM_005075415.4	coiled-coil domain containing 115 (Ccdc115), mRNA
XM-040747888.1	3,53532717664098	0,57383365373507	225,646265872097	2,34361048763951e-09	2,53771657979224e-06	XM_040747888.1	RAB3A interacting protein like 1 (Rab3il1), transcript variant X1, mRNA
XM-040747890.1	3,54654158059049	0,582733884696196	224,867592273688	2,39214221177679e-09	2,54045502890695e-06	XM_040747890.1	RAB3A interacting protein like 1 (Rab3il1), transcript variant X3, mRNA
XM-040757534.1	-0,976909716720599	3,80320780938945	106,203059917645	2,51773775485405e-09	2,61839856887375e-06	XM_040757534.1	regulator of chromosome condensation 2 (Rcc2), transcript variant X1, mRNA
XM-005081049.4	1,4341777547795	1,06569406317626	105,839281613093	2,59040923031568e-09	2,61839856887375e-06	XM_005081049.4	transmembrane and coiled-coil domains 4 (Tmco4), transcript variant X1, mRNA
XM-040745372.1	-1,50666635634795	2,25730055238157	105,754003879928	2,60777780110199e-09	2,61839856887375e-06	XM_040745372.1	activin A receptor type 1 (Acvr1), transcript variant X1, mRNA
XM-040757163.1	-2,22333223942757	2,24286979094902	219,902894648661	2,73049129282426e-09	2,65978940222519e-06	XM_040757163.1	tumor suppressor candidate 1 (Tusc1), mRNA
XM-005139354.4	-1,74465058274206	2,42723912410957	105,100006538011	2,74532804445234e-09	2,65978940222519e-06	XM_005139354.4	tRNA methyltransferase 12 homolog (Trmt12), mRNA
XM-040749076.1	4,04451356734101	-1,26969146430968	216,777422846134	2,97198010475742e-09	2,81060112703053e-06	XM_040749076.1	solute carrier family 13 member 5 (Slc13a5), transcript variant X1, mRNA
XM-040747255.1	3,95728986064966	5,50817824731747	103,967774222998	3,00277898187022e-09	2,81060112703053e-06	XM_040747255.1	membrane-spanning 4-domains subfamily A member 6B (LOC110339949), transcript variant X2, mRNA
XM-040749190.1	1,45225455607308	2,23573498758973	103,160349653235	3,20262193326543e-09	2,94228621730839e-06	XM_040749190.1	tumor protein p53 inducible protein 13 (Tp53i13), transcript variant X3, mRNA
XM-013126573.3	-3,73411921779062	3,65934473104677	102,976968918848	3,25002642430486e-09	2,94228621730839e-06	XM_013126573.3	A-kinase anchoring protein 17A (Akap17a), transcript variant X1, mRNA
XM-005066814.4	1,17842635017663	3,79234350673752	102,40569894357	3,4027324268534e-09	3,03084670226697e-06	XM_005066814.4	oxidative stress induced growth inhibitor family member 2 (Osgin2), mRNA
XM-040749077.1	3,98661460423092	-1,30857478270028	210,371892094608	3,54876657764896e-09	3,11074738863629e-06	XM_040749077.1	solute carrier family 13 member 5 (Slc13a5), transcript variant X2, mRNA
XM-040739365.1	-1,14452324933872	5,90946004913405	100,513699389936	3,96781346970261e-09	3,42372704766964e-06	XM_040739365.1	protein phosphatase 2 regulatory subunit B'alpha (Ppp2r5a), mRNA
XM-040750045.1	-1,5161367106347	3,78100085186859	100,080136596166	4,11141201131602e-09	3,49305564481409e-06	XM_040750045.1	potassium channel tetramerization domain containing 2 (Kctd2), mRNA
XM-040757602.1	3,09334027063009	5,0340108280643	99,4904937077521	4,31598590626354e-09	3,59773931382829e-06	XM_040757602.1	interleukin 18 binding protein (LOC101824440), transcript variant X2, mRNA
XM-040731044.1	-2,91201879530265	2,00300279023148	203,123262933738	4,36492347578038e-09	3,59773931382829e-06	XM_040731044.1	protein phosphatase 1 regulatory subunit 35 (Ppp1r35), transcript variant X1, mRNA
XM-021230377.2	-1,23811509622127	5,40741851987686	98,4330974092637	4,71155766251024e-09	3,79678792878375e-06	XM_021230377.2	programmed cell death 7 (Pdcd7), mRNA
XM-040738526.1	-1,80040949821997	3,56025387296059	98,2461573984693	4,78556770268269e-09	3,79678792878375e-06	XM_040738526.1	casein kinase II subunit alpha'-like (LOC121136945), transcript variant X1, mRNA
XM-040746352.1	-1,4871272866899	2,14115972936434	199,306043706303	4,88142733129883e-09	3,79678792878375e-06	XM_040746352.1	cardiolipin synthase 1 (Crls1), transcript variant X2, mRNA
XM-040746353.1	-1,4871272866899	2,14115972936434	199,306043706303	4,88142733129883e-09	3,79678792878375e-06	XM_040746353.1	cardiolipin synthase 1 (Crls1), transcript variant X3, mRNA
XM-013122801.3	1,34935618327576	6,2623226610141	97,8380958316405	4,9516150943467e-09	3,79788877736392e-06	XM_013122801.3	lysosomal associated membrane protein 2 (Lamp2), transcript variant X3, mRNA
XM-040729417.1	1,94552504500799	0,838073418829163	196,023237575934	5,38301736903155e-09	4,04736631560078e-06	XM_040729417.1	AT-rich interaction domain 5A (Arid5a), transcript variant X3, mRNA
XM-005076368.4	1,782114851857	5,55328400516288	96,756170221769	5,42345913650691e-09	4,04736631560078e-06	XM_005076368.4	nudix hydrolase 9 (Nudt9), transcript variant X1, mRNA
XM-005072617.4	-1,09134812245609	4,61874622125275	96,510069348774	5,5375784502868e-09	4,05023822216814e-06	XM_005072617.4	estrogen receptor binding site associated antigen 9 (Ebag9), transcript variant X2, mRNA
XM-013111016.3	1,07553712968858	3,83080848303396	96,4327192274239	5,57399146901309e-09	4,05023822216814e-06	XM_013111016.3	interleukin 1 receptor associated kinase 4 (Irak4), mRNA
XR-005879806.1	-2,62686276490595	0,465861465209553	191,25642070019	6,22184545992847e-09	4,27307318501608e-06	XR_005879806.1	uncharacterized LOC121142734 (LOC121142734), transcript variant X2, ncRNA
XM-005072116.4	-0,943852872285493	4,91812381696799	95,0698763230152	6,26087494650322e-09	4,27307318501608e-06	XM_005072116.4	ring finger protein 11 (Rnf11), mRNA
XM-040751785.1	2,69656431639531	0,289953382082985	190,665387664687	6,33607257272343e-09	4,27307318501608e-06	XM_040751785.1	protein-glucosylgalactosylhydroxylysine glucosidase (Pgghg), transcript variant X3, mRNA
XM-005077629.4	-2,2449944531119	2,06923284131642	94,9198086156355	6,34204610524678e-09	4,27307318501608e-06	XM_005077629.4	bone morphogenetic protein receptor type 1A (Bmpr1a), transcript variant X3, mRNA
XM-005068353.3	-2,55012400442327	6,80959961642959	94,8986811336429	6,35356680883034e-09	4,27307318501608e-06	XM_005068353.3	glutaredoxin 5 (Glrx5), mRNA
XM-040732795.1	-3,6033878225127	9,54027935140339	94,8920695849433	6,35717679139491e-09	4,27307318501608e-06	XM_040732795.1	CCAAT enhancer binding protein beta (Cebpb), mRNA
XM-040729419.1	2,0668788036686	0,635007372361941	190,22736337721	6,42229962256147e-09	4,27307318501608e-06	XM_040729419.1	AT-rich interaction domain 5A (Arid5a), transcript variant X5, mRNA
XM-021225740.2	3,5454409561495	5,45360059694168	186,603533667544	7,19038200356994e-09	4,7271625686327e-06	XM_021225740.2	membrane-spanning 4-domains subfamily A member 4A (LOC101825174), transcript variant X2, mRNA
XR-005880064.1	-2,91879347344656	0,366496301194771	185,720761200465	7,39331735814024e-09	4,80339479748161e-06	XR_005880064.1	bromodomain containing 1 (Brd1), transcript variant X4, misc_RNA
XM-013110217.3	-2,3574096261813	3,42011324603241	92,9069440008061	7,5507937928548e-09	4,81449190841487e-06	XM_013110217.3	FRAT regulator of WNT signaling pathway 2 (Frat2), mRNA
XM-040729416.1	2,02939877842583	0,747201783452437	184,913383303539	7,58476017731591e-09	4,81449190841487e-06	XM_040729416.1	AT-rich interaction domain 5A (Arid5a), transcript variant X2, mRNA
XM-005086058.4	1,26955160951153	1,98958684031393	92,1215584846412	8,08959885517024e-09	5,00566824845062e-06	XM_005086058.4	BCL2 like 1 (Bcl2l1), transcript variant X1, mRNA
XM-040747261.1	4,01271526045798	5,3174440340241	182,643290367809	8,15464172689777e-09	5,00566824845062e-06	XM_040747261.1	membrane-spanning 4-domains subfamily A member 6B (LOC110339949), transcript variant X3, mRNA
XM-005080831.4	-1,71780801907705	6,31586007370458	92,0261814261533	8,15786872302903e-09	5,00566824845062e-06	XM_005080831.4	akirin 2 (Akirin2), mRNA
XM-005070172.4	4,0435198032897	1,34140037226665	179,635185187286	8,98810508279703e-09	5,45449577024597e-06	XM_005070172.4	secreted and transmembrane protein 1b (LOC101836701), mRNA
XM-005064253.4	3,20598379717396	0,791550556556205	90,6071089986756	9,25242454448108e-09	5,55386840265678e-06	XM_005064253.4	ADAM metallopeptidase domain 8 (Adam8), transcript variant X1, mRNA
XR-005872477.1	-6,52042582600579	-0,560050298357539	177,50903827235	9,63702985583811e-09	5,69032531155016e-06	XR_005872477.1	chromosome unknown C19orf85 homolog (CUNH19orf85), transcript variant X3, misc_RNA
XM-040751780.1	2,69656388343692	0,301528574250809	95,8657831088906	9,68583549336729e-09	5,69032531155016e-06	XM_040751780.1	protein-glucosylgalactosylhydroxylysine glucosidase (Pgghg), transcript variant X2, mRNA
XM-040737826.1	-1,15901989464845	4,24465211766852	89,93601239477	9,82568166399965e-09	5,71172046539702e-06	XM_040737826.1	DnaJ heat shock protein family (Hsp40) member C25 (Dnajc25), mRNA
XM-013121231.3	-1,24444918457027	2,08547423559721	89,0530300987999	1,06404643119728e-08	5,96972059750468e-06	XM_013121231.3	catenin delta 1 (Ctnnd1), transcript variant X10, mRNA
XM-013122782.3	1,4756331072955	6,33432002968697	89,0415298117966	1,06515564125506e-08	5,96972059750468e-06	XM_013122782.3	zyxin (Zyx), partial mRNA
XM-040754017.1	-1,54367099046003	2,95943998554005	88,9967684596087	1,06948506016081e-08	5,96972059750468e-06	XM_040754017.1	bromodomain containing 1 (Brd1), transcript variant X1, mRNA
XM-005065617.4	-2,62787090313011	1,42655245066943	94,6485108850459	1,07019111102594e-08	5,96972059750468e-06	XM_005065617.4	transmembrane protein 171 (Tmem171), transcript variant X3, mRNA
XM-005078404.4	-2,41920576727669	2,92677635827923	88,5710902871525	1,11164158833844e-08	6,13892950744018e-06	XM_005078404.4	chromosome unknown C9orf64 homolog (CUNH9orf64), transcript variant X1, mRNA
XM-040730469.1	2,56608992992977	0,967232422259502	172,080978743913	1,15559948833556e-08	6,31849763800428e-06	XM_040730469.1	dendrocyte expressed seven transmembrane protein (LOC101830513), transcript variant X2, mRNA
XM-021234867.2	1,65776046262358	2,02700139341815	170,488262413376	1,2200868996225e-08	6,60569401419146e-06	XM_021234867.2	strawberry notch homolog 2 (Sbno2), transcript variant X4, mRNA
XM-005063247.3	-1,16042005032076	4,70459386291153	87,4395046110955	1,23289372774646e-08	6,61022555544373e-06	XM_005063247.3	ZFP91 zinc finger protein, atypical E3 ubiquitin ligase (Zfp91), transcript variant X1, mRNA
XM-021227420.2	3,80501021879187	1,6523448360268	168,460299090446	1,30833636718822e-08	6,94726610976946e-06	XM_021227420.2	tumor necrosis factor receptor superfamily member 26 (LOC106020873), mRNA
XM-013115731.3	-2,51517281108089	0,760135253302317	86,488337834529	1,34614600234981e-08	7,07995874607296e-06	XM_013115731.3	armadillo repeat containing 2 (Armc2), transcript variant X1, mRNA
XM-005068957.3	-1,00128547630541	5,36681097264371	85,8200234234046	1,43257372391353e-08	7,40721566846908e-06	XM_005068957.3	ADP ribosylation factor like GTPase 5A (Arl5a), transcript variant X1, mRNA
XM-040754766.1	2,20726338699661	1,10142190158038	165,543148596195	1,44860801860543e-08	7,40721566846908e-06	XM_040754766.1	beta-1,4-N-acetyl-galactosaminyltransferase 1 (B4galnt1), transcript variant X2, mRNA
XM-040754769.1	2,20726338699661	1,10142190158038	165,543148596195	1,44860801860543e-08	7,40721566846908e-06	XM_040754769.1	beta-1,4-N-acetyl-galactosaminyltransferase 1 (B4galnt1), transcript variant X5, mRNA
XM-021232197.2	-1,21461536559463	2,08763793509569	85,3589070821871	1,49576962967405e-08	7,56339174193631e-06	XM_021232197.2	catenin delta 1 (Ctnnd1), transcript variant X8, mRNA
XM-040740037.1	-2,23812720331875	1,59509404441077	164,432603020228	1,50654261120707e-08	7,56339174193631e-06	XM_040740037.1	protein phosphatase 2 regulatory subunit B''alpha (Ppp2r3a), transcript variant X3, mRNA
XM-040736812.1	-2,48490824552896	3,19341086429262	163,894026043366	1,53560458679978e-08	7,63678744630099e-06	XM_040736812.1	neuroligin 4 X-linked (Nlgn4x), mRNA
XM-005086059.4	1,12507723370038	1,90904688309829	84,8373302628982	1,57098304828855e-08	7,63678744630099e-06	XM_005086059.4	BCL2 like 1 (Bcl2l1), transcript variant X2, mRNA
XM-040735493.1	-2,20815263273399	2,66333225762958	84,8101489374531	1,57501549611395e-08	7,63678744630099e-06	XM_040735493.1	nudix hydrolase 19 (Nudt19), mRNA
XM-040743083.1	1,19533601260748	6,086001251622	84,8003150504954	1,57647719991003e-08	7,63678744630099e-06	XM_040743083.1	sorting nexin 6 (Snx6), transcript variant X1, mRNA
XR-005878063.1	4,60615137062596	-0,494508635563412	234,862512325884	1,65881695726024e-08	7,96578327371648e-06	XR_005878063.1	uncharacterized LOC121141168 (LOC121141168), ncRNA
XR-005874497.1	-2,25711179143116	0,748965427290693	160,290966235345	1,74765939889799e-08	8,32006402109849e-06	XR_005874497.1	uncharacterized LOC121137252 (LOC121137252), ncRNA
XM-021229509.2	-1,38948917510953	4,05985149120426	83,3988019228052	1,80094434863562e-08	8,41108143586639e-06	XM_021229509.2	ring finger protein 169 (Rnf169), transcript variant X1, mRNA
XM-021234866.2	1,58803183446409	2,0128354599731	159,429674124798	1,80326758137892e-08	8,41108143586639e-06	XM_021234866.2	strawberry notch homolog 2 (Sbno2), transcript variant X2, mRNA
XM-040739100.1	1,59593204137826	2,01072700363359	159,290109057843	1,81247046731149e-08	8,41108143586639e-06	XM_040739100.1	strawberry notch homolog 2 (Sbno2), transcript variant X3, mRNA
XM-013120788.3	1,12750285980393	2,55115816581305	83,0912053693439	1,85479286714088e-08	8,53575677458234e-06	XM_013120788.3	serrate, RNA effector molecule (Srrt), transcript variant X1, mRNA
XM-005070805.4	-1,42246309179414	4,73834940037227	82,9388902170219	1,88211294372103e-08	8,58990125653305e-06	XM_005070805.4	2-aminoethanethiol dioxygenase (Ado), mRNA
XM-013121781.3	1,60938054824982	1,19038288078984	157,875190909503	1,90891387448962e-08	8,64080818072251e-06	XM_013121781.3	GRAM domain containing 1A (Gramd1a), transcript variant X1, mRNA
XM-040745344.1	-0,935362091682246	5,30166709881527	82,2205355174376	2,01708679443617e-08	8,98392614363713e-06	XM_040745344.1	ADP ribosylation factor like GTPase 5A (Arl5a), transcript variant X2, mRNA
XM-040755780.1	2,02405110605077	4,54458322933028	82,1400889286337	2,03285514996111e-08	8,98392614363713e-06	XM_040755780.1	serpin B9 (LOC101835557), transcript variant X1, mRNA
XM-005064687.4	-1,48881151565839	4,58524820423899	82,0079837691827	2,05904489645921e-08	8,98392614363713e-06	XM_005064687.4	egl-9 family hypoxia inducible factor 1 (Egln1), mRNA
XM-040739741.1	2,87067664396509	4,14885770891679	155,826779333996	2,05929203184133e-08	8,98392614363713e-06	XM_040739741.1	C-C chemokine receptor type 5 (LOC101833790), transcript variant X1, mRNA
XR-005877175.1	-2,15212141726725	0,069002547250711	155,738758822036	2,06605573707431e-08	8,98392614363713e-06	XR_005877175.1	serine/threonine kinase 39 (Stk39), transcript variant X3, misc_RNA
XM-040754768.1	2,21086656583385	1,10582064746044	154,949656332928	2,12785780255809e-08	9,18037650691157e-06	XM_040754768.1	beta-1,4-N-acetyl-galactosaminyltransferase 1 (B4galnt1), transcript variant X4, mRNA
XM-040742226.1	1,34753402346684	2,08811182235457	153,356213632481	2,25931595411396e-08	9,67197397286737e-06	XM_040742226.1	membrane associated ring-CH-type finger 1 (Marchf1), transcript variant X6, mRNA
XM-013125244.3	1,11086731217182	1,92929780652782	80,5921637763987	2,36435362698459e-08	1,00437742074305e-05	XM_013125244.3	BCL2 like 1 (Bcl2l1), transcript variant X3, mRNA
XM-005085713.4	4,43268706405886	8,10070176909865	80,2921349240364	2,43527229506248e-08	1,02660669635519e-05	XM_005085713.4	TIMP metallopeptidase inhibitor 1 (Timp1), transcript variant X2, mRNA
XR-005881462.1	-2,01191601617545	2,83251655918835	80,1569034903258	2,46800173406881e-08	1,03252218001679e-05	XR_005881462.1	pleckstrin homology and RUN domain containing M2 (Plekhm2), transcript variant X3, misc_RNA
XM-005066531.4	-1,76473198462741	4,61085741610869	79,7877282893489	2,5598483132039e-08	1,06289521239377e-05	XM_005066531.4	small integral membrane protein 19 (Smim19), mRNA
XM-040747252.1	4,08719422506451	5,43318351710492	149,380872729341	2,63051680422926e-08	1,08408701490117e-05	XM_040747252.1	membrane-spanning 4-domains subfamily A member 6B (LOC110339949), transcript variant X1, mRNA
XM-040756709.1	-2,03688101073621	8,3911997844155	79,1398034552467	2,73029802126219e-08	1,10908376518193e-05	XM_040756709.1	eukaryotic translation initiation factor 3 subunit F (Eif3f), mRNA
XM-005067734.4	-1,70930059952739	4,94188315587378	79,0633833869016	2,75121374019103e-08	1,10908376518193e-05	XM_005067734.4	SAP30 like (Sap30l), mRNA
XM-005082558.4	-1,0944635556219	1,41223522404654	79,0626291621753	2,7514210457396e-08	1,10908376518193e-05	XM_005082558.4	zinc finger and BTB domain containing 14 (Zbtb14), transcript variant X1, mRNA
XM-040735765.1	-0,761853917403054	4,02004215853194	78,7033492779383	2,85215983593467e-08	1,14135996217142e-05	XM_040735765.1	N-alpha-acetyltransferase 30, NatC catalytic subunit (Naa30), mRNA
XM-021226426.2	2,14869156017955	3,09939001161115	78,0473459053321	3,04676097850153e-08	1,21046279335805e-05	XM_021226426.2	DNA-(apurinic or apyrimidinic site) endonuclease 2-like (LOC101829419), mRNA
XM-005080406.4	1,01308336867174	2,42170506771527	77,6775977297488	3,16286794292215e-08	1,23986812678001e-05	XM_005080406.4	serrate, RNA effector molecule (Srrt), transcript variant X2, mRNA
XM-005073040.4	-2,26370581736331	4,96440365284008	77,6688352151805	3,16567807250437e-08	1,23986812678001e-05	XM_005073040.4	exosome component 6 (Exosc6), mRNA
XR-005879453.1	2,16306706133298	1,54118278926357	144,368872866154	3,20405000802945e-08	1,24605956086914e-05	XR_005879453.1	uncharacterized LOC121142428 (LOC121142428), ncRNA
XM-005076084.3	-1,01376007135477	3,19103294126713	76,7183310696177	3,48750416760061e-08	1,33457825228999e-05	XM_005076084.3	ring finger protein 103 (Rnf103), transcript variant X1, mRNA
XM-005071469.4	4,4024547078425	0,0591527565713808	81,0848320801435	3,52266901198633e-08	1,33457825228999e-05	XM_005071469.4	TNF superfamily member 18 (Tnfsf18), mRNA
XM-005082676.4	2,26632046734734	5,05879419452402	76,5723052361297	3,54007023035112e-08	1,33457825228999e-05	XM_005082676.4	decaprenyl diphosphate synthase subunit 1 (Pdss1), transcript variant X1, mRNA
XM-005069144.4	-0,883855013711048	6,11551843606256	76,4330503451173	3,59101400830063e-08	1,33457825228999e-05	XM_005069144.4	transmembrane p24 trafficking protein 7 (Tmed7), mRNA
XM-021231641.2	3,30967320034957	1,85764777752651	141,532425367298	3,59256808755671e-08	1,33457825228999e-05	XM_021231641.2	interferon stimulated exonuclease gene 20 (Isg20), transcript variant X2, mRNA
XM-040745582.1	1,54457355378949	-0,145754888096628	141,398652742005	3,61220115131018e-08	1,33457825228999e-05	XM_040745582.1	cell division cycle associated 7 (Cdca7), transcript variant X1, mRNA
XM-005081965.4	-1,46050330798786	4,76867613980887	76,3519086839682	3,6210706657653e-08	1,33457825228999e-05	XM_005081965.4	DnaJ heat shock protein family (Hsp40) member B14 (Dnajb14), transcript variant X1, mRNA
XM-021229771.2	-1,27119579478266	2,16512293080857	76,3413686356852	3,62499525285199e-08	1,33457825228999e-05	XM_021229771.2	LSM family member 14B (Lsm14b), transcript variant X4, mRNA
XM-040736875.1	-1,83098929254635	2,88789380678937	76,0523756484216	3,73445108378795e-08	1,35960537073065e-05	XM_040736875.1	ST3 beta-galactoside alpha-2,3-sialyltransferase 2 (St3gal2), mRNA
XM-040740036.1	-1,89149391008939	1,65913893795238	140,439006522091	3,75675166712875e-08	1,35960537073065e-05	XM_040740036.1	protein phosphatase 2 regulatory subunit B''alpha (Ppp2r3a), transcript variant X2, mRNA
XM-040745584.1	1,57567956702521	0,00602745306831842	139,995709508131	3,82578490687449e-08	1,35960537073065e-05	XM_040745584.1	cell division cycle associated 7 (Cdca7), transcript variant X4, mRNA
XM-040737265.1	-1,27064889848834	2,63422045315252	139,810900565454	3,85499864563143e-08	1,35960537073065e-05	XM_040737265.1	COP1 E3 ubiquitin ligase (Cop1), transcript variant X2, mRNA
XM-013124303.3	1,68716351581475	3,30941828984823	139,745277514284	3,86543425623765e-08	1,35960537073065e-05	XM_013124303.3	cyclin dependent kinase inhibitor 1A (Cdkn1a), transcript variant X2, mRNA
XM-040734976.1	2,21375185977806	-0,831274373375112	139,592025986351	3,8899327932682e-08	1,35960537073065e-05	XM_040734976.1	splA/ryanodine receptor domain and SOCS box containing 1 (Spsb1), transcript variant X5, mRNA
XM-040734977.1	2,21375185977806	-0,831274373375112	139,592025986351	3,8899327932682e-08	1,35960537073065e-05	XM_040734977.1	splA/ryanodine receptor domain and SOCS box containing 1 (Spsb1), transcript variant X6, mRNA
XM-040734978.1	2,21375185977806	-0,831274373375112	139,592025986351	3,8899327932682e-08	1,35960537073065e-05	XM_040734978.1	splA/ryanodine receptor domain and SOCS box containing 1 (Spsb1), transcript variant X7, mRNA
XM-040742448.1	-1,0577794584025	4,93841447698911	75,5592122467297	3,92975340715582e-08	1,36408600993806e-05	XM_040742448.1	REST corepressor 1 (Rcor1), mRNA
XM-021233227.2	-1,41702808364916	1,65713020642715	139,207779838724	3,95215416467642e-08	1,36408600993806e-05	XM_021233227.2	F-box only protein 33-like (LOC101822684), mRNA
XM-040735403.1	1,5802190140939	1,21201431549349	138,592817799606	4,05415542943209e-08	1,39060049338483e-05	XM_040735403.1	GRAM domain containing 1A (Gramd1a), transcript variant X4, mRNA
XM-040745583.1	1,50349133385246	-0,12955813747491	138,247259367163	4,11281136979811e-08	1,40201169806007e-05	XM_040745583.1	cell division cycle associated 7 (Cdca7), transcript variant X3, mRNA
XM-040747040.1	-2,0417413445957	0,0645838201030547	138,06456355714	4,1442203198925e-08	1,40405167451376e-05	XM_040747040.1	coiled-coil and C2 domain containing 2A (Cc2d2a), transcript variant X4, mRNA
XM-040737272.1	-2,24786913271012	2,36244568994006	74,7665292144333	4,26770989588162e-08	1,42831744829919e-05	XM_040737272.1	transmembrane serine protease 9 (Tmprss9), mRNA
XM-005075153.4	-2,41746665967375	5,60803958749143	74,6817737940805	4,3057017982627e-08	1,42831744829919e-05	XM_005075153.4	Sin3A associated protein 30 (Sap30), mRNA
XM-013121782.3	1,58819827710967	1,20696976287801	137,118783762439	4,31133740904686e-08	1,42831744829919e-05	XM_013121782.3	GRAM domain containing 1A (Gramd1a), transcript variant X3, mRNA
XM-021233912.2	2,99081421815413	2,99813280838672	74,5278976256812	4,37563442205384e-08	1,42831744829919e-05	XM_021233912.2	zinc finger and BTB domain containing 32 (Zbtb32), mRNA
XM-040734975.1	2,13526582658903	-0,814535813246931	136,616967219221	4,40317702067357e-08	1,42831744829919e-05	XM_040734975.1	splA/ryanodine receptor domain and SOCS box containing 1 (Spsb1), transcript variant X4, mRNA
XM-005078689.4	0,69130764473341	4,03267647783892	74,4544246786782	4,40946707462549e-08	1,42831744829919e-05	XM_005078689.4	EFR3 homolog A (Efr3a), transcript variant X1, mRNA
XM-005066347.4	-0,888858169033583	4,63254364875573	74,4307063223386	4,42045037581252e-08	1,42831744829919e-05	XM_005066347.4	RAN binding protein 9 (Ranbp9), mRNA
XM-005085279.4	4,46629079657413	3,69458678665486	136,511556366465	4,42275611435539e-08	1,42831744829919e-05	XM_005085279.4	CD209 antigen-like protein A (LOC101836572), mRNA
XM-040751891.1	1,31417846260296	0,320163720756425	74,0309168982545	4,6101967619598e-08	1,48019480222365e-05	XM_040751891.1	calcium/calmodulin dependent protein kinase II delta (Camk2d), transcript variant X13, mRNA
XM-005081781.4	1,60779517913955	3,41818788000219	73,6812214731267	4,78355024598202e-08	1,52697559990816e-05	XM_005081781.4	GRAM domain containing 1A (Gramd1a), transcript variant X2, mRNA
XM-021229768.2	-1,1785605060747	1,95588576102292	73,3874117761515	4,93476600730655e-08	1,56619263211205e-05	XM_021229768.2	LSM family member 14B (Lsm14b), transcript variant X1, mRNA
XM-013124321.3	1,47988083583116	2,28042073074313	73,1510416979911	5,06024933284913e-08	1,59684119518435e-05	XM_013124321.3	death domain associated protein (Daxx), transcript variant X1, mRNA
XM-005082648.4	2,05004265248889	7,64748810277933	72,4872579239968	5,43185868611531e-08	1,70436911410245e-05	XM_005082648.4	MAF bZIP transcription factor B (Mafb), mRNA
XM-021230184.2	-1,51462241940073	4,13250447215126	72,4011477027454	5,48223320052617e-08	1,71045675856417e-05	XM_021230184.2	nuclear assembly factor 1 ribonucleoprotein (Naf1), mRNA
XM-040747903.1	-2,71876492449133	0,935753078576598	131,080551163183	5,58305609971933e-08	1,73212747219607e-05	XM_040747903.1	sarcoglycan delta (Sgcd), transcript variant X1, mRNA
XM-013124906.3	2,39245526229594	0,0643411537090094	130,840859424258	5,64190519215902e-08	1,74060654933961e-05	XM_013124906.3	tumor necrosis factor receptor superfamily member 22 (LOC101822968), transcript variant X1, mRNA
XM-005086366.4	-2,5439055333288	4,64186797237312	71,8539001535413	5,8146725464316e-08	1,78394153724522e-05	XM_005086366.4	FLVCR heme transporter 2 (Flvcr2), transcript variant X1, mRNA
XM-005068925.4	1,62560504503495	2,61835441085711	71,5439110317734	6,01280681162506e-08	1,82636943801918e-05	XM_005068925.4	cytosolic arginine sensor for mTORC1 subunit 1 (Castor1), transcript variant X1, mRNA
XM-040750123.1	2,0395835426375	0,872683109620586	129,370357230784	6,01910831738901e-08	1,82636943801918e-05	XM_040750123.1	probable low-specificity L-threonine aldolase 2 (LOC101842867), transcript variant X5, mRNA
XM-021225294.2	-0,901970037182039	1,62372270596907	71,409147199666	6,1012559274723e-08	1,84117900185099e-05	XM_021225294.2	casein kinase 1, epsilon (Csnk1e), transcript variant X1, mRNA
XM-040754738.1	-1,72126014384384	1,57477582100539	128,767029261597	6,18228236768283e-08	1,8554910949615e-05	XM_040754738.1	R3H domain containing 2 (R3hdm2), transcript variant X2, mRNA
XM-040752057.1	-2,20711456223284	3,78730446855174	70,7099733019454	6,5837972011671e-08	1,96531684668785e-05	XM_040752057.1	sortilin 1 (Sort1), transcript variant X1, mRNA
XM-040742425.1	-1,01423993654944	1,3242334473442	70,6554743855674	6,62314248832817e-08	1,9664323697604e-05	XM_040742425.1	microtubule affinity regulating kinase 3 (Mark3), transcript variant X6, mRNA
XM-013125245.3	1,12874350423597	1,94527553466197	70,541256975732	6,70644541281809e-08	1,9805173341041e-05	XM_013125245.3	BCL2 like 1 (Bcl2l1), transcript variant X4, mRNA
XM-021232231.2	-1,14670665304111	1,82687057111322	70,4412809691323	6,78031072729573e-08	1,99168021066053e-05	XM_021232231.2	catenin delta 1 (Ctnnd1), transcript variant X19, mRNA
XM-040747904.1	-3,03886201168221	0,91689282540784	126,546044512868	6,82884633267461e-08	1,99532386177578e-05	XM_040747904.1	sarcoglycan delta (Sgcd), transcript variant X2, mRNA
XM-040745451.1	1,64259747647503	3,04110531865411	70,1448384963427	7,00465899502133e-08	2,03592257021609e-05	XM_040745451.1	3'-phosphoadenosine 5'-phosphosulfate synthase 2 (Papss2), transcript variant X2, mRNA
XM-040742423.1	-1,01020658188977	1,68988355649392	70,0823126320538	7,0530170479194e-08	2,03924509661938e-05	XM_040742423.1	microtubule affinity regulating kinase 3 (Mark3), transcript variant X4, mRNA
XM-040752058.1	-2,20062766803924	3,7781189458192	69,9044263079623	7,19262182737971e-08	2,06877785310009e-05	XM_040752058.1	sortilin 1 (Sort1), transcript variant X2, mRNA
XM-013112086.3	1,78684398560418	-0,239966578151745	125,055371384688	7,30689437531015e-08	2,09075613980377e-05	XM_013112086.3	G protein-coupled receptor 68 (Gpr68), transcript variant X1, mRNA
XM-021227415.2	2,36186995151397	0,0370840600193394	124,661985059325	7,43945517758086e-08	2,10324244613854e-05	XM_021227415.2	tumor necrosis factor receptor superfamily member 22 (LOC101822968), transcript variant X2, mRNA
XM-005073968.4	-0,759724822987627	4,66795599714928	69,5086806763023	7,51426506118104e-08	2,10324244613854e-05	XM_005073968.4	THAP domain containing 12 (Thap12), mRNA
XM-005064388.4	-2,55808985168438	0,330973429892675	90,2040843943941	7,52107129513606e-08	2,10324244613854e-05	XM_005064388.4	aspartate beta-hydroxylase domain containing 1 (Asphd1), transcript variant X1, mRNA
XM-040750128.1	1,25651220074372	3,53885576458305	124,380353764015	7,53607283487654e-08	2,10324244613854e-05	XM_040750128.1	phosphatidylglycerophosphate synthase 1 (Pgs1), transcript variant X2, mRNA
XM-021233530.2	1,43571351880064	0,955134041262683	124,366218094139	7,54096053048367e-08	2,10324244613854e-05	XM_021233530.2	transmembrane and coiled-coil domains 4 (Tmco4), transcript variant X2, mRNA
XM-040756088.1	-2,41028368429103	2,19392456340992	123,761907296669	7,75339549528612e-08	2,14657441320997e-05	XM_040756088.1	chromosome unknown C9orf64 homolog (CUNH9orf64), transcript variant X2, mRNA
XM-021232000.2	1,53561244024121	-0,360427693277053	123,704140990551	7,77406349851503e-08	2,14657441320997e-05	XM_021232000.2	cyclin dependent kinase 20 (Cdk20), transcript variant X1, mRNA
XM-040756089.1	-2,40585959557714	2,19294450354896	123,096739908012	7,99529931233596e-08	2,19667865285792e-05	XM_040756089.1	chromosome unknown C9orf64 homolog (CUNH9orf64), transcript variant X3, mRNA
XR-005881640.1	-2,28248755056165	1,4223259832866	122,171980673463	8,34631464677437e-08	2,26443646243958e-05	XR_005881640.1	uncharacterized LOC121144313 (LOC121144313), ncRNA
XM-040728352.1	0,925867867628228	1,79003400592777	121,915314741246	8,44688769950529e-08	2,26443646243958e-05	XM_040728352.1	sphingomyelin phosphodiesterase 2 (Smpd2), transcript variant X2, mRNA
XM-005067069.4	-1,28956224053756	2,53093936887743	68,457509787316	8,44834926002665e-08	2,26443646243958e-05	XM_005067069.4	bromodomain containing 1 (Brd1), transcript variant X2, mRNA
XM-040742229.1	1,36132094272986	2,30250514698081	121,858214847459	8,46945278917278e-08	2,26443646243958e-05	XM_040742229.1	membrane associated ring-CH-type finger 1 (Marchf1), transcript variant X9, mRNA
XM-040758274.1	-1,49223521412899	3,30781836193341	68,4323083202627	8,47226228005503e-08	2,26443646243958e-05	XM_040758274.1	PHD finger protein 10 (Phf10), transcript variant X1, mRNA
XM-040745450.1	1,64803565281166	3,09840995230562	68,3481982961646	8,55261411570072e-08	2,26443646243958e-05	XM_040745450.1	3'-phosphoadenosine 5'-phosphosulfate synthase 2 (Papss2), transcript variant X1, mRNA
XR-005875725.1	3,35395007877033	3,8567450255257	121,551337252945	8,59193158388764e-08	2,26443646243958e-05	XR_005875725.1	uncharacterized LOC121138852 (LOC121138852), ncRNA
XM-040747906.1	-3,13335445446685	0,939233792784888	121,496976667601	8,61384127582455e-08	2,26443646243958e-05	XM_040747906.1	sarcoglycan delta (Sgcd), transcript variant X3, mRNA
XM-005063347.4	2,64978079420839	0,447356579119379	68,2775591241403	8,62074667669511e-08	2,26443646243958e-05	XM_005063347.4	NLR family pyrin domain containing 6 (Nlrp6), mRNA
XM-005084228.4	1,61799188276983	2,83619949243275	68,2453981245677	8,65196460913282e-08	2,26443646243958e-05	XM_005084228.4	acid phosphatase 6, lysophosphatidic (Acp6), mRNA
XM-040742426.1	-1,00534716912833	1,34310791810142	68,1114445708395	8,78333822630043e-08	2,28797674626988e-05	XM_040742426.1	microtubule affinity regulating kinase 3 (Mark3), transcript variant X7, mRNA
XM-005084726.4	-1,90836698509107	3,6811610218422	67,6765769561897	9,22523110971138e-08	2,39180358123334e-05	XM_005084726.4	transient receptor potential cation channel subfamily M member 4 (Trpm4), mRNA
XM-005086589.4	-3,71176115443414	3,3567418067036	67,5715650003309	9,33557885753042e-08	2,40075444645765e-05	XM_005086589.4	cytochrome P450 2S1 (LOC101828339), transcript variant X1, mRNA
XM-005082334.3	3,07528434273643	0,627099053817196	67,5610568603424	9,34670081827456e-08	2,40075444645765e-05	XM_005082334.3	C-C motif chemokine receptor 8 (Ccr8), mRNA
XM-021232511.2	2,12509376620094	-0,809702057574766	119,422788188452	9,50037983515896e-08	2,42893044452231e-05	XM_021232511.2	splA/ryanodine receptor domain and SOCS box containing 1 (Spsb1), transcript variant X2, mRNA
XR-005881463.1	-2,91633949430266	1,15384712770511	119,056029217981	9,66793529003329e-08	2,4603781495705e-05	XR_005881463.1	uncharacterized LOC121144154 (LOC121144154), ncRNA
XM-040754737.1	-1,00770174262902	1,50923029092195	67,0739737955872	9,87863332840801e-08	2,50246627031194e-05	XM_040754737.1	R3H domain containing 2 (R3hdm2), transcript variant X1, mRNA
XM-040757536.1	-1,04738179594273	2,44129997984284	118,456320382465	9,94936114172292e-08	2,50887451913473e-05	XM_040757536.1	regulator of chromosome condensation 2 (Rcc2), transcript variant X3, mRNA
XM-005084570.4	3,14606225879491	4,07517613017923	118,310542905853	1,00191994774359e-07	2,50973672413583e-05	XM_005084570.4	suppressor of cytokine signaling 1 (Socs1), transcript variant X1, mRNA
XM-040737637.1	-0,825880592430677	4,55752553578318	66,928709466086	1,00436733310521e-07	2,50973672413583e-05	XM_040737637.1	SMAD family member 4 (Smad4), transcript variant X1, mRNA
XM-040742499.1	1,77919279437297	5,27750195932537	66,867876114643	1,01136898645086e-07	2,51069786908614e-05	XM_040742499.1	tryptophanyl-tRNA synthetase 1 (Wars1), transcript variant X2, mRNA
XM-021232003.2	1,54020529473891	-0,386159622200192	118,064335109603	1,01384475011989e-07	2,51069786908614e-05	XM_021232003.2	cyclin dependent kinase 20 (Cdk20), transcript variant X3, mRNA
XM-040758183.1	-1,64210291083593	4,10921472287846	66,7951307230851	1,01981244025423e-07	2,51420188395535e-05	XM_040758183.1	QKI, KH domain containing RNA binding (Qki), mRNA
XM-040741470.1	0,985689589455115	2,17901443184431	117,835297500957	1,02508604263532e-07	2,51597118304413e-05	XM_040741470.1	chromodomain helicase DNA binding protein 7 (Chd7), transcript variant X3, mRNA
XM-040750677.1	-1,86277185998427	2,21585888839486	66,3223150318659	1,07662370113883e-07	2,60852468990366e-05	XM_040750677.1	trafficking from ER to golgi regulator (Tfg), transcript variant X2, mRNA
XM-013124323.3	1,51431419697153	1,33250161024385	116,735662102016	1,08111271640843e-07	2,60852468990366e-05	XM_013124323.3	death domain associated protein (Daxx), transcript variant X6, mRNA
XM-005087378.4	1,07889623686068	2,62656738208231	66,2821972174575	1,08160242266909e-07	2,60852468990366e-05	XM_005087378.4	5'-nucleotidase, cytosolic IIIB (Nt5c3b), transcript variant X2, mRNA
XM-040737448.1	-1,59301116335604	1,82686507825873	66,2717712200483	1,08290046913481e-07	2,60852468990366e-05	XM_040737448.1	protein associated with LIN7 2, MAGUK family member (Pals2), transcript variant X3, mRNA
XM-021228376.2	1,34531067810944	2,47229908362534	66,2436278410329	1,08641293401029e-07	2,60852468990366e-05	XM_021228376.2	MOB kinase activator 3C (Mob3c), transcript variant X1, mRNA
XM-040751719.1	0,930742312238012	5,34311491237825	66,1359051922925	1,09997395542762e-07	2,62965202227423e-05	XM_040751719.1	eukaryotic translation initiation factor 4E (Eif4e), mRNA
XM-013120076.3	2,20297058672129	-0,75684325263388	116,05407515447	1,11762314577312e-07	2,66032847423167e-05	XM_013120076.3	splA/ryanodine receptor domain and SOCS box containing 1 (Spsb1), transcript variant X3, mRNA
XM-040739110.1	1,16079068701033	5,77133480111917	115,714176810024	1,13636405800274e-07	2,67082365812112e-05	XM_040739110.1	calponin 2 (Cnn2), transcript variant X1, mRNA
XM-005077183.4	3,35498960012003	1,64211310425262	65,8514463740148	1,1366901330777e-07	2,67082365812112e-05	XM_005077183.4	programmed cell death 1 (Pdcd1), mRNA
XM-040750125.1	2,01634731985672	5,12492516123187	115,689908712027	1,13771601504085e-07	2,67082365812112e-05	XM_040750125.1	suppressor of cytokine signaling 3 (Socs3), transcript variant X2, mRNA
XM-040756162.1	1,56201808768458	-0,388774377592941	115,624349128548	1,14137763167569e-07	2,67082365812112e-05	XM_040756162.1	cyclin dependent kinase 20 (Cdk20), transcript variant X4, mRNA
XM-021232932.2	1,64284688465286	1,43903076050037	115,269714922364	1,16142325880508e-07	2,69303510555064e-05	XM_021232932.2	sorting nexin 8 (Snx8), transcript variant X2, mRNA
XM-040742222.1	1,30547782305083	2,0637758023942	114,95752744134	1,17940837432148e-07	2,69303510555064e-05	XM_040742222.1	membrane associated ring-CH-type finger 1 (Marchf1), transcript variant X2, mRNA
XM-040742223.1	1,30547782305083	2,0637758023942	114,95752744134	1,17940837432148e-07	2,69303510555064e-05	XM_040742223.1	membrane associated ring-CH-type finger 1 (Marchf1), transcript variant X3, mRNA
XM-040742224.1	1,30547782305083	2,0637758023942	114,95752744134	1,17940837432148e-07	2,69303510555064e-05	XM_040742224.1	membrane associated ring-CH-type finger 1 (Marchf1), transcript variant X4, mRNA
XM-040742225.1	1,30547782305083	2,0637758023942	114,95752744134	1,17940837432148e-07	2,69303510555064e-05	XM_040742225.1	membrane associated ring-CH-type finger 1 (Marchf1), transcript variant X5, mRNA
XM-040742498.1	1,8029296613649	5,29037586743325	65,5277128528992	1,18012910246135e-07	2,69303510555064e-05	XM_040742498.1	tryptophanyl-tRNA synthetase 1 (Wars1), transcript variant X1, mRNA
XM-005064218.4	-1,21115348776189	4,6365182063007	65,4744843373501	1,18744512786619e-07	2,6941790533353e-05	XM_005064218.4	HRas proto-oncogene, GTPase (Hras), transcript variant X1, mRNA
XM-040737930.1	-1,25650124119561	1,40419274683023	114,727929028536	1,19284194047479e-07	2,6941790533353e-05	XM_040737930.1	zinc finger protein 883 (LOC101829824), transcript variant X2, mRNA
XM-005076965.4	4,73911144484052	7,52115055353846	65,4179790999708	1,19526631187011e-07	2,6941790533353e-05	XM_005076965.4	C-C motif chemokine 12 (LOC101838866), mRNA
XM-040752125.1	-0,735895172648112	3,19643272779242	65,2266495822337	1,22217415672715e-07	2,74363193622358e-05	XM_040752125.1	homeodomain interacting protein kinase 1 (Hipk1), transcript variant X1, mRNA
XM-021231009.2	-1,36133789129094	3,55497137591998	113,895219672257	1,24307537130935e-07	2,76890529433367e-05	XM_021231009.2	filamin A interacting protein 1 like (Filip1l), transcript variant X1, mRNA
NM-001281618.1	-2,78481488598976	0,504140934776649	68,5049394929076	1,24464965494659e-07	2,76890529433367e-05	NM_001281618.1	sarcoglycan delta (Sgcd), mRNA
XM-040754767.1	2,2220991256543	1,20153315542136	113,808053819505	1,24847424722781e-07	2,76890529433367e-05	XM_040754767.1	beta-1,4-N-acetyl-galactosaminyltransferase 1 (B4galnt1), transcript variant X3, mRNA
XM-040732136.1	0,899773758930036	4,11228017375961	113,705553809248	1,25485773962453e-07	2,771930552521e-05	XM_040732136.1	protein phosphatase 1 regulatory inhibitor subunit 11 (Ppp1r11), transcript variant X2, mRNA
XM-040741469.1	0,987056871868188	2,18306863363621	113,296469701037	1,28071479434192e-07	2,80416765128429e-05	XM_040741469.1	chromodomain helicase DNA binding protein 7 (Chd7), transcript variant X2, mRNA
XM-040733489.1	0,966136631899927	1,40265736508344	64,7586363221464	1,29085380443046e-07	2,80416765128429e-05	XM_040733489.1	PX domain containing serine/threonine kinase like (Pxk), transcript variant X1, mRNA
XM-040731538.1	4,0990505038151	2,6565734940229	113,127368627246	1,29158346015601e-07	2,80416765128429e-05	XM_040731538.1	CD209 antigen-like protein C (LOC106022434), transcript variant X1, mRNA
XM-005073218.4	1,18929432825008	8,35548976572926	64,744998563775	1,2929179387573e-07	2,80416765128429e-05	XM_005073218.4	sorting nexin 3 (Snx3), mRNA
XM-040751983.1	-1,24888691846955	0,862255392718354	64,7323173675771	1,29484056040398e-07	2,80416765128429e-05	XM_040751983.1	dihydrolipoamide branched chain transacylase E2 (Dbt), mRNA
XM-005087394.4	1,296081637795	7,05480810198721	64,6560149793281	1,30647570628474e-07	2,81831306265112e-05	XM_005087394.4	RAB5C, member RAS oncogene family (Rab5c), mRNA
XM-040742228.1	1,31556946061571	2,29303995393207	112,629272222201	1,3242251205233e-07	2,84548669477739e-05	XM_040742228.1	membrane associated ring-CH-type finger 1 (Marchf1), transcript variant X8, mRNA
XM-005085634.4	-1,80566173280869	1,73400344923484	64,2677595366397	1,36749453522057e-07	2,91676195851029e-05	XM_005085634.4	protein phosphatase 1 regulatory subunit 3E (Ppp1r3e), mRNA
XM-040751896.1	1,30333159428511	0,252913070376441	64,264881688293	1,36795840079343e-07	2,91676195851029e-05	XM_040751896.1	calcium/calmodulin dependent protein kinase II delta (Camk2d), transcript variant X17, mRNA
XM-040751894.1	1,31855716236281	0,260218714713555	64,2190725456583	1,37536555993038e-07	2,92080844256867e-05	XM_040751894.1	calcium/calmodulin dependent protein kinase II delta (Camk2d), transcript variant X15, mRNA
XM-040736334.1	-1,29815939185827	3,35288910315013	64,1878821554026	1,38043423785025e-07	2,92080844256867e-05	XM_040736334.1	cysteine and histidine rich 1 (Cyhr1), transcript variant X1, mRNA
XM-005085737.4	-0,739010267853129	2,16044952929104	63,7371738946342	1,45602544830685e-07	3,06899043348463e-05	XM_005085737.4	transmembrane protein 260 (Tmem260), transcript variant X1, mRNA
XM-021235807.2	1,51240795799489	1,34238326559937	110,393783905945	1,48303554446569e-07	3,11403630827275e-05	XM_021235807.2	death domain associated protein (Daxx), transcript variant X3, mRNA
XM-040741818.1	1,41822643547498	5,94882281815378	109,875062448541	1,52298106449884e-07	3,18579948128347e-05	XM_040741818.1	sorting nexin 2 (Snx2), transcript variant X2, mRNA
XM-021228841.2	-1,46155563275236	5,86254608511051	63,2654496802569	1,54006443532791e-07	3,20004806366627e-05	XM_021228841.2	Y-box binding protein 3 (Ybx3), mRNA
XM-021227503.2	1,16174605270781	3,51235553161965	109,641398880879	1,54138198054329e-07	3,20004806366627e-05	XM_021227503.2	phosphofructokinase, liver type (Pfkl), transcript variant X2, mRNA
XM-040732207.1	1,50531118530375	1,3297584324136	109,489047437817	1,55351856726347e-07	3,21316514451527e-05	XM_040732207.1	death domain associated protein (Daxx), transcript variant X2, mRNA
XM-040748477.1	-1,79788490252641	0,536919591891823	109,238049209724	1,57375624498801e-07	3,24287742064246e-05	XM_040748477.1	PWWP domain containing 2A (Pwwp2a), transcript variant X4, mRNA
XM-040748476.1	-1,80857143411099	0,544348013443823	109,071306374706	1,58736968192733e-07	3,25876963995372e-05	XM_040748476.1	PWWP domain containing 2A (Pwwp2a), transcript variant X3, mRNA
XM-040742624.1	1,73127814161289	-0,32375380773099	108,590172067106	1,62742379179442e-07	3,32862412881685e-05	XM_040742624.1	G protein-coupled receptor 68 (Gpr68), transcript variant X3, mRNA
XM-005077043.4	1,43900009885814	1,33843835720744	108,476052676084	1,6370954975274e-07	3,33605024927871e-05	XM_005077043.4	tumor protein p53 inducible protein 13 (Tp53i13), transcript variant X6, mRNA
XM-040749003.1	4,18902416568498	3,15991533666294	107,951297989287	1,68243642233347e-07	3,41584077157881e-05	XM_040749003.1	C-type lectin domain family 10 member A (LOC101839449), transcript variant X2, mRNA
XM-040736742.1	2,70663943147503	0,465890295699785	65,6208741088764	1,70632566548687e-07	3,45165306047058e-05	XM_040736742.1	podocan like 1 (Podnl1), mRNA
XM-040755259.1	-0,929241617247088	3,32828049490673	62,3216020436354	1,72475249035444e-07	3,47619458128954e-05	XM_040755259.1	WW domain containing adaptor with coiled-coil (Wac), transcript variant X7, mRNA
XM-005064252.4	0,725667823091208	4,4190462051871	62,2793175924685	1,73358006028285e-07	3,48128091814765e-05	XM_005064252.4	tubulin gamma complex associated protein 2 (Tubgcp2), transcript variant X1, mRNA
XM-040751879.1	1,31855663015832	0,266756618066686	62,2042316166108	1,74937857494058e-07	3,50027834864198e-05	XM_040751879.1	calcium/calmodulin dependent protein kinase II delta (Camk2d), transcript variant X2, mRNA
XM-040749002.1	4,42530661036553	3,43205410374202	62,0925159970913	1,77317891514287e-07	3,53124702940564e-05	XM_040749002.1	C-type lectin domain family 10 member A (LOC101839449), transcript variant X1, mRNA
XM-040751900.1	1,29553279576397	0,318746074004285	62,0717371607081	1,77764499886782e-07	3,53124702940564e-05	XM_040751900.1	calcium/calmodulin dependent protein kinase II delta (Camk2d), transcript variant X21, mRNA
XM-005079294.4	-1,33035455160347	2,61520267229038	61,8811237781899	1,8191983391345e-07	3,60083903513848e-05	XM_005079294.4	solute carrier family 25 member 33 (Slc25a33), transcript variant X1, mRNA
XM-013110958.3	-0,860815316726445	3,56336344013087	106,279842449545	1,83687966540987e-07	3,61759919236952e-05	XM_013110958.3	ADP ribosylation factor guanine nucleotide exchange factor 1 (Arfgef1), transcript variant X2, mRNA
XM-040746846.1	1,10551549527151	5,25196244736078	61,7840667678903	1,84076737117166e-07	3,61759919236952e-05	XM_040746846.1	leupaxin (Lpxn), transcript variant X1, mRNA
XM-005075264.4	1,05493022187744	3,3202907098212	61,6218350620083	1,87745285685647e-07	3,67661193500147e-05	XM_005075264.4	PIN2 (TERF1) interacting telomerase inhibitor 1 (Pinx1), transcript variant X3, mRNA
XM-005077922.4	0,938407821270109	6,51007756549785	61,496001780002	1,90646309553182e-07	3,72023031758477e-05	XM_005077922.4	RAP2B, member of RAS oncogene family (Rap2b), mRNA
XM-040751884.1	1,31418274888774	0,271918730058675	61,3519148530036	1,94029042846386e-07	3,76708661929746e-05	XM_040751884.1	calcium/calmodulin dependent protein kinase II delta (Camk2d), transcript variant X6, mRNA
XM-005067398.4	0,975753723367857	3,37566750138397	61,3357863986895	1,94411793151488e-07	3,76708661929746e-05	XM_005067398.4	replication protein A1 (Rpa1), transcript variant X2, mRNA
XM-013125247.3	1,09343189196371	1,22805579729148	105,127981979038	1,95291033317967e-07	3,77089231606693e-05	XM_013125247.3	BCL2 like 1 (Bcl2l1), transcript variant X5, mRNA
XM-040754707.1	1,03207298085812	0,515375584962395	61,1728974773279	1,98324401956729e-07	3,81612082705868e-05	XM_040754707.1	timeless circadian regulator (Timeless), transcript variant X1, mRNA
XM-013111598.3	2,55171067356791	1,4087564856591	60,8990621519637	2,05099203166084e-07	3,93277722070966e-05	XM_013111598.3	transmembrane 4 L six family member 5 (Tm4sf5), mRNA
XM-040751878.1	1,31855395495224	0,300130630162114	60,508800547283	2,15199769779239e-07	4,11217719248743e-05	XM_040751878.1	calcium/calmodulin dependent protein kinase II delta (Camk2d), transcript variant X1, mRNA
XM-040755225.1	1,00042697626267	4,22328510894587	60,3392350331856	2,19758361890051e-07	4,17473210795366e-05	XM_040755225.1	methyltransferase like 9 (Mettl9), transcript variant X2, mRNA
XM-040749772.1	1,72746902902716	3,24391597713096	60,3308937918325	2,19985340325676e-07	4,17473210795366e-05	XM_040749772.1	transmembrane protein 106A (Tmem106a), transcript variant X2, mRNA
XM-040729786.1	-1,63801455086475	3,22022973365257	60,2772486576205	2,21451304332881e-07	4,18815987345172e-05	XM_040729786.1	Dmx like 2 (Dmxl2), transcript variant X1, mRNA
XM-040752202.1	1,73705550628077	5,03290169731969	102,35623589134	2,26875305873158e-07	4,27609620871648e-05	XM_040752202.1	Fc fragment of IgG receptor Ia (Fcgr1a), transcript variant X2, mRNA
XM-040751883.1	1,31855600453685	0,274484704980206	60,0186725195527	2,28670257477351e-07	4,29526744861538e-05	XM_040751883.1	calcium/calmodulin dependent protein kinase II delta (Camk2d), transcript variant X5, mRNA
XM-040754765.1	2,20726233014562	1,11567749186704	62,9416816911631	2,31043427489992e-07	4,32513296261265e-05	XM_040754765.1	beta-1,4-N-acetyl-galactosaminyltransferase 1 (B4galnt1), transcript variant X1, mRNA
XM-013114175.3	-1,03687968134655	1,91194357036906	59,8084045029553	2,34732096631524e-07	4,37563192251614e-05	XM_013114175.3	IQ motif and Sec7 domain ArfGEF 1 (Iqsec1), transcript variant X1, mRNA
XM-040755783.1	4,69843121498919	2,21954410296154	101,59742041689	2,36530695018782e-07	4,37563192251614e-05	XM_040755783.1	serpin B6 (LOC101842215), mRNA
XM-040740756.1	-2,89494542641625	1,69594974433173	101,543394374634	2,37236134707364e-07	4,37563192251614e-05	XM_040740756.1	casein kinase 2 alpha 2 (Csnk2a2), transcript variant X1, mRNA
XM-040752127.1	-0,716622821191305	3,17021874627986	59,6957771307482	2,38051789103482e-07	4,37563192251614e-05	XM_040752127.1	homeodomain interacting protein kinase 1 (Hipk1), transcript variant X3, mRNA
XM-040743200.1	-0,902946578429575	2,89742267505505	59,6811808950877	2,38485791028725e-07	4,37563192251614e-05	XM_040743200.1	patatin like phospholipase domain containing 8 (Pnpla8), transcript variant X6, mRNA
XR-005879003.1	3,64723556579137	-1,40626947053386	101,411772216853	2,3896502284515e-07	4,37563192251614e-05	XR_005879003.1	uncharacterized LOC121141994 (LOC121141994), ncRNA
XM-040731539.1	3,77616914785627	2,32092491413119	101,387350134299	2,39287418622315e-07	4,37563192251614e-05	XM_040731539.1	CD209 antigen-like protein C (LOC106022434), transcript variant X2, mRNA
XM-040751898.1	1,31415748964459	0,361420558514783	59,5764825661882	2,41624579422473e-07	4,40378738416722e-05	XM_040751898.1	calcium/calmodulin dependent protein kinase II delta (Camk2d), transcript variant X19, mRNA
XM-040751889.1	1,31418226610443	0,277264917433705	59,5208220985112	2,43311777165742e-07	4,41995052046083e-05	XM_040751889.1	calcium/calmodulin dependent protein kinase II delta (Camk2d), transcript variant X11, mRNA
XM-040753852.1	2,96086092710421	0,398515871206738	59,4282936312291	2,46145363947575e-07	4,4567644520134e-05	XM_040753852.1	peripherin (Prph), transcript variant X1, mRNA
XM-005067635.4	0,783447227708756	3,1851521944702	59,3814041340944	2,47595188234999e-07	4,46836492649986e-05	XM_005067635.4	zinc finger SWIM-type containing 7 (Zswim7), transcript variant X3, mRNA
XM-040752059.1	-2,19764064244014	3,52317069400135	100,601223525297	2,49939845929152e-07	4,49598633602328e-05	XM_040752059.1	sortilin 1 (Sort1), transcript variant X3, mRNA
XM-013117160.3	1,34984120214608	5,09352036741641	59,2319920600181	2,52278212957734e-07	4,52331559492789e-05	XM_013117160.3	translation machinery associated 16 homolog (Tma16), mRNA
XM-005074427.4	1,03566878785108	6,30694726506984	58,9229720560425	2,62277003665046e-07	4,68080492536434e-05	XM_005074427.4	ring finger protein 114 (Rnf114), mRNA
XM-005063709.4	1,47846740678702	2,98566072880511	99,7053486873725	2,62757048903184e-07	4,68080492536434e-05	XM_005063709.4	CD274 molecule (Cd274), transcript variant X1, mRNA
XM-040742420.1	-0,997568641034042	1,69631656060398	58,8304957094362	2,65353606694443e-07	4,71186095694338e-05	XM_040742420.1	microtubule affinity regulating kinase 3 (Mark3), transcript variant X1, mRNA
XM-040752060.1	-2,18713249052553	3,50860672350934	99,3569759139501	2,67946052860888e-07	4,72270082871366e-05	XM_040752060.1	sortilin 1 (Sort1), transcript variant X4, mRNA
XR-005872385.1	1,24368311517948	0,352625114785183	99,3377781832629	2,68235442703639e-07	4,72270082871366e-05	XR_005872385.1	uncharacterized LOC121135175 (LOC121135175), ncRNA
XR-005871148.1	-1,48515236920526	2,41296867820918	99,3182864406678	2,68529635704782e-07	4,72270082871366e-05	XR_005871148.1	uncharacterized LOC121134122 (LOC121134122), ncRNA
XM-005063185.3	-1,40431983053054	2,98422324996457	58,6676199791193	2,70869609437286e-07	4,74873121002053e-05	XM_005063185.3	FRAT regulator of WNT signaling pathway 1 (Frat1), mRNA
XM-013115576.3	0,725977824042694	0,604297004363161	58,5454022314819	2,7509175045079e-07	4,80748950218179e-05	XM_013115576.3	ZFP1 zinc finger protein (Zfp1), transcript variant X1, mRNA
XM-005081966.4	-1,27553115106916	4,11310198942094	58,4169051495141	2,79609261280045e-07	4,87102266401552e-05	XM_005081966.4	DnaJ heat shock protein family (Hsp40) member B14 (Dnajb14), transcript variant X3, mRNA
XM-005072036.4	-2,49005034097488	5,23826983529483	58,3369761694709	2,82460539437133e-07	4,90015477775005e-05	XM_005072036.4	CDV3 homolog (Cdv3), transcript variant X3, mRNA
XM-040751881.1	1,31855494192977	0,287717496202707	58,3203915356052	2,83056166540321e-07	4,90015477775005e-05	XM_040751881.1	calcium/calmodulin dependent protein kinase II delta (Camk2d), transcript variant X4, mRNA
XM-040751892.1	1,3239042862932	0,294828474947853	58,219838089176	2,8669728488713e-07	4,94767839393964e-05	XM_040751892.1	calcium/calmodulin dependent protein kinase II delta (Camk2d), transcript variant X14, mRNA
XM-040735449.1	0,978839073515947	2,12201773022029	58,140662008647	2,89600680902847e-07	4,96826962168421e-05	XM_040735449.1	chromosome unknown C19orf12 homolog (CUNH19orf12), transcript variant X2, mRNA
XM-040755375.1	1,53017437140866	0,605704069301602	58,13824624067	2,8968977585512e-07	4,96826962168421e-05	XM_040755375.1	cAMP responsive element modulator (Crem), transcript variant X28, mRNA
XM-040747039.1	-2,20183742233374	0,758795174726888	97,6885803683745	2,94506590271682e-07	5,0327302504429e-05	XM_040747039.1	coiled-coil and C2 domain containing 2A (Cc2d2a), transcript variant X3, mRNA
XM-021228059.2	3,23397653326028	0,757450257334021	97,6121738956961	2,95794333993733e-07	5,0327302504429e-05	XM_021228059.2	ADAM metallopeptidase domain 8 (Adam8), transcript variant X3, mRNA
XM-040754211.1	1,67536205851332	3,26078858761336	57,9643756768547	2,9618233583115e-07	5,0327302504429e-05	XM_040754211.1	colony stimulating factor 2 receptor subunit beta (LOC110340368), transcript variant X1, mRNA
XM-040735404.1	1,47458454991087	1,22053258139753	97,4639805473852	2,98310638797161e-07	5,05334561869154e-05	XM_040735404.1	GRAM domain containing 1A (Gramd1a), transcript variant X5, mRNA
XM-040754744.1	-1,00458838652136	1,03213811537922	97,3244937876674	3,00701829336007e-07	5,07827456368553e-05	XM_040754744.1	R3H domain containing 2 (R3hdm2), transcript variant X8, mRNA
XM-013118057.3	-1,97247637874971	0,781611530741766	57,7789567791185	3,0328351284526e-07	5,10625875407519e-05	XM_013118057.3	fibronectin type III and SPRY domain containing 1 like (Fsd1l), transcript variant X2, mRNA
XM-040737590.1	-0,911835391287982	4,99633293826399	57,6733858190104	3,07410445542563e-07	5,11111430403891e-05	XM_040737590.1	RING1 and YY1 binding protein (LOC101823191), mRNA
XM-040732208.1	1,48216592706617	1,3082986181015	96,9316922241317	3,07555987172087e-07	5,11111430403891e-05	XM_040732208.1	death domain associated protein (Daxx), transcript variant X4, mRNA
XM-040745711.1	-1,26403953702701	1,55462223669172	96,923675159524	3,07697756836772e-07	5,11111430403891e-05	XM_040745711.1	catenin delta 1 (Ctnnd1), transcript variant X15, mRNA
XM-021227497.2	-1,12403134029335	4,10548018890227	57,6577160490202	3,08028264192627e-07	5,11111430403891e-05	XM_021227497.2	1-acylglycerol-3-phosphate O-acyltransferase 3 (Agpat3), transcript variant X5, mRNA
XM-040755165.1	1,68770738460228	-0,238469992822122	96,8796946802463	3,08476835686914e-07	5,11111430403891e-05	XM_040755165.1	solute carrier family 41 member 2 (Slc41a2), transcript variant X3, mRNA
XM-021230623.2	-0,736591729260173	2,12568549450744	96,8223140074023	3,09496732630211e-07	5,11111430403891e-05	XM_021230623.2	SWI/SNF-related, matrix-associated actin-dependent regulator of chromatin, subfamily a, containing DEAD/H box 1 (Smarcad1), transcript variant X2, mRNA
XM-040754151.1	-1,55127377217909	3,61075795770386	57,6043306800171	3,10143416682994e-07	5,11111430403891e-05	XM_040754151.1	phospholipase A2 group VI (Pla2g6), mRNA
XR-219679.4	-2,21071589316666	1,81551067911021	96,7173908787322	3,11371797813525e-07	5,11111430403891e-05	XR_219679.4	choline phosphotransferase 1 (Chpt1), transcript variant X2, misc_RNA
XM-040755224.1	0,998643129462997	4,22906008584973	57,5602592589072	3,11901622566477e-07	5,11111430403891e-05	XM_040755224.1	methyltransferase like 9 (Mettl9), transcript variant X1, mRNA
XM-040745713.1	-1,26813918862694	1,55283976590048	96,5718481507087	3,13994641328846e-07	5,13018937063438e-05	XM_040745713.1	catenin delta 1 (Ctnnd1), transcript variant X24, mRNA
XM-040751880.1	1,30333064616339	0,265054524862357	57,4733534401972	3,15400994105443e-07	5,13796592875486e-05	XM_040751880.1	calcium/calmodulin dependent protein kinase II delta (Camk2d), transcript variant X3, mRNA
XM-013112981.3	1,49470895504695	2,09979369587281	96,4108791913021	3,16925396549155e-07	5,13954680517733e-05	XM_013112981.3	PML nuclear body scaffold (Pml), transcript variant X5, mRNA
XM-040756739.1	0,684042935008467	3,34548424065417	57,4251804147596	3,17359383703728e-07	5,13954680517733e-05	XM_040756739.1	nuclear transcription factor Y subunit gamma (Nfyc), transcript variant X2, mRNA
XM-040750158.1	-0,873564284092447	2,99058914497157	57,2157213041317	3,26031958632817e-07	5,26455815308149e-05	XM_040750158.1	regulatory associated protein of MTOR complex 1 (Rptor), mRNA
XM-005079218.4	3,98122117091418	2,09747958872105	57,1447049136119	3,29031453928715e-07	5,2975023357899e-05	XM_005079218.4	TNF receptor superfamily member 4 (Tnfrsf4), transcript variant X2, mRNA
XM-005063266.4	3,69757800101568	6,1524701571013	57,0770766138893	3,31916168291328e-07	5,32841234817451e-05	XM_005063266.4	membrane-spanning 4-domains subfamily A member 4A (LOC101825174), transcript variant X1, mRNA
XM-021229769.2	-1,14211348702605	0,954130599117193	95,5098350301544	3,33929047097856e-07	5,34518773824115e-05	XM_021229769.2	LSM family member 14B (Lsm14b), transcript variant X2, mRNA
XM-040752527.1	-1,86630446209994	0,337658718267284	56,9317511319617	3,38209955222319e-07	5,39806548184894e-05	XM_040752527.1	interferon stimulated exonuclease gene 20 like 2 (Isg20l2), transcript variant X2, mRNA
XM-013112980.3	1,49993463256052	2,06788459576201	95,2394541952026	3,39236337461705e-07	5,3988436599381e-05	XM_013112980.3	PML nuclear body scaffold (Pml), transcript variant X3, mRNA
XM-021235016.2	1,08223053216271	0,971095378118728	95,1058465104388	3,41895019123219e-07	5,42552026898295e-05	XM_021235016.2	TNF receptor associated factor 2 (Traf2), transcript variant X4, mRNA
XM-040750626.1	-1,37760084730413	3,68194688850934	95,0449445479831	3,43114936293585e-07	5,4292777197355e-05	XM_040750626.1	filamin A interacting protein 1 like (Filip1l), transcript variant X3, mRNA
XM-005076487.4	-1,96365834944585	0,775361752676645	56,7189499174495	3,47664846699707e-07	5,48555528404132e-05	XM_005076487.4	fibronectin type III and SPRY domain containing 1 like (Fsd1l), transcript variant X3, mRNA
XM-021225296.2	-0,901970849245658	1,63329003921937	56,6880541880635	3,49061643097222e-07	5,49190318472963e-05	XM_021225296.2	casein kinase 1, epsilon (Csnk1e), transcript variant X5, mRNA
XR-005878122.1	1,60504036394398	0,441964511795851	56,6632805072013	3,50186134365664e-07	5,4939429216504e-05	XR_005878122.1	uncharacterized LOC110342990 (LOC110342990), transcript variant X6, misc_RNA
XM-021235157.2	1,32437143081052	1,41263759631288	94,588478848779	3,52420898516521e-07	5,51334042483749e-05	XM_021235157.2	CD226 molecule (Cd226), transcript variant X4, mRNA
XM-040733490.1	0,999517481864551	1,30850609079417	94,5363615652753	3,5350193008202e-07	5,5133742846116e-05	XM_040733490.1	PX domain containing serine/threonine kinase like (Pxk), transcript variant X2, mRNA
XM-040738147.1	-2,64543578386341	10,486737485774	56,5707896650871	3,54419794117977e-07	5,5133742846116e-05	XM_040738147.1	CD9 molecule (Cd9), mRNA
XM-040743195.1	-0,736606071806069	3,00966284415095	56,5216963226397	3,56689900696198e-07	5,5331019876536e-05	XM_040743195.1	patatin like phospholipase domain containing 8 (Pnpla8), transcript variant X1, mRNA
XR-005879709.1	-1,79570130740559	3,32908774732316	94,0370687564172	3,64055822969812e-07	5,63154587330108e-05	XR_005879709.1	uncharacterized LOC110343217 (LOC110343217), transcript variant X2, ncRNA
XM-040754127.1	0,937957670757006	2,43921522912469	93,5647757337768	3,74376936188738e-07	5,76488491009063e-05	XM_040754127.1	DNA dC-_dU-editing enzyme APOBEC-3 (LOC101832694), transcript variant X2, mRNA
XM-040751890.1	1,31855438236717	0,294740496003637	56,1427248620934	3,74763451166619e-07	5,76488491009063e-05	XM_040751890.1	calcium/calmodulin dependent protein kinase II delta (Camk2d), transcript variant X12, mRNA
XM-040742430.1	-1,00738627557876	0,328109716154331	93,434787229989	3,77276930603454e-07	5,78742811545698e-05	XM_040742430.1	microtubule affinity regulating kinase 3 (Mark3), transcript variant X10, mRNA
XM-040733492.1	0,96445281425218	1,26471920481686	93,2900442693741	3,80536819160087e-07	5,82126462639797e-05	XM_040733492.1	PX domain containing serine/threonine kinase like (Pxk), transcript variant X4, mRNA
XM-040754741.1	-1,00727923123269	1,02920676014234	93,0890618789322	3,85117693192271e-07	5,85413332142024e-05	XM_040754741.1	R3H domain containing 2 (R3hdm2), transcript variant X5, mRNA
XM-021230913.2	-1,96365833487646	0,777214763319424	55,9237085430714	3,85667707168754e-07	5,85413332142024e-05	XM_021230913.2	fibronectin type III and SPRY domain containing 1 like (Fsd1l), transcript variant X1, mRNA
XM-040740759.1	-2,6161841313939	1,52245246261064	93,0565089029278	3,8586566148721e-07	5,85413332142024e-05	XM_040740759.1	casein kinase 2 alpha 2 (Csnk2a2), transcript variant X4, mRNA
XM-040745710.1	-1,25719567082107	1,55292611360528	92,8404996281529	3,90871828306846e-07	5,91383721819652e-05	XM_040745710.1	catenin delta 1 (Ctnnd1), transcript variant X14, mRNA
XM-040740090.1	-2,45965714252852	2,18510601033705	92,6028186990806	3,96467584191985e-07	5,97925926569083e-05	XM_040740090.1	membrane integral NOTCH2 associated receptor 1 (Minar1), transcript variant X1, mRNA
XR-005880539.1	-2,25597719697602	0,964523751320757	92,5652178042109	3,9736131944599e-07	5,97925926569083e-05	XR_005880539.1	choline phosphotransferase 1 (Chpt1), transcript variant X4, misc_RNA
XM-040742424.1	-0,997581010081076	0,324382404174588	92,4631542240702	3,9979907918631e-07	5,99695386282393e-05	XM_040742424.1	microtubule affinity regulating kinase 3 (Mark3), transcript variant X5, mRNA
XM-021232239.2	-1,29016102119619	1,6045087251696	92,4252383533603	4,00709107522459e-07	5,99695386282393e-05	XM_021232239.2	catenin delta 1 (Ctnnd1), transcript variant X20, mRNA
XM-005083266.4	-3,03405460222796	4,69421547471851	55,5202549405625	4,06682730254664e-07	6,05656164547595e-05	XM_005083266.4	death associated protein kinase 3 (Dapk3), transcript variant X2, mRNA
XM-040746189.1	2,77944069799129	1,35353307713355	55,5164753646357	4,06885479224898e-07	6,05656164547595e-05	XM_040746189.1	solute carrier family 28 member 2 (Slc28a2), transcript variant X1, mRNA
XM-013120418.3	1,25809345148096	3,23706024802066	91,570276210701	4,21881822974742e-07	6,25699212271632e-05	XM_013120418.3	carbohydrate sulfotransferase 12 (Chst12), transcript variant X1, mRNA
XM-040758275.1	-1,18952475289077	3,03359762929222	55,2288203281251	4,22648455793496e-07	6,25699212271632e-05	XM_040758275.1	PHD finger protein 10 (Phf10), transcript variant X2, mRNA
XM-040740757.1	-2,62886884089648	1,53359505039027	91,4972525942349	4,23749647598128e-07	6,25699212271632e-05	XM_040740757.1	casein kinase 2 alpha 2 (Csnk2a2), transcript variant X2, mRNA
XM-021232248.2	-1,23967667326752	1,61508528990981	91,4270361327158	4,25554726669586e-07	6,26554001191696e-05	XM_021232248.2	catenin delta 1 (Ctnnd1), transcript variant X23, mRNA
XM-040746428.1	-1,04170576424394	5,16599397794368	55,1586042267929	4,26597682978556e-07	6,26554001191696e-05	XM_040746428.1	small integral membrane protein 26 (Smim26), mRNA
XM-040728255.1	1,00970184344726	0,519458309271235	91,3214421760324	4,282860956697e-07	6,26820058113044e-05	XM_040728255.1	erythrocyte membrane protein band 4.1 like 2 (Epb41l2), transcript variant X3, mRNA
XM-021232190.2	-1,21865123516365	1,60159315433277	91,2745108873617	4,29506581461109e-07	6,26820058113044e-05	XM_021232190.2	catenin delta 1 (Ctnnd1), transcript variant X3, mRNA
XM-005063897.4	-3,12024539827816	2,2901592373247	69,0791285908211	4,30183981647189e-07	6,26820058113044e-05	XM_005063897.4	fibronectin leucine rich transmembrane protein 1 (Flrt1), mRNA
XM-005066391.4	-1,56842151884125	4,3557902647199	54,9986060254621	4,35749557538684e-07	6,30278502471174e-05	XM_005066391.4	chromodomain Y like (Cdyl), transcript variant X5, mRNA
XM-005071071.4	1,89875718092692	0,98424114999409	54,9867490047742	4,36436348823321e-07	6,30278502471174e-05	XM_005071071.4	RAB11 family interacting protein 5 (Rab11fip5), transcript variant X1, mRNA
XM-040739500.1	1,10007549782221	0,431239871363854	54,9857835807899	4,36492321391892e-07	6,30278502471174e-05	XM_040739500.1	ariadne RBR E3 ubiquitin protein ligase 2 (Arih2), transcript variant X5, mRNA
XM-013124322.3	1,46420355599601	1,30322389824988	90,9851005410165	4,37122748164674e-07	6,30278502471174e-05	XM_013124322.3	death domain associated protein (Daxx), transcript variant X5, mRNA
XR-002385250.2	-1,32663472522714	2,12993417011245	90,6242786812254	4,46838765261511e-07	6,4260999929171e-05	XR_002385250.2	DnaJ heat shock protein family (Hsp40) member B14 (Dnajb14), transcript variant X2, misc_RNA
XM-040742429.1	-0,994836190915456	0,331101410625389	90,5803355605546	4,4803907763084e-07	6,42662598002221e-05	XM_040742429.1	microtubule affinity regulating kinase 3 (Mark3), transcript variant X9, mRNA
XM-013122297.3	-1,4538636770382	2,33994878290386	54,7537958526294	4,50174776187884e-07	6,44053156481857e-05	XM_013122297.3	proteasome 26S subunit, non-ATPase 10 (Psmd10), transcript variant X2, mRNA
XM-040742422.1	-1,01011194408063	0,316347517720935	90,3797032785117	4,53567143885689e-07	6,47229766251765e-05	XM_040742422.1	microtubule affinity regulating kinase 3 (Mark3), transcript variant X3, mRNA
XM-040754748.1	-1,02110476216459	1,01133700938318	90,2720995888648	4,56564567623872e-07	6,47395051011677e-05	XM_040754748.1	R3H domain containing 2 (R3hdm2), transcript variant X11, mRNA
XM-005064382.4	-2,59691053491093	-0,362247353644204	57,2228625252066	4,5715984696505e-07	6,47395051011677e-05	XM_005064382.4	seizure related 6 homolog like 2 (Sez6l2), transcript variant X2, mRNA
XM-013126497.3	2,21532736902654	3,68759414597264	54,6135896335307	4,58673031996883e-07	6,47395051011677e-05	XM_013126497.3	coagulation factor II thrombin receptor like 2 (F2rl2), transcript variant X1, mRNA
XR-005881207.1	0,716817791391753	2,19971384578797	90,1502980451812	4,59985268659199e-07	6,47395051011677e-05	XR_005881207.1	transmembrane protein 222 (Tmem222), transcript variant X2, misc_RNA
XM-005082555.4	-1,40715252993134	4,84500160280623	54,5837888315363	4,605020505072e-07	6,47395051011677e-05	XM_005082555.4	RAB12, member RAS oncogene family (Rab12), mRNA
XM-040756567.1	1,20955584283237	3,7885243337171	54,5802981384109	4,60716817049814e-07	6,47395051011677e-05	XM_040756567.1	tyrosyl-tRNA synthetase 1 (Yars1), mRNA
XM-013115727.3	-3,34720167361822	2,90305135611857	54,5157009064736	4,64711202140447e-07	6,50996534615765e-05	XM_013115727.3	phospholamban (Pln), mRNA
XM-040751895.1	1,31418160329276	0,28464046136268	54,500329227094	4,65667331178367e-07	6,50996534615765e-05	XM_040751895.1	calcium/calmodulin dependent protein kinase II delta (Camk2d), transcript variant X16, mRNA
XM-040754095.1	1,45419866587557	0,437463012218196	54,462193885902	4,68048760014227e-07	6,50996534615765e-05	XM_040754095.1	transcription factor 20 (Tcf20), transcript variant X6, mRNA
XM-040740747.1	-1,49809895854227	1,56227029477636	54,4419076622699	4,69321041371386e-07	6,50996534615765e-05	XM_040740747.1	exostosin like glycosyltransferase 3 (Extl3), transcript variant X1, mRNA
XM-040751899.1	1,30909014267306	-0,0662857318374359	89,8102237689638	4,69694573587561e-07	6,50996534615765e-05	XM_040751899.1	calcium/calmodulin dependent protein kinase II delta (Camk2d), transcript variant X20, mRNA
XM-040733380.1	-0,916855503532198	1,41596192267598	89,7874656679817	4,70352776531381e-07	6,50996534615765e-05	XM_040733380.1	ecotropic viral integration site 5 (Evi5), transcript variant X3, mRNA
XM-040739996.1	1,66764459140291	4,5500033669235	89,6375462486308	4,74715552372013e-07	6,55392291604802e-05	XM_040739996.1	C-C chemokine receptor type 1 (LOC101834765), transcript variant X1, mRNA
XM-040745139.1	1,30271503680509	1,68747292759712	54,3295478448723	4,76437311422898e-07	6,56129029576511e-05	XM_040745139.1	ral guanine nucleotide dissociation stimulator (Ralgds), transcript variant X1, mRNA
XM-040732323.1	1,7920627297828	9,95833970617541	54,2090422207775	4,84202059347839e-07	6,65163545408583e-05	XM_040732323.1	serglycin (Srgn), mRNA
XM-040740545.1	1,23421582787549	6,18223431406877	54,1709000734854	4,86688745398598e-07	6,66920577565563e-05	XM_040740545.1	histone-lysine N-methyltransferase SETDB2 (LOC101838408), mRNA
XM-040736735.1	1,08015523330268	3,04547294641625	89,1165100589961	4,90247652262209e-07	6,68674125653774e-05	XM_040736735.1	DExD-box helicase 39A (Ddx39a), transcript variant X4, mRNA
XM-040754745.1	-1,02391604511556	1,0058652669756	89,1118210524477	4,90390085632657e-07	6,68674125653774e-05	XM_040754745.1	R3H domain containing 2 (R3hdm2), transcript variant X9, mRNA
XM-040752128.1	-0,711951997485213	3,08634967123899	88,9480614203889	4,95394712475675e-07	6,73834423688588e-05	XM_040752128.1	homeodomain interacting protein kinase 1 (Hipk1), transcript variant X4, mRNA
XM-040737446.1	-1,55918085882112	1,82754961842642	53,967561575368	5,00185476763169e-07	6,78679183507844e-05	XM_040737446.1	protein associated with LIN7 2, MAGUK family member (Pals2), transcript variant X1, mRNA
XR-005877292.1	-2,88780446711352	3,55363922838741	88,7390797751241	5,01867698632089e-07	6,79292690913199e-05	XR_005877292.1	uncharacterized LOC121140453 (LOC121140453), ncRNA
XM-005077826.4	-0,981881725518884	10,0045371312745	53,889504753012	5,05475797940573e-07	6,81122745443882e-05	XM_005077826.4	ribosomal protein S17 (Rps17), mRNA
XM-021232244.2	-1,29226724681617	1,6015387672014	88,6050725370576	5,06070086738267e-07	6,81122745443882e-05	XM_021232244.2	catenin delta 1 (Ctnnd1), transcript variant X22, mRNA
XM-040741677.1	1,77892519593056	0,967305995099326	53,8683539855963	5,06919905072859e-07	6,81122745443882e-05	XM_040741677.1	G protein subunit alpha L (Gnal), transcript variant X2, mRNA
XM-021230925.2	2,21862797478729	1,51953035668044	88,5172855895255	5,08845175227613e-07	6,8159084048936e-05	XM_021230925.2	terminal nucleotidyltransferase 5C (Tent5c), transcript variant X3, mRNA
XM-021229770.2	-1,16191783017442	0,99232252613902	88,4795161682646	5,10044559389764e-07	6,8159084048936e-05	XM_021229770.2	LSM family member 14B (Lsm14b), transcript variant X3, mRNA
XM-040745707.1	-1,22518636929276	1,59598294543577	88,4240234371228	5,1181271169524e-07	6,8159084048936e-05	XM_040745707.1	catenin delta 1 (Ctnnd1), transcript variant X5, mRNA
XM-005085973.4	1,15713790694634	2,49449930758207	53,7915071923457	5,12205198470021e-07	6,8159084048936e-05	XM_005085973.4	pyrroline-5-carboxylate reductase 3 (Pycr3), mRNA
XM-021227528.2	1,91688282156916	0,84099423759742	88,3079107571192	5,15535450321501e-07	6,81849044424733e-05	XM_021227528.2	derlin 3 (Derl3), transcript variant X1, mRNA
XM-013110614.3	1,69291943220861	1,01782301278338	88,295030375195	5,15950346963419e-07	6,81849044424733e-05	XM_013110614.3	semaphorin 4D (Sema4d), transcript variant X2, mRNA
XM-040742735.1	-2,48953294406463	3,85479145548601	88,2902842152343	5,16103325672784e-07	6,81849044424733e-05	XM_040742735.1	FLVCR heme transporter 2 (Flvcr2), transcript variant X2, mRNA
XM-021232222.2	-1,26288102325218	1,57850405465907	88,1746560465592	5,19846578604915e-07	6,83614737417409e-05	XM_021232222.2	catenin delta 1 (Ctnnd1), transcript variant X17, mRNA
XM-040733491.1	0,970015643779011	1,25503322280933	88,1725331423603	5,19915597775083e-07	6,83614737417409e-05	XM_040733491.1	PX domain containing serine/threonine kinase like (Pxk), transcript variant X3, mRNA
XM-013124121.3	-1,8573538812612	4,21146622811873	88,1107945486821	5,21927482669967e-07	6,83987223276166e-05	XM_013124121.3	sialic acid-binding Ig-like lectin 5 (LOC101843539), transcript variant X1, mRNA
XM-040739892.1	-0,970047360879634	1,03664180976299	53,6418149101361	5,22676025319684e-07	6,83987223276166e-05	XM_040739892.1	ATPase secretory pathway Ca2+ transporting 1 (Atp2c1), transcript variant X2, mRNA
XM-005064075.4	1,17742718971544	4,20318718157482	53,4656423530889	5,35302707491251e-07	6,98854768758791e-05	XM_005064075.4	ribosomal protein S6 kinase B2 (Rps6kb2), transcript variant X1, mRNA
XM-021224919.2	1,68903427499481	1,01647310472392	87,5446813538268	5,40802976505574e-07	7,04370367324146e-05	XM_021224919.2	semaphorin 4D (Sema4d), transcript variant X7, mRNA
XM-040742421.1	-0,997580824645615	0,32802109809291	87,499830694847	5,42331973437194e-07	7,04699785908132e-05	XM_040742421.1	microtubule affinity regulating kinase 3 (Mark3), transcript variant X2, mRNA
XR-005879708.1	-1,78482984392106	3,26872612489251	87,4441227321576	5,44238096228485e-07	7,05516540519293e-05	XR_005879708.1	uncharacterized LOC110343217 (LOC110343217), transcript variant X1, ncRNA
XM-040728385.1	3,45191756084694	-0,613147366989307	87,2520345084931	5,50870540884003e-07	7,12442031610731e-05	XM_040728385.1	uronyl 2-sulfotransferase (Ust), transcript variant X3, mRNA
XM-040731033.1	-1,3261669565514	-0,0506948791136909	53,2168268555311	5,53712884628397e-07	7,14444867773799e-05	XM_040731033.1	fibrosin like 1 (Fbrsl1), transcript variant X1, mRNA
XM-040755962.1	1,70414170638083	1,01060280665833	86,9346251567271	5,620367880676e-07	7,23494629003383e-05	XM_040755962.1	semaphorin 4D (Sema4d), transcript variant X3, mRNA
XM-040735450.1	0,966768693907063	2,10646853491352	53,0645662036617	5,65322753778627e-07	7,24684280368361e-05	XM_040735450.1	chromosome unknown C19orf12 homolog (CUNH19orf12), transcript variant X4, mRNA
XM-040738359.1	1,06936559690477	2,66464797675239	86,835280756689	5,65585478847536e-07	7,24684280368361e-05	XM_040738359.1	splicing factor 3a subunit 2 (Sf3a2), transcript variant X3, mRNA
XM-040749916.1	-2,35858594975754	-0,0763278262821277	86,6954008741542	5,70626321808623e-07	7,29450648045356e-05	XM_040749916.1	tetratricopeptide repeat, ankyrin repeat and coiled-coil containing 2 (Tanc2), transcript variant X6, mRNA
XM-013124973.3	1,77409599349153	1,84818492082649	86,496305161593	5,77891325341216e-07	7,36279486793022e-05	XM_013124973.3	beta-1,3-N-acetylgalactosaminyltransferase 1 (globoside blood group) (B3galnt1), transcript variant X2, mRNA
XM-005077253.4	1,60059440650109	4,44014098978048	52,8787887046965	5,79853491436928e-07	7,36279486793022e-05	XM_005077253.4	3-hydroxyanthranilate 3,4-dioxygenase (Haao), transcript variant X1, mRNA
XM-005073929.4	-1,08467987475241	1,2810948271377	52,8773440628679	5,79968087706368e-07	7,36279486793022e-05	XM_005073929.4	CREB/ATF bZIP transcription factor (Crebzf), transcript variant X2, mRNA
XM-040740073.1	1,80464204946551	2,62753061990953	86,3223602490247	5,84326558452327e-07	7,40111235412186e-05	XM_040740073.1	cyclic GMP-AMP synthase (Cgas), mRNA
XM-005078361.4	-0,872612659844522	3,89422356724177	52,7096534954847	5,93441498537564e-07	7,49936231469986e-05	XM_005078361.4	G protein-coupled receptor kinase 6 (Grk6), transcript variant X2, mRNA
XM-040750089.1	1,04691919531108	2,02304134276105	86,0039237512364	5,9632413654403e-07	7,51858541472775e-05	XM_040750089.1	rhomboid 5 homolog 2 (Rhbdf2), transcript variant X3, mRNA
XM-021232072.2	-1,01797260684215	1,54500888669284	85,886187133514	6,00832264727713e-07	7,54326978792924e-05	XM_021232072.2	dpy-19 like C-mannosyltransferase 1 (Dpy19l1), transcript variant X2, mRNA
XM-005083743.4	1,96680668850444	5,25534744795992	85,8814670969169	6,01013817667838e-07	7,54326978792924e-05	XM_005083743.4	interleukin 1 receptor antagonist (Il1rn), transcript variant X1, mRNA
XM-005065926.4	2,08608607989684	9,49524956515633	52,5698463035242	6,04938760753194e-07	7,57531476730939e-05	XM_005065926.4	superoxide dismutase 2 (Sod2), mRNA
XM-040757535.1	-0,97465444757209	2,59824399061621	85,6997213885568	6,08053211524166e-07	7,58894579889067e-05	XM_040757535.1	regulator of chromosome condensation 2 (Rcc2), transcript variant X2, mRNA
XM-040752148.1	2,19526648571271	1,50852486815892	85,6812059013999	6,08775711449473e-07	7,58894579889067e-05	XM_040752148.1	terminal nucleotidyltransferase 5C (Tent5c), transcript variant X1, mRNA
XM-040732909.1	1,73798016111739	3,0532373333037	85,5816514099	6,12677589032156e-07	7,60770133955451e-05	XM_040732909.1	Z-DNA binding protein 1 (Zbp1), transcript variant X1, mRNA
XM-013110616.3	1,68489267216948	1,01904883417106	85,5725570348213	6,13035473001187e-07	7,60770133955451e-05	XM_013110616.3	semaphorin 4D (Sema4d), transcript variant X5, mRNA
XM-040745708.1	-1,21780561153694	1,59243375110866	85,4463570645615	6,18026852896127e-07	7,65244729245195e-05	XM_040745708.1	catenin delta 1 (Ctnnd1), transcript variant X6, mRNA
XM-040754747.1	-1,00068510260106	1,04771271944904	85,1365302487638	6,3048227693686e-07	7,78920654621055e-05	XM_040754747.1	R3H domain containing 2 (R3hdm2), transcript variant X10, mRNA
XM-040734825.1	-2,2713403898232	0,45543251222449	52,2475957147071	6,32387039646527e-07	7,79529952621424e-05	XM_040734825.1	LARGE xylosyl- and glucuronyltransferase 1 (Large1), transcript variant X1, mRNA
XM-005086264.4	0,908030214126086	1,94591050993717	52,1876759222935	6,37640804061465e-07	7,8425558493297e-05	XM_005086264.4	high mobility group box 3 (Hmgb3), transcript variant X3, mRNA
XM-040734671.1	-1,80777781861256	6,53801542091776	52,1398740702717	6,41866605993951e-07	7,85211552134173e-05	XM_040734671.1	vasodilator stimulated phosphoprotein (LOC101822629), transcript variant X5, mRNA
XM-005069520.4	-1,59628566587052	4,04906296123047	52,1017317435792	6,45260648226481e-07	7,85211552134173e-05	XM_005069520.4	ALG9 alpha-1,2-mannosyltransferase (Alg9), transcript variant X1, mRNA
XM-040742428.1	-1,01423175447356	1,51056684014839	52,0948249984663	6,45877350191839e-07	7,85211552134173e-05	XM_040742428.1	microtubule affinity regulating kinase 3 (Mark3), transcript variant X8, mRNA
XM-005084901.4	-0,68823690112905	3,24443502745106	52,092508368934	6,460843472175e-07	7,85211552134173e-05	XM_005084901.4	mitogen-activated protein kinase 14 (Mapk14), transcript variant X1, mRNA
XM-005074132.4	2,92633695010081	5,2017828895935	52,0854007680865	6,46719887199555e-07	7,85211552134173e-05	XM_005074132.4	interleukin 18 binding protein (LOC101824440), transcript variant X1, mRNA
XM-040732911.1	1,72650139276499	3,02051046707919	84,6948396136398	6,48746049258865e-07	7,85211552134173e-05	XM_040732911.1	Z-DNA binding protein 1 (Zbp1), transcript variant X4, mRNA
XM-040748088.1	3,17405880843409	5,85079618092487	52,0576373719308	6,49209022715101e-07	7,85211552134173e-05	XM_040748088.1	suppressor of cytokine signaling 1 (Socs1), transcript variant X2, mRNA
XM-040742767.1	1,06795796204625	1,65502513564293	52,051140936547	6,4979298733398e-07	7,85211552134173e-05	XM_040742767.1	zinc finger protein 410 (Znf410), transcript variant X1, mRNA
XR-001197105.3	2,43964387587517	-0,0608869153645254	84,4050986645738	6,61060351471114e-07	7,95482310432647e-05	XR_001197105.3	uncharacterized LOC106022003 (LOC106022003), ncRNA
XM-040737949.1	-2,48659042806761	2,82581657841697	84,4024686119719	6,61173367536913e-07	7,95482310432647e-05	XM_040737949.1	peroxisome proliferator activated receptor gamma (Pparg), transcript variant X4, mRNA
XM-040743084.1	1,22149065553525	4,18516089843081	84,2291409439054	6,68671115420114e-07	8,02754210390443e-05	XM_040743084.1	sorting nexin 6 (Snx6), transcript variant X2, mRNA
XM-005070344.2	-1,8323031011893	5,53501042476179	51,7975600669767	6,7304652026972e-07	8,06254252394252e-05	XM_005070344.2	reticulon 4 (Rtn4), transcript variant X3, mRNA
XM-040750088.1	1,04419056163533	2,02460290815221	84,0807253153318	6,75169738600106e-07	8,0666525113803e-05	XM_040750088.1	rhomboid 5 homolog 2 (Rhbdf2), transcript variant X1, mRNA
XM-040730068.1	-1,2626020674722	0,645752342233425	51,7627354449148	6,76311044612682e-07	8,0666525113803e-05	XM_040730068.1	Myb/SANT DNA binding domain containing 2 (Msantd2), transcript variant X2, mRNA
XR-005871269.1	-2,93327206547955	2,6678691490981	83,9987503565167	6,78790561085641e-07	8,07108994522459e-05	XR_005871269.1	uncharacterized LOC121134222 (LOC121134222), transcript variant X2, ncRNA
XM-013110618.3	1,66877022525286	1,02949178175689	83,9803562787872	6,79606117725886e-07	8,07108994522459e-05	XM_013110618.3	semaphorin 4D (Sema4d), transcript variant X6, mRNA
XM-021232212.2	-1,2435518102806	1,64720703107851	83,8953089483677	6,83391762798466e-07	8,09863234094044e-05	XM_021232212.2	catenin delta 1 (Ctnnd1), transcript variant X12, mRNA
XM-005086263.3	0,909878511175476	2,07280219409825	51,6112636733683	6,90714966752739e-07	8,16788936273089e-05	XM_005086263.3	high mobility group box 3 (Hmgb3), transcript variant X1, mRNA
XM-040738527.1	-1,75273641940034	2,48764390408417	83,3460082300043	7,08440385894868e-07	8,35959655355945e-05	XM_040738527.1	casein kinase II subunit alpha'-like (LOC121136945), transcript variant X2, mRNA
XM-021232193.2	-1,21134007582616	1,59751734736577	83,0965881150517	7,20164933657218e-07	8,47982692884567e-05	XM_021232193.2	catenin delta 1 (Ctnnd1), transcript variant X4, mRNA
XM-005083680.4	1,07717957294949	1,29091398440023	51,189344405887	7,32652518069332e-07	8,59104740264405e-05	XM_005083680.4	TNF receptor associated factor 2 (Traf2), transcript variant X3, mRNA
XM-013124728.3	1,63219230254805	3,37263194892318	82,8346336923888	7,3272188299387e-07	8,59104740264405e-05	XM_013124728.3	solute carrier family 2 member 6 (Slc2a6), transcript variant X2, mRNA
XM-040755570.1	0,886739576302893	1,8965954266217	82,6623274515856	7,41120060980178e-07	8,67110471346809e-05	XM_040755570.1	phosphofructokinase, platelet (LOC101840180), transcript variant X2, mRNA
XM-005075931.4	1,00870063073096	4,4354384336614	51,0891426903318	7,43020118443646e-07	8,67495624121181e-05	XM_005075931.4	StAR related lipid transfer domain containing 3 (Stard3), transcript variant X1, mRNA
XM-040734998.1	1,41876957454881	5,40168932956816	51,0270166919447	7,49529360297698e-07	8,72815159049701e-05	XM_040734998.1	TNF receptor superfamily member 14 (Tnfrsf14), mRNA
XM-013125607.3	1,29017647827436	4,28788318475063	51,0155526916599	7,50737361561292e-07	8,72815159049701e-05	XM_013125607.3	small nuclear ribonucleoprotein polypeptide A (Snrpa), mRNA
XM-005086523.2	-1,00060638246097	5,18443948179893	50,9902848576655	7,53407512417196e-07	8,73441432890492e-05	XM_005086523.2	small ArfGAP 1 (Smap1), transcript variant X1, mRNA
XM-005065618.4	-2,25664048472985	1,93545870637067	53,2738545861979	7,55728547256643e-07	8,73441432890492e-05	XM_005065618.4	transmembrane protein 171 (Tmem171), transcript variant X1, mRNA
XM-040731040.1	-1,32616852103294	-0,0472972392921777	50,9432859054546	7,58401990014248e-07	8,73441432890492e-05	XM_040731040.1	fibrosin like 1 (Fbrsl1), transcript variant X8, mRNA
XM-040731038.1	-1,32616836795668	-0,0476300814732889	50,9416053887901	7,58581250066538e-07	8,73441432890492e-05	XM_040731038.1	fibrosin like 1 (Fbrsl1), transcript variant X6, mRNA
XM-005078136.4	-1,08514405300767	5,87107394412605	50,9359560147823	7,59184209378958e-07	8,73441432890492e-05	XM_005078136.4	acyl-CoA binding domain containing 3 (Acbd3), mRNA
XM-040739836.1	1,62913964872696	0,958994701688192	50,919704824939	7,60921653880868e-07	8,73620320455656e-05	XM_040739836.1	kinesin family member 23 (Kif23), transcript variant X3, mRNA
XM-013123824.3	-1,83614573103546	0,499790006170342	50,868480407833	7,66426921119694e-07	8,78115358753403e-05	XM_013123824.3	semaphorin 6C (Sema6c), mRNA
XM-005069868.4	-1,00096040863088	6,66709876116869	50,793498085845	7,74564943780882e-07	8,85601955597421e-05	XM_005069868.4	serine and arginine rich splicing factor 2 (Srsf2), mRNA
XM-021227800.2	-0,992492561727354	1,6329865700293	50,7634661314506	7,77851088349688e-07	8,87521663285603e-05	XM_021227800.2	IQ motif and Sec7 domain ArfGEF 1 (Iqsec1), transcript variant X7, mRNA
XM-040731036.1	-1,34044087915914	-0,297547077301077	81,8294194201869	7,83325016646657e-07	8,91924550913298e-05	XM_040731036.1	fibrosin like 1 (Fbrsl1), transcript variant X4, mRNA
XM-040754743.1	-0,992398691056073	1,04557361906888	81,562492763252	7,97436348699795e-07	9,06123969559619e-05	XM_040754743.1	R3H domain containing 2 (R3hdm2), transcript variant X7, mRNA
XM-040751280.1	0,877006196989016	1,72597105489124	50,5704643966755	7,99340298128213e-07	9,06422353672124e-05	XM_040751280.1	trinucleotide repeat containing 18 (Tnrc18), transcript variant X6, mRNA
XM-005071159.4	-0,940175056526384	1,23565522638887	50,5154122988484	8,05589369891288e-07	9,11636626288452e-05	XM_005071159.4	IQ motif and Sec7 domain ArfGEF 1 (Iqsec1), transcript variant X11, mRNA
XM-040728279.1	0,970416746123067	0,231156936952902	81,2922365829622	8,12025185087271e-07	9,17040466692422e-05	XM_040728279.1	erythrocyte membrane protein band 4.1 like 2 (Epb41l2), transcript variant X28, mRNA
XM-005065165.4	-0,803346412351281	4,03204831382257	50,4403334134816	8,14198770375791e-07	9,17618630514953e-05	XM_005065165.4	tousled like kinase 1 (Tlk1), transcript variant X1, mRNA
XM-040751887.1	1,31860634403629	-0,159177897898963	81,0401795942343	8,25911451167826e-07	9,27745242588936e-05	XM_040751887.1	calcium/calmodulin dependent protein kinase II delta (Camk2d), transcript variant X9, mRNA
XR-005878350.1	3,31673618421951	-0,272645951376017	81,0288151809425	8,26544001437339e-07	9,27745242588936e-05	XR_005878350.1	uncharacterized LOC121141435 (LOC121141435), ncRNA
XM-040758007.1	0,520120586552871	3,68621626034609	50,3053779516708	8,29930697238327e-07	9,29657055259419e-05	XM_040758007.1	WD repeat domain 33 (Wdr33), transcript variant X1, mRNA
XM-005073521.4	0,713367632934122	3,89830025139541	50,2524283894146	8,36194451207364e-07	9,34535242244319e-05	XM_005073521.4	transmembrane protein 214 (Tmem214), mRNA
XM-013117751.3	-0,699091018284202	2,42591941952281	50,2400177957726	8,37670116092528e-07	9,34535242244319e-05	XM_013117751.3	SWI/SNF-related, matrix-associated actin-dependent regulator of chromatin, subfamily a, containing DEAD/H box 1 (Smarcad1), transcript variant X1, mRNA
XM-013110738.3	2,17343734521778	1,94476282362105	50,0988092746234	8,54664189451498e-07	9,51572080610272e-05	XM_013110738.3	dCMP deaminase (Dctd), transcript variant X2, mRNA
XM-013125780.3	1,3136803042157	5,19704341567101	80,3814157374838	8,63524957747319e-07	9,5950306371505e-05	XM_013125780.3	transporter 2, ATP binding cassette subfamily B member (Tap2), transcript variant X1, mRNA
XM-040729415.1	1,98701163862141	2,20679371335674	49,9870513602651	8,6838372322141e-07	9,62964311871067e-05	XM_040729415.1	AT-rich interaction domain 5A (Arid5a), transcript variant X1, mRNA
XM-021228824.2	0,84841506389354	3,77964754524131	49,9687473128181	8,70653821309539e-07	9,63546826212384e-05	XM_021228824.2	valosin containing protein lysine methyltransferase (Vcpkmt), mRNA
XM-005083326.4	1,56312005401	2,32789490417321	49,9406975566055	8,74145313579543e-07	9,65476015942334e-05	XM_005083326.4	strawberry notch homolog 2 (Sbno2), transcript variant X1, mRNA
XM-005064476.4	-1,10537069336183	3,32122607287589	49,9193535642123	8,7681245636976e-07	9,66488844123026e-05	XM_005064476.4	modulator of smoothened (Mosmo), mRNA
XM-005074580.4	1,70494615397564	3,128639424943	80,1250768614309	8,78695889852227e-07	9,66635494446203e-05	XM_005074580.4	Z-DNA binding protein 1 (Zbp1), transcript variant X3, mRNA
XM-005081384.4	1,04433724358767	4,57441919153381	49,8859987116803	8,80998471908521e-07	9,67241741802707e-05	XM_005081384.4	SH3 domain containing GRB2 like 1, endophilin A2 (Sh3gl1), mRNA
XM-021231093.2	-1,41878454780359	1,19980232930349	79,995152644156	8,86503221721255e-07	9,71354244371718e-05	XM_021231093.2	formin 1 (Fmn1), transcript variant X2, mRNA
XM-021235743.2	-1,85566627212389	4,16224016631565	79,9547404682084	8,88948042404e-07	9,72104290964722e-05	XM_021235743.2	sialic acid-binding Ig-like lectin 5 (LOC101843539), transcript variant X4, mRNA
XM-040746011.1	-1,41878448844482	1,20046270634372	79,671549371463	9,06301556296007e-07	9,87410046697368e-05	XM_040746011.1	formin 1 (Fmn1), transcript variant X1, mRNA
XM-040755963.1	1,69967098595643	1,03232667395597	79,6680163714965	9,06520523097866e-07	9,87410046697368e-05	XM_040755963.1	semaphorin 4D (Sema4d), transcript variant X4, mRNA
XM-040730053.1	1,88521709161805	0,698011228929577	79,6051929135055	9,10424441292044e-07	9,89710223344721e-05	XM_040730053.1	interferon stimulated exonuclease gene 20 (Isg20), transcript variant X4, mRNA
XM-040733274.1	-1,75777936216895	3,85069745670634	49,5883900496836	9,19339763217201e-07	9,97438488878324e-05	XM_040733274.1	NIPA magnesium transporter 1 (Nipa1), mRNA
XM-040731034.1	-1,32602634817646	-0,297945082592853	79,3680684507134	9,25336484280339e-07	9,98794392404702e-05	XM_040731034.1	fibrosin like 1 (Fbrsl1), transcript variant X2, mRNA
XM-040731035.1	-1,32602634817646	-0,297945082592853	79,3680684507134	9,25336484280339e-07	9,98794392404702e-05	XM_040731035.1	fibrosin like 1 (Fbrsl1), transcript variant X3, mRNA
XM-013112860.3	2,79001326102537	0,561427471497198	49,5223376558995	9,28096784167479e-07	9,98794392404702e-05	XM_013112860.3	ribonuclease P and MRP subunit p25 (Rpp25), mRNA
XM-040737948.1	-2,40937886265461	2,92929795702024	79,3209779920836	9,28331493886686e-07	9,98794392404702e-05	XM_040737948.1	peroxisome proliferator activated receptor gamma (Pparg), transcript variant X3, mRNA
XM-021236000.2	1,50007415144135	0,631445813386157	49,5108240627851	9,29632619324961e-07	9,98794392404702e-05	XM_021236000.2	cAMP responsive element modulator (Crem), transcript variant X26, mRNA
XM-005075256.4	0,718153752381402	2,25057153843612	49,46492864509	9,35782684185703e-07	0,000100344976604799	XM_005075256.4	integrator complex subunit 9 (Ints9), transcript variant X1, mRNA
XM-040731039.1	-1,30049097342177	-0,280219412894757	79,1542615309018	9,39025662532047e-07	0,000100356204279228	XM_040731039.1	fibrosin like 1 (Fbrsl1), transcript variant X7, mRNA
XM-021235744.2	-1,88315444898836	4,0976899494861	79,146578957232	9,39521903744038e-07	0,000100356204279228	XM_021235744.2	sialic acid-binding Ig-like lectin 5 (LOC101843539), transcript variant X5, mRNA
XM-021235015.2	1,05025423573523	1,01041579044171	79,0526688397965	9,45612515300878e-07	0,000100715085856709	XM_021235015.2	TNF receptor associated factor 2 (Traf2), transcript variant X1, mRNA
XM-040755397.1	2,31568933641529	1,87305573182226	49,3855248940946	9,46529218449079e-07	0,000100715085856709	XM_040755397.1	decaprenyl diphosphate synthase subunit 1 (Pdss1), transcript variant X3, mRNA
XM-005067680.4	-1,71110058495166	3,59964318379323	49,3667649923549	9,49088029922443e-07	0,000100793148777763	XM_005067680.4	sterol regulatory element binding transcription factor 1 (Srebf1), transcript variant X1, mRNA
XR-005878337.1	0,997215290242911	2,1744655093044	78,9427293787037	9,52801037207884e-07	0,00010087165444013	XR_005878337.1	zinc finger protein 207 (Znf207), transcript variant X3, misc_RNA
XM-013112433.3	0,892987085067188	5,25260093829105	49,3346918524138	9,53480436363683e-07	0,00010087165444013	XM_013112433.3	stem-loop binding protein (LOC101827917), transcript variant X2, mRNA
XM-040728872.1	2,2137387821838	3,63989713066386	78,8510521809728	9,58843988215461e-07	0,000101245125057764	XM_040728872.1	coagulation factor II thrombin receptor like 2 (F2rl2), transcript variant X2, mRNA
XM-013116779.3	1,14677282978228	2,33574188165822	49,265028867593	9,63098228507672e-07	0,000101500260631885	XM_013116779.3	FERM domain containing 8 (Frmd8), transcript variant X1, mRNA
XM-040742247.1	-0,933883111798817	1,06832805278443	78,7187270551659	9,67644885290938e-07	0,000101785183133918	XM_040742247.1	attractin like 1 (Atrnl1), transcript variant X5, mRNA
XM-040754390.1	2,44674475317948	0,822125505044082	78,6835876023466	9,6999772882242e-07	0,000101838696913478	XM_040754390.1	purinergic receptor P2Y14 (P2ry14), transcript variant X4, mRNA
XM-021234368.2	1,52039980389726	2,65569150028143	78,3152464218343	9,95064709554079e-07	0,000103885215055355	XM_021234368.2	stimulator of interferon response cGAMP interactor 1 (Sting1), transcript variant X2, mRNA
XM-040751885.1	1,31860467443458	-0,148575639292442	78,3142435551985	9,95133977333819e-07	0,000103885215055355	XM_040751885.1	calcium/calmodulin dependent protein kinase II delta (Camk2d), transcript variant X7, mRNA
XM-040751886.1	1,31860467443458	-0,148575639292442	78,3142435551985	9,95133977333819e-07	0,000103885215055355	XM_040751886.1	calcium/calmodulin dependent protein kinase II delta (Camk2d), transcript variant X8, mRNA
XM-021226198.2	1,5028372004417	-0,151040081312498	78,2365743110512	1,00051561564306e-06	0,000104224655828728	XM_021226198.2	G protein-coupled receptor 68 (Gpr68), transcript variant X5, mRNA
XM-040755924.1	-1,07546995703447	1,08932271397118	48,978014013209	1,00386860556761e-06	0,000104224655828728	XM_040755924.1	kinesin family member 13A (Kif13a), transcript variant X2, mRNA
XM-013126769.3	-3,2007343619201	-0,163713841467425	78,1858648531546	1,00404745945392e-06	0,000104224655828728	XM_013126769.3	coiled-coil domain containing 170 (Ccdc170), transcript variant X2, mRNA
XM-005066752.4	-0,918217814584724	4,22598383285039	48,9305721327442	1,01078933507317e-06	0,000104449984276755	XM_005066752.4	ADP ribosylation factor guanine nucleotide exchange factor 1 (Arfgef1), transcript variant X1, mRNA
XM-040731037.1	-1,32602806231438	-0,295375532415137	78,075193370429	1,01180594886156e-06	0,000104449984276755	XM_040731037.1	fibrosin like 1 (Fbrsl1), transcript variant X5, mRNA
XM-040739323.1	-1,55845983914055	-0,0675699993365055	78,0520133346925	1,01343975745137e-06	0,000104449984276755	XM_040739323.1	zinc finger protein 664 (LOC101827620), transcript variant X3, mRNA
XM-040739295.1	0,642011495312404	3,83668984640798	48,9101565376627	1,01378370948031e-06	0,000104449984276755	XM_040739295.1	general transcription factor IIF subunit 1 (Gtf2f1), transcript variant X1, mRNA
XM-040729418.1	1,98270739605316	2,19598374109504	48,7959666404646	1,03071356268651e-06	0,000105938288010231	XM_040729418.1	AT-rich interaction domain 5A (Arid5a), transcript variant X4, mRNA
XM-005084902.4	-0,68109285445989	3,21437145638605	48,7869356796419	1,032065749484e-06	0,000105938288010231	XM_005084902.4	mitogen-activated protein kinase 14 (Mapk14), transcript variant X2, mRNA
XM-040732199.1	-1,09458396452703	2,22642339545886	77,4567367015578	1,05646485395009e-06	0,000108072579600534	XM_040732199.1	receptor accessory protein 3 (Reep3), transcript variant X2, mRNA
XM-021228955.2	0,774352916585345	0,455469438337362	77,4424592045824	1,05752253743348e-06	0,000108072579600534	XM_021228955.2	ZFP1 zinc finger protein (Zfp1), transcript variant X2, mRNA
XM-040742635.1	1,02348948917615	5,11613988215499	77,4257198371943	1,05876416292197e-06	0,000108072579600534	XM_040742635.1	proteasome 26S subunit, ATPase 1 (Psmc1), mRNA
XM-040755164.1	1,66618308278376	-0,231215471301012	77,3998513312395	1,0606862621956e-06	0,000108072579600534	XM_040755164.1	solute carrier family 41 member 2 (Slc41a2), transcript variant X2, mRNA
XM-040733501.1	0,943937770984954	1,28556317185453	77,3500203659442	1,06440026299227e-06	0,000108251270945645	XM_040733501.1	PX domain containing serine/threonine kinase like (Pxk), transcript variant X13, mRNA
XM-040750502.1	-0,944725911442887	3,92489016150934	48,5380375071933	1,07011409471929e-06	0,000108632317585989	XM_040750502.1	PAX3 and PAX7 binding protein 1 (Paxbp1), mRNA
XM-021231713.2	2,37529056313881	0,0323277095729578	77,1897548717431	1,07644791215682e-06	0,000108928988789797	XM_021231713.2	purinergic receptor P2Y14 (P2ry14), transcript variant X3, mRNA
XM-013126325.3	1,0351838773497	3,18780688808378	77,1827045849815	1,07698152758274e-06	0,000108928988789797	XM_013126325.3	DExD-box helicase 39A (Ddx39a), transcript variant X2, mRNA
XM-005071329.4	-2,90948562368466	2,98182419887206	48,3722791184962	1,09631069635418e-06	0,000110681283172693	XM_005071329.4	pappalysin 2 (Pappa2), mRNA
XM-013112358.3	-0,913319725676457	3,3457121638146	48,3109420389063	1,106183169511e-06	0,000110981004991905	XM_013112358.3	protein tyrosine phosphatase receptor type A (Ptpra), transcript variant X4, mRNA
XM-005071647.4	1,22825487922593	6,4790744715732	48,3098289406983	1,1063632314017e-06	0,000110981004991905	XM_005071647.4	adaptor related protein complex 2 subunit mu 1 (Ap2m1), transcript variant X2, mRNA
XM-040752126.1	-0,667853794707812	3,07490689646098	76,7961215665195	1,10671642452073e-06	0,000110981004991905	XM_040752126.1	homeodomain interacting protein kinase 1 (Hipk1), transcript variant X2, mRNA
XM-005064381.4	-2,59690903014497	-0,361607501385572	50,4137721633654	1,10731808182202e-06	0,000110981004991905	XM_005064381.4	seizure related 6 homolog like 2 (Sez6l2), transcript variant X1, mRNA
XM-040742367.1	-0,900487629101097	4,88117336782772	76,691089409841	1,11495909758117e-06	0,000111518058212111	XM_040742367.1	AKT serine/threonine kinase 1 (Akt1), transcript variant X1, mRNA
XM-040729713.1	1,21876356773053	2,7452246394835	76,6688273686703	1,11671530840391e-06	0,000111518058212111	XM_040729713.1	shiftless antiviral inhibitor of ribosomal frameshifting (Shfl), transcript variant X2, mRNA
XM-005071138.4	-2,27148044379	5,80795836126251	48,2113452377868	1,12242333458932e-06	0,000111885751316535	XM_005071138.4	histone H1.10 (LOC101832360), mRNA
XM-021227444.2	0,907267961159992	1,99309983547674	76,508114641711	1,12948932391099e-06	0,000112387240402991	XM_021227444.2	caspase 8 (Casp8), transcript variant X2, mRNA
XM-005085712.4	4,44597379523809	3,98790047252492	76,473781949875	1,13224014602544e-06	0,000112458327021779	XM_005085712.4	TIMP metallopeptidase inhibitor 1 (Timp1), transcript variant X1, mRNA
XM-005083286.4	1,09172621369039	2,98599890048458	48,0807861188257	1,14411197911452e-06	0,000113433464873645	XM_005083286.4	splicing factor 3a subunit 2 (Sf3a2), transcript variant X1, mRNA
XM-005063855.4	3,54427274404237	0,890973877110859	48,05799378317	1,14794547138034e-06	0,000113609571167577	XM_005063855.4	RAB3A interacting protein like 1 (Rab3il1), transcript variant X4, mRNA
XM-040733837.1	1,88239935138955	5,673695297654	76,2341797131492	1,15165565292124e-06	0,000113736827666254	XM_040733837.1	leukocyte immunoglobulin-like receptor subfamily A member 6 (LOC101823152), mRNA
XM-040733379.1	-0,898121000845948	1,37845886358879	76,2029567934217	1,15421406676953e-06	0,000113736827666254	XM_040733379.1	ecotropic viral integration site 5 (Evi5), transcript variant X2, mRNA
XM-005087130.4	-0,823139965118911	5,58287726910912	48,0138529897159	1,15540997248965e-06	0,000113736827666254	XM_005087130.4	GABA type A receptor associated protein like 1 (Gabarapl1), mRNA
XR-002383927.2	3,84854430999313	0,332036513488558	76,0171092375776	1,16957966453966e-06	0,000114926810310566	XR_002383927.2	uncharacterized LOC110341930 (LOC110341930), ncRNA
XM-040747532.1	-1,83550014304087	1,62772666692382	47,893917884086	1,17596364083011e-06	0,000115223795259689	XM_040747532.1	Rho GTPase activating protein 24 (Arhgap24), transcript variant X4, mRNA
XM-040734928.1	-0,947403847454946	3,44875457366259	47,8537871552208	1,18293078984146e-06	0,000115223795259689	XM_040734928.1	leucine rich repeat containing 47 (Lrrc47), mRNA
XM-040747037.1	-2,00370079611719	0,437137150924343	47,8508315450928	1,18344571505503e-06	0,000115223795259689	XM_040747037.1	coiled-coil and C2 domain containing 2A (Cc2d2a), transcript variant X1, mRNA
XM-021228054.2	3,18252511782863	0,694036438384558	75,8478832471264	1,18377786641042e-06	0,000115223795259689	XM_021228054.2	ADAM metallopeptidase domain 8 (Adam8), transcript variant X2, mRNA
XM-013111018.3	1,02069545404983	1,32283358819804	75,8324088468453	1,18508613550268e-06	0,000115223795259689	XM_013111018.3	transmembrane protein 106C (Tmem106c), transcript variant X1, mRNA
XM-005084910.4	1,70080492439799	4,96396457687502	47,8412260791129	1,1851208841718e-06	0,000115223795259689	XM_005084910.4	cyclin dependent kinase inhibitor 1A (Cdkn1a), transcript variant X1, mRNA
XM-040758086.1	0,807909669989968	1,31412797807787	47,750026440185	1,20115686989867e-06	0,000116467167030484	XM_040758086.1	cell division cycle 25C (Cdc25c), transcript variant X1, mRNA
XM-013119014.3	1,16041269229401	2,53904174413602	75,6326348201727	1,20212743023642e-06	0,000116467167030484	XM_013119014.3	major facilitator superfamily domain containing 1 (Mfsd1), transcript variant X1, mRNA
XM-040739421.1	-0,847950244175031	4,67567532152336	47,7244977018961	1,20568846759887e-06	0,000116574246973613	XM_040739421.1	potassium channel modulatory factor 1 (Kcmf1), transcript variant X1, mRNA
XM-040738897.1	-1,74888797714921	0,765757294957894	75,5708590426047	1,20745453550823e-06	0,000116574246973613	XM_040738897.1	coiled-coil domain containing 180 (Ccdc180), transcript variant X2, mRNA
XM-021235806.2	-1,17400929433367	4,77407557336364	47,6944562607344	1,21104528961002e-06	0,000116716867492886	XM_021235806.2	LEM domain nuclear envelope protein 2 (Lemd2), mRNA
XM-013121811.3	0,859995259037934	1,07815945102193	75,4766360074979	1,21563251901337e-06	0,000116952173337538	XM_013121811.3	alkB homolog 6 (Alkbh6), transcript variant X2, mRNA
XR-005871268.1	-2,72324589287362	3,17899866368876	75,4526757800082	1,21772236109453e-06	0,000116952173337538	XR_005871268.1	uncharacterized LOC121134222 (LOC121134222), transcript variant X1, ncRNA
XM-021235248.2	1,25426966776532	5,09604557982658	47,5991180054196	1,22822014200348e-06	0,000117755606114583	XM_021235248.2	single-pass membrane protein with coiled-coil domains 4 (Smco4), mRNA
XM-005086331.4	2,45404757225289	3,00995656601327	47,5641426937357	1,23458805851532e-06	0,00011816098950338	XM_005086331.4	potassium calcium-activated channel subfamily N member 4 (Kcnn4), mRNA
XM-005075280.4	0,866994905313672	5,46546077484206	47,4987023905229	1,24660077701442e-06	0,000119104292923606	XM_005075280.4	WD repeat and FYVE domain containing 2 (Wdfy2), mRNA
XM-021223163.2	-2,01638096568178	5,50916620636458	47,4289568531506	1,25954595099032e-06	0,000120133273916216	XM_021223163.2	translocase of outer mitochondrial membrane 40 (Tomm40), mRNA
XM-013118363.3	0,887927847526791	3,130752119898	47,3964660144773	1,26562702220346e-06	0,000120505149438214	XM_013118363.3	flotillin 2 (Flot2), transcript variant X3, mRNA
XM-013111019.3	1,01660440001576	1,32065116021422	74,8773816063538	1,26917478595128e-06	0,000120634954181366	XM_013111019.3	transmembrane protein 106C (Tmem106c), transcript variant X2, mRNA
XM-040740737.1	0,762044595918216	2,18702568723794	47,3637873116489	1,27177594718028e-06	0,000120674492967498	XM_040740737.1	integrator complex subunit 9 (Ints9), transcript variant X2, mRNA
XM-040747399.1	0,869861743109684	2,43544803911543	74,8083803104947	1,27551391157582e-06	0,000120780689165163	XM_040747399.1	USO1 vesicle transport factor (Uso1), transcript variant X3, mRNA
XM-040753579.1	0,570076829676763	6,11291549066204	47,331942573979	1,27779967626938e-06	0,000120780689165163	XM_040753579.1	basic leucine zipper and W2 domains 1 (Bzw1), transcript variant X2, mRNA
XM-040749917.1	-2,28010855565894	-0,138071627655087	74,7656662444019	1,2794564530208e-06	0,000120780689165163	XM_040749917.1	tetratricopeptide repeat, ankyrin repeat and coiled-coil containing 2 (Tanc2), transcript variant X7, mRNA
XM-005077080.4	3,10670987898979	10,3506685333054	74,7007265541223	1,28547756755999e-06	0,000121142002032309	XM_005077080.4	C-C motif chemokine 8 (LOC101824449), mRNA
XM-013125497.3	1,47324471022023	2,56239855188367	74,6409652643352	1,29104762380093e-06	0,000121442579170012	XM_013125497.3	solute carrier family 1 member 5 (Slc1a5), transcript variant X2, mRNA
XM-013121741.3	0,732624957242827	2,74337610309908	74,6193916598406	1,29306527147557e-06	0,000121442579170012	XM_013121741.3	THO complex 6 (Thoc6), transcript variant X2, mRNA
XM-040728851.1	1,75262796071102	3,94967863963037	74,5481029615689	1,29975854435662e-06	0,000121863948817572	XM_040728851.1	baculoviral IAP repeat-containing protein 1b-like (LOC101825710), mRNA
XM-005068811.4	-1,97858153966325	0,441267823924084	47,1787549238057	1,30721993551767e-06	0,000122355785964454	XM_005068811.4	coiled-coil and C2 domain containing 2A (Cc2d2a), transcript variant X2, mRNA
XM-040754709.1	1,05862454429283	0,313887962977162	74,4081719495969	1,31301390964725e-06	0,000122690152531911	XM_040754709.1	timeless circadian regulator (Timeless), transcript variant X3, mRNA
XM-005078569.4	1,19695747116862	4,02284606037485	47,1300587909512	1,31672815642393e-06	0,00012282938464587	XM_005078569.4	shiftless antiviral inhibitor of ribosomal frameshifting (Shfl), transcript variant X1, mRNA
XM-021222779.2	-0,704104746855405	2,11793405762196	47,0930982627842	1,32399587019269e-06	0,000123299069031233	XM_021222779.2	transmembrane protein 260 (Tmem260), transcript variant X2, mRNA
XM-040737354.1	0,987159317743167	0,713718466674381	74,2600635717055	1,32721514672593e-06	0,000123304101905856	XM_040737354.1	uncharacterized LOC121136653 (LOC121136653), mRNA
XM-040734164.1	-0,832673817467401	1,96715486769207	74,237424088633	1,32940158500083e-06	0,000123304101905856	XM_040734164.1	protein phosphatase 1 regulatory subunit 12C (Ppp1r12c), transcript variant X2, mRNA
XM-005084525.4	0,73969324085168	1,86460245783007	74,2235009044548	1,33074831116706e-06	0,000123304101905856	XM_005084525.4	RNA binding motif protein X-linked (Rbmx), transcript variant X3, mRNA
XM-040749913.1	-2,2487553302137	-0,116182673274569	74,1372760875701	1,33912379993803e-06	0,000123861385068581	XM_040749913.1	tetratricopeptide repeat, ankyrin repeat and coiled-coil containing 2 (Tanc2), transcript variant X3, mRNA
XM-040749919.1	-2,3276285130034	-0,142858769037299	74,1155018157633	1,34124852004584e-06	0,000123861385068581	XM_040749919.1	tetratricopeptide repeat, ankyrin repeat and coiled-coil containing 2 (Tanc2), transcript variant X9, mRNA
XM-040747473.1	1,37693874893284	3,30590629544109	46,9625284984654	1,35002696005285e-06	0,000124463921272051	XM_040747473.1	RasGEF domain family member 1B (Rasgef1b), transcript variant X4, mRNA
XM-040748454.1	1,35649221668406	5,85867062230223	46,9482261893235	1,35291249125342e-06	0,000124522065694965	XM_040748454.1	arginyl-tRNA synthetase 1 (Rars1), mRNA
XM-040728440.1	-0,784741867370221	1,77383276445673	73,9538429431839	1,35714603888022e-06	0,000124703881615842	XM_040728440.1	nuclear receptor coactivator 7 (Ncoa7), transcript variant X3, mRNA
XM-040736734.1	1,02201268993281	3,1871817007879	73,7675127417195	1,37574178317268e-06	0,00012620259839523	XM_040736734.1	DExD-box helicase 39A (Ddx39a), transcript variant X3, mRNA
XM-040728224.1	3,18763346770804	0,0420923096939865	48,8155837600424	1,38062314757728e-06	0,000126440352739316	XM_040728224.1	TPD52 like 1 (Tpd52l1), transcript variant X3, mRNA
XM-040732194.1	1,70132328871012	4,95983641884999	46,8012965851004	1,38295325709417e-06	0,000126444057400279	XM_040732194.1	cyclin dependent kinase inhibitor 1A (Cdkn1a), transcript variant X3, mRNA
XM-013119528.3	0,683029809708565	3,35599347700777	73,5803788910757	1,39471604886568e-06	0,000127308758814146	XM_013119528.3	EFR3 homolog A (Efr3a), transcript variant X2, mRNA
XR-005870124.1	-3,51126589442233	0,508750902422022	73,4870567506169	1,40429177318841e-06	0,000127971301786397	XR_005870124.1	uncharacterized LOC121133302 (LOC121133302), ncRNA
XM-013125397.3	0,89615960357421	1,922366601328	46,674763022151	1,40941438294568e-06	0,000128226523696528	XM_013125397.3	high mobility group box 3 (Hmgb3), transcript variant X2, mRNA
XM-040749920.1	-2,29030714352305	-0,0962935813652811	73,3794940603111	1,41542352078746e-06	0,00012856142847363	XM_040749920.1	tetratricopeptide repeat, ankyrin repeat and coiled-coil containing 2 (Tanc2), transcript variant X10, mRNA
XM-005066097.4	-1,05188122817315	0,684608162322007	46,6218853168167	1,4206374451377e-06	0,000128823123596526	XM_005066097.4	membrane associated ring-CH-type finger 8 (Marchf8), transcript variant X10, mRNA
XM-021223931.2	-2,43607507442828	1,26811770046368	46,5964924352102	1,42606199110195e-06	0,000129103028519039	XM_021223931.2	myosin light chain kinase 3 (Mylk3), transcript variant X2, mRNA
XM-040754708.1	1,03206925099315	0,34939031004173	73,2063299112911	1,43356031020004e-06	0,000129569451015527	XM_040754708.1	timeless circadian regulator (Timeless), transcript variant X2, mRNA
XM-021235580.2	0,747964890402314	1,85365067879126	73,1216866755457	1,44252370344785e-06	0,000130166550652294	XM_021235580.2	RNA binding motif protein X-linked (Rbmx), transcript variant X1, mRNA
XM-005085836.4	0,732480765720457	1,10460125432475	46,4705941470029	1,45329673085029e-06	0,00013064362189203	XM_005085836.4	TIR domain containing adaptor protein (LOC101839883), transcript variant X3, mRNA
XM-013112444.3	1,88390245270847	1,13548104177578	72,9908407034545	1,45650810959636e-06	0,00013064362189203	XM_013112444.3	heparan sulfate-glucosamine 3-sulfotransferase 1 (Hs3st1), transcript variant X2, mRNA
XM-040751262.1	0,958067095633932	0,789855154866097	46,4443004017512	1,45905683340728e-06	0,00013064362189203	XM_040751262.1	mitotic arrest deficient 1 like 1 (Mad1l1), transcript variant X2, mRNA
XM-005063936.4	0,704623398840689	2,95778600873585	46,4399704351474	1,46000780146074e-06	0,00013064362189203	XM_005063936.4	splicing factor 1 (Sf1), transcript variant X1, mRNA
XM-005083332.4	1,19412693935475	6,29162916853619	46,4360630241815	1,46086655288794e-06	0,00013064362189203	XM_005083332.4	calponin 2 (Cnn2), transcript variant X2, mRNA
XM-040728263.1	0,955997135365658	0,422973514373442	72,939808353462	1,46200489514114e-06	0,00013064362189203	XM_040728263.1	erythrocyte membrane protein band 4.1 like 2 (Epb41l2), transcript variant X12, mRNA
XM-005068145.4	0,84827275617416	4,48843409062127	46,3375057895165	1,48271236472811e-06	0,000132279980015743	XM_005068145.4	USO1 vesicle transport factor (Uso1), transcript variant X4, mRNA
XM-005082655.4	2,24450868018788	5,92086946283629	46,3025600204247	1,49054467088471e-06	0,000132663648825597	XM_005082655.4	transglutaminase 2 (Tgm2), mRNA
XM-013126770.3	-3,17783680692026	-0,294699298581524	72,6668529420255	1,49181743301275e-06	0,000132663648825597	XM_013126770.3	coiled-coil domain containing 170 (Ccdc170), transcript variant X3, mRNA
XM-005085833.4	0,99522540786126	3,43053075944527	46,2428755318139	1,50402738743112e-06	0,00013331585233676	XM_005085833.4	ST3 beta-galactoside alpha-2,3-sialyltransferase 4 (St3gal4), transcript variant X2, mRNA
XM-005072752.4	0,74842687105888	4,21147895350369	46,2427007353952	1,50406707101651e-06	0,00013331585233676	XM_005072752.4	MYC associated factor X (Max), transcript variant X2, mRNA
XM-005068766.4	1,55054038028073	4,33690082487734	46,2247421836226	1,5081503187472e-06	0,00013331585233676	XM_005068766.4	recombination signal binding protein for immunoglobulin kappa J region (Rbpj), transcript variant X1, mRNA
XM-040752650.1	1,59083558257626	1,52449707200298	72,5141099961606	1,50880790436178e-06	0,00013331585233676	XM_040752650.1	beta-1,3-N-acetylgalactosaminyltransferase 1 (globoside blood group) (B3galnt1), transcript variant X3, mRNA
XM-040730793.1	-0,762674085470768	3,85175377598349	72,3927217760525	1,52247091065236e-06	0,00013430820059084	XM_040730793.1	Rho associated coiled-coil containing protein kinase 2 (Rock2), transcript variant X2, mRNA
XM-040748652.1	-1,87843932252836	7,06892404879811	46,1154178317644	1,53327288871502e-06	0,000134941454014078	XM_040748652.1	protein phosphatase 1 regulatory inhibitor subunit 14B (Ppp1r14b), mRNA
XM-013126764.3	-3,25465437674516	0,828457560538911	46,1099721811264	1,53453630886645e-06	0,000134941454014078	XM_013126764.3	coiled-coil domain containing 170 (Ccdc170), transcript variant X1, mRNA
XM-005072077.3	1,3334799940229	1,39294509185617	46,0504905881994	1,5484114091955e-06	0,000135629268827235	XM_005072077.3	MAPK interacting serine/threonine kinase 1 (Mknk1), transcript variant X7, mRNA
XM-040731701.1	1,3374170970858	1,81164373697599	72,1592961261814	1,54915009649508e-06	0,000135629268827235	XM_040731701.1	caspase 3 (Casp3), transcript variant X1, mRNA
XM-013121524.3	-0,804071379725618	1,75115091893173	72,1543088995429	1,54972600010838e-06	0,000135629268827235	XM_013121524.3	serpin B8 (LOC101830895), transcript variant X1, mRNA
XM-040728717.1	1,38070161547399	0,611489673361141	72,1300031354657	1,55253628495962e-06	0,000135660227532611	XM_040728717.1	RAB19, member RAS oncogene family (Rab19), transcript variant X2, mRNA
XM-040742768.1	1,05554023076161	1,64324844586832	45,9961312619038	1,56121279127899e-06	0,000136052084069457	XM_040742768.1	zinc finger protein 410 (Znf410), transcript variant X2, mRNA
XM-040749915.1	-2,30627403436072	-0,0761980603608701	72,0489721103354	1,56194808959937e-06	0,000136052084069457	XM_040749915.1	tetratricopeptide repeat, ankyrin repeat and coiled-coil containing 2 (Tanc2), transcript variant X5, mRNA
XM-040741816.1	1,48761354418978	0,811814347490401	71,955610400888	1,5728743311048e-06	0,000136788050489655	XM_040741816.1	sorting nexin 24 (Snx24), transcript variant X6, mRNA
XM-040739997.1	1,67141266928216	5,66972334445023	45,8979830014515	1,58462309736551e-06	0,00013742634329935	XM_040739997.1	C-C chemokine receptor type 1 (LOC101834765), transcript variant X2, mRNA
XM-040733862.1	0,90702851744232	4,11751273922232	45,8956225070037	1,58519087139081e-06	0,00013742634329935	XM_040733862.1	U2 small nuclear RNA auxiliary factor 2 (U2af2), transcript variant X2, mRNA
XM-040754212.1	1,67550656187111	2,48583968281363	71,7771681855394	1,59400544164866e-06	0,00013797391302446	XM_040754212.1	colony stimulating factor 2 receptor subunit beta (LOC110340368), transcript variant X2, mRNA
XM-040728273.1	0,881565917028822	0,546048420293308	71,7507503205231	1,59716176463215e-06	0,000138030768842012	XM_040728273.1	erythrocyte membrane protein band 4.1 like 2 (Epb41l2), transcript variant X22, mRNA
XM-013113450.3	0,781755739680182	3,19769681454974	45,8212631112447	1,60319209759564e-06	0,000138172416844074	XM_013113450.3	SAP30 binding protein (LOC101840639), transcript variant X2, mRNA
XM-040750676.1	0,804123180754874	5,22583979937105	45,8133403297137	1,60512333518667e-06	0,000138172416844074	XM_040750676.1	trafficking from ER to golgi regulator (Tfg), transcript variant X1, mRNA
XM-013121750.3	-1,63173248672681	7,08394730543671	45,808490072508	1,60630688856105e-06	0,000138172416844074	XM_013121750.3	CCAAT enhancer binding protein alpha (Cebpa), mRNA
XM-005081538.4	-1,0973830012338	3,07903424349833	45,7732956835182	1,61492387757679e-06	0,000138551457886258	XM_005081538.4	biorientation of chromosomes in cell division 1 (Bod1), mRNA
XM-040751025.1	-1,18304909439133	3,51440504701066	45,7700090227552	1,61573118352076e-06	0,000138551457886258	XM_040751025.1	LIM domain containing preferred translocation partner in lipoma (LOC101828273), transcript variant X3, mRNA
XM-021232139.2	-0,892131226186006	1,35360288740113	71,55411644917	1,62088425868742e-06	0,000138777848529851	XM_021232139.2	pyruvate dehyrogenase phosphatase catalytic subunit 2 (Pdp2), transcript variant X2, mRNA
XM-040734286.1	0,94150966431782	2,01991601421763	71,3799441614772	1,6422390377055e-06	0,000140165307783948	XM_040734286.1	Rho guanine nucleotide exchange factor 1 (Arhgef1), transcript variant X7, mRNA
XM-040737854.1	-0,897155697129012	1,02701336173173	71,3654275180565	1,64403357858576e-06	0,000140165307783948	XM_040737854.1	BTB domain containing 2 (Btbd2), transcript variant X2, mRNA
XM-040739324.1	-1,53750271186567	-0,0671146120008726	71,3600110578516	1,64470374192377e-06	0,000140165307783948	XM_040739324.1	zinc finger protein 664 (LOC101827620), transcript variant X4, mRNA
XM-040753578.1	0,573479997640333	6,04592394388477	45,6192458253597	1,65324640493446e-06	0,000140474266539399	XM_040753578.1	basic leucine zipper and W2 domains 1 (Bzw1), transcript variant X1, mRNA
XM-040748478.1	-0,745449942924037	2,38518401908798	45,6185708535996	1,6534165082321e-06	0,000140474266539399	XM_040748478.1	PWWP domain containing 2A (Pwwp2a), transcript variant X5, mRNA
XM-005076799.4	0,742475277817678	5,19685816383022	45,5951610860384	1,65932809768853e-06	0,000140536188288684	XM_005076799.4	glycyl-tRNA synthetase 1 (Gars1), mRNA
XM-005065271.4	1,52269863600916	4,73874146391472	45,5910335012522	1,66037283935059e-06	0,000140536188288684	XM_005065271.4	stimulator of interferon response cGAMP interactor 1 (Sting1), transcript variant X1, mRNA
XM-040739840.1	1,60344715195874	0,627720176829367	71,2228546394895	1,66177985934577e-06	0,000140536188288684	XM_040739840.1	kinesin family member 23 (Kif23), transcript variant X7, mRNA
XM-040732036.1	0,833666001889281	1,71347978820366	71,2012802647633	1,66448458087856e-06	0,000140549688829415	XM_040732036.1	decapping exoribonuclease (Dxo), transcript variant X2, mRNA
XM-005079750.4	1,0047759344286	4,217759570034	45,5476664899438	1,67139353784832e-06	0,00014088676906951	XM_005079750.4	serine hydroxymethyltransferase 2 (Shmt2), mRNA
XM-013118362.3	0,891260457398193	3,13291337551771	45,539104515193	1,67357888797622e-06	0,00014088676906951	XM_013118362.3	flotillin 2 (Flot2), transcript variant X2, mRNA
XM-005073548.4	0,861651002058724	1,17807846747532	45,4547629833164	1,69527545038287e-06	0,000142417880828185	XM_005073548.4	zinc finger protein 513 (Znf513), transcript variant X1, mRNA
XM-005069813.4	0,796785804544801	3,50342114084006	45,4484008717836	1,69692462670118e-06	0,000142417880828185	XM_005069813.4	hepatocyte growth factor-regulated tyrosine kinase substrate (Hgs), transcript variant X1, mRNA
XM-040753008.1	-1,74122486660877	3,1950329891238	70,8715640747037	1,70646269654069e-06	0,000142921541825518	XM_040753008.1	glypican 1 (Gpc1), transcript variant X2, mRNA
XM-040733863.1	0,925808943336444	3,60124399585967	70,8588807439156	1,70810186884039e-06	0,000142921541825518	XM_040733863.1	U2 small nuclear RNA auxiliary factor 2 (U2af2), transcript variant X3, mRNA
XM-040751975.1	-1,77087527751295	1,38723229403271	70,7652512175447	1,72025909436807e-06	0,000143542635373023	XM_040751975.1	palmdelphin (Palmd), transcript variant X2, mRNA
XM-040730632.1	-0,748655586333583	2,07327903111641	45,3573437719426	1,72072331987797e-06	0,000143542635373023	XM_040730632.1	PHD finger protein 20 like 1 (Phf20l1), transcript variant X6, mRNA
XM-040748475.1	-0,739656553733575	2,3904917514796	45,3384440703919	1,72570896326964e-06	0,000143741405411165	XM_040748475.1	PWWP domain containing 2A (Pwwp2a), transcript variant X2, mRNA
XM-040744668.1	-0,981196324552741	1,85204765639949	45,3041466231629	1,73479721191957e-06	0,000144280784986516	XM_040744668.1	ATPase phospholipid transporting 11C (Atp11c), transcript variant X1, mRNA
XM-040754774.1	2,13765664161946	3,63890860456525	45,2904602380613	1,73843860631233e-06	0,000144366215932319	XM_040754774.1	interleukin 4 receptor (Il4r), transcript variant X1, mRNA
XM-040754810.1	0,79149814327405	3,22731850327576	70,4726860351483	1,75889919156003e-06	0,000145846019451518	XM_040754810.1	NSE1 homolog, SMC5-SMC6 complex component (Nsmce1), transcript variant X1, mRNA
XM-021233665.2	-0,975360798347394	3,7704810994697	70,3437619563324	1,77624580507592e-06	0,000146843368422901	XM_021233665.2	family with sequence similarity 107 member B (Fam107b), transcript variant X2, mRNA
XM-040748934.1	1,47804246687199	3,33400521275153	70,3144256724033	1,78022065763314e-06	0,000146843368422901	XM_040748934.1	EH domain containing 1 (Ehd1), transcript variant X1, mRNA
XM-005081524.4	-0,704812524267781	5,90467045483749	45,123417739981	1,78356814146028e-06	0,000146843368422901	XM_005081524.4	RAB21, member RAS oncogene family (Rab21), mRNA
XM-040746802.1	1,46869091124918	2,87150318559676	45,1214972505376	1,78409445625703e-06	0,000146843368422901	XM_040746802.1	phosphoserine aminotransferase 1 (Psat1), mRNA
XM-040747537.1	1,74932026564233	2,61543531541223	70,2849673101917	1,78422244335374e-06	0,000146843368422901	XM_040747537.1	renin binding protein (LOC101825656), transcript variant X2, mRNA
XM-040747398.1	0,736320536649851	2,26735000264369	70,0226206912989	1,82032538761671e-06	0,000149591739889501	XM_040747398.1	USO1 vesicle transport factor (Uso1), transcript variant X1, mRNA
XM-040730662.1	-1,53363523997895	2,63754651394149	69,9571668800697	1,82946455636656e-06	0,000150010171454192	XM_040730662.1	collagen alpha-1(I) chain (LOC106021424), mRNA
XM-040747080.1	0,938323184712715	3,12041898185976	69,9402044422162	1,83184166550991e-06	0,000150010171454192	XM_040747080.1	recombination signal binding protein for immunoglobulin kappa J region (Rbpj), transcript variant X6, mRNA
XM-005071580.4	-2,62790163112152	4,83424767050683	44,9437157210883	1,83356630688794e-06	0,000150010171454192	XM_005071580.4	hes family bHLH transcription factor 1 (Hes1), mRNA
XM-013116784.3	1,14705723099306	2,25947616475284	69,8528093457907	1,84414614506802e-06	0,000150374117135494	XM_013116784.3	FERM domain containing 8 (Frmd8), transcript variant X2, mRNA
XM-040731703.1	1,35370930709331	1,84126540568981	69,8149670646464	1,8495037577113e-06	0,000150374117135494	XM_040731703.1	caspase 3 (Casp3), transcript variant X3, mRNA
XM-005084524.4	0,711331705902117	1,8838943635855	69,7966523646228	1,85210319206313e-06	0,000150374117135494	XM_005084524.4	RNA binding motif protein X-linked (Rbmx), transcript variant X2, mRNA
XM-005081496.4	0,698557826661545	2,87787626956173	44,8735440837515	1,8535082540629e-06	0,000150374117135494	XM_005081496.4	cleavage and polyadenylation specific factor 6 (Cpsf6), transcript variant X7, mRNA
XM-040744843.1	1,59796029557822	3,67885095319622	69,7844660380673	1,85383516622082e-06	0,000150374117135494	XM_040744843.1	interferon induced with helicase C domain 1 (Ifih1), transcript variant X1, mRNA
XM-005065296.4	-1,16510198381114	1,27985036509673	44,8705910435043	1,85435270478907e-06	0,000150374117135494	XM_005065296.4	APC regulator of WNT signaling pathway (Apc), transcript variant X10, mRNA
XM-040734670.1	-1,75667035411685	6,5437609023286	44,8231413009512	1,86797980021113e-06	0,000151257062297448	XM_040734670.1	vasodilator stimulated phosphoprotein (LOC101822629), transcript variant X3, mRNA
XM-013120699.3	-1,35146251021659	5,73978649896515	44,7409247653748	1,89185395105293e-06	0,000152947548353806	XM_013120699.3	interleukin 6 receptor (Il6r), mRNA
XM-040757867.1	1,42104319930448	0,582409876490868	69,5027970088056	1,89439597048391e-06	0,000152947548353806	XM_040757867.1	TATA-box binding protein associated factor 4b (Taf4b), transcript variant X2, mRNA
XM-021232440.2	1,87669511491585	-1,16735557824456	69,441963954438	1,90329074404168e-06	0,000153441354815997	XM_021232440.2	dystrobrevin beta (Dtnb), transcript variant X1, mRNA
XM-005070278.4	1,75938426540867	2,63233106638908	69,407992913924	1,90827894787342e-06	0,000153565044987602	XM_005070278.4	renin binding protein (LOC101825656), transcript variant X1, mRNA
XM-021234529.2	-1,88635947542505	3,00914392221078	69,3936706389582	1,9103865331465e-06	0,000153565044987602	XM_021234529.2	sphingomyelin synthase 2 (Sgms2), transcript variant X3, mRNA
XM-040734285.1	0,926488655065482	2,05824532294617	69,364426215781	1,91469837393452e-06	0,00015361440905028	XM_040734285.1	Rho guanine nucleotide exchange factor 1 (Arhgef1), transcript variant X6, mRNA
XR-005873888.1	1,63922054335343	2,09423894467891	44,6570267777435	1,91656395472336e-06	0,00015361440905028	XR_005873888.1	uncharacterized LOC106021205 (LOC106021205), transcript variant X2, ncRNA
XM-040731702.1	1,34905467044912	1,84224472843543	69,282269131757	1,92687230852389e-06	0,000154216806327425	XM_040731702.1	caspase 3 (Casp3), transcript variant X2, mRNA
XM-013121496.3	0,880217700072687	2,33716523731134	69,0862261419478	1,95628646838827e-06	0,000156344376165375	XM_013121496.3	RAN binding protein 3 (Ranbp3), transcript variant X1, mRNA
XM-040753954.1	-1,52107136014959	2,67607138868896	69,0119467871778	1,96756720333466e-06	0,000156927663529595	XM_040753954.1	leucine rich repeat kinase 2 (Lrrk2), transcript variant X2, mRNA
XM-005080734.4	1,74482305061089	2,87588126885229	44,4772294318092	1,9707269221054e-06	0,000156927663529595	XM_005080734.4	phospholipid scramblase 1 (LOC101834040), transcript variant X1, mRNA
XM-005081974.4	0,899890108646213	6,78528443724801	44,4727101230752	1,97210992484316e-06	0,000156927663529595	XM_005081974.4	ubiquitin conjugating enzyme E2 D3 (Ube2d3), transcript variant X5, mRNA
XM-040737266.1	-0,931388499357712	2,33536381338312	68,9594447857615	1,97558618408471e-06	0,000156978088388337	XM_040737266.1	COP1 E3 ubiquitin ligase (Cop1), transcript variant X3, mRNA
XM-005069910.4	1,02333506902443	10,7295693726327	44,3839429087252	1,99949281458396e-06	0,00015860993787452	XM_005069910.4	histone H3.3A (LOC101840088), mRNA
XM-040757875.1	2,29889840611268	0,717856306422517	44,3763084094174	2,00186742536833e-06	0,00015860993787452	XM_040757875.1	beta-1,4-galactosyltransferase 6 (B4galt6), transcript variant X2, mRNA
XM-040742651.1	0,764012174875222	0,839934905549984	44,3599329752451	2,00697129203312e-06	0,000158690110723973	XM_040742651.1	zinc finger CCCH-type containing 14 (Zc3h14), transcript variant X7, mRNA
XM-013112023.3	0,714851201691615	2,3009651548324	68,7457025998233	2,00862645581734e-06	0,000158690110723973	XM_013112023.3	USO1 vesicle transport factor (Uso1), transcript variant X2, mRNA
XM-040732197.1	-1,08090334017308	5,0150588462959	44,3415527289006	2,01271712513503e-06	0,000158786129312081	XM_040732197.1	receptor accessory protein 3 (Reep3), transcript variant X1, mRNA
XM-013118064.3	-1,0817830367191	4,84295760006112	68,6893333652539	2,01744660001837e-06	0,000158932198344386	XM_013118064.3	CD59 molecule (CD59 blood group) (Cd59), transcript variant X3, mRNA
XM-040736817.1	-3,72810989660349	2,89808326280003	68,6390397914116	2,02535404653139e-06	0,00015932785166047	XM_040736817.1	A-kinase anchoring protein 17A (Akap17a), transcript variant X2, mRNA
XM-040733502.1	0,985357824477971	1,47411076439628	68,5856033204241	2,03379508303404e-06	0,000159377005867471	XM_040733502.1	PX domain containing serine/threonine kinase like (Pxk), transcript variant X14, mRNA
XM-005067664.4	1,47065487214781	1,82841054470773	44,2724301171774	2,03448854436426e-06	0,000159377005867471	XM_005067664.4	serine hydroxymethyltransferase 1 (Shmt1), mRNA
XM-013110409.3	-1,03960286740579	0,627602547777731	44,2626000673677	2,03760574760702e-06	0,000159377005867471	XM_013110409.3	membrane associated ring-CH-type finger 8 (Marchf8), transcript variant X1, mRNA
XM-040743198.1	-0,818583431448673	2,11165778646829	68,5462906380059	2,04003114517828e-06	0,000159377005867471	XM_040743198.1	patatin like phospholipase domain containing 8 (Pnpla8), transcript variant X4, mRNA
XM-021226197.2	1,58224468300005	-0,114647991151447	68,5439134863414	2,04040893720669e-06	0,000159377005867471	XM_021226197.2	G protein-coupled receptor 68 (Gpr68), transcript variant X4, mRNA
XM-021232873.2	-2,08312072212247	0,457877214625744	68,4901721472623	2,04897156078336e-06	0,000159819781741102	XM_021232873.2	polymeric immunoglobulin receptor (Pigr), transcript variant X4, mRNA
XM-040749696.1	0,850565634380274	1,91835671243772	68,4686467675625	2,05241289919741e-06	0,000159862411770491	XM_040749696.1	5'-nucleotidase, cytosolic IIIB (Nt5c3b), transcript variant X4, mRNA
XM-013121667.3	1,11254977831416	3,76865885722366	68,4371966883744	2,05745300328059e-06	0,00016002927415939	XM_013121667.3	nuclear factor, erythroid 2 like 2 (Nfe2l2), transcript variant X5, mRNA
XM-005065412.4	1,09896916831488	3,33498827926353	44,1910724290306	2,06044718597828e-06	0,000160036758647629	XM_005065412.4	CTD phosphatase subunit 1 (Ctdp1), transcript variant X1, mRNA
XM-005063233.4	0,878671946212321	2,65871323429287	44,1522423636445	2,07296529152215e-06	0,000160676854237629	XM_005063233.4	chromosome unknown C9orf40 homolog (CUNH9orf40), transcript variant X1, mRNA
XM-040734827.1	-2,25374313187832	0,368822435219278	68,3314373029187	2,07450740749366e-06	0,000160676854237629	XM_040734827.1	LARGE xylosyl- and glucuronyltransferase 1 (Large1), transcript variant X3, mRNA
XR-005878808.1	-1,97001435669952	1,06365450037526	68,274047246768	2,08383059067832e-06	0,000160958356394209	XR_005878808.1	uncharacterized LOC121141881 (LOC121141881), transcript variant X1, ncRNA
XM-040751888.1	1,31854306817149	-0,062663243123607	68,273184071379	2,08397118683651e-06	0,000160958356394209	XM_040751888.1	calcium/calmodulin dependent protein kinase II delta (Camk2d), transcript variant X10, mRNA
XM-005064681.4	-1,85466424495695	4,69817147724291	44,0895140736938	2,09336541988006e-06	0,000161458117245051	XM_005064681.4	family with sequence similarity 89 member A (Fam89a), mRNA
XM-040748325.1	1,92370818486251	5,19774600634988	44,0737481204469	2,09852750032369e-06	0,000161541156811681	XM_040748325.1	phospholipase A and acyltransferase 3 (LOC101830643), transcript variant X3, mRNA
XM-040747469.1	1,28572826504152	3,03822188113697	44,068367432857	2,10029245601164e-06	0,000161541156811681	XM_040747469.1	RasGEF domain family member 1B (Rasgef1b), transcript variant X1, mRNA
XM-040742493.1	1,05398108695695	0,153526178584488	44,0283000977406	2,11348684311915e-06	0,000162329899060378	XM_040742493.1	WD repeat domain 25 (Wdr25), transcript variant X1, mRNA
XM-013116372.3	2,93495012975888	8,90161074478031	44,0156602245697	2,11766817885117e-06	0,000162425149317885	XM_013116372.3	interferon-induced transmembrane protein 1 (LOC106021464), mRNA
XM-021232444.2	1,91946409695559	-1,18162906672444	68,0346856398933	2,12324369562058e-06	0,000162626920730861	XM_021232444.2	dystrobrevin beta (Dtnb), transcript variant X6, mRNA
XM-021226191.2	-1,11351213584099	6,59590314056265	43,9769289891632	2,13053761848391e-06	0,000162959569865866	XM_021226191.2	NADH:ubiquinone oxidoreductase subunit B1 (Ndufb1), transcript variant X2, mRNA
XM-040748958.1	1,79391280792106	1,14363818806535	67,9528227327042	2,13692126246259e-06	0,000163221770122039	XM_040748958.1	basic leucine zipper ATF-like transcription factor 2 (Batf2), transcript variant X1, mRNA
XM-005085175.4	1,44497311193354	0,662382575360113	43,9353328262905	2,14445519555774e-06	0,000163374938579824	XM_005085175.4	cAMP responsive element modulator (Crem), transcript variant X4, mRNA
XM-013119375.3	2,92419730769397	0,787633664450983	67,9056850028195	2,14484337372107e-06	0,000163374938579824	XM_013119375.3	spermatogenesis associated 19 (Spata19), mRNA
XM-040758276.1	-1,04791745706187	2,05960774678088	67,8085779602796	2,16127117916803e-06	0,000164315604197275	XM_040758276.1	PHD finger protein 10 (Phf10), transcript variant X3, mRNA
XM-040732710.1	1,37749535739425	2,59602865358223	43,8799439195387	2,16314363775567e-06	0,000164315604197275	XM_040732710.1	TPD52 like 2 (Tpd52l2), transcript variant X10, mRNA
XM-040736716.1	0,703964787272039	0,484548222092799	67,7789072557428	2,16631973218873e-06	0,000164330825398888	XM_040736716.1	ZFP1 zinc finger protein (Zfp1), transcript variant X3, mRNA
XM-040752862.1	-1,10423688704876	1,21713968919602	67,7128461944355	2,17760945211049e-06	0,000164960637014197	XM_040752862.1	zinc finger and BTB domain containing 14 (Zbtb14), transcript variant X4, mRNA
XR-005872697.1	-3,05626604587777	4,13292151708252	67,6435914448479	2,18951836085361e-06	0,000165499807204891	XR_005872697.1	uncharacterized LOC121135592 (LOC121135592), ncRNA
XM-040753859.1	0,911442426146644	4,2971428834034	67,6366237933359	2,19072068424553e-06	0,000165499807204891	XM_040753859.1	tubulin alpha 1c (Tuba1c), mRNA
XM-040734288.1	0,939747869698799	2,01986055762525	67,5860689803014	2,19946730563471e-06	0,000165924228642493	XM_040734288.1	Rho guanine nucleotide exchange factor 1 (Arhgef1), transcript variant X9, mRNA
XM-040730631.1	-0,742977452158101	2,0936392256676	43,765446597147	2,20234788488606e-06	0,000165924228642493	XM_040730631.1	PHD finger protein 20 like 1 (Phf20l1), transcript variant X5, mRNA
XM-040751081.1	1,15286185364817	5,28453951247922	67,474485188704	2,21891657472808e-06	0,000166825498503677	XM_040751081.1	adaptor related protein complex 2 subunit mu 1 (Ap2m1), transcript variant X1, mRNA
XM-021228591.2	0,940905472695741	4,10002640711194	67,4662925970142	2,22035240837684e-06	0,000166825498503677	XM_021228591.2	cyclin D3 (Ccnd3), transcript variant X3, mRNA
XM-040735524.1	1,42357438701461	6,36045800339629	43,7039728278411	2,22371970402076e-06	0,000166851490400601	XM_040735524.1	FXYD domain containing ion transport regulator 5 (Fxyd5), transcript variant X8, mRNA
XM-040734900.1	1,49382251185568	1,50866840323569	67,3598259889019	2,2391101639016e-06	0,000167515321477494	XM_040734900.1	acyl-CoA thioesterase 7 (Acot7), transcript variant X3, mRNA
XM-040735492.1	0,839091382473789	1,06226458973686	67,3572225497943	2,23957114792144e-06	0,000167515321477494	XM_040735492.1	alkB homolog 6 (Alkbh6), transcript variant X5, mRNA
XM-040734826.1	-2,26994784465005	0,372409311599705	67,3453934924669	2,24166707539961e-06	0,000167515321477494	XM_040734826.1	LARGE xylosyl- and glucuronyltransferase 1 (Large1), transcript variant X2, mRNA
XM-040740038.1	-1,91566427077623	2,15213966452614	67,2842372675149	2,25253940074904e-06	0,000168100318739142	XM_040740038.1	protein phosphatase 2 regulatory subunit B''alpha (Ppp2r3a), transcript variant X4, mRNA
XM-040745621.1	1,11688832404454	3,78777516628982	67,215641966191	2,26480714447592e-06	0,000168787732451468	XM_040745621.1	nuclear factor, erythroid 2 like 2 (Nfe2l2), transcript variant X4, mRNA
XM-021225502.2	1,01653698848327	2,71637544771426	43,4471505681444	2,31551464909401e-06	0,000172334206174619	XM_021225502.2	transmembrane protein 106C (Tmem106c), transcript variant X3, mRNA
XM-021223532.2	-1,03561282108756	5,5750088123984	43,425523998504	2,32343337868909e-06	0,000172420319285446	XM_021223532.2	negative regulator of P-body association (Nbdy), transcript variant X2, mRNA
XM-040728254.1	0,984380988301318	0,593166326388692	66,8869914793517	2,32467043297142e-06	0,000172420319285446	XM_040728254.1	erythrocyte membrane protein band 4.1 like 2 (Epb41l2), transcript variant X2, mRNA
XM-005078004.4	-0,802087502363634	5,04762674522242	43,4146858969978	2,32741306725084e-06	0,000172420319285446	XM_005078004.4	DnaJ heat shock protein family (Hsp40) member C21 (Dnajc21), mRNA
XR-002383753.2	3,98311364511263	-0,727526303847275	85,4581730001474	2,32916047709226e-06	0,000172420319285446	XR_002383753.2	uncharacterized LOC110341762 (LOC110341762), ncRNA
XM-021231607.2	-0,80766229162203	2,64931176016621	66,8167212781117	2,33770723595187e-06	0,000172519556272049	XM_021231607.2	ELMO domain containing 2 (Elmod2), transcript variant X2, mRNA
XM-021225298.2	-0,913186558323348	1,14280826834813	66,8029234624695	2,34027701721248e-06	0,000172519556272049	XM_021225298.2	casein kinase 1, epsilon (Csnk1e), transcript variant X4, mRNA
XM-040730628.1	-0,722927634277204	1,97228530437919	43,3796792659934	2,34031877470587e-06	0,000172519556272049	XM_040730628.1	PHD finger protein 20 like 1 (Phf20l1), transcript variant X2, mRNA
XM-040730067.1	0,758010214736522	0,865770214862845	66,7880221521801	2,34305600292387e-06	0,000172519556272049	XM_040730067.1	TIR domain containing adaptor protein (LOC101839883), transcript variant X4, mRNA
XM-040749695.1	0,83968848685962	1,91429404516892	66,7716109166383	2,34612101188449e-06	0,000172519556272049	XM_040749695.1	5'-nucleotidase, cytosolic IIIB (Nt5c3b), transcript variant X3, mRNA
XM-040749282.1	0,981960519595186	2,09861812892935	66,7163002760708	2,35648531143252e-06	0,000173051256434242	XM_040749282.1	zinc finger protein 207 (Znf207), transcript variant X4, mRNA
XM-005084450.4	-2,51626972331655	0,726154153905818	43,3193950931547	2,36272891389089e-06	0,000173279338035472	XM_005084450.4	zinc finger and BTB domain containing 44 (Zbtb44), transcript variant X4, mRNA
XM-040731417.1	-0,762012257351727	1,3329608074565	66,6147872396391	2,37564577365175e-06	0,000173890873081813	XM_040731417.1	general transcription factor IIi (Gtf2i), transcript variant X8, mRNA
XM-013115152.3	1,99003545482108	5,28721694064707	43,2803628401074	2,37736507997915e-06	0,000173890873081813	XM_013115152.3	phospholipase A and acyltransferase 3 (LOC101830643), transcript variant X1, mRNA
XM-040750627.1	-1,3316477185574	1,81233770651877	66,5721345670078	2,38375032437489e-06	0,000174127285599575	XM_040750627.1	filamin A interacting protein 1 like (Filip1l), transcript variant X4, mRNA
XM-005065851.4	-1,39805993656965	4,8948209605533	43,2537929011922	2,38738539875075e-06	0,000174162445522604	XM_005065851.4	hdc homolog, cell cycle regulator (Heca), transcript variant X1, mRNA
XM-040731415.1	-0,746471226972471	1,35019156726217	66,5158377077365	2,39449662831244e-06	0,000174450767548716	XM_040731415.1	general transcription factor IIi (Gtf2i), transcript variant X6, mRNA
XM-021226990.2	1,12371107579047	-0,427503173332133	43,2006263139753	2,40757634260926e-06	0,000175007481376771	XM_021226990.2	UDP-GlcNAc:betaGal beta-1,3-N-acetylglucosaminyltransferase like 1 (B3gntl1), transcript variant X8, mRNA
XM-040742497.1	1,03621893873429	0,107005493753694	43,1982684642349	2,40847613078274e-06	0,000175007481376771	XM_040742497.1	WD repeat domain 25 (Wdr25), transcript variant X5, mRNA
XM-013120399.3	-2,10042347674936	0,415711067177836	66,3834123703485	2,41999728693887e-06	0,000175572970465012	XM_013120399.3	polymeric immunoglobulin receptor (Pigr), transcript variant X2, mRNA
XM-040749694.1	0,860468577522164	1,95747721057873	66,3698997521397	2,42261704140118e-06	0,000175572970465012	XM_040749694.1	5'-nucleotidase, cytosolic IIIB (Nt5c3b), transcript variant X1, mRNA
XM-040728256.1	0,872963629888144	0,453037456976591	66,3169114161968	2,43292195141612e-06	0,000176088704908262	XM_040728256.1	erythrocyte membrane protein band 4.1 like 2 (Epb41l2), transcript variant X4, mRNA
XM-040729787.1	-1,62798370641115	2,18714819613135	66,2154738411886	2,4527912959899e-06	0,000177293585150286	XM_040729787.1	Dmx like 2 (Dmxl2), transcript variant X2, mRNA
XM-040739589.1	3,02494869453145	0,873148328143066	66,1981185732207	2,45620964160033e-06	0,000177293585150286	XM_040739589.1	C-X-C motif chemokine receptor 6 (Cxcr6), transcript variant X3, mRNA
XM-040730735.1	-1,46427939545631	1,11896736827732	66,182956879412	2,45920046039981e-06	0,000177293585150286	XM_040730735.1	lipin 1 (Lpin1), transcript variant X3, mRNA
XM-040742770.1	1,10380291137712	0,791290498742754	66,1127380627364	2,47310717190612e-06	0,000178063716377241	XM_040742770.1	zinc finger protein 410 (Znf410), transcript variant X5, mRNA
XM-040751024.1	-0,985698014016208	3,03821986344884	65,9869474995043	2,49824865606506e-06	0,000179639692425179	XM_040751024.1	LIM domain containing preferred translocation partner in lipoma (LOC101828273), transcript variant X2, mRNA
XM-013123876.3	1,23688882519247	1,7183428252276	65,9537055515235	2,50494212729764e-06	0,000179886767279435	XM_013123876.3	metal regulatory transcription factor 1 (Mtf1), transcript variant X2, mRNA
XM-040750127.1	1,25511209037572	3,81269906103815	42,9339894996401	2,51172033701543e-06	0,000179942370988429	XM_040750127.1	phosphatidylglycerophosphate synthase 1 (Pgs1), transcript variant X1, mRNA
XM-021223903.2	-2,57399975798654	4,66279756511063	60,1371727347838	2,51228376334455e-06	0,000179942370988429	XM_021223903.2	mas-related G-protein coupled receptor member A (LOC101840439), transcript variant X1, mRNA
XM-021225295.2	-0,918468530771882	1,14692070018779	65,9015219953432	2,51549164137091e-06	0,000179942370988429	XM_021225295.2	casein kinase 1, epsilon (Csnk1e), transcript variant X3, mRNA
XM-040729066.1	-2,10013686122808	1,76603863337232	65,8117605905723	2,53375884318132e-06	0,000181014616243008	XM_040729066.1	transmembrane protein 171 (Tmem171), transcript variant X2, mRNA
XM-013124358.3	1,1513050423092	-0,584570709577152	65,7575729038239	2,54486101959914e-06	0,000181572874607678	XM_013124358.3	BCL2 interacting protein 5 (Bnip5), mRNA
XM-021231643.2	2,17565042796368	1,26274088020415	65,6682374469858	2,56328792483065e-06	0,000182651628852707	XM_021231643.2	interferon stimulated exonuclease gene 20 (Isg20), transcript variant X5, mRNA
XM-021228791.2	0,791401421408432	3,66586523389867	65,6491132467129	2,56725270364075e-06	0,000182698406321981	XM_021228791.2	MYC associated factor X (Max), transcript variant X3, mRNA
XM-013113432.3	0,79824135151003	1,92948704487846	65,6323067177244	2,57074286640086e-06	0,000182711330828985	XM_013113432.3	hepatocyte growth factor-regulated tyrosine kinase substrate (Hgs), transcript variant X3, mRNA
XM-040728571.1	1,14039252926025	0,834671843710709	65,5685918697806	2,58402445434358e-06	0,000183263538059332	XM_040728571.1	inosine monophosphate dehydrogenase 1 (Impdh1), transcript variant X2, mRNA
XM-021225297.2	-0,918468438260315	1,14854533319006	65,5632122221913	2,58514950290126e-06	0,000183263538059332	XM_021225297.2	casein kinase 1, epsilon (Csnk1e), transcript variant X2, mRNA
XM-040734379.1	0,77577756147828	3,53189091443521	42,7364751878018	2,59207136016937e-06	0,000183518652299992	XM_040734379.1	sirtuin 2 (Sirt2), transcript variant X1, mRNA
XM-040746563.1	4,25385150940343	2,39792793951267	65,4985358763362	2,59871990584784e-06	0,00018375378755511	XM_040746563.1	secreted phosphoprotein 1 (Spp1), transcript variant X1, mRNA
XM-040730873.1	0,881898171543199	0,207468114175376	65,3912104605828	2,62142182736961e-06	0,000185121993599308	XM_040730873.1	zinc finger protein 513 (Znf513), transcript variant X3, mRNA
XR-005877282.1	-2,0538888467016	0,636849877476287	65,3679531389346	2,62637161109909e-06	0,000185234669031081	XR_005877282.1	uncharacterized LOC121140443 (LOC121140443), ncRNA
XR-005870335.1	2,2734955875648	1,64365152092894	65,2677317737586	2,64782589301658e-06	0,000186499508844308	XR_005870335.1	uncharacterized LOC121133481 (LOC121133481), ncRNA
XM-040731817.1	-0,956633174483395	1,26334426703989	65,2527076992424	2,65105958356478e-06	0,000186499508844308	XM_040731817.1	LON peptidase N-terminal domain and ring finger 1 (Lonrf1), transcript variant X2, mRNA
XM-040750174.1	0,79753402928558	1,92477588591334	65,20317372628	2,6617534918808e-06	0,000187013581215808	XM_040750174.1	hepatocyte growth factor-regulated tyrosine kinase substrate (Hgs), transcript variant X5, mRNA
XM-040728836.1	-1,02415261427318	1,06796995726964	64,9839667639812	2,70968332060851e-06	0,000189985030432212	XM_040728836.1	nicotinamide nucleotide transhydrogenase (Nnt), transcript variant X7, mRNA
XM-040728831.1	-1,01845337946868	1,07242325354976	64,9783411833223	2,71092648088844e-06	0,000189985030432212	XM_040728831.1	nicotinamide nucleotide transhydrogenase (Nnt), transcript variant X2, mRNA
XM-005074970.4	1,67553455801263	5,03389455471878	42,4435411046676	2,71651323828195e-06	0,000190124691210575	XM_005074970.4	three prime repair exonuclease 1 (Trex1), mRNA
XM-040751050.1	0,75023927907791	5,62928945066637	42,4359948451289	2,71980490468555e-06	0,000190124691210575	XM_040751050.1	transformer 2 beta homolog (Tra2b), transcript variant X1, mRNA
XM-040728556.1	-0,762300157424519	4,28424823623881	42,4119871918252	2,73030631577791e-06	0,000190617491760454	XM_040728556.1	GATA zinc finger domain containing 1 (Gatad1), mRNA
XM-005066361.4	-2,488380251053	4,56038099135225	42,4020858800914	2,73465036627625e-06	0,00019062727888519	XM_005066361.4	transmembrane protein 170B (Tmem170b), transcript variant X1, mRNA
XM-021231095.2	-1,36988671609304	1,01777640337017	64,8594708600849	2,73735028530993e-06	0,00019062727888519	XM_021231095.2	formin 1 (Fmn1), transcript variant X3, mRNA
XM-040734282.1	0,921867064720085	2,03960047037177	64,8379688997353	2,74216184495472e-06	0,000190721846002241	XM_040734282.1	Rho guanine nucleotide exchange factor 1 (Arhgef1), transcript variant X3, mRNA
XM-040734828.1	-2,24603515345385	0,358280817049115	64,7243293691415	2,7677549442699e-06	0,000192259747223096	XM_040734828.1	LARGE xylosyl- and glucuronyltransferase 1 (Large1), transcript variant X4, mRNA
XM-040730652.1	1,01547887905172	3,06125829058378	64,636953168522	2,78762185107537e-06	0,000193200420019634	XM_040730652.1	Src like adaptor (Sla), transcript variant X3, mRNA
XM-040732707.1	1,51378989219079	2,82025738106169	42,2812290006441	2,78829376277792e-06	0,000193200420019634	XM_040732707.1	TPD52 like 2 (Tpd52l2), transcript variant X7, mRNA
XM-005086794.4	0,811799401302441	5,82274218582856	42,2691425908667	2,7937219731456e-06	0,000193333962713023	XM_005086794.4	DExD-box helicase 39B (Ddx39b), mRNA
XM-040746875.1	1,16439928272985	2,16470237306788	64,5798599684708	2,80069266968823e-06	0,000193450841203569	XM_040746875.1	leupaxin (Lpxn), transcript variant X5, mRNA
XM-013116363.3	0,724465777489207	2,6663117425889	64,5723514798425	2,80241693761508e-06	0,000193450841203569	XM_013116363.3	tubulin gamma complex associated protein 2 (Tubgcp2), transcript variant X2, mRNA
XM-021223442.2	0,821151292531658	0,0539067800134312	64,3713806767445	2,84902949993424e-06	0,000196383900153535	XM_021223442.2	transforming growth factor beta regulator 4 (Tbrg4), transcript variant X7, mRNA
XM-040730738.1	-1,46324339941301	1,10781378161725	64,3586225594629	2,85201883099983e-06	0,000196383900153535	XM_040730738.1	lipin 1 (Lpin1), transcript variant X7, mRNA
XM-013122234.3	2,96023883975676	0,650265676801401	64,2949723787824	2,86698708807481e-06	0,00019709451959182	XM_013122234.3	C-X-C motif chemokine receptor 6 (Cxcr6), transcript variant X2, mRNA
XM-013123787.3	1,7347471904653	5,83804111419629	42,1031221461601	2,86947692582616e-06	0,00019709451959182	XM_013123787.3	Fc fragment of IgG receptor Ia (Fcgr1a), transcript variant X1, mRNA
XM-040748030.1	0,984226269473745	2,33147835020954	42,0827502643748	2,8789276967974e-06	0,000197498016307999	XM_040748030.1	BSCL2 lipid droplet biogenesis associated, seipin (Bscl2), transcript variant X1, mRNA
XM-040733503.1	0,985485086229622	1,40935469734331	64,217308983794	2,88537442951939e-06	0,000197694686719328	XM_040733503.1	PX domain containing serine/threonine kinase like (Pxk), transcript variant X15, mRNA
XM-040755376.1	1,56126576109405	0,141742437547623	64,1218449570837	2,90816404559763e-06	0,000199009233276436	XM_040755376.1	cAMP responsive element modulator (Crem), transcript variant X29, mRNA
XM-040749250.1	1,18453081608031	2,03387738389268	64,0648056835568	2,92188042571563e-06	0,000199516994681313	XM_040749250.1	EH domain binding protein 1 like 1 (Ehbp1l1), transcript variant X8, mRNA
XM-005068120.4	1,03883722231122	4,95211355844781	41,9891160592606	2,92280980546831e-06	0,000199516994681313	XM_005068120.4	heterogeneous nuclear ribonucleoprotein D like (Hnrnpdl), transcript variant X2, mRNA
XM-040739499.1	1,06232662966428	0,380941579442882	64,0055940477973	2,93619870240846e-06	0,000199995182798808	XM_040739499.1	ariadne RBR E3 ubiquitin protein ligase 2 (Arih2), transcript variant X4, mRNA
XM-040734390.1	0,708421083196514	1,83904252916082	64,0020510155818	2,937058040885e-06	0,000199995182798808	XM_040734390.1	AKT serine/threonine kinase 2 (Akt2), transcript variant X3, mRNA
XM-005081128.4	-2,92929293523873	2,5825684871776	63,8412685390893	2,97636373721163e-06	0,000202102206681617	XM_005081128.4	chymotrypsin-like elastase family member 2A (LOC101832564), mRNA
XM-040735804.1	0,807009034757902	0,593613660364155	63,8359099819691	2,97768419367168e-06	0,000202102206681617	XM_040735804.1	F-box protein 34 (Fbxo34), transcript variant X4, mRNA
XM-040747512.1	-2,72056916469409	-0,413361373113671	63,8306537920807	2,97898008544902e-06	0,000202102206681617	XM_040747512.1	coenzyme Q2, polyprenyltransferase (Coq2), transcript variant X3, mRNA
XM-040731412.1	-0,722325224932638	1,3473279373728	63,8053389716431	2,98523052528049e-06	0,00020227775524919	XM_040731412.1	general transcription factor IIi (Gtf2i), transcript variant X3, mRNA
XM-040728833.1	-1,0165663073836	1,0705509871204	63,7160159385889	3,00740707024317e-06	0,000203530696136163	XM_040728833.1	nicotinamide nucleotide transhydrogenase (Nnt), transcript variant X4, mRNA
XM-013116262.3	0,764149651644232	1,7831314646887	41,7568239773956	3,0348958181331e-06	0,000205017051610927	XM_013116262.3	aldehyde dehydrogenase 18 family member A1 (Aldh18a1), transcript variant X2, mRNA
XM-005082207.4	0,861223136087425	2,28119051115056	63,5699320179882	3,04408930056848e-06	0,000205017051610927	XM_005082207.4	ubiquitin conjugating enzyme E2 F (putative) (Ube2f), transcript variant X1, mRNA
XR-005877388.1	1,30703750767286	2,10905455347788	63,5670128292752	3,0448275953188e-06	0,000205017051610927	XR_005877388.1	uncharacterized LOC106021011 (LOC106021011), transcript variant X3, ncRNA
XM-013125068.3	0,715912768745435	0,910585118152705	63,5462466610029	3,05008558872794e-06	0,000205017051610927	XM_013125068.3	TIR domain containing adaptor protein (LOC101839883), transcript variant X1, mRNA
XM-040750173.1	0,78998053480198	1,92373241642255	63,5454354424785	3,05029120304448e-06	0,000205017051610927	XM_040750173.1	hepatocyte growth factor-regulated tyrosine kinase substrate (Hgs), transcript variant X4, mRNA
XM-040734389.1	0,70842112253748	1,83953305108605	63,5400977684326	3,05164451007138e-06	0,000205017051610927	XM_040734389.1	AKT serine/threonine kinase 2 (Akt2), transcript variant X2, mRNA
XM-040755086.1	-0,961865026825732	3,45884857630089	41,7092670282464	3,05842327905028e-06	0,000205222803356346	XM_040755086.1	UHRF1 binding protein 1 like (Uhrf1bp1l), transcript variant X1, mRNA
XM-040756084.1	-1,99394429020719	1,93079597396095	63,443308222443	3,07630572129746e-06	0,000206088418699385	XM_040756084.1	G kinase anchoring protein 1 (Gkap1), transcript variant X2, mRNA
XM-005079553.4	0,716914500395326	2,80800734883756	41,6674775486789	3,07926366219534e-06	0,000206088418699385	XM_005079553.4	transmembrane protein 222 (Tmem222), transcript variant X1, mRNA
XM-040754019.1	-1,12936198671026	1,23546483596791	63,3989794962392	3,08767751668596e-06	0,000206088418699385	XM_040754019.1	bromodomain containing 1 (Brd1), transcript variant X5, mRNA
XM-021223325.2	0,708421032900624	1,83841552802656	63,382865045658	3,09182349771623e-06	0,000206088418699385	XM_021223325.2	AKT serine/threonine kinase 2 (Akt2), transcript variant X4, mRNA
XM-005080237.4	-1,495488016241	9,05621710374271	41,6401856858745	3,09295866748306e-06	0,000206088418699385	XM_005080237.4	protein S100-A4 (LOC101829732), mRNA
XM-040731343.1	0,750799006087045	2,19712662642103	63,3664431790338	3,0960552212907e-06	0,000206088418699385	XM_040731343.1	RCC1 like (Rcc1l), transcript variant X2, mRNA
XM-040734287.1	0,932659115167037	2,02916559561796	63,3610496534721	3,09744653629744e-06	0,000206088418699385	XM_040734287.1	Rho guanine nucleotide exchange factor 1 (Arhgef1), transcript variant X8, mRNA
XM-040734165.1	-0,803170111328946	1,94900817645466	63,3229811742592	3,10728735415974e-06	0,00020649438850315	XM_040734165.1	protein phosphatase 1 regulatory subunit 12C (Ppp1r12c), transcript variant X3, mRNA
XM-013112531.3	2,18096763572625	-0,86716260748722	43,2419744678676	3,11484869442267e-06	0,000206748082092305	XM_013112531.3	EvC ciliary complex subunit 1 (Evc), transcript variant X1, mRNA
XM-005086524.3	-1,03614302642041	4,74443167390099	41,5501259627338	3,13862952130361e-06	0,000208076442598404	XM_005086524.3	small ArfGAP 1 (Smap1), transcript variant X2, mRNA
XM-021228984.2	-0,926464209023218	3,36759676331048	63,1736454124239	3,1462431328947e-06	0,000208331092051531	XM_021228984.2	SLX1 homolog A, structure-specific endonuclease subunit (Slx1a), transcript variant X2, mRNA
XM-040744670.1	-0,985877098078735	1,36627853080297	63,0934056574632	3,16740850823738e-06	0,00020923082231926	XM_040744670.1	ATPase phospholipid transporting 11C (Atp11c), transcript variant X3, mRNA
XM-040744671.1	-0,985877098078735	1,36627853080297	63,0934056574632	3,16740850823738e-06	0,00020923082231926	XM_040744671.1	ATPase phospholipid transporting 11C (Atp11c), transcript variant X4, mRNA
XR-001196460.3	-1,77673675858924	4,42470438959039	63,0783003086554	3,17141140736691e-06	0,000209244950490359	XR_001196460.3	uncharacterized LOC106021112 (LOC106021112), ncRNA
XM-040739497.1	1,07110548039088	0,436544803159798	63,0342822832122	3,18310966072758e-06	0,000209333236480377	XM_040739497.1	ariadne RBR E3 ubiquitin protein ligase 2 (Arih2), transcript variant X2, mRNA
XM-021223533.2	-1,06275219094492	2,01846957850511	63,0317151013095	3,18379346063858e-06	0,000209333236480377	XM_021223533.2	negative regulator of P-body association (Nbdy), transcript variant X3, mRNA
XR-002382869.2	0,92262759514831	2,0215905851053	63,0304842548611	3,18412137193098e-06	0,000209333236480377	XR_002382869.2	ybeY metalloendoribonuclease (Ybey), transcript variant X2, misc_RNA
XM-005079310.4	0,746106495621778	3,89510571171056	41,4420704148827	3,19441118314652e-06	0,000209422552039724	XM_005079310.4	DNA fragmentation factor subunit alpha (Dffa), mRNA
XM-040734289.1	0,933229423640652	2,02800644112976	62,9912717049426	3,19458858222883e-06	0,000209422552039724	XM_040734289.1	Rho guanine nucleotide exchange factor 1 (Arhgef1), transcript variant X10, mRNA
XM-040741813.1	1,42673039930524	0,745068791110305	62,9827946831683	3,19685664510878e-06	0,000209422552039724	XM_040741813.1	sorting nexin 24 (Snx24), transcript variant X3, mRNA
XM-013123003.3	1,08619226943572	2,97559239911803	41,4162769739964	3,20788773616494e-06	0,000209896199457314	XM_013123003.3	splicing factor 3a subunit 2 (Sf3a2), transcript variant X2, mRNA
XM-013110514.3	2,62629305501932	0,230793878068509	41,3790433649225	3,22745233521836e-06	0,000210357264033113	XM_013110514.3	solute carrier family 2 member 3 (Slc2a3), transcript variant X2, mRNA
XM-040755919.1	-1,00134017159773	2,08199447056133	62,8615934916989	3,22948981578852e-06	0,000210357264033113	XM_040755919.1	family with sequence similarity 8 member A1 (Fam8a1), transcript variant X2, mRNA
NM-001281592.1	-0,969238388787817	2,25771541759119	41,3703627937319	3,23203249269148e-06	0,000210357264033113	NM_001281592.1	serine/threonine kinase 11 (Stk11), mRNA
XM-013114955.3	1,55266585173537	-1,35483238072769	41,370022163677	3,23221236661385e-06	0,000210357264033113	XM_013114955.3	LDL receptor related protein 8 (Lrp8), transcript variant X8, mRNA
XM-040755529.1	-0,6707794422131	1,45026631101213	62,8343767852653	3,23687092348072e-06	0,000210357264033113	XM_040755529.1	USP6 N-terminal like (Usp6nl), transcript variant X3, mRNA
XM-040734719.1	-1,26184680260058	4,1138464818268	41,3594714687165	3,23778926604639e-06	0,000210357264033113	XM_040734719.1	defective in cullin neddylation 1 domain containing 5 (Dcun1d5), transcript variant X2, mRNA
XM-005077264.4	-0,911727614927761	1,74762777067661	41,3281633706789	3,25440074411468e-06	0,000211114633304268	XM_005077264.4	prolyl endopeptidase like (Prepl), transcript variant X1, mRNA
XM-040728832.1	-1,05069431646483	1,08416610491238	62,760180881957	3,25709234346003e-06	0,000211114633304268	XM_040728832.1	nicotinamide nucleotide transhydrogenase (Nnt), transcript variant X3, mRNA
XM-040748038.1	0,976794107453724	2,29833717167848	41,3077924877481	3,26525964205997e-06	0,000211134029754743	XM_040748038.1	BSCL2 lipid droplet biogenesis associated, seipin (Bscl2), transcript variant X3, mRNA
XR-005877263.1	-2,20923860580153	-0,597642445278609	62,7280497066337	3,26589487912262e-06	0,000211134029754743	XR_005877263.1	uncharacterized LOC121140431 (LOC121140431), ncRNA
XM-005081494.4	0,688684994828671	2,87813635022137	41,3010524529588	3,26886128205681e-06	0,000211134029754743	XM_005081494.4	cleavage and polyadenylation specific factor 6 (Cpsf6), transcript variant X5, mRNA
XM-040728261.1	0,852471501793658	0,357248172474048	62,6708846090719	3,2816239730982e-06	0,000211710750339223	XM_040728261.1	erythrocyte membrane protein band 4.1 like 2 (Epb41l2), transcript variant X10, mRNA
XM-013122997.3	1,27417958273898	2,20238337150036	62,5977311238685	3,30188074130774e-06	0,000212769033906626	XM_013122997.3	RAS protein activator like 3 (Rasal3), transcript variant X2, mRNA
XM-040735490.1	0,831034294973497	1,0722319392385	62,5175570308804	3,32424848340614e-06	0,000213787894976787	XM_040735490.1	alkB homolog 6 (Alkbh6), transcript variant X3, mRNA
XM-021234828.2	-3,00310654167205	4,6775841495478	62,5017523941438	3,32867853961117e-06	0,000213787894976787	XM_021234828.2	death associated protein kinase 3 (Dapk3), transcript variant X1, mRNA
XM-021228590.2	0,93729320029076	4,08645871202924	62,4995161589299	3,32930591192302e-06	0,000213787894976787	XM_021228590.2	cyclin D3 (Ccnd3), transcript variant X2, mRNA
XM-013125069.3	0,715644003477896	1,09525412589129	41,153302689125	3,34892547217447e-06	0,000214797979413894	XM_013125069.3	TIR domain containing adaptor protein (LOC101839883), transcript variant X2, mRNA
XR-005881344.1	-1,9209285538371	1,84277295877923	62,3978628276954	3,3579700635511e-06	0,000214960659068134	XR_005881344.1	uncharacterized LOC121144011 (LOC121144011), ncRNA
XM-040753841.1	0,686158240579692	1,66921404071438	62,3933582928671	3,35924686324423e-06	0,000214960659068134	XM_040753841.1	phosphorylase kinase catalytic subunit gamma 2 (Phkg2), transcript variant X4, mRNA
XM-040746523.1	1,34691244718147	3,2248966421533	62,302602761821	3,38509174676768e-06	0,000216363780814234	XM_040746523.1	guanine deaminase (Gda), transcript variant X3, mRNA
XM-013118312.3	-0,997453870473141	1,12197044653124	41,0562334137046	3,40270335586104e-06	0,000217098665639617	XM_013118312.3	acetyl-CoA carboxylase alpha (Acaca), transcript variant X1, mRNA
XM-040746038.1	-3,85257049608337	2,62445730747041	41,0525269336215	3,40477560785011e-06	0,000217098665639617	XM_040746038.1	InaF motif containing 2 (Inafm2), mRNA
XM-040728268.1	0,875874936569582	0,387643521791345	62,2158086504582	3,4100246681125e-06	0,000217098665639617	XM_040728268.1	erythrocyte membrane protein band 4.1 like 2 (Epb41l2), transcript variant X17, mRNA
XM-040738623.1	3,74071105290875	0,755698091407968	62,2071173659222	3,41253309236509e-06	0,000217098665639617	XM_040738623.1	SLAM family member 9 (Slamf9), transcript variant X3, mRNA
XM-005076802.4	1,2766164747429	1,96218995100853	41,0320565634811	3,41624548096529e-06	0,000217098665639617	XM_005076802.4	nucleotide binding oligomerization domain containing 1 (Nod1), transcript variant X2, mRNA
XM-005081360.4	-3,27782859432962	-0,430049542615285	40,9683000781959	3,45224336041639e-06	0,000219134123374293	XM_005081360.4	neurturin (Nrtn), mRNA
XM-040737619.1	2,37606026767356	3,46097606213017	62,0161746453307	3,46818595851576e-06	0,000219893342563805	XM_040737619.1	CD27 molecule (Cd27), transcript variant X2, mRNA
XM-040728834.1	-1,02415355570646	1,05983150652828	61,9826320884456	3,47807082850819e-06	0,000220267182836624	XM_040728834.1	nicotinamide nucleotide transhydrogenase (Nnt), transcript variant X5, mRNA
XM-040729095.1	-1,77124317000149	-0,047296370925068	61,9424543010707	3,48995415336102e-06	0,000220766584381683	XM_040729095.1	Rho guanine nucleotide exchange factor 28 (Arhgef28), transcript variant X1, mRNA
XM-005071857.4	-1,44417532301508	4,46519359366424	40,8627594882267	3,5127567730662e-06	0,000221954782649665	XM_005071857.4	alpha-1,3-mannosyl-glycoprotein 4-beta-N-acetylglucosaminyltransferase B (Mgat4b), mRNA
XM-040754463.1	0,871430833381479	-0,00966862912183338	40,8514295709455	3,51932223381347e-06	0,000222115486902989	XM_040754463.1	abhydrolase domain containing 18 (Abhd18), transcript variant X3, mRNA
XM-021226431.2	-0,915153947919291	0,972701796490715	40,8199007714554	3,53766393033787e-06	0,000223018211060478	XM_021226431.2	cytoplasmic polyadenylation element binding protein 2 (Cpeb2), transcript variant X3, mRNA
XM-005068405.4	1,48919663951043	0,333006762063104	40,8003224597385	3,54910657954269e-06	0,000223484448972253	XM_005068405.4	G protein-coupled receptor 68 (Gpr68), transcript variant X2, mRNA
XM-040758189.1	-1,08604850287766	3,13181451474482	61,6677329730551	3,5724827737063e-06	0,000224700214914757	XM_040758189.1	hdc homolog, cell cycle regulator (Heca), transcript variant X4, mRNA
XM-005066031.4	2,25341904129315	5,85636959994984	40,7468254739727	3,58058200781976e-06	0,000224953425255789	XM_005066031.4	complement C3a receptor 1 (C3ar1), mRNA
XM-040746345.1	-1,42792270764963	5,23931719570323	61,5873569415043	3,59705524640287e-06	0,000225395675590671	XM_040746345.1	glycerophosphocholine phosphodiesterase 1 (Gpcpd1), transcript variant X3, mRNA
XM-005077035.4	0,87956638986712	3,18024496761824	40,7118242132863	3,60134196957297e-06	0,000225395675590671	XM_005077035.4	flotillin 2 (Flot2), transcript variant X1, mRNA
XM-013115126.3	0,938794145182551	4,08618063156397	61,5699546408206	3,60240126287006e-06	0,000225395675590671	XM_013115126.3	cyclin D3 (Ccnd3), transcript variant X4, mRNA
XM-005076622.4	-1,32406195382797	2,4043917327237	61,5616413426642	3,6049583771665e-06	0,000225395675590671	XM_005076622.4	glutathione S-transferase Mu 1 (LOC101829715), mRNA
XM-005086256.4	-2,0745515673012	3,63594306372818	40,6988989539391	3,60904175893338e-06	0,000225395675590671	XM_005086256.4	EP300 interacting inhibitor of differentiation 2 (Eid2), mRNA
XM-021229792.2	1,49044645997114	2,48019991707458	61,5384267735721	3,61211018574793e-06	0,000225395675590671	XM_021229792.2	Lck interacting transmembrane adaptor 1 (Lime1), transcript variant X1, mRNA
XM-040728835.1	-1,02415371170448	1,05848727079391	61,5159969655614	3,61903587788871e-06	0,000225572954086373	XM_040728835.1	nicotinamide nucleotide transhydrogenase (Nnt), transcript variant X6, mRNA
XM-021225193.2	1,39208365350622	2,65076758489634	61,4976977930943	3,62469756532251e-06	0,000225671136806505	XM_021225193.2	CD274 molecule (Cd274), transcript variant X3, mRNA
XM-040755229.1	0,973479103839147	4,05152326767595	40,654596178084	3,63557182809754e-06	0,000226093264228444	XM_040755229.1	methyltransferase like 9 (Mettl9), transcript variant X4, mRNA
XM-005069814.4	0,792616135761893	1,93348526798345	61,4448031628014	3,64112084288698e-06	0,000226183641650833	XM_005069814.4	hepatocyte growth factor-regulated tyrosine kinase substrate (Hgs), transcript variant X2, mRNA
XM-013121797.3	1,48642413912918	-0,441771513861303	40,6267175941489	3,65237680473356e-06	0,000226627928836636	XM_013121797.3	leucine rich repeat LGI family member 4 (Lgi4), transcript variant X2, mRNA
XM-040739498.1	1,05230170256911	0,432654962402979	61,3893787952333	3,65842232734384e-06	0,000226748276773554	XM_040739498.1	ariadne RBR E3 ubiquitin protein ligase 2 (Arih2), transcript variant X3, mRNA
XM-005068894.4	0,742976963528209	4,14764459911929	61,3235993843171	3,67908026249039e-06	0,000227773013919024	XM_005068894.4	stem-loop binding protein (LOC101827917), transcript variant X1, mRNA
XM-005073236.4	0,90227795150307	3,35132498369898	40,5714451493437	3,68594862178538e-06	0,000227942695061003	XM_005073236.4	sphingomyelin phosphodiesterase 2 (Smpd2), transcript variant X1, mRNA
XM-040746865.1	1,14186814184347	2,19026361535252	61,2655232623046	3,69743160516279e-06	0,000228397050294754	XM_040746865.1	leupaxin (Lpxn), transcript variant X4, mRNA
XM-040732044.1	-2,45039963212838	5,40383669914386	61,1736495897931	3,7266800085931e-06	0,000229946566250889	XM_040732044.1	ATP binding cassette subfamily G member 1 (Abcg1), transcript variant X2, mRNA
XM-040746814.1	0,924989242104369	2,57610950681785	61,1599633440811	3,73106003242329e-06	0,000229959887534089	XM_040746814.1	TBC1 domain family member 10A (Tbc1d10a), transcript variant X2, mRNA
XR-005875738.1	2,8009621410975	-0,35149395611336	61,1149896341805	3,74549515493443e-06	0,000230507426007318	XR_005875738.1	5-hydroxytryptamine receptor 7 (Htr7), transcript variant X2, misc_RNA
XM-005086447.4	0,997098665143045	5,04879061249528	61,1062996184373	3,74829183968151e-06	0,000230507426007318	XM_005086447.4	NSF attachment protein alpha (Napa), transcript variant X1, mRNA
XM-040745141.1	1,29321889878696	1,25517501426355	61,0742784053721	3,75861808494895e-06	0,00023069468939315	XM_040745141.1	ral guanine nucleotide dissociation stimulator (Ralgds), transcript variant X3, mRNA
XM-040728259.1	1,27642815959877	0,752377571574129	61,0709546988424	3,75969180888446e-06	0,00023069468939315	XM_040728259.1	erythrocyte membrane protein band 4.1 like 2 (Epb41l2), transcript variant X8, mRNA
XM-005064079.4	1,42168133453929	4,37578076146842	40,4038539545447	3,78984097173611e-06	0,000232286545863657	XM_005064079.4	transmembrane protein 134 (Tmem134), transcript variant X1, mRNA
XM-013116258.3	0,782320236216182	1,82173853375865	40,3760436530626	3,80739161518841e-06	0,000232863265181787	XM_013116258.3	aldehyde dehydrogenase 18 family member A1 (Aldh18a1), transcript variant X1, mRNA
XM-040737666.1	-1,03376411744427	-0,177774243754652	60,9235108815276	3,80768376899815e-06	0,000232863265181787	XM_040737666.1	REST corepressor 3 (Rcor3), transcript variant X2, mRNA
XM-040733861.1	0,905721340828989	4,1034000611637	40,3618224600396	3,81640103296729e-06	0,000232980973507392	XM_040733861.1	U2 small nuclear RNA auxiliary factor 2 (U2af2), transcript variant X1, mRNA
XM-005084201.4	-1,51995692189026	3,20446690267738	48,5501466989111	3,81804615790579e-06	0,000232980973507392	XM_005084201.4	engrailed homeobox 2 (En2), mRNA
XM-021226444.2	2,20895213373483	-0,86210126845505	60,8648555170906	3,82697314080941e-06	0,00023318308407337	XM_021226444.2	EvC ciliary complex subunit 1 (Evc), transcript variant X2, mRNA
XM-021228665.2	0,935930345723758	3,38944685406164	60,8438976513401	3,83389282118863e-06	0,00023318308407337	XM_021228665.2	proteasome inhibitor subunit 1 (Psmf1), transcript variant X2, mRNA
XM-021223080.2	1,21470034767113	1,16023905368003	60,8278104390918	3,83921420647436e-06	0,00023318308407337	XM_021223080.2	homer scaffold protein 3 (Homer3), transcript variant X2, mRNA
XM-013121650.3	1,20196687152552	3,90879558589719	60,817283946866	3,84270083745635e-06	0,00023318308407337	XM_013121650.3	nuclear factor, erythroid 2 like 2 (Nfe2l2), transcript variant X3, mRNA
XM-040755262.1	-2,03925047460489	3,10721051462865	40,3187711273671	3,8438186693298e-06	0,00023318308407337	XM_040755262.1	frizzled class receptor 8 (Fzd8), mRNA
XM-040742227.1	1,31550900323434	3,42444392060777	40,311560239837	3,84843220840566e-06	0,00023318308407337	XM_040742227.1	membrane associated ring-CH-type finger 1 (Marchf1), transcript variant X7, mRNA
XM-040746856.1	1,14009274254075	2,2012468084334	60,7925259943445	3,8509157734846e-06	0,00023318308407337	XM_040746856.1	leupaxin (Lpxn), transcript variant X3, mRNA
XM-040747005.1	2,21107586413009	-0,893049159929129	60,7762442069219	3,85632934482199e-06	0,000233255127862486	XM_040747005.1	EvC ciliary complex subunit 1 (Evc), transcript variant X3, mRNA
XM-013113374.3	0,708599447985472	3,19532683167915	60,7268269015822	3,87281440089839e-06	0,000233980941663561	XM_013113374.3	ASPSCR1 tether for SLC2A4, UBX domain containing (Aspscr1), transcript variant X2, mRNA
XR-005877389.1	1,32542702368824	2,04760534136837	60,7149073376628	3,87680286871936e-06	0,000233980941663561	XR_005877389.1	uncharacterized LOC106021011 (LOC106021011), transcript variant X4, ncRNA
XM-040741191.1	1,04685893305526	3,28457092230936	60,6893182775091	3,88538147472309e-06	0,00023424269275121	XM_040741191.1	interleukin-3 receptor subunit alpha-like (LOC110343149), transcript variant X3, mRNA
XM-005067030.4	1,18037437143309	2,7149080424454	40,2227481323164	3,9057583144154e-06	0,000235214391663332	XM_005067030.4	coiled-coil domain containing 134 (Ccdc134), mRNA
XM-040729097.1	-1,77124946673302	-0,0388875394840886	60,5839344495516	3,92094390633815e-06	0,000235625172648452	XM_040729097.1	Rho guanine nucleotide exchange factor 28 (Arhgef28), transcript variant X2, mRNA
XM-013125773.3	0,791776644630843	0,0738943706333028	60,5834365882421	3,92111280718397e-06	0,000235625172648452	XM_013125773.3	transforming growth factor beta regulator 4 (Tbrg4), transcript variant X4, mRNA
XM-021235999.2	1,55578279197211	0,14119863198402	60,525245801001	3,94091250484001e-06	0,000236142916895601	XM_021235999.2	cAMP responsive element modulator (Crem), transcript variant X23, mRNA
XM-040729098.1	-1,72826378279892	-0,0160931463196569	60,5204323658565	3,9425554900098e-06	0,000236142916895601	XM_040729098.1	Rho guanine nucleotide exchange factor 28 (Arhgef28), transcript variant X3, mRNA
XM-013112968.3	-1,20732018727865	0,729817964219326	40,1664927624862	3,94255702914936e-06	0,000236142916895601	XM_013112968.3	Myb/SANT DNA binding domain containing 2 (Msantd2), transcript variant X1, mRNA
XM-040754020.1	-1,13069752755483	1,23222258954223	60,483711138957	3,95511586734957e-06	0,000236638481753535	XM_040754020.1	bromodomain containing 1 (Brd1), transcript variant X6, mRNA
XM-040738943.1	0,685683957073943	5,10885551454425	40,0829539624093	3,99791082074125e-06	0,000238886252250507	XM_040738943.1	glutamyl-prolyl-tRNA synthetase 1 (Eprs1), transcript variant X1, mRNA
XM-040746901.1	-0,800444761781646	3,21229816389276	60,3497391852815	4,00133607365854e-06	0,000238886252250507	XM_040746901.1	ZFP91 zinc finger protein, atypical E3 ubiquitin ligase (Zfp91), transcript variant X3, mRNA
XM-021233850.2	0,660460178745254	0,518986535624634	60,3128284638989	4,01418020296624e-06	0,000239394262989857	XM_021233850.2	TNF receptor associated factor 7 (Traf7), transcript variant X7, mRNA
XM-040757874.1	2,31479545844163	0,705706738702004	41,5624083450832	4,03990457195915e-06	0,000240637386324342	XM_040757874.1	beta-1,4-galactosyltransferase 6 (B4galt6), transcript variant X1, mRNA
XM-005081365.3	0,885473304720497	2,54544680323378	40,0110692579397	4,04622949704978e-06	0,000240637386324342	XM_005081365.3	RAN binding protein 3 (Ranbp3), transcript variant X2, mRNA
XM-013114936.3	1,28145410623612	1,41426669023232	40,0083093585024	4,04809741951532e-06	0,000240637386324342	XM_013114936.3	MAPK interacting serine/threonine kinase 1 (Mknk1), transcript variant X2, mRNA
XM-005081777.4	0,722581391829233	6,58569644420758	39,999019279735	4,05439201727873e-06	0,000240643463513395	XM_005081777.4	glucose-6-phosphate isomerase (Gpi), mRNA
XM-005076689.3	0,984469888111969	4,39133009710996	60,184816854337	4,05909775939899e-06	0,000240643463513395	XM_005076689.3	phosphoribosyl pyrophosphate synthetase 1 (Prps1), mRNA
XM-005071538.4	0,799178138103724	3,48171789582395	39,9888828171881	4,06127241768948e-06	0,000240643463513395	XM_005071538.4	uridine monophosphate synthetase (Umps), mRNA
XM-005087724.4	-2,56914645431164	4,66349944642686	60,1247374596328	4,0803798136219e-06	0,000240794512314797	XM_005087724.4	mas-related G-protein coupled receptor member A (LOC101840439), transcript variant X2, mRNA
XM-040756409.1	-2,74861218027303	1,76708733522258	39,9596890532683	4,08116058703719e-06	0,000240794512314797	XM_040756409.1	TMF1 regulated nuclear protein 1 (Trnp1), mRNA
XM-013125598.3	0,714501123152735	1,83459950061839	60,1177469300482	4,08286448612363e-06	0,000240794512314797	XM_013125598.3	AKT serine/threonine kinase 2 (Akt2), transcript variant X5, mRNA
XM-040731293.1	1,01673675150799	3,373736548899	60,1099945245448	4,08562200936014e-06	0,000240794512314797	XM_040731293.1	minichromosome maintenance complex component 7 (Mcm7), transcript variant X2, mRNA
XM-005069912.4	0,738418077718642	3,04682720766704	39,9477629288972	4,08931612891951e-06	0,000240794512314797	XM_005069912.4	SAP30 binding protein (LOC101840639), transcript variant X1, mRNA
XM-005082208.4	0,864075695117729	2,25957774995741	60,0977449820825	4,089983567856e-06	0,000240794512314797	XM_005082208.4	ubiquitin conjugating enzyme E2 F (putative) (Ube2f), transcript variant X2, mRNA
XR-005877366.1	2,86614858365649	1,45839158774313	60,0010461609186	4,12460442758416e-06	0,000242574179881691	XR_005877366.1	solute carrier family 28 member 2 (Slc28a2), transcript variant X3, misc_RNA
XM-013114218.3	1,88423876612505	0,504025753244464	59,9610840398384	4,13901123370955e-06	0,000242972968562858	XM_013114218.3	RAB11 family interacting protein 5 (Rab11fip5), transcript variant X2, mRNA
XR-002385204.2	-1,34672645036622	1,60079447214305	59,9553082661296	4,14109829448397e-06	0,000242972968562858	XR_002385204.2	uncharacterized LOC106022096 (LOC106022096), ncRNA
XM-040748237.1	0,889853131550279	3,44288547375284	59,9414112135307	4,14612496587653e-06	0,000242972968562858	XM_040748237.1	RNA binding protein with serine rich domain 1 (Rnps1), transcript variant X3, mRNA
XM-040734380.1	0,777812567396226	3,50732352543644	39,8609933998737	4,14919679916751e-06	0,000242972968562858	XM_040734380.1	sirtuin 2 (Sirt2), transcript variant X2, mRNA
XM-040749385.1	-0,627027335840122	3,26639282265976	39,8549776369629	4,15338407799758e-06	0,000242972968562858	XM_040749385.1	ubiquitin specific peptidase 32 (Usp32), transcript variant X2, mRNA
XM-013113574.3	1,44851279159847	2,04357048418124	59,9072158077297	4,15852389352325e-06	0,000243016215339606	XM_013113574.3	PR/SET domain 1 (Prdm1), transcript variant X2, mRNA
XM-040753061.1	-1,19193907408518	-0,607833611857689	60,1547077778714	4,17775452136977e-06	0,000243881940473704	XM_040753061.1	ArfGAP with GTPase domain, ankyrin repeat and PH domain 1 (Agap1), transcript variant X10, mRNA
XM-040731411.1	-0,728443872714861	1,32850698973251	59,8308685633202	4,18636232551914e-06	0,000244126370712216	XM_040731411.1	general transcription factor IIi (Gtf2i), transcript variant X2, mRNA
XM-040748245.1	0,660460189632532	0,515935123707023	59,7908981498295	4,20102294773263e-06	0,000244532192247176	XM_040748245.1	TNF receptor associated factor 7 (Traf7), transcript variant X10, mRNA
XM-005072078.4	1,04778820844967	2,3395083635128	39,7844794792851	4,20280351831454e-06	0,000244532192247176	XM_005072078.4	MOB kinase activator 3C (Mob3c), transcript variant X2, mRNA
XM-005074840.4	-0,988885268113457	0,648216588556886	39,7790937797089	4,20660550910505e-06	0,000244532192247176	XM_005074840.4	ATPase secretory pathway Ca2+ transporting 1 (Atp2c1), transcript variant X1, mRNA
XR-005870055.1	-1,52283638023703	0,0949995140845686	59,7138864662291	4,22943818689072e-06	0,000245195966375307	XR_005870055.1	phospholipase C like 2 (Plcl2), transcript variant X3, misc_RNA
XM-013124005.3	-1,18032689700303	1,36358369568904	39,7462060895674	4,22990482881775e-06	0,000245195966375307	XM_013124005.3	APC regulator of WNT signaling pathway (Apc), transcript variant X14, mRNA
XM-040750152.1	0,772381123812164	0,646561490880322	59,7087420613489	4,2313442698042e-06	0,000245195966375307	XM_040750152.1	solute carrier family 26 member 11 (Slc26a11), transcript variant X2, mRNA
XM-040734283.1	0,916813031325323	2,04737811953767	59,6927637828212	4,23727083457629e-06	0,000245282017367548	XM_040734283.1	Rho guanine nucleotide exchange factor 1 (Arhgef1), transcript variant X4, mRNA
XM-005074430.4	1,0516659781152	6,73677024857654	39,7138505032505	4,25296623883391e-06	0,00024555550810034	XM_005074430.4	protein tyrosine phosphatase non-receptor type 1 (Ptpn1), mRNA
XR-002381631.2	1,23605158060205	-0,509718298029063	39,7112254076016	4,25484334989302e-06	0,00024555550810034	XR_002381631.2	uncharacterized LOC110339582 (LOC110339582), transcript variant X1, ncRNA
XM-040731414.1	-0,728444009880502	1,33027010847163	59,6442215217958	4,25533502194744e-06	0,00024555550810034	XM_040731414.1	general transcription factor IIi (Gtf2i), transcript variant X5, mRNA
XM-040728260.1	0,868817614646166	0,423022990215111	59,6253901259074	4,26236686469369e-06	0,000245704538346393	XM_040728260.1	erythrocyte membrane protein band 4.1 like 2 (Epb41l2), transcript variant X9, mRNA
XM-005069090.4	2,05643076067258	1,25259340189997	47,6434828066625	4,27175650191219e-06	0,000245989031346818	XM_005069090.4	solute carrier family 27 member 6 (Slc27a6), mRNA
XM-005071645.4	0,682826051262553	2,94953497734029	39,680791961663	4,27667208290476e-06	0,000246015561569096	XM_005071645.4	ATP binding cassette subfamily F member 3 (Abcf3), transcript variant X1, mRNA
XR-005879638.1	-2,30635726571036	-1,09741521865023	59,5289504986353	4,2985905515781e-06	0,000246926090707385	XR_005879638.1	uncharacterized LOC121142615 (LOC121142615), ncRNA
XM-040737950.1	-2,39024658704384	2,77177486435554	59,511060161044	4,30534956900616e-06	0,000246926090707385	XM_040737950.1	peroxisome proliferator activated receptor gamma (Pparg), transcript variant X5, mRNA
XM-021234190.2	0,869313468809436	2,19041594633699	59,5051056433824	4,30760193747477e-06	0,000246926090707385	XM_021234190.2	ubiquitin conjugating enzyme E2 F (putative) (Ube2f), transcript variant X4, mRNA
XM-040735537.1	-2,38420543118097	0,375715365123321	59,4977507351566	4,31038590905981e-06	0,000246926090707385	XM_040735537.1	WT1 interacting protein (LOC101827703), transcript variant X2, mRNA
XM-005069589.4	0,892905606909596	2,10336206212906	39,6196644091254	4,32089092326905e-06	0,000247053638407484	XM_005069589.4	mannose phosphate isomerase (Mpi), transcript variant X1, mRNA
XM-040744674.1	-0,978402835832304	1,3797960238139	59,4682862573663	4,32155973311657e-06	0,000247053638407484	XM_040744674.1	ATPase phospholipid transporting 11C (Atp11c), transcript variant X7, mRNA
XM-040735718.1	0,496647340124947	5,77493618746237	39,609719407716	4,32813261163312e-06	0,000247173521556181	XM_040735718.1	protein phosphatase 6 catalytic subunit (Ppp6c), mRNA
XM-013115733.3	-2,35823074883094	0,436312769379375	59,4373625457778	4,33332312241956e-06	0,000247214293504646	XM_013115733.3	armadillo repeat containing 2 (Armc2), transcript variant X2, mRNA
XM-013117429.3	0,79904239536377	1,35220385484103	39,5894843258808	4,34290865607375e-06	0,000247505456783299	XM_013117429.3	TLE family member 3, transcriptional corepressor (Tle3), transcript variant X2, mRNA
XM-005072539.4	0,873571532502232	4,71577312932334	39,5630037060829	4,36232947717983e-06	0,000248355961904927	XM_005072539.4	NSFL1 cofactor (Nsfl1c), transcript variant X2, mRNA
XR-002385079.2	-2,11824302087654	2,11856561627	59,3365856040712	4,37191745234539e-06	0,000248645488556459	XR_002385079.2	uncharacterized LOC110342906 (LOC110342906), transcript variant X1, ncRNA
XM-040746191.1	2,92741122462038	1,55430038253287	59,2411883684036	4,40881960278614e-06	0,00025048626928422	XM_040746191.1	solute carrier family 28 member 2 (Slc28a2), transcript variant X4, mRNA
XM-040730734.1	-1,42453175934966	1,10519600696542	59,1852910847856	4,43061010207917e-06	0,000250767758947643	XM_040730734.1	lipin 1 (Lpin1), transcript variant X2, mRNA
XM-040746685.1	0,785731831252565	0,0705637659435459	59,1768637144275	4,43390618656837e-06	0,000250767758947643	XM_040746685.1	transforming growth factor beta regulator 4 (Tbrg4), transcript variant X5, mRNA
XM-005075585.4	0,797123594571102	1,35706625493912	39,4631027829637	4,43646416906382e-06	0,000250767758947643	XM_005075585.4	TLE family member 3, transcriptional corepressor (Tle3), transcript variant X1, mRNA
XM-005083274.4	0,758732256025638	3,70329467708523	59,1655336611242	4,43834204536168e-06	0,000250767758947643	XM_005083274.4	small glutamine rich tetratricopeptide repeat co-chaperone alpha (Sgta), transcript variant X1, mRNA
XM-040728512.1	-0,736630726330226	2,36170237596279	39,4594327845618	4,43921396078563e-06	0,000250767758947643	XM_040728512.1	CREB/ATF bZIP transcription factor (Crebzf), transcript variant X1, mRNA
XM-005075589.4	0,816954649184888	1,36745807055494	39,4570242149443	4,44101963368816e-06	0,000250767758947643	XM_005075589.4	TLE family member 3, transcriptional corepressor (Tle3), transcript variant X11, mRNA
XM-040746281.1	0,723628393108085	1,86959372300092	39,4221330764598	4,46726818848946e-06	0,000251957226340982	XM_040746281.1	serine/threonine kinase 35 (Stk35), transcript variant X2, mRNA
XM-040750215.1	1,91953098226789	2,9143627405004	59,0819907540123	4,47120965185721e-06	0,000251957226340982	XM_040750215.1	secreted and transmembrane protein 1A (LOC101836439), transcript variant X1, mRNA
XM-040731419.1	-0,724921180666348	1,31909867964917	59,056553915756	4,48127310864966e-06	0,000252242097201918	XM_040731419.1	general transcription factor IIi (Gtf2i), transcript variant X10, mRNA
XM-013113645.3	0,870840268876208	1,87979903070281	59,046141317676	4,48540017840584e-06	0,000252242097201918	XM_013113645.3	caspase 8 (Casp8), transcript variant X3, mRNA
XM-005081433.4	1,16993849825405	2,07103379526091	39,382709250722	4,49713289896324e-06	0,000252524378912128	XM_005081433.4	chromatin assembly factor 1 subunit A (Chaf1a), mRNA
XM-021231306.2	1,59012772518855	2,4044414044435	39,3795111438942	4,49956520443166e-06	0,000252524378912128	XM_021231306.2	3-hydroxyanthranilate 3,4-dioxygenase (Haao), transcript variant X2, mRNA
XM-040743020.1	-1,37918987781307	0,722636250757004	39,3401590638458	4,52961339417799e-06	0,000253092893910228	XM_040743020.1	chromosome unknown C14orf28 homolog (CUNH14orf28), transcript variant X1, mRNA
XM-040749383.1	-0,596493437426288	3,28073862545534	39,3397829389882	4,52990165937655e-06	0,000253092893910228	XM_040749383.1	ubiquitin specific peptidase 32 (Usp32), transcript variant X1, mRNA
XM-040737951.1	-2,30235113208028	2,77221872428278	58,9315090765455	4,53112795087299e-06	0,000253092893910228	XM_040737951.1	peroxisome proliferator activated receptor gamma (Pparg), transcript variant X6, mRNA
XM-040755372.1	1,47959358627658	0,207561397717568	58,9293874394329	4,53197937634981e-06	0,000253092893910228	XM_040755372.1	cAMP responsive element modulator (Crem), transcript variant X20, mRNA
XM-040750477.1	1,63948155478011	4,73649667759846	39,3347751381906	4,53374160923925e-06	0,000253092893910228	XM_040750477.1	intersectin 1 (Itsn1), transcript variant X4, mRNA
XM-005075588.4	0,814537441870698	1,36779224571689	39,3302776206585	4,53719333932939e-06	0,000253092893910228	XM_005075588.4	TLE family member 3, transcriptional corepressor (Tle3), transcript variant X9, mRNA
XM-040750153.1	0,768326433215884	0,645471250359924	58,8914808106883	4,54722287516437e-06	0,00025337368731635	XM_040750153.1	solute carrier family 26 member 11 (Slc26a11), transcript variant X3, mRNA
XM-005064111.4	0,841274942799405	1,43103714237532	39,3089600810921	4,55359350938047e-06	0,00025337368731635	XM_005064111.4	LTO1 maturation factor of ABCE1 (Lto1), transcript variant X3, mRNA
XM-013115771.3	0,84463425434313	2,13613616732761	58,8697424219139	4,55599144403042e-06	0,00025337368731635	XM_013115771.3	X-prolyl aminopeptidase 1 (Xpnpep1), transcript variant X3, mRNA
XM-040745534.1	-0,835800694122389	0,596135412248439	58,8274584860504	4,57310371013452e-06	0,000254069496266065	XM_040745534.1	ubiquitin protein ligase E3 component n-recognin 3 (Ubr3), transcript variant X4, mRNA
XM-040731418.1	-0,72492152807386	1,32353873386299	58,7821973939407	4,59150356105961e-06	0,000254835369503473	XM_040731418.1	general transcription factor IIi (Gtf2i), transcript variant X9, mRNA
XM-040728830.1	-1,0667946673453	1,57030291801868	39,2438543093467	4,60408756804588e-06	0,000255090192489588	XM_040728830.1	nicotinamide nucleotide transhydrogenase (Nnt), transcript variant X1, mRNA
XM-040740002.1	-0,622374657619638	3,08257716760662	58,7483167080036	4,60533322309358e-06	0,000255090192489588	XM_040740002.1	NEDD4 E3 ubiquitin protein ligase (Nedd4), transcript variant X5, mRNA
XM-040731413.1	-0,72844412167513	1,33170816273275	58,6677290862699	4,6384227955009e-06	0,000256665591642026	XM_040731413.1	general transcription factor IIi (Gtf2i), transcript variant X4, mRNA
XM-040749580.1	0,861254286806965	0,0147796005921456	58,6470833223	4,6469443771824e-06	0,000256849290734271	XM_040749580.1	MUS81 structure-specific endonuclease subunit (Mus81), transcript variant X2, mRNA
XM-013111392.3	0,992896997458172	0,50467260721065	58,6371649488558	4,65104466779427e-06	0,000256849290734271	XM_013111392.3	polypeptide N-acetylgalactosaminyltransferase 6 (Galnt6), transcript variant X2, mRNA
XM-021235998.2	1,52066285481091	0,1743261109902	58,5724376479729	4,67790653283964e-06	0,000258074635733803	XM_021235998.2	cAMP responsive element modulator (Crem), transcript variant X21, mRNA
XM-040743079.1	0,921533618230483	5,25726815078676	39,1413941561195	4,68480870293359e-06	0,000258197480849107	XM_040743079.1	bromodomain adjacent to zinc finger domain 1A (Baz1a), transcript variant X1, mRNA
XM-040754739.1	-1,03791357728129	1,10641506545742	58,5418299001331	4,69067145214711e-06	0,000258262851718217	XM_040754739.1	R3H domain containing 2 (R3hdm2), transcript variant X3, mRNA
XM-005071944.4	-0,942450878292188	2,38157467008976	39,1195244987897	4,70223979098188e-06	0,000258641922527075	XM_005071944.4	pantothenate kinase 3 (Pank3), mRNA
XM-040739146.1	-1,39568692151638	5,58999136017073	39,0743839504216	4,73844561440047e-06	0,000260374050357862	XM_040739146.1	chondroitin sulfate N-acetylgalactosaminyltransferase 2 (Csgalnact2), transcript variant X1, mRNA
XM-040731416.1	-0,724921329499742	1,32099974459358	58,3677462754662	4,76404644825085e-06	0,000261520577592649	XM_040731416.1	general transcription factor IIi (Gtf2i), transcript variant X7, mRNA
XM-040739015.1	-0,854729422618116	2,76714230346197	58,3452684272714	4,77361748738379e-06	0,000261785751860261	XM_040739015.1	required for meiotic nuclear division 5 homolog A (Rmnd5a), transcript variant X2, mRNA
XM-005064457.4	1,15557744425005	3,20927115324307	39,0109511389064	4,78984411026119e-06	0,000262415030897881	XM_005064457.4	polo like kinase 1 (Plk1), mRNA
XM-040735539.1	-2,36383754792148	0,355133083525627	58,2890066696205	4,79767168571497e-06	0,000262583370834414	XM_040735539.1	WT1 interacting protein (LOC101827703), transcript variant X4, mRNA
XM-040733160.1	-1,76493210925421	5,44172163362207	38,9646738338609	4,82772998221488e-06	0,000263957774415151	XM_040733160.1	reticulon 4 (Rtn4), transcript variant X2, mRNA
XM-005065696.4	-1,58130789313343	3,7116681239107	38,9484968226439	4,84105154233752e-06	0,000263957774415151	XM_005065696.4	RNA polymerase III subunit G (Polr3g), mRNA
XM-040740001.1	-0,627804558207933	3,09966837050414	58,1882490980835	4,8411021797085e-06	0,000263957774415151	XM_040740001.1	NEDD4 E3 ubiquitin protein ligase (Nedd4), transcript variant X4, mRNA
XM-013113339.3	-3,40362551243967	1,0020683151883	40,4206254135305	4,84190253300282e-06	0,000263957774415151	XM_013113339.3	ABC-type organic anion transporter ABCA8A (LOC101829788), transcript variant X1, mRNA
XM-005081652.4	2,25280120628657	2,76230271544394	38,9333828056042	4,85353440717135e-06	0,000264330950790563	XM_005081652.4	matrix metallopeptidase 25 (Mmp25), mRNA
XM-005075587.4	0,810084793422108	1,36827203304205	38,9210953807521	4,86370893455304e-06	0,000264624100691386	XM_005075587.4	TLE family member 3, transcriptional corepressor (Tle3), transcript variant X8, mRNA
XM-040753936.1	-0,876804614508225	4,55370518707626	38,9032784782318	4,87850395100508e-06	0,000265167817116442	XM_040753936.1	YY1 associated factor 2 (Yaf2), mRNA
XM-040744217.1	-1,64492185493674	3,41259355525085	58,0800829887539	4,88823487483274e-06	0,00026523070758149	XM_040744217.1	40S ribosomal protein S25-like (LOC121139982), mRNA
XM-040737667.1	-1,02038018837829	-0,18193743888402	58,0777287452662	4,88926662896488e-06	0,00026523070758149	XM_040737667.1	REST corepressor 3 (Rcor3), transcript variant X6, mRNA
XM-040735538.1	-2,38343375129529	0,382431087886858	58,0481377251365	4,90225656179177e-06	0,00026567440271677	XM_040735538.1	WT1 interacting protein (LOC101827703), transcript variant X3, mRNA
XM-040745143.1	1,29515047722299	1,22585243816527	57,9966446899652	4,92495672769083e-06	0,00026664295130392	XM_040745143.1	ral guanine nucleotide dissociation stimulator (Ralgds), transcript variant X5, mRNA
XM-005067682.4	-1,71860877625415	3,43195800866722	57,9301279261778	4,95446080053573e-06	0,000267961527195377	XM_005067682.4	sterol regulatory element binding transcription factor 1 (Srebf1), transcript variant X2, mRNA
XM-021223341.2	0,685921399232177	1,73473657731995	38,8070659984435	4,95926129192944e-06	0,000267961527195377	XM_021223341.2	distal membrane arm assembly component 2 (Dmac2), transcript variant X1, mRNA
XM-005075586.4	0,807667583448467	1,36860603578665	38,7943802172138	4,97001893593356e-06	0,000267961527195377	XM_005075586.4	TLE family member 3, transcriptional corepressor (Tle3), transcript variant X6, mRNA
XM-005082429.4	1,63078920205113	3,8357543412304	38,7927200125096	4,97142870763349e-06	0,000267961527195377	XM_005082429.4	H2.0 like homeobox (Hlx), mRNA
XM-040748992.1	0,536295910439015	3,17212453937511	38,7901964410824	4,97357245717915e-06	0,000267961527195377	XM_040748992.1	elongator acetyltransferase complex subunit 5 (Elp5), transcript variant X1, mRNA
XM-040729953.1	-0,945336013327838	1,27357580775069	57,8617969230899	4,98498346032001e-06	0,000268269921832748	XM_040729953.1	salt inducible kinase 2 (Sik2), transcript variant X2, mRNA
XM-013121698.3	0,660460183277008	0,517715528470507	57,8528140865035	4,98901219980864e-06	0,000268269921832748	XM_013121698.3	TNF receptor associated factor 7 (Traf7), transcript variant X5, mRNA
XM-040729798.1	-1,10779988746478	2,17486296980484	57,8419814756179	4,99387557825695e-06	0,000268270218807064	XM_040729798.1	ubiquitin conjugating enzyme E2 Q2 (Ube2q2), transcript variant X3, mRNA
XM-013124905.3	-1,30258454247769	0,686749841349227	38,7399529923238	5,01646685810744e-06	0,000269221929807702	XM_013124905.3	DDB1 and CUL4 associated factor 11 (Dcaf11), transcript variant X2, mRNA
XM-005087194.4	1,04840341099144	4,69197350511122	38,7207828806564	5,03294045735001e-06	0,000269743693096966	XM_005087194.4	protein phosphatase 1 regulatory inhibitor subunit 11 (Ppp1r11), transcript variant X1, mRNA
XM-040748243.1	0,653311232946095	0,510125110968178	57,7379939358462	5,04084259155565e-06	0,000269743693096966	XM_040748243.1	TNF receptor associated factor 7 (Traf7), transcript variant X8, mRNA
XM-040748244.1	0,653311232946095	0,510125110968178	57,7379939358462	5,04084259155565e-06	0,000269743693096966	XM_040748244.1	TNF receptor associated factor 7 (Traf7), transcript variant X9, mRNA
XM-013110806.3	-1,45356576533596	3,52618338120011	57,7151431101503	5,05123199582882e-06	0,000270037982321056	XM_013110806.3	solute carrier family 7 member 2 (Slc7a2), transcript variant X3, mRNA
XM-040745144.1	1,29207726996244	1,2510368977004	57,6671352599754	5,07314042105111e-06	0,000270946911617144	XM_040745144.1	ral guanine nucleotide dissociation stimulator (Ralgds), transcript variant X6, mRNA
XM-021226221.2	1,10087346605147	6,53033799291634	38,6672779279402	5,07923601611489e-06	0,000271010366912009	XM_021226221.2	G protein-coupled receptor 65 (Gpr65), transcript variant X1, mRNA
XM-040740619.1	0,748266375180709	2,00870321929353	57,6420360923462	5,08463834791703e-06	0,000271036745294759	XM_040740619.1	Rab geranylgeranyltransferase subunit alpha (Rabggta), transcript variant X1, mRNA
XM-040753955.1	-1,54311782520107	2,5475005206595	57,5922721425571	5,10752477566579e-06	0,000271821757524585	XM_040753955.1	leucine rich repeat kinase 2 (Lrrk2), transcript variant X3, mRNA
XM-040755363.1	1,51404986893022	0,170202723523978	57,5877798016405	5,10959668041856e-06	0,000271821757524585	XM_040755363.1	cAMP responsive element modulator (Crem), transcript variant X6, mRNA
XM-040755370.1	1,51556086307444	0,168722281517637	57,5779543813387	5,11413164689345e-06	0,000271821757524585	XM_040755370.1	cAMP responsive element modulator (Crem), transcript variant X18, mRNA
XM-040751023.1	-0,985686610427067	3,18238928044772	38,605486889932	5,13328688588234e-06	0,000272577533640352	XM_040751023.1	LIM domain containing preferred translocation partner in lipoma (LOC101828273), transcript variant X1, mRNA
XM-040730736.1	-1,43359969329585	1,09332988647808	57,4900604495878	5,15490800051018e-06	0,000273435170500152	XM_040730736.1	lipin 1 (Lpin1), transcript variant X5, mRNA
XR-002382172.2	-1,30839523692702	2,45821884499219	57,4791138147154	5,16001281966037e-06	0,000273435170500152	XR_002382172.2	uncharacterized LOC110340379 (LOC110340379), ncRNA
XM-040729751.1	-2,21395853021732	2,75953164910812	38,5649003093618	5,16913474811799e-06	0,000273435170500152	XM_040729751.1	nectin-1 (LOC101826699), mRNA
XM-040730627.1	-0,644577020351977	2,00394893511118	38,5647773492405	5,16924377086337e-06	0,000273435170500152	XM_040730627.1	PHD finger protein 20 like 1 (Phf20l1), transcript variant X1, mRNA
XM-040755359.1	1,47756063941033	0,205194123222026	57,4235142164191	5,18603173224506e-06	0,000274060685532537	XM_040755359.1	cAMP responsive element modulator (Crem), transcript variant X1, mRNA
XM-040745535.1	-0,828735505385561	0,591392378334611	57,4092351014948	5,19273847994449e-06	0,000274152762730836	XM_040745535.1	ubiquitin protein ligase E3 component n-recognin 3 (Ubr3), transcript variant X5, mRNA
XR-005879326.1	-0,955592595093645	6,06564369134399	57,3605145211846	5,21569791871814e-06	0,000275101911999322	XR_005879326.1	uncharacterized LOC121142334 (LOC121142334), ncRNA
XM-013121405.3	-1,14542292340176	1,84150771769626	57,3481300127068	5,22155285431233e-06	0,000275147933994794	XM_013121405.3	zinc finger protein 883 (LOC101829824), transcript variant X1, mRNA
XM-021234518.2	-1,16158479840779	0,755487696299696	57,3260494611346	5,23201065733568e-06	0,000275436183546907	XM_021234518.2	APC regulator of WNT signaling pathway (Apc), transcript variant X3, mRNA
XM-040736484.1	2,43837633478926	3,4413419877696	57,2779636847755	5,25486931189919e-06	0,000276376097981258	XM_040736484.1	MAF bZIP transcription factor (Maf), transcript variant X4, mRNA
XM-021227851.2	-0,993683915135526	4,25393248653889	57,2636826375256	5,26168044204863e-06	0,000276400843185971	XM_021227851.2	HRas proto-oncogene, GTPase (Hras), transcript variant X2, mRNA
XM-040733076.1	0,700949899104281	3,10606703123104	57,2559975383784	5,26534997522167e-06	0,000276400843185971	XM_040733076.1	transient receptor potential cation channel subfamily C member 4 associated protein (LOC106022380), transcript variant X2, mRNA
XM-021225729.2	2,34695331003762	5,84040623754824	57,2342556826329	5,27574752523504e-06	0,000276683647990104	XM_021225729.2	membrane-spanning 4-domains subfamily A member 4D (LOC101824907), mRNA
XR-005878131.1	1,45114730441489	-0,153796161849971	57,1963348333385	5,29393940451326e-06	0,000277374297604213	XR_005878131.1	uncharacterized LOC121141263 (LOC121141263), ncRNA
XM-040741737.1	0,570445136453538	3,71918714860701	38,4126610040693	5,3060820941355e-06	0,000277540439597307	XM_040741737.1	GrpE like 2, mitochondrial (Grpel2), mRNA
XM-040730733.1	-1,41564839999115	1,08914224367386	57,1688676057703	5,30716181759301e-06	0,000277540439597307	XM_040730733.1	lipin 1 (Lpin1), transcript variant X1, mRNA
XM-040749589.1	0,834467582179766	0,0181209262960415	57,0747407814762	5,35276508866376e-06	0,00027964562305175	XM_040749589.1	MUS81 structure-specific endonuclease subunit (Mus81), transcript variant X4, mRNA
XM-040754032.1	0,517899128967174	5,25312177530789	38,356569306795	5,35754507440155e-06	0,00027964562305175	XM_040754032.1	ataxin 10 (Atxn10), mRNA
XM-005071105.4	-2,11139198263721	6,74206588500555	38,3440173200722	5,36913654362383e-06	0,000279986021232373	XM_005071105.4	prenylcysteine oxidase 1 (Pcyox1), mRNA
XM-040742934.1	1,26711052683242	4,69459764662914	57,0294191482072	5,37488499990044e-06	0,00028002136720236	XM_040742934.1	hypoxia inducible factor 1 subunit alpha (Hif1a), transcript variant X2, mRNA
XM-021234830.2	0,746573019633909	2,31032489970221	56,9893140336894	5,39454744272128e-06	0,00028078085577459	XM_021234830.2	amyloid beta precursor protein binding family A member 3 (Apba3), transcript variant X2, mRNA
XM-013117435.3	0,784133933174563	1,3305431636037	38,305450741136	5,40492541788146e-06	0,000280804343683909	XM_013117435.3	TLE family member 3, transcriptional corepressor (Tle3), transcript variant X10, mRNA
XM-040745142.1	1,27747305113081	1,26370211105806	56,9677212755717	5,4051683568013e-06	0,000280804343683909	XM_040745142.1	ral guanine nucleotide dissociation stimulator (Ralgds), transcript variant X4, mRNA
XM-013121699.3	0,660460179380042	0,518808422107605	56,9533146639529	5,41226809372228e-06	0,000280908922187706	XM_013121699.3	TNF receptor associated factor 7 (Traf7), transcript variant X6, mRNA
XR-005876982.1	-1,55873439365846	1,3258556395301	56,9039102313002	5,4366974901336e-06	0,000281906496780923	XR_005876982.1	RAP2A, member of RAS oncogene family (Rap2a), transcript variant X2, misc_RNA
XM-040733077.1	0,711598115687047	3,0106567687317	56,8905723987017	5,44331467967527e-06	0,000281906496780923	XM_040733077.1	transient receptor potential cation channel subfamily C member 4 associated protein (LOC106022380), transcript variant X3, mRNA
NM-001281338.1	4,23416613342616	6,53831538972107	38,2606794879788	5,44680269566212e-06	0,000281906496780923	NM_001281338.1	chemokine (C-C motif) ligand 3 (Ccl3), mRNA
XM-040745140.1	1,28161214150847	1,23571427052802	56,8228051939741	5,47708023816896e-06	0,000283208126472512	XM_040745140.1	ral guanine nucleotide dissociation stimulator (Ralgds), transcript variant X2, mRNA
XM-013110516.3	2,51288839979452	0,213447071899539	38,1600231590974	5,54226645289865e-06	0,000286073597910073	XM_013110516.3	solute carrier family 2 member 3 (Slc2a3), transcript variant X3, mRNA
XM-040753853.1	2,16373777947132	-0,331737791540302	56,6921730469662	5,54285726792298e-06	0,000286073597910073	XM_040753853.1	peripherin (Prph), transcript variant X2, mRNA
XM-040749640.1	1,00157359073995	3,44580660893968	56,6394154095961	5,56968188817392e-06	0,000286953534051942	XM_040749640.1	StAR related lipid transfer domain containing 3 (Stard3), transcript variant X2, mRNA
XM-040750122.1	1,34366413155357	0,326900086764554	56,6281383346673	5,57543524773422e-06	0,000286953534051942	XM_040750122.1	probable low-specificity L-threonine aldolase 2 (LOC101842867), transcript variant X4, mRNA
XM-040737952.1	-2,37358019669718	2,67695183346071	56,6280210675956	5,57549511150467e-06	0,000286953534051942	XM_040737952.1	peroxisome proliferator activated receptor gamma (Pparg), transcript variant X7, mRNA
XM-005076097.4	0,905369231681395	3,91154199277463	38,0977738574692	5,60222785058976e-06	0,000288060922552112	XM_005076097.4	chromosome unknown C2orf68 homolog (CUNH2orf68), mRNA
XM-021228133.1	0,868732217609684	1,93959775549947	56,5463418454708	5,6173734588932e-06	0,000288571006412947	XM_021228133.1	ATP binding cassette subfamily F member 3 (Abcf3), transcript variant X2, mRNA
XM-040739496.1	0,968433011830242	1,0814934505422	38,0497796669482	5,64894695463684e-06	0,000289923277530543	XM_040739496.1	ariadne RBR E3 ubiquitin protein ligase 2 (Arih2), transcript variant X1, mRNA
XM-040750601.1	-0,581019177062097	4,91522524802464	38,0366399482671	5,66181244595641e-06	0,000290216561521807	XM_040750601.1	CGG triplet repeat binding protein 1 (Cggbp1), transcript variant X1, mRNA
XM-013115773.3	0,873446745852332	2,12619687308376	56,4457380951594	5,66945757666488e-06	0,000290216561521807	XM_013115773.3	X-prolyl aminopeptidase 1 (Xpnpep1), transcript variant X4, mRNA
XM-040758058.1	-1,41511732000773	1,00941138744261	56,4438754539707	5,67042716721045e-06	0,000290216561521807	XM_040758058.1	APC regulator of WNT signaling pathway (Apc), transcript variant X4, mRNA
XM-040732555.1	5,26854835512001	-1,37225018206103	45,3988180607469	5,68184150611062e-06	0,000290531495679123	XM_040732555.1	uromodulin like 1 (Umodl1), mRNA
XM-040734718.1	-1,43460791029221	3,01616460249212	56,3689145286229	5,70960801144012e-06	0,000291681214453071	XM_040734718.1	defective in cullin neddylation 1 domain containing 5 (Dcun1d5), transcript variant X1, mRNA
XM-040739780.1	2,13123881699847	1,67944224063237	56,3566550611532	5,71604569221425e-06	0,000291740210080258	XM_040739780.1	cysteine and serine rich nuclear protein 1 (Csrnp1), transcript variant X2, mRNA
XM-040748663.1	1,05791508615827	0,936350169628624	56,3050193473172	5,74325324136905e-06	0,00029285818744355	XM_040748663.1	Rap guanine nucleotide exchange factor 6 (Rapgef6), transcript variant X16, mRNA
XM-040728582.1	-2,06768895444103	-0,738612742292827	45,3077720202222	5,74926257583998e-06	0,000292894166502017	XM_040728582.1	serine rich single-pass membrane protein 1 (Ssmem1), mRNA
XM-021230221.2	0,945324011372416	2,41534017327201	56,276371493218	5,75841300813904e-06	0,00029308995388154	XM_021230221.2	PIN2 (TERF1) interacting telomerase inhibitor 1 (Pinx1), transcript variant X1, mRNA
XM-021226178.2	2,84960808191234	2,77029792988458	56,2269350082861	5,78468300829795e-06	0,000294155924908146	XM_021226178.2	interferon alpha-inducible protein 27-like protein 2A (LOC106020766), mRNA
XM-040741814.1	1,47766446215703	0,780627779208145	56,1946399518547	5,80191937163133e-06	0,000294760989309079	XM_040741814.1	sorting nexin 24 (Snx24), transcript variant X4, mRNA
XM-040755087.1	-0,944763253496383	1,91224408867471	56,1695952994215	5,81532713554226e-06	0,000295170611887119	XM_040755087.1	UHRF1 binding protein 1 like (Uhrf1bp1l), transcript variant X2, mRNA
XM-040753060.1	-1,18206199880763	-0,580872350522938	56,1363643397437	5,83317303784098e-06	0,000295804543472663	XM_040753060.1	ArfGAP with GTPase domain, ankyrin repeat and PH domain 1 (Agap1), transcript variant X7, mRNA
XM-021234512.2	0,787518973729655	4,1750521888229	37,8551538238575	5,84285908177137e-06	0,000295873306328966	XM_021234512.2	pelota mRNA surveillance and ribosome rescue factor (Pelo), mRNA
XM-040752526.1	-1,66456824056505	0,276973908122259	37,8528043163404	5,84524440831706e-06	0,000295873306328966	XM_040752526.1	interferon stimulated exonuclease gene 20 like 2 (Isg20l2), transcript variant X1, mRNA
XM-040739778.1	2,15325420739663	3,34059424463924	37,8301182215279	5,86833173352111e-06	0,000296769919095211	XM_040739778.1	cysteine and serine rich nuclear protein 1 (Csrnp1), transcript variant X1, mRNA
XM-013121697.3	0,640604582378421	0,518927916313694	55,9809894927469	5,91746157358793e-06	0,000298980693449058	XM_013121697.3	TNF receptor associated factor 7 (Traf7), transcript variant X4, mRNA
XM-040746321.1	1,05160794334769	3,65665266304396	55,9642938872839	5,92660253363855e-06	0,000299168828443926	XM_040746321.1	cell division cycle 25B (Cdc25b), transcript variant X2, mRNA
XM-040736602.1	0,754726621513662	4,34279217648087	37,7309124801963	5,97048130428703e-06	0,000301108547532372	XM_040736602.1	DERPC proline and glycine rich nuclear protein (Derpc), mRNA
XM-021234616.2	3,61927809121736	4,48460809850554	37,715121024111	5,98692168288247e-06	0,000301662192532392	XM_021234616.2	uridine phosphorylase 1 (Upp1), transcript variant X2, mRNA
XM-040758188.1	-2,51945879627444	1,54287551694037	55,8397561378521	5,99530738582351e-06	0,000301809348290536	XM_040758188.1	hdc homolog, cell cycle regulator (Heca), transcript variant X3, mRNA
XM-040741812.1	1,43445192165771	0,757895159044112	55,8184142551711	6,00717383155497e-06	0,000302131300249355	XM_040741812.1	sorting nexin 24 (Snx24), transcript variant X2, mRNA
XM-005072538.4	0,879383856311759	4,67154893111876	37,664201352942	6,04027506652043e-06	0,000303469700563224	XM_005072538.4	NSFL1 cofactor (Nsfl1c), transcript variant X1, mRNA
XM-021225540.2	1,22729700241344	1,70012800813681	37,6599291271156	6,04477529008304e-06	0,000303469700563224	XM_021225540.2	formin like 3 (Fmnl3), transcript variant X4, mRNA
XR-001196340.3	3,5929606478509	-1,65903104616075	55,7082298574466	6,06887367711577e-06	0,00030440279740694	XR_001196340.3	uncharacterized LOC106020955 (LOC106020955), ncRNA
XM-040735600.1	-1,11503553094182	0,635309888186287	55,6823606298195	6,0834660834901e-06	0,000304857832118564	XM_040735600.1	glycoprotein alpha-galactosyltransferase 1 (inactive) (Ggta1), transcript variant X4, mRNA
XM-040755923.1	-1,04975694642377	1,13921689953127	37,5740551270817	6,13602151847345e-06	0,000307212740105329	XM_040755923.1	kinesin family member 13A (Kif13a), transcript variant X1, mRNA
XM-005070345.4	-1,7234100303287	5,38520682120853	37,5559153809857	6,15548993669824e-06	0,000307908311833536	XM_005070345.4	reticulon 4 (Rtn4), transcript variant X4, mRNA
XM-005065528.3	7,84325127265875	5,42399951649052	37,5419678207731	6,17050547163694e-06	0,000308157986946878	XM_005065528.3	granzyme K (Gzmk), mRNA
XM-005070205.4	1,08449571176591	4,21491665074921	37,5391813329697	6,17351016548889e-06	0,000308157986946878	XM_005070205.4	TEN1 subunit of CST complex (Ten1), mRNA
XM-021222860.2	0,995654042076677	3,33102784961514	55,5178517792337	6,17722170705118e-06	0,000308157986946878	XM_021222860.2	ST3 beta-galactoside alpha-2,3-sialyltransferase 4 (St3gal4), transcript variant X1, mRNA
XM-005084141.4	0,805552135398135	2,8314962985775	55,3708281009887	6,2624341941499e-06	0,00031212695481745	XM_005084141.4	membrane bound O-acyltransferase domain containing 7 (Mboat7), transcript variant X1, mRNA
XR-005880913.1	1,24206343742967	0,541535906890972	55,3279071180354	6,28756727460517e-06	0,000313097038027769	XR_005880913.1	uncharacterized LOC110340218 (LOC110340218), transcript variant X3, ncRNA
XM-040728662.1	-0,599068147725392	5,47080644422115	37,4119242844155	6,3124687678609e-06	0,000314000368161404	XM_040728662.1	ubiquitin conjugating enzyme E2 H (Ube2h), transcript variant X1, mRNA
XM-021223918.2	0,636692310850362	3,25686994951491	55,277760850902	6,31707969410619e-06	0,000314000368161404	XM_021223918.2	upstream transcription factor 1 (Usf1), transcript variant X3, mRNA
XM-021232027.2	1,09849962533503	2,81455170764753	55,2536203427889	6,33134434996228e-06	0,000314349622986501	XM_021232027.2	aminopeptidase O (putative) (Aopep), transcript variant X3, mRNA
XM-005063632.4	1,48326883730172	0,434712516969367	37,3911399280927	6,33549055454106e-06	0,000314349622986501	XM_005063632.4	solute carrier family 35 member G1 (Slc35g1), mRNA
XM-040746516.1	1,33323898126827	3,33366238247196	44,5507947549294	6,34618991951593e-06	0,000314597838523651	XM_040746516.1	guanine deaminase (Gda), transcript variant X2, mRNA
XM-013125001.3	0,683227135610336	0,546640221794399	55,1722370822356	6,37971008397669e-06	0,00031597588311886	XM_013125001.3	F-box protein 34 (Fbxo34), transcript variant X5, mRNA
XM-040747938.1	-0,81852721764752	4,44822987753141	55,1567602433373	6,38895637067777e-06	0,000316150292665152	XM_040747938.1	AHNAK nucleoprotein (Ahnak), transcript variant X5, mRNA
XM-013117433.3	0,806471090413195	1,35793888799754	37,316196648338	6,41927421239524e-06	0,000317366158554445	XM_013117433.3	TLE family member 3, transcriptional corepressor (Tle3), transcript variant X5, mRNA
XM-040743888.1	-1,11383511218864	3,23129650305393	37,3051610341434	6,43171457266213e-06	0,000317428013384114	XM_040743888.1	sideroflexin 3 (Sfxn3), mRNA
XM-040734281.1	0,922085622170352	2,06688808929769	55,0850171849169	6,43202134899362e-06	0,000317428013384114	XM_040734281.1	Rho guanine nucleotide exchange factor 1 (Arhgef1), transcript variant X2, mRNA
XM-013121848.3	0,631660279816047	2,30822413277006	37,2983409911339	6,4394160559568e-06	0,000317509207387641	XM_013121848.3	POP4 homolog, ribonuclease P/MRP subunit (Pop4), mRNA
XM-021223030.2	-1,98294780723016	4,46101718890223	55,0509027286388	6,45261728260718e-06	0,000317844828185266	XM_021223030.2	inhibitor of DNA binding 1, HLH protein (Id1), transcript variant X1, mRNA
XM-013126506.3	0,615740663441823	3,24179043356625	55,0424473140616	6,45773390598053e-06	0,000317844828185266	XM_013126506.3	upstream transcription factor 1 (Usf1), transcript variant X2, mRNA
XM-013119679.3	-0,764841192108164	1,07504803701562	37,2616411421595	6,48103424061752e-06	0,000318707600092486	XM_013119679.3	ring finger protein 38 (Rnf38), transcript variant X1, mRNA
XM-013118910.3	2,36501851619144	0,374636813238487	54,9239627859406	6,52993016250386e-06	0,000320826390831062	XM_013118910.3	cilia and flagella associated protein 161 (Cfap161), transcript variant X1, mRNA
XM-005066363.4	-1,16352056647744	4,85423914870844	37,1961137277568	6,55608360941058e-06	0,000321825032218746	XM_005066363.4	small integral membrane protein 13 (Smim13), mRNA
XM-040750889.1	-1,97535586657947	1,25807530281157	44,2968316961145	6,56191291952762e-06	0,000321825114625216	XM_040750889.1	mucin 13, cell surface associated (Muc13), transcript variant X2, mRNA
XM-040755819.1	-0,994018424031943	1,85888650705727	54,8551376727044	6,57229751048396e-06	0,000322048409688524	XM_040755819.1	enoyl-CoA delta isomerase 2 (Eci2), transcript variant X2, mRNA
XM-040750231.1	1,05240336472685	-0,404780925719478	37,1688070968412	6,5876409614592e-06	0,000322302667239769	XM_040750231.1	UDP-GlcNAc:betaGal beta-1,3-N-acetylglucosaminyltransferase like 1 (B3gntl1), transcript variant X6, mRNA
XM-013121841.3	0,983126049853011	2,70343928584172	37,1674972600708	6,58915890398556e-06	0,000322302667239769	XM_013121841.3	chromosome unknown C19orf12 homolog (CUNH19orf12), transcript variant X1, mRNA
XM-040730737.1	-1,45952535267111	1,13385984275022	54,8133217444141	6,59819437339543e-06	0,000322384706960615	XM_040730737.1	lipin 1 (Lpin1), transcript variant X6, mRNA
XM-005077908.4	-1,39484611861052	4,19951620586102	37,1548993287248	6,60377811293053e-06	0,000322384706960615	XM_005077908.4	siah E3 ubiquitin protein ligase 2 (Siah2), mRNA
XM-013114974.3	-1,27132073770686	5,26194866412079	37,1509663766821	6,60834941835825e-06	0,000322384706960615	XM_013114974.3	CDV3 homolog (Cdv3), transcript variant X1, mRNA
XM-040752592.1	1,31231064574231	2,75096410834103	54,7420377355453	6,64261459202145e-06	0,000323770298525854	XM_040752592.1	toll like receptor 2 (Tlr2), transcript variant X2, mRNA
XM-040728739.1	0,594092527948952	2,49352607689375	37,1142646412843	6,65117695335124e-06	0,00032390176020447	XM_040728739.1	muskelin 1 (Mkln1), transcript variant X3, mRNA
XM-013120086.3	-1,30815062478019	1,81137316428317	54,7158211729958	6,65903853639377e-06	0,000323930364155944	XM_013120086.3	solute carrier family 25 member 33 (Slc25a33), transcript variant X2, mRNA
XM-040749575.1	0,816941720398315	1,44045727250476	37,1037560745512	6,66349582937042e-06	0,000323930364155944	XM_040749575.1	MUS81 structure-specific endonuclease subunit (Mus81), transcript variant X1, mRNA
XM-040734302.1	1,00219188653635	3,42683031626975	54,6818758138683	6,6803744412497e-06	0,000324465257821965	XM_040734302.1	plasminogen activator, urokinase receptor (Plaur), transcript variant X1, mRNA
XM-040734304.1	0,972360156285712	3,64460328985618	54,66195182898	6,69293435358728e-06	0,00032478963685633	XM_040734304.1	plasminogen activator, urokinase receptor (Plaur), transcript variant X3, mRNA
XM-040746190.1	2,77943923153424	1,34699912372975	54,645122450682	6,70356481235658e-06	0,000324802971255979	XM_040746190.1	solute carrier family 28 member 2 (Slc28a2), transcript variant X2, mRNA
XM-040735802.1	0,772239795928787	0,603238435534524	54,636538864727	6,70899427443328e-06	0,000324802971255979	XM_040735802.1	F-box protein 34 (Fbxo34), transcript variant X1, mRNA
XR-005874913.1	-1,99008499380163	2,19879579186474	54,6229359587643	6,71760911645237e-06	0,000324802971255979	XR_005874913.1	uncharacterized LOC121137624 (LOC121137624), ncRNA
XM-013113109.3	-0,936797027569407	1,2601985178751	37,0542183346738	6,72190761001741e-06	0,000324802971255979	XM_013113109.3	la-related protein 1B (LOC101831041), transcript variant X1, mRNA
XM-021226429.2	-0,920665608133065	0,997433501616821	37,0536197178893	6,72261690832942e-06	0,000324802971255979	XM_021226429.2	cytoplasmic polyadenylation element binding protein 2 (Cpeb2), transcript variant X1, mRNA
XM-005086072.4	-1,59423408556433	1,62364662407545	37,0446623348426	6,73324034348775e-06	0,000324938119363203	XM_005086072.4	nucleolar protein 4 like (Nol4l), transcript variant X1, mRNA
XM-005070002.4	0,734150234358469	1,49438449256742	37,0413426868899	6,73718214310567e-06	0,000324938119363203	XM_005070002.4	centrosomal protein 95 (Cep95), transcript variant X1, mRNA
XM-040753830.1	0,61510904432877	1,77019065293828	54,5601455299946	6,75754167733218e-06	0,000325398765351742	XM_040753830.1	phosphorylase kinase catalytic subunit gamma 2 (Phkg2), transcript variant X1, mRNA
XM-040732406.1	-0,618446927446432	3,19448767465014	37,0234117046909	6,75851774334435e-06	0,000325398765351742	XM_040732406.1	mitogen-activated protein kinase 14 (Mapk14), transcript variant X3, mRNA
XM-040747925.1	-0,793869938219302	4,41369533077068	54,5027195428538	6,79430406754288e-06	0,000326772179658938	XM_040747925.1	AHNAK nucleoprotein (Ahnak), transcript variant X2, mRNA
XR-005881816.1	-2,48001705657532	1,55169062968631	54,4956000277116	6,79887792315153e-06	0,000326772179658938	XR_005881816.1	hdc homolog, cell cycle regulator (Heca), transcript variant X2, misc_RNA
XR-002385005.2	-1,78578090168798	-0,710262321226884	54,4852295384443	6,80554672878212e-06	0,000326808271782838	XR_002385005.2	uncharacterized LOC110342842 (LOC110342842), transcript variant X2, ncRNA
XR-005879349.1	-1,99934033623443	1,579577051772	54,4705227872312	6,81501701805528e-06	0,000326978713992254	XR_005879349.1	uncharacterized LOC121142351 (LOC121142351), ncRNA
XM-005086307.4	-3,24246927109313	0,392231980853528	36,9707928054688	6,82155931564159e-06	0,000327008499693569	XM_005086307.4	creatine kinase, M-type (Ckm), mRNA
XM-021226432.2	-0,893332250382	0,973326177458411	36,935369750904	6,8643643677548e-06	0,000328775071851597	XM_021226432.2	cytoplasmic polyadenylation element binding protein 2 (Cpeb2), transcript variant X4, mRNA
XM-013124911.3	0,762432179964986	2,64280321851999	36,9044587731806	6,90195935927778e-06	0,000330289257934797	XM_013124911.3	Rab geranylgeranyltransferase subunit alpha (Rabggta), transcript variant X2, mRNA
XM-013117434.3	0,784134536896763	1,35253430541741	36,8933678010947	6,9155039348032e-06	0,000330650899823006	XM_013117434.3	TLE family member 3, transcriptional corepressor (Tle3), transcript variant X7, mRNA
XM-005066963.4	1,17878313794938	1,76453651300374	36,8779463663554	6,93438576333492e-06	0,00033126688528928	XM_005066963.4	SH3 domain binding protein 1 (Sh3bp1), transcript variant X2, mRNA
XM-021227141.2	0,699615190582856	1,4741017511902	36,8495005623749	6,96936394889662e-06	0,00033207912331576	XM_021227141.2	centrosomal protein 95 (Cep95), transcript variant X2, mRNA
XR-005878827.1	2,4599162399599	-0,659631569668228	36,842694123177	6,97776228418915e-06	0,00033207912331576	XR_005878827.1	uncharacterized LOC121141892 (LOC121141892), transcript variant X1, ncRNA
XM-040750124.1	1,31699226623778	0,310804921939049	54,2136840019282	6,98289837927751e-06	0,00033207912331576	XM_040750124.1	probable low-specificity L-threonine aldolase 2 (LOC101842867), transcript variant X6, mRNA
XM-021227358.2	-2,03631487467336	0,477733830391528	36,8353265484235	6,98686558585249e-06	0,00033207912331576	XM_021227358.2	SH3 and multiple ankyrin repeat domains 2 (Shank2), mRNA
XR-002385009.2	-1,83377700386095	-0,721471822076822	54,2049813659856	6,98867036149602e-06	0,00033207912331576	XR_002385009.2	uncharacterized LOC110342842 (LOC110342842), transcript variant X4, ncRNA
XM-040757740.1	-0,932839458025991	4,58365254221602	36,8332897687892	6,98938452272145e-06	0,00033207912331576	XM_040757740.1	CLPTM1 like (Clptm1l), transcript variant X2, mRNA
XM-005076656.4	-1,04989056845884	4,81645595365999	36,829978764515	6,99348146487449e-06	0,00033207912331576	XM_005076656.4	family with sequence similarity 102 member B (Fam102b), mRNA
XM-040730883.1	0,978499532210191	0,960742323869356	54,1530345907672	7,02323923814631e-06	0,000333205638906694	XM_040730883.1	NLR family CARD domain containing 4 (Nlrc4), transcript variant X3, mRNA
XM-040737937.1	0,98468624034732	0,822182854155525	54,1350033521337	7,03528481599556e-06	0,000333485190584306	XM_040737937.1	mediator complex subunit 16 (Med16), transcript variant X2, mRNA
XM-013115552.3	0,708920119572744	3,75965823553118	54,126148305519	7,04120911598763e-06	0,000333485190584306	XM_013115552.3	FGFR1 oncogene partner 2 (Fgfr1op2), transcript variant X1, mRNA
XM-005063560.4	2,30192812455738	-0,00988184728947018	36,7707815570464	7,06717956642852e-06	0,000334428384212895	XM_005063560.4	ATP binding cassette subfamily C member 2 (Abcc2), mRNA
XM-040754083.1	0,699643476436104	3,96669596461775	36,7502010344124	7,09300196001313e-06	0,000335362962534046	XM_040754083.1	DNA polymerase delta interacting protein 3 (Poldip3), transcript variant X1, mRNA
XM-040735107.1	0,831641868317162	4,32542944005082	36,7201042994302	7,13095205679368e-06	0,000336868859182527	XM_040735107.1	mitotic arrest deficient 2 like 2 (Mad2l2), transcript variant X2, mRNA
XM-040728924.1	0,896708738771733	0,284568920967578	53,9757298883335	7,14273380412395e-06	0,00033713703555465	XM_040728924.1	POC5 centriolar protein (Poc5), transcript variant X6, mRNA
XM-005086612.4	0,696841544657102	1,6890205322926	36,7056940666511	7,14920175532569e-06	0,0003371541569053	XM_005086612.4	distal membrane arm assembly component 2 (Dmac2), transcript variant X2, mRNA
XR-005878809.1	-1,95425981305499	0,83536164964677	53,9232820631762	7,17853222524048e-06	0,000338248518435734	XR_005878809.1	uncharacterized LOC121141881 (LOC121141881), transcript variant X2, ncRNA
XR-005869891.1	-1,79450463185607	2,2641137595454	36,6530467024891	7,21631603963713e-06	0,000339738991451766	XR_005869891.1	uncharacterized LOC121133139 (LOC121133139), ncRNA
XM-040740000.1	-0,612584258459862	3,0955860711838	53,8537735479283	7,22629688627034e-06	0,000339919096462856	XM_040740000.1	NEDD4 E3 ubiquitin protein ligase (Nedd4), transcript variant X3, mRNA
XM-040729336.1	1,9814873279799	1,27936870434964	53,8360848329549	7,23851099254756e-06	0,000340203856214848	XM_040729336.1	four and a half LIM domains 2 (Fhl2), transcript variant X2, mRNA
XM-005067125.4	-1,14341819765097	2,25898758154249	36,6285952920095	7,24772267934165e-06	0,000340347140513574	XM_005067125.4	solute carrier family 2 member 13 (Slc2a13), mRNA
XM-040749918.1	-2,18229129430379	-0,113759711405398	53,7885441472863	7,27145691019344e-06	0,00034117156874131	XM_040749918.1	tetratricopeptide repeat, ankyrin repeat and coiled-coil containing 2 (Tanc2), transcript variant X8, mRNA
XR-005881733.1	-1,87246806483417	-0,106920707205024	53,7777201008541	7,27898233376579e-06	0,000341234737181564	XR_005881733.1	uncharacterized LOC121144378 (LOC121144378), ncRNA
XM-040732497.1	-0,89318605917636	6,30034397372961	36,5967161771568	7,28889664595247e-06	0,000341409693279117	XM_040732497.1	mitochondrial carrier 1 (Mtch1), mRNA
XM-040755824.1	-0,969182174348865	1,78583174975042	53,7369905893115	7,30738068043932e-06	0,00034198541584456	XM_040755824.1	enoyl-CoA delta isomerase 2 (Eci2), transcript variant X6, mRNA
XM-040747470.1	1,21222485518786	2,97378608718344	36,5703310966245	7,32317002026669e-06	0,000342434158509067	XM_040747470.1	RasGEF domain family member 1B (Rasgef1b), transcript variant X2, mRNA
XM-040739124.1	-1,34514214922631	4,60616373616911	36,5425149348976	7,35949505512548e-06	0,00034359176356611	XM_040739124.1	monoglyceride lipase (Mgll), transcript variant X2, mRNA
XM-005071072.4	1,86856414468648	0,464334550750445	53,6614816319594	7,36036969974483e-06	0,00034359176356611	XM_005071072.4	RAB11 family interacting protein 5 (Rab11fip5), transcript variant X3, mRNA
XM-021225180.2	1,61425585891174	2,46525386662142	36,5310406632223	7,37453717209619e-06	0,000343962365533648	XM_021225180.2	programmed cell death 1 ligand 2 (Pdcd1lg2), mRNA
XM-040736162.1	1,40327505091414	2,25551828555105	53,5655326850093	7,42834747947675e-06	0,000346179798486602	XM_040736162.1	fms related receptor tyrosine kinase 3 ligand (Flt3lg), transcript variant X5, mRNA
XR-005879506.1	-3,93677038228955	1,70341776700359	53,5197542667415	7,46103716359002e-06	0,000347410047489119	XR_005879506.1	uncharacterized LOC121142462 (LOC121142462), transcript variant X1, ncRNA
XM-040728223.1	2,83214077007865	-0,229148344245416	37,7735940721556	7,47401333503958e-06	0,000347721071958067	XM_040728223.1	TPD52 like 1 (Tpd52l1), transcript variant X2, mRNA
XM-013125085.3	1,1379717374266	3,74754286747024	36,4387017105279	7,49683116059383e-06	0,000348489060616695	XM_013125085.3	heterogeneous nuclear ribonucleoprotein A2/B1 (Hnrnpa2b1), transcript variant X5, mRNA
XM-005087391.4	1,80791513642778	4,03102125817161	36,41887849468	7,52337593348511e-06	0,00034890637845746	XM_005087391.4	DExH-box helicase 58 (Dhx58), mRNA
XM-005063768.4	1,40463306698951	3,57706333857345	37,7332637781841	7,52483065532293e-06	0,00034890637845746	XM_005063768.4	guanine deaminase (Gda), transcript variant X1, mRNA
XM-040755823.1	-0,991340355773935	1,85129090608887	53,4246402301308	7,52949211490636e-06	0,00034890637845746	XM_040755823.1	enoyl-CoA delta isomerase 2 (Eci2), transcript variant X5, mRNA
XM-040732907.1	1,8616338756845	1,33402915622978	36,4131391162995	7,53108074607585e-06	0,00034890637845746	XM_040732907.1	MYB proto-oncogene like 2 (Mybl2), mRNA
XM-013112850.3	0,636950123517202	2,30909404488498	53,3772746780663	7,56385359167571e-06	0,000350130972964543	XM_013112850.3	CDC like kinase 3 (Clk3), transcript variant X3, mRNA
XM-005076348.4	0,803351735282082	4,35225523446942	36,3663073189268	7,59427644405476e-06	0,000351200002259207	XM_005076348.4	ACD shelterin complex subunit and telomerase recruitment factor (Acd), transcript variant X2, mRNA
XM-040735803.1	0,68380130133384	0,545296746445187	53,321605280686	7,60447207724459e-06	0,000351200002259207	XM_040735803.1	F-box protein 34 (Fbxo34), transcript variant X3, mRNA
XM-040730634.1	-0,641914099210787	2,05458737652149	36,3576473202054	7,60602641427661e-06	0,000351200002259207	XM_040730634.1	PHD finger protein 20 like 1 (Phf20l1), transcript variant X8, mRNA
XM-040739781.1	2,14912661398195	1,67797916255273	53,2881837637319	7,62897930584667e-06	0,000351837812161445	XM_040739781.1	cysteine and serine rich nuclear protein 1 (Csrnp1), transcript variant X3, mRNA
XM-040755088.1	-0,910235524783428	1,93672268805805	53,2792428874003	7,63555098119336e-06	0,000351837812161445	XM_040755088.1	UHRF1 binding protein 1 like (Uhrf1bp1l), transcript variant X3, mRNA
XM-021226430.2	-0,89207372797576	0,987457531820925	36,3334581672218	7,63895293317348e-06	0,000351837812161445	XM_021226430.2	cytoplasmic polyadenylation element binding protein 2 (Cpeb2), transcript variant X2, mRNA
XM-013125754.3	-0,756726491349341	6,29716937890629	36,3188867530583	7,65886360609985e-06	0,000352283864901231	XM_013125754.3	purine rich element binding protein B (Purb), mRNA
XR-005880533.1	1,93578699879555	-0,516033264503733	53,2441670166646	7,66139580157863e-06	0,000352283864901231	XR_005880533.1	uncharacterized LOC121143317 (LOC121143317), ncRNA
XM-040737938.1	0,910596863400894	0,780586101340376	53,1759699696106	7,71193640949849e-06	0,000354312792244713	XM_040737938.1	mediator complex subunit 16 (Med16), transcript variant X3, mRNA
XM-040751962.1	-2,22773395410084	1,11953390848427	53,1273400289961	7,74821235207228e-06	0,000355683523633283	XM_040751962.1	TLC domain containing 4 (Tlcd4), transcript variant X3, mRNA
XM-021232073.2	-1,33262106404896	2,76861234782505	53,1171773918221	7,75581826461529e-06	0,000355736966648767	XM_021232073.2	dpy-19 like C-mannosyltransferase 1 (Dpy19l1), transcript variant X3, mRNA
XM-040728546.1	2,75376437609606	1,77054282824586	36,2400611482458	7,76757048400542e-06	0,000355980342247897	XM_040728546.1	maltase-glucoamylase (Mgam), mRNA
XR-005878828.1	2,75069193128283	-1,55548576159906	53,0873636486684	7,77818150250567e-06	0,000356171057458021	XR_005878828.1	uncharacterized LOC121141892 (LOC121141892), transcript variant X2, ncRNA
XM-005081327.4	0,849085295984515	3,74565613815652	36,1830547798037	7,84724797478545e-06	0,000359035975277176	XM_005081327.4	zinc finger protein 414 (Znf414), mRNA
XM-040737506.1	-0,856863106962473	3,11886086481103	52,947687898852	7,88395404491893e-06	0,000360416786570035	XM_040737506.1	casein kinase 1 gamma 2 (Csnk1g2), transcript variant X3, mRNA
XM-040739422.1	-0,78616245119207	3,76084273145507	52,9380182594603	7,8913381841388e-06	0,00036045596350776	XM_040739422.1	potassium channel modulatory factor 1 (Kcmf1), transcript variant X2, mRNA
XM-013112191.3	-0,878998927678466	5,03192007568706	36,1444288699539	7,90174779038629e-06	0,0003606331570052	XM_013112191.3	AKT serine/threonine kinase 1 (Akt1), transcript variant X2, mRNA
XM-040755822.1	-0,988377521305651	1,84750197212544	52,8376202061607	7,96848266988133e-06	0,000363378601950063	XM_040755822.1	enoyl-CoA delta isomerase 2 (Eci2), transcript variant X4, mRNA
XM-040738465.1	-1,87511333597875	2,30305348436915	52,8226035547765	7,98009636850513e-06	0,000363486156160272	XM_040738465.1	transmembrane protein 121B (Tmem121b), mRNA
XM-021224174.2	1,25770652824533	0,0823517086613882	52,8175549948655	7,98400527709708e-06	0,000363486156160272	XM_021224174.2	A-kinase anchoring protein 7 (Akap7), transcript variant X6, mRNA
XM-013119859.3	1,89592860494598	-1,20613671826641	52,8061419991101	7,99285012216772e-06	0,000363589089906582	XM_013119859.3	dystrobrevin beta (Dtnb), transcript variant X3, mRNA
XM-021234084.2	-1,18215102153452	0,651750666562517	52,7527938872066	8,03434500014855e-06	0,000365175858673418	XM_021234084.2	glycoprotein alpha-galactosyltransferase 1 (inactive) (Ggta1), transcript variant X3, mRNA
XM-040735350.1	-2,43609137256254	1,22077110106467	52,7388038453927	8,04526799678755e-06	0,000365371611722529	XM_040735350.1	myosin light chain kinase 3 (Mylk3), transcript variant X1, mRNA
XM-005082108.4	0,67395774701386	3,28335359400543	36,0368895445804	8,05569550514915e-06	0,000365544559224615	XM_005082108.4	RNA binding motif protein 18 (Rbm18), transcript variant X1, mRNA
XM-005081298.4	-1,23891008971709	3,86646572323792	52,695901463417	8,07887251650288e-06	0,000366295283950209	XM_005081298.4	40S ribosomal protein S7 (LOC101835445), mRNA
XM-040728935.1	-1,10124617093232	3,6129737182521	52,6328457001415	8,12855894521879e-06	0,000368245725341069	XM_040728935.1	calpastatin (Cast), transcript variant X4, mRNA
XM-013123340.3	1,07969683878359	1,26748683567476	35,9711239912423	8,15147181899834e-06	0,000368745246339463	XM_013123340.3	TNF receptor associated factor 2 (Traf2), transcript variant X2, mRNA
XM-021226339.2	-0,703689950919599	2,02172950626015	35,9701226597089	8,15293976858766e-06	0,000368745246339463	XM_021226339.2	protein tyrosine phosphatase receptor type A (Ptpra), transcript variant X5, mRNA
XM-005080628.4	1,64298596815584	3,22242457119391	35,9498338805449	8,18274601251496e-06	0,00036979047937408	XM_005080628.4	VPS37B subunit of ESCRT-I (Vps37b), mRNA
XM-013120064.3	-1,1493966432842	4,461541202683	52,5241935638667	8,21500895113683e-06	0,000370944934029093	XM_013120064.3	SKI proto-oncogene (Ski), transcript variant X2, mRNA
XM-013123670.3	-0,830174295826474	2,23528146270424	35,9063593353321	8,24702030760556e-06	0,000372086151525498	XM_013123670.3	protein phosphatase 1 regulatory subunit 12C (Ppp1r12c), transcript variant X1, mRNA
XM-040755059.1	1,8649367937834	-0,36944593907126	52,4147969655331	8,30313152378164e-06	0,000374311947158626	XM_040755059.1	endogenous retrovirus group K member 19 Env polyprotein (LOC121143316), transcript variant X2, mRNA
XM-040732307.1	-1,12596890469795	3,20650277182771	52,3813427279259	8,33029878383597e-06	0,000375230358922151	XM_040732307.1	1-acylglycerol-3-phosphate O-acyltransferase 3 (Agpat3), transcript variant X4, mRNA
XM-040755887.1	-2,43007997962009	0,53590254536648	52,3641737608049	8,344281288179e-06	0,000375553862965279	XM_040755887.1	transmembrane protein 170B (Tmem170b), transcript variant X2, mRNA
XM-040740748.1	-1,40398852641657	1,37583006631318	52,3265340853299	8,37503070428906e-06	0,000376314154938067	XM_040740748.1	exostosin like glycosyltransferase 3 (Extl3), transcript variant X2, mRNA
XM-005072034.4	-1,24085884194966	5,24613785299997	35,8160838657629	8,38227434146127e-06	0,000376314154938067	XM_005072034.4	CDV3 homolog (Cdv3), transcript variant X2, mRNA
XM-040751961.1	-2,22773524332052	1,10993787712881	52,301876868266	8,39524552520097e-06	0,000376314154938067	XM_040751961.1	TLC domain containing 4 (Tlcd4), transcript variant X2, mRNA
XM-040751964.1	-2,22773524332052	1,10993787712881	52,301876868266	8,39524552520097e-06	0,000376314154938067	XM_040751964.1	TLC domain containing 4 (Tlcd4), transcript variant X5, mRNA
XM-040751965.1	-2,22773524332052	1,10993787712881	52,301876868266	8,39524552520097e-06	0,000376314154938067	XM_040751965.1	TLC domain containing 4 (Tlcd4), transcript variant X6, mRNA
XM-040757739.1	-0,928992454299011	4,63153665602745	35,7883339257371	8,42434093036359e-06	0,00037686980112774	XM_040757739.1	CLPTM1 like (Clptm1l), transcript variant X1, mRNA
XM-040732304.1	-1,14610267338285	3,26304804725107	52,2574962885398	8,43177313083185e-06	0,00037686980112774	XM_040732304.1	1-acylglycerol-3-phosphate O-acyltransferase 3 (Agpat3), transcript variant X1, mRNA
XM-040744673.1	-0,944655473315922	1,37515860853947	52,2537603435004	8,43485642518723e-06	0,00037686980112774	XM_040744673.1	ATPase phospholipid transporting 11C (Atp11c), transcript variant X6, mRNA
XM-005085229.4	0,712457223409247	4,20150393552635	35,781366813492	8,4349390517508e-06	0,00037686980112774	XM_005085229.4	ELL associated factor 1 (Eaf1), mRNA
XM-040746848.1	1,08234494999376	2,26855121175124	52,1990389334003	8,48016861383041e-06	0,000378400291196041	XM_040746848.1	leupaxin (Lpxn), transcript variant X2, mRNA
XR-005879508.1	-3,79224234473162	1,43734198949333	52,189934996342	8,48773453661385e-06	0,000378400291196041	XR_005879508.1	uncharacterized LOC121142462 (LOC121142462), transcript variant X3, ncRNA
XR-005874933.1	2,20883909222068	-0,0873212142200895	52,1819499278263	8,49437706341743e-06	0,000378400291196041	XR_005874933.1	uncharacterized LOC121137643 (LOC121137643), ncRNA
XM-013121420.3	1,04550290090224	4,36638208814964	35,7410207107701	8,49660222155386e-06	0,000378400291196041	XM_013121420.3	DENN domain containing 1C (Dennd1c), mRNA
XM-040752109.1	1,2867872636259	1,4405383125647	52,1045513857685	8,55907619390302e-06	0,000380732129273628	XM_040752109.1	Mov10 RISC complex RNA helicase (Mov10), transcript variant X2, mRNA
XM-021232441.2	1,8871476776174	-1,21004921189989	52,1001768947817	8,56274997388538e-06	0,000380732129273628	XM_021232441.2	dystrobrevin beta (Dtnb), transcript variant X4, mRNA
XM-040739782.1	1,98397689729095	1,86015575042556	52,062745952886	8,59426014326178e-06	0,000381622065843778	XM_040739782.1	cysteine and serine rich nuclear protein 1 (Csrnp1), transcript variant X4, mRNA
XM-040734427.1	2,05731486941766	3,87433362080252	35,6762837143203	8,59658572196254e-06	0,000381622065843778	XM_040734427.1	BCL3 transcription coactivator (Bcl3), mRNA
XM-005070576.4	-0,868760950386094	9,42927384404558	35,6667417603207	8,61143237156446e-06	0,00038197408938737	XM_005070576.4	eukaryotic translation elongation factor 1 beta 2 (Eef1b2), mRNA
XM-040751963.1	-2,27245209859449	1,14366373112511	52,0068309589593	8,64158166834054e-06	0,00038300377692812	XM_040751963.1	TLC domain containing 4 (Tlcd4), transcript variant X4, mRNA
XM-005067219.4	1,22890297898578	1,70203793539132	35,6282750953773	8,67157165231471e-06	0,000384024757760567	XM_005067219.4	formin like 3 (Fmnl3), transcript variant X1, mRNA
XM-013120535.3	1,60198502673834	2,28566902652098	35,6216842955532	8,68192224090382e-06	0,000384175059159994	XM_013120535.3	glycerol kinase (Gk), transcript variant X4, mRNA
XM-013119770.3	0,589264400037062	2,22672615485101	51,9347738599923	8,70301123372884e-06	0,000384724242889438	XM_013119770.3	mediator complex subunit 13L (Med13l), transcript variant X1, mRNA
XM-040732306.1	-1,10788152344372	3,22206883085521	51,9286369640035	8,70826639888088e-06	0,000384724242889438	XM_040732306.1	1-acylglycerol-3-phosphate O-acyltransferase 3 (Agpat3), transcript variant X3, mRNA
XM-040747933.1	-0,782387279391545	4,42362421601384	51,8868328488284	8,74416240134504e-06	0,000385673585493934	XM_040747933.1	AHNAK nucleoprotein (Ahnak), transcript variant X4, mRNA
XM-005075356.3	1,96717866532617	1,40364479327535	35,5821486317024	8,7442984181409e-06	0,000385673585493934	XM_005075356.3	four and a half LIM domains 2 (Fhl2), transcript variant X1, mRNA
XM-040746770.1	0,802185485070321	2,6527597713582	51,8792334063851	8,75070626220301e-06	0,000385673585493934	XM_040746770.1	EWS RNA binding protein 1 (Ewsr1), transcript variant X4, mRNA
XM-040744851.1	-1,10981174063901	3,15112670859532	35,5558460597275	8,7860704608733e-06	0,000386923409195588	XM_040744851.1	RAP2A, member of RAS oncogene family (Rap2a), transcript variant X1, mRNA
XM-040737959.1	-1,31506672500221	5,12521234063725	35,5513978988722	8,79315649345011e-06	0,000386926911708597	XM_040737959.1	cell division cycle 34, ubiqiutin conjugating enzyme (Cdc34), transcript variant X1, mRNA
XM-040741837.1	0,757276138644918	6,04460421490247	35,5407619402121	8,81012543348368e-06	0,000387311554445183	XM_040741837.1	nucleophosmin-like (LOC121138874), mRNA
XM-040739588.1	3,44004589689234	1,8626359728963	35,5371322220334	8,81592466930311e-06	0,000387311554445183	XM_040739588.1	C-X-C motif chemokine receptor 6 (Cxcr6), transcript variant X1, mRNA
XM-040736783.1	1,02974868487546	9,00514929056084	35,5247826801048	8,83568723137611e-06	0,000387871217540154	XM_040736783.1	calreticulin (Calr), mRNA
XM-040729462.1	-0,943882610275273	0,841498300495002	51,7625317723975	8,85191523656642e-06	0,000388274953950869	XM_040729462.1	dystonin (Dst), transcript variant X17, mRNA
XM-040738151.1	-1,00179318387828	3,1682755187772	35,510177997002	8,859121758548e-06	0,000388282650788932	XM_040738151.1	transmembrane protein 245 (Tmem245), transcript variant X3, mRNA
XM-005070702.4	1,1587402825074	5,05429074140269	35,5043934307947	8,86842257689417e-06	0,00038838205264584	XM_005070702.4	phosphofructokinase, liver type (Pfkl), transcript variant X1, mRNA
XM-040732305.1	-1,10788148475225	3,22301474493093	51,7181998808355	8,89071756809354e-06	0,000389049910444055	XM_040732305.1	1-acylglycerol-3-phosphate O-acyltransferase 3 (Agpat3), transcript variant X2, mRNA
XM-040746344.1	-1,21056566019766	5,02512139737224	51,6897777915384	8,91569842222053e-06	0,00038977608403332	XM_040746344.1	glycerophosphocholine phosphodiesterase 1 (Gpcpd1), transcript variant X2, mRNA
XM-040728920.1	0,909615306320289	0,295767867673925	51,683271345408	8,92142854950957e-06	0,00038977608403332	XM_040728920.1	POC5 centriolar protein (Poc5), transcript variant X2, mRNA
XM-040735933.1	0,564822290461651	3,64115572492137	35,4671062657125	8,92863470480864e-06	0,000389782547777354	XM_040735933.1	ecdysoneless cell cycle regulator (Ecd), mRNA
XM-040755336.1	0,532571199053501	7,70785383462121	35,4498273781143	8,95668992390745e-06	0,000390698455258977	XM_040755336.1	kinesin family member 5B (Kif5b), mRNA
XM-040733381.1	-0,893323225689202	1,75589842333898	35,4333552693316	8,98352582410381e-06	0,000391559771199928	XM_040733381.1	ecotropic viral integration site 5 (Evi5), transcript variant X4, mRNA
XM-040739322.1	-1,45330714537916	0,252935647871342	51,5965734913905	8,99819152463219e-06	0,000391651854799518	XM_040739322.1	zinc finger protein 664 (LOC101827620), transcript variant X1, mRNA
XM-013118393.3	1,53870099521763	0,479866117583583	35,4198646489726	9,0055704847338e-06	0,000391651854799518	XM_013118393.3	cell division cycle associated 7 (Cdca7), transcript variant X5, mRNA
XM-040730117.1	0,725266801368324	2,24388517582932	35,419043232009	9,00691466745235e-06	0,000391651854799518	XM_040730117.1	dynamin 2 (Dnm2), transcript variant X1, mRNA
XM-040755794.1	1,010151170506	4,00756573274061	51,5383964246305	9,05013192320686e-06	0,00039322146760596	XM_040755794.1	serpin B6 (LOC110340235), transcript variant X2, mRNA
XM-013120984.3	0,780236324296384	2,65972291557177	35,380540663347	9,07017020000614e-06	0,0003937822949097	XM_013120984.3	nicotinamide nucleotide adenylyltransferase 3 (Nmnat3), transcript variant X1, mRNA
XM-040753855.1	2,20252195437385	-0,255364939911729	51,503689777676	9,08128370691178e-06	0,000393955075750586	XM_040753855.1	peripherin (Prph), transcript variant X4, mRNA
XM-040731532.1	0,645817729413476	3,77240059734785	35,3561201906631	9,11054445189429e-06	0,000394914212567826	XM_040731532.1	mediator complex subunit 13L (Med13l), transcript variant X4, mRNA
XM-005077913.4	2,50679042992124	4,01937993191441	35,3264821993232	9,15981151790114e-06	0,000396460151510003	XM_005077913.4	purinergic receptor P2Y13 (P2ry13), mRNA
XM-040735590.1	0,570879537446991	5,09062166518744	35,321711605813	9,16776909250921e-06	0,000396460151510003	XM_040735590.1	F-box and WD repeat domain containing 2 (Fbxw2), mRNA
XM-040753231.1	-0,655912860828709	4,59166553753179	35,3183310215387	9,17341268603572e-06	0,000396460151510003	XM_040753231.1	cullin 3 (Cul3), transcript variant X1, mRNA
XM-040746772.1	0,790386328242775	2,65256024460682	51,3883700281777	9,18568934506445e-06	0,000396460151510003	XM_040746772.1	EWS RNA binding protein 1 (Ewsr1), transcript variant X6, mRNA
XM-040746774.1	0,790386328242775	2,65256024460682	51,3883700281777	9,18568934506445e-06	0,000396460151510003	XM_040746774.1	EWS RNA binding protein 1 (Ewsr1), transcript variant X8, mRNA
XM-005069403.4	-1,27347452694325	5,98782710194852	35,3069992964256	9,19235801279459e-06	0,000396460151510003	XM_005069403.4	sterol-C5-desaturase (Sc5d), mRNA
XM-040749912.1	-2,05756230904021	-0,326472092828096	51,3765571882336	9,19646266268857e-06	0,000396460151510003	XM_040749912.1	tetratricopeptide repeat, ankyrin repeat and coiled-coil containing 2 (Tanc2), transcript variant X2, mRNA
XM-005069432.4	-0,676391900282198	10,833266707543	35,2964018576475	9,21011478749533e-06	0,00039657202362242	XM_005069432.4	ribosomal protein S25 (Rps25), mRNA
XM-021230380.2	2,90573200819661	0,372934682907351	35,2880792271339	9,22408650145407e-06	0,00039657202362242	XM_021230380.2	5-hydroxytryptamine receptor 7 (Htr7), transcript variant X3, mRNA
XM-005079547.4	0,646899257293585	5,39345528682215	35,2828104571568	9,23294360430984e-06	0,00039657202362242	XM_005079547.4	syntaxin 12 (Stx12), mRNA
XR-005874132.1	-2,06732171777166	0,987327244062528	51,3315532704269	9,23764087775634e-06	0,00039657202362242	XR_005874132.1	uncharacterized LOC106021693 (LOC106021693), transcript variant X2, ncRNA
XM-013114938.3	1,2017257859778	0,854208967389384	51,3225283161593	9,2459243811379e-06	0,00039657202362242	XM_013114938.3	MAPK interacting serine/threonine kinase 1 (Mknk1), transcript variant X3, mRNA
XM-040738216.1	0,839018395857548	1,83587367957719	51,3219304485708	9,24647343501092e-06	0,00039657202362242	XM_040738216.1	quiescin sulfhydryl oxidase 1 (Qsox1), transcript variant X2, mRNA
XR-005875977.1	-1,25374042016017	0,472435087905515	35,2730799854754	9,24932577186871e-06	0,00039657202362242	XR_005875977.1	uncharacterized LOC121139123 (LOC121139123), ncRNA
XR-005869770.1	1,35905006468694	4,63983254268436	35,2609543410824	9,26978536023365e-06	0,000397140905146271	XR_005869770.1	uncharacterized LOC121133033 (LOC121133033), ncRNA
XM-005082436.4	0,756427337272322	5,31699267360938	35,2481853574	9,29138447274837e-06	0,000397757686917098	XM_005082436.4	glutamyl-prolyl-tRNA synthetase 1 (Eprs1), transcript variant X2, mRNA
XM-040754232.1	-1,78573550667085	0,986298174623299	41,6832493885211	9,337198479546e-06	0,000399402505141371	XM_040754232.1	keratin, type II cytoskeletal 3 (LOC101840337), mRNA
XM-005073148.4	0,826270853247848	1,58093901596365	35,2170575282533	9,34427127051014e-06	0,000399402505141371	XM_005073148.4	cyclin dependent kinase 10 (Cdk10), transcript variant X2, mRNA
XM-040730633.1	-0,638229921926061	2,07996589756478	35,2024005621218	9,3692887462394e-06	0,000400162104966995	XM_040730633.1	PHD finger protein 20 like 1 (Phf20l1), transcript variant X7, mRNA
XM-005069117.4	1,4100892721808	4,17914553052208	35,1885175361221	9,39305340831404e-06	0,000400867064467337	XM_005069117.4	sorting nexin 24 (Snx24), transcript variant X1, mRNA
XR-005877387.1	1,27267754659074	4,97916987313028	35,1804404713571	9,40691016419378e-06	0,000400985946345251	XR_005877387.1	uncharacterized LOC106021011 (LOC106021011), transcript variant X2, ncRNA
XM-005085890.4	-1,32307412303625	6,07480608998553	35,175868038083	9,4147644872019e-06	0,000400985946345251	XM_005085890.4	iduronate 2-sulfatase (Ids), mRNA
XM-040746266.1	1,0268031687674	1,45190113339697	51,1375479538172	9,4176222731021e-06	0,000400985946345251	XM_040746266.1	BCL2 like 11 (Bcl2l11), transcript variant X1, mRNA
XM-040728383.1	1,45773796633793	0,319327602201041	35,169663711926	9,42543358145406e-06	0,000401009356010955	XM_040728383.1	uronyl 2-sulfotransferase (Ust), transcript variant X1, mRNA
XM-021234082.2	-1,10178775485595	0,653504461247029	51,1147565559984	9,439032203953e-06	0,000401278763996228	XM_021234082.2	glycoprotein alpha-galactosyltransferase 1 (inactive) (Ggta1), transcript variant X1, mRNA
XM-021223211.2	1,28872753167716	3,02328988213412	35,1467807728785	9,46489912400877e-06	0,000401942587639239	XM_021223211.2	RNA polymerase I subunit G (Polr1g), mRNA
XM-040739338.1	-1,97564646317336	0,443266034187285	51,0827399083078	9,4692037251675e-06	0,000401942587639239	XM_040739338.1	polymeric immunoglobulin receptor (Pigr), transcript variant X3, mRNA
XR-002385007.2	-1,71598142732625	-0,721614705706359	51,0531329872203	9,49720407189479e-06	0,000402821503583962	XR_002385007.2	uncharacterized LOC110342842 (LOC110342842), transcript variant X3, ncRNA
XR-005874806.1	-2,27039327813014	-0,0391470337373537	51,0012702875557	9,54648451772897e-06	0,000404600967772114	XR_005874806.1	uncharacterized LOC121137530 (LOC121137530), ncRNA
XR-005871604.1	2,42513886025048	0,865868177791735	50,9873260656856	9,55978505031579e-06	0,000404853964431472	XR_005871604.1	uncharacterized LOC110341714 (LOC110341714), ncRNA
XM-021232522.2	0,827554033821301	3,34277803181287	50,9515468226294	9,59401119576339e-06	0,000405992087566925	XM_021232522.2	mitotic arrest deficient 2 like 2 (Mad2l2), transcript variant X1, mRNA
XM-040755927.1	-1,05719180275556	0,451387967339283	50,9303521412923	9,61435295203814e-06	0,000406541368624314	XM_040755927.1	kinesin family member 13A (Kif13a), transcript variant X5, mRNA
XM-040745533.1	-0,798010928819667	0,54715647863724	50,8867393741862	9,65636836514008e-06	0,000408005575054702	XM_040745533.1	ubiquitin protein ligase E3 component n-recognin 3 (Ubr3), transcript variant X3, mRNA
XM-040731410.1	-0,728506793171918	2,93834700061577	35,0307602135075	9,66782404693016e-06	0,000408177305174061	XM_040731410.1	general transcription factor IIi (Gtf2i), transcript variant X1, mRNA
XM-040745485.1	-2,2831422091405	5,71884951016425	35,0232851466449	9,68106198518407e-06	0,000408423962620172	XM_040745485.1	polypeptide N-acetylgalactosaminyltransferase 3 (Galnt3), mRNA
XM-040747472.1	1,18667068524455	2,98713029285103	35,0144134997934	9,69679916340941e-06	0,000408639601720595	XM_040747472.1	RasGEF domain family member 1B (Rasgef1b), transcript variant X3, mRNA
XM-040728445.1	1,43567082402929	0,284348877728991	35,0120633695152	9,70097272663515e-06	0,000408639601720595	XM_040728445.1	asparagine synthetase (glutamine-hydrolyzing) (Asns), transcript variant X1, mRNA
XM-040739937.1	0,905501123881338	0,94733912307384	50,8041286135911	9,73653913462658e-06	0,000409825180770288	XM_040739937.1	RAB27A, member RAS oncogene family (Rab27a), transcript variant X2, mRNA
XM-040749921.1	-2,14391035325882	0,426408573446165	50,7776755127812	9,76237406302376e-06	0,000410599653660643	XM_040749921.1	tetratricopeptide repeat, ankyrin repeat and coiled-coil containing 2 (Tanc2), transcript variant X11, mRNA
XR-005880745.1	-1,27516119304974	1,41303154500413	50,6389997703937	9,89911831667926e-06	0,000416034178021534	XR_005880745.1	RNA exonuclease 5 (Rexo5), transcript variant X2, misc_RNA
XM-040755825.1	-0,958667738194777	1,77574394261869	50,5740219251732	9,96395542075768e-06	0,000418440664757355	XM_040755825.1	enoyl-CoA delta isomerase 2 (Eci2), transcript variant X7, mRNA
XM-040757866.1	1,59383261448793	0,751128384516292	34,847719110669	9,99780669892675e-06	0,000419261498757919	XM_040757866.1	TATA-box binding protein associated factor 4b (Taf4b), transcript variant X1, mRNA
XM-013123995.3	-1,15684630101708	1,18096469044915	34,84724072837	9,99868524308596e-06	0,000419261498757919	XM_013123995.3	APC regulator of WNT signaling pathway (Apc), transcript variant X8, mRNA
XM-005073549.4	0,83692377783562	0,289361958543857	50,5210085829597	1,00172193268652e-05	0,000419719969732019	XM_005073549.4	zinc finger protein 513 (Znf513), transcript variant X2, mRNA
XM-013120790.3	0,74683927690651	2,20146825404306	34,8328822061139	1,00250942284592e-05	0,000419731466013972	XM_013120790.3	serrate, RNA effector molecule (Srrt), transcript variant X3, mRNA
XM-040745682.1	0,60596539331346	4,94790264971713	34,8241650613177	1,00411648395692e-05	0,000420085823560886	XM_040745682.1	CWC22 spliceosome associated protein homolog (Cwc22), transcript variant X1, mRNA
XM-040748322.1	1,93507026720003	4,97045241688465	50,4850894251219	1,00534961293942e-05	0,000420283323428968	XM_040748322.1	phospholipase A and acyltransferase 3 (LOC101830643), transcript variant X2, mRNA
XM-040752936.1	-0,97343934415562	7,24310019213348	34,8107424436559	1,00659659255075e-05	0,000420486310340566	XM_040752936.1	VAMP associated protein A (Vapa), mRNA
XM-005077259.4	-0,769514618658784	3,45797246867252	34,8057912121842	1,0075131424404e-05	0,000420551064082606	XM_005077259.4	protein phosphatase, Mg2+/Mn2+ dependent 1B (Ppm1b), transcript variant X1, mRNA
XM-040757938.1	0,755012299869518	3,65954271454483	34,8000140023166	1,00858375856065e-05	0,000420679980987563	XM_040757938.1	microtubule associated protein RP/EB family member 2 (Mapre2), transcript variant X3, mRNA
XM-040754171.1	1,15134517205739	1,23009920984758	50,4215466644801	1,01180458150477e-05	0,000421704877049202	XM_040754171.1	SH3 domain binding protein 1 (Sh3bp1), transcript variant X3, mRNA
XM-040747958.1	-0,628860687684995	4,05063802807685	50,4016778043599	1,01383281804681e-05	0,000422231550104201	XM_040747958.1	AHNAK nucleoprotein (Ahnak), transcript variant X9, mRNA
XM-040754173.1	1,16072425591826	1,22178041387054	50,3805135041414	1,01599848830778e-05	0,000422649843044723	XM_040754173.1	SH3 domain binding protein 1 (Sh3bp1), transcript variant X4, mRNA
XM-040744845.1	1,38697111263517	3,48416852910593	50,3769089180053	1,01636786825183e-05	0,000422649843044723	XM_040744845.1	interferon induced with helicase C domain 1 (Ifih1), transcript variant X2, mRNA
XM-040758011.1	0,931600183056043	1,71147611629913	34,7473642147577	1,01839874998375e-05	0,000423175715343134	XM_040758011.1	WD repeat domain 33 (Wdr33), transcript variant X4, mRNA
XM-040736293.1	0,66064263534572	2,94599186663846	50,3416945333467	1,0199846754464e-05	0,000423516042983848	XM_040736293.1	poly(U) binding splicing factor 60 (Puf60), transcript variant X3, mRNA
XM-013114939.3	1,24433231660062	0,598665755330569	50,322140554592	1,02199948133181e-05	0,000424033804335596	XM_013114939.3	MAPK interacting serine/threonine kinase 1 (Mknk1), transcript variant X5, mRNA
XM-040730882.1	0,972629650243574	0,95769915392304	50,286319083952	1,02570245710718e-05	0,000425184243496932	XM_040730882.1	NLR family CARD domain containing 4 (Nlrc4), transcript variant X2, mRNA
XM-040752716.1	-2,22801741710277	0,464706358222683	50,2732259178454	1,02705982344559e-05	0,000425184243496932	XM_040752716.1	septin 3 (Septin3), transcript variant X3, mRNA
XM-040754520.1	0,784166225231261	3,5394126460919	34,7012500510275	1,02708203104612e-05	0,000425184243496932	XM_040754520.1	mitofusin 1 (Mfn1), transcript variant X1, mRNA
XM-040746576.1	-0,790312868972373	2,9225890888892	34,6872853428988	1,02972767906842e-05	0,000425960159916661	XM_040746576.1	carnosine N-methyltransferase 1 (Carnmt1), transcript variant X1, mRNA
XM-040730935.1	0,544232235387911	5,07575544321909	34,6647534853545	1,03401227026024e-05	0,000427412377341704	XM_040730935.1	protein LSM12 homolog (LOC121133824), mRNA
XM-021223956.2	0,789268200670896	3,62407738645705	50,1817133844223	1,03660535209623e-05	0,000428163754406599	XM_021223956.2	DET1 and DDB1 associated 1 (Dda1), transcript variant X3, mRNA
XM-005077737.4	0,584150786700817	4,37057035735514	34,646953939664	1,0374108942642e-05	0,00042817622739048	XM_005077737.4	RNA binding motif protein, X-linked-like-1 (LOC101831331), transcript variant X1, mRNA
XM-040739123.1	-1,35667085999688	4,65065688535187	34,6332818615923	1,04002979850259e-05	0,000428936561557183	XM_040739123.1	monoglyceride lipase (Mgll), transcript variant X1, mRNA
XM-013117349.3	2,86118692862494	-0,0278541988024324	34,6231569779628	1,04197393666219e-05	0,00042941767670323	XM_013117349.3	5-hydroxytryptamine receptor 7 (Htr7), transcript variant X1, mRNA
XM-040729584.1	-0,85091569809069	2,86078281315719	34,6160368245152	1,04334352153127e-05	0,000429661466316502	XM_040729584.1	cyclin and CBS domain divalent metal cation transport mediator 4 (Cnnm4), mRNA
XM-040749646.1	-1,73844537945661	1,4365430139407	56,3246421734287	1,05246538504442e-05	0,000433014277657938	XM_040749646.1	RNA binding motif protein 26 (Rbm26), transcript variant X17, mRNA
XM-013114099.3	-1,27904825717717	0,907677972130313	50,02629954946	1,05305333712627e-05	0,000433014277657938	XM_013114099.3	transcription factor 7 like 2 (Tcf7l2), transcript variant X15, mRNA
XM-040739843.1	1,40083023571254	0,21429853375271	50,0065173194449	1,05516862007445e-05	0,000433561249069879	XM_040739843.1	kinesin family member 23 (Kif23), transcript variant X10, mRNA
XM-040750143.1	1,09008929236566	0,0190262951068415	34,5085552380805	1,06426121974861e-05	0,000436972205199981	XM_040750143.1	caspase recruitment domain family member 14 (Card14), transcript variant X1, mRNA
XM-040729681.1	0,605191756835916	2,32037374769796	49,912554989713	1,06528347083466e-05	0,000437066971718971	XM_040729681.1	CDC like kinase 3 (Clk3), transcript variant X2, mRNA
XM-040743398.1	-3,03246346077353	-0,60372749600073	49,896831340265	1,06698706205963e-05	0,000437440931812778	XM_040743398.1	uncharacterized LOC121139541 (LOC121139541), mRNA
XR-001196897.3	-2,05994616195025	0,977822920725904	49,8857866406627	1,06818559995509e-05	0,000437607430058752	XR_001196897.3	uncharacterized LOC106021693 (LOC106021693), transcript variant X1, ncRNA
XM-005078362.4	-0,852909896893552	3,35392001520058	34,4813607887448	1,06962680787991e-05	0,000437752530772911	XM_005078362.4	G protein-coupled receptor kinase 6 (Grk6), transcript variant X1, mRNA
XM-013111367.3	1,14782694004722	1,273845206896	49,8679437895344	1,07012515671344e-05	0,000437752530772911	XM_013111367.3	SH3 domain binding protein 1 (Sh3bp1), transcript variant X1, mRNA
XM-040740420.1	1,30106179789119	1,19998624590721	34,4742101362216	1,07104261761547e-05	0,000437803534531435	XM_040740420.1	enhancer of zeste 2 polycomb repressive complex 2 subunit (Ezh2), transcript variant X6, mRNA
XM-005081710.4	-2,55514490510654	-0,414122022397654	34,4452071889083	1,0768063718873e-05	0,000439833987286276	XM_005081710.4	coiled-coil domain containing 78 (Ccdc78), transcript variant X1, mRNA
XR-005874133.1	-2,05449820481457	0,976829239014293	49,7903191056238	1,07861085510809e-05	0,000440245423965184	XR_005874133.1	uncharacterized LOC106021693 (LOC106021693), transcript variant X3, ncRNA
XM-040741227.1	1,49551874340098	2,1908494443221	49,7652063889397	1,08137280823281e-05	0,000441046764858556	XM_040741227.1	GTPase IMAP family member 7-like (LOC121138543), mRNA
XM-013113903.3	-2,35471743415995	0,956650546332617	49,7373803105316	1,08444277742095e-05	0,000441972457123944	XM_013113903.3	collagen type XVIII alpha 1 chain (Col18a1), transcript variant X4, mRNA
XM-040735491.1	0,849181250103882	1,28380595956855	34,4026806960176	1,08531966817326e-05	0,000442003638312686	XM_040735491.1	alkB homolog 6 (Alkbh6), transcript variant X4, mRNA
XM-013111357.3	1,22785702511795	1,47271350101266	34,392985763603	1,0872708610866e-05	0,000442471967816112	XM_013111357.3	formin like 3 (Fmnl3), transcript variant X3, mRNA
XR-005871721.1	0,993991738127034	1,14108260573413	49,7042229795963	1,08811414895491e-05	0,000442489070411533	XR_005871721.1	small nucleolar RNA SNORA48 (LOC121134629), ncRNA
XM-005079219.4	0,675473194468975	5,58503783201786	34,3802719824977	1,08983549587532e-05	0,000442620639603243	XM_005079219.4	stromal cell derived factor 4 (Sdf4), transcript variant X2, mRNA
XM-005074493.4	0,713073363848113	3,2113277337841	34,3792561986121	1,09004068857817e-05	0,000442620639603243	XM_005074493.4	negative elongation factor complex member C/D (Nelfcd), transcript variant X1, mRNA
XM-005071241.4	1,05436116324401	2,99567293537954	34,3664041373129	1,09264054682796e-05	0,000443069161830703	XM_005071241.4	minichromosome maintenance complex component 2 (Mcm2), mRNA
XM-021230325.2	-2,69831698363593	0,718247117292431	49,6625411881869	1,09274988847859e-05	0,000443069161830703	XM_021230325.2	BEN domain containing 6 (Bend6), transcript variant X2, mRNA
XM-013126042.3	-0,675401601501377	1,44864013418653	49,63746789523	1,09554951823158e-05	0,000443878404950996	XM_013126042.3	zinc finger protein 775 (Znf775), transcript variant X2, mRNA
XM-040749979.1	-1,72562845985	3,28208807145658	34,3324301203993	1,09954621501832e-05	0,000445171115675744	XM_040749979.1	chromosome unknown C17orf58 homolog (CUNH17orf58), transcript variant X2, mRNA
XM-040730630.1	-0,661736587265914	2,00572333666393	34,3209496554644	1,10189065157738e-05	0,000445793475038164	XM_040730630.1	PHD finger protein 20 like 1 (Phf20l1), transcript variant X4, mRNA
XM-005083449.4	-0,588974584228399	4,1656778964542	34,3122997721966	1,10366069756602e-05	0,000446182711291257	XM_005083449.4	cyclin Y (Ccny), transcript variant X1, mRNA
XM-040741210.1	-2,31392071955156	4,2029663408828	49,5143187226482	1,10942156333398e-05	0,000448183587516868	XM_040741210.1	transmembrane protein 176B (Tmem176b), transcript variant X3, mRNA
XM-005075377.4	0,741560517711008	4,17140576107463	34,2688116354256	1,1126074697961e-05	0,000448904222802026	XM_005075377.4	CCR4-NOT transcription complex subunit 11 (Cnot11), mRNA
XM-005071027.4	-2,76980213590891	4,99136664861509	35,451896082401	1,11331653519774e-05	0,000448904222802026	XM_005071027.4	olfactomedin 4 (Olfm4), mRNA
XM-005075417.3	-2,75497726347543	0,807043712998572	35,444088936748	1,11484254449571e-05	0,000448904222802026	XM_005075417.3	BEN domain containing 6 (Bend6), transcript variant X1, mRNA
XM-005080401.4	1,72808015298912	4,92156725801865	34,2515127937846	1,11618857713877e-05	0,000448904222802026	XM_005080401.4	serpin family E member 1 (Serpine1), mRNA
XR-005870887.1	1,95203874675437	0,245768549485752	49,4521291349984	1,11650429774851e-05	0,000448904222802026	XR_005870887.1	uncharacterized LOC121133867 (LOC121133867), ncRNA
XM-040746776.1	0,777409056627707	2,68142395432597	49,4455847759767	1,11725267904474e-05	0,000448904222802026	XM_040746776.1	EWS RNA binding protein 1 (Ewsr1), transcript variant X10, mRNA
XM-040756128.1	1,03347277306937	2,76112640521698	49,4435314660903	1,11748760566138e-05	0,000448904222802026	XM_040756128.1	aminopeptidase O (putative) (Aopep), transcript variant X2, mRNA
XM-040737243.1	-1,0277901808915	-0,0274296528158018	49,4416018230734	1,11770843537735e-05	0,000448904222802026	XM_040737243.1	membrane associated ring-CH-type finger 8 (Marchf8), transcript variant X11, mRNA
XM-040741208.1	-2,32377608577024	4,2255930533212	49,3768318884323	1,12515022704833e-05	0,000450880751493667	XM_040741208.1	transmembrane protein 176B (Tmem176b), transcript variant X1, mRNA
XR-005871896.1	-3,13541652199264	3,6396382086179	49,3700926666635	1,12592783396896e-05	0,000450880751493667	XR_005871896.1	uncharacterized LOC121134728 (LOC121134728), ncRNA
XM-005081084.4	0,847993996518198	0,894766827248439	34,2026405731848	1,12637476510284e-05	0,000450880751493667	XM_005081084.4	zinc finger and BTB domain containing 17 (Zbtb17), transcript variant X3, mRNA
XM-021225567.2	0,951642992439213	0,495909311394424	49,3633020352228	1,12671200394984e-05	0,000450880751493667	XM_021225567.2	polypeptide N-acetylgalactosaminyltransferase 6 (Galnt6), transcript variant X4, mRNA
XM-040753788.1	0,951642992439213	0,495909311394424	49,3633020352228	1,12671200394984e-05	0,000450880751493667	XM_040753788.1	polypeptide N-acetylgalactosaminyltransferase 6 (Galnt6), transcript variant X3, mRNA
XM-040750986.1	-1,79828641069057	-0,185193673794418	49,3509398193056	1,12814119894762e-05	0,000451125775312697	XM_040750986.1	ATPase 13A3 (Atp13a3), transcript variant X4, mRNA
XM-013117432.3	0,804025073003628	0,871622128161598	49,29991149986	1,13406289722015e-05	0,00045316562544201	XM_013117432.3	TLE family member 3, transcriptional corepressor (Tle3), transcript variant X4, mRNA
XM-013110805.3	-1,43833674943245	3,34610065665106	49,2674707446212	1,13784632228582e-05	0,000454277978547704	XM_013110805.3	solute carrier family 7 member 2 (Slc7a2), transcript variant X1, mRNA
XM-021234317.2	-2,01288033621799	0,60389430802638	34,1451357602481	1,13849181933584e-05	0,000454277978547704	XM_021234317.2	neuregulin 2 (Nrg2), mRNA
XM-013119553.3	1,22435161506476	-0,102999427884145	34,1310326271736	1,14148546934999e-05	0,000455143635807825	XM_013119553.3	FA complementation group G (Fancg), transcript variant X1, mRNA
XM-013115718.3	0,48015410332586	2,42653677212424	34,1135976878075	1,14519837481443e-05	0,000456227381889574	XM_013115718.3	kelch domain containing 4 (Klhdc4), transcript variant X2, mRNA
XM-040737505.1	-0,837251000749669	3,10248397160386	49,1992056657702	1,14585574873395e-05	0,000456227381889574	XM_040737505.1	casein kinase 1 gamma 2 (Csnk1g2), transcript variant X2, mRNA
XM-040753147.1	-0,750365462123704	5,94187441612166	34,0868515101353	1,15092012119726e-05	0,000457735323450059	XM_040753147.1	calcium binding protein 39 (Cab39), mRNA
XM-040746775.1	0,789215214045841	2,68129537623188	49,1531123784844	1,1513008189775e-05	0,000457735323450059	XM_040746775.1	EWS RNA binding protein 1 (Ewsr1), transcript variant X9, mRNA
XR-005871467.1	-1,23086507441738	-0,571497024739677	49,1433441101334	1,15245861359498e-05	0,000457866003432871	XR_005871467.1	translation initiation factor IF-2-like (LOC121134392), transcript variant X5, misc_RNA
XM-013112166.3	2,79131965948157	7,10071253446967	34,0506165790604	1,15872217527418e-05	0,000459758442903622	XM_013112166.3	interferon alpha-inducible protein 27-like protein 2 (LOC121132726), mRNA
XM-040728921.1	0,909195733768939	0,271669921717386	49,0753766482951	1,16055205962562e-05	0,000459758442903622	XM_040728921.1	POC5 centriolar protein (Poc5), transcript variant X3, mRNA
XM-040728922.1	0,909195733768939	0,271669921717386	49,0753766482951	1,16055205962562e-05	0,000459758442903622	XM_040728922.1	POC5 centriolar protein (Poc5), transcript variant X4, mRNA
XM-040728923.1	0,909195733768939	0,271669921717386	49,0753766482951	1,16055205962562e-05	0,000459758442903622	XM_040728923.1	POC5 centriolar protein (Poc5), transcript variant X5, mRNA
XM-040749771.1	1,7733369819473	2,98084471555103	49,0634684856193	1,16197684645863e-05	0,000459840080109795	XM_040749771.1	transmembrane protein 106A (Tmem106a), transcript variant X1, mRNA
XM-040741209.1	-2,30530833428757	4,20463772792392	49,059738936782	1,16242349672837e-05	0,000459840080109795	XM_040741209.1	transmembrane protein 176B (Tmem176b), transcript variant X2, mRNA
XM-013121646.3	1,04018144267251	3,65844559297984	49,0395064075425	1,16485001819385e-05	0,000460470131744717	XM_013121646.3	nuclear factor, erythroid 2 like 2 (Nfe2l2), transcript variant X2, mRNA
XR-005877429.1	-1,83101848343586	2,53576337211121	49,0150311056304	1,16779324634544e-05	0,000461303392247359	XR_005877429.1	uncharacterized LOC106021029 (LOC106021029), ncRNA
XM-013126775.3	-3,01325349853423	-0,406600825146779	48,9963626102192	1,1700439936168e-05	0,000461862112247994	XM_013126775.3	coiled-coil domain containing 170 (Ccdc170), transcript variant X4, mRNA
XM-040749841.1	0,823453432850586	4,26776144549914	48,9655592538857	1,17376878759725e-05	0,000463001482330503	XM_040749841.1	LSM12 homolog (Lsm12), mRNA
XM-013117430.3	0,7995700569451	0,873492718408094	48,9269014085288	1,17846285593686e-05	0,000464441006049198	XM_013117430.3	TLE family member 3, transcriptional corepressor (Tle3), transcript variant X3, mRNA
XM-005087951.4	-1,4795650510532	6,32499053840621	33,9572315948134	1,17910019281648e-05	0,000464441006049198	XM_005087951.4	ubiquitin conjugating enzyme E2 M (Ube2m), mRNA
XM-040747942.1	-0,624326475809079	4,03688710993751	48,8908796535426	1,18285645989631e-05	0,00046558848995947	XM_040747942.1	AHNAK nucleoprotein (Ahnak), transcript variant X6, mRNA
XM-013116346.3	-1,53386070639539	2,83614861165422	48,8553668260123	1,18720661623382e-05	0,000466651231841621	XM_013116346.3	StAR related lipid transfer domain containing 10 (Stard10), transcript variant X2, mRNA
XM-013114178.3	-0,99664299492121	1,91864482807543	48,8550423208727	1,18724645215391e-05	0,000466651231841621	XM_013114178.3	IQ motif and Sec7 domain ArfGEF 1 (Iqsec1), transcript variant X3, mRNA
XM-040742221.1	1,30541226680899	4,05642151727856	33,9061613420049	1,19041160959159e-05	0,000467343202733249	XM_040742221.1	membrane associated ring-CH-type finger 1 (Marchf1), transcript variant X1, mRNA
XM-013117436.3	0,78660280754347	0,867453088258903	48,8269616629368	1,19069948979734e-05	0,000467343202733249	XM_013117436.3	TLE family member 3, transcriptional corepressor (Tle3), transcript variant X12, mRNA
XM-005080386.4	1,23390377762994	1,31726154614923	33,890382291961	1,19393065368058e-05	0,000468278596724832	XM_005080386.4	SH2B adaptor protein 2 (Sh2b2), transcript variant X1, mRNA
XM-040743727.1	1,31936885192094	0,982649102056705	48,7870684179811	1,19562517255531e-05	0,000468481814622317	XM_040743727.1	C-type lectin domain containing 7A (Clec7a), transcript variant X3, mRNA
XM-040741379.1	1,88937142778207	1,11169734997857	33,8804777023412	1,19614544150635e-05	0,000468481814622317	XM_040741379.1	carbonic anhydrase 13 (Ca13), transcript variant X5, mRNA
XM-005073982.4	-0,604968137099224	10,7399663083875	33,8484234352289	1,20334431862918e-05	0,000470967304408064	XM_005073982.4	ribosomal protein S3 (Rps3), mRNA
XM-040753854.1	3,00673701772963	0,464317413538227	48,7155396582664	1,20451630230334e-05	0,000471092126617563	XM_040753854.1	peripherin (Prph), transcript variant X3, mRNA
XM-040730425.1	-2,1362652950184	0,872938704223734	48,6441949024413	1,21346111562728e-05	0,000474023991375593	XM_040730425.1	collagen type XIV alpha 1 chain (Col14a1), transcript variant X3, mRNA
XM-040749014.1	1,11370489258445	4,57168200094755	48,6420644784835	1,21372939990781e-05	0,000474023991375593	XM_040749014.1	C-X-C motif chemokine ligand 16 (Cxcl16), transcript variant X2, mRNA
XM-040755800.1	-3,76663507464751	-1,10488605653277	48,5984448189968	1,21923759173665e-05	0,000475838705060527	XM_040755800.1	solute carrier family 22 member 23 (Slc22a23), transcript variant X5, mRNA
XM-005070606.4	0,85580368420259	2,28278621597425	33,7690035425949	1,2213876909207e-05	0,000476320347765368	XM_005070606.4	caspase 8 (Casp8), transcript variant X1, mRNA
XM-013117682.3	-0,701692287041159	2,16228436033367	48,5751054600913	1,22219674920963e-05	0,000476320347765368	XM_013117682.3	nuclear factor, erythroid 2 like 1 (Nfe2l1), transcript variant X3, mRNA
XM-021232445.2	1,8871442258747	-1,21143155685008	48,5468703890112	1,22578777761706e-05	0,000477382963548128	XM_021232445.2	dystrobrevin beta (Dtnb), transcript variant X7, mRNA
XM-021233884.2	0,969046395240154	2,08348467850908	48,5115409808812	1,23029835354246e-05	0,000478740723665202	XM_021233884.2	chromosome unknown C19orf12 homolog (CUNH19orf12), transcript variant X3, mRNA
XM-040731443.1	2,69719308333548	3,80990764291758	48,5059967448071	1,23100794510464e-05	0,000478740723665202	XM_040731443.1	2'-5'-oligoadenylate synthase-like protein 1 (LOC101822825), transcript variant X2, mRNA
XM-021233077.2	2,03887092982482	-1,32053630640511	48,4776557186116	1,23464266606535e-05	0,000479816372911985	XM_021233077.2	SH2 domain containing 2A (Sh2d2a), transcript variant X1, mRNA
XM-040756997.1	0,707588814576807	5,05305967644947	33,6933770566317	1,23884721017829e-05	0,000481111802636328	XM_040756997.1	pre-mRNA processing factor 38A (Prpf38a), mRNA
XM-040746301.1	-0,7509709773854	1,23510076328047	33,6856255767983	1,2406522673971e-05	0,000481474215142218	XM_040746301.1	dynein axonemal assembly factor 9 (Dnaaf9), transcript variant X1, mRNA
XR-005873233.1	-3,03237628950467	0,768159723184417	33,6767095771157	1,2427320932657e-05	0,000481942676393994	XR_005873233.1	uncharacterized LOC121136106 (LOC121136106), transcript variant X3, ncRNA
XM-040755231.1	0,973466001519829	2,73419852652875	48,403869095988	1,24416435666096e-05	0,000482159525840314	XM_040755231.1	methyltransferase like 9 (Mettl9), transcript variant X6, mRNA
XM-040755230.1	0,973466001293057	2,73415180818955	48,3666941529537	1,24899382621859e-05	0,000483691690456489	XM_040755230.1	methyltransferase like 9 (Mettl9), transcript variant X5, mRNA
XM-040746223.1	0,703925030155635	0,513242729599496	48,3325626831716	1,25344708594243e-05	0,000485071518436734	XM_040746223.1	GA binding protein transcription factor subunit beta 1 (Gabpb1), transcript variant X3, mRNA
XM-021231738.2	1,22574878058453	2,92742883055857	33,6273603421327	1,25431357440181e-05	0,000485071518436734	XM_021231738.2	major facilitator superfamily domain containing 1 (Mfsd1), transcript variant X3, mRNA
XM-040742131.1	0,800198844018621	3,62330505301385	48,2884032543716	1,25923611258364e-05	0,000486352427640607	XM_040742131.1	DET1 and DDB1 associated 1 (Dda1), transcript variant X1, mRNA
XM-040745531.1	-0,805450598532028	1,16484405547971	33,6058997301857	1,25938717138575e-05	0,000486352427640607	XM_040745531.1	ubiquitin protein ligase E3 component n-recognin 3 (Ubr3), transcript variant X1, mRNA
XM-013114182.3	-0,998466714388989	0,763450126003834	48,2187006371786	1,26843697926274e-05	0,000489504987720516	XM_013114182.3	IQ motif and Sec7 domain ArfGEF 1 (Iqsec1), transcript variant X8, mRNA
XM-040739842.1	1,23646809726291	-0,128296482065874	48,2004578346319	1,27085793243771e-05	0,000490096776961873	XM_040739842.1	kinesin family member 23 (Kif23), transcript variant X9, mRNA
XM-040728271.1	0,822960222836756	0,368508214843276	48,0684983346262	1,28853055922849e-05	0,000496565328700866	XM_040728271.1	erythrocyte membrane protein band 4.1 like 2 (Epb41l2), transcript variant X20, mRNA
XM-021231712.2	2,26940529246485	0,451526708860686	33,4743222680386	1,29099362930717e-05	0,000497167588457875	XM_021231712.2	purinergic receptor P2Y14 (P2ry14), transcript variant X1, mRNA
XM-040737278.1	-1,0368804856902	1,88986426487266	48,038086295464	1,29264383570806e-05	0,000497456189429559	XM_040737278.1	IQ motif and Sec7 domain ArfGEF 1 (Iqsec1), transcript variant X2, mRNA
XR-005878319.1	-0,724484663834689	0,949944288586318	33,459800143131	1,29453533484185e-05	0,000497837181972885	XR_005878319.1	golgi SNAP receptor complex member 1 (Gosr1), transcript variant X2, misc_RNA
XR-005873751.1	-2,97955749225529	-1,09128663984724	48,0163580356823	1,2955919547967e-05	0,000497896799663834	XR_005873751.1	casein kinase 1 gamma 2 (Csnk1g2), transcript variant X4, misc_RNA
XM-013114975.3	-1,22401977868528	5,1841392245168	33,4455905676598	1,29801120025824e-05	0,000498256797945961	XM_013114975.3	CDV3 homolog (Cdv3), transcript variant X4, mRNA
XM-021233885.2	0,977402769635482	2,03751842684002	47,9962058412666	1,29833321064073e-05	0,000498256797945961	XM_021233885.2	chromosome unknown C19orf12 homolog (CUNH19orf12), transcript variant X6, mRNA
NM-001281691.1	-0,990683148307959	4,86515229513465	33,4271846236303	1,30252888327213e-05	0,000499519826734862	NM_001281691.1	cyclin dependent kinase 2 associated protein 1 (Cdk2ap1), mRNA
XM-021233886.2	0,971995763118361	2,03603213293353	47,954146692973	1,30407614014019e-05	0,000499652116208096	XM_021233886.2	chromosome unknown C19orf12 homolog (CUNH19orf12), transcript variant X5, mRNA
XM-013111393.3	0,930474984445188	0,501850242928485	47,949712037425	1,30468338326104e-05	0,000499652116208096	XM_013111393.3	polypeptide N-acetylgalactosaminyltransferase 6 (Galnt6), transcript variant X5, mRNA
XM-040751796.1	2,21123336687153	7,47408925455417	33,3944837440406	1,31059809304693e-05	0,000501569432366068	XM_040751796.1	interferon-induced transmembrane protein 2 (LOC121132778), mRNA
XM-040728914.1	-0,678695481376906	5,17226072923198	33,3272300026724	1,32736753794343e-05	0,00050763535259964	XM_040728914.1	angiogenic factor with G-patch and FHA domains 1 (Aggf1), mRNA
XM-013123111.3	-0,567780812950402	3,81159800239727	33,3161493834009	1,33015310705252e-05	0,000508348617189399	XM_013123111.3	ankyrin repeat domain 13C (Ankrd13c), mRNA
XR-005879728.1	1,31056065120637	0,882229056214193	47,7444151594418	1,33315771598406e-05	0,000509131263504896	XR_005879728.1	uncharacterized LOC121142695 (LOC121142695), ncRNA
XR-005875187.1	-2,95099092888754	0,262121484355174	47,738100866196	1,33404486870126e-05	0,000509131263504896	XR_005875187.1	uncharacterized LOC121137918 (LOC121137918), ncRNA
XM-013110998.3	-1,23517488581136	1,24147018574128	33,2873755566518	1,33741677668493e-05	0,000509795959622416	XM_013110998.3	retinoic acid receptor gamma (Rarg), transcript variant X1, mRNA
XM-040728265.1	0,763516728300823	0,308752988687556	47,7126133639537	1,33763281452427e-05	0,000509795959622416	XM_040728265.1	erythrocyte membrane protein band 4.1 like 2 (Epb41l2), transcript variant X14, mRNA
XM-005063990.4	0,825298612566819	2,35475058870195	47,6682304732143	1,34390749199769e-05	0,000511834119572967	XM_005063990.4	signal-induced proliferation-associated 1 (Sipa1), transcript variant X3, mRNA
XM-021235099.2	-1,34947932021195	4,79825935976697	33,2564545066632	1,34527134125337e-05	0,000512000444861309	XM_021235099.2	cytoskeleton associated protein 4 (Ckap4), mRNA
XM-005072751.4	0,733939437602926	4,2115265519891	33,2468252062094	1,34772776451058e-05	0,000512534589966346	XM_005072751.4	MYC associated factor X (Max), transcript variant X1, mRNA
XM-021234222.2	-1,55355071936191	1,56548839285026	33,2436806881659	1,34853099960362e-05	0,000512534589966346	XM_021234222.2	anoctamin 10 (Ano10), transcript variant X3, mRNA
XM-005064448.4	1,80453957773499	3,16085495702701	33,2232828958584	1,35375425900447e-05	0,000514020711852277	XM_005064448.4	interleukin 21 receptor (Il21r), mRNA
XM-005076143.4	0,869645227762359	3,21843755600313	33,2181124016756	1,35508181227923e-05	0,000514020711852277	XM_005076143.4	chromosome unknown C4orf46 homolog (CUNH4orf46), mRNA
XM-040743021.1	-1,22577271106161	0,786156144009547	33,2111317986132	1,35687640173269e-05	0,000514020711852277	XM_040743021.1	chromosome unknown C14orf28 homolog (CUNH14orf28), transcript variant X2, mRNA
XM-040740749.1	-1,44730775428243	1,53423841248714	47,5720302342297	1,35762558008293e-05	0,000514020711852277	XM_040740749.1	exostosin like glycosyltransferase 3 (Extl3), transcript variant X3, mRNA
XM-040752717.1	-2,2129669619648	0,464794284481801	47,5650670268762	1,35862482234854e-05	0,000514020711852277	XM_040752717.1	septin 3 (Septin3), transcript variant X4, mRNA
XM-040739014.1	-0,938731139222152	4,45714654361624	33,2026599389543	1,35905789220847e-05	0,000514020711852277	XM_040739014.1	required for meiotic nuclear division 5 homolog A (Rmnd5a), transcript variant X1, mRNA
XM-040742987.1	-0,782387282091206	1,46876796077981	47,5591724341865	1,35947138244092e-05	0,000514020711852277	XM_040742987.1	MAX interactor 1, dimerization protein (Mxi1), transcript variant X5, mRNA
XM-005073786.4	-2,8512990184591	1,03426432232733	44,0440913927425	1,3598874764888e-05	0,000514020711852277	XM_005073786.4	Purkinje cell protein 4 (Pcp4), mRNA
XM-040730567.1	0,889380326478702	0,721514615879709	47,5281710919022	1,36393377609278e-05	0,000515124696547446	XM_040730567.1	DNA replication and sister chromatid cohesion 1 (Dscc1), transcript variant X2, mRNA
XM-021234563.2	-1,05171268561368	-0,150560882086886	47,5171978361345	1,36551736125285e-05	0,000515124696547446	XM_021234563.2	REST corepressor 3 (Rcor3), transcript variant X5, mRNA
XM-013113575.3	0,81268258066937	7,15332114025893	47,5165803214148	1,36560654017359e-05	0,000515124696547446	XM_013113575.3	pleckstrin (Plek), transcript variant X1, mRNA
XM-040746230.1	0,763318510094673	1,25084477760591	33,1660838862521	1,36852071563863e-05	0,000515848993873431	XM_040746230.1	GA binding protein transcription factor subunit beta 1 (Gabpb1), transcript variant X9, mRNA
XM-040744427.1	0,752405002529272	1,04727767270634	33,1627191548625	1,36939487363909e-05	0,000515848993873431	XM_040744427.1	zinc finger DHHC-type palmitoyltransferase 16 (Zdhhc16), transcript variant X1, mRNA
XM-040740696.1	3,48498737305474	1,72961377578451	47,426713312456	1,3786571586903e-05	0,000518984069062801	XM_040740696.1	granzyme C-like (LOC101844567), mRNA
XM-013117670.3	-1,07573886739697	1,05467873768278	47,4026613551988	1,38217454434166e-05	0,0005199537264082	XM_013117670.3	target of myb1 like 1 membrane trafficking protein (Tom1l1), transcript variant X1, mRNA
XM-040734245.1	2,42221304944788	-0,898231514528957	47,3821379224269	1,38518415469583e-05	0,000520731176030785	XM_040734245.1	trichohyalin-like (LOC121135461), mRNA
XM-005077738.4	0,58011842180543	3,27545909500535	47,3717751804497	1,38670666483128e-05	0,000520948903800289	XM_005077738.4	RNA binding motif protein, X-linked-like-1 (LOC101831331), transcript variant X2, mRNA
XM-005076003.4	-0,657157559666043	4,92935848647454	33,0923468808774	1,38781961452846e-05	0,000521012579148332	XM_005076003.4	dynein light chain LC8-type 2 (Dynll2), transcript variant X1, mRNA
XM-040756034.1	-0,859715078260268	3,90425714289984	33,0825684349542	1,39040137570859e-05	0,000521627211767194	XM_040756034.1	G protein-coupled receptor kinase 6 (Grk6), transcript variant X3, mRNA
XM-013114047.3	0,711448785945168	1,6023591882155	47,3334997367462	1,39234701816358e-05	0,00052200252363249	XM_013114047.3	cell cycle and apoptosis regulator 2 (Ccar2), transcript variant X2, mRNA
XM-040742492.1	-1,28824323414986	0,878267528859061	47,3243673874911	1,39369671407669e-05	0,000522154052497769	XM_040742492.1	transcription factor 7 like 2 (Tcf7l2), transcript variant X5, mRNA
XM-021225035.2	0,873270702415367	0,0561311633294934	47,2951006932816	1,39803236764517e-05	0,000523396208956556	XM_021225035.2	membrane bound O-acyltransferase domain containing 1 (Mboat1), transcript variant X2, mRNA
XM-040751614.1	-1,82023163064464	2,08960337801906	47,2892045788737	1,39890772928415e-05	0,000523396208956556	XM_040751614.1	specifically androgen-regulated gene protein-like (LOC121142290), mRNA
XM-040736732.1	1,2261532410704	3,0291419293956	33,0415556325553	1,40128771754835e-05	0,000523817350773034	XM_040736732.1	DDB1 and CUL4 associated factor 15 (Dcaf15), transcript variant X1, mRNA
XM-040757937.1	0,75002625600844	3,66124711186663	33,0391454175022	1,40193040062752e-05	0,000523817350773034	XM_040757937.1	microtubule associated protein RP/EB family member 2 (Mapre2), transcript variant X2, mRNA
XR-005874882.1	-0,772285513744581	4,00842606749074	47,2624999258199	1,4028803894487e-05	0,000523817894705309	XR_005874882.1	uncharacterized LOC121137586 (LOC121137586), ncRNA
XM-040747955.1	-0,776858001242197	4,43001369828446	47,2393951448856	1,40632809397864e-05	0,000524750423391056	XM_040747955.1	AHNAK nucleoprotein (Ahnak), transcript variant X8, mRNA
XR-005874495.1	-1,38369729634974	0,186202445835886	47,1952303001579	1,41294580109974e-05	0,000526863733422905	XR_005874495.1	zinc finger protein 664 (LOC101827620), transcript variant X2, misc_RNA
XM-040740196.1	2,25797404809478	1,79757737764198	32,979469343678	1,41794724412309e-05	0,000528371920441656	XM_040740196.1	phospholipid scramblase 2 (LOC101829278), transcript variant X4, mRNA
XM-040728925.1	0,915850537960717	0,231525707533652	47,1416994211457	1,42101545099811e-05	0,000529158174416183	XM_040728925.1	POC5 centriolar protein (Poc5), transcript variant X7, mRNA
XM-013117683.3	-0,774371860942923	2,12326424096334	47,1207768773921	1,424184008471e-05	0,000529980712155005	XM_013117683.3	nuclear factor, erythroid 2 like 1 (Nfe2l1), transcript variant X2, mRNA
XM-005066681.4	0,776262409715652	4,6351830596529	32,9475516329505	1,42659668619977e-05	0,000530521046455868	XM_005066681.4	RWD domain containing 4 (Rwdd4), transcript variant X1, mRNA
XM-005085152.4	-1,93032012421625	3,46771777127519	32,940265655387	1,42857928312627e-05	0,000530900823225876	XM_005085152.4	glyoxalase domain containing 5 (Glod5), mRNA
XM-040758087.1	0,792499274281454	1,22395580232085	47,059695850689	1,43348129175596e-05	0,00053215079603738	XM_040758087.1	cell division cycle 25C (Cdc25c), transcript variant X2, mRNA
XM-005063989.4	0,82400828605876	2,35655141849443	47,0571519642483	1,43387002843623e-05	0,00053215079603738	XM_005063989.4	signal-induced proliferation-associated 1 (Sipa1), transcript variant X1, mRNA
XM-005085622.4	1,63849408473579	3,25221452139686	32,9068905162762	1,4377000010151e-05	0,000532983619543504	XM_005085622.4	receptor interacting serine/threonine kinase 3 (Ripk3), mRNA
XM-040740418.1	1,28670546210511	0,679201030013637	47,0298858535579	1,43804431609413e-05	0,000532983619543504	XM_040740418.1	enhancer of zeste 2 polycomb repressive complex 2 subunit (Ezh2), transcript variant X4, mRNA
XM-013114952.3	1,59131671498053	-1,55418213108374	47,0020362834444	1,44232250016532e-05	0,000534210715956603	XM_013114952.3	LDL receptor related protein 8 (Lrp8), transcript variant X5, mRNA
XM-040752099.1	2,14892300083464	0,349936127126695	46,993734069051	1,44360072429065e-05	0,000534325780148973	XM_040752099.1	adenosine receptor A3 (LOC101844401), transcript variant X5, mRNA
XM-040744437.1	0,739518769934481	1,05303110701026	32,8782555910556	1,44557657469803e-05	0,000534502711765436	XM_040744437.1	zinc finger DHHC-type palmitoyltransferase 16 (Zdhhc16), transcript variant X4, mRNA
XM-040736292.1	0,663278730042515	2,93100581643595	46,9780795198431	1,44601450705773e-05	0,000534502711765436	XM_040736292.1	poly(U) binding splicing factor 60 (Puf60), transcript variant X2, mRNA
XM-005071489.4	0,657425488917128	2,92422652302092	32,8690297407276	1,44812445610694e-05	0,00053492458169933	XM_005071489.4	transmembrane protein 39A (Tmem39a), mRNA
XM-021228807.2	-1,17224005977243	0,472948895732299	32,8479274988382	1,45397087228822e-05	0,000536725183497624	XM_021228807.2	trans-L-3-hydroxyproline dehydratase (L3hypdh), transcript variant X1, mRNA
XM-013116569.3	-1,01736779499599	1,35739786259361	46,9121431782501	1,45623283299508e-05	0,000537201081959386	XM_013116569.3	kelch like family member 5 (Klhl5), transcript variant X3, mRNA
XM-040741211.1	-2,21334751944869	4,09675540979921	46,8617041072578	1,4641061236446e-05	0,000539744970441584	XM_040741211.1	transmembrane protein 176B (Tmem176b), transcript variant X4, mRNA
XM-021228371.2	1,33666106622901	0,645193586291419	46,8383787067921	1,46776380899408e-05	0,000540428283181124	XM_021228371.2	MAPK interacting serine/threonine kinase 1 (Mknk1), transcript variant X1, mRNA
XM-040737946.1	-2,51964552827042	3,38691245040309	32,7979662381732	1,4679168926041e-05	0,000540428283181124	XM_040737946.1	peroxisome proliferator activated receptor gamma (Pparg), transcript variant X1, mRNA
XM-040756260.1	1,66277019072902	3,92277445528481	46,7975014593927	1,47419944016274e-05	0,000542259092213906	XM_040756260.1	LCK proto-oncogene, Src family tyrosine kinase (Lck), transcript variant X2, mRNA
XM-005083472.4	0,59622494227102	3,61377586970293	32,7733104170109	1,47485360804231e-05	0,000542259092213906	XM_005083472.4	serine and arginine rich splicing factor 11 (Srsf11), transcript variant X4, mRNA
XM-013118906.3	0,976481498198374	0,423231227768163	46,7401870899236	1,48327815090137e-05	0,000544993696642562	XM_013118906.3	apoptosis enhancing nuclease (Aen), transcript variant X1, mRNA
XM-040749558.1	-2,01738288291774	4,34594701156167	46,7194052456604	1,48658606037979e-05	0,000545845934829879	XM_040749558.1	G protein subunit gamma transducin 2 (Gngt2), transcript variant X3, mRNA
XM-013118499.3	-0,742925701021659	1,38437876481037	32,706776608596	1,49375362502293e-05	0,000548113290287482	XM_013118499.3	prolyl endopeptidase like (Prepl), transcript variant X2, mRNA
XM-040738144.1	-1,00193739362942	3,20813548612799	32,690991152394	1,49827688710229e-05	0,000549407986808345	XM_040738144.1	transmembrane protein 245 (Tmem245), transcript variant X1, mRNA
XM-040728787.1	-2,05152287297055	-0,392041777515223	46,631595592327	1,50065787489928e-05	0,000549915928888109	XM_040728787.1	ubinuclein 2 (Ubn2), transcript variant X5, mRNA
XM-021233079.2	2,12174245778574	-1,34961487643363	46,6170454097118	1,50300450105613e-05	0,000550295716823994	XM_021233079.2	SH2 domain containing 2A (Sh2d2a), transcript variant X3, mRNA
XM-013114179.3	-1,04148834435134	1,89812647157522	46,6128171136944	1,50368723143453e-05	0,000550295716823994	XM_013114179.3	IQ motif and Sec7 domain ArfGEF 1 (Iqsec1), transcript variant X5, mRNA
XM-040751667.1	-0,820578870494355	5,1911027670435	32,6589844587261	1,50749477083915e-05	0,000550987627016985	XM_040751667.1	SH3 domain containing GRB2 like, endophilin B1 (Sh3glb1), transcript variant X4, mRNA
XM-040747945.1	-0,727043720546972	4,3986620425057	46,5845768305986	1,50825635020069e-05	0,000550987627016985	XM_040747945.1	AHNAK nucleoprotein (Ahnak), transcript variant X7, mRNA
XM-005084358.4	1,23937750053001	2,38796932125899	32,6552613570496	1,50857107788223e-05	0,000550987627016985	XM_005084358.4	metal regulatory transcription factor 1 (Mtf1), transcript variant X1, mRNA
XM-005067127.4	-1,52766733768662	3,3916844579202	32,6483607405573	1,5105682131248e-05	0,000551083798982852	XM_005067127.4	leucine rich repeat kinase 2 (Lrrk2), transcript variant X1, mRNA
XM-040746511.1	-0,5334010912438	3,69426596116766	32,6474562432578	1,51083020364341e-05	0,000551083798982852	XM_040746511.1	transmembrane 9 superfamily member 4 (Tm9sf4), transcript variant X1, mRNA
XM-005075224.4	0,572195953087409	5,0569571808477	32,6427148561085	1,51220438250926e-05	0,000551220955905553	XM_005075224.4	protein phosphatase 2 regulatory subunit Balpha (Ppp2r2a), mRNA
XM-021229024.2	0,815498397206878	1,34607326617957	46,5187080939311	1,51897632863999e-05	0,00055291635172466	XM_021229024.2	cyclin dependent kinase 10 (Cdk10), transcript variant X3, mRNA
XM-021232125.2	1,05451931055167	5,81817660360409	46,5172320586028	1,51921756125928e-05	0,00055291635172466	XM_021232125.2	intercellular adhesion molecule 1 (Icam1), transcript variant X1, mRNA
XM-013117302.2	0,872169992471851	2,47897160277591	32,6163900145287	1,51985915891285e-05	0,00055291635172466	XM_013117302.2	DNA primase subunit 2 (Prim2), transcript variant X1, mRNA
XR-005880509.1	-1,95984501996073	-0,236463783490077	46,5014379419579	1,52180162465032e-05	0,000553258544566749	XR_005880509.1	uncharacterized LOC121143302 (LOC121143302), ncRNA
XM-013120735.3	1,23390302365761	1,28023539187564	32,5720929442564	1,53283667102683e-05	0,000556883402633052	XM_013120735.3	SH2B adaptor protein 2 (Sh2b2), transcript variant X3, mRNA
XM-040742763.1	-1,56420446636731	-0,4689728180467	46,4285744730319	1,53378903267578e-05	0,000556883402633052	XM_040742763.1	aldehyde dehydrogenase 6 family member A1 (Aldh6a1), transcript variant X1, mRNA
XM-005087318.4	-2,11872363018967	-0,754931591349721	32,5516795274526	1,5388582367536e-05	0,000558356815154274	XM_005087318.4	Kruppel like factor 1 (Klf1), mRNA
XM-005084546.4	-1,25700815749646	1,23593039371129	32,5443488367181	1,54102701911637e-05	0,000558519924835836	XM_005084546.4	multiple C2 and transmembrane domain containing 2 (Mctp2), transcript variant X1, mRNA
XM-040740750.1	-1,33559056148112	1,35180569471675	46,3830727939976	1,54133051834314e-05	0,000558519924835836	XM_040740750.1	exostosin like glycosyltransferase 3 (Extl3), transcript variant X4, mRNA
XM-013122041.3	0,691944697549427	2,78242647066022	46,3576054427504	1,54557028625923e-05	0,00055968900648118	XM_013122041.3	RNA binding motif protein 18 (Rbm18), transcript variant X2, mRNA
XM-040749754.1	-1,34800207906001	6,9556906373478	32,5232369992143	1,54729182561604e-05	0,000559945241007994	XM_040749754.1	vesicle amine transport 1 (Vat1), mRNA
XM-040746431.1	-1,43308599046246	0,462684053748567	32,5169955973329	1,54914930408944e-05	0,000559985950879688	XM_040746431.1	solute carrier family 24 member 3 (Slc24a3), transcript variant X1, mRNA
XR-005871363.1	2,21404601535291	-0,663160426512586	46,3344772413037	1,54943237169376e-05	0,000559985950879688	XR_005871363.1	uncharacterized LOC121134296 (LOC121134296), transcript variant X1, ncRNA
XM-005086152.4	-1,49638562643096	0,809674525555149	37,6465553151792	1,5517176843664e-05	0,000560445110539244	XM_005086152.4	MAU2 sister chromatid cohesion factor (Mau2), transcript variant X2, mRNA
XM-040740550.1	0,617218128276673	2,29343365413863	32,4805904735335	1,56003286598829e-05	0,000562932282062827	XM_040740550.1	integrator complex subunit 6 (Ints6), transcript variant X5, mRNA
XM-040732050.1	-0,71432460433097	3,38810271977222	46,267721171289	1,56064269853359e-05	0,000562932282062827	XM_040732050.1	trafficking protein particle complex subunit 10 (Trappc10), transcript variant X2, mRNA
XM-013114181.3	-1,01075193719195	1,88176105149375	46,2459996284677	1,56431067639766e-05	0,00056364297363488	XM_013114181.3	IQ motif and Sec7 domain ArfGEF 1 (Iqsec1), transcript variant X6, mRNA
XM-040755163.1	1,68780224528573	0,162763929069925	32,4652167413095	1,56465427818027e-05	0,00056364297363488	XM_040755163.1	solute carrier family 41 member 2 (Slc41a2), transcript variant X1, mRNA
XM-005081011.4	-0,77051538488216	1,77748537869514	46,2366795842252	1,56588756055071e-05	0,000563719521798255	XM_005081011.4	lysine demethylase 1A (Kdm1a), transcript variant X4, mRNA
XM-005064934.4	-1,41796753736205	2,75435188513099	32,4492129619465	1,56948114783936e-05	0,000564483172683219	XM_005064934.4	nuclear receptor subfamily 1 group H member 3 (Nr1h3), transcript variant X2, mRNA
XM-005063431.4	-1,23549240021993	0,985866337689982	46,2121115127492	1,57005315305198e-05	0,000564483172683219	XM_005063431.4	transcription factor 7 like 2 (Tcf7l2), transcript variant X19, mRNA
XM-040744317.1	-0,741051675010419	3,76878971860475	32,4405834678013	1,57209069392492e-05	0,000564847992721599	XM_040744317.1	ATPase copper transporting alpha (Atp7a), mRNA
XM-040744669.1	-0,915289947464691	1,98514418150295	32,4100842934155	1,58135205410531e-05	0,000567806149778358	XM_040744669.1	ATPase phospholipid transporting 11C (Atp11c), transcript variant X2, mRNA
XM-040751051.1	0,72514551964711	4,3768389916609	46,1031438990952	1,58868472265973e-05	0,000570068389370768	XM_040751051.1	transformer 2 beta homolog (Tra2b), transcript variant X2, mRNA
XM-040754818.1	0,762536157113745	4,27320477436187	32,3814501663403	1,59010192519123e-05	0,000570206420238703	XM_040754818.1	NSE1 homolog, SMC5-SMC6 complex component (Nsmce1), transcript variant X2, mRNA
XM-040738550.1	-1,18675888826844	0,766046070602946	46,0754362064048	1,59346311063856e-05	0,00057071005943716	XM_040738550.1	serpin family B member 10 (Serpinb10), transcript variant X2, mRNA
XM-021235810.2	0,574741571581528	2,56969633304653	46,0747984859151	1,5935732863467e-05	0,00057071005943716	XM_021235810.2	ring finger protein 8 (Rnf8), transcript variant X1, mRNA
XM-021233792.2	1,6134895547256	1,06314130600204	46,0349303110825	1,60047870027527e-05	0,000572595232481436	XM_021233792.2	uncharacterized LOC110342990 (LOC110342990), transcript variant X1, mRNA
XM-040740035.1	-1,98470745530546	1,8737366612595	32,3463168040008	1,60091090640181e-05	0,000572595232481436	XM_040740035.1	protein phosphatase 2 regulatory subunit B''alpha (Ppp2r3a), transcript variant X1, mRNA
XR-002383838.2	-2,48826709907792	1,88587484835395	46,0131996860216	1,60425720505662e-05	0,000573225200774126	XR_002383838.2	uncharacterized LOC110341833 (LOC110341833), ncRNA
XM-013127277.3	0,882247989682991	0,48880285878989	46,010380129467	1,60474822612777e-05	0,000573225200774126	XM_013127277.3	erythrocyte membrane protein band 4.1 like 2 (Epb41l2), transcript variant X5, mRNA
XM-040753232.1	-0,450346587501224	4,18890507472941	32,3212000625995	1,60868793960885e-05	0,000573922674148963	XM_040753232.1	cullin 3 (Cul3), transcript variant X2, mRNA
XM-013111759.3	1,1551438151131	6,49760971171265	45,9850613850983	1,60916527043404e-05	0,000573922674148963	XM_013111759.3	immunity-related GTPase family M protein 1 (LOC101837226), transcript variant X3, mRNA
XM-040754084.1	0,717320382924379	3,92499318886079	32,3175596494151	1,60981859745173e-05	0,000573922674148963	XM_040754084.1	DNA polymerase delta interacting protein 3 (Poldip3), transcript variant X2, mRNA
XM-005065452.4	-0,885959841286797	4,35801549038846	32,3014503568119	1,61483244510234e-05	0,000575338754505366	XM_005065452.4	interactor of little elongation complex ELL subunit 1 (Ice1), mRNA
XM-021231908.2	1,8939374160382	2,32581096992136	45,9409591562141	1,61689298769169e-05	0,000575415710489703	XM_021231908.2	SLAM family member 6 (Slamf6), transcript variant X2, mRNA
XM-040758148.1	-1,54228560032516	0,472276482898061	32,2940792400192	1,61713237483706e-05	0,000575415710489703	XM_040758148.1	EPM2A glucan phosphatase, laforin (Epm2a), transcript variant X1, mRNA
XM-005083661.4	-0,828305805774005	3,02903069827697	32,2900690974166	1,61838513500047e-05	0,000575490667709375	XM_005083661.4	quiescin sulfhydryl oxidase 2 (Qsox2), mRNA
XM-005081038.4	0,87439762593148	3,62106752328041	32,2855522146422	1,61979748302267e-05	0,000575504497204951	XM_005081038.4	mitochondrial E3 ubiquitin protein ligase 1 (Mul1), mRNA
XM-005079977.4	1,65862634382791	3,69592298197537	32,2825284290474	1,6207437268e-05	0,000575504497204951	XM_005079977.4	sorting nexin 8 (Snx8), transcript variant X1, mRNA
XM-040745228.1	-1,50301482708234	-0,682291088174157	32,2799521617894	1,62155040861021e-05	0,000575504497204951	XM_040745228.1	pantothenate kinase 1 (Pank1), transcript variant X3, mRNA
XM-040757498.1	0,891729040501844	0,442570375713457	45,8821728318089	1,62726078706062e-05	0,000576884002094406	XM_040757498.1	zinc finger and BTB domain containing 17 (Zbtb17), transcript variant X1, mRNA
XM-040753148.1	1,08771113813303	6,07179456034283	32,260910283731	1,62752657406759e-05	0,000576884002094406	XM_040753148.1	nuclear autoantigen Sp-100 (LOC101840585), transcript variant X1, mRNA
XM-005074476.4	-0,644299874667612	4,63096677673681	32,2482899986565	1,63150076311699e-05	0,000577921732792639	XM_005074476.4	VAMP associated protein B and C (Vapb), mRNA
XM-005068923.4	0,882583841841943	3,44206023053096	32,2131204865768	1,64263245966615e-05	0,000581491890721819	XM_005068923.4	TBC1 domain family member 10A (Tbc1d10a), transcript variant X1, mRNA
XM-040755521.1	-1,58913560278927	-0,053449380981304	32,2033623371558	1,64573590765897e-05	0,000582217295096471	XM_040755521.1	RNA exonuclease 5 (Rexo5), transcript variant X1, mRNA
XM-013118907.3	0,998909771787953	0,666030750605893	32,176480543483	1,65431883211692e-05	0,000584777463199068	XM_013118907.3	apoptosis enhancing nuclease (Aen), transcript variant X2, mRNA
XM-040755386.1	0,569038501767688	4,74263080953335	32,172762477368	1,65550983636474e-05	0,000584777463199068	XM_040755386.1	YME1 like 1 ATPase (Yme1l1), transcript variant X1, mRNA
XM-021225653.2	0,960343739852342	2,29143621515223	45,7206388387547	1,65614941410137e-05	0,000584777463199068	XM_021225653.2	solute carrier family 43 member 2 (Slc43a2), transcript variant X5, mRNA
XM-005065166.4	0,78848465376075	4,52389441440743	32,156189105697	1,66083029472323e-05	0,000586055541187192	XM_005065166.4	golgi reassembly stacking protein 2 (Gorasp2), transcript variant X1, mRNA
XM-013111593.3	1,07336368169096	0,526957612509084	45,6865952209108	1,66231347042665e-05	0,000586117072556227	XM_013111593.3	Rap guanine nucleotide exchange factor 6 (Rapgef6), transcript variant X17, mRNA
XM-005086107.4	-1,75704798952722	1,43288576632026	45,6821111317547	1,66312735893019e-05	0,000586117072556227	XM_005086107.4	nucleoredoxin like 1 (Nxnl1), mRNA
XM-013115083.3	0,684413783415651	3,59380784793149	45,6654137724035	1,66616209938273e-05	0,000586812090410151	XM_013115083.3	BRMS1 transcriptional repressor and anoikis regulator (Brms1), transcript variant X2, mRNA
XM-040744298.1	-0,630492492503665	2,48929184143105	32,1313462492071	1,66884085285367e-05	0,000587095887682521	XM_040744298.1	uracil phosphoribosyltransferase homolog (Uprt), mRNA
XM-040752673.1	-0,837094494963437	1,49938344315974	32,1305629110516	1,66909413237281e-05	0,000587095887682521	XM_040752673.1	casein kinase 1, epsilon (Csnk1e), transcript variant X6, mRNA
XM-040730120.1	0,633038968179072	1,92268408667177	45,6182673667595	1,67476571283053e-05	0,000588715860759729	XM_040730120.1	dynamin 2 (Dnm2), transcript variant X4, mRNA
XM-040745222.1	-1,46714287565754	-0,721989155364449	32,0865954458334	1,68337856461036e-05	0,000591367034682204	XM_040745222.1	pantothenate kinase 1 (Pank1), transcript variant X2, mRNA
XM-040729458.1	-1,15875821657391	0,957363881769692	45,5506598130781	1,68719340441296e-05	0,000592330378673246	XM_040729458.1	dystonin (Dst), transcript variant X14, mRNA
XM-040738716.1	-0,935792256106549	8,50481444210497	32,0713009404396	1,68837914095547e-05	0,00059237007420664	XM_040738716.1	ZFP36 ring finger protein like 2 (Zfp36l2), mRNA
XM-021234826.2	0,872714112253256	1,07595512376755	45,5215472861767	1,69257785775135e-05	0,000593461229441391	XM_021234826.2	lamin B2 (Lmnb2), transcript variant X1, mRNA
XM-013125242.3	-1,59338089472933	-0,285526387321599	45,5158255788638	1,69363844994863e-05	0,000593461229441391	XM_013125242.3	nucleolar protein 4 like (Nol4l), transcript variant X2, mRNA
XM-021222893.2	1,15489260617297	0,926144617133361	45,4938474025628	1,69771956893755e-05	0,000594514048668402	XM_021222893.2	PHD finger protein 8 (Phf8), transcript variant X7, mRNA
XM-013120632.3	0,580344726278397	2,86563581700494	45,4811847362722	1,70007607843445e-05	0,000594666840418994	XM_013120632.3	Ras like without CAAX 1 (Rit1), transcript variant X1, mRNA
XM-040747368.1	1,35406282297424	1,66011766675772	45,4799313375024	1,70030954118063e-05	0,000594666840418994	XM_040747368.1	deoxycytidine kinase (Dck), mRNA
XM-040736888.1	-1,63095070766794	1,7610759070649	32,0168535809123	1,70631440554829e-05	0,000596389283113918	XM_040736888.1	allograft inflammatory factor 1 like (Aif1l), transcript variant X1, mRNA
XM-021226896.2	-1,20531901758931	1,59995024007841	32,0129304978497	1,70761479217511e-05	0,000596466282625418	XM_021226896.2	la-related protein 1B (LOC101831041), transcript variant X2, mRNA
XM-021232361.2	1,76871409799099	1,31487572228572	45,4335015610918	1,7089840112003e-05	0,00059656721260762	XM_021232361.2	chemerin chemokine-like receptor 1 (Cmklr1), transcript variant X3, mRNA
XM-005065566.4	-0,820168723824492	2,1683378743944	45,4223344213315	1,71107802513137e-05	0,000596919627430853	XM_005065566.4	kinesin family member 2A (Kif2a), transcript variant X7, mRNA
XM-040738656.1	0,898587843391585	0,550397832214847	45,4165951625997	1,71215538506894e-05	0,000596919627430853	XM_040738656.1	limb development membrane protein 1 (Lmbr1), transcript variant X7, mRNA
XM-040752720.1	-2,26183267715626	0,5324586367384	45,4012437856197	1,71504098182964e-05	0,000597548411233818	XM_040752720.1	septin 3 (Septin3), transcript variant X8, mRNA
XM-040736295.1	0,655062961957514	2,94083461557096	45,3950561360207	1,71620567004663e-05	0,000597577187406399	XM_040736295.1	poly(U) binding splicing factor 60 (Puf60), transcript variant X5, mRNA
XM-005067124.4	-3,34235152492615	0,693373297312161	31,9785058222395	1,7190726015021e-05	0,000598198269346893	XM_005067124.4	ATP binding cassette subfamily D member 2 (Abcd2), mRNA
XM-040739541.1	-0,716464731357143	4,48753393289474	31,9637733578789	1,72400202678234e-05	0,000599535818180275	XM_040739541.1	solute carrier family 25 member 36 (Slc25a36), mRNA
XM-021226880.2	1,25103466414045	0,481860977449589	31,9604994157481	1,72509959325579e-05	0,000599539961849954	XM_021226880.2	GRAM domain containing 2A (Gramd2a), transcript variant X1, mRNA
XM-005074473.4	-1,45780720820294	5,83659868755011	31,9245339532398	1,73720768820928e-05	0,000603368285368988	XM_005074473.4	prostate transmembrane protein, androgen induced 1 (Pmepa1), mRNA
XM-040736733.1	1,2382003702974	3,01222923350569	31,9106026170399	1,7419229841349e-05	0,000604625737748998	XM_040736733.1	DDB1 and CUL4 associated factor 15 (Dcaf15), transcript variant X2, mRNA
XM-013118430.3	0,617581984208059	0,851719227310418	45,2478863424024	1,74417968320789e-05	0,000604746973785748	XM_013118430.3	macrophage immunometabolism regulator (Macir), transcript variant X5, mRNA
XM-040736296.1	0,657506707220289	2,95452251723457	45,2464128756854	1,74446242438196e-05	0,000604746973785748	XM_040736296.1	poly(U) binding splicing factor 60 (Puf60), transcript variant X6, mRNA
XM-040729460.1	-0,866862626658934	0,899612490826373	45,2348665389004	1,74667987581097e-05	0,000604800192654613	XM_040729460.1	dystonin (Dst), transcript variant X16, mRNA
XM-040739752.1	1,48818766312571	1,37512290429133	45,2342087932613	1,74680629306843e-05	0,000604800192654613	XM_040739752.1	uncharacterized LOC121137488 (LOC121137488), transcript variant X1, mRNA
XM-040748238.1	0,638983774520483	3,10866507138494	45,2165880177762	1,75019692476009e-05	0,000605594454717739	XM_040748238.1	RNA binding protein with serine rich domain 1 (Rnps1), transcript variant X4, mRNA
XM-040732466.1	-1,60465326474634	1,44611152402973	31,8790243079635	1,75266360112908e-05	0,000605785161375791	XM_040732466.1	proline rich transmembrane protein 1 (Prrt1), mRNA
XM-040735805.1	0,687916670928746	0,558739855282377	45,2015821090175	1,7530904231907e-05	0,000605785161375791	XM_040735805.1	F-box protein 34 (Fbxo34), transcript variant X6, mRNA
XM-040743081.1	0,922672407335093	4,1101290961284	45,195306011115	1,7543022520931e-05	0,000605785161375791	XM_040743081.1	bromodomain adjacent to zinc finger domain 1A (Baz1a), transcript variant X3, mRNA
XM-040737244.1	-1,03770053471826	-0,0640155542078474	45,1909913632152	1,75513591590842e-05	0,000605785161375791	XM_040737244.1	membrane associated ring-CH-type finger 8 (Marchf8), transcript variant X12, mRNA
XM-005067691.4	0,608586223226604	4,44927114519499	31,8477856880403	1,76336066974945e-05	0,000608243782799772	XM_005067691.4	COP9 signalosome subunit 3 (Cops3), transcript variant X2, mRNA
XM-040750234.1	1,3310820114787	1,13803676298648	45,139640117546	1,76509325297873e-05	0,00060830938580346	XM_040750234.1	TBC1 domain family member 10C (Tbc1d10c), transcript variant X7, mRNA
XM-013114177.3	-1,0139087634722	1,88452969576127	45,1362448726192	1,76575392119902e-05	0,00060830938580346	XM_013114177.3	IQ motif and Sec7 domain ArfGEF 1 (Iqsec1), transcript variant X4, mRNA
XM-005075505.4	-2,03422053058982	1,62393001522649	31,834184277924	1,76804072147623e-05	0,000608717461364112	XM_005075505.4	tropomyosin 1 (Tpm1), transcript variant X19, mRNA
XM-021236198.2	-2,21834710109065	5,76768238517875	31,8253486468917	1,77108828379317e-05	0,000608918043055022	XM_021236198.2	immediate early response 5 like (Ier5l), mRNA
XM-040746226.1	0,683339730603552	1,24642058043147	31,8239148702568	1,77158336493641e-05	0,000608918043055022	XM_040746226.1	GA binding protein transcription factor subunit beta 1 (Gabpb1), transcript variant X6, mRNA
XM-040752719.1	-2,20645337657985	0,549767158604976	45,1045702794769	1,77193121684308e-05	0,000608918043055022	XM_040752719.1	septin 3 (Septin3), transcript variant X7, mRNA
XM-040755829.1	-1,52668333655242	1,86505705697248	45,0889393051305	1,7749888711665e-05	0,000609492192606045	XM_040755829.1	chromodomain Y like (Cdyl), transcript variant X4, mRNA
XM-040746225.1	0,740730818662402	1,30986521392068	31,8116943001024	1,77580931823686e-05	0,000609492192606045	XM_040746225.1	GA binding protein transcription factor subunit beta 1 (Gabpb1), transcript variant X5, mRNA
XM-040741336.1	2,77776898495171	-0,370313687194374	31,7922492462978	1,78255650878857e-05	0,000611427954294037	XM_040741336.1	serum amyloid A-3 protein-like (LOC121138693), mRNA
XM-013113214.3	1,04347188386982	4,35726301261383	31,776135224753	1,78816932265087e-05	0,000612594970280832	XM_013113214.3	CD300a molecule (Cd300a), mRNA
XM-005086555.4	0,692149631658828	2,19715144389498	31,7761120509936	1,78817740854103e-05	0,000612594970280832	XM_005086555.4	AKT serine/threonine kinase 2 (Akt2), transcript variant X1, mRNA
XM-040755928.1	-1,04210485762802	0,561497681032463	45,0105036672151	1,79042487128742e-05	0,000612984644091608	XM_040755928.1	kinesin family member 13A (Kif13a), transcript variant X6, mRNA
XM-040728266.1	0,737335698932005	0,35069270606255	44,9646427673726	1,7995224103651e-05	0,000615717630669159	XM_040728266.1	erythrocyte membrane protein band 4.1 like 2 (Epb41l2), transcript variant X15, mRNA
XM-013122046.3	-1,16729776899983	0,884833891509586	44,9412899650242	1,80417558064634e-05	0,00061692750628863	XM_013122046.3	glycoprotein alpha-galactosyltransferase 1 (inactive) (Ggta1), transcript variant X2, mRNA
XM-013113901.2	-2,26487741975792	0,917408876169649	44,9242443033268	1,80758084043409e-05	0,000617709432748343	XM_013113901.2	collagen type XVIII alpha 1 chain (Col18a1), transcript variant X3, mRNA
XM-013124224.3	0,594860309168399	2,28775794882803	44,8915116027781	1,81414089027384e-05	0,000619567820188512	XM_013124224.3	VRK serine/threonine kinase 3 (Vrk3), transcript variant X2, mRNA
XM-021227510.2	-2,26487728495557	0,920093557485121	44,8686820651229	1,81873258451537e-05	0,00062075209052705	XM_021227510.2	collagen type XVIII alpha 1 chain (Col18a1), transcript variant X1, mRNA
XM-040756738.1	0,671471656868649	3,47928300754941	31,6857465706404	1,82001733247813e-05	0,000620806900363014	XM_040756738.1	nuclear transcription factor Y subunit gamma (Nfyc), transcript variant X1, mRNA
XR-005874300.1	-2,06862445998949	0,203198285975727	44,8493656875019	1,82262821968531e-05	0,00062131370866606	XR_005874300.1	uncharacterized LOC121137080 (LOC121137080), ncRNA
XM-013111808.3	0,934141599993567	1,30867673045029	44,7855917132517	1,83555881971781e-05	0,000625165516106898	XM_013111808.3	replication protein A1 (Rpa1), transcript variant X1, mRNA
XM-005063430.4	-1,22897871620115	1,00194298094368	44,7811552449264	1,83646229884555e-05	0,000625165516106898	XM_005063430.4	transcription factor 7 like 2 (Tcf7l2), transcript variant X20, mRNA
XM-013117089.3	-0,861257630581027	5,74070548366656	31,6373583569793	1,83732368651582e-05	0,000625165516106898	XM_013117089.3	transforming growth factor beta receptor 2 (Tgfbr2), transcript variant X1, mRNA
XM-021236229.2	-1,22276933338317	0,797074450435503	31,6270195759707	1,84104492879244e-05	0,0006258135787341	XM_021236229.2	DDB1 and CUL4 associated factor 11 (Dcaf11), transcript variant X1, mRNA
XM-040756557.1	0,662137679795132	5,28643592427478	44,7564900002793	1,84149475851607e-05	0,0006258135787341	XM_040756557.1	histone deacetylase 1 (Hdac1), mRNA
XM-013116915.3	0,724246648010402	5,52041775887003	31,585011120019	1,85625088326934e-05	0,000630157766287484	XM_013116915.3	Ras association domain family member 1 (Rassf1), transcript variant X1, mRNA
XM-040752449.1	-1,83893977851859	0,577149271573658	31,5839841637521	1,85662434667894e-05	0,000630157766287484	XM_040752449.1	synaptotagmin-11 (LOC110342769), transcript variant X1, mRNA
XM-040749302.1	0,815759728011079	1,66202280589694	44,6775877766541	1,85770107836452e-05	0,000630157766287484	XM_040749302.1	notchless homolog 1 (Nle1), transcript variant X2, mRNA
XM-040738344.1	3,73201850285564	2,92688756664966	31,5730637277526	1,86060081343896e-05	0,000630410314732379	XM_040738344.1	scavenger receptor cysteine-rich type 1 protein M130-like (LOC121136869), mRNA
XM-021227982.2	-1,27580289133324	0,922774973477661	44,662936112866	1,86072869226021e-05	0,000630410314732379	XM_021227982.2	transcription factor 7 like 2 (Tcf7l2), transcript variant X21, mRNA
XM-005083471.4	0,602206581348594	3,6344218987837	31,5555395169957	1,86700158490899e-05	0,000632147734672065	XM_005083471.4	serine and arginine rich splicing factor 11 (Srsf11), transcript variant X3, mRNA
XM-013114105.3	-1,27302817346169	0,92933425377449	44,6265934218019	1,86826329368861e-05	0,000632187329231983	XM_013114105.3	transcription factor 7 like 2 (Tcf7l2), transcript variant X17, mRNA
XM-040728926.1	-1,48796867216537	2,45323816311811	31,5357574942099	1,87425625771575e-05	0,000633826868194086	XM_040728926.1	ankyrin repeat and death domain containing 1B (Ankdd1b), mRNA
XM-040745780.1	-0,719904142031153	1,94796931459819	44,5669339712272	1,88070889129677e-05	0,00063561975405736	XM_040745780.1	endoplasmic reticulum metallopeptidase 1 (Ermp1), transcript variant X2, mRNA
XM-005078711.4	-2,24848713599717	-0,759305921071558	41,3667978106097	1,88654685836857e-05	0,000637202836125663	XM_005078711.4	aldolase, fructose-bisphosphate B (Aldob), mRNA
XM-005072151.4	1,59115344641144	-1,5673205365188	44,5172268236052	1,89115188856805e-05	0,000638367798864805	XM_005072151.4	LDL receptor related protein 8 (Lrp8), transcript variant X11, mRNA
XM-040734899.1	1,52979543004282	2,29777850278136	31,4861261907727	1,89259495959787e-05	0,000638464655154751	XM_040734899.1	acyl-CoA thioesterase 7 (Acot7), transcript variant X2, mRNA
XM-005139368.4	1,25630971828039	0,843938640452922	31,477444391109	1,89582318729097e-05	0,000638833632884217	XM_005139368.4	adenosine deaminase tRNA specific 3 (Adat3), transcript variant X2, mRNA
XM-040745486.1	-1,12732523521573	-0,351296128162553	44,4942477207498	1,89600232561428e-05	0,000638833632884217	XM_040745486.1	tetratricopeptide repeat domain 21B (Ttc21b), transcript variant X2, mRNA
XM-040742487.1	-1,25146180313913	0,869869947871653	44,4663714594929	1,90190585883998e-05	0,000640432007003532	XM_040742487.1	transcription factor 7 like 2 (Tcf7l2), transcript variant X2, mRNA
XM-005072138.4	1,1294414131066	3,59903763105994	31,4525641296744	1,90510835447718e-05	0,000641021002931837	XM_005072138.4	cytochrome c oxidase assembly factor 7 (LOC101834274), mRNA
XM-040740504.1	0,658941914853761	6,1151082389508	31,4502446013723	1,90597654428161e-05	0,000641021002931837	XM_040740504.1	poly(ADP-ribose) polymerase family member 4 (Parp4), mRNA
XM-005079242.4	-1,16286893726792	5,01206173672725	31,4462197926086	1,90748405031898e-05	0,000641137548355541	XM_005079242.4	SKI proto-oncogene (Ski), transcript variant X1, mRNA
XR-005872436.1	-1,83475756052867	5,14885704719366	44,4024871363498	1,91551573165124e-05	0,000643445503434965	XR_005872436.1	uncharacterized LOC121135226 (LOC121135226), ncRNA
XM-013112492.3	-0,548905240649659	4,30087414432244	31,4068978503205	1,9222816812095e-05	0,000645325735945978	XM_013112492.3	biorientation of chromosomes in cell division 1 like 1 (Bod1l1), transcript variant X2, mRNA
XM-040742959.1	-0,833085214170305	3,82649793203212	44,3528741051085	1,92616330147893e-05	0,000646235979106152	XM_040742959.1	dishevelled associated activator of morphogenesis 1 (Daam1), transcript variant X2, mRNA
XM-013119421.3	0,694828420541075	0,511466828494032	44,3166441064431	1,93398213096083e-05	0,000648465265332004	XM_013119421.3	interleukin enhancer binding factor 3 (Ilf3), transcript variant X6, mRNA
XM-040747010.1	1,6642628135616	-0,794217729509928	44,2991434148059	1,93777216743772e-05	0,000649341809311777	XM_040747010.1	serine/threonine kinase 32B (Stk32b), transcript variant X2, mRNA
XM-040756450.1	1,02755054242619	0,623961176168728	31,3599625073314	1,94011055785623e-05	0,000649547164754983	XM_040756450.1	regulator of chromosome condensation 1 (Rcc1), transcript variant X5, mRNA
XM-040730119.1	0,728664948643315	2,06249282066181	44,2854789851288	1,94073740012625e-05	0,000649547164754983	XM_040730119.1	dynamin 2 (Dnm2), transcript variant X3, mRNA
XM-021233007.2	0,579296421178513	2,86053686634717	44,2756623602634	1,94287089680292e-05	0,000649678247583035	XM_021233007.2	Ras like without CAAX 1 (Rit1), transcript variant X3, mRNA
XM-021224793.2	-1,02778691302684	-0,0422465177895292	44,2728531523579	1,94348193721421e-05	0,000649678247583035	XM_021224793.2	membrane associated ring-CH-type finger 8 (Marchf8), transcript variant X4, mRNA
XM-040747929.1	-0,772458575250819	4,44936116984024	44,2630304577068	1,94562025990548e-05	0,000649999596086028	XM_040747929.1	AHNAK nucleoprotein (Ahnak), transcript variant X3, mRNA
XR-002382022.2	-4,2879780470551	1,4239398003937	44,2575609310809	1,94681211642218e-05	0,000650004548472178	XR_002382022.2	uncharacterized LOC110340233 (LOC110340233), ncRNA
XM-040742500.1	-1,28136143483881	0,896167331542332	44,2421489568768	1,95017507953218e-05	0,000650733949196888	XM_040742500.1	transcription factor 7 like 2 (Tcf7l2), transcript variant X6, mRNA
XM-013116838.3	0,619875692380887	2,41434871381025	31,3282625292357	1,95225539831896e-05	0,000651034735004626	XM_013116838.3	treacle ribosome biogenesis factor 1 (Tcof1), transcript variant X1, mRNA
XM-005080211.3	0,938453391749362	5,29972749515135	44,2014131508655	1,95909634260053e-05	0,000652921764778345	XM_005080211.3	tropomyosin 3 (Tpm3), transcript variant X9, mRNA
XM-040734898.1	1,50445243544194	2,23854346656645	31,2970816008238	1,9642833236514e-05	0,00065363283613504	XM_040734898.1	acyl-CoA thioesterase 7 (Acot7), transcript variant X1, mRNA
XM-040748039.1	0,778481683689706	2,62851405939312	44,1771305866672	1,96443683666494e-05	0,00065363283613504	XM_040748039.1	BSCL2 lipid droplet biogenesis associated, seipin (Bscl2), transcript variant X4, mRNA
XM-040750227.1	1,32684723550499	1,14406873554578	44,1755695930333	1,96478072574273e-05	0,00065363283613504	XM_040750227.1	TBC1 domain family member 10C (Tbc1d10c), transcript variant X5, mRNA
XM-021225682.2	1,14617589646074	0,104234999112227	44,1676414272715	1,96652839112075e-05	0,000653649565491247	XM_021225682.2	sphingolipid transporter 3 (putative) (Spns3), transcript variant X2, mRNA
XM-040734901.1	1,49926431973101	2,25004190697512	31,2849101837379	1,96900058579196e-05	0,000653649565491247	XM_040734901.1	acyl-CoA thioesterase 7 (Acot7), transcript variant X4, mRNA
XM-021229027.2	0,822196198041938	1,33269966080562	44,1539640101949	1,96954765200549e-05	0,000653649565491247	XM_021229027.2	cyclin dependent kinase 10 (Cdk10), transcript variant X4, mRNA
XM-040735476.1	1,01942234613675	2,0450332356927	44,1485277978442	1,9707491788768e-05	0,000653649565491247	XM_040735476.1	NFKB inhibitor delta (Nfkbid), transcript variant X1, mRNA
XM-040735477.1	1,01942234613675	2,0450332356927	44,1485277978442	1,9707491788768e-05	0,000653649565491247	XM_040735477.1	NFKB inhibitor delta (Nfkbid), transcript variant X3, mRNA
XM-040729459.1	-0,875203952592632	0,912088074784432	44,1318092107171	1,97444970473953e-05	0,000653905492734927	XM_040729459.1	dystonin (Dst), transcript variant X15, mRNA
XM-013112978.3	0,968439529796404	4,6484551028815	31,2700169684999	1,97478975699494e-05	0,000653905492734927	XM_013112978.3	PML nuclear body scaffold (Pml), transcript variant X1, mRNA
XM-040730250.1	-1,02381680845606	3,93633983029112	44,1289964132586	1,97507308757399e-05	0,000653905492734927	XM_040730250.1	chromodomain helicase DNA binding protein 2 (Chd2), transcript variant X5, mRNA
XM-040739495.1	-0,54490822229489	4,1780597329778	44,118437267664	1,97741528544621e-05	0,000654288686180235	XM_040739495.1	ubiquitin specific peptidase 3 (Usp3), transcript variant X2, mRNA
XM-005075544.4	-1,07878422553911	2,07503167062142	31,2583400353209	1,97934186558067e-05	0,000654533983142675	XM_005075544.4	poly(ADP-ribose) polymerase family member 16 (Parp16), mRNA
XM-021230535.2	-0,791250335441874	2,17111972346546	44,0901477532	1,98370629159068e-05	0,000655210481673501	XM_021230535.2	nuclear factor, erythroid 2 like 1 (Nfe2l1), transcript variant X4, mRNA
XM-040745150.1	-0,957882431420553	4,8308636251779	31,2470336875387	1,9837605485986e-05	0,000655210481673501	XM_040745150.1	retinoid X receptor alpha (Rxra), mRNA
XM-040739834.1	1,52522334017201	0,654710783689019	31,2402798541469	1,98640523923131e-05	0,000655691828639031	XM_040739834.1	kinesin family member 23 (Kif23), transcript variant X1, mRNA
XR-005881356.1	-1,38178321783337	1,34522711987073	44,0400907293479	1,99489497364613e-05	0,000658100836467348	XR_005881356.1	uncharacterized LOC121144018 (LOC121144018), ncRNA
XM-040732108.1	1,96727023418141	1,56306954248667	44,0308563111867	1,99696703550126e-05	0,000658391089961322	XM_040732108.1	H-2 class I histocompatibility antigen, Q10 alpha chain-like (LOC106023121), transcript variant X3, mRNA
XM-005065163.4	0,737200874444779	4,94718743478446	31,2096025007958	1,99846709053849e-05	0,000658492521526835	XM_005065163.4	histone acetyltransferase 1 (Hat1), transcript variant X1, mRNA
XM-040740040.1	-1,5661895989346	0,460291970820956	44,0104380166054	2,00155746538169e-05	0,000659117528134993	XM_040740040.1	protein phosphatase 2 regulatory subunit B''alpha (Ppp2r3a), transcript variant X6, mRNA
XM-005067976.4	-2,38735666940484	2,87497975059284	31,1911453775882	2,00576309185162e-05	0,000660108825890428	XM_005067976.4	choline phosphotransferase 1 (Chpt1), transcript variant X1, mRNA
XM-013113013.3	-1,60227044870486	4,02442709036614	43,9831968168592	2,0077009074325e-05	0,000660353036998525	XM_013113013.3	ALG9 alpha-1,2-mannosyltransferase (Alg9), transcript variant X3, mRNA
XM-005073801.4	1,15517161114874	2,28477980926544	31,1749724273155	2,01218035289968e-05	0,000661432427431738	XM_005073801.4	chromatin assembly factor 1 subunit B (Chaf1b), mRNA
XM-040747372.1	-1,93840475164709	1,90245068072063	43,9467160467535	2,01596238412736e-05	0,000662281419994346	XM_040747372.1	solute carrier family 4 member 4 (Slc4a4), transcript variant X4, mRNA
XM-013120633.3	0,577523620268183	2,85791513605366	43,9320439204709	2,01929617560804e-05	0,000662982235444579	XM_013120633.3	Ras like without CAAX 1 (Rit1), transcript variant X2, mRNA
XM-040752450.1	-1,82495292760019	0,569334028141233	31,1375708331306	2,02710793272126e-05	0,00066515156551752	XM_040752450.1	synaptotagmin-11 (LOC110342769), transcript variant X2, mRNA
XM-040735838.1	-1,21341205455035	0,536700814339157	43,8803392184294	2,0310956194476e-05	0,000666064278434525	XM_040735838.1	cyclin dependent kinase 14 (Cdk14), transcript variant X2, mRNA
XM-021236006.2	-1,74523730524875	3,33226073158704	43,8733545683951	2,03269570455284e-05	0,000666193398149709	XM_021236006.2	supervillin (Svil), transcript variant X4, mRNA
XM-040744444.1	1,41617532146324	0,0422254581266439	43,8676164964273	2,03401131130717e-05	0,000666229185383317	XM_040744444.1	zinc finger CCHC-type containing 18 (Zcchc18), transcript variant X2, mRNA
XM-005077399.4	-0,747960927033924	5,35078622042674	31,1169058626748	2,03540807027015e-05	0,000666291495391813	XM_005077399.4	transmembrane p24 trafficking protein 5 (Tmed5), transcript variant X1, mRNA
XM-040744430.1	0,747923556877573	0,470078601281043	43,8455384036342	2,03908253436087e-05	0,000667098897378819	XM_040744430.1	zinc finger DHHC-type palmitoyltransferase 16 (Zdhhc16), transcript variant X2, mRNA
XM-040731188.1	-0,864742661658511	1,42533934308144	43,8245713850158	2,04391214495118e-05	0,00066828303311299	XM_040731188.1	slingshot protein phosphatase 1 (Ssh1), transcript variant X2, mRNA
XM-021235576.2	-0,900546203588015	3,98870516445575	31,0813225600046	2,04978827514443e-05	0,00066902194847443	XM_021235576.2	glutaminase (Gls), transcript variant X1, mRNA
XM-040757743.1	-2,79387799995839	2,37090589203087	31,0809673962961	2,04993237095899e-05	0,00066902194847443	XM_040757743.1	tubulin polymerization promoting protein (LOC101829394), mRNA
XM-013119771.3	0,591947019701312	3,03723050067244	31,0782417897965	2,05103856712601e-05	0,00066902194847443	XM_013119771.3	mediator complex subunit 13L (Med13l), transcript variant X2, mRNA
XM-040755925.1	-1,02524139011208	0,576087655214417	43,7885976421649	2,05222943052963e-05	0,00066902194847443	XM_040755925.1	kinesin family member 13A (Kif13a), transcript variant X3, mRNA
XM-040755926.1	-1,02524139011208	0,576087655214417	43,7885976421649	2,05222943052963e-05	0,00066902194847443	XM_040755926.1	kinesin family member 13A (Kif13a), transcript variant X4, mRNA
XM-040735534.1	0,57372246515991	3,29097999941189	43,7525169974235	2,06061093139222e-05	0,000671357982744566	XM_040735534.1	ubiquitin like modifier activating enzyme 2 (Uba2), transcript variant X2, mRNA
XM-005079850.4	0,934204879201603	3,35593285009162	31,0430769178427	2,06536960753176e-05	0,000672511622678855	XM_005079850.4	SLIT-ROBO Rho GTPase activating protein 2 (Srgap2), transcript variant X6, mRNA
XM-005086438.4	-1,63887454964589	-0,821132570337692	43,7231001207022	2,06747386674139e-05	0,000672800099097976	XM_005086438.4	SUMO1 activating enzyme subunit 1 (Sae1), transcript variant X3, mRNA
XM-040737241.1	-1,02595191632578	-0,0785090894154004	43,7074459502338	2,07113679057955e-05	0,000673595159734777	XM_040737241.1	membrane associated ring-CH-type finger 8 (Marchf8), transcript variant X7, mRNA
XM-013124223.3	0,596156518454869	2,87934247498138	31,0178601891392	2,07571446262133e-05	0,000674686612618013	XM_013124223.3	VRK serine/threonine kinase 3 (Vrk3), transcript variant X1, mRNA
XM-040739938.1	0,913517873615037	0,927317845557586	43,6660907686432	2,08084980494983e-05	0,000675957938991466	XM_040739938.1	RAB27A, member RAS oncogene family (Rab27a), transcript variant X3, mRNA
XM-040742983.1	-0,776916483926077	1,47904950791225	43,6302464997161	2,08931128895252e-05	0,000678307622699081	XM_040742983.1	MAX interactor 1, dimerization protein (Mxi1), transcript variant X4, mRNA
XM-005067396.4	0,947561699441878	2,32595074335184	43,6171024584815	2,09242410888862e-05	0,000678919089243626	XM_005067396.4	solute carrier family 43 member 2 (Slc43a2), transcript variant X2, mRNA
XM-040743080.1	0,811737932779907	5,33675434012548	30,9588379685039	2,10015200148662e-05	0,000681026389489706	XM_040743080.1	bromodomain adjacent to zinc finger domain 1A (Baz1a), transcript variant X2, mRNA
XM-021225036.2	0,85718035367334	0,0654145368022564	43,5450999310526	2,1095718586852e-05	0,000683679555892204	XM_021225036.2	membrane bound O-acyltransferase domain containing 1 (Mboat1), transcript variant X3, mRNA
XM-040737191.1	-1,07478300932022	2,452768759824	30,9289057091277	2,11266641270673e-05	0,000684280879620623	XM_040737191.1	kinesin associated protein 3 (Kifap3), transcript variant X3, mRNA
XM-013124630.3	2,57243075926734	5,14153426566892	40,464516256561	2,11440195453583e-05	0,000684441579937203	XM_013124630.3	CD209 antigen-like protein E (LOC106022439), mRNA
XM-040739296.1	0,632210151720653	3,35966534799648	43,5187936640918	2,11587748051545e-05	0,000684517972958321	XM_040739296.1	general transcription factor IIF subunit 1 (Gtf2f1), transcript variant X2, mRNA
XM-021230126.2	0,89578986093414	0,517291937141296	43,5053512605845	2,11910807672291e-05	0,000685161735532469	XM_021230126.2	transmembrane protein 268 (Tmem268), transcript variant X2, mRNA
XM-005083289.4	0,741862534284812	1,37532963060375	43,4888621116062	2,12307871807005e-05	0,000686043880203046	XM_005083289.4	DOT1 like histone lysine methyltransferase (Dot1l), transcript variant X3, mRNA
XM-040756731.1	-0,726630595834473	4,71658701945509	30,8923838575433	2,12804752772014e-05	0,000687115602229851	XM_040756731.1	zinc metallopeptidase STE24 (Zmpste24), transcript variant X2, mRNA
XM-040746917.1	-0,737905625667045	4,35497706870849	43,4648192473068	2,12888381032753e-05	0,000687115602229851	XM_040746917.1	MAX dimerization protein 4 (Mxd4), transcript variant X1, mRNA
XM-005075110.4	0,886399970346166	0,51645400201009	43,4556239365856	2,13110886687001e-05	0,000687380830901398	XM_005075110.4	transmembrane protein 268 (Tmem268), transcript variant X1, mRNA
XM-005080389.4	-1,36108173847634	0,755239276768481	30,882585742652	2,13219499372392e-05	0,000687380830901398	XM_005080389.4	cut like homeobox 1 (Cux1), transcript variant X6, mRNA
XM-040753057.1	-1,11504284158031	-0,642706059959458	45,9134506799446	2,13492543125868e-05	0,000687593604675043	XM_040753057.1	ArfGAP with GTPase domain, ankyrin repeat and PH domain 1 (Agap1), transcript variant X4, mRNA
XR-005878272.1	-2,13824473572332	3,74137150981494	30,8751576455136	2,13534519777216e-05	0,000687593604675043	XR_005878272.1	uncharacterized LOC121141378 (LOC121141378), ncRNA
XM-005065843.4	-1,88597673687532	4,33900581844459	30,8456987159706	2,14788922646247e-05	0,000691229805607014	XM_005065843.4	heme binding protein 2 (Hebp2), mRNA
XM-040754024.1	1,04240986176066	3,54039858279229	43,3766511655927	2,15033007379553e-05	0,000691612277200258	XM_040754024.1	septin 1 (Septin1), transcript variant X3, mRNA
XM-005072148.4	1,5763687424958	-1,13681539528205	30,8309118221957	2,1542163489373e-05	0,000692458926971557	XM_005072148.4	LDL receptor related protein 8 (Lrp8), transcript variant X2, mRNA
XM-021234562.2	-1,00832874529429	1,38929193875663	30,8217875566652	2,15813077113289e-05	0,000693230287674668	XM_021234562.2	REST corepressor 3 (Rcor3), transcript variant X4, mRNA
XM-040737760.1	1,42412774544082	2,02702574386608	43,340586298444	2,15917481801945e-05	0,000693230287674668	XM_040737760.1	nucleotide binding oligomerization domain containing 1 (Nod1), transcript variant X3, mRNA
XM-040739543.1	-2,0466627013812	2,082176206751	30,8142897105009	2,16135331851435e-05	0,000693230287674668	XM_040739543.1	tetratricopeptide repeat and ankyrin repeat containing 1 (Trank1), transcript variant X1, mRNA
XM-040756408.1	1,05137612190727	4,20837024371052	30,8136296818978	2,16163725078911e-05	0,000693230287674668	XM_040756408.1	zinc finger DHHC-type palmitoyltransferase 18 (Zdhhc18), mRNA
XM-040742495.1	1,05092699784682	-0,745990147155519	43,3189862043867	2,16449236707318e-05	0,000693743043988678	XM_040742495.1	WD repeat domain 25 (Wdr25), transcript variant X3, mRNA
XM-040741633.1	-1,72507125502978	1,65984454345597	30,8015376808468	2,16684630504687e-05	0,000694094665602716	XM_040741633.1	RAB27B, member RAS oncogene family (Rab27b), transcript variant X2, mRNA
XM-013119129.3	-0,750698873650561	2,54545784929316	43,2915058984523	2,17127951054931e-05	0,000695111534438116	XM_013119129.3	CD244 molecule (Cd244), transcript variant X2, mRNA
XM-040742607.1	-0,889776985548667	3,27543398614143	43,2317043618659	2,1861350003817e-05	0,000699461872891536	XM_040742607.1	Ras and Rab interactor 3 (Rin3), transcript variant X2, mRNA
XM-021226263.2	-1,78137460677925	0,727800068682364	43,2177741583008	2,18961237286131e-05	0,000700168811111134	XM_021226263.2	microtubule associated protein 1A (Map1a), transcript variant X2, mRNA
XM-040728270.1	0,783655632781425	0,240824367201136	43,1910515351757	2,19630108818986e-05	0,000701901222767342	XM_040728270.1	erythrocyte membrane protein band 4.1 like 2 (Epb41l2), transcript variant X19, mRNA
XM-013126209.3	0,781170241900862	4,22349157140248	43,168850933767	2,20187598091747e-05	0,000703275877213341	XM_013126209.3	2',3'-cyclic nucleotide 3' phosphodiesterase (LOC101830936), transcript variant X2, mRNA
XM-013119925.3	-1,39442122384059	2,91462346460858	43,1545745774762	2,20546966116089e-05	0,000704016511953461	XM_013119925.3	bromodomain containing 7 (Brd7), transcript variant X2, mRNA
XM-021225652.2	0,934931725278606	2,32700603159604	43,1204862429194	2,214078041164e-05	0,000706356127933223	XM_021225652.2	solute carrier family 43 member 2 (Slc43a2), transcript variant X3, mRNA
XM-040754021.1	1,03870528316186	3,53996780518414	43,104032327318	2,21824713073635e-05	0,000707263294462167	XM_040754021.1	septin 1 (Septin1), transcript variant X2, mRNA
XM-040746222.1	0,694232054656961	0,518873619597522	43,0991617076956	2,219482995261e-05	0,000707263294462167	XM_040746222.1	GA binding protein transcription factor subunit beta 1 (Gabpb1), transcript variant X2, mRNA
XM-040753059.1	-1,18145826998519	-0,10639565233037	30,660996633828	2,22841685518122e-05	0,000709410037365555	XM_040753059.1	ArfGAP with GTPase domain, ankyrin repeat and PH domain 1 (Agap1), transcript variant X6, mRNA
XM-013118994.3	2,36375243874839	0,573565576081358	30,6598525442645	2,22892593832225e-05	0,000709410037365555	XM_013118994.3	purinergic receptor P2Y14 (P2ry14), transcript variant X2, mRNA
XM-013119712.3	1,76839549370194	1,32876785370947	43,0575522960534	2,23007356378858e-05	0,000709410037365555	XM_013119712.3	chemerin chemokine-like receptor 1 (Cmklr1), transcript variant X4, mRNA
XM-013118861.2	0,585141164253827	3,25815477863964	43,0478060233654	2,23256269256947e-05	0,000709792988684262	XM_013118861.2	RNA binding motif protein, X-linked-like-1 (LOC101831331), transcript variant X3, mRNA
XM-040729099.1	-1,62209617016444	-0,172017635217444	43,035195263303	2,23578818000299e-05	0,000710409473259409	XM_040729099.1	Rho guanine nucleotide exchange factor 28 (Arhgef28), transcript variant X4, mRNA
XM-040749283.1	-1,23036370271863	1,54529357138267	30,6317880762419	2,24145402534657e-05	0,000711800213316499	XM_040749283.1	RNA binding motif protein 26 (Rbm26), transcript variant X9, mRNA
XM-040744443.1	1,41276815097787	0,0421914471558368	42,9826716599912	2,24928061065277e-05	0,000713875128980969	XM_040744443.1	zinc finger CCHC-type containing 18 (Zcchc18), transcript variant X1, mRNA
XM-040737190.1	-1,05201733865233	2,00890764042874	42,9734821022984	2,25165095925352e-05	0,000714216959068447	XM_040737190.1	kinesin associated protein 3 (Kifap3), transcript variant X1, mRNA
XM-040751691.1	2,18653987209199	5,03149857432153	42,915331887057	2,26671761152037e-05	0,000718583314458099	XM_040751691.1	guanylate-binding protein 4 (LOC101825087), transcript variant X2, mRNA
XM-013117770.3	0,667864146937014	4,45342218062005	30,5429892077138	2,28160923480307e-05	0,000722720758415128	XM_013117770.3	pleiotropic regulator 1 (Plrg1), mRNA
XM-021229023.2	0,812767537974173	1,55313518553027	30,5412879044305	2,28238628617265e-05	0,000722720758415128	XM_021229023.2	cyclin dependent kinase 10 (Cdk10), transcript variant X1, mRNA
XM-040739893.1	-1,01721443416855	0,105854112889701	42,8446350191386	2,28519302770077e-05	0,000723194841041533	XM_040739893.1	ATPase secretory pathway Ca2+ transporting 1 (Atp2c1), transcript variant X3, mRNA
XM-013117137.3	0,898154208106599	0,517918997024448	42,8255571937575	2,29020861014553e-05	0,000724282816586799	XM_013117137.3	transmembrane protein 268 (Tmem268), transcript variant X6, mRNA
XM-040735533.1	0,557514353571686	3,65304472115219	30,5219179117194	2,29125394860412e-05	0,000724282816586799	XM_040735533.1	ubiquitin like modifier activating enzyme 2 (Uba2), transcript variant X1, mRNA
XM-013114951.3	1,5648998614568	-1,14068563743183	30,5189856085015	2,29259968156054e-05	0,000724293620220248	XM_013114951.3	LDL receptor related protein 8 (Lrp8), transcript variant X3, mRNA
XM-040738217.1	0,826267665424407	1,81061561616605	42,7998766796804	2,29698024405225e-05	0,00072526264721293	XM_040738217.1	quiescin sulfhydryl oxidase 1 (Qsox1), transcript variant X3, mRNA
XM-005081825.4	0,843092785081274	1,31028344321426	30,5041858793057	2,29940510931506e-05	0,000725312854652594	XM_005081825.4	alkB homolog 6 (Alkbh6), transcript variant X1, mRNA
XM-013111702.3	0,597798703640214	6,31354946592288	42,7893373583666	2,29976605913496e-05	0,000725312854652594	XM_013111702.3	tyrosine 3-monooxygenase/tryptophan 5-monooxygenase activation protein epsilon (Ywhae), transcript variant X2, mRNA
XM-013111594.3	1,04070013303289	0,566938318230656	42,7840819012449	2,30115667807071e-05	0,000725337194005575	XM_013111594.3	Rap guanine nucleotide exchange factor 6 (Rapgef6), transcript variant X18, mRNA
XM-040746517.1	-1,62556940015642	-0,139662466471145	42,7743821755124	2,3037258363869e-05	0,000725732775748032	XM_040746517.1	nucleolar protein 4 like (Nol4l), transcript variant X3, mRNA
XM-040754996.1	-0,770711448275201	4,37451484408058	30,4860944835218	2,30775447726287e-05	0,000726551844766861	XM_040754996.1	nudix hydrolase 4 (Nudt4), transcript variant X1, mRNA
XM-040746487.1	0,569302725346339	3,231003851833	42,7531153999339	2,30937041477208e-05	0,000726551844766861	XM_040746487.1	RANBP2-type and C3HC4-type zinc finger containing 1 (Rbck1), transcript variant X3, mRNA
XM-040729585.1	-1,05105607601298	2,13513620779666	30,4806520160535	2,31027277888347e-05	0,000726551844766861	XM_040729585.1	cyclin and CBS domain divalent metal cation transport mediator 3 (Cnnm3), transcript variant X1, mRNA
XM-040745566.1	-1,13666050895343	-0,0512932012133716	42,7005023923543	2,32340398217223e-05	0,000730265574908817	XM_040745566.1	sphingomyelin synthase 1 (Sgms1), transcript variant X12, mRNA
XM-040736878.1	0,492989761488413	1,25380159459199	30,4371894854691	2,33049268864248e-05	0,000732076952432265	XM_040736878.1	CDKN1A interacting zinc finger protein 1 (Ciz1), transcript variant X1, mRNA
XM-040750256.1	0,936280749657933	3,91875691774981	30,4290710139081	2,33429123232061e-05	0,000732853320145954	XM_040750256.1	transmembrane protein 134 (Tmem134), transcript variant X3, mRNA
XM-005083941.4	-2,86136849136508	3,52391645275613	30,423491285876	2,33690588971493e-05	0,000733201286404006	XM_005083941.4	nuclear receptor subfamily 2 group F member 2 (Nr2f2), transcript variant X1, mRNA
NM-001281588.1	-1,04848335728398	0,881780027393881	33,4220960647433	2,33805494958253e-05	0,000733201286404006	NM_001281588.1	casein kinase 1, epsilon (Csnk1e), mRNA
XM-040757018.1	1,57640986234615	-1,12493313786981	30,4050465485782	2,3455721243333e-05	0,000734799387731345	XM_040757018.1	LDL receptor related protein 8 (Lrp8), transcript variant X4, mRNA
XM-040728267.1	0,741259957151752	0,373889717158118	42,6172525408895	2,34581218414161e-05	0,000734799387731345	XM_040728267.1	erythrocyte membrane protein band 4.1 like 2 (Epb41l2), transcript variant X16, mRNA
XM-013111583.3	0,812319308412264	0,827365927148639	42,5698103212388	2,35869433416901e-05	0,000738415736452094	XM_013111583.3	Rap guanine nucleotide exchange factor 6 (Rapgef6), transcript variant X8, mRNA
XM-040739104.1	-0,579471672966625	3,04756705198428	42,5608638860882	2,36113278618965e-05	0,000738760322858567	XM_040739104.1	transmembrane protein 259 (Tmem259), transcript variant X3, mRNA
XM-005078162.4	-1,35564965821874	3,47042754007068	30,3452839050161	2,37389620306018e-05	0,000742333204517528	XM_005078162.4	AKT serine/threonine kinase 3 (Akt3), mRNA
XM-005087155.4	1,41983350874304	7,58054993416763	30,3325332733802	2,37998803479703e-05	0,000743816973591575	XM_005087155.4	GTPase, IMAP family member 4 (Gimap4), transcript variant X2, mRNA
XM-013123026.3	0,650568711009083	2,95719399730336	42,4851896989816	2,38187615283087e-05	0,000743986021854818	XM_013123026.3	fizzy and cell division cycle 20 related 1 (Fzr1), transcript variant X2, mRNA
NM-001310564.1	1,43922926985032	2,65744249844603	30,3233237230086	2,38439879116812e-05	0,000744352961240634	NM_001310564.1	cyclin B1 (Ccnb1), mRNA
XM-040744436.1	0,761572499505244	0,477524916397728	42,4554543966197	2,39008487535443e-05	0,000745706481110581	XM_040744436.1	zinc finger DHHC-type palmitoyltransferase 16 (Zdhhc16), transcript variant X3, mRNA
XM-040734805.1	0,572242596435384	1,74797835571184	42,4362128185237	2,39541420780204e-05	0,000746541334559131	XM_040734805.1	target of myb1 membrane trafficking protein (Tom1), transcript variant X2, mRNA
XM-040734284.1	0,996185997178951	2,1920238964403	42,4360319363831	2,39546437208239e-05	0,000746541334559131	XM_040734284.1	Rho guanine nucleotide exchange factor 1 (Arhgef1), transcript variant X5, mRNA
XM-013114953.3	1,5480219275854	-1,10124389749439	30,2258067195834	2,43166079167207e-05	0,000757394447598974	XM_013114953.3	LDL receptor related protein 8 (Lrp8), transcript variant X6, mRNA
XM-040758255.1	-0,914647663982846	-0,0971764050770889	42,2567697733914	2,44578453758243e-05	0,00076136417871168	XM_040758255.1	afadin, adherens junction formation factor (Afdn), transcript variant X20, mRNA
XM-040735839.1	-1,18927457266593	0,529025272073298	42,1938280405856	2,46374310506843e-05	0,00076652253089746	XM_040735839.1	cyclin dependent kinase 14 (Cdk14), transcript variant X4, mRNA
XM-005072543.4	1,01934623079725	0,801205665989809	42,1732911787289	2,4696357893028e-05	0,000767923236646721	XM_005072543.4	GINS complex subunit 1 (Gins1), transcript variant X1, mRNA
XM-040734564.1	-0,953539108695922	7,39934802206525	42,1654497721646	2,47189005630245e-05	0,000768191651487037	XM_040734564.1	60S ribosomal protein L31 (LOC121135546), mRNA
XR-002384207.2	-2,47210494265379	1,46125276448604	30,1400798685233	2,47406399836458e-05	0,000768434815780009	XR_002384207.2	uncharacterized LOC110342191 (LOC110342191), ncRNA
XM-040749557.1	-1,80802657734861	4,89905722712357	30,1245117200444	2,4818517578877e-05	0,000770420356816134	XM_040749557.1	G protein subunit gamma transducin 2 (Gngt2), transcript variant X2, mRNA
XM-021235964.2	0,87066584500238	6,83369027792766	30,096011735205	2,49617873084679e-05	0,000773874649280479	XM_021235964.2	RNA binding motif protein 3 (Rbm3), transcript variant X2, mRNA
XM-040735176.1	0,981732492062487	-0,130456185745939	42,0814357279209	2,49619316657771e-05	0,000773874649280479	XM_040735176.1	zinc finger protein 276 (Znf276), transcript variant X2, mRNA
XM-021225539.2	1,22832162191239	0,99030822820141	42,0735059607044	2,4985013410919e-05	0,000773874649280479	XM_021225539.2	formin like 3 (Fmnl3), transcript variant X2, mRNA
XM-013116449.3	0,902983122956814	-0,119177761397309	42,0702842727267	2,49943980893329e-05	0,000773874649280479	XM_013116449.3	YY2 transcription factor (Yy2), transcript variant X1, mRNA
XM-005084885.3	0,516495137704137	2,8411498498574	42,0684092307084	2,49998619135951e-05	0,000773874649280479	XM_005084885.3	TATA-box binding protein associated factor 11 (Taf11), transcript variant X1, mRNA
XM-040742490.1	-1,26079727134734	0,916493859909252	42,0524750794907	2,50463496335739e-05	0,000774879334545931	XM_040742490.1	transcription factor 7 like 2 (Tcf7l2), transcript variant X4, mRNA
XM-040757499.1	0,871796347753031	0,446632268165558	42,0468066065179	2,50629115440755e-05	0,00077495757396978	XM_040757499.1	zinc finger and BTB domain containing 17 (Zbtb17), transcript variant X2, mRNA
XM-040747962.1	-0,633013175991667	3,98199175399051	42,0180643964999	2,51470853113598e-05	0,000777125147864875	XM_040747962.1	AHNAK nucleoprotein (Ahnak), transcript variant X11, mRNA
XM-005076824.4	-0,643824330354732	1,75306885726238	30,0335911242515	2,52787777692389e-05	0,000780757954993539	XM_005076824.4	X-linked inhibitor of apoptosis (LOC101824803), transcript variant X1, mRNA
XM-040735535.1	0,559132769826126	3,30864294335248	41,9454582730297	2,53611839517752e-05	0,00078251045610278	XM_040735535.1	ubiquitin like modifier activating enzyme 2 (Uba2), transcript variant X3, mRNA
XM-013114065.3	-1,26306353204991	0,911176397507677	41,9445558066376	2,53638584025782e-05	0,00078251045610278	XM_013114065.3	transcription factor 7 like 2 (Tcf7l2), transcript variant X8, mRNA
XM-040741771.1	4,1376988790499	0,121680827248266	67,7343451702653	2,5460745248535e-05	0,000785060969070407	XM_040741771.1	interferon-inducible GTPase 1 (LOC101834191), transcript variant X1, mRNA
XM-021230128.2	0,891778339952819	0,522690226517638	41,8973957976318	2,5504073444541e-05	0,000785958120480653	XM_021230128.2	transmembrane protein 268 (Tmem268), transcript variant X3, mRNA
XM-040741721.1	-0,629894967528006	3,55187703130335	41,8694311676993	2,55876422739807e-05	0,000788093673696771	XM_040741721.1	NSF attachment protein gamma (Napg), transcript variant X2, mRNA
XM-040750988.1	-0,951375585270383	2,40646496986832	41,8511380031726	2,56424811586444e-05	0,000789177246302627	XM_040750988.1	ATPase 13A3 (Atp13a3), transcript variant X6, mRNA
XM-040747011.1	1,76182940080677	-0,942365285646094	41,8481656810072	2,56514044095541e-05	0,000789177246302627	XM_040747011.1	serine/threonine kinase 32B (Stk32b), transcript variant X3, mRNA
XM-005084641.4	0,973155718277769	3,90500913325179	29,9331097858286	2,57984306542242e-05	0,000793258649470423	XM_005084641.4	RALY heterogeneous nuclear ribonucleoprotein (Raly), transcript variant X2, mRNA
XR-005873240.1	1,86972872939004	-0,448768033420442	29,9303378721166	2,58129322002152e-05	0,000793262864677065	XR_005873240.1	uncharacterized LOC121136114 (LOC121136114), ncRNA
XM-040746010.1	-1,12848372040695	2,76954811964174	29,9008568430984	2,5967723397506e-05	0,000797575949334744	XM_040746010.1	cell death regulator Aven (LOC101829384), mRNA
XM-040739130.1	-0,735104810400827	2,09172730098427	41,6898535075218	2,61319282683771e-05	0,00080149514049056	XM_040739130.1	protein phosphatase, Mg2+/Mn2+ dependent 1B (Ppm1b), transcript variant X2, mRNA
XM-040750908.1	1,1304477412374	2,99876295546131	29,8669356037187	2,61470975478406e-05	0,00080149514049056	XM_040750908.1	cysteinyl-tRNA synthetase 1 (Cars1), transcript variant X2, mRNA
XM-040756448.1	1,00361811851767	-0,0784126627258608	41,6794988129926	2,61637202860169e-05	0,00080149514049056	XM_040756448.1	regulator of chromosome condensation 1 (Rcc1), transcript variant X3, mRNA
XM-013114081.3	-1,26613395892516	0,920280635197062	41,6794266304169	2,61639420657488e-05	0,00080149514049056	XM_013114081.3	transcription factor 7 like 2 (Tcf7l2), transcript variant X11, mRNA
XM-013111681.3	-1,29091124031506	4,28564098097919	41,6781407502166	2,61678932765551e-05	0,00080149514049056	XM_013111681.3	TNF superfamily member 13 (LOC106020722), transcript variant X1, mRNA
XM-040749967.1	0,981793579711468	5,29240774424707	41,6710416536998	2,61897196248087e-05	0,000801544822124919	XM_040749967.1	karyopherin subunit alpha 2 (Kpna2), mRNA
XR-005876792.1	-1,42699374243486	1,99465583162697	41,6673502459701	2,62010773028021e-05	0,000801544822124919	XR_005876792.1	uncharacterized LOC121139993 (LOC121139993), ncRNA
XR-005876441.1	-3,7656693711313	3,76238466995376	29,8545263573567	2,62130586114299e-05	0,000801544822124919	XR_005876441.1	uncharacterized LOC121139488 (LOC121139488), ncRNA
XM-021230947.2	1,26725929420848	1,69588412612427	29,8466381392315	2,62550837710112e-05	0,000802385581721264	XM_021230947.2	Mov10 RISC complex RNA helicase (Mov10), transcript variant X1, mRNA
XM-040735819.1	1,9741920365443	-0,351479246640862	41,6423760326768	2,62780680694607e-05	0,000802643822493305	XM_040735819.1	multidrug resistance protein 2 (LOC101833290), transcript variant X2, mRNA
XM-013120056.3	0,695394611669958	5,16067903407243	41,6258651056139	2,63291123782261e-05	0,000803758375884555	XM_013120056.3	stromal cell derived factor 4 (Sdf4), transcript variant X1, mRNA
XM-040743197.1	-0,632347782057168	2,07669020963317	41,6033237281928	2,63989861107677e-05	0,000805446192807203	XM_040743197.1	patatin like phospholipase domain containing 8 (Pnpla8), transcript variant X3, mRNA
XM-005086567.4	0,87986022069605	4,84322927246399	29,8142067438396	2,64286482807379e-05	0,000805905948456914	XM_005086567.4	SH3KBP1 binding protein 1 (Shkbp1), mRNA
XM-040728145.1	0,993959703482349	2,66513221157275	29,8002103872876	2,65039442678495e-05	0,000807755970335388	XM_040728145.1	methylenetetrahydrofolate dehydrogenase (NADP+ dependent) 1 like (Mthfd1l), mRNA
XM-040729473.1	1,66180644654145	3,20564772905502	41,5626691565394	2,65255522106655e-05	0,000807968612951899	XM_040729473.1	tyrosine-protein kinase ZAP-70 (LOC101833852), transcript variant X2, mRNA
XM-040755972.1	0,835999139073563	2,40485737800828	41,5277973436374	2,66346770396472e-05	0,000810845316889458	XM_040755972.1	SECIS binding protein 2 (Secisbp2), transcript variant X2, mRNA
XM-021229287.2	-1,35039038448764	3,08171973406882	41,5184617765073	2,66639793525001e-05	0,000811290135406316	XM_021229287.2	CDC42 effector protein 3 (Cdc42ep3), transcript variant X2, mRNA
XM-040754721.1	0,862628433861357	3,6070406248006	29,7655431008299	2,6691465409384e-05	0,000811679232251003	XM_040754721.1	DNA primase subunit 1 (Prim1), mRNA
XM-013119420.3	0,695012033639413	0,473344113782234	41,4934022714115	2,67428209676656e-05	0,000812793365502679	XM_013119420.3	interleukin enhancer binding factor 3 (Ilf3), transcript variant X5, mRNA
XM-040737586.1	1,27027602390625	3,16704212502438	41,4390916832878	2,69146225628429e-05	0,00081739095208583	XM_040737586.1	DExD/H-box helicase 58 (Ddx58), transcript variant X3, mRNA
XM-040733075.1	0,692965951409159	4,36923277508887	29,7229813863716	2,69236951659446e-05	0,00081739095208583	XM_040733075.1	transient receptor potential cation channel subfamily C member 4 associated protein (LOC106022380), transcript variant X1, mRNA
XM-040745560.1	-1,14903947702564	-0,0236697622789148	41,420418738972	2,69739868179712e-05	0,000818467828591013	XM_040745560.1	sphingomyelin synthase 1 (Sgms1), transcript variant X11, mRNA
XM-040734401.1	-0,803903693655413	1,30301858967395	41,3460619460194	2,72118919347274e-05	0,000825233124768472	XM_040734401.1	zinc finger protein 428 (Znf428), transcript variant X2, mRNA
XM-040744316.1	-0,59801369508562	7,60120651951845	29,6658483089311	2,72389459713403e-05	0,000825600193370635	XM_040744316.1	cytochrome c oxidase subunit 7B, mitochondrial (LOC101829663), mRNA
XM-040743196.1	-0,607524860452469	1,97994602775137	41,3252592892682	2,72788857627593e-05	0,000826357206452342	XM_040743196.1	patatin like phospholipase domain containing 8 (Pnpla8), transcript variant X2, mRNA
XM-005073153.4	0,884967253026517	1,5458907395632	29,6457845254354	2,73506199130881e-05	0,000828076005526523	XM_005073153.4	zinc finger protein 276 (Znf276), transcript variant X1, mRNA
XM-005085397.4	1,58918103030466	4,16383025377755	29,6350310672429	2,74106811202046e-05	0,000829439700921743	XM_005085397.4	solute carrier family 2 member 6 (Slc2a6), transcript variant X1, mRNA
XM-021226090.2	6,40527624453494	-1,08087697677957	66,4191757046963	2,74322695616324e-05	0,000829638364880387	XM_021226090.2	protein TCL1B3-like (LOC110340571), mRNA
XM-013110413.3	-1,02595122909838	-0,08109011468456	41,2545318314806	2,75080965010686e-05	0,000831476256800773	XM_013110413.3	membrane associated ring-CH-type finger 8 (Marchf8), transcript variant X5, mRNA
XM-040728258.1	1,22638387668054	-0,451534978842289	41,2432495697327	2,75448660657587e-05	0,000832132212043469	XM_040728258.1	erythrocyte membrane protein band 4.1 like 2 (Epb41l2), transcript variant X7, mRNA
XM-040742648.1	0,607688836802389	1,1189696144692	29,6030295942016	2,75902820700674e-05	0,000833048516696229	XM_040742648.1	zinc finger CCCH-type containing 14 (Zc3h14), transcript variant X4, mRNA
XM-040728262.1	0,759384798190734	0,430240188810057	41,2208748700627	2,76179555016858e-05	0,00083316185499391	XM_040728262.1	erythrocyte membrane protein band 4.1 like 2 (Epb41l2), transcript variant X11, mRNA
XR-005881603.1	0,902451748370492	1,30522911009658	41,2189634808285	2,76242097003812e-05	0,00083316185499391	XR_005881603.1	uncharacterized LOC121144284 (LOC121144284), ncRNA
XM-040738196.1	1,20428031955802	-0,746526177100711	41,2120987064915	2,76466852838567e-05	0,000833384578665777	XM_040738196.1	solute carrier family 8 member A1 (Slc8a1), transcript variant X1, mRNA
XM-040750219.1	1,33495544856615	1,15815462984216	41,1937376588325	2,7706904614782e-05	0,000834744190096412	XM_040750219.1	TBC1 domain family member 10C (Tbc1d10c), transcript variant X3, mRNA
XM-040731191.1	-0,849395989359659	1,43258642639093	41,1737622792149	2,77725915832309e-05	0,000835546759056379	XM_040731191.1	slingshot protein phosphatase 1 (Ssh1), transcript variant X4, mRNA
XM-040731499.1	-0,820267058504877	2,62243603556032	41,1730656154787	2,77748857510599e-05	0,000835546759056379	XM_040731499.1	paired immunoglobulin-like type 2 receptor beta-2 (LOC121133991), transcript variant X4, mRNA
XM-040747797.1	0,812972849382633	-0,340204830500466	41,1718364663764	2,77789339712355e-05	0,000835546759056379	XM_040747797.1	Scm like with four mbt domains 1 (Sfmbt1), transcript variant X2, mRNA
XM-021223355.2	-1,59583390394268	4,12955920674828	41,1558162082942	2,78317596288517e-05	0,000836679963932338	XM_021223355.2	formyl peptide receptor 2 (Fpr2), transcript variant X1, mRNA
XM-005063948.4	1,47758956943811	4,4209767636846	29,5517458230628	2,78808166413694e-05	0,000837698704136553	XM_005063948.4	EH domain containing 1 (Ehd1), transcript variant X2, mRNA
XM-040737761.1	0,668741250551159	8,75629679065119	29,5336185240265	2,79843188779491e-05	0,000840351291852018	XM_040737761.1	eukaryotic translation elongation factor 2 (Eef2), mRNA
XM-040751665.1	-0,732168701358468	4,96576483462573	29,528790458076	2,80119574036486e-05	0,000840579520371363	XM_040751665.1	SH3 domain containing GRB2 like, endophilin B1 (Sh3glb1), transcript variant X2, mRNA
XM-040728228.1	2,07922576899511	-0,937528467563936	41,0983051593124	2,80223616000956e-05	0,000840579520371363	XM_040728228.1	TPD52 like 1 (Tpd52l1), transcript variant X6, mRNA
XM-013120718.3	0,825199159714213	2,16366675770409	29,5108409976286	2,81149747329883e-05	0,000842538121251775	XM_013120718.3	S-adenosyl-L-methionine-dependent tRNA 4-demethylwyosine synthase TYW1 (LOC101841209), transcript variant X1, mRNA
XM-040749409.1	0,552762340486486	2,638616036209	41,0657430547692	2,81309501681048e-05	0,000842538121251775	XM_040749409.1	RELA proto-oncogene, NF-kB subunit (Rela), transcript variant X2, mRNA
XM-040758202.1	2,15152414443972	5,20595936174856	29,5076338375001	2,81334256045972e-05	0,000842538121251775	XM_040758202.1	CD24 molecule (Cd24), mRNA
XM-040750918.1	1,12606310759914	2,98401912731293	29,4962380406892	2,8199094155003e-05	0,000843378665704577	XM_040750918.1	cysteinyl-tRNA synthetase 1 (Cars1), transcript variant X3, mRNA
XM-013121853.3	1,92185623779353	5,51643355712505	41,0435494943417	2,82052415941596e-05	0,000843378665704577	XM_013121853.3	guanylate-binding protein 5 (LOC106022099), mRNA
XM-005079914.4	0,562315020808453	1,4900741941657	41,0429330538211	2,82073083361646e-05	0,000843378665704577	XM_005079914.4	cleavage and polyadenylation specific factor 4 (Cpsf4), transcript variant X2, mRNA
XM-005075040.4	-0,874384249443708	6,13010988390834	29,4913139907333	2,82275214673954e-05	0,000843526323330867	XM_005075040.4	transforming growth factor beta receptor 2 (Tgfbr2), transcript variant X2, mRNA
XM-005080498.4	-2,04840099926198	3,7174161117961	41,0280082499383	2,82574004813849e-05	0,000843672894284671	XM_005080498.4	egl-9 family hypoxia inducible factor 3 (Egln3), mRNA
XM-040758051.1	-1,91028224998349	2,82875185178206	41,0263474981551	2,82629808493887e-05	0,000843672894284671	XM_040758051.1	neuronal regeneration related protein (LOC101840871), transcript variant X2, mRNA
XM-005078612.4	0,672009066961439	2,73514216783959	29,4765761307151	2,83127947267616e-05	0,00084470328254494	XM_005078612.4	ring finger and SPRY domain containing 1 (Rspry1), transcript variant X2, mRNA
XM-005081092.4	0,973826754866186	6,148772267393	29,4534614076447	2,84471100628349e-05	0,000848252271117707	XM_005081092.4	EF-hand domain family member D2 (Efhd2), transcript variant X1, mRNA
XM-021233676.2	3,18592910628574	0,747865203409682	40,9645783089729	2,84714461340401e-05	0,000848348507488291	XM_021233676.2	TNF superfamily member 9 (Tnfsf9), transcript variant X1, mRNA
XM-013121260.3	-0,723437582454934	1,7206641656642	40,9617419529083	2,84810613661323e-05	0,000848348507488291	XM_013121260.3	lysine demethylase 1A (Kdm1a), transcript variant X3, mRNA
XM-040734807.1	0,569904630930134	1,74027118888436	40,94696852414	2,8531204220121e-05	0,00084878840488779	XM_040734807.1	target of myb1 membrane trafficking protein (Tom1), transcript variant X4, mRNA
XR-005870875.1	-4,74847759160885	-0,981636138951392	31,4121697964184	2,85649101775984e-05	0,00084878840488779	XR_005870875.1	ArfGAP with SH3 domain, ankyrin repeat and PH domain 2 (Asap2), transcript variant X8, misc_RNA
XM-013122841.3	-0,924319833248745	0,227169602973017	29,4332484113371	2,85651408558713e-05	0,00084878840488779	XM_013122841.3	KIAA1328 ortholog (Kiaa1328), transcript variant X1, mRNA
XM-040751664.1	-0,731977365398857	4,92372006095594	29,4321566902205	2,85715311754074e-05	0,00084878840488779	XM_040751664.1	SH3 domain containing GRB2 like, endophilin B1 (Sh3glb1), transcript variant X1, mRNA
XM-040745579.1	-1,13663713701971	-0,0657877404633105	40,9347716015353	2,85726793547443e-05	0,00084878840488779	XM_040745579.1	sphingomyelin synthase 1 (Sgms1), transcript variant X14, mRNA
XM-040757336.1	0,889500216837557	0,508721334287731	40,9287916280465	2,8593039583442e-05	0,000848936568793548	XM_040757336.1	transmembrane protein 268 (Tmem268), transcript variant X5, mRNA
XM-040731497.1	-0,839112598750787	2,34112319139552	40,9180497383876	2,86296552039977e-05	0,000849566941958929	XM_040731497.1	paired immunoglobulin-like type 2 receptor beta-2 (LOC121133991), transcript variant X2, mRNA
XM-040737947.1	-2,54294347491948	3,66408100289925	29,4140383413922	2,867781661222e-05	0,000850539067987775	XM_040737947.1	peroxisome proliferator activated receptor gamma (Pparg), transcript variant X2, mRNA
XM-013123396.3	-1,55707088309911	0,210039404576333	40,8917808957024	2,87194267873175e-05	0,000851038940669221	XM_013123396.3	transmembrane protein 53 (Tmem53), transcript variant X3, mRNA
XM-005064227.4	2,74223706828842	0,908730406894071	29,4040186084938	2,87367815799806e-05	0,000851038940669221	XM_005064227.4	protein-glucosylgalactosylhydroxylysine glucosidase (Pgghg), transcript variant X1, mRNA
XM-021227718.2	0,64936300237021	1,70357723756134	40,8855107019951	2,87409029470538e-05	0,000851038940669221	XM_021227718.2	bridging integrator 3 (Bin3), transcript variant X3, mRNA
XM-040729457.1	-1,1668027176279	0,94588179050908	40,8804613237904	2,87582112246233e-05	0,000851095100036761	XM_040729457.1	dystonin (Dst), transcript variant X13, mRNA
XM-040740546.1	0,57208508894809	1,85595262776057	29,3943937004706	2,87935491490817e-05	0,00085168449823722	XM_040740546.1	integrator complex subunit 6 (Ints6), transcript variant X1, mRNA
XM-040748840.1	-0,587741691200245	0,668160803246238	41,2095655348134	2,88559311241514e-05	0,000853056135724908	XM_040748840.1	membrane magnesium transporter 2 (LOC101826162), transcript variant X1, mRNA
XM-040740343.1	0,512959453775258	2,96271452438688	40,8458149590246	2,88772991449404e-05	0,000853056135724908	XM_040740343.1	5-azacytidine induced 2 (Azi2), transcript variant X3, mRNA
XM-040755256.1	-0,906199183078883	3,60133315228557	29,3787191371009	2,88862627445599e-05	0,000853056135724908	XM_040755256.1	WW domain containing adaptor with coiled-coil (Wac), transcript variant X2, mRNA
XM-040756584.1	0,977641661178312	4,04111235890918	40,8352719376287	2,89136516265291e-05	0,000853408603646951	XM_040756584.1	ring finger protein 19B (Rnf19b), transcript variant X5, mRNA
XM-040738199.1	1,21480707763908	-0,743372835242366	40,8148672976265	2,89841581545658e-05	0,00085503266555969	XM_040738199.1	solute carrier family 8 member A1 (Slc8a1), transcript variant X5, mRNA
XM-013110999.3	-1,22999307427996	1,02963894444182	40,7958452248896	2,90500672064091e-05	0,000856519440153089	XM_013110999.3	retinoic acid receptor gamma (Rarg), transcript variant X2, mRNA
XM-040743884.1	-0,861255061131249	1,30704428353906	40,7863633414059	2,90829857083407e-05	0,000857032445441521	XM_040743884.1	leucine zipper tumor suppressor 2 (Lzts2), transcript variant X6, mRNA
XM-021231938.2	-1,39841549891752	2,45056288016611	40,7605919469298	2,91726760115223e-05	0,000859030317076236	XM_021231938.2	nuclear receptor subfamily 1 group H member 3 (Nr1h3), transcript variant X4, mRNA
XM-040745562.1	0,743493185369893	3,23856790601162	40,7579486920157	2,91818932861622e-05	0,000859030317076236	XM_040745562.1	histone acetyltransferase 1 (Hat1), transcript variant X2, mRNA
XM-040742042.1	0,673659299977778	1,22972087643879	40,7500688695551	2,92093910302939e-05	0,000859381678346805	XM_040742042.1	GATA zinc finger domain containing 2A (Gatad2a), transcript variant X5, mRNA
XM-040737710.1	0,78246986908986	2,3258822855099	29,3174322447216	2,92519466291517e-05	0,000860175452954353	XM_040737710.1	DENN domain containing 1B (Dennd1b), transcript variant X1, mRNA
XM-040728257.1	0,817656316747656	0,379462634432251	40,72425999753	2,92996655913856e-05	0,000861120134443149	XM_040728257.1	erythrocyte membrane protein band 4.1 like 2 (Epb41l2), transcript variant X6, mRNA
XM-021228374.2	1,12570988512087	0,736881156275675	40,70323956947	2,93734305265934e-05	0,000862828897553507	XM_021228374.2	MAPK interacting serine/threonine kinase 1 (Mknk1), transcript variant X4, mRNA
XM-040738197.1	1,16844562758799	-0,785221777358446	40,6967563443057	2,93962249717593e-05	0,000863039408740262	XM_040738197.1	solute carrier family 8 member A1 (Slc8a1), transcript variant X2, mRNA
XM-005080210.4	1,10280591814265	7,02577756576511	29,2811493421919	2,94708451978402e-05	0,000864770433159154	XM_005080210.4	tropomyosin 3 (Tpm3), transcript variant X7, mRNA
XR-005877489.1	-1,91305680563599	-0,748491161165565	40,6503668720242	2,95599268868884e-05	0,000866534340048841	XR_005877489.1	ASXL transcriptional regulator 1 (Asxl1), transcript variant X5, misc_RNA
XM-040734793.1	1,66022392250546	-0,40635124363984	29,266071889263	2,95623405883677e-05	0,000866534340048841	XM_040734793.1	GRB2 associated binding protein 1 (Gab1), transcript variant X7, mRNA
XM-040740983.1	0,971459999519571	2,28956747162475	29,259288861746	2,96036047009863e-05	0,000866840067195152	XM_040740983.1	HAUS augmin-like complex subunit 8 (LOC121138216), mRNA
XM-040741213.1	-2,60172639279571	3,16378752011109	40,6378821724658	2,96041642534053e-05	0,000866840067195152	XM_040741213.1	transmembrane protein 176A (Tmem176a), transcript variant X1, mRNA
XM-040738152.1	-1,00032148799518	2,71619574620795	40,6113046439186	2,96985933814008e-05	0,000869144208211171	XM_040738152.1	transmembrane protein 245 (Tmem245), transcript variant X4, mRNA
XM-040750898.1	1,12410433304344	3,00449743422237	29,2402907081006	2,97195177092147e-05	0,000869295892994529	XM_040750898.1	cysteinyl-tRNA synthetase 1 (Cars1), transcript variant X1, mRNA
XM-040741492.1	-2,45543731030573	4,04594910833122	29,2375168445713	2,9736483713878e-05	0,000869331697519956	XM_040741492.1	short chain dehydrogenase/reductase family 16C member 5 (LOC101823255), mRNA
XM-005079151.4	-1,77026924324502	3,22520070645981	29,2348841375916	2,97525962452182e-05	0,000869342526479329	XM_005079151.4	iroquois homeobox 5 (Irx5), mRNA
XM-040754192.1	0,984470939908723	4,81795550495519	40,5657808732262	2,98611517663223e-05	0,000872053011709881	XM_040754192.1	cytohesin 4 (Cyth4), transcript variant X3, mRNA
XM-040731473.1	-0,614487212625036	2,89766241945825	40,5474956588057	2,99267361387613e-05	0,000873506382942363	XM_040731473.1	RB transcriptional corepressor 1 (Rb1), transcript variant X2, mRNA
XM-040734806.1	0,558792426983066	1,76444688149674	40,5357106982526	2,99690944101481e-05	0,000874280649606983	XM_040734806.1	target of myb1 membrane trafficking protein (Tom1), transcript variant X3, mRNA
XR-005880695.1	-2,91066229002057	3,36574744958019	40,5278410176447	2,99974188953304e-05	0,000874644910810838	XR_005880695.1	uncharacterized LOC110343737 (LOC110343737), ncRNA
XM-040729305.1	0,891372754112889	1,86743448152953	40,5128677083413	3,00513965824304e-05	0,000875756371962078	XM_040729305.1	BTB domain containing 1 (Btbd1), transcript variant X2, mRNA
XM-040735424.1	0,455915177121514	3,21579931982854	29,1824783088153	3,00753416958923e-05	0,000875991914458837	XM_040735424.1	LSM14A mRNA processing body assembly factor (Lsm14a), transcript variant X4, mRNA
XM-005079305.4	-0,871806949140796	1,51549419137267	29,172194477408	3,01391282077359e-05	0,000876988075298784	XM_005079305.4	kinesin family member 1B (Kif1b), transcript variant X6, mRNA
NM-001310577.1	-1,66708758126878	4,37292497266606	29,1697533778053	3,01542913080757e-05	0,000876988075298784	NM_001310577.1	calumenin (Calu), mRNA
XM-005072281.4	0,907756851859587	2,91618187252528	29,1683162844857	3,01632218765358e-05	0,000876988075298784	XM_005072281.4	minichromosome maintenance complex component 3 (Mcm3), transcript variant X1, mRNA
XR-002382408.2	3,18075628919504	0,767336451335608	48,700842053337	3,01730650273014e-05	0,000876988075298784	XR_002382408.2	uncharacterized LOC110340611 (LOC110340611), ncRNA
XM-021224443.2	1,2702628979956	0,307755480348915	40,4745559151111	3,01900220652266e-05	0,000877019346938493	XM_021224443.2	androgen induced 1 (Aig1), transcript variant X6, mRNA
XM-040750987.1	-0,917343495780618	2,30254186568025	40,4631043467444	3,02316018989422e-05	0,000877765501192	XM_040750987.1	ATPase 13A3 (Atp13a3), transcript variant X5, mRNA
XR-005879398.1	-1,71246029031116	0,347148561376772	40,4485556809464	3,02845230179385e-05	0,000878839989039747	XR_005879398.1	uncharacterized LOC121142386 (LOC121142386), transcript variant X2, ncRNA
NM-001281619.1	-1,77588288330021	2,35019854789142	29,1374246511665	3,03559005805636e-05	0,000880448662637103	NM_001281619.1	Ras association domain family member 1 (Rassf1), mRNA
XM-040747721.1	-1,44178912466579	-0,849446342851114	40,4160460125758	3,04031669484898e-05	0,000880984013810219	XM_040747721.1	Rho GTPase activating protein 22 (Arhgap22), transcript variant X2, mRNA
XM-013114940.3	1,1301708407773	0,717030101545003	40,4151993266055	3,04062641301296e-05	0,000880984013810219	XM_013114940.3	MAPK interacting serine/threonine kinase 1 (Mknk1), transcript variant X6, mRNA
XM-040754130.1	0,826370283327574	2,53403788073839	40,3510909693902	3,0641840510808e-05	0,000887173395413932	XM_040754130.1	Sad1 and UNC84 domain containing 2 (Sun2), transcript variant X3, mRNA
XM-021225367.2	0,683100961868223	4,91831365131196	29,0903692099975	3,06520143135192e-05	0,000887173395413932	XM_021225367.2	TRIO and F-actin-binding protein (LOC101826859), transcript variant X1, mRNA
XM-021231933.2	-1,43312767674082	2,53251748516614	40,3359768367616	3,06976881137881e-05	0,000888029925822856	XM_021231933.2	nuclear receptor subfamily 1 group H member 3 (Nr1h3), transcript variant X1, mRNA
XR-005876207.1	-0,977854065912125	0,165307741780143	40,3241703044571	3,07413961770698e-05	0,000888828723812827	XR_005876207.1	uncharacterized LOC106022555 (LOC106022555), transcript variant X1, ncRNA
XM-013111683.3	-1,31085224024576	4,34087166378734	40,3158410963187	3,07722745788825e-05	0,00088925593476934	XM_013111683.3	TNF superfamily member 13 (LOC106020722), transcript variant X2, mRNA
XM-021231947.2	3,51225034684759	7,39274002058315	29,0643870056052	3,08168828727967e-05	0,000890079257200483	XM_021231947.2	SLAM family member 9 (Slamf9), transcript variant X1, mRNA
XM-040739611.1	-1,56469006225459	0,862996018235813	40,2818926971742	3,08985026779112e-05	0,000891970157807094	XM_040739611.1	procollagen C-endopeptidase enhancer 2 (Pcolce2), transcript variant X2, mRNA
XM-040741761.1	-0,589546817839009	11,1303789386989	29,0471127731571	3,09270374087012e-05	0,000892327436707478	XM_040741761.1	ribosomal protein S14 (Rps14), mRNA
XM-005067547.4	-2,08920261568703	0,378576461829994	33,646130251045	3,09638115389072e-05	0,000892921946958022	XM_005067547.4	ATPase Na+/K+ transporting subunit beta 2 (Atp1b2), mRNA
XM-040738092.1	1,75590587629626	5,32458200530961	29,0311922955558	3,10289444601495e-05	0,000894333209220927	XM_040738092.1	CD84 molecule (Cd84), transcript variant X1, mRNA
XM-040757607.1	-1,13130395752661	0,577765140524461	29,0116080395961	3,11548123696522e-05	0,000897492623005569	XM_040757607.1	NAD kinase 2, mitochondrial (Nadk2), transcript variant X2, mRNA
XM-040738149.1	-0,999364456622187	2,75411213387702	40,204993559867	3,11866617702591e-05	0,000897941715120327	XM_040738149.1	transmembrane protein 245 (Tmem245), transcript variant X2, mRNA
XM-040754728.1	1,3201512557478	1,0650916954954	28,9974383462606	3,12462324767808e-05	0,00089908528565757	XM_040754728.1	nuclear envelope integral membrane protein 1 (Nemp1), transcript variant X3, mRNA
XR-005879397.1	-1,77812016978608	0,394906330378311	40,1858277670082	3,12589655208791e-05	0,00089908528565757	XR_005879397.1	uncharacterized LOC121142386 (LOC121142386), transcript variant X1, ncRNA
XM-005077858.4	-1,28856651152315	3,85443329643119	28,9912949788845	3,12859603219651e-05	0,00089908528565757	XM_005077858.4	fumarylacetoacetate hydrolase (Fah), mRNA
XM-013114954.3	1,58625052260089	-1,56851374855439	40,1729166652315	3,1307782926255e-05	0,00089908528565757	XM_013114954.3	LDL receptor related protein 8 (Lrp8), transcript variant X7, mRNA
XM-040757020.1	1,58625052260089	-1,56851374855439	40,1729166652315	3,1307782926255e-05	0,00089908528565757	XM_040757020.1	LDL receptor related protein 8 (Lrp8), transcript variant X14, mRNA
XM-013117716.3	-1,96410123946375	4,3583072024864	40,1623655430122	3,13477428954428e-05	0,000899764944728656	XM_013117716.3	G protein subunit gamma transducin 2 (Gngt2), transcript variant X4, mRNA
XM-040739095.1	0,636329001337514	4,21133750787743	40,1477759125871	3,14030954018661e-05	0,000900885475570209	XM_040739095.1	polypyrimidine tract binding protein 1 (Ptbp1), transcript variant X2, mRNA
XM-040747688.1	-0,86241803061251	4,49750382313938	28,9634565214154	3,14666861657607e-05	0,000902241057537886	XM_040747688.1	WAPL cohesin release factor (Wapl), transcript variant X1, mRNA
XM-040748844.1	-0,590989825020201	0,639396045626826	45,7004707456992	3,15327275857456e-05	0,000903665463515938	XM_040748844.1	membrane magnesium transporter 2 (LOC101826162), transcript variant X5, mRNA
XM-040756543.1	0,589046586200232	0,525545435511211	40,0867992106625	3,16356705398282e-05	0,000906145368200971	XM_040756543.1	transmembrane protein 39B (Tmem39b), transcript variant X3, mRNA
XM-040748202.1	0,745038126793461	0,790920551349377	40,0771299895673	3,16727339826685e-05	0,000906299342805451	XM_040748202.1	protein kinase, membrane associated tyrosine/threonine 1 (Pkmyt1), transcript variant X2, mRNA
XR-005878979.1	1,85844498871183	-0,35408543452872	40,0765696665835	3,16748833222448e-05	0,000906299342805451	XR_005878979.1	uncharacterized LOC110341156 (LOC110341156), ncRNA
XM-005065297.4	-1,9172800837575	2,87616945871253	28,9292581508273	3,16902801491621e-05	0,000906299342805451	XM_005065297.4	neuronal regeneration related protein (LOC101840871), transcript variant X1, mRNA
XM-040732576.1	-1,08994344935095	-0,681953194584527	40,037724161219	3,18243043005379e-05	0,000909510379662502	XM_040732576.1	tet methylcytosine dioxygenase 1 (Tet1), transcript variant X3, mRNA
XM-005084743.4	0,766520730670969	2,66674805389567	28,9071896604578	3,18354984044549e-05	0,000909510379662502	XM_005084743.4	BCL2 like 12 (Bcl2l12), transcript variant X1, mRNA
XM-040752021.1	-0,763690843244005	2,89688118969875	39,9729450068043	3,20753047119441e-05	0,000915859014656766	XM_040752021.1	solute carrier family 25 member 24 (Slc25a24), transcript variant X2, mRNA
XM-040739754.1	1,36603905995596	1,44769820939948	39,9625931909927	3,2115627670638e-05	0,000915859014656766	XM_040739754.1	uncharacterized LOC121137488 (LOC121137488), transcript variant X2, mRNA
XM-005080390.4	-1,21924574558877	1,51435672921261	28,8641666629354	3,21207221579786e-05	0,000915859014656766	XM_005080390.4	cut like homeobox 1 (Cux1), transcript variant X7, mRNA
XM-040745536.1	-0,691921742806071	0,515400538713002	39,9604311561893	3,21240567758611e-05	0,000915859014656766	XM_040745536.1	ubiquitin protein ligase E3 component n-recognin 3 (Ubr3), transcript variant X6, mRNA
XM-013122135.3	-1,08419096950175	-0,626009992116465	42,7876918148484	3,21792479082314e-05	0,000916959126152823	XM_013122135.3	ArfGAP with GTPase domain, ankyrin repeat and PH domain 1 (Agap1), transcript variant X3, mRNA
XM-013117743.3	-0,577092235181565	2,42611406201029	39,92889497825	3,224729908081e-05	0,000918205843226555	XM_013117743.3	protein phosphatase, Mg2+/Mn2+ dependent 1K (Ppm1k), transcript variant X2, mRNA
XM-040728993.1	-0,757447210252126	3,41243480834481	39,9236261786327	3,22679428544029e-05	0,000918205843226555	XM_040728993.1	zinc finger AN1-type containing 6 (Zfand6), transcript variant X5, mRNA
XM-040754191.1	0,973808562362775	4,83101579605546	39,9187565713542	3,22870361929373e-05	0,000918205843226555	XM_040754191.1	cytohesin 4 (Cyth4), transcript variant X2, mRNA
XM-040735336.1	-0,819852048707134	2,11054492559633	28,8389054544252	3,2289507235006e-05	0,000918205843226555	XM_040735336.1	siah E3 ubiquitin protein ligase 1 (Siah1), transcript variant X3, mRNA
XM-013122492.3	-1,14542654041427	0,807197501989369	39,912778355616	3,23104942380764e-05	0,000918329765210258	XM_013122492.3	formin 1 (Fmn1), transcript variant X5, mRNA
XM-040741832.1	0,775494493982514	4,15666215416925	39,9013486044218	3,23553987903229e-05	0,00091913299526584	XM_040741832.1	TNF alpha induced protein 8 (Tnfaip8), transcript variant X2, mRNA
XM-040742488.1	-1,22283371424823	1,00987003614405	39,8951998637405	3,23795855879173e-05	0,000919255642510693	XM_040742488.1	transcription factor 7 like 2 (Tcf7l2), transcript variant X3, mRNA
XM-040754128.1	0,805335429244013	3,49802513526708	28,8234870254491	3,23930081183146e-05	0,000919255642510693	XM_040754128.1	Sad1 and UNC84 domain containing 2 (Sun2), transcript variant X1, mRNA
XM-021223493.2	-0,851540691314425	2,70645863650121	39,8788136686557	3,24441452214474e-05	0,000920233937190146	XM_021223493.2	negative elongation factor complex member E (Nelfe), transcript variant X3, mRNA
XM-040756447.1	0,97547762419958	0,620828123943231	28,8111991061621	3,24757568818446e-05	0,00092065769920071	XM_040756447.1	regulator of chromosome condensation 1 (Rcc1), transcript variant X2, mRNA
XM-013114949.3	1,56352964634891	-1,57903699105068	39,8613175537063	3,25132428722819e-05	0,000920775038143022	XM_013114949.3	LDL receptor related protein 8 (Lrp8), transcript variant X1, mRNA
XM-013114957.3	1,56352964634891	-1,57903699105068	39,8613175537063	3,25132428722819e-05	0,000920775038143022	XM_013114957.3	LDL receptor related protein 8 (Lrp8), transcript variant X12, mRNA
XM-040744723.1	-0,768302626131303	1,86044189613109	39,8370241950313	3,26094685387144e-05	0,000923026801938474	XM_040744723.1	CD99 molecule like 2 (Cd99l2), transcript variant X3, mRNA
XM-040756317.1	-2,02925188333261	1,02271324946792	29,659821254192	3,26939642562072e-05	0,000924944406805731	XM_040756317.1	inositol 1,4,5-triphosphate receptor associated 1 (Irag1), mRNA
XM-040748150.1	0,899836012573288	6,58584343051752	28,7747630263482	3,27224986655816e-05	0,0009250417502939	XM_040748150.1	solute carrier family 3 member 2 (Slc3a2), mRNA
XM-040746905.1	-0,734382762388423	3,03504578228712	39,8046632850795	3,27381638065351e-05	0,0009250417502939	XM_040746905.1	ZFP91 zinc finger protein, atypical E3 ubiquitin ligase (Zfp91), transcript variant X4, mRNA
XM-021226881.2	1,17590371267366	-0,651407654160939	39,8013547793763	3,27513545185985e-05	0,0009250417502939	XM_021226881.2	GRAM domain containing 2A (Gramd2a), transcript variant X3, mRNA
XM-040756583.1	0,981628871886632	4,06396476499184	39,7980822342402	3,27644079308791e-05	0,0009250417502939	XM_040756583.1	ring finger protein 19B (Rnf19b), transcript variant X1, mRNA
XM-005079975.4	1,25990830692654	3,93918993090437	28,7613857413787	3,28136074155478e-05	0,00092595741232305	XM_005079975.4	carbohydrate sulfotransferase 12 (Chst12), transcript variant X2, mRNA
XM-040738222.1	0,604189387827073	2,26330209601335	39,7507637906719	3,29538269162294e-05	0,000929439293984604	XM_040738222.1	dihydrouridine synthase 3 like (Dus3l), transcript variant X2, mRNA
XM-040729434.1	0,971668673853983	2,83900594168115	28,7339652761308	3,30012370902286e-05	0,000930093122883769	XM_040729434.1	minichromosome maintenance complex component 3 (Mcm3), transcript variant X2, mRNA
XM-040737668.1	-1,03370796047288	1,31089587288989	28,7325879082542	3,30106931923111e-05	0,000930093122883769	XM_040737668.1	REST corepressor 3 (Rcor3), transcript variant X7, mRNA
XM-005082923.4	-1,02298614346855	3,03418206082578	28,7284047848101	3,30394301162228e-05	0,00093042809216639	XM_005082923.4	solute carrier family 25 member 13 (Slc25a13), transcript variant X1, mRNA
XM-005064024.4	-2,07405005623135	3,84806545119043	29,603226957211	3,30615288646338e-05	0,000930575876666939	XM_005064024.4	transmembrane protein 151A (Tmem151a), mRNA
XM-005086816.4	0,581135537115498	6,75957638193687	28,7169347392824	3,31183680564384e-05	0,000931700844395698	XM_005086816.4	casein kinase 2 beta (Csnk2b), transcript variant X2, mRNA
XM-013110410.3	-1,00173299854884	-0,0622931683885042	39,6762226344867	3,32548059356476e-05	0,000935062832479736	XM_013110410.3	membrane associated ring-CH-type finger 8 (Marchf8), transcript variant X3, mRNA
XM-021234086.2	-1,03525928072486	0,633818246295069	39,6673350437795	3,32909044119549e-05	0,000935601478496589	XM_021234086.2	glycoprotein alpha-galactosyltransferase 1 (inactive) (Ggta1), transcript variant X8, mRNA
XM-021226884.2	1,24944306363163	-0,69587505700752	39,6614450700266	3,3314852622739e-05	0,000935798281402918	XM_021226884.2	GRAM domain containing 2A (Gramd2a), transcript variant X8, mRNA
XM-040746485.1	0,550961520505828	3,3221255469595	39,6520484100543	3,33531001967131e-05	0,000936396342279251	XM_040746485.1	RANBP2-type and C3HC4-type zinc finger containing 1 (Rbck1), transcript variant X1, mRNA
XM-040751105.1	-0,929921542152925	1,98686360274409	39,6355184984641	3,34205063248594e-05	0,000937812012847578	XM_040751105.1	kelch like family member 24 (Klhl24), transcript variant X3, mRNA
XM-040747802.1	0,950183335375108	-0,270547655669577	39,6310276411408	3,3438846584303e-05	0,000937840914760565	XM_040747802.1	Scm like with four mbt domains 1 (Sfmbt1), transcript variant X6, mRNA
XM-040749583.1	0,983745640121782	-0,791061508154601	39,6269519966072	3,34555012689829e-05	0,000937840914760565	XM_040749583.1	MUS81 structure-specific endonuclease subunit (Mus81), transcript variant X3, mRNA
XM-021231260.2	-1,00372005123664	0,114112366940081	39,6043289403054	3,35481232831548e-05	0,000939960203038529	XM_021231260.2	peptidylglycine alpha-amidating monooxygenase (Pam), transcript variant X5, mRNA
XR-005877468.1	-1,09580180763148	1,05533763022509	39,5905042970311	3,36048699162214e-05	0,000941072685726881	XR_005877468.1	uncharacterized LOC121140557 (LOC121140557), ncRNA
XM-040728272.1	0,750013304085601	0,32822970673638	39,5768257427441	3,36611266228977e-05	0,000942170327735887	XM_040728272.1	erythrocyte membrane protein band 4.1 like 2 (Epb41l2), transcript variant X21, mRNA
XM-040742632.1	-0,76866511765887	0,828947552066284	39,5514280452255	3,37658717402133e-05	0,000944623354093992	XM_040742632.1	tetratricopeptide repeat domain 7B (Ttc7b), transcript variant X4, mRNA
XM-040735335.1	-0,82411838573532	2,14482279166011	28,6173601339036	3,38124700862093e-05	0,000945448024324468	XM_040735335.1	siah E3 ubiquitin protein ligase 1 (Siah1), transcript variant X2, mRNA
XM-040739147.1	-1,39839580302988	5,10324606012531	39,534360102079	3,3836475964352e-05	0,000945640459845837	XM_040739147.1	chondroitin sulfate N-acetylgalactosaminyltransferase 2 (Csgalnact2), transcript variant X2, mRNA
XM-040754129.1	0,820123128705733	2,5434995045846	39,5119108810501	3,39296018871859e-05	0,000946485928600908	XM_040754129.1	Sad1 and UNC84 domain containing 2 (Sun2), transcript variant X2, mRNA
XM-021231915.2	-0,736325231294508	2,56874423625175	39,5116599437194	3,39306445292711e-05	0,000946485928600908	XM_021231915.2	CD244 molecule (Cd244), transcript variant X1, mRNA
XM-005070497.4	0,671120569839143	2,94963020133474	28,6001035664138	3,39343856116034e-05	0,000946485928600908	XM_005070497.4	CCR4-NOT transcription complex subunit 9 (Cnot9), transcript variant X1, mRNA
XM-005087243.4	0,6542212502296	3,29260665354455	28,5999766196374	3,39352842718709e-05	0,000946485928600908	XM_005087243.4	Fas activated serine/threonine kinase (Fastk), mRNA
XM-021227679.2	0,914027384545165	2,58872645490188	39,4739174467354	3,40878887197885e-05	0,000950262274942756	XM_021227679.2	laccase domain containing 1 (Lacc1), transcript variant X1, mRNA
XM-013122047.3	-1,09243265223946	0,61102708828606	39,4682029926495	3,41117701776631e-05	0,000950448232235756	XM_013122047.3	glycoprotein alpha-galactosyltransferase 1 (inactive) (Ggta1), transcript variant X5, mRNA
XM-040752198.1	-1,39928531362255	2,63795181753911	28,5651781844359	3,41826174776395e-05	0,000951941940285004	XM_040752198.1	limb and CNS expressed 1 like (Lix1l), mRNA
XM-005065454.4	0,648913375779575	3,1370362094322	28,561064848668	3,42119847387954e-05	0,00095227955908026	XM_005065454.4	NOP2/Sun RNA methyltransferase 2 (Nsun2), mRNA
XM-040755387.1	0,566412017006459	3,72626749348106	39,4292679835104	3,42750028622552e-05	0,000953553026733089	XM_040755387.1	YME1 like 1 ATPase (Yme1l1), transcript variant X2, mRNA
XM-040747027.1	-0,561610395718855	3,09419797333145	39,387989620292	3,44490513902696e-05	0,000957912595154204	XM_040747027.1	biorientation of chromosomes in cell division 1 like 1 (Bod1l1), transcript variant X1, mRNA
XM-040731167.1	-1,02389884351087	2,72335502320937	28,5228215913272	3,44863612281547e-05	0,00095846744462185	XM_040731167.1	lysine methyltransferase 5A (Kmt5a), transcript variant X1, mRNA
XM-021233675.2	3,26155239545668	2,27570864281019	28,5185678273472	3,45170297693942e-05	0,000958837249489451	XM_021233675.2	TNF superfamily member 9 (Tnfsf9), transcript variant X2, mRNA
XM-040736407.1	2,13501361947637	4,99375980764338	28,4912968416519	3,47143635610954e-05	0,000963834094166884	XM_040736407.1	apolipoprotein L6 (LOC101832069), transcript variant X4, mRNA
XM-013116973.3	0,593660084311563	2,46730627744195	28,4850777418034	3,47595394438067e-05	0,000964603420223509	XM_013116973.3	coiled-coil domain containing 71 (Ccdc71), transcript variant X2, mRNA
XM-040737939.1	0,950725886166706	1,19317794716806	28,4793408301358	3,48012702633832e-05	0,000965276418395316	XM_040737939.1	mediator complex subunit 16 (Med16), transcript variant X4, mRNA
XM-021232742.2	0,721137201871973	3,16192424536055	39,2803817115303	3,49076222403633e-05	0,000967492527106412	XM_021232742.2	golgi reassembly stacking protein 2 (Gorasp2), transcript variant X2, mRNA
XM-040740137.1	-2,56213800937754	2,03411077302103	28,4623459463129	3,4925217693046e-05	0,000967492527106412	XM_040740137.1	transmembrane protein 158 (Tmem158), mRNA
XM-040730867.1	-0,68579731435824	1,7770226498563	39,2743056072434	3,49337262612303e-05	0,000967492527106412	XM_040730867.1	protein kinase D3 (Prkd3), transcript variant X4, mRNA
XM-013126043.3	-0,642016080374527	1,41560349738263	39,256946895556	3,50084273416232e-05	0,000969075384217444	XM_013126043.3	zinc finger protein 775 (Znf775), transcript variant X3, mRNA
XM-040733636.1	0,773564427644197	2,23267597174193	28,4250137375614	3,51992050751587e-05	0,0009738681869091	XM_040733636.1	solute carrier family 35 member A2 (Slc35a2), transcript variant X4, mRNA
XM-040748842.1	-0,580156141433674	0,663244064751591	42,2128476280426	3,52285948917628e-05	0,000974193252029399	XM_040748842.1	membrane magnesium transporter 2 (LOC101826162), transcript variant X3, mRNA
XM-005063827.4	0,672653630485478	3,54192557502099	39,1846257867372	3,53216553114427e-05	0,000976277824283839	XM_005063827.4	pre-mRNA processing factor 19 (Prpf19), transcript variant X2, mRNA
XM-040728929.1	0,590389381322709	2,5839856139773	39,1523886202204	3,54623246879718e-05	0,000979675547057806	XM_040728929.1	endoplasmic reticulum aminopeptidase 1 (Erap1), transcript variant X3, mRNA
[truncated: 53,225 more rows]
[truncated: 1 more columns]
