# Supplementary material for: Central role of lung macrophages in SARS-CoV-2 physiopathology: a cross-model single-cell RNA-seq perspective
Source: Front Immunol. 2023 Jun 7;14:1197588. doi: 10.3389/fimmu.2023.1197588 (PMC10282834; doi:10.3389/fimmu.2023.1197588)
Supplement: Supplementary file 2 [file DataSheet_2.zip › Figshare/Lung_Neutrophils_10dpi_vs_3dpi_min2cells_edgeR_results_Genename.csv]

	logFC	logCPM	F	PValue	FDR
XM-013119951.3	-6,3132305637784	9,69887059062986	127,448722256506	4,28385586331479e-29	1,76293520342993e-24	XM_013119951.3	ISG15 ubiquitin like modifier (Isg15), mRNA
VV-000000001.1	-9,28859113921129	6,40246931832084	116,09116382883	1,10013934075884e-26	1,86426858880846e-22	VV_000000001.1	NC_045512.2 Severe acute respiratory syndrome coronavirus 2 isolate Wuhan-Hu-1, complete genome
NM-001281641.2	-5,87968361724664	6,65208747361716	115,656939152582	1,35902747464957e-26	1,86426858880846e-22	NM_001281641.2	secreted phosphoprotein 1 (Spp1), mRNA
XM-007963500.2	-5,08556974086996	7,12686558579393	112,530800972683	6,29199854293258e-26	6,47336540093261e-22	XM_007963500.2	interferon induced protein with tetratricopeptide repeats 1 (IFIT1), mRNA
XM-013112267.3	-5,26347823776372	7,73750157239615	106,430693927204	1,2500831570264e-24	1,02889344322215e-20	XM_013112267.3	interferon induced protein with tetratricopeptide repeats 2 (Ifit2), mRNA
NM-001281344.1	-5,21450489562091	8,36960036790665	105,305700796035	2,17257527643663e-24	1,49013317251994e-20	NM_001281344.1	C-X-C motif chemokine ligand 10 (Cxcl10), mRNA
XM-005068143.3	-5,54449084041941	5,60007637175648	93,4771130159652	7,33165319435964e-22	4,31027891296403e-18	XM_005068143.3	C-X-C motif chemokine ligand 11 (Cxcl11), mRNA
XM-040732087.1	-4,50135714809094	9,17963701405505	86,6132930492016	2,16974561795602e-20	1,1161442676968e-16	XM_040732087.1	heat shock 70 kDa protein 1A (LOC121134227), mRNA
XM-038005655.1	-4,42807255907778	9,28070053531635	84,4212285996309	6,42376350608345e-20	2,93730155073169e-16	XM_038005655.1	heat shock 70 kDa protein 1A (LOC103221743), mRNA
XM-005076965.4	-4,1648340511048	6,60495419319769	81,7423621884634	2,41887834934347e-19	9,9544100710532e-16	XM_005076965.4	C-C motif chemokine 12 (LOC101838866), mRNA
XM-037992618.1	-4,12406206728286	8,65649182739754	78,7023785904644	1,09149889033339e-18	4,08349580308092e-15	XM_037992618.1	C-C motif chemokine 4 (LOC103247783), mRNA
XM-040730063.1	-4,00064843214419	6,14045068793352	78,2977699569336	1,33347634450759e-18	4,35529053501738e-15	XM_040730063.1	interferon stimulated exonuclease gene 20 (Isg20), transcript variant X6, mRNA
XM-038009243.1	-3,93735847342675	6,2775677468394	78,2356131857025	1,3758116529834e-18	4,35529053501738e-15	XM_038009243.1	interferon induced protein with tetratricopeptide repeats 3 (IFIT3), transcript variant X2, mRNA
XM-005080230.4	4,60695938072481	5,20619867633665	75,1351131507394	6,40633228300039e-18	1,88314137458796e-14	XM_005080230.4	S100 calcium binding protein A1 (S100a1), mRNA
NM-001281338.1	-3,99750654381103	7,60935577800929	74,8201420391245	7,48829873314261e-18	2,05443971843345e-14	NM_001281338.1	chemokine (C-C motif) ligand 3 (Ccl3), mRNA
XM-005079048.3	-3,87593754118164	5,93548858695989	73,9982804851587	1,12688096744166e-17	2,89840827832042e-14	XM_005079048.3	2'-5'-oligoadenylate synthetase 2 (Oas2), transcript variant X1, mRNA
XM-037989583.1	-3,73441741158537	6,15264603078915	71,5454554675223	3,81690177716233e-17	9,2398211079742e-14	XM_037989583.1	placenta associated 8 (PLAC8), transcript variant X8, mRNA
XM-007990328.2	-3,82010751124469	5,76335089637595	71,2447149107985	4,43284457345505e-17	1,01347140406331e-13	XM_007990328.2	interferon stimulated exonuclease gene 20 (ISG20), transcript variant X2, mRNA
XM-005063204.4	-3,98423616365104	7,89690469511504	69,7866881580496	9,15012905308847e-17	1,981869794325e-13	XM_005063204.4	interferon induced protein with tetratricopeptide repeats 3 (Ifit3), transcript variant X1, mRNA
XM-005083745.4	-3,67294642274539	7,65303360849633	68,9871366772008	1,36246284238114e-16	2,70098675968637e-13	XM_005083745.4	interleukin 1 receptor antagonist (Il1rn), transcript variant X2, mRNA
XM-005085439.4	-5,29651747918096	7,05763886288495	68,9639468081764	1,37828887209715e-16	2,70098675968637e-13	XM_005085439.4	ficolin-2 (LOC101838013), mRNA
XM-007999226.2	-3,55921971123705	6,54417313386867	68,5104686203569	1,72896483009273e-16	3,23418589330937e-13	XM_007999226.2	HECT and RLD domain containing E3 ubiquitin protein ligase 5 (HERC5), mRNA
XM-007976392.2	-4,18942940563633	5,1291034343704	67,9044973395495	2,33823189432983e-16	4,18370683249372e-13	XM_007976392.2	heat shock protein family A (Hsp70) member 6 (HSPA6), mRNA
XM-007968690.2	-3,75416609752633	5,4945276649848	67,7256511731892	2,55615865612252e-16	4,22147646845683e-13	XM_007968690.2	MX dynamin like GTPase 1 (MX1), transcript variant X1, mRNA
XM-005076934.4	-4,09010602956648	10,1237491754393	67,7175061110382	2,56450105001873e-16	4,22147646845683e-13	XM_005076934.4	C-C motif chemokine 4 (LOC101831947), mRNA
XM-007995538.2	-3,69068119147397	7,45616301489276	66,6047653453868	4,46897220820534e-16	7,0735235878567e-13	XM_007995538.2	DnaJ heat shock protein family (Hsp40) member B1 (DNAJB1), transcript variant X1, mRNA
XM-021223012.2	-4,65583665849901	4,71603491137766	66,033063623165	5,93889683548651e-16	9,05197857299172e-13	XM_021223012.2	apolipoprotein L2 (LOC101823068), mRNA
XM-007968708.2	-3,67777027412649	5,42287172209137	65,2430303449592	8,81316992425748e-16	1,29531564961774e-12	XM_007968708.2	MX dynamin like GTPase 1 (MX1), transcript variant X3, mRNA
XM-007984397.2	-4,35188537024688	4,51650096790818	63,6239024727898	1,97735137323291e-15	2,80599796767773e-12	XM_007984397.2	interferon regulatory factor 7 (IRF7), transcript variant X4, mRNA
XM-007962374.2	-3,94660055040859	4,77600021476396	63,5288057638859	2,07334846501353e-15	2,84415031269006e-12	XM_007962374.2	uncharacterized LOC103215717 (LOC103215717), mRNA
XM-007968698.2	-3,61949076008107	5,37059524426892	63,3722656869373	2,24189951117301e-15	2,88315283072822e-12	XM_007968698.2	MX dynamin like GTPase 1 (MX1), transcript variant X2, mRNA
XM-037984843.1	-3,61949076008107	5,37059524426892	63,3722656869373	2,24189951117301e-15	2,88315283072822e-12	XM_037984843.1	MX dynamin like GTPase 1 (MX1), transcript variant X4, mRNA
XM-005079586.4	3,82309542055748	5,82789229500531	62,6010722282101	3,29291269611202e-15	4,10646170251812e-12	XM_005079586.4	stathmin 1 (Stmn1), transcript variant X1, mRNA
XM-005066560.4	-3,39722082685851	6,82711161325003	62,4503465992227	3,55235932893795e-15	4,29971304305245e-12	XM_005066560.4	indoleamine 2,3-dioxygenase 1 (Ido1), transcript variant X1, mRNA
NM-001281635.1	-3,74952675561537	6,54762923172364	62,3814455098549	3,67525383941809e-15	4,32136346438779e-12	NM_001281635.1	myxovirus (influenza virus) resistance 2 (mouse) (Mx2), mRNA
XM-021223011.2	-4,48927514965907	4,4504146591735	61,3868075148656	6,04179952787886e-15	6,90661599918885e-12	XM_021223011.2	apolipoprotein L2-like (LOC110339291), transcript variant X3, mRNA
XR-005239687.1	-3,53393760457561	5,41672432033917	61,0790091669186	7,04990994578369e-15	7,84121470267125e-12	XR_005239687.1	uncharacterized LOC119623435 (LOC119623435), misc_RNA
XM-037996053.1	-4,45481485046812	4,39370369577807	60,5461094606131	9,20214327555454e-15	9,96567900576042e-12	XM_037996053.1	2'-5'-oligoadenylate synthetase like (OASL), transcript variant X2, mRNA
XM-007982957.2	-4,24080416178907	4,43981505947596	60,1088321882853	1,14520616786635e-14	1,1782167356551e-11	XM_007982957.2	interferon regulatory factor 7 (IRF7), transcript variant X2, mRNA
XM-037998760.1	-4,24080416178907	4,43981505947596	60,1088321882853	1,14520616786635e-14	1,1782167356551e-11	XM_037998760.1	interferon regulatory factor 7 (IRF7), transcript variant X1, mRNA
XM-040730809.1	-5,3204258625277	6,88105569720974	59,5868321371075	1,48614557737948e-14	1,49169143770482e-11	XM_040730809.1	radical S-adenosyl methionine domain containing 2 (Rsad2), mRNA
XM-037996019.1	-3,63328457476255	5,12465654187607	59,3988567855775	1,63340120390414e-14	1,60046094629207e-11	XM_037996019.1	guanylate-binding protein 1 (LOC103224478), mRNA
XM-005087551.4	-3,45746734253682	6,994684459107	58,4635208727089	2,60683722419871e-14	2,49486447180116e-11	XM_005087551.4	DnaJ heat shock protein family (Hsp40) member B1 (Dnajb1), mRNA
XM-037987998.1	-3,26489116819492	7,89958247644485	58,4014042937659	2,69078273742882e-14	2,51667686348655e-11	XM_037987998.1	interferon-induced transmembrane protein 3-like (LOC119620499), mRNA
XM-007968650.2	-3,84866991142163	4,65152202621301	58,2998670710757	2,8310860985473e-14	2,58905969363371e-11	XM_007968650.2	MX dynamin like GTPase 2 (MX2), transcript variant X1, mRNA
XM-005139339.4	-5,62067470248159	4,11983154713128	58,2265710246388	2,93531993056176e-14	2,62602654570453e-11	XM_005139339.4	chromosome unknown C11orf96 homolog (CUNH11orf96), mRNA
XM-040731372.1	-3,24987613202366	6,52268556257259	57,9686845627	3,34046613367913e-14	2,92489793189994e-11	XM_040731372.1	2'-5'-oligoadenylate synthase 1A-like (LOC121133964), mRNA
XR-005239686.1	-3,80289039156439	4,59045924090231	56,7221462276802	6,23889836225092e-14	5,34894550628567e-11	XR_005239686.1	interferon-induced transmembrane protein 3-like (LOC103241750), misc_RNA
XM-037984842.1	-3,78681164988942	4,60467952151054	56,3084312470969	7,67608342955252e-14	6,37863047319766e-11	XM_037984842.1	MX dynamin like GTPase 2 (MX2), transcript variant X4, mRNA
XM-005063345.4	-4,33766598100021	6,2428103672275	56,2883318540412	7,74989730177345e-14	6,37863047319766e-11	XM_005063345.4	interferon regulatory factor 7 (Irf7), transcript variant X1, mRNA
XM-013125996.2	-3,27855243778582	5,65188005457994	56,1648847258244	8,24681111127911e-14	6,65452975808763e-11	XM_013125996.2	placenta associated 8 (LOC101828334), mRNA
XM-005086799.4	-4,53667954893084	9,12389054199934	55,6275898457069	1,07922185165838e-13	8,54100324255721e-11	XM_005086799.4	tumor necrosis factor (Tnf), mRNA
XM-040736313.1	-5,50063481206842	3,97873552418678	55,4966690235174	1,15262536075941e-13	8,94980971157208e-11	XM_040736313.1	apolipoprotein L2-like (LOC110339291), transcript variant X1, mRNA
XM-040731442.1	-4,57142673074825	6,95306867099686	54,9918749281326	1,48440159069558e-13	1,13125145670177e-10	XM_040731442.1	2'-5'-oligoadenylate synthase-like protein 1 (LOC101822825), transcript variant X1, mRNA
XR-005239408.1	3,29249662621133	6,25548077433857	54,9374182107473	1,52631465264737e-13	1,14204412546177e-10	XR_005239408.1	60S ribosomal protein L3-like (LOC119622850), misc_RNA
XM-040731444.1	-4,50172964393562	4,19163767770372	54,6046234946067	1,80339463697749e-13	1,32526963384883e-10	XM_040731444.1	2'-5'-oligoadenylate synthase-like protein 1 (LOC101822825), transcript variant X3, mRNA
XM-007968715.2	-3,31095032140768	5,21231326227979	54,4638929150249	1,93551241171844e-13	1,39740600490261e-10	XM_007968715.2	MX dynamin like GTPase 1 (MX1), transcript variant X6, mRNA
XM-005087120.4	3,25932772723406	8,1085797671174	54,2266739454866	2,17899536155138e-13	1,54607234679179e-10	XM_005087120.4	glycoprotein nmb (Gpnmb), mRNA
XM-007993359.2	3,48963337135575	5,11057268696518	53,3360957077512	3,40867677257183e-13	2,37758093596014e-10	XM_007993359.2	metallothionein-2A-like (LOC103233033), mRNA
XM-040751603.1	-3,29618502345678	7,53775854227573	53,2568111888309	3,54530247675995e-13	2,43166388043504e-10	XM_040751603.1	interferon induced protein 44 like (Ifi44l), transcript variant X1, mRNA
XM-037996213.1	3,7219063761063	11,5120164926772	52,6259687970972	4,86891388088626e-13	3,28476086787069e-10	XM_037996213.1	apolipoprotein C-I, basic form (LOC119623508), mRNA
XM-013119800.3	-3,14688133042812	5,4267626389829	52,3527465812386	5,58504466109372e-13	3,70711843448371e-10	XM_013119800.3	2'-5'-oligoadenylate synthetase 3 (Oas3), transcript variant X1, mRNA
XM-013116372.3	-3,12498739131159	8,41530420569743	52,1583036321751	6,15509754081621e-13	4,0206464936065e-10	XM_013116372.3	interferon-induced transmembrane protein 1 (LOC106021464), mRNA
XM-008017977.2	-3,3917386491059	4,97878415071606	51,7774411039131	7,45662966417669e-13	4,79472938390411e-10	XM_008017977.2	S100 calcium binding protein P (LOC103246411), mRNA
XM-040730808.1	-5,52578489197027	5,69714904648126	51,3426955878811	9,27338864478502e-13	5,87119635228981e-10	XM_040730808.1	cytidine/uridine monophosphate kinase 2 (Cmpk2), mRNA
XM-013120552.3	-7,07814979065571	3,59662451665596	50,8109404759685	1,2121725674987e-12	7,55826328337484e-10	XM_013120552.3	CD5 molecule like (Cd5l), mRNA
XM-005066788.4	3,31355927619147	9,16412774083398	50,3410248416558	1,53435227181482e-12	9,42435806596944e-10	XM_005066788.4	fatty acid binding protein 5 (Fabp5), transcript variant X2, mRNA
XM-005069757.4	-3,67191139059134	5,83502340107325	50,2648877793227	1,59431423624991e-12	9,64864908299891e-10	XM_005069757.4	TNF superfamily member 10 (Tnfsf10), mRNA
XM-037986754.1	-3,88455532566054	4,16645052881837	48,9601762346574	3,07489694140789e-12	1,83393092506897e-09	XM_037986754.1	epithelial stromal interaction 1 (EPSTI1), transcript variant X1, mRNA
XR-005236982.1	4,35910342086972	4,1757704191557	48,9182536114367	3,14060370899186e-12	1,84636092051632e-09	XR_005236982.1	60S ribosomal protein L11-like (LOC103244172), misc_RNA
XM-037986755.1	-3,87976948682172	4,16455652252717	48,8325996469986	3,27883014722216e-12	1,90047460631878e-09	XM_037986755.1	epithelial stromal interaction 1 (EPSTI1), transcript variant X2, mRNA
XM-021227674.2	-3,34723818135215	5,50732047558894	48,1954993515015	4,51750224379545e-12	2,5820662477627e-09	XM_021227674.2	epithelial stromal interaction 1 (Epsti1), transcript variant X2, mRNA
XM-007999098.2	-2,97263236906637	5,49419594192287	48,0583384183417	4,84197318623748e-12	2,72961263744152e-09	XM_007999098.2	placenta associated 8 (PLAC8), transcript variant X4, mRNA
XM-007963503.2	-4,0131738846708	4,04887135759387	47,4665216504155	6,52363203763924e-12	3,6279328276347e-09	XM_007963503.2	interferon induced protein with tetratricopeptide repeats 5 (IFIT5), mRNA
XM-040728574.1	-3,1344694319685	7,93457770049186	47,1751187915081	7,55238383009186e-12	4,14404335679694e-09	XM_040728574.1	sterile alpha motif domain containing 9 (Samd9), mRNA
XM-007973082.2	-2,83383433878456	6,15859371761937	46,8329237724894	8,97745101368798e-12	4,8611715995566e-09	XM_007973082.2	heat shock 70 kDa protein 1A (LOC103221745), mRNA
XM-008010055.2	-5,17184065845414	3,65393900369532	46,5079044276992	1,05760521165107e-11	5,65241912663333e-09	XM_008010055.2	XIAP associated factor 1 (XAF1), transcript variant X1, mRNA
XM-007978198.2	-3,3241050391329	4,52912768328042	46,1210286308146	1,28535411908257e-11	6,78156129007756e-09	XM_007978198.2	interferon induced protein 44 (IFI44), transcript variant X1, mRNA
XR-005237691.1	-3,78989523331592	4,28637143992637	45,4315028680624	1,8199832083886e-11	9,48073024997674e-09	XR_005237691.1	apolipoprotein B receptor (APOBR), transcript variant X7, misc_RNA
XM-013113180.3	-3,54652830003875	4,63092482984182	44,9098329939094	2,36745104968639e-11	1,2178464130968e-08	XM_013113180.3	secreted and transmembrane protein 1A (LOC101836439), transcript variant X2, mRNA
XM-013117165.2	-3,63047584273909	4,42955137750456	44,725151348933	2,5988436357056e-11	1,32037298938509e-08	XM_013117165.2	DExD/H-box helicase 60 (Ddx60), transcript variant X1, mRNA
XR-005241573.1	-3,59778259210404	4,15760368898822	44,6915340428701	2,64398123616716e-11	1,32692390014618e-08	XR_005241573.1	interferon induced protein 44 (IFI44), transcript variant X3, misc_RNA
XM-013114015.3	-3,19973303214445	5,42276677585435	43,9576417749119	3,82882975382149e-11	1,89840760071103e-08	XM_013114015.3	epithelial stromal interaction 1 (Epsti1), transcript variant X1, mRNA
XM-005086320.4	3,47348521594698	12,003576984607	43,8883089757917	3,96487382553006e-11	1,9424577683576e-08	XM_005086320.4	apolipoprotein E (Apoe), mRNA
XR-005235703.1	-3,07699984501091	4,60520916681973	43,5498241536498	4,70581143457392e-11	2,27833244667083e-08	XR_005235703.1	uncharacterized LOC103218782 (LOC103218782), transcript variant X3, ncRNA
XR-005869770.1	-3,59886656004819	5,62011097314161	43,2801576502576	5,39089516887992e-11	2,57966870796413e-08	XR_005869770.1	uncharacterized LOC121133033 (LOC121133033), ncRNA
XM-040753313.1	-3,07106530407774	5,86748708754264	43,0975762505358	5,91196519151321e-11	2,79649544283153e-08	XM_040753313.1	BAG cochaperone 3 (Bag3), transcript variant X1, mRNA
NM-001310575.1	-2,68407368389866	6,20190748010952	42,9529125819514	6,36166568435079e-11	2,97501849895554e-08	NM_001310575.1	interferon induced with helicase C domain 1 (Ifih1), mRNA
XM-040738477.1	2,66578667495945	7,58052710931821	42,2689999544196	8,99055746469413e-11	4,1571731611748e-08	XM_040738477.1	ADAM metallopeptidase domain 28 (Adam28), transcript variant X9, mRNA
XM-021227023.2	-2,65112907300433	6,89367533050715	42,2347823997518	9,14514056325195e-11	4,18166632888342e-08	XM_021227023.2	ring finger protein 213 (Rnf213), transcript variant X1, mRNA
XM-008011105.2	-3,65650768853033	4,18393874928594	41,7527660550719	1,1672978378481e-10	5,2788799913146e-08	XM_008011105.2	C-C motif chemokine ligand 4 like 2 (CCL4L2), mRNA
XM-008010790.2	-3,8025663929351	3,95081562902266	41,593024773817	1,26555010992508e-10	5,60012727674698e-08	XM_008010790.2	helicase with zinc finger 2 (HELZ2), transcript variant X1, mRNA
XM-008010800.2	-3,8025663929351	3,95081562902266	41,593024773817	1,26555010992508e-10	5,60012727674698e-08	XM_008010800.2	helicase with zinc finger 2 (HELZ2), transcript variant X2, mRNA
XM-007999101.2	-2,79071939782129	5,15620974830201	41,5210077864347	1,31251427461197e-10	5,74615956841555e-08	XM_007999101.2	placenta associated 8 (PLAC8), transcript variant X6, mRNA
XM-005067074.4	-2,70646620028026	6,24955526923148	40,8722645575839	1,82207474725149e-10	7,89303600775164e-08	XM_005067074.4	Pim-3 proto-oncogene, serine/threonine kinase (Pim3), mRNA
XM-000000018.1	4,37002058103893	3,91641240939523	40,6919570277595	1,99664922322829e-10	8,55917765453268e-08	XM_000000018.1	IgAsec description:immunoglobulin alpha secreted
XM-007999099.2	-2,75582911390336	5,12865067231708	40,5512477346574	2,14428391760608e-10	9,09729031559204e-08	XM_007999099.2	placenta associated 8 (PLAC8), transcript variant X2, mRNA
XM-021235051.2	-2,68961534203401	6,96352563291806	40,4383074643364	2,26982679174374e-10	9,53165122047244e-08	XM_021235051.2	interleukin 1 receptor antagonist (Il1rn), transcript variant X3, mRNA
XM-005080371.4	-2,73932677315586	8,34736674653616	40,3820450603664	2,3354317312703e-10	9,70808303403704e-08	XM_005080371.4	heat shock protein family B (small) member 1 (Hspb1), mRNA
XM-005072864.4	-4,90828144063042	3,59756384231334	40,0519741518675	2,76121417832897e-10	1,13632247080772e-07	XM_005072864.4	BCL2 like 14 (Bcl2l14), transcript variant X1, mRNA
XM-040737580.1	-3,19411228254144	5,15754696273184	39,5602481929328	3,54143640130008e-10	1,44297754675943e-07	XM_040737580.1	DExD/H-box helicase 58 (Ddx58), transcript variant X1, mRNA
XM-007976390.2	-3,54952316379191	4,05903003056633	39,5254532561829	3,60545192159827e-10	1,45465846009347e-07	XM_007976390.2	Fc fragment of IgG receptor IIa (FCGR2A), transcript variant X2, mRNA
XM-037996410.1	2,54444573572864	6,41145535950516	39,454169247905	3,73819238724569e-10	1,49357117778953e-07	XM_037996410.1	C4b-binding protein alpha chain-like (LOC119623762), partial mRNA
XM-007968659.2	-3,12825560942265	4,27196693442688	39,1084701171475	4,45401630768826e-10	1,76246281836822e-07	XM_007968659.2	MX dynamin like GTPase 2 (MX2), transcript variant X3, mRNA
XM-007999100.1	-2,70252816358438	5,08788036908751	39,0872580372355	4,50217278899603e-10	1,76455158843384e-07	XM_007999100.1	placenta associated 8 (PLAC8), transcript variant X7, mRNA
XM-007978205.2	-3,9704041996742	4,0404807840211	38,7303549239042	5,39530084561639e-10	2,09464920471369e-07	XM_007978205.2	DnaJ heat shock protein family (Hsp40) member B4 (DNAJB4), transcript variant X1, mRNA
XM-040754123.1	3,98800599711967	4,13274279088502	38,6512383750428	5,61512357629507e-10	2,15961850967543e-07	XM_040754123.1	synaptogyrin 1 (Syngr1), transcript variant X2, mRNA
XR-005237664.1	-2,66213937021776	5,1570094220901	38,6148433687087	5,72081029985094e-10	2,1798935765719e-07	XR_005237664.1	placenta associated 8 (PLAC8), transcript variant X9, misc_RNA
XM-037984841.1	-3,0944524126157	4,26624292194732	38,2840265906533	6,76605076401619e-10	2,55452556964732e-07	XM_037984841.1	MX dynamin like GTPase 2 (MX2), transcript variant X2, mRNA
XM-008019661.2	-6,46689054853389	3,37527807582844	38,1784682709659	7,13884701563872e-10	2,67077246576891e-07	XM_008019661.2	P2Y receptor family member 8 (P2RY8), transcript variant X1, mRNA
XM-005068582.4	-2,69811300380986	5,66531628702105	38,0720447659505	7,532369775362e-10	2,79260912941867e-07	XM_005068582.4	dual specificity phosphatase 2 (Dusp2), mRNA
XM-008005722.2	-4,78685864652008	3,51722763556384	37,8604689340264	8,38830117286069e-10	3,082176412203e-07	XM_008005722.2	ficolin 1 (FCN1), transcript variant X2, mRNA
NM-001281622.1	-2,86852401757731	5,11695234686454	37,8287840219809	8,52208282975813e-10	3,10362189993838e-07	NM_001281622.1	signal transducer and activator of transcription 2 (Stat2), mRNA
XM-005070347.4	2,95935835340554	10,6702601041473	37,8095452127055	8,6057045190031e-10	3,10658384272399e-07	XM_005070347.4	ribosomal protein S27a (Rps27a), mRNA
XM-007987840.2	-2,50737250522578	6,02070081625111	37,7044885285602	9,07937450427139e-10	3,24907390412418e-07	XM_007987840.2	tryptophanyl-tRNA synthetase 1 (WARS1), transcript variant X1, mRNA
XM-013124123.3	-2,70966584585772	8,80951189446523	37,108322127868	1,22857523474821e-09	4,35858246858561e-07	XM_013124123.3	protein phosphatase 1 regulatory subunit 15A (Ppp1r15a), mRNA
XM-037992571.1	-3,85734230970183	3,80366894526029	36,9542335296034	1,32891572732796e-09	4,67426230142971e-07	XM_037992571.1	C-C motif chemokine 16 (LOC103242760), transcript variant X2, mRNA
XM-007999102.2	-2,59162113670102	5,10335971143484	36,7066968947778	1,50697935050724e-09	5,25565433995124e-07	XM_007999102.2	placenta associated 8 (PLAC8), transcript variant X5, mRNA
XM-005071107.4	-2,8236001979162	8,19479143485624	36,5279991133887	1,64980811595422e-09	5,70542465511462e-07	XM_005071107.4	MAX dimerization protein 1 (Mxd1), mRNA
XM-013114268.3	-2,73964663298737	8,65808659889349	36,5019545812219	1,67178727647987e-09	5,73325514908134e-07	XM_013114268.3	selectin L (Sell), transcript variant X1, mRNA
XM-005086647.4	-3,7010892982775	4,7064938500323	36,4592402616899	1,70847107466951e-09	5,81063720131194e-07	XM_005086647.4	formyl peptide receptor 2 (Fpr2), transcript variant X2, mRNA
XM-005079148.4	3,47854563384789	4,18231630898632	36,4214363130633	1,74177661427384e-09	5,87535516452553e-07	XM_005079148.4	matrix metallopeptidase 2 (Mmp2), mRNA
XM-008001867.2	-6,38159869942143	3,39391139094987	36,0240139018543	2,13211971149912e-09	7,13358719409134e-07	XM_008001867.2	poly(ADP-ribose) polymerase family member 10 (PARP10), transcript variant X1, mRNA
XM-040751251.1	-2,54068111214476	6,19100668352408	35,85436867891	2,32346933540795e-09	7,71110754516479e-07	XM_040751251.1	zinc finger AN1-type containing 2A (Zfand2a), mRNA
XM-005064519.4	-2,57324284953137	5,65468689662649	35,6032362709183	2,63996663493151e-09	8,69140375418692e-07	XM_005064519.4	thrombospondin 1 (Thbs1), transcript variant X1, mRNA
XM-037985290.1	-2,98376993592022	4,17557860648414	35,4542486142593	2,8485031763544e-09	9,3035278743264e-07	XM_037985290.1	heat shock protein HSP 90-alpha-like (LOC119619364), mRNA
XM-037991089.1	-4,76605971855353	3,54422594991598	35,4313211430662	2,8818508093155e-09	9,33833120911503e-07	XM_037991089.1	transmembrane protein 140 (TMEM140), transcript variant X2, mRNA
NM-001281606.1	2,79922272385283	8,43481233915693	35,2577171934461	3,14721654335039e-09	1,01185470631639e-06	NM_001281606.1	macrophage receptor with collagenous structure (Marco), mRNA
XM-007972988.2	-2,77899266632673	4,5128278746421	35,113263998028	3,387990089494e-09	1,08082136552672e-06	XM_007972988.2	transporter 1, ATP binding cassette subfamily B member (TAP1), transcript variant X1, mRNA
XM-040740126.1	-2,8115450829975	5,00270115203917	35,0773266649797	3,45004899693755e-09	1,09215281823824e-06	XM_040740126.1	cyclic GMP-AMP synthase (LOC106021433), mRNA
XM-005081431.4	-3,43473494000327	6,10749788854398	34,6935934852667	4,19374123068944e-09	1,31744299898139e-06	XM_005081431.4	leucine rich alpha-2-glycoprotein 1 (Lrg1), transcript variant X2, mRNA
XM-005079860.3	-2,55601172678378	5,05058186943329	34,5157929269147	4,59143620446714e-09	1,43144980395785e-06	XM_005079860.3	interleukin 10 (Il10), mRNA
XM-005070489.4	2,49460240192584	6,90905453274879	34,1787716801311	5,45171927775156e-09	1,68687671757376e-06	XM_005070489.4	sterol 26-hydroxylase, mitochondrial (LOC101842686), mRNA
XM-021226051.2	-2,40626484704683	6,57140944311623	34,1271353573425	5,59699008082926e-09	1,71890248355497e-06	XM_021226051.2	epiregulin (Ereg), mRNA
XM-037995679.1	-2,42170103236275	5,37179727795002	33,9599235304456	6,09456885817682e-09	1,85785031274482e-06	XM_037995679.1	guanylate-binding protein 6 (LOC119623004), mRNA
XM-040732399.1	-2,92601656750394	6,56887888815943	33,9438527008726	6,14338147905605e-09	1,85896013240878e-06	XM_040732399.1	transporter 1, ATP binding cassette subfamily B member (Tap1), transcript variant X1, mRNA
XM-008000965.2	2,62252599254061	9,84842825749633	33,890335311823	6,314489721162e-09	1,89678974813854e-06	XM_008000965.2	fatty acid binding protein 5 (FABP5), mRNA
XM-008019662.2	-6,25994464852657	3,29453259794527	33,6131019666314	7,27293050800887e-09	2,16886166084122e-06	XM_008019662.2	P2Y receptor family member 8 (P2RY8), transcript variant X2, mRNA
XM-037986003.1	-2,99044896765623	4,10920432639015	33,3844499731848	8,17128717987645e-09	2,41923008139177e-06	XM_037986003.1	myelin protein zero like 1 (MPZL1), transcript variant X2, mRNA
XM-005072203.4	-3,16165069297387	4,61742888577531	33,2535107286953	8,73352579267075e-09	2,56721990675557e-06	XM_005072203.4	phosphodiesterase 4B (Pde4b), transcript variant X4, mRNA
XM-038001033.1	-6,23030133651158	3,26022938140797	33,1879171303315	9,03304036241834e-09	2,59955741282938e-06	XM_038001033.1	coiled-coil domain-containing protein 162 (LOC103240604), transcript variant X2, mRNA
XM-038001034.1	-6,23030133651158	3,26022938140797	33,1879171303315	9,03304036241834e-09	2,59955741282938e-06	XM_038001034.1	coiled-coil domain-containing protein 162 (LOC103240604), transcript variant X3, mRNA
XM-038001035.1	-6,23030133651158	3,26022938140797	33,1879171303315	9,03304036241834e-09	2,59955741282938e-06	XM_038001035.1	coiled-coil domain-containing protein 162 (LOC103240604), transcript variant X4, mRNA
XM-040738340.1	-3,45997432304857	5,77507920703443	33,1556217678351	9,18042290202494e-09	2,62362460893773e-06	XM_040738340.1	low affinity immunoglobulin gamma Fc region receptor III (LOC101831114), mRNA
XR-005241850.1	-2,41637381498345	5,31520432730594	32,9927603023556	9,97727464681885e-09	2,81456735630811e-06	XR_005241850.1	guanylate-binding protein 1-like (LOC103224469), misc_RNA
XM-013122273.3	-4,87608080613403	6,6125922141924	32,9907868123161	9,98534332906431e-09	2,81456735630811e-06	XM_013122273.3	transmembrane protein 140 (Tmem140), mRNA
XM-008011103.2	2,362419921779	7,75617107962687	32,94445539968	1,0226082557271e-08	2,8466393941281e-06	XM_008011103.2	C-C motif chemokine ligand 18 (CCL18), mRNA
XM-040754828.1	2,45374163740572	7,55196130258345	32,9231417827838	1,03357944859713e-08	2,8466393941281e-06	XM_040754828.1	carboxypeptidase M (Cpm), transcript variant X1, mRNA
XM-007979812.2	-2,61158778178213	10,2713296585248	32,9177379787307	1,03663588969593e-08	2,8466393941281e-06	XM_007979812.2	interferon alpha inducible protein 6 (IFI6), mRNA
XR-005242029.1	6,2921258543989	3,33450162501827	32,9077941804971	1,04198823926951e-08	2,8466393941281e-06	XR_005242029.1	coiled-coil-helix-coiled-coil-helix domain containing 6 (CHCHD6), transcript variant X7, misc_RNA
XM-013123197.3	-3,15959918545868	7,06069797607426	32,9025341669542	1,04449869636076e-08	2,8466393941281e-06	XM_013123197.3	interferon-induced protein 44 (LOC101834051), transcript variant X1, mRNA
XM-013116111.3	2,64356930803444	5,22800544164468	32,7865424265713	1,10836750174606e-08	3,00083209206286e-06	XM_013116111.3	high mobility group nucleosomal binding domain 3 (Hmgn3), transcript variant X1, mRNA
XM-021229058.2	-6,2215019035672	3,35764944419524	32,7476983256417	1,1305450274607e-08	3,04087055654185e-06	XM_021229058.2	uncharacterized LOC101831404 (LOC101831404), transcript variant X5, mRNA
XM-040756493.1	-3,42829099567899	5,49693726128612	32,6737313496535	1,17378456344327e-08	3,13667247658317e-06	XM_040756493.1	syndecan 3 (Sdc3), mRNA
XM-040734114.1	-2,5250568249747	4,71659740774471	31,9307378093078	1,71510581823327e-08	4,55366127340347e-06	XM_040734114.1	leukocyte immunoglobulin-like receptor subfamily A member 5 (LOC106022329), transcript variant X1, mRNA
XM-005084202.4	-2,61121209013078	6,79703090545042	31,8446089545471	1,79203811994372e-08	4,72741953525922e-06	XM_005084202.4	insulin induced gene 1 (Insig1), transcript variant X1, mRNA
XM-013111439.3	2,42688822389281	5,59514134778358	31,8120697488668	1,82239487200942e-08	4,77688001068813e-06	XM_013111439.3	spermidine/spermine N1-acetyltransferase family member 2 (Sat2), transcript variant X2, mRNA
XM-005081443.4	-3,14106923874459	4,07739616179989	31,7191633068909	1,91071695254767e-08	4,97669207267052e-06	XM_005081443.4	serpin family B member 10 (Serpinb10), transcript variant X1, mRNA
XM-021234645.2	-2,8466703821845	4,60790153023554	31,5211682759863	2,11386626119994e-08	5,47119108472711e-06	XM_021234645.2	TLR adapter interacting with SLC15A4 on the lysosome (LOC101833018), mRNA
XM-040743208.1	-3,59745880598384	3,60681161051682	31,0622820978064	2,67266626128535e-08	6,87426466566726e-06	XM_040743208.1	scinderin (Scin), mRNA
XM-005077938.4	-4,54560402008671	3,39797616673008	31,0270469983262	2,72132113995429e-08	6,95593347034403e-06	XM_005077938.4	pentraxin 3 (Ptx3), mRNA
XM-040747509.1	-3,04464062279447	11,420628382186	30,8639028978592	2,95748538248428e-08	7,51292567564047e-06	XM_040747509.1	placenta associated 8 (Plac8), mRNA
NM-001310553.1	-4,03437215326686	4,38273139193711	30,7665137722651	3,10854679796486e-08	7,84822247709497e-06	NM_001310553.1	DExD/H-box helicase 58 (Ddx58), mRNA
XM-007991545.2	-2,20473719946375	6,55617793125049	30,7347826371666	3,15981781670539e-08	7,91842249653398e-06	XM_007991545.2	properdin (LOC103231897), mRNA
XM-037982649.1	-2,45894168088204	4,95971464141926	30,7255080289261	3,1748346704447e-08	7,91842249653398e-06	XM_037982649.1	zinc finger NFX1-type containing 1 (ZNFX1), transcript variant X1, mRNA
XM-005073469.4	-2,42584606102065	7,23651583777171	30,6334420549002	3,32726632832717e-08	8,24861392829205e-06	XM_005073469.4	prostaglandin-endoperoxide synthase 2 (Ptgs2), mRNA
XM-038001564.1	2,35218315787387	5,50839340006829	30,2528378553729	4,04286702341877e-08	9,96264111465584e-06	XM_038001564.1	fibronectin 1 (FN1), transcript variant X13, mRNA
XM-040754442.1	-3,91943311514768	3,65259725074238	30,2172530169886	4,11678374678579e-08	1,0084404853064e-05	XM_040754442.1	interleukin 27 (Il27), mRNA
XM-005077573.3.2	4,4767758744251	3,4446542322196	30,1397011276188	4,283811951287e-08	1,04314623213795e-05	XM_005077573.3.2
XM-005081952.3	-2,71426890638806	4,81071915782544	30,0824206574367	4,41098017100229e-08	1,06779451163092e-05	XM_005081952.3	guanylate-binding protein 1 (LOC101833537), transcript variant X1, mRNA
XM-038003455.1	6,13872401974778	3,27274452984343	30,0333152607069	4,52365075242424e-08	1,07607976540182e-05	XM_038003455.1	coiled-coil-helix-coiled-coil-helix domain containing 6 (CHCHD6), transcript variant X1, mRNA
XM-038003457.1	6,13872401974778	3,27274452984343	30,0333152607069	4,52365075242424e-08	1,07607976540182e-05	XM_038003457.1	coiled-coil-helix-coiled-coil-helix domain containing 6 (CHCHD6), transcript variant X4, mRNA
XM-038003458.1	6,13872401974778	3,27274452984343	30,0333152607069	4,52365075242424e-08	1,07607976540182e-05	XM_038003458.1	coiled-coil-helix-coiled-coil-helix domain containing 6 (CHCHD6), transcript variant X5, mRNA
XM-021222963.2	-4,57003504091903	4,53021460967737	29,8944792296254	4,85557689030484e-08	1,14839974578572e-05	XM_021222963.2	poly(ADP-ribose) polymerase family member 10 (Parp10), mRNA
XM-005081045.4	2,24007445173114	5,49698778981514	29,805299116987	5,08313843786889e-08	1,19535083504925e-05	XM_005081045.4	phospholipase A2 group IID (Pla2g2d), transcript variant X1, mRNA
XM-040737696.1	6,13031702257913	3,53119425239261	29,6751025289682	5,43287382249928e-08	1,27033554782564e-05	XM_040737696.1	coiled-coil-helix-coiled-coil-helix domain containing 6 (Chchd6), mRNA
XM-013121010.3	-2,625466852303	4,61110359837944	29,5552432153354	5,77646588718995e-08	1,3366397238675e-05	XM_013121010.3	phospholipid scramblase 1 (LOC101834040), transcript variant X2, mRNA
XM-040750853.1	-2,24283966419674	6,92478350957598	29,553513708597	5,78139797459273e-08	1,3366397238675e-05	XM_040750853.1	poly(ADP-ribose) polymerase family member 14 (Parp14), transcript variant X1, mRNA
XM-005087609.4	-2,45657080599709	9,74798713650872	29,385763727909	6,29989390235474e-08	1,44837728359556e-05	XM_005087609.4	immediate early response 3 (Ier3), mRNA
XM-037987031.1	3,04358860636809	4,10742480862293	29,351846464072	6,41127677832277e-08	1,4657959625462e-05	XM_037987031.1	transmembrane protein 141 (TMEM141), transcript variant X3, mRNA
XM-007973625.2	-2,18177816887187	5,69466775581213	29,1586435288637	7,07807706275059e-08	1,60930444952141e-05	XM_007973625.2	jumonji and AT-rich interaction domain containing 2 (JARID2), transcript variant X1, mRNA
XM-040737553.1	4,4344977251945	3,42103039942811	28,999607932831	7,67894331357671e-08	1,73457187018383e-05	XM_040737553.1	glycoprotein hormones, alpha polypeptide (Cga), transcript variant X1, mRNA
XM-040729760.1	-2,85843413031807	4,2236777336661	28,9907355621115	7,71332958092096e-08	1,73457187018383e-05	XM_040729760.1	DnaJ heat shock protein family (Hsp40) member A4 (Dnaja4), transcript variant X2, mRNA
XM-005069550.3	2,53238015722389	4,67407202912517	28,9796965450821	7,75755360712509e-08	1,73503588909793e-05	XM_005069550.3	gliomedin (Gldn), mRNA
XM-005072885.4	-2,89906887152893	5,01013542775698	28,9381273654693	7,92343881882029e-08	1,76255825789682e-05	XM_005072885.4	epithelial membrane protein 1 (Emp1), mRNA
XM-005066385.4	-6,06091870119617	4,98356881722536	28,5701625950932	9,56813760528271e-08	2,11697616596881e-05	XM_005066385.4	coagulation factor XIII A chain (F13a1), mRNA
XR-005869601.1	-2,99003077709658	3,81311968949339	28,4791170178502	1,00261763498533e-07	2,18733980897923e-05	XR_005869601.1	uncharacterized LOC121132900 (LOC121132900), ncRNA
XM-037991920.1	2,36309499930783	5,80353359814258	28,4753385655092	1,00456157241775e-07	2,18733980897923e-05	XM_037991920.1	Fc fragment of IgG receptor and transporter (FCGRT), transcript variant X2, mRNA
XM-037991921.1	2,36309499930783	5,80353359814258	28,4753385655092	1,00456157241775e-07	2,18733980897923e-05	XM_037991921.1	Fc fragment of IgG receptor and transporter (FCGRT), transcript variant X3, mRNA
XM-005077573.3	2,72900271937177	4,22587785017264	28,1851429093615	1,1657283373599e-07	2,51765588976485e-05	XM_005077573.3	immunoglobulin lambda-like polypeptide 1 (LOC101827070), mRNA
XM-007966919.2	-2,36160395547542	4,66660996210971	28,1805143791222	1,16849871198962e-07	2,51765588976485e-05	XM_007966919.2	E3 ubiquitin-protein ligase ARIH2-like (LOC103218219), transcript variant X1, mRNA
XM-040757555.1	4,06852217778907	7,35053239958009	28,0348529665444	1,25897546815663e-07	2,69846965838802e-05	XM_040757555.1	selenoprotein P (Selenop), mRNA
NM-001281945.1	-2,41773754103122	5,39096216022073	27,993074908841	1,28622892778286e-07	2,73847733609264e-05	NM_001281945.1	eukaryotic translation initiation factor 2 alpha kinase 2 (Eif2ak2), transcript variant 1, mRNA
XM-040749462.1	-2,33536236823529	6,29545164034297	27,9859330506066	1,29094987777798e-07	2,73847733609264e-05	XM_040749462.1	tripartite motif containing 25 (Trim25), mRNA
XM-038002634.1	-3,0617560699032	3,7019724114656	27,9659375155355	1,30444774738037e-07	2,75291990502279e-05	XM_038002634.1	guanylate-binding protein 2 (LOC103224476), transcript variant X2, mRNA
XM-013122156.3	-2,64414360782541	4,82322246051426	27,8914887874288	1,35507747063907e-07	2,84517873210252e-05	XM_013122156.3	serpin family G member 1 (Serping1), mRNA
XM-000000017.1	4,35916849467971	3,42477698881533	27,4903317189402	1,66500256086177e-07	3,47816499427128e-05	XM_000000017.1	IgAmem description:immunoglobulin alpha membrane
XM-007966920.2	-2,32972878989506	4,63955669509369	27,4413990724941	1,70737975958336e-07	3,54867672960272e-05	XM_007966920.2	E3 ubiquitin-protein ligase ARIH2-like (LOC103218219), transcript variant X2, mRNA
XM-008013902.2	-2,34929182702913	4,91047741426198	27,4156566607671	1,73009321590963e-07	3,56315941227547e-05	XM_008013902.2	phorbol-12-myristate-13-acetate-induced protein 1 (PMAIP1), transcript variant X1, mRNA
XM-007987684.2	-2,44190174104949	10,8059140442049	27,413888415498	1,73166447757173e-07	3,56315941227547e-05	XM_007987684.2	interferon alpha inducible protein 27 (IFI27), transcript variant X2, mRNA
XM-005084733.4	2,35590142275755	6,22231450672818	27,2851115428591	1,8497739188415e-07	3,78725104885991e-05	XM_005084733.4	Fc fragment of IgG receptor and transporter (Fcgrt), transcript variant X2, mRNA
XM-040742581.1	-2,08477612339108	7,26355639229357	27,1925756871084	1,93979475779268e-07	3,95189968650703e-05	XM_040742581.1	interferon alpha-inducible protein 27-like protein 2 (LOC121139264), transcript variant X4, mRNA
XM-040745550.1	5,9731945872304	3,2673474043907	27,0343168215537	2,10436464246002e-07	4,26605508035257e-05	XM_040745550.1	cytochrome b reductase 1 (LOC101837645), transcript variant X1, mRNA
XM-005074461.4	2,85599969865746	5,07691285779355	27,0164566285835	2,12344452980051e-07	4,28363297720002e-05	XM_005074461.4	family with sequence similarity 210 member B (Fam210b), mRNA
XM-037989144.1	2,14520839493268	8,19283120770649	26,8604366325132	2,30095882296914e-07	4,60702721410478e-05	XM_037989144.1	40S ribosomal protein S13-like (LOC103232566), mRNA
XM-038006797.1	-2,40311493651323	4,36624794140399	26,8560551926146	2,30614440285176e-07	4,60702721410478e-05	XM_038006797.1	eukaryotic translation initiation factor 2 alpha kinase 2 (EIF2AK2), transcript variant X3, mRNA
XM-040756895.1	2,18467568407824	5,91296271019768	26,8321381829703	2,33434805213612e-07	4,63389711675185e-05	XM_040756895.1	aldo-keto reductase family 1 member A1 (Akr1a1), transcript variant X2, mRNA
XM-037996604.1	-3,74237184775881	3,41822211069048	26,8259318716145	2,34211503483193e-07	4,63389711675185e-05	XM_037996604.1	ATP synthase F(0) complex subunit C1, mitochondrial-like (LOC103238998), mRNA
XM-005069556.4	-2,64915596040748	4,60321585285034	26,5843891265152	2,65144545679088e-07	5,22081028149833e-05	XM_005069556.4	DnaJ heat shock protein family (Hsp40) member A4 (Dnaja4), transcript variant X1, mRNA
XM-005070214.3	-5,87751712525687	3,40730594687607	26,332655272865	3,01777357990509e-07	5,91383029208734e-05	XM_005070214.3	CD300e molecule (Cd300e), mRNA
XR-005241992.1	-2,37506366887838	4,41834384831987	26,1578396641541	3,30189029357704e-07	6,43993797400834e-05	XR_005241992.1	uncharacterized LOC119625834 (LOC119625834), ncRNA
XM-005081921.4	-3,32608373991707	8,08292760116683	26,1368961782979	3,33722802264943e-07	6,47815777434395e-05	XM_005081921.4	guanylate-binding protein 2 (LOC101824821), mRNA
XM-038010469.1	-2,86403132508316	3,74857847891743	26,1234217879698	3,36086124476714e-07	6,49340482656817e-05	XM_038010469.1	NLR family apoptosis inhibitory protein (LOC103225132), transcript variant X1, mRNA
XM-007973790.2	-5,79920478930933	3,11715668602722	25,8370435419943	3,89453980858463e-07	7,48934564218146e-05	XM_007973790.2	coagulation factor XIII A chain (F13A1), transcript variant X1, mRNA
XM-005063636.4	-3,52882673946462	4,39407428884284	25,7985598829415	3,9717455877309e-07	7,56709473018007e-05	XM_005063636.4	retinol binding protein 4 (Rbp4), transcript variant X1, mRNA
XM-040744940.1	-3,52882673946462	4,39407428884284	25,7985598829415	3,9717455877309e-07	7,56709473018007e-05	XM_040744940.1	retinol binding protein 4 (Rbp4), transcript variant X2, mRNA
XM-021227047.2	-2,25364681372983	7,83635034860931	25,5660433623137	4,47667970092923e-07	8,48980643927837e-05	XM_021227047.2	suppressor of cytokine signaling 3 (Socs3), transcript variant X1, mRNA
XM-005081058.4	2,70425837370158	5,01984681770031	25,5351938858697	4,54834330215092e-07	8,55720337377046e-05	XM_005081058.4	aflatoxin B1 aldehyde reductase member 2 (LOC101835797), transcript variant X1, mRNA
XM-021232989.2	-2,09160859657287	5,61348467424945	25,5328626123063	4,55380540630266e-07	8,55720337377046e-05	XM_021232989.2	TLR adaptor interacting with endolysosomal SLC15A4 (Tasl), transcript variant X1, mRNA
XM-005080219.3	2,21338691875742	5,96119077305966	25,4762292821231	4,68853598777299e-07	8,77033279567372e-05	XM_005080219.3	RAB13, member RAS oncogene family (Rab13), mRNA
XM-007982371.2	2,0674642609393	6,06080777467548	25,2797079239653	5,18845600873446e-07	9,66156244920585e-05	XM_007982371.2	CD36 molecule (CD36), transcript variant X9, mRNA
XM-005071580.4	-2,85814047253454	6,44283476694757	25,2508248689015	5,26559116927721e-07	9,76103033284977e-05	XM_005071580.4	hes family bHLH transcription factor 1 (Hes1), mRNA
XM-007966177.2	2,13459080742526	5,39225572715545	25,2239738640319	5,3395492023861e-07	9,83794472979865e-05	XM_007966177.2	fibronectin 1 (FN1), transcript variant X11, mRNA
NM-001319637.1	-2,06274676123708	6,82627121350929	25,2100308384885	5,37739961396197e-07	9,83794472979865e-05	NM_001319637.1	hydroxycarboxylic acid receptor 2 (Hcar2), mRNA
XM-005077573.3.1	2,71946374095231	3,92828298915436	25,209777114785	5,3788000004974e-07	9,83794472979865e-05	XM_005077573.3.1
XM-005073273.4	-2,29517373613233	6,36898553380704	25,1587004676788	5,52147602776209e-07	0,000100194582269556	XM_005073273.4	calcium homeostasis modulator family member 6 (Calhm6), mRNA
XM-040744365.1	-3,10890588741657	3,5897142156865	25,1548339190881	5,53293864290277e-07	0,000100194582269556	XM_040744365.1	60S ribosomal protein L32-like (LOC106021327), mRNA
XM-005063603.4	-2,57359932304172	6,57651460761003	25,1483194889985	5,55108127170769e-07	0,000100194582269556	XM_005063603.4	phosphoinositide-3-kinase adaptor protein 1 (Pik3ap1), mRNA
XM-037996020.1	-2,39636145138374	4,24465248247716	25,135962160953	5,5871853438364e-07	0,000100405868320917	XM_037996020.1	guanylate-binding protein 1 (LOC119623343), mRNA
XM-040742239.1	-3,13213320694634	3,91481939890077	25,0531237809368	5,83050993164812e-07	0,000104323032703093	XM_040742239.1	DExD/H-box helicase 60 (Ddx60), transcript variant X6, mRNA
XM-040757415.1	3,67528183678182	3,48065987864735	24,931483687441	6,20777840997118e-07	0,000110592512946123	XM_040757415.1	60S ribosomal protein L34-like (LOC110342936), mRNA
XM-007995335.2	2,21399877267739	5,52196620481349	24,8930490440832	6,33210190002359e-07	0,000112321116160203	XM_007995335.2	acid phosphatase 5, tartrate resistant (ACP5), transcript variant X1, mRNA
NM-001281564.1	-2,51759286471345	5,64977031981661	24,6147171793845	7,30877593092305e-07	0,000129089294371363	NM_001281564.1	lipoprotein lipase (Lpl), mRNA
XM-040745323.1	-2,69439550151795	3,83332358035435	24,5764962769197	7,45439996878477e-07	0,000131098684579231	XM_040745323.1	ankyrin repeat domain 22 (Ankrd22), mRNA
XM-013119359.3	2,20320412050192	5,59994600692934	24,5060908555359	7,72929969921813e-07	0,000135354838519968	XM_013119359.3	acid phosphatase 5, tartrate resistant (Acp5), transcript variant X1, mRNA
XM-040736174.1	2,04651643998286	5,763979709425	24,4522646935759	7,94667589741915e-07	0,000138571844579021	XM_040736174.1	dihydrodiol dehydrogenase (Dhdh), mRNA
XM-037986963.1	-2,27559370218735	4,3770664423935	24,3904539306	8,20499204908233e-07	0,000142472589787293	XM_037986963.1	membrane associated ring-CH-type finger 1 (MARCHF1), transcript variant X1, mRNA
XM-037992766.1	-5,71846527000186	3,11581930991027	24,2947524559636	8,62055773574508e-07	0,000149059585083663	XM_037992766.1	schlafen family member 12 like (SLFN12L), transcript variant X4, mRNA
XM-037987966.1	-2,23221507944613	4,8080783110603	24,2259351885263	8,93169917483205e-07	0,000153793395875257	XM_037987966.1	phorbol-12-myristate-13-acetate-induced protein 1 (PMAIP1), transcript variant X3, mRNA
XR-493845.2	-2,76631835152398	3,68693593248724	24,1979068435256	9,06179203644687e-07	0,000155383303198291	XR_493845.2	uncharacterized LOC103223515 (LOC103223515), ncRNA
XM-005070131.4	-2,08248372489397	7,33740094021832	24,1645276652009	9,21820129802259e-07	0,000157409393368267	XM_005070131.4	interferon induced protein 35 (Ifi35), transcript variant X1, mRNA
XM-021227720.2	-1,96086658812583	6,37273894400158	24,1557788916365	9,2599071974113e-07	0,000157468165659119	XM_021227720.2	solute carrier family 25 member 37 (Slc25a37), transcript variant X4, mRNA
XM-007987641.2	1,93229739645447	6,97041074150048	24,1252078137798	9,40815269151464e-07	0,000159330743915186	XM_007987641.2	legumain (LGMN), transcript variant X1, mRNA
XM-005068715.4	-4,33196725793027	6,84714877082615	24,0756898432355	9,6506050192582e-07	0,000162766946048169	XM_005068715.4	CD38 molecule (Cd38), mRNA
XM-005076968.4	-3,00412198359597	4,94076674353001	24,0271708971826	9,8961468262597e-07	0,000166226991975945	XM_005076968.4	C-C motif chemokine 7 (LOC101839663), mRNA
XM-040756120.1	-2,2721983406603	5,15403111849835	23,9321688801041	1,0392586611044e-06	0,000173856145042396	XM_040756120.1	terminal uridylyl transferase 7 (Tut7), transcript variant X1, mRNA
XM-037985790.1	-3,37214358133046	3,93368205312038	23,9136473451402	1,04935383432251e-06	0,000174834244307183	XM_037985790.1	interleukin 15 (IL15), transcript variant X3, mRNA
XM-007982372.2	2,00552739722281	6,00385609612428	23,8955327006121	1,05921186712462e-06	0,000175765104708789	XM_007982372.2	CD36 molecule (CD36), transcript variant X10, mRNA
XM-005081346.4	-2,47541701096175	6,7376365521037	23,7642242840829	1,1333844401225e-06	0,000187317951262495	XM_005081346.4	TNF superfamily member 14 (Tnfsf14), mRNA
XM-038000064.1	-2,29026791189682	4,17312134202175	23,7217334132106	1,15865908482159e-06	0,000190729189270651	XM_038000064.1	uncharacterized LOC119624838 (LOC119624838), mRNA
XM-005087332.4	2,35841610433283	6,17640017366225	23,6949856005436	1,17463769240832e-06	0,000192589103409081	XM_005087332.4	deoxyribonuclease 2, lysosomal (Dnase2), transcript variant X1, mRNA
XM-040742221.1	-2,27512244258144	4,66728673594229	23,6780758664745	1,18496429524907e-06	0,000193511252549146	XM_040742221.1	membrane associated ring-CH-type finger 1 (Marchf1), transcript variant X1, mRNA
XM-037994272.1	4,15430812114473	3,30234228831757	23,6119410889809	1,22624916122082e-06	0,000198676502880788	XM_037994272.1	immunoglobulin kappa light chain-like (LOC103241327), transcript variant X1, mRNA
XM-037994274.1	4,15430812114473	3,30234228831757	23,6119410889809	1,22624916122082e-06	0,000198676502880788	XM_037994274.1	immunoglobulin kappa light chain-like (LOC103241327), transcript variant X2, mRNA
XM-037994275.1	4,15334724764279	3,3019432940914	23,5809376354157	1,24604207761946e-06	0,000201091645569701	XM_037994275.1	immunoglobulin kappa light chain-like (LOC103241327), transcript variant X3, mRNA
XM-005068387.4	1,9223418583728	7,00835450191515	23,5641430124802	1,25675425500398e-06	0,000202028155688199	XM_005068387.4	legumain (Lgmn), transcript variant X1, mRNA
XM-005071304.4	-2,54976881766551	9,53411747891619	23,5158046956719	1,28852777661385e-06	0,000206329897241206	XM_005071304.4	immediate early response 5 (Ier5), mRNA
XM-038002747.1	-3,04768921981018	3,70569654335259	23,4615093052035	1,32531535064287e-06	0,000211398072189946	XM_038002747.1	phospholipid scramblase 1 (PLSCR1), transcript variant X4, mRNA
XM-037991361.1	-1,93224215594862	6,5452483504304	23,4403503238226	1,33988139963492e-06	0,000212896290498749	XM_037991361.1	protein phosphatase 1 regulatory subunit 15A (PPP1R15A), transcript variant X2, mRNA
XM-040756631.1	2,09926712084012	9,5493465544825	23,3468463801588	1,40605537697778e-06	0,000222551526649102	XM_040756631.1	ribosomal protein L27a (Rpl27a), transcript variant X2, mRNA
XM-005075183.4	-2,17594755922915	4,47722084595073	23,3061934413906	1,43596182060327e-06	0,000226414317253971	XM_005075183.4	carboxypeptidase E (Cpe), mRNA
NM-001281946.1	-2,21745787652143	5,01770190056724	23,2736043504515	1,46028985162215e-06	0,000229371405587047	NM_001281946.1	eukaryotic translation initiation factor 2 alpha kinase 2 (Eif2ak2), transcript variant 2, mRNA
XM-021233785.2	-2,98514102141897	4,81369291053537	23,228451642237	1,49476565787718e-06	0,000233893882580303	XM_021233785.2	MEFV innate immuity regulator, pyrin (Mefv), mRNA
XR-005238443.1	-3,57458380063282	3,449190681038	23,1678335535115	1,54249241200271e-06	0,000240447690269499	XR_005238443.1	uncharacterized LOC119621856 (LOC119621856), ncRNA
XM-005065087.4	-2,04182612303626	7,1468719895	22,9243795915413	1,74920418930847e-06	0,000271641509443816	XM_005065087.4	ubiquitin conjugating enzyme E2 L6 (Ube2l6), mRNA
XM-008006437.2	-2,84887733094642	3,70015422221409	22,8731041415757	1,79638172804342e-06	0,000277919162609665	XM_008006437.2	terminal nucleotidyltransferase 5A (TENT5A), transcript variant X1, mRNA
XM-037994277.1	4,09739155883894	3,28144605038285	22,6703868042267	1,99498608320962e-06	0,000307489371843916	XM_037994277.1	immunoglobulin kappa light chain-like (LOC103241327), transcript variant X5, mRNA
XM-021235404.2	-2,09759857108289	4,54026450527241	22,6523152353282	2,01366692403587e-06	0,000309210578077792	XM_021235404.2	insulin induced gene 1 (Insig1), transcript variant X2, mRNA
XM-005085713.4	-1,88002176953368	7,27865097664646	22,5881235472913	2,08158794154577e-06	0,000318452002075959	XM_005085713.4	TIMP metallopeptidase inhibitor 1 (Timp1), transcript variant X2, mRNA
XM-040752345.1	2,11698002843407	9,86329952893326	22,5324364458957	2,14236042267025e-06	0,000326535401756107	XM_040752345.1	ribosomal protein S27 (Rps27), mRNA
XR-489499.2	-3,00854107681533	3,6453374184347	22,258014399822	2,46957393776624e-06	0,000374574310712363	XR_489499.2	uncharacterized LOC103214385 (LOC103214385), ncRNA
XM-007965668.2	-3,20752241058407	3,5761919848231	22,2531963319485	2,47574204830177e-06	0,000374574310712363	XM_007965668.2	glutaminase (GLS), transcript variant X4, mRNA
XR-005869835.1	-2,68220137665526	3,71904107198589	22,1037260755628	2,67482541455247e-06	0,000403212784927024	XR_005869835.1	uncharacterized LOC121133104 (LOC121133104), ncRNA
XM-007966171.2	1,98853550746538	5,42467450765349	22,0893878840267	2,69491041948374e-06	0,000404757841215381	XM_007966171.2	fibronectin 1 (FN1), transcript variant X2, mRNA
NM-001287613.2	-2,69343495931012	4,96912962677827	22,0693150937326	2,72282446520223e-06	0,000407463255332609	NM_001287613.2	lysophosphatidic acid receptor 6 (Lpar6), mRNA
XM-007996792.2	-2,38193040766557	3,90972029808809	22,0553763881016	2,74282842754791e-06	0,000408969631445215	XM_007996792.2	galectin-10-like (LOC103234682), mRNA
XM-005084271.4	2,09463447419965	5,53378816237712	21,8483427104371	3,05306237094009e-06	0,000453583666972193	XM_005084271.4	cathepsin K (Ctsk), transcript variant X2, mRNA
XM-021225791.2	-4,08987654810397	3,87847854606856	21,8102727364056	3,11388913512825e-06	0,000460956401359471	XM_021225791.2	heparan sulfate-glucosamine 3-sulfotransferase 3B1 (Hs3st3b1), mRNA
XM-005071603.4	-3,6275361344738	5,87663236606465	21,7833837096035	3,15758309523776e-06	0,000465749165298636	XM_005071603.4	BCL6 transcription repressor (Bcl6), mRNA
NM-001281603.1	-2,97426592997793	3,77796351897531	21,7743072242434	3,17263997304426e-06	0,00046629876003818	NM_001281603.1	transporter 2, ATP binding cassette subfamily B member (Tap2), mRNA
XM-007990229.2	1,8496909612993	7,25081490376889	21,7329921520687	3,24142005087254e-06	0,000474712310866753	XM_007990229.2	60S ribosomal protein L36a (LOC103231084), mRNA
XM-000000014.1	3,53870172033191	3,98292482041621	21,7012110891958	3,29507964714139e-06	0,000480859619570247	XM_000000014.1	IgG2asec description:immunoglobulin gamma 2a secreted
XM-005070668.4	2,25109745492882	5,27689022059798	21,687276244874	3,31884823156394e-06	0,000482616824288166	XM_005070668.4	glyoxalase I (Glo1), mRNA
XM-037994276.1	4,0361420763293	3,25947495919632	21,673523706158	3,34291576318109e-06	0,000484404973247153	XM_037994276.1	immunoglobulin kappa light chain-like (LOC103241327), transcript variant X4, mRNA
XM-005087605.4	1,99726844124559	7,81374920017368	21,5873844195895	3,49523396383635e-06	0,000504699520399149	XM_005087605.4	tubulin beta class I (Tubb), mRNA
XM-005085804.4	-2,37993945732158	5,55778942856297	21,4881776615446	3,67972526376681e-06	0,000529481586642641	XM_005085804.4	GTP cyclohydrolase 1 (Gch1), mRNA
XM-005069101.4	4,0330854164791	3,50471938633463	21,4637886758794	3,72675198161869e-06	0,000534038685998971	XM_005069101.4	aldehyde dehydrogenase 7 family member A1 (Aldh7a1), mRNA
XM-005083280.4	-2,05609049828735	9,82201982429876	21,4582127761719	3,7373494415402e-06	0,000534038685998971	XM_005083280.4	growth arrest and DNA damage inducible beta (Gadd45b), mRNA
XR-005244201.1	4,03097611816524	3,52494454780236	21,4101021635241	3,83210039914218e-06	0,000545683140920063	XR_005244201.1	uncharacterized LOC119627962 (LOC119627962), misc_RNA
XM-005067265.4	-2,06928009000236	4,75546675311886	21,3154986451059	4,02461652836703e-06	0,000571120841351339	XM_005067265.4	trafficking regulator and scaffold protein tamalin (Tamalin), transcript variant X1, mRNA
XM-038001279.1	-4,01921211286641	3,21260838638008	21,2750480961176	4,11016989032566e-06	0,000579266511974561	XM_038001279.1	uncharacterized LOC119618292 (LOC119618292), transcript variant X1, mRNA
XM-038001280.1	-4,01921211286641	3,21260838638008	21,2750480961176	4,11016989032566e-06	0,000579266511974561	XM_038001280.1	uncharacterized LOC119618292 (LOC119618292), transcript variant X4, mRNA
XM-037992433.1	-3,99304452895136	3,1739603665307	21,2651612343824	4,13134034509754e-06	0,000580262966627301	XM_037992433.1	ubiquitin A-52 residue ribosomal protein fusion product 1 (UBA52), transcript variant X2, mRNA
XR-005238564.1	-1,97471229360845	5,02315312783375	21,2231282837499	4,22238407992818e-06	0,000591033238235661	XR_005238564.1	uncharacterized LOC119621932 (LOC119621932), ncRNA
XM-021223588.2	-5,57741849219383	4,12881717408533	21,1761367967164	4,32637714159538e-06	0,000603536944095169	XM_021223588.2	hematopoietic SH2 domain containing (Hsh2d), transcript variant X2, mRNA
XR-005236694.1	2,61868084875927	3,80629511397627	21,1293849766802	4,43284034486086e-06	0,000616299590243443	XR_005236694.1	60S ribosomal protein L3-like (LOC119620222), misc_RNA
XM-007990329.2	-3,12232054566464	3,4322594219616	21,1116318783224	4,47386717258849e-06	0,000619909278631428	XM_007990329.2	interferon stimulated exonuclease gene 20 (ISG20), transcript variant X3, mRNA
XM-021233330.2	-2,01977141850615	9,97580397243986	21,0720557246155	4,56632202878282e-06	0,00063059681359228	XM_021233330.2	ubiquitin C (Ubc), mRNA
XM-013116045.3	-2,89100495795017	3,50925607370937	21,0621018271187	4,59027956474635e-06	0,000631785200428115	XM_013116045.3	LysM domain containing 2 (Lysmd2), transcript variant X1, mRNA
XM-005085904.3	-2,7024458188546	4,1295628574073	20,9057099106184	4,97813525580694e-06	0,000682884000607411	XM_005085904.3	TSPY like 2 (Tspyl2), mRNA
XM-005081393.4	-5,51401434016835	3,73849312207991	20,8083857046665	5,23633353570607e-06	0,000715916392009674	XM_005081393.4	Epstein-Barr virus induced 3 (Ebi3), transcript variant X2, mRNA
XM-007963486.2	-2,16424127067094	4,28172753222923	20,757542417259	5,37669423753349e-06	0,000732672509792105	XM_007963486.2	unc-93 homolog B1, TLR signaling regulator (UNC93B1), transcript variant X3, mRNA
XM-005087490.4	2,32109499005383	4,48392824936373	20,6910490628103	5,56526027607231e-06	0,000755865201786151	XM_005087490.4	angiogenin (Ang), transcript variant X2, mRNA
XR-002383993.2	3,97228358292758	3,23722010927279	20,6771811858801	5,60590042090298e-06	0,000758880329017831	XR_002383993.2	uncharacterized LOC101837256 (LOC101837256), ncRNA
XM-005067463.4	-2,71889902695428	5,5558519431725	20,4316089713985	6,36823932119037e-06	0,000859252959950646	XM_005067463.4	SLP adaptor and CSK interacting membrane protein (LOC101836182), mRNA
XM-005073685.4	-2,85110697312835	5,57018723195817	20,3342414438208	6,6988207433555e-06	0,000900903823697087	XM_005073685.4	terminal nucleotidyltransferase 5A (Tent5a), transcript variant X1, mRNA
XM-005074714.4	-2,15276941569474	6,49955759496062	20,2827924316509	6,88040466209522e-06	0,000922310400844315	XM_005074714.4	phorbol-12-myristate-13-acetate-induced protein 1 (Pmaip1), mRNA
XM-005076967.4	-1,80968758768239	7,8383114602047	20,2636629887141	6,94928141126433e-06	0,00092851875947325	XM_005076967.4	C-C motif chemokine 2 (LOC101839392), mRNA
XM-005068326.4	-2,39121664491148	4,93024117295165	20,1812682037	7,25335627862984e-06	0,000965979470699617	XM_005068326.4	TNF alpha induced protein 2 (Tnfaip2), transcript variant X1, mRNA
XM-005082912.4	2,5360791274343	5,23508877865111	20,1751173645681	7,2765931017637e-06	0,000965979470699617	XM_005082912.4	paraoxonase 2 (Pon2), mRNA
XM-037998947.1	-2,13554542534335	4,26837743330346	20,1614519624944	7,32905002327712e-06	0,000969814776874351	XM_037998947.1	unc-93 homolog B1, TLR signaling regulator (UNC93B1), transcript variant X1, mRNA
XM-008020690.2	-3,93906004332298	3,18583347429457	20,1048079934382	7,54815927787486e-06	0,000995607047315334	XM_008020690.2	caspase 5 (CASP5), partial mRNA
XM-005085802.4	-3,93743463752749	3,18282235569235	20,0929749107374	7,59475615607361e-06	0,000995652455170369	XM_005085802.4	sterile alpha motif domain containing 4A (Samd4a), transcript variant X5, mRNA
XR-005881310.1	1,88856903677935	9,01052478473945	20,0924344284694	7,59689137908526e-06	0,000995652455170369	XR_005881310.1	uncharacterized LOC121143988 (LOC121143988), ncRNA
XM-007978952.2	1,87529408435487	5,61856347596883	20,0108191990782	7,92633852706198e-06	0,00103225509305121	XM_007978952.2	aldo-keto reductase family 1 member A1 (AKR1A1), transcript variant X4, mRNA
XM-037998907.1	1,87529408435487	5,61856347596883	20,0108191990782	7,92633852706198e-06	0,00103225509305121	XM_037998907.1	aldo-keto reductase family 1 member A1 (AKR1A1), transcript variant X2, mRNA
XM-005081773.4	1,91011643858117	5,52112075212877	19,919655413587	8,31070312092509e-06	0,00107889705216224	XM_005081773.4	peptidase D (Pepd), mRNA
XM-038001568.1	1,98522451200911	4,68782793562749	19,8995814401139	8,39859318919651e-06	0,00108687831922957	XM_038001568.1	fibronectin 1 (FN1), transcript variant X23, mRNA
XM-005076546.4	1,92964829560509	4,75532034533989	19,8922885107712	8,43027135903147e-06	0,00108755785968095	XM_005076546.4	olfactomedin like 3 (Olfml3), mRNA
XM-040756894.1	1,87581703077099	5,76197454102386	19,8470199300349	8,63082973666795e-06	0,00110995167547843	XM_040756894.1	aldo-keto reductase family 1 member A1 (Akr1a1), transcript variant X1, mRNA
XM-007995633.2	-5,44408154505475	3,02788514624085	19,8232318495212	8,73925257642744e-06	0,00112039396036672	XM_007995633.2	hematopoietic SH2 domain containing (HSH2D), transcript variant X2, mRNA
XM-008012689.2	-5,44394763910422	3,03274565022623	19,789794435468	8,892599392157e-06	0,00113111396441495	XM_008012689.2	2',3'-cyclic nucleotide 3' phosphodiesterase (LOC103243434), transcript variant X1, mRNA
XM-008012690.2	-5,44394763910422	3,03274565022623	19,789794435468	8,892599392157e-06	0,00113111396441495	XM_008012690.2	2',3'-cyclic nucleotide 3' phosphodiesterase (LOC103243434), transcript variant X2, mRNA
XR-005238152.1	-5,44401077519788	3,03937740083615	19,7870464186649	8,90532705927746e-06	0,00113111396441495	XR_005238152.1	uncharacterized LOC119618233 (LOC119618233), ncRNA
XM-007969659.2	-3,07945269946422	3,41418423365236	19,7649173151319	9,00828834585863e-06	0,00113717205612614	XM_007969659.2	terminal uridylyl transferase 7 (TUT7), transcript variant X2, mRNA
XM-007969663.2	-3,07945269946422	3,41418423365236	19,7649173151319	9,00828834585863e-06	0,00113717205612614	XM_007969663.2	terminal uridylyl transferase 7 (TUT7), transcript variant X5, mRNA
XM-038001272.1	-5,4442317467998	3,04472867002971	19,755091055691	9,05474871440046e-06	0,00113954151022545	XM_038001272.1	ubiquitin carboxyl-terminal hydrolase 47-like (LOC103218221), transcript variant X3, mRNA
XM-008011632.2	-3,36348701970523	3,25621891668876	19,7390822362149	9,13031227777e-06	0,00114554799136301	XM_008011632.2	sphingosine kinase 1 (SPHK1), transcript variant X1, mRNA
XM-008003780.2	-1,98342702438362	4,77099178653189	19,6844404310018	9,39367671571106e-06	0,00117500905131203	XM_008003780.2	DNA damage inducible transcript 3 (DDIT3), transcript variant X2, mRNA
XR-497779.2	-3,38442906619073	3,26928527829144	19,6682351960706	9,47333122674257e-06	0,00118138181810345	XR_497779.2	uncharacterized LOC103235141 (LOC103235141), ncRNA
XM-021230898.2	1,92918096577203	5,49957374639851	19,660241232176	9,51262977034761e-06	0,00118269864936289	XM_021230898.2	regulator of microtubule dynamics 3 (Rmdn3), transcript variant X1, mRNA
XM-037982471.1	-1,83788050372259	4,95319131574288	19,648482013773	9,57118714601621e-06	0,00118639477295182	XM_037982471.1	structural maintenance of chromosomes flexible hinge domain containing 1 (SMCHD1), transcript variant X2, mRNA
XM-008017002.2	1,92916555964653	5,5099342130127	19,6414331598455	9,60637718839064e-06	0,00118718090220372	XM_008017002.2	regulator of microtubule dynamics 3 (RMDN3), transcript variant X3, mRNA
XM-008007979.2	-2,83630914319715	3,4659380571082	19,6252483610797	9,68766928159911e-06	0,00119364267648398	XM_008007979.2	uncharacterized LOC103241076 (LOC103241076), mRNA
XM-005082567.4	-1,94484918192853	6,71095180783226	19,5894178702032	9,86938530939798e-06	0,00121240242876912	XM_005082567.4	structural maintenance of chromosomes flexible hinge domain containing 1 (Smchd1), mRNA
XM-040730045.1	3,01910913395505	3,52643410382737	19,5468179438224	1,00915017592725e-05	0,0012359987258909	XM_040730045.1	coiled-coil domain containing 153 (Ccdc153), transcript variant X1, mRNA
XM-040753149.1	-1,79471887659069	6,83857255463416	19,3091077715142	1,14209414607196e-05	0,0013936355148109	XM_040753149.1	SP110 nuclear body protein (Sp110), transcript variant X1, mRNA
XM-008014369.2	-2,00959905907111	4,48059660570223	19,304990365505	1,1446281048917e-05	0,0013936355148109	XM_008014369.2	uncharacterized protein IRF1-AS1-like (LOC103244514), transcript variant X1, mRNA
XM-040738450.1	-2,21921755369047	4,19823461954293	19,2343986047468	1,18746842292513e-05	0,00144110909921939	XM_040738450.1	absent in melanoma 2 (Aim2), transcript variant X1, mRNA
XM-005079132.4	-1,7579315890978	7,89275950686894	19,2293889239762	1,1906230256229e-05	0,00144110909921939	XM_005079132.4	metallothionein 4 (Mt4), mRNA
XM-005080734.4	-2,86510773177555	3,96156402750491	19,2030276873796	1,20702607364566e-05	0,00145667870993372	XM_005080734.4	phospholipid scramblase 1 (LOC101834040), transcript variant X1, mRNA
XM-005075075.4	-1,8080086517544	6,92090913515977	19,1928485967917	1,21342991539683e-05	0,00146012518445397	XM_005075075.4	shisa family member 5 (Shisa5), transcript variant X1, mRNA
XM-038007525.1	-1,9780124325566	4,37878830386492	19,1421414798526	1,2460164376435e-05	0,00149496543610329	XM_038007525.1	apolipoprotein L6 (APOL6), transcript variant X1, mRNA
XM-007986735.2	-3,34707678794787	3,2894866773431	19,1141211434453	1,26435027494647e-05	0,00151254533391551	XM_007986735.2	sterile alpha motif domain containing 4A (SAMD4A), transcript variant X1, mRNA
XM-007970911.2	-3,85291489793061	3,14987920603444	19,1085620934137	1,26801968313574e-05	0,00151254533391551	XM_007970911.2	40S ribosomal protein S4, X isoform-like (LOC103220461), mRNA
XM-040734151.1	-1,72682595139516	6,28230808546351	19,061251103774	1,29966687525041e-05	0,00154581476639249	XM_040734151.1	leukocyte immunoglobulin-like receptor subfamily B member 3A (LOC101843905), mRNA
XM-037984002.1	-3,85669341476949	3,15692258041455	19,0404786730668	1,31383769380076e-05	0,00155816606953841	XM_037984002.1	sterile alpha motif domain containing 4A (SAMD4A), transcript variant X6, mRNA
XM-005080840.3	2,16624881149634	4,59141405874908	19,0283093559214	1,32220080731352e-05	0,00156357844320038	XM_005080840.3	Ras related GTP binding D (Rragd), transcript variant X1, mRNA
XM-038001563.1	1,92577737708172	4,70208043858661	18,9821012364259	1,35444648557476e-05	0,00159712138168648	XM_038001563.1	fibronectin 1 (FN1), transcript variant X12, mRNA
XM-007961454.2	-1,82846618677046	4,73770155172948	18,9318322079778	1,39042414986411e-05	0,00163486071541022	XM_007961454.2	FYN binding protein 1 (FYB1), transcript variant X2, mRNA
XM-038000656.1	-2,3290350128636	3,7459872763547	18,8851310810424	1,42470827284814e-05	0,0016703994174507	XM_038000656.1	zinc finger E-box binding homeobox 2 (ZEB2), transcript variant X6, mRNA
XM-005087385.4	-5,36904428487267	4,54554396650402	18,8051289068164	1,48535507732968e-05	0,00172457505612822	XM_005087385.4	2',3'-cyclic nucleotide 3' phosphodiesterase (LOC101830936), transcript variant X1, mRNA
XM-005073610.4	3,84009737391246	3,194769873131	18,7947817724363	1,49347568661638e-05	0,00172457505612822	XM_005073610.4	cytochrome P450 1B1 (LOC101839568), mRNA
XM-007970913.2	3,84009737391246	3,194769873131	18,7947817724363	1,49347568661638e-05	0,00172457505612822	XM_007970913.2	cytochrome P450 family 1 subfamily B member 1 (CYP1B1), transcript variant X1, mRNA
XM-007970914.2	3,84009737391246	3,194769873131	18,7947817724363	1,49347568661638e-05	0,00172457505612822	XM_007970914.2	cytochrome P450 family 1 subfamily B member 1 (CYP1B1), transcript variant X2, mRNA
XM-008011633.2	-3,30355091869757	3,23455204306976	18,7914688277158	1,49605932747983e-05	0,00172457505612822	XM_008011633.2	sphingosine kinase 1 (SPHK1), transcript variant X2, mRNA
XM-008011634.2	-3,30355091869757	3,23455204306976	18,7914688277158	1,49605932747983e-05	0,00172457505612822	XM_008011634.2	sphingosine kinase 1 (SPHK1), transcript variant X3, mRNA
XM-038001406.1	-1,77467610210177	5,1721417331801	18,7541215173866	1,52548741459122e-05	0,00175358613331488	XM_038001406.1	SP100 nuclear antigen (SP100), transcript variant X6, mRNA
XM-005070576.4	1,84566573962703	8,77597939824032	18,7177714757076	1,55459469367809e-05	0,00178206783924608	XM_005070576.4	eukaryotic translation elongation factor 1 beta 2 (Eef1b2), mRNA
XM-008006422.2	2,27448787226072	4,48681622477653	18,6922833211189	1,57551547947219e-05	0,00180103301463109	XM_008006422.2	high mobility group nucleosomal binding domain 3 (HMGN3), transcript variant X4, mRNA
XM-040736407.1	-1,77797312272107	5,34508815727366	18,6667853817742	1,59655710230107e-05	0,00181999559542317	XM_040736407.1	apolipoprotein L6 (LOC101832069), transcript variant X4, mRNA
XM-040740449.1	-2,40115814328084	3,66870179826511	18,6615476493956	1,60094866848878e-05	0,00181999559542317	XM_040740449.1	60S ribosomal protein L37-like (LOC101833092), transcript variant X1, mRNA
XM-040745428.1	1,96612955504999	7,08848384907747	18,6558888891161	1,60562001907367e-05	0,00182027770371732	XM_040745428.1	CD302 molecule (Cd302), mRNA
XM-040741214.1	1,67976738044269	6,64386778636824	18,6482656103798	1,61208517576209e-05	0,00182258629775102	XM_040741214.1	transmembrane protein 176A (Tmem176a), transcript variant X2, mRNA
XM-007981651.2	-2,51880526225695	3,71692709078271	18,6174424719181	1,63827351871613e-05	0,00184711972919794	XM_007981651.2	5'-nucleotidase, cytosolic IIIA (NT5C3A), transcript variant X2, mRNA
XM-040748046.1	-5,33966843470726	3,08442381314893	18,5840707890854	1,66709457309528e-05	0,00186937174295886	XM_040748046.1	NACHT, LRR and PYD domains-containing protein 1a-like (LOC106020916), mRNA
XM-040749057.1	-5,33966843470726	3,08442381314893	18,5840707890854	1,66709457309528e-05	0,00186937174295886	XM_040749057.1	NACHT, LRR and PYD domains-containing protein 1a-like (LOC106020915), transcript variant X3, mRNA
XM-021229367.2	-2,76293978788312	3,45920935838999	18,5297093916404	1,71502647422723e-05	0,00191789360037699	XM_021229367.2	LysM domain containing 2 (Lysmd2), transcript variant X3, mRNA
XM-040735253.1	-1,76780363943474	6,28668791625685	18,5062175370458	1,73610028021406e-05	0,00193619877592545	XM_040735253.1	cysteine and histidine rich domain containing 1 (Chordc1), mRNA
XM-005077573.3.3	2,23805727336933	3,88799704468784	18,4901461775761	1,7508440068081e-05	0,00194736441654523	XM_005077573.3.3
XR-498455.2	1,74140777146256	6,2494072797151	18,4746896560908	1,76503149324953e-05	0,0019578528582668	XR_498455.2	uncharacterized LOC103236918 (LOC103236918), ncRNA
XM-008000227.2	-2,0559922572854	4,09003211749742	18,4460692761934	1,79160780561126e-05	0,00197139133754867	XM_008000227.2	DExD/H-box 60 like (DDX60L), transcript variant X1, mRNA
XM-008000228.2	-2,0559922572854	4,09003211749742	18,4460692761934	1,79160780561126e-05	0,00197139133754867	XM_008000228.2	DExD/H-box 60 like (DDX60L), transcript variant X2, mRNA
XM-008000230.2	-2,0559922572854	4,09003211749742	18,4460692761934	1,79160780561126e-05	0,00197139133754867	XM_008000230.2	DExD/H-box 60 like (DDX60L), transcript variant X3, mRNA
XM-037996340.1	-2,38290570186469	3,62908661293623	18,3901504362709	1,84469912748305e-05	0,00202439741848826	XM_037996340.1	basic proline-rich protein-like (LOC119623675), partial mRNA
XM-007983455.2	1,68460204572083	5,73536216993585	18,3316782390703	1,90190686795606e-05	0,00207886541909358	XM_007983455.2	transmembrane protein 176B (TMEM176B), transcript variant X2, mRNA
XM-040740196.1	-3,86418779488217	3,36221748915675	18,3290856808187	1,90443530969378e-05	0,00207886541909358	XM_040740196.1	phospholipid scramblase 2 (LOC101829278), transcript variant X4, mRNA
XM-007999222.2	-5,33971052938026	3,0023039073739	18,3135492889607	1,92005274403274e-05	0,00208502692058154	XM_007999222.2	HECT and RLD domain containing E3 ubiquitin protein ligase family member 6 (HERC6), transcript variant X2, mRNA
XM-007999221.2	-5,33973157717688	3,00454204951149	18,3133896457423	1,92021287123758e-05	0,00208502692058154	XM_007999221.2	HECT and RLD domain containing E3 ubiquitin protein ligase family member 6 (HERC6), transcript variant X1, mRNA
XM-038005002.1	-2,3461580921288	3,67389559495137	18,2767292989112	1,95730448914822e-05	0,00211970925373465	XM_038005002.1	ETS proto-oncogene 1, transcription factor (ETS1), transcript variant X4, mRNA
XM-005071554.4	1,71076760848532	5,51896241320813	18,2614562077759	1,97284657220722e-05	0,00213093320173343	XM_005071554.4	transferrin receptor (Tfrc), mRNA
XM-005072489.4	1,81977152514396	8,63250821769047	18,2336620770908	2,00170487499182e-05	0,00215644399791985	XM_005072489.4	60S ribosomal protein L36a (LOC101840367), mRNA
XM-037984746.1	1,79305834047348	9,14936103836357	18,2106784556567	2,02601707900015e-05	0,00217693683686927	XM_037984746.1	ferritin heavy chain-like (LOC103214295), mRNA
XM-005071667.4	-1,75930010719231	5,83231504779222	18,1986508456371	2,03868701515379e-05	0,00218484600871417	XM_005071667.4	deltex E3 ubiquitin ligase 3L (Dtx3l), transcript variant X1, mRNA
XR-005243811.1	-3,25477930637803	3,21871034563294	17,9967395642442	2,26573226135713e-05	0,00242186181173065	XR_005243811.1	uncharacterized LOC103233196 (LOC103233196), transcript variant X2, ncRNA
XM-005077792.4	-1,70884483051528	6,79147624462245	17,8631237962174	2,4295377467148e-05	0,00259022712151695	XM_005077792.4	alanyl aminopeptidase, membrane (LOC101825331), mRNA
XM-007987079.2	-2,22125460614318	3,83070636963383	17,8318739647689	2,46972534419896e-05	0,00262626891704961	XM_007987079.2	arginase 2 (ARG2), transcript variant X2, mRNA
XM-008009288.2	1,68940179629905	7,66684278548126	17,8137507609788	2,49324911225052e-05	0,00264445053392902	XM_008009288.2	ribosomal protein L15 (RPL15), transcript variant X1, mRNA
XM-021229710.2	-1,91566291530763	4,86300916365575	17,7066550209708	2,63680351910565e-05	0,00278213161424757	XM_021229710.2	Kruppel like factor 3 (Klf3), transcript variant X5, mRNA
XM-038001412.1	-2,36611306293601	3,8293031445029	17,7027407260314	2,64233663708712e-05	0,00278213161424757	XM_038001412.1	SP100 nuclear antigen (SP100), transcript variant X12, mRNA
XM-013122667.3	-1,8820601191503	4,32289909758917	17,6966654588539	2,65071786059495e-05	0,00278213161424757	XM_013122667.3	tissue factor pathway inhibitor 2 (Tfpi2), mRNA
XR-005876378.1	-2,16595366377546	3,93641691544112	17,6953169873662	2,65262076716747e-05	0,00278213161424757	XR_005876378.1	uncharacterized LOC121139412 (LOC121139412), transcript variant X1, ncRNA
XM-005073461.4	-1,80176256803133	9,08063960344837	17,6921504153185	2,65686031249069e-05	0,00278213161424757	XM_005073461.4	regulator of G protein signaling 2 (Rgs2), mRNA
XM-007964919.2	-2,20088841886738	3,77835799666772	17,6699523426209	2,68806309327307e-05	0,00280766143343824	XM_007964919.2	zinc finger E-box binding homeobox 2 (ZEB2), transcript variant X4, mRNA
XM-005081277.4	-1,71777985655489	5,46838664835588	17,6502704977848	2,71573036127998e-05	0,00282937852044949	XM_005081277.4	ADP ribosylation factor like GTPase 5B (Arl5b), transcript variant X1, mRNA
XM-040749469.1	1,85222916624019	5,53652445983085	17,6443307581579	2,72434785695074e-05	0,00283118907467409	XM_040749469.1	monocyte to macrophage differentiation associated (Mmd), transcript variant X3, mRNA
XM-013111561.3	5,33600000141974	3,35598009013995	17,611657585795	2,77121880829517e-05	0,00287264402059877	XM_013111561.3	transmembrane protein 107 (Tmem107), transcript variant X3, mRNA
XM-005078593.4	-1,70719370785118	5,33471386044911	17,6060352230333	2,77940218368652e-05	0,00287388789108671	XM_005078593.4	intercellular adhesion molecule 1 (Icam1), transcript variant X2, mRNA
XM-040740032.1	-2,57049858610178	3,59969420087053	17,5739590461413	2,82656081969137e-05	0,00291532474718694	XM_040740032.1	phospholipid scramblase 1 (LOC101829548), transcript variant X3, mRNA
XM-013126232.3	-2,54221919037882	4,53428195783424	17,5495197940541	2,86278393179203e-05	0,00294530367862594	XM_013126232.3	5'-nucleotidase, cytosolic IIIA (Nt5c3a), transcript variant X3, mRNA
XM-013117723.3	-5,26611556346723	5,20939637911698	17,4674360924567	2,98859681615695e-05	0,00306707543080566	XM_013117723.3	HECT and RLD domain containing E3 ubiquitin protein ligase family member 6 (Herc6), transcript variant X2, mRNA
XM-007973087.2	-1,91574007166034	4,3653854109905	17,4536816268942	3,0102688402589e-05	0,0030816316811735	XM_007973087.2	GC-rich promoter binding protein 1 (GPBP1), transcript variant X2, mRNA
XR-005239503.1	-1,93100723899508	11,0396156547992	17,4414993527227	3,02953265288407e-05	0,00309365650779499	XR_005239503.1	18S ribosomal RNA (LOC119622992), rRNA
XM-005087412.4	-2,43334019735736	4,55188986539929	17,413643928918	3,07386854550091e-05	0,00313116119438116	XM_005087412.4	5'-nucleotidase, cytosolic IIIA (Nt5c3a), transcript variant X2, mRNA
XM-021223433.2	-2,1491457581673	3,84744920327331	17,3265378860044	3,21753780774235e-05	0,00326941563955607	XM_021223433.2	calcium-binding protein 5 (LOC101830126), transcript variant X2, mRNA
XM-005082648.4	-1,72012883178893	8,32457580180407	17,3146399890175	3,23746686077891e-05	0,00328156339215848	XM_005082648.4	MAF bZIP transcription factor B (Mafb), mRNA
XM-007987935.2	-2,0367905958534	4,5955910380959	17,2199147047181	3,40238091297097e-05	0,00344025016490158	XM_007987935.2	TNF alpha induced protein 2 (TNFAIP2), transcript variant X1, mRNA
XM-040754757.1	-1,95915494992216	6,04708674950416	17,0825815975914	3,65608473990196e-05	0,00368771704169572	XM_040754757.1	DNA damage inducible transcript 3 (Ddit3), transcript variant X1, mRNA
NM-001281646.1	-1,66011014892272	7,18181980956128	17,0740870076817	3,67240105862562e-05	0,00369511786713007	NM_001281646.1	interferon regulatory factor 1 (Irf1), mRNA
XM-040743603.1	1,81323233605821	5,73747265572687	17,0678058884102	3,68455404447133e-05	0,00369617316695182	XM_040743603.1	basic helix-loop-helix family member e41 (Bhlhe41), mRNA
XM-021225797.2	2,5824605005149	4,26463686635089	17,0642581226548	3,69141295073797e-05	0,00369617316695182	XM_021225797.2	centromere protein V (Cenpv), mRNA
XM-040754583.1	1,83717876956258	6,62449158516765	17,0002904796661	3,81726615383027e-05	0,00380378622712429	XM_040754583.1	ribosomal protein L22 like 1 (Rpl22l1), transcript variant X1, mRNA
XM-021227073.2	-3,24671747468918	4,07521893837384	16,9953601169068	3,82716820333551e-05	0,00380378622712429	XM_021227073.2	sphingosine kinase 1 (Sphk1), transcript variant X2, mRNA
XM-013125138.3	-1,72805346403302	7,64663331734228	16,9950030591501	3,82786355108917e-05	0,00380378622712429	XM_013125138.3	lymphocyte antigen 6 family member E (Ly6e), transcript variant X2, mRNA
XM-007961453.2	-1,74227351018543	4,65134416170061	16,9890263059504	3,84009146664775e-05	0,00380378622712429	XM_007961453.2	FYN binding protein 1 (FYB1), transcript variant X1, mRNA
XM-005085960.4	-1,72804016273626	7,65164944545969	16,9864332569452	3,84510259393897e-05	0,00380378622712429	XM_005085960.4	lymphocyte antigen 6 family member E (Ly6e), transcript variant X1, mRNA
XM-005078964.4	1,78446174726926	5,88275165523286	16,9737643881095	3,87073047480983e-05	0,00381995614460069	XM_005078964.4	malectin (Mlec), mRNA
XM-005083810.4	-2,3389821288261	3,88214528306869	16,9281474088049	3,9645278243149e-05	0,00389651214037097	XM_005083810.4	EP300 interacting inhibitor of differentiation 3 (Eid3), mRNA
XM-040734724.1	-1,71074844407104	5,86976710209175	16,9268010131961	3,96724075235204e-05	0,00389651214037097	XM_040734724.1	transmembrane protein 123 (Tmem123), mRNA
XM-007981901.2	-5,22724792285639	3,00730019555367	16,8626968824746	4,10318666383331e-05	0,00402043906611268	XM_007981901.2	interleukin 6 (IL6), transcript variant X1, mRNA
XM-007999223.2	-5,22721659075692	2,978952017946	16,8228863142523	4,18979794647425e-05	0,00408584727230462	XM_007999223.2	HECT and RLD domain containing E3 ubiquitin protein ligase family member 6 (HERC6), transcript variant X3, mRNA
XM-037986589.1	-5,22721659075692	2,978952017946	16,8228863142523	4,18979794647425e-05	0,00408584727230462	XM_037986589.1	HECT and RLD domain containing E3 ubiquitin protein ligase family member 6 (HERC6), transcript variant X4, mRNA
XM-007981091.2	-5,22722054161056	2,97903270435822	16,8094290659608	4,21948144650531e-05	0,00409798742994355	XM_007981091.2	hes family bHLH transcription factor 4 (HES4), transcript variant X3, mRNA
XM-005065924.4	-1,90971922049093	7,19109389214059	16,8080727298278	4,22216283210474e-05	0,00409798742994355	XM_005065924.4	T cell activation RhoGTPase activating protein (LOC101833978), mRNA
XM-008012291.2	1,61239708494491	6,80999571657587	16,7951597935103	4,25109441517388e-05	0,00411611169668497	XM_008012291.2	60S ribosomal protein L21 (LOC103243276), mRNA
XM-040737945.1	-2,08869504204733	3,97660709781453	16,7907328902488	4,2608402371341e-05	0,00411611169668497	XM_040737945.1	solute carrier family 25 member 37 (Slc25a37), transcript variant X2, mRNA
XM-037984734.1	-3,69420201374426	3,11595270382798	16,7286883136133	4,40197644919684e-05	0,00423542009113666	XM_037984734.1	deoxynucleoside triphosphate triphosphohydrolase SAMHD1-like (LOC119619283), partial mRNA
XM-037994302.1	-1,64954744535292	7,05067404199448	16,7202374251233	4,42154097360465e-05	0,00423542009113666	XM_037994302.1	interleukin 1 beta (IL1B), transcript variant X3, mRNA
XM-013118282.3	-1,84692525526738	5,60951975937034	16,7189697760748	4,42424481989821e-05	0,00423542009113666	XM_013118282.3	galectin 9 (Lgals9), transcript variant X2, mRNA
XM-005077500.4	1,81835891593991	6,22674880354072	16,7184243866819	4,42551123657756e-05	0,00423542009113666	XM_005077500.4	mitotic spindle organizing protein 2B (Mzt2b), mRNA
XM-005063904.4	2,20494006876654	4,24746173778548	16,7010548879111	4,46608315843235e-05	0,00426433225566048	XM_005063904.4	vascular endothelial growth factor B (Vegfb), transcript variant X1, mRNA
XM-005077087.4	-1,8468213749639	5,63075916998765	16,6865647677689	4,5001269089946e-05	0,00428689172883923	XM_005077087.4	galectin 9 (Lgals9), transcript variant X1, mRNA
XM-005082279.4	-2,72246925890804	4,47558067422714	16,6606752311174	4,56169164126465e-05	0,00433550337443335	XM_005082279.4	C-C chemokine receptor type 5 (LOC101833790), transcript variant X2, mRNA
XM-021235820.2	1,88902666315663	11,0465411570802	16,6534187076267	4,57909901083813e-05	0,00434201985237377	XM_021235820.2	ribosomal protein S18 (Rps18), transcript variant X1, mRNA
XM-013114829.3	1,82795414638346	8,14108036337934	16,6400061744187	4,61144985965566e-05	0,00436264358791746	XM_013114829.3	cytochrome b-c1 complex subunit 6, mitochondrial (LOC101841714), mRNA
XM-037995868.1	-1,77703634045966	4,40335721405087	16,6119786392361	4,68004515982545e-05	0,00441738299225451	XM_037995868.1	metalloproteinase inhibitor 1-like (LOC119623212), mRNA
XM-021226847.2	-2,08478771993632	5,58029916608673	16,5897459910945	4,73473519295895e-05	0,0044579755636687	XM_021226847.2	proline-serine-threonine phosphatase interacting protein 1 (Pstpip1), transcript variant X1, mRNA
XM-008009790.2	-3,19158368010473	3,33337959761525	16,5820690298782	4,7541082848978e-05	0,0044579755636687	XM_008009790.2	scavenger receptor class F member 1 (SCARF1), transcript variant X1, mRNA
XM-005077826.4	1,79104664837099	9,50707094007546	16,5813906352475	4,75554946771938e-05	0,0044579755636687	XM_005077826.4	ribosomal protein S17 (Rps17), mRNA
XM-005075517.4	1,64924240264223	7,39408850002906	16,5694125614505	4,78554907042227e-05	0,00447590229307018	XM_005075517.4	cytosolic iron-sulfur assembly component 2A (Ciao2a), mRNA
XM-005081444.3	-3,22556415960749	3,82746749586746	16,5207733323809	4,909362870077e-05	0,00458129274812424	XM_005081444.3	serpin family B member 2 (Serpinb2), mRNA
XM-005085622.4	-2,06718347382718	4,0923978918459	16,4967232238885	4,97183460359467e-05	0,00462909297379483	XM_005085622.4	receptor interacting serine/threonine kinase 3 (Ripk3), mRNA
XM-005066030.4	-1,93741564163422	4,32899224495876	16,4803884619235	5,01461436320539e-05	0,00465838430900658	XM_005066030.4	NECAP endocytosis associated 1 (Necap1), mRNA
XM-005069570.4	-1,93461618047106	5,6829351457516	16,2807521696564	5,56902567600762e-05	0,00516175931632301	XM_005069570.4	proline-serine-threonine phosphatase interacting protein 1 (Pstpip1), transcript variant X2, mRNA
XM-038008826.1	1,61792675422408	5,64328383326941	16,2687253797458	5,60462084549994e-05	0,00518307778999683	XM_038008826.1	cytosolic iron-sulfur assembly component 2A (CIAO2A), transcript variant X3, mRNA
XM-007973080.2	-1,83504242994894	4,37725681542981	16,261175589695	5,62690146083158e-05	0,00518365356947521	XM_007973080.2	GC-rich promoter binding protein 1 (GPBP1), transcript variant X1, mRNA
XM-005071019.4	-2,02849282287371	4,07619529330842	16,2599223949563	5,63043555890316e-05	0,00518365356947521	XM_005071019.4	solute carrier family 25 member 37 (Slc25a37), transcript variant X1, mRNA
XR-005244132.1	-1,69781141746193	4,85819112234925	16,2484697231114	5,66459985042122e-05	0,00520346601884787	XR_005244132.1	uncharacterized LOC119627920 (LOC119627920), misc_RNA
XM-008011245.2	-1,79962771607028	4,33826750463485	16,183987773237	5,85987197366983e-05	0,00535891802960965	XM_008011245.2	vacuole membrane protein 1 (VMP1), transcript variant X2, mRNA
XM-037992998.1	-1,79962771607028	4,33826750463485	16,183987773237	5,85987197366983e-05	0,00535891802960965	XM_037992998.1	vacuole membrane protein 1 (VMP1), transcript variant X3, mRNA
NM-001281846.1	1,8525790944069	10,9152319244067	16,1340299862413	6,01550260251814e-05	0,00548904608872349	NM_001281846.1	glutathione S-transferase pi 1 (Gstp1), mRNA
XM-040741212.1	1,58555241655239	5,76614435864135	16,1229834621866	6,05072317760113e-05	0,00550896926831458	XM_040741212.1	transmembrane protein 176B (Tmem176b), transcript variant X5, mRNA
XM-040750462.1	-2,52666944650959	3,93022826241914	16,1162921328071	6,07192544311726e-05	0,00551606948698906	XM_040750462.1	solute carrier family 5 member 3 (Slc5a3), mRNA
XM-005072738.4	-2,07367676915594	3,86036380946349	16,0952863389691	6,13954414962907e-05	0,00556521278391377	XM_005072738.4	arginase 2 (Arg2), mRNA
XM-007960064.2	-1,58333823004358	6,72077321376286	16,0886879715566	6,16094412028191e-05	0,00557233699740575	XM_007960064.2	heat shock protein family H (Hsp110) member 1 (HSPH1), transcript variant X1, mRNA
XM-005072977.4	1,9237198333179	7,83502343790806	16,0788203900182	6,19268394820538e-05	0,0055887614587828	XM_005072977.4	heme binding protein 1 (Hebp1), mRNA
XM-040755720.1	-5,15256636934798	4,69150040589795	16,1378666840395	6,22404355379397e-05	0,00560477164921845	XM_040755720.1	RHO family interacting cell polarization regulator 2 (Ripor2), transcript variant X2, mRNA
XM-005087411.4	-2,45224200094903	4,49882500699295	16,0374591950673	6,32885514416228e-05	0,00568671126086704	XM_005087411.4	5'-nucleotidase, cytosolic IIIA (Nt5c3a), transcript variant X1, mRNA
XR-002384827.2	-5,13725567402789	4,29203831225939	15,965843004466	6,57192763180074e-05	0,00589225572617638	XR_002384827.2	uncharacterized LOC110342683 (LOC110342683), ncRNA
XM-007985602.2	-1,80480619266067	4,28741526853715	15,9020689841439	6,79636131908456e-05	0,00606760162490456	XM_007985602.2	poly(ADP-ribose) polymerase family member 9 (PARP9), transcript variant X3, mRNA
XM-007969658.2	-2,47676987400541	3,46254790282336	15,8977754678711	6,81173171021774e-05	0,00606760162490456	XM_007969658.2	terminal uridylyl transferase 7 (TUT7), transcript variant X1, mRNA
XM-007969662.2	-2,47676987400541	3,46254790282336	15,8977754678711	6,81173171021774e-05	0,00606760162490456	XM_007969662.2	terminal uridylyl transferase 7 (TUT7), transcript variant X4, mRNA
XM-005075627.4	1,80164941385902	10,3523037290198	15,8583700778477	6,95410437186833e-05	0,00618104227247294	XM_005075627.4	ribosomal protein S15a (Rps15a), mRNA
XM-008019434.2	1,67065743722526	9,17996238792966	15,8127725136597	7,12334118139368e-05	0,00631782025081668	XM_008019434.2	ribosomal protein L39 (RPL39), mRNA
NM-001281612.1	-3,12575676377027	3,24168998760574	15,7967434361648	7,18369005284587e-05	0,00635764294074766	NM_001281612.1	desmin (Des), mRNA
XM-005084704.4	2,82271250222417	3,74883519904071	15,7600825352453	7,32330550627145e-05	0,00646729595492681	XM_005084704.4	D-box binding PAR bZIP transcription factor (LOC101841133), mRNA
XM-005068521.4	1,77801188960436	10,4288590145561	15,7295385227415	7,44200971912785e-05	0,0065580519479929	XM_005068521.4	small EDRK-rich factor 2 (Serf2), transcript variant X1, mRNA
XM-040741798.1	-2,04297141108487	7,45533573785995	15,7225179961306	7,46956641697386e-05	0,00656827065721635	XM_040741798.1	lamin B1 (Lmnb1), mRNA
XM-040742499.1	-5,08854264823468	5,88491940261026	15,7126263765466	7,50871071012435e-05	0,00658720014728374	XM_040742499.1	tryptophanyl-tRNA synthetase 1 (Wars1), transcript variant X2, mRNA
XM-040756352.1	1,68139293262819	6,4066454344341	15,7089519539669	7,52310662460418e-05	0,00658720014728374	XM_040756352.1	alpha-L-fucosidase 1 (Fuca1), transcript variant X1, mRNA
XM-040755459.1	1,64988311315235	7,91783487479914	15,6831011410619	7,62620200325233e-05	0,0066632928033937	XM_040755459.1	mannose receptor C-type 1 (Mrc1), mRNA
XM-007973539.2	-2,46135603596494	3,44172983352132	15,6536068942864	7,74593433043064e-05	0,00675356854873331	XM_007973539.2	RHO family interacting cell polarization regulator 2 (RIPOR2), transcript variant X8, mRNA
XM-008008924.2	-3,09367833741396	3,19859955346956	15,6423710902797	7,79190057427887e-05	0,00676989955894906	XM_008008924.2	pleckstrin homology like domain family A member 2 (PHLDA2), transcript variant X1, mRNA
XM-005070845.4	-1,71643578472123	6,66274681566418	15,6374814191612	7,81161910096719e-05	0,00676989955894906	XM_005070845.4	V-set immunoregulatory receptor (Vsir), transcript variant X2, mRNA
XM-040752808.1	1,62542120348976	8,56708893834947	15,6368986836389	7,81401669501811e-05	0,00676989955894906	XM_040752808.1	40S ribosomal protein S2-like (LOC121142680), mRNA
XM-037995797.1	-1,98704328617193	3,81048230732936	15,5836243458865	8,03674536847643e-05	0,00694823912077543	XM_037995797.1	DNA dC-_dU-editing enzyme APOBEC-3F-like (LOC119623152), mRNA
XM-007961942.2	-1,9986869314692	3,8244456078868	15,5653633719001	8,11442017108482e-05	0,0070006862327181	XM_007961942.2	solute carrier family 25 member 37 (SLC25A37), transcript variant X2, mRNA
XM-008000140.2	-5,10902763529245	3,38882235721528	15,5503491100225	8,17896626543815e-05	0,00704161085191582	XM_008000140.2	Rap guanine nucleotide exchange factor 2 (RAPGEF2), transcript variant X12, mRNA
XM-008008857.2	-2,03982621327043	3,82580345702234	15,5458370074919	8,19831369727529e-05	0,00704353243390334	XM_008008857.2	5'-3' exoribonuclease 1 (XRN1), transcript variant X2, mRNA
XR-005244159.1	-1,6934742500126	4,82257967753308	15,5313308936534	8,26120286369146e-05	0,00708277669686447	XR_005244159.1	60S ribosomal protein L11-like (LOC119627939), misc_RNA
NM-001281585.1	2,52225389292368	4,91407982319383	15,5252069399282	8,28750964223747e-05	0,00709055892530143	NM_001281585.1	acyl-CoA desaturase 1-like (LOC101834849), mRNA
XM-005086130.4	1,89092347855978	6,4276141407791	15,4955089298025	8,41819909679188e-05	0,00718743044461154	XM_005086130.4	required for excision 1-B domain containing (Rex1bd), transcript variant X1, mRNA
XM-013126270.3	2,38620884711511	4,33255327599301	15,46313602129	8,56302437449945e-05	0,00728650303763569	XM_013126270.3	ribonuclease A family member 4 (Rnase4), transcript variant X2, mRNA
XM-005064093.3	-2,09655671412473	7,6300859215596	15,4616685243596	8,56964855591493e-05	0,00728650303763569	XM_005064093.3	unc-93 homolog B1, TLR signaling regulator (Unc93b1), mRNA
XM-008008855.2	-2,03965724902339	3,87018238240535	15,4403256351779	8,66697594009003e-05	0,00735406311056752	XM_008008855.2	5'-3' exoribonuclease 1 (XRN1), transcript variant X1, mRNA
XM-040754585.1	1,7517073776617	6,36578584266347	15,425724856076	8,73351625950329e-05	0,00739527560961603	XM_040754585.1	ribosomal protein L22 like 1 (Rpl22l1), transcript variant X2, mRNA
XM-007973536.2	-5,10519326769766	2,98023304576866	15,4009638427976	8,84876488566411e-05	0,00744689614191687	XM_007973536.2	RHO family interacting cell polarization regulator 2 (RIPOR2), transcript variant X4, mRNA
XM-038005766.1	-5,10519326769766	2,98023304576866	15,4009638427976	8,84876488566411e-05	0,00744689614191687	XM_038005766.1	RHO family interacting cell polarization regulator 2 (RIPOR2), transcript variant X5, mRNA
XM-038005767.1	-5,10519326769766	2,98023304576866	15,4009638427976	8,84876488566411e-05	0,00744689614191687	XM_038005767.1	RHO family interacting cell polarization regulator 2 (RIPOR2), transcript variant X6, mRNA
XM-007985651.2	-1,70144909907621	4,58643137405218	15,3732103483864	8,97903215268197e-05	0,0075411042893739	XM_007985651.2	hematopoietic cell-specific Lyn substrate 1 (HCLS1), transcript variant X1, mRNA
XM-037988012.1	-3,60772635276257	3,14826863092582	15,3505022897018	9,08715573388099e-05	0,0076163690410673	XM_037988012.1	WD repeat domain phosphoinositide-interacting protein 4-like (LOC119620507), partial mRNA
XM-007981092.2	-5,10518328710739	2,95305071201284	15,3293659946172	9,18914176232637e-05	0,00768619412489872	XM_007981092.2	hes family bHLH transcription factor 4 (HES4), transcript variant X4, mRNA
XM-037992772.1	-5,1051419739472	2,94820795583279	15,306804734054	9,2990925606115e-05	0,00776238450602119	XM_037992772.1	galectin-9B-like (LOC103243813), transcript variant X1, mRNA
XM-037984508.1	-5,10512487643552	2,94605416549738	15,292283517933	9,37056037587594e-05	0,00780620791798426	XM_037984508.1	tryptophanyl-tRNA synthetase 1 (WARS1), transcript variant X3, mRNA
XR-005877394.1	-1,67103610281883	4,68742984294812	15,276096821497	9,45070458334849e-05	0,00783795622184141	XR_005877394.1	uncharacterized LOC121140515 (LOC121140515), ncRNA
XM-040728868.1	-1,9211467385018	6,26512129096788	15,2743177928969	9,4591441656365e-05	0,00783795622184141	XM_040728868.1	GC-rich promoter binding protein 1 (Gpbp1), mRNA
XM-007985601.2	-1,73948436566035	4,34672902523666	15,2657717358401	9,50229751714347e-05	0,00783795622184141	XM_007985601.2	poly(ADP-ribose) polymerase family member 9 (PARP9), transcript variant X1, mRNA
XM-038003406.1	-1,73948436566035	4,34672902523666	15,2657717358401	9,50229751714347e-05	0,00783795622184141	XM_038003406.1	poly(ADP-ribose) polymerase family member 9 (PARP9), transcript variant X4, mRNA
XM-005086589.4	3,0819250495425	3,52412325832834	15,2633797138561	9,5142039742264e-05	0,00783795622184141	XM_005086589.4	cytochrome P450 2S1 (LOC101828339), transcript variant X1, mRNA
XM-005074213.4	1,92149433396683	5,48899496179277	15,2615691412633	9,52294634879767e-05	0,00783795622184141	XM_005074213.4	adaptor related protein complex 1 subunit sigma 2 (Ap1s2), transcript variant X2, mRNA
XM-013115833.3	1,59800881431246	6,61188900866116	15,238234296859	9,64085291315113e-05	0,00791916207454907	XM_013115833.3	chitinase 3 like 1 (Chi3l1), transcript variant X1, mRNA
XM-040756124.1	-2,52954996800617	4,60742113423098	15,2225303047267	9,72102856561066e-05	0,00796911331793975	XM_040756124.1	terminal uridylyl transferase 7 (Tut7), transcript variant X5, mRNA
XR-005240275.1	-1,95095757277354	4,26647500768304	15,1563038891828	0,00010067046283616	0,0082363649246451	XR_005240275.1	absent in melanoma 2 (AIM2), transcript variant X4, misc_RNA
XM-040747100.1	1,97667965376509	5,15330663128366	15,1462375828952	0,000101201933898376	0,00825783295887885	XM_040747100.1	RELT like 1 (Rell1), transcript variant X3, mRNA
XM-005083169.4	-1,54651303861903	5,77415023657019	15,1437620424342	0,000101334183273001	0,00825783295887885	XM_005083169.4	heat shock protein family H (Hsp110) member 1 (Hsph1), transcript variant X1, mRNA
XM-005079492.4	-2,84447766714115	4,97133052638384	15,1325463197293	0,000101935537893584	0,0082904213259578	XM_005079492.4	MARCKS like 1 (Marcksl1), mRNA
XM-007993371.2	5,12890245446362	2,97807338802725	15,1275110148339	0,000102213075269795	0,00829659701494647	XM_007993371.2	metallothionein-1B-like (LOC103233037), mRNA
XM-005073692.4	1,97107165659019	4,38737036285116	15,0727244296123	0,000105208904668673	0,00852295679887779	XM_005073692.4	high mobility group nucleosomal binding domain 3 (Hmgn3), transcript variant X4, mRNA
XM-005081831.4	1,58822153424992	5,85952022117038	15,0015678482574	0,000109233860959208	0,00883163277024418	XM_005081831.4	cytochrome c oxidase subunit 7A1, mitochondrial (LOC101843430), mRNA
XM-040728850.1	-2,47451543426799	4,12896195206072	14,9962734665397	0,000109535690886899	0,00883867115111484	XM_040728850.1	baculoviral IAP repeat-containing protein 1a (LOC101825446), mRNA
XM-007987685.2	-1,61830437088472	9,23145644099064	14,9232909232425	0,00011384306800895	0,0091682657099263	XM_007987685.2	interferon alpha inducible protein 27 (IFI27), transcript variant X1, mRNA
XM-005082915.4	-1,88151679334659	4,22374300079601	14,8419812834251	0,000118837326682283	0,00955178223624213	XM_005082915.4	pyruvate dehydrogenase kinase 4 (Pdk4), mRNA
XM-038005768.1	-2,41142321193791	3,42406545000188	14,7989696240648	0,000121567865623936	0,0097522073567677	XM_038005768.1	RHO family interacting cell polarization regulator 2 (RIPOR2), transcript variant X9, mRNA
XM-005081350.3	1,66833196590528	5,45518571776149	14,7919930562814	0,000122011462962395	0,00975542099128372	XM_005081350.3	alkB homolog 7 (Alkbh7), mRNA
XM-037996856.1	-2,39214852624378	3,41720558342949	14,7909794117354	0,00012208203072707	0,00975542099128372	XM_037996856.1	ubiquitin specific peptidase 15 (USP15), transcript variant X7, mRNA
XM-008001583.2	-2,55937818600004	3,48791697009649	14,77412260877	0,000123173951173692	0,00978822208350044	XM_008001583.2	Src like adaptor (SLA), transcript variant X4, mRNA
XM-038000106.1	-2,55937818600004	3,48791697009649	14,77412260877	0,000123173951173692	0,00978822208350044	XM_038000106.1	Src like adaptor (SLA), transcript variant X2, mRNA
XM-005074792.4	-1,63079733044875	6,67758188436688	14,7735483955757	0,000123206061265357	0,00978822208350044	XM_005074792.4	NFKB inhibitor zeta (Nfkbiz), transcript variant X1, mRNA
XR-005234964.1	-1,87497764749553	4,21794596501288	14,7526627913566	0,000124578282055116	0,00987816963663622	XR_005234964.1	nuclear receptor interacting protein 1 (NRIP1), transcript variant X18, misc_RNA
XM-005085370.4	1,57142053098531	7,02415207481923	14,7286915345278	0,00012616068540236	0,00997394135063653	XM_005085370.4	cathepsin C (Ctsc), transcript variant X1, mRNA
XM-013122112.3	1,62849718693488	5,58371506104837	14,7235273487404	0,000126509677585891	0,00997394135063653	XM_013122112.3	regulator of microtubule dynamics 3 (Rmdn3), transcript variant X2, mRNA
XM-040743891.1	1,53556285409575	7,68358170629943	14,7234106022885	0,00012651319187015	0,00997394135063653	XM_040743891.1	40S ribosomal protein SA-like (LOC121139868), mRNA
XM-037995869.1	1,51682154985698	7,54928249559949	14,6873423006168	0,0001289528957477	0,010135483400186	XM_037995869.1	60S ribosomal protein L6 (LOC103239528), transcript variant X1, mRNA
XM-040747916.1	2,4857772711514	6,93960775771466	14,6857671759204	0,000129054827149843	0,010135483400186	XM_040747916.1	secretoglobin family 1A member 1 (Scgb1a1), mRNA
XM-021230510.2	1,56043066865293	8,21947212120455	14,6159302710787	0,000133907150269985	0,0104960989253913	XM_021230510.2	nucleoside diphosphate kinase B (LOC101838863), transcript variant X1, mRNA
XM-008019202.2	-1,63969295215696	5,07888478373975	14,6104873198004	0,000134298576207668	0,0104960989253913	XM_008019202.2	Fc fragment of IgG receptor Ia (FCGR1A), transcript variant X1, mRNA
XM-040750565.1	-5,02490152292511	5,05354852162446	14,9132189924154	0,000134642226029498	0,0104960989253913	XM_040750565.1	chromosome unknown C21orf91 homolog (CUNH21orf91), transcript variant X4, mRNA
XM-007994181.2	2,07771192042453	4,15877901942251	14,6053082303848	0,000134666737117746	0,0104960989253913	XM_007994181.2	vascular endothelial growth factor B (VEGFB), transcript variant X2, mRNA
XM-008001026.2	2,76207976019811	3,95027167165633	14,575515370439	0,000136804425824494	0,0106231678849449	XM_008001026.2	copine 3 (CPNE3), transcript variant X1, mRNA
XM-021228221.2	-3,15486941093774	6,30392710506357	14,5753135514145	0,000136813330231594	0,0106231678849449	XM_021228221.2	probable G-protein coupled receptor 141 (LOC101836709), mRNA
XM-007967778.2	1,7576042006166	5,87415106308749	14,5635175399107	0,000137674915293328	0,0106592017931245	XM_007967778.2	microsomal glutathione S-transferase 1 (MGST1), transcript variant X2, mRNA
XM-021226557.2	-1,6883156268495	6,87589212639208	14,5617839594005	0,000137795430562589	0,0106592017931245	XM_021226557.2	N-myc and STAT interactor (Nmi), transcript variant X2, mRNA
NM-001281586.1	2,44405340017835	4,64250674364077	14,5524063382789	0,000138480307291225	0,0106920827128626	NM_001281586.1	acyl-CoA desaturase 2-like (LOC101835362), mRNA
XM-005078569.4	-2,02252708520059	4,20236134142113	14,5345081649427	0,000139798153703264	0,0107736206354877	XM_005078569.4	shiftless antiviral inhibitor of ribosomal frameshifting (Shfl), transcript variant X1, mRNA
XM-038000811.1	-2,51600202377413	3,33553608941639	14,4847673481485	0,000143528728704809	0,011040444434372	XM_038000811.1	histone H3.3A (LOC119625179), mRNA
XM-005065628.4	1,58679528575508	7,48163469493542	14,4596956809972	0,00014543857283113	0,0111565644711107	XM_005065628.4	NSA2 ribosome biogenesis factor (Nsa2), mRNA
XR-005877075.1	-2,73458454324026	3,2464546729847	14,4579365116086	0,000145580519548671	0,0111565644711107	XR_005877075.1	prostaglandin E synthase (Ptges), transcript variant X2, misc_RNA
XR-005240530.1	-2,53129899691998	3,42314394024371	14,4418169230736	0,000146826423448798	0,011231129747562	XR_005240530.1	uncharacterized LOC119624421 (LOC119624421), ncRNA
XM-037986886.1	1,48378737368358	6,69271532152658	14,4166205216066	0,00014879639615151	0,0113607014672042	XM_037986886.1	ribosomal protein L21 (RPL21), transcript variant X3, mRNA
XM-005068000.4	1,58125532628833	7,84632111718154	14,3738257011662	0,000152197346352023	0,0115988470267126	XM_005068000.4	leukotriene A4 hydrolase (Lta4h), transcript variant X1, mRNA
XM-007963098.2	-2,25423034749348	3,49369683725111	14,360477005032	0,000153282274757153	0,0116599361424789	XM_007963098.2	high mobility group protein B3 (LOC103216019), mRNA
XM-005067660.4	-3,0774772433724	3,99294157957315	14,3534769010457	0,000153844836216562	0,0116669591579487	XM_005067660.4	N-acetyltransferase domain containing 1 (Natd1), mRNA
XM-005080014.4	-1,6178456920025	8,1449106443959	14,3517010725293	0,000153989461386348	0,0116669591579487	XM_005080014.4	CCAAT enhancer binding protein delta (Cebpd), mRNA
XM-040754108.1	-3,07828349343776	4,26121309176087	14,3488340930035	0,00015422510587136	0,0116669591579487	XM_040754108.1	60S ribosomal protein L39-like (LOC121142935), mRNA
XM-037996922.1	-2,21009640689761	3,8856728628379	14,3197634085953	0,000156620309999853	0,0118059559637595	XM_037996922.1	prostaglandin E synthase 3 (PTGES3), transcript variant X2, mRNA
XM-005071578.4	-2,02165461658206	3,73605798794417	14,3195405204371	0,000156636258746937	0,0118059559637595	XM_005071578.4	family with sequence similarity 43 member A (Fam43a), mRNA
XM-008021793.2	1,51503269888319	7,82513044458074	14,2829001470257	0,000159705807000072	0,0120153072677769	XM_008021793.2	ribosomal protein L21 (RPL21), transcript variant X1, mRNA
XM-005076562.4	-2,98481250235837	3,14848636114341	14,2650562673055	0,000161221932337342	0,0120853116994265	XM_005076562.4	protein phosphatase, Mg2+/Mn2+ dependent 1J (Ppm1j), mRNA
XM-038005288.1	-2,03232406435035	3,74078604756958	14,2650287799228	0,000161223631885528	0,0120853116994265	XM_038005288.1	coiled-coil domain containing 82 (CCDC82), transcript variant X2, mRNA
XM-005082331.4	1,56467414056839	8,40505927506312	14,2411386841196	0,000163268854171088	0,0122163693740051	XM_005082331.4	ribosomal protein SA (Rpsa), mRNA
XM-005068390.4	-4,97187955729088	3,07089480439788	14,2238306692812	0,000164778875761327	0,0122846831054455	XM_005068390.4	solute carrier family 24 member 4 (Slc24a4), transcript variant X1, mRNA
XM-005068391.4	-4,97187955729088	3,07089480439788	14,2238306692812	0,000164778875761327	0,0122846831054455	XM_005068391.4	solute carrier family 24 member 4 (Slc24a4), transcript variant X2, mRNA
XM-040734410.1	-4,98003940401768	3,35162738229085	14,1717187162797	0,000169383797706468	0,0126051562875484	XM_040734410.1	POU class 2 homeobox 2 (Pou2f2), transcript variant X1, mRNA
XM-038007664.1	5,00709618662047	3,06310681020317	14,1621613038684	0,000170249236137638	0,0126466910013939	XM_038007664.1	proline-rich protein 2-like (LOC103221024), mRNA
XM-007973133.2	-1,80740733911782	4,14608345016102	14,1497595349486	0,000171368936117222	0,0126857045315558	XM_007973133.2	GC-rich promoter binding protein 1 (GPBP1), transcript variant X7, mRNA
XR-005877686.1	-1,79293150959538	4,04875040759156	14,1495020857525	0,000171390948886959	0,0126857045315558	XR_005877686.1	dual specificity phosphatase 18 (Dusp18), transcript variant X3, misc_RNA
XM-005087391.4	-4,92685325107164	4,7767199428441	14,1430819625924	0,000171972607903824	0,0127025421163806	XM_005087391.4	DExH-box helicase 58 (Dhx58), mRNA
XM-037998839.1	-2,70756653927075	3,40333809048552	14,1402317367183	0,00017223576655263	0,0127025421163806	XM_037998839.1	tumor suppressing subtransferable candidate 4 (TSSC4), transcript variant X2, mRNA
XM-005063713.4	-1,79930048038146	6,35993806891041	14,1348547727454	0,000172720122568741	0,0127154762147968	XM_005063713.4	Janus kinase 2 (Jak2), mRNA
XM-040758133.1	1,55317992952534	5,52310458740464	14,1176265717008	0,000174307346293542	0,012805443836317	XM_040758133.1	solute carrier organic anion transporter family member 2B1 (Slco2b1), mRNA
XM-040737092.1	1,68323213859189	8,88221784556701	14,1067154021944	0,00017531345363333	0,012805443836317	XM_040737092.1	complement C3 (C3), mRNA
XM-005078692.4	-2,58162897647525	4,37939924365857	14,1058486426313	0,00017539395434611	0,012805443836317	XM_005078692.4	Src like adaptor (Sla), transcript variant X1, mRNA
XM-040730651.1	-2,58162897647525	4,37939924365857	14,1058486426313	0,00017539395434611	0,012805443836317	XM_040730651.1	Src like adaptor (Sla), transcript variant X2, mRNA
XM-040750845.1	-1,79083156619929	5,79001551109057	14,1047286706278	0,0001754980274508	0,012805443836317	XM_040750845.1	poly(ADP-ribose) polymerase family member 9 (Parp9), transcript variant X1, mRNA
XM-040748088.1	-1,5428266339517	5,94186965426989	14,0983262805028	0,000176094163684654	0,0128262002090524	XM_040748088.1	suppressor of cytokine signaling 1 (Socs1), transcript variant X2, mRNA
XM-021229557.2	-4,94104741937284	3,84203196024859	14,0908522292388	0,000176795423087018	0,012854526583569	XM_021229557.2	toll like receptor 7 (Tlr7), transcript variant X1, mRNA
XM-040743384.1	1,6010359575466	9,61678496779857	14,0845072736337	0,000177389218588647	0,0128749532849711	XM_040743384.1	60S ribosomal protein L12-like (LOC121139499), mRNA
XM-040735732.1	-3,5057192839309	3,08706100891941	14,0643712150284	0,000179297027252643	0,0129676811292233	XM_040735732.1	sterile alpha motif domain containing 4A (Samd4a), transcript variant X1, mRNA
XM-037984000.1	-3,5057192839309	3,08706100891941	14,0643712150284	0,000179297027252643	0,0129676811292233	XM_037984000.1	sterile alpha motif domain containing 4A (SAMD4A), transcript variant X3, mRNA
XR-005243937.1	-2,14764232508188	3,74330175727885	14,0480187084719	0,000180856977688621	0,0130290716739758	XR_005243937.1	60S ribosomal protein L4-like (LOC103246185), misc_RNA
XM-040757232.1	-2,19928402595147	5,85512289085076	14,0456942643036	0,000181072797610165	0,0130290716739758	XM_040757232.1	tripartite motif-containing protein 30A (LOC101823081), mRNA
XM-037993001.1	-3,50559303607153	3,07303429156276	14,0455293929424	0,000181095643027584	0,0130290716739758	XM_037993001.1	60S ribosomal protein L21-like (LOC119622083), mRNA
XM-005082348.4	-1,83442060728614	4,55657141694885	14,0348260128205	0,000182118402041379	0,0130797881312546	XM_005082348.4	MYD88 innate immune signal transduction adaptor (Myd88), mRNA
XR-005236499.1	-3,505728481713	3,04826089447154	14,0139902153764	0,000184147833335519	0,0132025013680429	XR_005236499.1	uncharacterized LOC119620078 (LOC119620078), transcript variant X1, ncRNA
XM-007966180.2	1,58946425760869	5,07973157028589	14,0081682101317	0,000184716049927538	0,01322020800464	XM_007966180.2	fibronectin 1 (FN1), transcript variant X22, mRNA
XM-005068171.4	5,00372715877385	3,2821880184787	13,9930181922115	0,00018620196151802	0,0132968691891461	XM_005068171.4	joining chain of multimeric IgA and IgM (Jchain), mRNA
XM-038005978.1	-4,97178142586928	2,9657798816981	13,9907250632708	0,000186433395430158	0,0132968691891461	XM_038005978.1	BCL2 antagonist/killer 1 (BAK1), transcript variant X1, mRNA
XM-007992590.2	-1,54697483578285	5,19031350953232	13,9820207168014	0,000187293124866198	0,0133350760685444	XM_007992590.2	NEDD4 binding protein 1 (N4BP1), transcript variant X1, mRNA
XR-501580.2	1,540687372665	5,64875593790874	13,9706097946565	0,000188429103998783	0,013392785694062	XR_501580.2	uncharacterized LOC103244429 (LOC103244429), ncRNA
XM-013112825.3	-2,96150086723394	3,15808825453478	13,9166195315593	0,00019389882132019	0,0135779839311361	XM_013112825.3	pleckstrin homology like domain family A member 2 (Phlda2), transcript variant X1, mRNA
XM-021229852.2	-2,96150086723394	3,15808825453478	13,9166195315593	0,00019389882132019	0,0135779839311361	XM_021229852.2	pleckstrin homology like domain family A member 2 (Phlda2), transcript variant X3, mRNA
XM-008009078.2	-2,96150086723394	3,15808825453478	13,9166195315593	0,00019389882132019	0,0135779839311361	XM_008009078.2	pleckstrin homology like domain family A member 2 (PHLDA2), transcript variant X4, mRNA
XM-037998849.1	-2,96150086723394	3,15808825453478	13,9166195315593	0,00019389882132019	0,0135779839311361	XM_037998849.1	pleckstrin homology like domain family A member 2 (PHLDA2), transcript variant X3, mRNA
XM-037998850.1	-2,96150086723394	3,15808825453478	13,9166195315593	0,00019389882132019	0,0135779839311361	XM_037998850.1	pleckstrin homology like domain family A member 2 (PHLDA2), transcript variant X5, mRNA
XM-037998851.1	-2,96150086723394	3,15808825453478	13,9166195315593	0,00019389882132019	0,0135779839311361	XM_037998851.1	pleckstrin homology like domain family A member 2 (PHLDA2), transcript variant X6, mRNA
XM-037998853.1	-2,96150086723394	3,15808825453478	13,9166195315593	0,00019389882132019	0,0135779839311361	XM_037998853.1	pleckstrin homology like domain family A member 2 (PHLDA2), transcript variant X7, mRNA
XM-037998854.1	-2,96150086723394	3,15808825453478	13,9166195315593	0,00019389882132019	0,0135779839311361	XM_037998854.1	pleckstrin homology like domain family A member 2 (PHLDA2), transcript variant X8, mRNA
XM-000000004.1	2,62812346833365	6,335420351407	13,9155297883775	0,000194004192926592	0,0135779839311361	XM_000000004.1	Igk description:immunoglobulin kappa
XM-005071729.4	-2,7046125268498	3,45687203979453	13,876085755018	0,000198104191750665	0,0137309802656274	XM_005071729.4	6-phosphofructo-2-kinase/fructose-2,6-biphosphatase 3 (Pfkfb3), transcript variant X5, mRNA
XM-038004711.1	-4,97193718615434	2,93585622685268	13,875155534638	0,000198210949698007	0,0137309802656274	XM_038004711.1	guanylate-binding protein 6 (LOC103224471), mRNA
XM-008012663.2	-4,97176511456388	2,93772117293665	13,8732416116226	0,000198411413179073	0,0137309802656274	XM_008012663.2	DExH-box helicase 58 (DHX58), transcript variant X1, mRNA
XM-008012665.2	-4,97176511456388	2,93772117293665	13,8732416116226	0,000198411413179073	0,0137309802656274	XM_008012665.2	DExH-box helicase 58 (DHX58), transcript variant X3, mRNA
XM-008012667.2	-4,97176511456388	2,93772117293665	13,8732416116226	0,000198411413179073	0,0137309802656274	XM_008012667.2	DExH-box helicase 58 (DHX58), transcript variant X4, mRNA
XM-008012669.2	-4,97176511456388	2,93772117293665	13,8732416116226	0,000198411413179073	0,0137309802656274	XM_008012669.2	DExH-box helicase 58 (DHX58), transcript variant X6, mRNA
XM-005065878.4	2,48103335248744	3,72354137290907	13,8664379613431	0,000199126106581706	0,0137309802656274	XM_005065878.4	LDL receptor related protein 11 (Lrp11), transcript variant X1, mRNA
XM-040734419.1	-4,97183745671366	2,92396908118357	13,8428030087328	0,000201640134580418	0,0137309802656274	XM_040734419.1	POU class 2 homeobox 2 (Pou2f2), transcript variant X9, mRNA
XR-005872620.1	-4,97183745671366	2,92396908118357	13,8428030087328	0,000201640134580418	0,0137309802656274	XR_005872620.1	uncharacterized LOC121135518 (LOC121135518), transcript variant X3, ncRNA
XM-007996956.2	-4,97183745671366	2,92396908118357	13,8428030087328	0,000201640134580418	0,0137309802656274	XM_007996956.2	POU class 2 homeobox 2 (POU2F2), transcript variant X1, mRNA
XM-007996958.2	-4,97183745671366	2,92396908118357	13,8428030087328	0,000201640134580418	0,0137309802656274	XM_007996958.2	POU class 2 homeobox 2 (POU2F2), transcript variant X2, mRNA
XM-007996960.2	-4,97183745671366	2,92396908118357	13,8428030087328	0,000201640134580418	0,0137309802656274	XM_007996960.2	POU class 2 homeobox 2 (POU2F2), transcript variant X3, mRNA
XM-007996963.2	-4,97183745671366	2,92396908118357	13,8428030087328	0,000201640134580418	0,0137309802656274	XM_007996963.2	POU class 2 homeobox 2 (POU2F2), transcript variant X5, mRNA
XM-007996964.2	-4,97183745671366	2,92396908118357	13,8428030087328	0,000201640134580418	0,0137309802656274	XM_007996964.2	POU class 2 homeobox 2 (POU2F2), transcript variant X6, mRNA
XM-037994713.1	5,00710434200692	2,95065238410397	13,8393969878806	0,000202004615028504	0,0137309802656274	XM_037994713.1	joining chain of multimeric IgA and IgM (JCHAIN), transcript variant X1, mRNA
XM-037994714.1	5,00710434200692	2,95065238410397	13,8393969878806	0,000202004615028504	0,0137309802656274	XM_037994714.1	joining chain of multimeric IgA and IgM (JCHAIN), transcript variant X2, mRNA
XM-038000103.1	-2,69751849711615	3,39424979089046	13,837900140265	0,000202161940042389	0,0137309802656274	XM_038000103.1	ST3 beta-galactoside alpha-2,3-sialyltransferase 1 (ST3GAL1), transcript variant X1, mRNA
XM-037992773.1	-4,97182035882126	2,92181355467907	13,8354562519549	0,000202427144391019	0,0137309802656274	XM_037992773.1	galectin-9B-like (LOC103243813), transcript variant X2, mRNA
XR-494593.2	-4,97184140870709	2,92406140730812	13,8345009509268	0,000202529706734281	0,0137309802656274	XR_494593.2	hes family bHLH transcription factor 4 (HES4), transcript variant X2, misc_RNA
XM-040741989.1	1,46328359906804	7,60698092898868	13,811002471726	0,000205062904792352	0,0138798580936179	XM_040741989.1	40S ribosomal protein S27-like (LOC121138998), mRNA
XM-040755722.1	-2,34129703312756	5,05809380268443	13,8014048576747	0,000206104624931668	0,0139274608042905	XM_040755722.1	RHO family interacting cell polarization regulator 2 (Ripor2), transcript variant X4, mRNA
XM-005083678.4	1,49373620604855	6,79030026213397	13,7975417623335	0,000206527301378373	0,0139331443174167	XM_005083678.4	phosphohistidine phosphatase 1 (Phpt1), mRNA
XM-005063948.4	-1,76571609887869	5,90428714849542	13,789236281128	0,000207438997737011	0,0139717464384144	XM_005063948.4	EH domain containing 1 (Ehd1), transcript variant X2, mRNA
XM-007966184.2	1,68381235634943	4,52190747828489	13,7768943242335	0,000208809095326502	0,0140410468953783	XM_007966184.2	fibronectin 1 (FN1), transcript variant X25, mRNA
XM-005087423.4	1,51199548739794	6,88529905831317	13,7684215090252	0,000209741708627472	0,0140706598354641	XM_005087423.4	tripeptidyl peptidase 1 (Tpp1), mRNA
XM-005070504.3	-2,71971205824895	3,33038585988732	13,7667564058504	0,000209933301071003	0,0140706598354641	XM_005070504.3	C-X-C chemokine receptor type 1 (LOC101823543), mRNA
XM-005075814.4	1,64828848243149	5,55017298160207	13,7539913612461	0,000211353204192096	0,0141427941660444	XM_005075814.4	monocyte to macrophage differentiation associated (Mmd), transcript variant X4, mRNA
XM-040750852.1	1,61122407577648	5,87127739315845	13,7426632041311	0,000212627023498474	0,0142049348994037	XM_040750852.1	family with sequence similarity 162 member A (Fam162a), mRNA
XM-021225278.2	-1,66831386390049	10,0286546350667	13,7259564942516	0,000214521374805361	0,0143082627834117	XM_021225278.2	fatty acid binding protein 4 (Fabp4), mRNA
XM-005069293.4	3,5052153123134	3,7937412911394	13,714633978664	0,0002158121965603	0,0143710668690065	XM_005069293.4	interleukin 18 (Il18), transcript variant X3, mRNA
XM-005067577.4	2,67636582998997	3,75383943416453	13,6880811733763	0,000218873951560149	0,0145514050542081	XM_005067577.4	transmembrane protein 107 (Tmem107), transcript variant X1, mRNA
XM-013113161.3	1,62148411132743	9,72050997801639	13,6806128683575	0,000219742971902161	0,01458561697208	XM_013113161.3	ribosomal protein L38 (Rpl38), transcript variant X1, mRNA
XM-040754804.1	1,50030053079695	6,63629259760322	13,6461888602507	0,000223793775219394	0,014830572031568	XM_040754804.1	glucosamine (N-acetyl)-6-sulfatase (Gns), mRNA
XM-013123787.3	-1,73283768103936	7,55277103408214	13,6239404967672	0,000226451791938031	0,0149825893788196	XM_013123787.3	Fc fragment of IgG receptor Ia (Fcgr1a), transcript variant X1, mRNA
XM-038003571.1	-3,49050962506811	3,21484421280004	13,6108655140678	0,000228037032525823	0,0150632552159473	XM_038003571.1	interleukin 1 receptor associated kinase 2 (IRAK2), transcript variant X1, mRNA
XM-040729470.1	-4,84588776231054	6,39303405296676	13,5761638407979	0,000232271121790314	0,0153183549279436	XM_040729470.1	neuralized E3 ubiquitin protein ligase 3 (Neurl3), transcript variant X2, mRNA
XM-007966182.2	1,57190516076133	4,95624079358498	13,5684848401525	0,00023322495787767	0,0153566507064636	XM_007966182.2	fibronectin 1 (FN1), transcript variant X20, mRNA
XM-005066444.4	1,46400556037373	5,88554045320567	13,5640918732641	0,000233760973606104	0,0153673567840447	XM_005066444.4	acyl-CoA thioesterase 13 (Acot13), transcript variant X1, mRNA
XM-005080342.4	-1,74947573601027	4,36238252284247	13,4943982512964	0,000242574625463625	0,0159213294445049	XM_005080342.4	RAB guanine nucleotide exchange factor 1 (Rabgef1), transcript variant X1, mRNA
XM-021230907.2	1,57115588247872	4,93723835925231	13,4868824215083	0,000243542955600941	0,0159594319296903	XM_021230907.2	ATP binding cassette subfamily A member 1 (Abca1), transcript variant X4, mRNA
XM-005077028.4	1,54913356041096	9,09459457795539	13,4791713678541	0,000244542292357956	0,0159994419036676	XM_005077028.4	ribosomal protein L23a (Rpl23a), mRNA
XM-007973107.2	-1,69801109063994	4,24640706870079	13,443671595712	0,000249205504112931	0,0162601171905186	XM_007973107.2	GC-rich promoter binding protein 1 (GPBP1), transcript variant X4, mRNA
XM-005076485.4	1,57151898834048	4,9726725220314	13,4427636819426	0,0002493167921468	0,0162601171905186	XM_005076485.4	ATP binding cassette subfamily A member 1 (Abca1), transcript variant X3, mRNA
XM-000000011.1	3,42889443985785	3,09494794990479	13,434866413531	0,000250373724468358	0,0163032118402632	XM_000000011.1	IgG1mem description:immunoglobulin gamma 1 membrane
XM-013124894.3	-1,87134147508324	7,02798494960437	13,4153029746773	0,000252980080337209	0,0164269324451543	XM_013124894.3	interferon regulatory factor 9 (Irf9), transcript variant X1, mRNA
XM-013126156.3	-1,64729177138276	10,0646638648142	13,4146185251202	0,000253072076646364	0,0164269324451543	XM_013126156.3	immediate early response 2 (Ier2), mRNA
XM-040748278.1	1,64857047844644	10,3856453560911	13,4024308603077	0,000254715870925559	0,016494650195768	XM_040748278.1	ribosomal protein S2 (Rps2), mRNA
XM-008004066.2	1,98975257092109	4,0951090121511	13,4010122981962	0,000254916956832027	0,016494650195768	XM_008004066.2	nucleosome assembly protein 1 like 1 (NAP1L1), transcript variant X5, mRNA
XM-005065936.4	-2,09811938254968	7,59335952843588	13,3922074871671	0,000256103034976328	0,016545381787097	XM_005065936.4	C-type lectin domain family 4 member E (Clec4e), mRNA
XM-021227464.2	-2,67687714419217	3,94539772530905	13,3825997304104	0,000257413611739311	0,0166039848964073	XM_021227464.2	tumor suppressing subtransferable candidate 4 (Tssc4), transcript variant X3, mRNA
XM-008008858.2	-2,02745988160353	3,71516692224294	13,3254448956041	0,000265360328579165	0,0170897865446297	XM_008008858.2	5'-3' exoribonuclease 1 (XRN1), transcript variant X3, mRNA
XM-037997867.1	-2,10517518478763	3,69047848531857	13,3193205431318	0,000266225380523379	0,0171187079448104	XM_037997867.1	interleukin 6 receptor (IL6R), transcript variant X2, mRNA
XM-013120561.3	-2,1664408567624	6,59931509797742	13,3152528262371	0,000266792137702428	0,0171283882104026	XM_013120561.3	transmembrane protein 154 (Tmem154), mRNA
XM-040749417.1	-1,73661347415503	6,05547170958474	13,3063230635813	0,000268061277965853	0,0171830619503563	XM_040749417.1	vacuole membrane protein 1 (Vmp1), mRNA
XM-005080368.4	-1,60250951624167	4,93502889126865	13,171221684836	0,000288022663171976	0,018433898378719	XM_005080368.4	transmembrane protein 120A (Tmem120a), transcript variant X1, mRNA
XM-040736789.1	-2,04533493856714	5,03157349356406	13,1561517352321	0,000290340247419858	0,0185533729845799	XM_040736789.1	mixed lineage kinase domain like pseudokinase (Mlkl), mRNA
XR-005239934.1	-1,5973474849688	4,81600139443796	13,1117267807912	0,000297292481608304	0,0189681821637621	XR_005239934.1	probable ribosome biogenesis protein RLP24 (LOC103238689), misc_RNA
XM-037991159.1	1,42838266749608	7,7565838394034	13,1029924194269	0,00029867696724595	0,0190100216746883	XM_037991159.1	60S ribosomal protein L35a-like (LOC103227011), mRNA
XM-005074377.4	1,63206274602523	10,4377473179047	13,1017005270223	0,000298872111960813	0,0190100216746883	XM_005074377.4	ribosomal protein L9 (Rpl9), mRNA
XM-008001878.2	-2,07595852918906	3,58089125247805	13,0713716837536	0,000303743796061249	0,0192900747520194	XM_008001878.2	60S ribosomal protein L12 (LOC103237602), mRNA
XM-008002205.2	-2,63181810869611	3,24816319470156	13,0581051462609	0,000305895330619038	0,0193967804945536	XM_008002205.2	6-phosphofructo-2-kinase/fructose-2,6-biphosphatase 3 (PFKFB3), transcript variant X7, mRNA
XM-005081404.4	4,88259216851679	5,67229950270884	13,0505101390576	0,00030712670475508	0,0194233799887017	XM_005081404.4	adhesion G protein-coupled receptor E3 (Adgre3), transcript variant X1, mRNA
XM-008008570.2	2,91080003221824	3,42682753264159	13,0484797543655	0,000307465970512444	0,0194233799887017	XM_008008570.2	retinoic acid receptor responder 1 (RARRES1), transcript variant X3, mRNA
XM-040742473.1	-1,58725440744597	10,2986663187736	13,0467984137478	0,000307730754808483	0,0194233799887017	XM_040742473.1	heat shock protein 90 alpha family class A member 1 (Hsp90aa1), mRNA
XM-005065457.4	-2,16339229627658	3,49096425684826	13,0434671839047	0,000308285036016145	0,0194285667491155	XM_005065457.4	terminal nucleotidyltransferase 4A (Tent4a), transcript variant X1, mRNA
XR-005235174.1	-2,64367280581162	3,34831516258025	13,0315229621588	0,000310252740518283	0,0195035959392075	XR_005235174.1	uncharacterized LOC119618809 (LOC119618809), ncRNA
XM-007981361.2	-2,0687629160782	3,58870728490025	13,0304893698162	0,000310423428187031	0,0195035959392075	XM_007981361.2	uridine phosphorylase 1 (UPP1), transcript variant X3, mRNA
XM-007985955.2	-1,44286149529302	6,56858637393965	13,0269003632173	0,000311016853416421	0,019511092330253	XM_007985955.2	NFKB inhibitor zeta (NFKBIZ), transcript variant X1, mRNA
XM-037991654.1	-1,5293188935446	4,84250694284999	13,0219005951919	0,000311845449392161	0,0195332964670253	XM_037991654.1	sterile alpha motif domain containing 4B (SAMD4B), transcript variant X2, mRNA
XM-005078731.4	2,45790486905477	4,06264560921647	12,972201200663	0,000320193338561127	0,0200257089085198	XM_005078731.4	polypeptide N-acetylgalactosaminyltransferase 12 (Galnt12), mRNA
XM-005070524.4	1,66684840184873	4,85923497009206	12,9588378860174	0,000322481227190224	0,0201381941465239	XM_005070524.4	fibronectin 1 (Fn1), transcript variant X13, mRNA
XM-005070689.4	-1,48839426438208	6,13800873528382	12,9532459993247	0,000323440426270999	0,0201674907005007	XM_005070689.4	salt inducible kinase 1 (Sik1), mRNA
XM-007973117.2	-1,59904375256193	4,50122623069683	12,9203750343382	0,0003291612182997	0,0204931491931733	XM_007973117.2	GC-rich promoter binding protein 1 (GPBP1), transcript variant X5, mRNA
XM-007966183.2	1,60248340706363	4,51772181138332	12,9148022025388	0,000330139306412429	0,0205229952821612	XM_007966183.2	fibronectin 1 (FN1), transcript variant X21, mRNA
XM-005073127.4	-4,82425592419117	3,12902652714014	12,9031654551257	0,000332186729555873	0,0206191259146498	XM_005073127.4	snail family transcriptional repressor 3 (Snai3), mRNA
XM-007993853.2	4,8775594365047	3,20581781826547	12,8792437629318	0,0003364529349857	0,0208211242608519	XM_007993853.2	protein arginine methyltransferase 7 (PRMT7), transcript variant X2, mRNA
XM-007993858.2	4,8775594365047	3,20581781826547	12,8792437629318	0,0003364529349857	0,0208211242608519	XM_007993858.2	protein arginine methyltransferase 7 (PRMT7), transcript variant X3, mRNA
XM-040748644.1	-2,40405159337082	3,29670693000397	12,8681993955236	0,000338434214455494	0,0209122871283588	XM_040748644.1	solute carrier family 22 member 4 (Slc22a4), transcript variant X4, mRNA
XM-007961997.2	-2,64679494050967	3,23407936022019	12,8609363273661	0,000339746909814047	0,020961925906413	XM_007961997.2	clusterin (CLU), transcript variant X1, mRNA
XM-005070405.4	-1,44578135665716	7,44846433727519	12,8578728493717	0,00034029156936654	0,0209641002307503	XM_005070405.4	pleckstrin (Plek), transcript variant X2, mRNA
XM-021226087.2	-2,68716476280715	5,43105457674222	12,8509537236134	0,000341545604922719	0,0210099047524434	XM_021226087.2	SAM domain, SH3 domain and nuclear localization signals 1 (Samsn1), transcript variant X2, mRNA
XM-040736619.1	4,87997711664772	3,32383991846377	12,8342572384712	0,000344602047091675	0,0211662806626324	XM_040736619.1	protein arginine methyltransferase 7 (Prmt7), mRNA
XM-007963928.2	-1,99981655180343	3,70050333181852	12,8197928735623	0,000347272932256863	0,0212277456612949	XM_007963928.2	O-GlcNAcase (OGA), transcript variant X2, mRNA
XM-007966179.2	1,59845255218847	4,50786662497039	12,8197499900247	0,000347280864892751	0,0212277456612949	XM_007966179.2	fibronectin 1 (FN1), transcript variant X17, mRNA
XM-037999330.1	2,39623697521478	3,55620322588837	12,8190050687311	0,000347418690288682	0,0212277456612949	XM_037999330.1	protein tyrosine phosphatase mitochondrial 1 (PTPMT1), transcript variant X2, mRNA
XM-038006654.1	2,39581972894821	3,55312526358345	12,8176689316494	0,00034766604076769	0,0212277456612949	XM_038006654.1	dystrobrevin beta (DTNB), mRNA
XM-040749323.1	-1,78555390852482	4,12156096087921	12,806037150151	0,000349824588887097	0,0213129916023829	XM_040749323.1	schlafen family member 12-like (LOC121141437), transcript variant X12, mRNA
XM-038006240.1	-2,61805281991278	3,30390512049833	12,8021140886184	0,00035055871799064	0,0213129916023829	XM_038006240.1	solute carrier family 8 member A1 (SLC8A1), transcript variant X13, mRNA
XM-013114659.3	-1,85069599980234	5,01034962380032	12,8018080162174	0,000350615880125706	0,0213129916023829	XM_013114659.3	inhibin subunit beta A (Inhba), transcript variant X2, mRNA
XM-005087277.4	-1,93013499596276	4,98353410139176	12,7966674251713	0,000351565879288519	0,0213392192188207	XM_005087277.4	tripartite motif-containing protein 30A (LOC101822541), transcript variant X2, mRNA
XM-005087392.4	-2,9096505697678	3,22442288966817	12,7879715638887	0,000353207519415718	0,021407288728299	XM_005087392.4	lysine acetyltransferase 2A (Kat2a), transcript variant X1, mRNA
XM-040745695.1	3,43304196944827	4,16458021897609	12,7764344984399	0,000355375943538969	0,0215070385359694	XM_040745695.1	DnaJ heat shock protein family (Hsp40) member C10 (Dnajc10), mRNA
XM-005081366.4	1,56233596768045	9,84523607428942	12,7684434674979	0,000356892188170855	0,0215670840231941	XM_005081366.4	ribosomal protein L36 (Rpl36), mRNA
XM-040739819.1	4,83973651710518	6,21093823599827	12,7645201790781	0,000357643629477748	0,021580803935334	XM_040739819.1	lactotransferrin (Ltf), mRNA
XM-007966729.2	-4,82497521397017	3,04033422582894	12,7603743668547	0,000358444997551429	0,0215974919242078	XM_007966729.2	chromosome unknown C21orf91 homolog (CUNH21orf91), transcript variant X2, mRNA
XM-040756125.1	-2,96673037882578	4,44174411067079	12,7478571968195	0,000360828434561699	0,0217093166191777	XM_040756125.1	terminal uridylyl transferase 7 (Tut7), transcript variant X6, mRNA
XM-007981358.2	-1,8160595920648	3,82043209768987	12,7329978556264	0,000363708597605968	0,0217646010406891	XM_007981358.2	uridine phosphorylase 1 (UPP1), transcript variant X1, mRNA
XM-007996283.2	1,98058335945641	3,79583081569778	12,7318644587884	0,000363928333178405	0,0217646010406891	XM_007996283.2	cytochrome b ascorbate-dependent protein 3 (LOC103234484), transcript variant X1, mRNA
XM-005063462.4	-1,60932755099317	6,08234720134655	12,7269144123406	0,000364877808412522	0,0217646010406891	XM_005063462.4	dual specificity phosphatase 5 (Dusp5), mRNA
XM-008009793.2	-3,40126013331017	3,05366246084322	12,7267552698638	0,000364920533571684	0,0217646010406891	XM_008009793.2	solute carrier family 43 member 2 (SLC43A2), transcript variant X1, mRNA
XM-008009794.2	-3,40126013331017	3,05366246084322	12,7267552698638	0,000364920533571684	0,0217646010406891	XM_008009794.2	solute carrier family 43 member 2 (SLC43A2), transcript variant X2, mRNA
XM-008009797.2	-3,40126013331017	3,05366246084322	12,7267552698638	0,000364920533571684	0,0217646010406891	XM_008009797.2	solute carrier family 43 member 2 (SLC43A2), transcript variant X4, mRNA
XM-040748525.1	1,89570637443275	3,70645443259411	12,7035598387995	0,000369459508765323	0,0219758312229564	XM_040748525.1	leukotriene C4 synthase (Ltc4s), transcript variant X4, mRNA
XM-021232429.2	4,86341433232145	3,26760189872214	12,70321917238	0,000369530172922651	0,0219758312229564	XM_021232429.2	family with sequence similarity 228 member B (Fam228b), transcript variant X1, mRNA
XM-005063839.4	1,98065615067316	3,81508627835731	12,7000440675669	0,000370147675738164	0,0219807897541886	XM_005063839.4	cytochrome b ascorbate-dependent protein 3 (LOC101841130), transcript variant X7, mRNA
XR-005236500.1	-3,40137772814445	3,02564666882027	12,6817463237829	0,000373781241601075	0,0221191572561658	XR_005236500.1	uncharacterized LOC119620078 (LOC119620078), transcript variant X2, ncRNA
XR-005236501.1	-3,40137772814445	3,02564666882027	12,6817463237829	0,000373781241601075	0,0221191572561658	XR_005236501.1	uncharacterized LOC119620078 (LOC119620078), transcript variant X3, ncRNA
XM-005077982.4	-1,69551153081843	6,97254727623521	12,6801301059305	0,00037409018662774	0,0221191572561658	XM_005077982.4	FYN binding protein 1 (Fyb1), transcript variant X2, mRNA
XM-040750082.1	-1,70618444260282	8,04097741705129	12,6636615454404	0,000377388598449512	0,0222775650083359	XM_040750082.1	UBA like domain containing 2 (Ubald2), mRNA
XM-007976258.2	-4,82495416270606	2,99236348063042	12,6560704616375	0,000378934597862491	0,0222775650083359	XM_007976258.2	SCO2, cytochrome c oxidase assembly protein (SCO2), transcript variant X3, mRNA
XM-007976259.2	-4,82495416270606	2,99236348063042	12,6560704616375	0,000378934597862491	0,0222775650083359	XM_007976259.2	SCO2, cytochrome c oxidase assembly protein (SCO2), transcript variant X4, mRNA
XM-038007237.1	-4,82495416270606	2,99236348063042	12,6560704616375	0,000378934597862491	0,0222775650083359	XM_038007237.1	SCO2, cytochrome c oxidase assembly protein (SCO2), transcript variant X1, mRNA
XM-005083187.4	1,46463057422531	8,0345889629535	12,6442805551635	0,000381307943915108	0,0223851152866454	XM_005083187.4	ribosomal protein L21 (Rpl21), mRNA
XM-007966186.2	1,60778469749643	4,56908661466961	12,6365338577631	0,000382898194368776	0,0224464521265787	XM_007966186.2	fibronectin 1 (FN1), transcript variant X28, mRNA
XM-005069530.4	1,40989457463472	7,78062300813037	12,6204189695022	0,000386189855659671	0,0226072135561344	XM_005069530.4	ferredoxin 1 (Fdx1), mRNA
XM-008003317.2	-2,89574761071088	3,23694215708083	12,5915798880063	0,000392186813473634	0,0229256589984097	XM_008003317.2	nuclear receptor subfamily 4 group A member 1 (NR4A1), transcript variant X8, mRNA
XM-037982794.1	-2,59893942533105	3,32768597657665	12,5611224377327	0,000398609010889415	0,0232680235817477	XM_037982794.1	SAM domain-containing protein SAMSN-1 (LOC103218266), transcript variant X2, mRNA
XM-008003873.2	-1,85440097817189	3,7199607111048	12,545017701989	0,00040204761811669	0,0234355037228841	XM_008003873.2	ubiquitin specific peptidase 15 (USP15), transcript variant X6, mRNA
XM-005068532.4	2,8725260819155	3,33849561762904	12,5324368373734	0,000404747017183415	0,0235586744799543	XM_005068532.4	sorbitol dehydrogenase (Sord), transcript variant X1, mRNA
XM-007995206.2	-2,12495271152011	3,54062866762357	12,5298866541021	0,000405305604252609	0,0235586744799543	XM_007995206.2	shiftless antiviral inhibitor of ribosomal frameshifting (SHFL), transcript variant X2, mRNA
XM-040757955.1	1,63552675090713	5,61135890664943	12,5265403122326	0,000406016997800961	0,0235667383787066	XM_040757955.1	DnaJ heat shock protein family (Hsp40) member C15 (Dnajc15), mRNA
XM-038005980.1	-4,82487391314601	2,93977392353555	12,5194295015922	0,000407576617584976	0,0236239444274289	XM_038005980.1	BCL2 antagonist/killer 1 (BAK1), transcript variant X3, mRNA
XM-005072559.4	-1,43320432574022	5,92329992453153	12,5110087383595	0,000409394947652076	0,0236727510179001	XM_005072559.4	thrombomodulin (Thbd), mRNA
XM-013120699.3	-2,16434542078822	5,87553573746874	12,5102113355972	0,000409569137723735	0,0236727510179001	XM_013120699.3	interleukin 6 receptor (Il6r), mRNA
XM-038006238.1	-4,82491680020523	2,94038527100199	12,4959787572196	0,000412707564107777	0,0238198423568982	XM_038006238.1	solute carrier family 8 member A1 (SLC8A1), transcript variant X10, mRNA
XM-013119795.3	-2,29325732012494	3,84645761235882	12,4933718284116	0,000413271631298455	0,0238198423568982	XM_013119795.3	2'-5'-oligoadenylate synthase 1A (LOC101832301), mRNA
XM-005083968.4	-1,95778059896516	5,5890525080756	12,4888278157069	0,000414268304517355	0,0238438930570667	XM_005083968.4	STEAP4 metalloreductase (Steap4), mRNA
XR-005243126.1	4,87410066823441	2,92677005627725	12,4851524644144	0,00041509957006205	0,0238583695625189	XR_005243126.1	leydig cell tumor 10 kDa protein homolog (LOC103219980), misc_RNA
XM-007983959.2	4,87405554232315	2,92108811328827	12,4798825260574	0,000416268355979767	0,023892178038543	XM_007983959.2	lactotransferrin (LTF), transcript variant X2, mRNA
XM-007967261.2	-1,70302300899427	4,01391681317327	12,4615382618277	0,000420357543668932	0,0240932785440217	XM_007967261.2	poly(ADP-ribose) polymerase family member 11 (PARP11), transcript variant X3, mRNA
XM-037995531.1	-1,71409811469183	4,24047678002489	12,4535359112909	0,000422156358056113	0,0241627268471255	XM_037995531.1	patr class I histocompatibility antigen, B-2 alpha chain-like (LOC103221779), transcript variant X2, mRNA
XM-040735280.1	-1,60381705404113	5,4133444952575	12,4471051978458	0,000423594401036508	0,0242113616470214	XM_040735280.1	NEDD4 binding protein 1 (N4bp1), mRNA
XM-037990315.1	-4,82495494929109	2,92233408378515	12,4404261153287	0,00042512402059058	0,0242650885150681	XM_037990315.1	activating transcription factor 7 interacting protein (LOC103218666), transcript variant X10, mRNA
XM-037992051.1	-1,75889440256889	4,04789562917882	12,4301810137589	0,000427450762209392	0,0243641014088686	XM_037992051.1	leukocyte immunoglobulin-like receptor subfamily B member 4 (LOC119621787), mRNA
XM-007985611.2	1,50650008930758	5,07828769887212	12,4234488603868	0,000428989306562382	0,0244179763941379	XM_007985611.2	family with sequence similarity 162 member A (FAM162A), transcript variant X2, mRNA
XM-005085801.4	-4,82485760227159	2,91131353758822	12,4128990456683	0,000431415580495043	0,0245221621327521	XM_005085801.4	sterile alpha motif domain containing 4A (Samd4a), transcript variant X3, mRNA
XM-040752203.1	-1,38213397470346	5,7895890563977	12,3949559027756	0,000435549754646827	0,0247195262482686	XM_040752203.1	histone H2A type 2-A (LOC121142393), mRNA
XM-007966181.2	1,58717762473849	4,49024704947616	12,3907594043521	0,000436539901112104	0,0247195262482686	XM_007966181.2	fibronectin 1 (FN1), transcript variant X19, mRNA
XM-008010930.2	-4,82496809516493	2,90156486206215	12,384471979538	0,000438012874881252	0,0247195262482686	XM_008010930.2	slingshot protein phosphatase 2 (SSH2), transcript variant X8, mRNA
XM-037992762.1	-4,82496809516493	2,90156486206215	12,384471979538	0,000438012874881252	0,0247195262482686	XM_037992762.1	schlafen family member 12 like (SLFN12L), transcript variant X1, mRNA
XM-007994839.2	-1,68252079966444	4,03406398549135	12,3809251060771	0,000438837568877856	0,0247195262482686	XM_007994839.2	phospholipase A and acyltransferase 4 (PLAAT4), transcript variant X2, mRNA
XM-040743908.1	1,38137534730812	6,82476651259394	12,3789473650712	0,000439301117170304	0,0247195262482686	XM_040743908.1	ATP synthase F(0) complex subunit C2, mitochondrial-like (LOC101831893), mRNA
XM-005071032.4	-4,82504439705686	2,91042647625248	12,3761550364177	0,000439961845043549	0,0247195262482686	XM_005071032.4	family with sequence similarity 216 member B (Fam216b), mRNA
XM-008008409.2	-1,405574592211	7,20612937635615	12,3749887368539	0,000440230436605056	0,0247195262482686	XM_008008409.2	interleukin 1 beta (IL1B), transcript variant X2, mRNA
XM-040733125.1	-4,82493389832253	2,89724809705768	12,3742039916734	0,000440420313965999	0,0247195262482686	XM_040733125.1	ATPase phospholipid transporting 9A (putative) (Atp9a), transcript variant X1, mRNA
XM-007972638.2	1,43826977647994	4,8056007182673	12,3721650922945	0,000440894522057423	0,0247195262482686	XM_007972638.2	triggering receptor expressed on myeloid cells 2 (TREM2), transcript variant X1, mRNA
XM-038005646.1	-4,82501939194806	2,90806259037092	12,3646897377794	0,00044266295408526	0,0247849095911166	XM_038005646.1	RUNX family transcription factor 2 (RUNX2), transcript variant X4, mRNA
XM-007966185.2	1,56555115905242	4,60025766009127	12,3591490639706	0,000443968827006254	0,024817972564824	XM_007966185.2	fibronectin 1 (FN1), transcript variant X29, mRNA
XM-040745947.1	-2,04387805299018	3,61858640084138	12,3557119522474	0,000444781534018363	0,024817972564824	XM_040745947.1	proline rich and Gla domain 4 (Prrg4), transcript variant X2, mRNA
XM-040747640.1	1,62986028988275	10,6002865441897	12,3544826962037	0,000445062662572355	0,024817972564824	XM_040747640.1	ribosomal protein L15 (Rpl15), mRNA
XM-008017653.2	-1,95032301638226	3,60593647086799	12,3341271380723	0,000449939777192303	0,0250559832893029	XM_008017653.2	Kruppel like factor 3 (KLF3), transcript variant X2, mRNA
XM-007960407.2	-1,48037889954307	4,74005047653966	12,2872796120683	0,000461337826511055	0,0256559940194722	XM_007960407.2	PHD finger protein 11 (PHF11), transcript variant X1, mRNA
XM-040748533.1	-1,84933329497136	4,11593041067654	12,2787011806395	0,000463445131649562	0,02573840418728	XM_040748533.1	heterogeneous nuclear ribonucleoprotein H1 (Hnrnph1), transcript variant X11, mRNA
XM-040731336.1	-1,65565013233215	7,46002198333749	12,2666077602142	0,000466445527303689	0,0258701250473433	XM_040731336.1	selectin P ligand (Selplg), mRNA
XR-005239604.1	-1,43423554619045	4,81922586060027	12,2564878392124	0,000468987841800888	0,0259761193184817	XR_005239604.1	uncharacterized LOC119623251 (LOC119623251), ncRNA
XM-037988480.1	-1,47464821374547	4,93163690799788	12,2473142153778	0,000471291638490436	0,0260686354822539	XM_037988480.1	transformer 2 beta homolog (TRA2B), transcript variant X3, mRNA
XM-008007091.2	1,55752018575996	5,03206011759822	12,2176126349962	0,000478829361126363	0,0264500197294406	XM_008007091.2	Rho GTPase activating protein 18 (ARHGAP18), transcript variant X1, mRNA
XM-037995896.1	-2,90811100965019	3,51212090840884	12,2391700393261	0,000482195561185131	0,0266002599590505	XM_037995896.1	HLA class I histocompatibility antigen, B alpha chain-like (LOC119623226), mRNA
XR-005239956.1	-3,37113056799398	3,25011763837456	12,1988834744588	0,000483644947233058	0,0266444986793602	XR_005239956.1	actin, cytoplasmic 1-like (LOC103225134), misc_RNA
XM-013112024.3	-1,6498682978201	4,49744846113617	12,1576121299336	0,000494415193398621	0,0272014284143495	XM_013112024.3	achaete-scute family bHLH transcription factor 2 (Ascl2), transcript variant X2, mRNA
XM-005067529.4	1,57844521093686	6,40946639172119	12,1449576460368	0,000497770356862676	0,0273494572709876	XM_005067529.4	transmembrane protein 256 (Tmem256), mRNA
XM-007991444.2	2,55250367333622	3,64584486074682	12,1370596800616	0,000499890810127571	0,0273930419402193	XM_007991444.2	G protein-coupled receptor 34 (GPR34), transcript variant X1, mRNA
NM-001281420.1	2,62126202964288	4,97595671909051	12,1369946300471	0,000499894892161074	0,0273930419402193	NM_001281420.1	CD3d molecule (Cd3d), mRNA
XM-013121671.3	-1,36424624898432	6,07831683315592	12,1052645267842	0,000508444357695057	0,0278244822502988	XM_013121671.3	enoyl-CoA delta isomerase 1 (Eci1), mRNA
XM-008002198.2	-2,5546286716272	3,22623673145646	12,0974686235571	0,000510582779854252	0,0279043999194449	XM_008002198.2	6-phosphofructo-2-kinase/fructose-2,6-biphosphatase 3 (PFKFB3), transcript variant X3, mRNA
XM-005080191.4	-1,74660856730874	4,39188041411422	12,0891922911419	0,000512831868414876	0,0279901457306066	XM_005080191.4	adenosine deaminase RNA specific (Adar), transcript variant X4, mRNA
XM-007961033.2	2,04305983325452	4,11273642593918	12,0814321593125	0,00051497903928107	0,0280701091437535	XM_007961033.2	UPF3A regulator of nonsense mediated mRNA decay (UPF3A), transcript variant X2, mRNA
XM-005084984.4	-1,41687427681591	6,00016299913245	12,0659515602456	0,000519243997391737	0,028265143154315	XM_005084984.4	matrix metallopeptidase 9 (Mmp9), mRNA
XR-497115.2	-1,98933231351827	3,46051441307597	12,0398452174244	0,000526560237204394	0,0286255395530679	XR_497115.2	TLR adapter interacting with SLC15A4 on the lysosome-like (LOC103232265), transcript variant X2, misc_RNA
NM-001281611.1	1,58813655874424	10,8687961373931	12,0315527103423	0,000528883587934493	0,0287120113366763	NM_001281611.1	ribosomal protein S15 (Rps15), mRNA
XM-040728788.1	-1,55959292203669	5,28185286572188	12,0292113329982	0,000529546244612479	0,0287120113366763	XM_040728788.1	poly(ADP-ribose) polymerase family member 12 (Parp12), transcript variant X1, mRNA
XM-037988353.1	1,37582569826661	6,79070567740041	12,0195171453337	0,000532314277391144	0,0288241177072076	XM_037988353.1	parathymosin (PTMS), transcript variant X2, mRNA
XM-008017696.2	-2,55932949216297	3,29042212362909	12,015205420158	0,000533543220160684	0,0288526992631703	XM_008017696.2	stromal interaction molecule 2 (STIM2), transcript variant X1, mRNA
XM-005072944.4	1,40375707525181	8,48504806021539	12,0019545153007	0,000537331773177392	0,0290194415506158	XM_005072944.4	40S ribosomal protein S4, X isoform (LOC101839291), mRNA
XM-040739111.1	1,4471675595596	8,59047524551269	11,9940934370372	0,000539586525941248	0,0290543862845605	XM_040739111.1	glutathione peroxidase 4 (Gpx4), transcript variant X1, mRNA
XM-005073064.4	2,24412595114008	4,24725360063316	11,9940753821662	0,000539594850077544	0,0290543862845605	XM_005073064.4	dynein light chain roadblock-type 2 (Dynlrb2), mRNA
XR-002384805.2	-1,3437248510697	5,9533836953086	11,9923477353029	0,000540096846103292	0,0290543862845605	XR_002384805.2	uncharacterized LOC110342666 (LOC110342666), ncRNA
XM-007997833.2	-2,80475706221805	3,09950449656496	11,9538978504008	0,000551332200089835	0,0296200705356357	XM_007997833.2	formyl peptide receptor 3 (FPR3), transcript variant X2, mRNA
XM-005064732.4	1,71108044286495	5,01835704625805	11,9391320922965	0,000555700233419221	0,0298158170872245	XM_005064732.4	GTP cyclohydrolase I feedback regulator (Gchfr), mRNA
XM-040757995.1	1,65837161916647	4,71689542950447	11,9354346229781	0,000556787939077909	0,0298290807306239	XM_040757995.1	cytochrome c oxidase assembly factor 4 homolog, mitochondrial (LOC101834814), transcript variant X3, mRNA
XM-005065972.4	1,49201619196028	9,67791692505175	11,9316853678027	0,000557906039951584	0,0298290807306239	XM_005065972.4	ribosomal protein L32 (Rpl32), transcript variant X1, mRNA
XM-013113710.3	-2,1237537534151	7,51867530072582	11,9309622812726	0,000558121939167992	0,0298290807306239	XM_013113710.3	C-X-C motif chemokine receptor 2 (Cxcr2), mRNA
XM-005073566.4	-1,42387473330941	6,31000948161401	11,9022499499312	0,000566763425329799	0,0302516410409821	XM_005073566.4	FOS like 2, AP-1 transcription factor subunit (Fosl2), transcript variant X1, mRNA
XM-013115007.3	-1,77528962700193	4,35301484610956	11,8927330949586	0,000569657414500834	0,0303667248432031	XM_013115007.3	vascular endothelial growth factor A (Vegfa), transcript variant X2, mRNA
XM-007976960.2	-1,69150213620891	3,97174699513032	11,8789733871841	0,000573884325903762	0,0305524730451714	XM_007976960.2	adenosine deaminase RNA specific (ADAR), transcript variant X3, mRNA
XM-038006233.1	-1,73059117949504	3,82196589840481	11,8635089402631	0,000578654243912552	0,0307316039655128	XM_038006233.1	solute carrier family 8 member A1 (SLC8A1), transcript variant X5, mRNA
XM-040740185.1	-1,3702048633396	7,97278469870046	11,8619879701967	0,000579109136209712	0,0307316039655128	XM_040740185.1	DnaJ heat shock protein family (Hsp40) member A1 (Dnaja1), transcript variant X1, mRNA
XM-040755538.1	-2,55433959965103	3,38011075863432	11,8588878829604	0,000580074196765817	0,0307316039655128	XM_040755538.1	6-phosphofructo-2-kinase/fructose-2,6-biphosphatase 3 (Pfkfb3), transcript variant X4, mRNA
XM-013111920.3	1,57055074050346	5,76352172303605	11,8568177330235	0,000580714069980745	0,0307316039655128	XM_013111920.3	leukotriene A4 hydrolase (Lta4h), transcript variant X2, mRNA
NM-001287615.1	-1,36292981381625	6,58256589957439	11,8559532275541	0,000580982866016303	0,0307316039655128	NM_001287615.1	fibrinogen like 2 (Fgl2), mRNA
XM-005067266.4	-2,88350270212651	5,68110846446827	11,8257698908795	0,000590446831075924	0,0311921160966207	XM_005067266.4	nuclear receptor subfamily 4 group A member 1 (Nr4a1), transcript variant X1, mRNA
XM-008017000.2	2,81949607263367	3,45428264268037	11,8200560558669	0,000592272518840274	0,0312484499587613	XM_008017000.2	regulator of microtubule dynamics 3 (RMDN3), transcript variant X2, mRNA
XM-005071138.4	-1,40427118409406	5,45663618788759	11,7966231756659	0,000599736925527079	0,0315738930598987	XM_005071138.4	histone H1.10 (LOC101832360), mRNA
XM-007979813.2	-1,60730069183827	4,1793877158385	11,793536274818	0,000600742552569695	0,0315738930598987	XM_007979813.2	FGR proto-oncogene, Src family tyrosine kinase (FGR), transcript variant X1, mRNA
XM-007979814.2	-1,60730069183827	4,1793877158385	11,793536274818	0,000600742552569695	0,0315738930598987	XM_007979814.2	FGR proto-oncogene, Src family tyrosine kinase (FGR), transcript variant X3, mRNA
XM-005063522.4	-1,98660810815194	5,8138996228509	11,7901877327359	0,000601803842579815	0,0315893284868458	XM_005063522.4	O-GlcNAcase (Oga), mRNA
XM-040749616.1	1,58463176391569	11,0867878607986	11,7794026735513	0,000605289581942171	0,0317318244148614	XM_040749616.1	ribosomal protein L23 (Rpl23), mRNA
XM-037996360.1	-2,34281558840177	3,33421475775528	11,7468081775026	0,000615965757504901	0,032237560844952	XM_037996360.1	RAS guanyl-releasing protein 2-like (LOC119623705), mRNA
XM-007972428.2	-1,70625429072433	3,76682539174171	11,7422826568733	0,000617460640805784	0,032237560844952	XM_007972428.2	vascular endothelial growth factor A (VEGFA), transcript variant X2, mRNA
XM-005078620.3	-2,20139742542216	3,75505599314509	11,7419652273435	0,000617548471097122	0,032237560844952	XM_005078620.3	coenzyme Q9 (Coq9), mRNA
XM-040743458.1	1,71863578860743	8,22309901560667	11,7403891673453	0,000618070019358664	0,032237560844952	XM_040743458.1	microsomal glutathione S-transferase 1 (Mgst1), transcript variant X2, mRNA
XM-005065769.4	1,57301618435622	5,16056950322755	11,7221236282294	0,000624146999174306	0,0325133183000256	XM_005065769.4	HD domain containing 2 (Hddc2), mRNA
XM-040752662.1	3,34590409345928	5,01809339759031	11,7100115553211	0,00062820996370228	0,0326690394243355	XM_040752662.1	BRCA2 and CDKN1A interacting protein (LOC101833800), mRNA
XM-005068761.4	-2,5623615055784	3,85664203367275	11,7084847762379	0,000628724010985194	0,0326690394243355	XM_005068761.4	stromal interaction molecule 2 (Stim2), mRNA
XM-037999176.1	-1,68932391577545	3,92548088232411	11,7054820732676	0,000629753622829082	0,0326812747040167	XM_037999176.1	phospholipase A and acyltransferase 4 (PLAAT4), transcript variant X1, mRNA
XM-005087368.4	1,71059191687957	4,60558904020108	11,6997373698354	0,000631680836361466	0,0327400018372587	XM_005087368.4	keratin, type I cytoskeletal 19 (LOC101826766), mRNA
XM-040729653.1	1,35382516221348	7,67056228591408	11,6905217760875	0,000634807430489259	0,0328606669017918	XM_040729653.1	60S ribosomal protein L7-like (LOC121133374), mRNA
XM-040749135.1	-4,68232780130915	3,708022106073	11,6960357964798	0,000638401260813266	0,033005184781719	XM_040749135.1	SMG6 nonsense mediated mRNA decay factor (Smg6), transcript variant X1, mRNA
XM-040757648.1	1,41109587911102	8,28275822566884	11,6325180253092	0,00065485224523981	0,0338132176265419	XM_040757648.1	40S ribosomal protein S26-like (LOC121144269), mRNA
XR-005881190.1	-1,34365437050739	5,83132694238731	11,5801119350651	0,00067350523091133	0,0347327829169097	XR_005881190.1	arginine and serine rich protein 1 (Rsrp1), transcript variant X2, misc_RNA
XM-040755719.1	-3,34784248499735	4,89560176435504	11,5739961478568	0,000675713515211469	0,0348030516789707	XM_040755719.1	RHO family interacting cell polarization regulator 2 (Ripor2), transcript variant X1, mRNA
XM-040728491.1	-1,96143273583636	5,25542068107466	11,5557684249573	0,000682349664368862	0,0351009196722147	XM_040728491.1	zinc finger CCCH-type containing, antiviral 1 (Zc3hav1), mRNA
XM-013116113.3	1,72047497461078	4,03708067327173	11,5512882013399	0,000684009274172505	0,035139857033783	XM_013116113.3	high mobility group nucleosomal binding domain 3 (Hmgn3), transcript variant X3, mRNA
XM-013126038.3	-1,30534015583531	6,39999643534754	11,5490441564789	0,000684814359611547	0,035139857033783	XM_013126038.3	GTPase IMAP family member 9 (LOC101835218), mRNA
XM-037997910.1	1,54347217475084	4,80163022914632	11,5282359070658	0,000692517108148816	0,0354883101531616	XM_037997910.1	RAB13, member RAS oncogene family (RAB13), transcript variant X1, mRNA
XM-040755460.1	4,72752399080862	3,04350386563472	11,5260538973082	0,000693329802520884	0,0354883101531616	XM_040755460.1	3-hydroxyacyl-CoA dehydratase 1 (Hacd1), mRNA
XM-007962896.2	-2,30790290740513	3,26531494479143	11,5126235187304	0,000698339790170746	0,0357003445775114	XM_007962896.2	potassium calcium-activated channel subfamily M alpha 1 (KCNMA1), transcript variant X41, mRNA
XM-005070836.4	1,62932056938469	5,76533441839431	11,5089038430345	0,000699715601388251	0,0357262979453234	XM_005070836.4	eukaryotic translation initiation factor 4E binding protein 2 (Eif4ebp2), mRNA
XM-005079548.4	-1,71875988437587	6,68963329311909	11,5011287772746	0,000702639599747323	0,0358311368629511	XM_005079548.4	FGR proto-oncogene, Src family tyrosine kinase (Fgr), transcript variant X1, mRNA
XM-037991148.1	-1,79910538884456	3,67247917815829	11,4739256137795	0,000712986522945836	0,0363137801717698	XM_037991148.1	zinc finger CCCH-type containing, antiviral 1 (ZC3HAV1), transcript variant X1, mRNA
XM-005071955.4	1,43917416942262	8,54701550175523	11,4649239413997	0,00071641879096429	0,036443488880783	XM_005071955.4	nucleophosmin 1 (Npm1), mRNA
XM-005083329.3	1,42140597638647	8,821526119232	11,4288971102083	0,00073040139645247	0,0371088995903808	XM_005083329.3	glutathione peroxidase 4 (Gpx4), transcript variant X2, mRNA
XM-005076449.4	1,46604491197439	5,46039865407778	11,4129926664988	0,000736661635941981	0,0373393675329741	XM_005076449.4	acetyl-CoA acyltransferase 2 (Acaa2), mRNA
XM-007991446.2	2,48748341552211	3,56029981563549	11,4128125200456	0,000736752276547882	0,0373393675329741	XM_007991446.2	G protein-coupled receptor 34 (GPR34), transcript variant X3, mRNA
XM-007973534.2	-3,2889315751721	3,03412976516314	11,4035501054452	0,000740423497916015	0,0374607138669613	XM_007973534.2	RHO family interacting cell polarization regulator 2 (RIPOR2), transcript variant X3, mRNA
XR-005239995.1	-3,28890090910431	3,02875578839725	11,4021824324541	0,000740967149119298	0,0374607138669613	XR_005239995.1	40S ribosomal protein S25-like (LOC103238226), misc_RNA
XR-494207.2	-2,47604998308619	3,17203753981981	11,3816940242966	0,000749161748389571	0,037828531817762	XR_494207.2	interferon induced protein 44 (IFI44), transcript variant X4, misc_RNA
XM-040748516.1	-3,2888909052936	3,00318642001299	11,3612704408241	0,000757419615310743	0,0381986390059841	XM_040748516.1	glutamine-fructose-6-phosphate transaminase 2 (Gfpt2), transcript variant X1, mRNA
XM-013121026.3	-2,52451528011433	3,8194454983263	11,3542133387598	0,000760272510573781	0,0382618430875083	XM_013121026.3	CDC42 effector protein 2 (Cdc42ep2), transcript variant X1, mRNA
XR-005243358.1	-3,28890864226729	3,00359954643626	11,3534438784929	0,000760608463288297	0,0382618430875083	XR_005243358.1	40S ribosomal protein S3a-like (LOC103220177), misc_RNA
XM-040728177.1	-4,66139930064308	3,05278937660546	11,3493946604857	0,00076225960893038	0,0382618430875083	XM_040728177.1	SAM and SH3 domain containing 1 (Sash1), transcript variant X1, mRNA
XM-040741200.1	-3,30742450522591	3,47318419786031	11,349027819228	0,00076239183854778	0,0382618430875083	XM_040741200.1	interleukin-3 receptor subunit alpha-like (LOC110343149), transcript variant X11, mRNA
XR-005243933.1	-3,28880433248451	2,99345274238888	11,3385505084757	0,000766714142556851	0,0384318966000513	XR_005243933.1	60S ribosomal protein L37a-like (LOC103246132), misc_RNA
XM-040753710.1	1,37957429031251	7,82133504623051	11,3338594000542	0,000768625539768012	0,0384729613335963	XM_040753710.1	ATP synthase membrane subunit c locus 2 (Atp5mc2), transcript variant X2, mRNA
XM-040753324.1	-2,78182223978549	3,22662251544612	11,3319760155563	0,000769403134098359	0,0384729613335963	XM_040753324.1	BAG cochaperone 3 (Bag3), transcript variant X2, mRNA
XM-040743275.1	-1,47517571634485	6,91913624369816	11,3119829423876	0,000777706883756974	0,0388409846932655	XM_040743275.1	nicotinamide phosphoribosyltransferase (Nampt), mRNA
XM-007967741.2	1,31649452299543	6,2766473565235	11,3059048607544	0,000780269430749108	0,0389217307680219	XM_007967741.2	H2A histone family member J (H2AFJ), mRNA
XM-007973677.2	-4,6614295455082	3,01628873259198	11,2879263021351	0,000787845036634835	0,0392520421218321	XM_007973677.2	HIVEP zinc finger 1 (HIVEP1), transcript variant X1, mRNA
XM-037987493.1	-4,66137429529043	2,98843723462507	11,242294249988	0,000807392616284883	0,0401292824365558	XM_037987493.1	SMG6 nonsense mediated mRNA decay factor (SMG6), transcript variant X3, mRNA
XM-037988188.1	1,32416903708887	7,63456623973974	11,2422564899251	0,00080740276182704	0,0401292824365558	XM_037988188.1	60S ribosomal protein L6 (LOC119618237), mRNA
XM-007966175.2	1,4854671340981	4,49533163106285	11,2141231682436	0,000819698174332867	0,0406912412163094	XM_007966175.2	fibronectin 1 (FN1), transcript variant X9, mRNA
XM-038001766.1	-2,15112428785301	3,48309925932476	11,2097111870739	0,000821643492120521	0,0407386682304046	XM_038001766.1	CASP8 and FADD like apoptosis regulator (CFLAR), transcript variant X8, mRNA
XM-038005696.1	-4,66137112923828	2,96980866000437	11,1898732707984	0,000830454570720818	0,0410302461254778	XM_038005696.1	uncharacterized LOC103222316 (LOC103222316), transcript variant X1, mRNA
XM-008010262.2	-2,14848607595807	3,45804486926612	11,1897189988433	0,000830517060253423	0,0410302461254778	XM_008010262.2	period circadian regulator 1 (PER1), transcript variant X1, mRNA
XM-037987341.1	-2,14848607595807	3,45804486926612	11,1897189988433	0,000830517060253423	0,0410302461254778	XM_037987341.1	period circadian regulator 1 (PER1), transcript variant X3, mRNA
XM-005077079.4	-4,66123563243887	2,97414648028093	11,1874807493045	0,000831512289958167	0,0410302461254778	XM_005077079.4	notchless homolog 1 (Nle1), transcript variant X1, mRNA
XM-008006712.2	-4,66139930064308	2,9725653778089	11,1782920170405	0,000835638787343872	0,0411844826533681	XM_008006712.2	SAM and SH3 domain containing 1 (SASH1), transcript variant X3, mRNA
XM-005073068.4	2,31395226794558	4,21602015201769	11,1738571138249	0,000837605050479889	0,0412320103377977	XM_005073068.4	glycine cleavage system protein H (Gcsh), mRNA
XR-005239414.1	-1,53024081123595	4,58416959788358	11,1712046950179	0,000838821077331305	0,0412425373899823	XR_005239414.1	patr class I histocompatibility antigen, B-2 alpha chain-like (LOC103221779), transcript variant X1, misc_RNA
NM-001281387.1	-1,35227837103026	5,16395294324374	11,1466802510001	0,000849933011569117	0,0417039543416774	NM_001281387.1	DEAD-box helicase 3 X-linked (Ddx3x), mRNA
XM-007964261.2	-1,88513960374657	3,6526486582487	11,1460623732107	0,000850232490770231	0,0417039543416774	XM_007964261.2	solute carrier family 5 member 3 (SLC5A3), transcript variant X1, mRNA
XM-005085269.4	1,51722080289985	10,7173348274681	11,1432463619999	0,000851498862527116	0,0417163484399743	XM_005085269.4	resistin (Retn), mRNA
XM-037998539.1	-4,66137112923828	2,94776244103571	11,1341551254458	0,000855698007400793	0,0418722236606003	XM_037998539.1	TLE family member 4, transcriptional corepressor (LOC103219631), transcript variant X6, mRNA
XM-013116410.3	1,50479209602782	5,99322488898117	11,127889831652	0,000858556543135346	0,0419622059615783	XM_013116410.3	adaptor related protein complex 1 subunit sigma 2 (Ap1s2), transcript variant X3, mRNA
XM-040740587.1	-3,27727655975945	3,79135011671975	11,125418169463	0,000859698004432586	0,041968151810693	XM_040740587.1	spermatogenesis associated 13 (Spata13), transcript variant X5, mRNA
XM-008019875.2	-1,58101711015087	4,13446302052804	11,1148614483653	0,000864612307789671	0,04209125211107	XM_008019875.2	tripartite motif containing 22 (TRIM22), transcript variant X1, mRNA
XM-013111665.3	1,39461659471491	5,71972909944833	11,1143553770296	0,000864825852659967	0,04209125211107	XM_013111665.3	N-alpha-acetyltransferase 38, NatC auxiliary subunit (Naa38), transcript variant X1, mRNA
XM-040736702.1	-1,70396436246298	3,77330691412191	11,113408171767	0,000865288053992787	0,04209125211107	XM_040736702.1	eosinophil cationic protein-like (LOC121136368), mRNA
XM-007981359.2	-1,86755906101297	3,63541730837533	11,1084911392428	0,00086757834455026	0,0421528354348015	XM_007981359.2	uridine phosphorylase 1 (UPP1), transcript variant X2, mRNA
XR-005877191.1	-1,46441328292137	4,38487904461711	11,1051749818097	0,000869126428715438	0,042178254623734	XR_005877191.1	uncharacterized LOC121140383 (LOC121140383), transcript variant X2, ncRNA
XR-005240274.1	-2,02666365414889	3,46592705703975	11,1013406924354	0,000870919875646598	0,0422041685798462	XR_005240274.1	absent in melanoma 2 (AIM2), transcript variant X3, misc_RNA
XM-007968963.2	-4,66129878341325	2,93557142148015	11,0996648068573	0,000871711498380902	0,0422041685798462	XM_007968963.2	lysine demethylase 2A (KDM2A), transcript variant X3, mRNA
XM-007962897.2	-4,66127773278151	2,92984633207806	11,0814118680216	0,000880308440316085	0,0425703093352854	XM_007962897.2	potassium calcium-activated channel subfamily M alpha 1 (KCNMA1), transcript variant X42, mRNA
XM-013111389.3	1,50782934702811	10,6861956670819	11,0716530698242	0,000884911163491375	0,0427003767438898	XM_013111389.3	ribosomal protein L3 (Rpl3), mRNA
XM-005068610.4	-1,53948441858739	10,2012639020948	11,0713123707859	0,00088507329629767	0,0427003767438898	XM_005068610.4	interleukin 1 beta (Il1b), mRNA
XM-040733670.1	-4,66140167954795	2,92182792386896	11,0568733825415	0,000892001103071416	0,0429842170898103	XM_040733670.1	uncharacterized LOC106022714 (LOC106022714), mRNA
XM-005070491.3	-3,2678065822049	3,30514238327998	11,0517893355727	0,000894414336977751	0,0430500973212227	XM_005070491.3	ring finger protein 25 (Rnf25), transcript variant X1, mRNA
XM-037988014.1	-4,66131826002378	2,91251178105966	11,0456570212104	0,000897397921646483	0,0431432437728011	XM_037988014.1	zinc binding alcohol dehydrogenase domain containing 2 (ZADH2), transcript variant X3, mRNA
XM-007967577.2	-1,34761120818257	4,92009445245979	11,0428695165955	0,000898737551492561	0,043157230404403	XM_007967577.2	C-type lectin domain family 2 member B (CLEC2B), transcript variant X2, mRNA
XM-013113736.3	-1,96613207044543	3,77184931817077	11,0301084401382	0,000904909212934532	0,0433124359858892	XM_013113736.3	CASP8 and FADD like apoptosis regulator (Cflar), transcript variant X8, mRNA
XR-502325.2	-2,47742330937002	3,26903087867036	11,0278304597979	0,000906036570491399	0,0433124359858892	XR_502325.2	stromal interaction molecule 2 (STIM2), transcript variant X2, misc_RNA
XM-007997179.2	2,12964880544522	3,60079922637796	11,0275370688619	0,000906179558813467	0,0433124359858892	XM_007997179.2	trafficking protein particle complex 6A (TRAPPC6A), transcript variant X3, mRNA
XM-037991820.1	2,12964880544522	3,60079922637796	11,0275370688619	0,000906179558813467	0,0433124359858892	XM_037991820.1	trafficking protein particle complex 6A (TRAPPC6A), transcript variant X2, mRNA
XM-040733608.1	2,47811356559026	3,94840208757336	11,0154749144218	0,000912055507569432	0,0435427149686831	XM_040733608.1	UPF3A regulator of nonsense mediated mRNA decay (Upf3a), transcript variant X2, mRNA
XM-005069851.4	1,42707591852883	8,74714552660883	10,9972474028939	0,000921042490477429	0,043920812990287	XM_005069851.4	TIMP metallopeptidase inhibitor 2 (Timp2), mRNA
XM-013116979.3	-2,34442501780915	7,93632939185152	10,9929149344345	0,000923191735314655	0,0439718539464858	XM_013116979.3	C-C motif chemokine receptor like 2 (Ccrl2), mRNA
XM-037983543.1	-4,66132902617158	2,89445597291529	10,9908452038145	0,000924249839956023	0,0439718539464858	XM_037983543.1	indoleamine 2,3-dioxygenase 2 (IDO2), mRNA
XM-005086122.4	-1,84361284045243	6,05545590712271	10,9850545580216	0,000927104059601369	0,04405671289235	XM_005086122.4	growth differentiation factor 15 (Gdf15), mRNA
XM-013116299.3	-4,54059377262327	6,79455752067122	10,9683586347008	0,000935478964387451	0,0444034207859709	XM_013116299.3	interferon-induced transmembrane protein 3 (LOC101840863), mRNA
XM-008012668.2	-4,66129878341325	2,88672370459726	10,9655301133246	0,000936924477202698	0,0444207983989892	XM_008012668.2	DExH-box helicase 58 (DHX58), transcript variant X5, mRNA
XM-008004067.2	1,77304651928181	4,0197410847541	10,9618523207521	0,000938773513131826	0,0444572455534109	XM_008004067.2	nucleosome assembly protein 1 like 1 (NAP1L1), transcript variant X6, mRNA
XM-040738925.1	-1,40610037707539	8,93318748665285	10,9536267646054	0,000942914844891665	0,0446020397837089	XM_040738925.1	glutamate-ammonia ligase (Glul), transcript variant X1, mRNA
XM-038006519.1	-1,55963726916989	4,2150933149247	10,9435223248536	0,000948079069695373	0,0447948311770077	XM_038006519.1	inhibitor of DNA binding 2 (ID2), transcript variant X1, mRNA
XM-038000486.1	1,31741466817817	8,19806835825332	10,9209614118593	0,000959660745125315	0,0452900443166767	XM_038000486.1	60S ribosomal protein L39 (LOC119624931), mRNA
XM-013123226.3	-4,6613400984219	2,86828090629615	10,9157063162731	0,000962388325211868	0,0453148360954737	XM_013123226.3	nexilin F-actin binding protein (Nexn), transcript variant X4, mRNA
XM-007978211.2	-4,6613400984219	2,86828090629615	10,9157063162731	0,000962388325211868	0,0453148360954737	XM_007978211.2	nexilin F-actin binding protein (NEXN), transcript variant X1, mRNA
XM-005080190.4	-1,61672889157397	4,43835861552058	10,9104164746273	0,000965099573136269	0,045390563123745	XM_005080190.4	adenosine deaminase RNA specific (Adar), transcript variant X3, mRNA
XR-005243813.1	-4,66127773278151	2,86119579098278	10,8937940753027	0,00097380672317008	0,0457477946102949	XR_005243813.1	uncharacterized LOC103233196 (LOC103233196), transcript variant X4, ncRNA
XM-007973853.2	-1,45937408131183	4,38804413252216	10,88958798297	0,000976004663086108	0,0457987684150315	XM_007973853.2	serpin family B member 1 (SERPINB1), transcript variant X2, mRNA
XM-037992521.1	-4,66123563243887	2,85670535701757	10,8789700539503	0,000981609106162082	0,0460092933324466	XM_037992521.1	notchless homolog 1 (NLE1), transcript variant X2, mRNA
XM-040754320.1	2,04289586433758	4,28598695701756	10,8723320678991	0,000985109084405052	0,0461208124579307	XM_040754320.1	retinoic acid receptor responder 1 (Rarres1), mRNA
XM-021229509.2	-1,67670922199138	4,6019528548048	10,8619174206718	0,000990629344428268	0,0463047319722851	XM_021229509.2	ring finger protein 169 (Rnf169), transcript variant X1, mRNA
XM-005071725.4	-2,47286319645725	3,36014046644184	10,8606921636416	0,000991287849429767	0,0463047319722851	XM_005071725.4	6-phosphofructo-2-kinase/fructose-2,6-biphosphatase 3 (Pfkfb3), transcript variant X2, mRNA
XM-005066649.4	1,3252466910196	8,19878995925984	10,8466099769308	0,000998828174186125	0,046578373764038	XM_005066649.4	N-acylsphingosine amidohydrolase 1 (Asah1), mRNA
XM-007966174.2	1,40841935448825	4,97296373207148	10,845573789043	0,000999409618585414	0,046578373764038	XM_007966174.2	fibronectin 1 (FN1), transcript variant X7, mRNA
XM-037996772.1	2,73239021963996	3,38744374176487	10,8231780206522	0,0010115359488062	0,0470902023769474	XM_037996772.1	transmembrane protein 14B (LOC103238774), mRNA
XM-005065871.4	1,3687724259354	6,79884694547847	10,8189306298196	0,00101382825273484	0,0471435865364937	XM_005065871.4	RAB32, member RAS oncogene family (Rab32), mRNA
XM-007971813.2	-2,70809526697427	3,12517108267279	10,8115290189409	0,00101790212106515	0,047238534137121	XM_007971813.2	tetratricopeptide repeat and ankyrin repeat containing 1 (TRANK1), transcript variant X3, mRNA
XM-005084239.4	-1,46595856628342	10,3187483298431	10,8110037254526	0,00101816586347596	0,047238534137121	XM_005084239.4	thioredoxin interacting protein (LOC101842562), mRNA
XM-005077935.4	-1,44437035987436	5,77962055422193	10,8067649479542	0,00102049302738097	0,0472931864367221	XM_005077935.4	TCDD inducible poly(ADP-ribose) polymerase (LOC101842713), transcript variant X1, mRNA
XM-008006675.2	2,24323787189906	3,58827010006678	10,7944000691579	0,00102733679232853	0,0475567952921213	XM_008006675.2	LDL receptor related protein 11 (LRP11), transcript variant X2, mRNA
XM-040744491.1	1,2797109677702	7,24037034465746	10,7619026273544	0,00104545564510805	0,0483411642282377	XM_040744491.1	elongation factor 1-gamma-like (LOC121140024), mRNA
XM-005078550.4	-2,33512473108	8,18768168878904	10,7586591963892	0,00104728415201546	0,0483713633085212	XM_005078550.4	cyclin dependent kinase inhibitor 2D (Cdkn2d), mRNA
XM-007977846.2	-2,70734828434403	3,06635798066779	10,723047589593	0,00106760214961927	0,0491910267231499	XM_007977846.2	myocyte enhancer factor 2C (MEF2C), transcript variant X2, mRNA
XM-037982206.1	-2,70734828434403	3,06635798066779	10,723047589593	0,00106760214961927	0,0491910267231499	XM_037982206.1	myocyte enhancer factor 2C (MEF2C), transcript variant X15, mRNA
XM-008004062.2	1,80023766407167	3,99532733089489	10,7212808593469	0,00106861657450237	0,0491910267231499	XM_008004062.2	nucleosome assembly protein 1 like 1 (NAP1L1), transcript variant X1, mRNA
XM-007972432.2	-1,63721589958514	3,73683573080305	10,7105954104432	0,0010747881100647	0,0494198380932877	XM_007972432.2	vascular endothelial growth factor A (VEGFA), transcript variant X4, mRNA
XM-007976958.2	-1,56594659015996	4,02611663635451	10,6950892645068	0,0010838081198522	0,0497789682547742	XM_007976958.2	adenosine deaminase RNA specific (ADAR), transcript variant X1, mRNA
XM-040731301.1	-1,27566798422546	5,79623055763649	10,6787280830371	0,00109338310018217	0,0501426580616453	XM_040731301.1	linker for activation of T cells family member 2 (Lat2), transcript variant X3, mRNA
XM-005080507.4	-1,5142879764212	11,1681799088597	10,6774046430116	0,00109416341310129	0,0501426580616453	XM_005080507.4	NFKB inhibitor alpha (Nfkbia), mRNA
XM-037990512.1	-1,27060646481311	5,57266347217441	10,6721587378447	0,00109728755102148	0,0502298938678385	XM_037990512.1	linker for activation of T cells family member 2 (LAT2), transcript variant X2, mRNA
XM-007973850.2	-1,44461569819366	4,36874210218577	10,6663008047407	0,00110075819232466	0,050332779876374	XM_007973850.2	serpin family B member 1 (SERPINB1), transcript variant X1, mRNA
XM-005070517.4	1,42301449641175	5,12012787755428	10,6628742143381	0,00110277296433428	0,0503689409558808	XM_005070517.4	fibronectin 1 (Fn1), transcript variant X4, mRNA
XM-005079349.4	-1,34087986237395	7,2937295934381	10,6492982869841	0,00111086893407139	0,050682471445499	XM_005079349.4	TNF receptor superfamily member 1B (Tnfrsf1b), mRNA
XM-005086128.4	1,44954002693838	10,4806492836268	10,6429545003233	0,00111467504905498	0,0507998032046062	XM_005086128.4	ubiquitin A-52 residue ribosomal protein fusion product 1 (Uba52), transcript variant X1, mRNA
XM-038002576.1	-2,11381753243483	3,39787265552039	10,6366334857252	0,00111850651731979	0,0509044186637753	XM_038002576.1	protein kinase N2 (PKN2), transcript variant X4, mRNA
XM-038002565.1	-2,11397841538673	3,41403384640244	10,6339543163141	0,00112012350795835	0,0509044186637753	XM_038002565.1	protein kinase N2 (PKN2), transcript variant X1, mRNA
XM-005088091.4	1,43012870383984	9,95828767500455	10,6314891125054	0,00112158751491922	0,0509044186637753	XM_005088091.4	ribosomal protein L13a (Rpl13a), mRNA
XM-013112955.3	3,21901625438602	3,96084831143199	10,6294859089933	0,00112279968840411	0,0509044186637753	XM_013112955.3	interleukin 18 (Il18), transcript variant X1, mRNA
XM-005063698.3	-2,46432494573563	3,77148793970639	10,6288985669264	0,00112315535068423	0,0509044186637753	XM_005063698.3	uncharacterized protein C3orf38 homolog (LOC101827715), mRNA
XM-013117576.3	1,80980816537698	4,85741703241218	10,6247248685381	0,00112568600084249	0,0509629878907271	XM_013117576.3	keratin 10 (Krt10), transcript variant X1, mRNA
XM-021231761.2	-1,54477804786689	6,65405193070702	10,6164753188851	0,00113070496349418	0,0511339575414024	XM_021231761.2	FYN binding protein 1 (Fyb1), transcript variant X1, mRNA
XM-040733111.1	1,27396390574169	6,78995047477975	10,613833962749	0,00113231672654949	0,0511506369348968	XM_040733111.1	ADP-ribosylation factor-like protein 4C (LOC121134596), mRNA
XM-037989722.1	-2,25159927438964	3,32631488112946	10,6102456193157	0,00113453620898467	0,0511871405665362	XM_037989722.1	interleukin 4 receptor (IL4R), transcript variant X2, mRNA
XM-008010752.2	-2,24122683376241	3,26959188227649	10,6084874601215	0,00113561245443218	0,0511871405665362	XM_008010752.2	kinase suppressor of ras 1 (KSR1), transcript variant X5, mRNA
XM-005081904.4	-2,4337056414686	3,28214041694479	10,5905430805706	0,00114665098503958	0,0516281487826411	XM_005081904.4	mucolipin TRP cation channel 2 (Mcoln2), transcript variant X2, mRNA
XM-005084969.4	-1,57781710279922	4,95151715187232	10,5838439225051	0,00115078065739993	0,0517264980758423	XM_005084969.4	TP53 regulating kinase (Tp53rk), mRNA
XM-008011787.2	1,26701706341602	6,97050060971258	10,5829707805151	0,00115134916622048	0,0517264980758423	XM_008011787.2	Jupiter microtubule associated homolog 1 (JPT1), transcript variant X1, mRNA
XM-007989333.2	-1,27521602129556	5,50212865250579	10,5709958623524	0,00115881029353973	0,0520049291276342	XM_007989333.2	coronin 1A (CORO1A), transcript variant X1, mRNA
XM-021230112.2	1,80887159140155	4,98068430280692	10,5670901280958	0,0011612278273645	0,0520566544439339	XM_021230112.2	distal membrane arm assembly component 1 (Dmac1), mRNA
XR-005242006.1	2,04349117512561	4,70875406032794	10,5612748687352	0,00116490306353838	0,0520738362645258	XR_005242006.1	uncharacterized LOC119625839 (LOC119625839), ncRNA
XM-040741761.1	1,480562826706	10,8242658647729	10,5608121250271	0,00116516728680129	0,0520738362645258	XM_040741761.1	ribosomal protein S14 (Rps14), mRNA
XM-008007977.2	-2,24267048844687	3,30040408934289	10,5604728005341	0,00116540721696178	0,0520738362645258	XM_008007977.2	AT-rich interaction domain 5A (ARID5A), transcript variant X1, mRNA
XM-037992915.1	-1,30874706744342	5,05411454049642	10,5454432825582	0,00117489522624802	0,0524101340777547	XM_037992915.1	DEAD-box helicase 3 X-linked (DDX3X), transcript variant X1, mRNA
XM-040732026.1	1,40386835559458	6,05688129725817	10,544477806698	0,00117548061511354	0,0524101340777547	XM_040732026.1	ubiquinol-cytochrome-c reductase complex assembly factor 2 (LOC101829482), mRNA
XM-040730881.1	3,20487533483132	4,2024284213479	10,534854659192	0,00118159978467481	0,0526259479856302	XM_040730881.1	NLR family CARD domain containing 4 (Nlrc4), transcript variant X1, mRNA
XM-007961633.2	1,25109423985437	6,73817441584592	10,5186358728224	0,00119201308550266	0,0530323400083147	XM_007961633.2	cathepsin B (CTSB), transcript variant X1, mRNA
XM-007966173.2	1,37283385608242	4,8753974675248	10,5082376356849	0,00119872064122097	0,0532731647388407	XM_007966173.2	fibronectin 1 (FN1), transcript variant X5, mRNA
XM-013120867.3	2,69012823423376	3,52228615438976	10,4804776132738	0,00121681000162881	0,0539985158591342	XM_013120867.3	G protein-coupled receptor 34 (Gpr34), transcript variant X1, mRNA
XM-005064110.4	-2,26034249925582	3,90533106815905	10,4791450567349	0,00121766633580241	0,0539985158591342	XM_005064110.4	cyclin D1 (Ccnd1), mRNA
XM-005076451.4	1,43755266003082	10,3165100694293	10,4702450856481	0,0012235274080373	0,0542000252130884	XM_005076451.4	ribosomal protein L17 (Rpl17), mRNA
XM-040732200.1	-1,41210484043886	6,2849946484963	10,4673194846237	0,00122546119753134	0,0542005896832035	XM_040732200.1	inorganic pyrophosphatase 1 (Ppa1), mRNA
XM-005086309.4	2,16618670877838	5,02289941554035	10,4662418944969	0,00122617425206091	0,0542005896832035	XM_005086309.4	trafficking protein particle complex subunit 6A (Trappc6a), transcript variant X3, mRNA
XM-007986148.2	2,71191965462401	3,89817474100719	10,4521008336989	0,00123559827516825	0,0545585577446342	XM_007986148.2	protein S (PROS1), transcript variant X1, mRNA
XM-040747265.1	-1,81901887016688	3,62126771815998	10,4293408959479	0,00125087519115469	0,055055900258384	XM_040747265.1	E3 ubiquitin-protein ligase RNF19B (LOC121140854), mRNA
XM-037996557.1	-1,81901887016688	3,62126771815998	10,4293408959479	0,00125087519115469	0,055055900258384	XM_037996557.1	ring finger protein 19B (RNF19B), transcript variant X1, mRNA
XM-037996559.1	-1,81901887016688	3,62126771815998	10,4293408959479	0,00125087519115469	0,055055900258384	XM_037996559.1	ring finger protein 19B (RNF19B), transcript variant X2, mRNA
XM-008019876.2	-1,50053208610623	4,18997512071787	10,4209849038094	0,00125653177181116	0,0552457820569922	XM_008019876.2	tripartite motif containing 22 (TRIM22), transcript variant X2, mRNA
XM-040739543.1	-2,40344281548253	3,17600811744222	10,4080273721927	0,00126535462827622	0,0555743212566184	XM_040739543.1	tetratricopeptide repeat and ankyrin repeat containing 1 (Trank1), transcript variant X1, mRNA
XM-007965776.2	-2,41822426081014	3,30148394803074	10,403037367348	0,00126876905746883	0,0556648752899944	XM_007965776.2	spermatogenesis associated serine rich 2 like (SPATS2L), transcript variant X2, mRNA
XR-005871036.1	-1,25938850774446	5,9548917428974	10,3924942385909	0,00127600827260145	0,0559228630909133	XR_005871036.1	uncharacterized LOC121134030 (LOC121134030), transcript variant X1, ncRNA
XM-005087110.3	-3,23755144131821	3,73562132534994	10,3855808711428	0,00128077026706997	0,0560718497880113	XM_005087110.3	interleukin 6 (Il6), mRNA
XM-040752212.1	-1,28722300417194	5,65153487031727	10,3747286030203	0,00128828831451876	0,056341051017418	XM_040752212.1	pleckstrin homology domain containing O1 (Plekho1), mRNA
XM-007971810.2	-2,40822763103526	3,19496661287952	10,3715432947654	0,00129053531271055	0,0563794052271523	XM_007971810.2	tetratricopeptide repeat and ankyrin repeat containing 1 (TRANK1), transcript variant X1, mRNA
XR-005880700.1	1,30891560087076	5,04787629315228	10,3376849243553	0,00131435763155604	0,0573592360672594	XR_005880700.1	decaprenyl diphosphate synthase subunit 1 (Pdss1), transcript variant X2, misc_RNA
XM-007965827.2	-2,08436268052967	3,4642540171847	10,3326136132	0,00131796389126917	0,0574364127297749	XM_007965827.2	CASP8 and FADD like apoptosis regulator (CFLAR), transcript variant X9, mRNA
XM-007984455.2	1,26181253054312	6,46626968865695	10,3312750108868	0,00131891745509774	0,0574364127297749	XM_007984455.2	ribosomal protein L29 (RPL29), transcript variant X2, mRNA
XM-037990881.1	-2,39167577494937	3,17021352039091	10,3276844221205	0,00132147869109774	0,0574871168866231	XM_037990881.1	uncharacterized LOC103225235 (LOC103225235), mRNA
XM-005082676.4	1,3092555402	5,06954418253293	10,3198793314998	0,0013270461519948	0,0576683530021563	XM_005082676.4	decaprenyl diphosphate synthase subunit 1 (Pdss1), transcript variant X1, mRNA
XM-040739969.1	1,25774640526978	7,66314846536436	10,3042651597345	0,00133829642141795	0,0580591345035329	XM_040739969.1	60S ribosomal protein L14-like (LOC101842433), mRNA
XM-008020491.2	-2,37573463581135	3,15026162641885	10,3035018123271	0,00133886031744594	0,0580591345035329	XM_008020491.2	60S ribosomal protein L37a-like (LOC103248222), mRNA
XM-040743383.1	1,27434277683427	8,21328552354156	10,2985770846313	0,00134242832284568	0,0580992347404015	XM_040743383.1	60S ribosomal protein L12-like (LOC101823390), mRNA
XM-013121986.3	1,44007202418319	10,6518083909608	10,29828823976	0,00134260861269219	0,0580992347404015	XM_013121986.3	ribosomal protein L35 (Rpl35), mRNA
XM-005078248.4	-1,37936461586734	9,57933199729987	10,2724830865972	0,00136146541444448	0,0588527445059704	XM_005078248.4	myeloid cell nuclear differentiation antigen (Mnda), mRNA
XM-040751673.1	-2,11975755727204	3,94407315244573	10,2705597343663	0,00136288157641459	0,0588527445059704	XM_040751673.1	protein kinase N2 (Pkn2), transcript variant X2, mRNA
XM-040735265.1	1,48091718171217	11,2704481852632	10,2649475028463	0,00136702238998299	0,0589207116659261	XM_040735265.1	ribosomal protein L13 (Rpl13), mRNA
XM-040751519.1	1,24156952607138	7,26207053615692	10,2645862277165	0,00136731902026485	0,0589207116659261	XM_040751519.1	60S ribosomal protein L36-like (LOC121142252), mRNA
XM-040750603.1	-2,46025356370732	4,9852963511482	10,2548949409476	0,00137447124624416	0,0591669615028094	XM_040750603.1	chromosome unknown C3orf38 homolog (CUNH3orf38), mRNA
XM-021232223.2	4,56440459047406	3,04022759329557	10,2423874607807	0,00138381151868463	0,0595067872815345	XM_021232223.2	unc-13 homolog B (Unc13b), transcript variant X2, mRNA
XM-040741419.1	1,40397313660928	9,74124863082484	10,2398202665073	0,00138571856680169	0,0595265930893424	XM_040741419.1	ribosomal protein L7 (Rpl7), mRNA
XM-005066562.4	1,42255238206678	5,08459952317619	10,2363073137058	0,00138835297168587	0,0595775702229286	XM_005066562.4	ADAM metallopeptidase domain 9 (Adam9), mRNA
XM-007975089.2	1,34038996531746	5,00025734970849	10,2309353877875	0,00139242125667384	0,0596899083082275	XM_007975089.2	coiled-coil-helix-coiled-coil-helix domain containing 10 (CHCHD10), transcript variant X2, mRNA
XM-040751672.1	-2,12012823337494	3,9834820511702	10,2250430154173	0,0013968344641785	0,0598167832511321	XM_040751672.1	protein kinase N2 (Pkn2), transcript variant X1, mRNA
XM-040733384.1	-4,49193410282201	4,44010782099052	10,4433024974255	0,00140215093205259	0,0599197484010357	XM_040733384.1	divergent protein kinase domain 1A (Dipk1a), transcript variant X1, mRNA
XM-040743238.1	-4,54876717368807	5,61207296747285	10,8577741502817	0,00140215094185594	0,0599197484010357	XM_040743238.1	tetraspanin 13 (Tspan13), mRNA
XM-005065840.4	-1,27806496333252	6,66624119067559	10,19932911561	0,00141639302818766	0,0604655832873515	XM_005065840.4	TNF alpha induced protein 3 (Tnfaip3), transcript variant X1, mRNA
XM-040750291.1	1,57504711182594	5,78923592750651	10,1936156956999	0,0014207763162768	0,0605898525841855	XM_040750291.1	NADH:ubiquinone oxidoreductase core subunit V1 (Ndufv1), mRNA
XM-005074523.4	-1,82571329744595	5,00612129299345	10,1829012396734	0,00142903343977936	0,0608788955975571	XM_005074523.4	opioid growth factor receptor (Ogfr), transcript variant X1, mRNA
XM-013116691.3	-1,82565992275841	5,01339363862827	10,176826024103	0,00143373689956932	0,0610119144672674	XM_013116691.3	opioid growth factor receptor (Ogfr), transcript variant X2, mRNA
XM-005082566.4	-1,26946996694158	5,64376955621285	10,1741902073057	0,00143578243608526	0,0610119144672674	XM_005082566.4	elastin microfibril interfacer 2 (Emilin2), transcript variant X1, mRNA
XM-007984454.2	1,25191487916627	6,4808123808199	10,1718147259199	0,00143765911815053	0,0610119144672674	XM_007984454.2	ribosomal protein L29 (RPL29), transcript variant X3, mRNA
XM-005077937.4	-1,25882045387381	6,66660882666384	10,1712263334101	0,00143808609416687	0,0610119144672674	XM_005077937.4	cyclin L1 (Ccnl1), transcript variant X1, mRNA
XM-005074067.4	-2,25442752997759	4,08616869125018	10,1637258400732	0,00144393256147175	0,061196865810759	XM_005074067.4	tripartite motif containing 21 (Trim21), transcript variant X1, mRNA
XM-005080401.4	-1,71707163270521	4,52237488096318	10,1477633538988	0,00145645524362615	0,0614487379145787	XM_005080401.4	serpin family E member 1 (Serpine1), mRNA
XM-008001479.2	-3,16680092828275	3,01924837806667	10,1448960275453	0,00145874725663805	0,0614487379145787	XM_008001479.2	zinc fingers and homeoboxes 1 (ZHX1), transcript variant X4, mRNA
XM-008015935.2	-3,16682592836676	3,02154483700382	10,1437538564715	0,00145964893325933	0,0614487379145787	XM_008015935.2	PML nuclear body scaffold (PML), transcript variant X3, mRNA
XM-008015936.2	-3,16682592836676	3,02154483700382	10,1437538564715	0,00145964893325933	0,0614487379145787	XM_008015936.2	PML nuclear body scaffold (PML), transcript variant X4, mRNA
XM-008015937.2	-3,16682592836676	3,02154483700382	10,1437538564715	0,00145964893325933	0,0614487379145787	XM_008015937.2	PML nuclear body scaffold (PML), transcript variant X5, mRNA
XM-038005594.1	-3,16686012399783	3,02237268748023	10,1410055496925	0,00146182087377281	0,0614487379145787	XM_038005594.1	butyrophilin subfamily 2 member A1 (LOC103221986), transcript variant X2, mRNA
XM-038005596.1	-3,16686012399783	3,02237268748023	10,1410055496925	0,00146182087377281	0,0614487379145787	XM_038005596.1	butyrophilin subfamily 2 member A1 (LOC103221986), transcript variant X4, mRNA
XM-038005597.1	-3,16686012399783	3,02237268748023	10,1410055496925	0,00146182087377281	0,0614487379145787	XM_038005597.1	butyrophilin subfamily 2 member A1 (LOC103221986), transcript variant X5, mRNA
XM-005063997.4	1,33240756587024	5,95934494787384	10,135023250151	0,00146652885546365	0,0615837367233628	XM_005063997.4	ribonuclease H2 subunit C (Rnaseh2c), mRNA
XM-013114691.3	-4,50035953316056	3,36081327180258	10,1282720066792	0,0014719049764667	0,0617464887834192	XM_013114691.3	engulfment and cell motility 1 (Elmo1), transcript variant X5, mRNA
XM-007991756.2	-2,08636619193861	3,45564865184379	10,1184424830382	0,00147977632334985	0,0619524218916433	XM_007991756.2	TSPY like 2 (TSPYL2), transcript variant X1, mRNA
XM-005074383.4	-2,13861982157384	5,03096952188683	10,1183429043554	0,00147982481761926	0,0619524218916433	XM_005074383.4	Kruppel like factor 3 (Klf3), transcript variant X1, mRNA
XM-007980414.2	-1,60271348372315	3,89184178999547	10,115954513891	0,00148176985158729	0,0619708076243617	XM_007980414.2	spen family transcriptional repressor (SPEN), transcript variant X2, mRNA
XM-040738935.1	-1,35431479388102	8,72571182145426	10,1094802252628	0,00148693890730223	0,062123854672293	XM_040738935.1	uncharacterized LOC106021785 (LOC106021785), mRNA
XM-005081963.4	-1,45290674095885	5,86753815698935	10,0902297931614	0,00150251087389286	0,0627107809262807	XM_005081963.4	dual adaptor of phosphotyrosine and 3-phosphoinositides 1 (Dapp1), transcript variant X1, mRNA
XM-037985771.1	-2,40142876176974	3,26369632376662	10,0883375082461	0,00150408204473554	0,062712754191491	XM_037985771.1	DENN domain containing 1B (DENND1B), transcript variant X7, mRNA
XR-005878322.1	-1,42042045451998	10,7240881461845	10,0838688963961	0,00150769253586567	0,0627338923666113	XR_005878322.1	uncharacterized LOC121141414 (LOC121141414), ncRNA
XM-005073103.4	1,27958797143254	7,56033523190256	10,0833516755688	0,00150811466522762	0,0627338923666113	XM_005073103.4	cytochrome c oxidase subunit 4 isoform 1, mitochondrial (LOC101839655), transcript variant X1, mRNA
XM-005073463.4	-1,25807751763389	5,36663044292872	10,0820764912306	0,00150916223465957	0,0627338923666113	XM_005073463.4	regulator of G protein signaling 1 (Rgs1), mRNA
XM-040730103.1	2,07484883948239	3,99768223413802	10,0751695769865	0,0015148338035604	0,0628984092985507	XM_040730103.1	beta-secretase 1 (Bace1), mRNA
XM-040738198.1	-1,61281966904851	3,8026520326901	10,0735402096638	0,00151617675562322	0,0628984092985507	XM_040738198.1	solute carrier family 8 member A1 (Slc8a1), transcript variant X4, mRNA
XM-008002888.2	-3,16690033979768	3,00204355079771	10,071007914207	0,00151825640452255	0,0629212545974991	XM_008002888.2	leucine rich repeat kinase 2 (LRRK2), transcript variant X3, mRNA
XM-005073364.4	-1,59315893086918	5,24471353108726	10,0579269997462	0,00152901330203378	0,0632511505766745	XM_005073364.4	zinc finger BED-type containing 6 (Zbed6), mRNA
XM-008002407.2	4,56439762047164	2,94178975487332	10,0553347442921	0,00153120208601551	0,0632511505766745	XM_008002407.2	signal transducing adaptor molecule (STAM), transcript variant X3, mRNA
XM-037983379.1	4,56439762047164	2,94178975487332	10,0553347442921	0,00153120208601551	0,0632511505766745	XM_037983379.1	signal transducing adaptor molecule (STAM), transcript variant X2, mRNA
XM-038005348.1	2,03831992690709	3,45463249758936	10,0539213315949	0,00153236452081123	0,0632511505766745	XM_038005348.1	uncharacterized LOC103248236 (LOC103248236), transcript variant X1, mRNA
XM-007987841.2	-3,16681312268958	2,97240224490843	10,0403306373072	0,00154368416002778	0,0635168721473347	XM_007987841.2	tryptophanyl-tRNA synthetase 1 (WARS1), transcript variant X2, mRNA
XM-007977837.2	-3,16677421490543	2,96753349514873	10,0387858420456	0,00154497579810663	0,0635168721473347	XM_007977837.2	myocyte enhancer factor 2C (MEF2C), transcript variant X1, mRNA
XM-007977915.2	-3,16677421490543	2,96753349514873	10,0387858420456	0,00154497579810663	0,0635168721473347	XM_007977915.2	myocyte enhancer factor 2C (MEF2C), transcript variant X8, mRNA
XM-007977942.2	-3,16677421490543	2,96753349514873	10,0387858420456	0,00154497579810663	0,0635168721473347	XM_007977942.2	myocyte enhancer factor 2C (MEF2C), transcript variant X14, mRNA
XM-007990053.2	-1,45159627515153	4,39860468324745	10,0292161481154	0,00155299844091708	0,0637829788812978	XM_007990053.2	NLR family pyrin domain containing 3 (NLRP3), transcript variant X1, mRNA
XM-008001394.2	1,22973703541819	6,64543653417572	10,0263129533361	0,00155544162188294	0,063819630174824	XM_008001394.2	40S ribosomal protein S17 (LOC103237317), mRNA
XM-005085567.4	1,66971489315106	5,13744187859273	10,0201979623488	0,00156056807373718	0,0639661931658427	XM_005085567.4	matrix metallopeptidase 14 (Mmp14), mRNA
XM-008007721.2	-1,27944554929858	8,64200536077548	9,99701344699254	0,00158031767586967	0,0646485275439272	XM_008007721.2	superoxide dismutase 2 (SOD2), transcript variant X2, mRNA
XM-007961461.2	1,36897130786326	4,98841002630865	9,99696786779096	0,00158035668624865	0,0646485275439272	XM_007961461.2	DAB adaptor protein 2 (DAB2), transcript variant X2, mRNA
XR-001197776.3	-4,46826153007148	3,38359403363884	9,98977047243858	0,00158651268118028	0,0648359050333785	XR_001197776.3	uncharacterized LOC106023145 (LOC106023145), ncRNA
XM-007960371.2	1,57731092290152	4,28222962599581	9,9838617527458	0,00159161454551216	0,0649798743962915	XM_007960371.2	esterase D (ESD), transcript variant X1, mRNA
XM-008020544.2	-1,93709325509544	3,41593752283583	9,97003160839332	0,00160358248128514	0,0654035974750521	XM_008020544.2	mediator complex subunit 17 (MED17), transcript variant X1, mRNA
XM-005078784.4	1,41678526896474	5,66132010084915	9,9588808978254	0,00161326506691505	0,0657333636621338	XM_005078784.4	histidine triad nucleotide binding protein 2 (Hint2), mRNA
XM-005077354.4	-1,37015082664196	6,30752188635271	9,95265590227675	0,00161871478771403	0,0658901777040508	XM_005077354.4	RAB20, member RAS oncogene family (Rab20), mRNA
XM-007974412.2	3,11410306099776	3,16587348668825	9,93732452405314	0,0016322497996488	0,0663754703606194	XM_007974412.2	oxysterol binding protein like 1A (OSBPL1A), transcript variant X1, mRNA
XM-005070741.4	1,33593186938202	5,00977262895455	9,93386926634971	0,00163527508521411	0,0664328485506576	XM_005070741.4	coiled-coil-helix-coiled-coil-helix domain containing 10 (Chchd10), mRNA
XM-005067395.4	-2,39326553614734	3,93410650192413	9,92539899354132	0,00164279763767115	0,0666726343028411	XM_005067395.4	solute carrier family 43 member 2 (Slc43a2), transcript variant X1, mRNA
XM-040746330.1	-4,47691661719917	3,05759868269548	9,91660055450575	0,00165067227158205	0,0669262226526266	XM_040746330.1	ring finger protein 24 (Rnf24), transcript variant X2, mRNA
XM-037986943.1	1,21656618519144	6,61480411545895	9,91021366234183	0,00165640549541368	0,0670925741661015	XM_037986943.1	peptidyl-prolyl cis-trans isomerase A (LOC119620106), mRNA
XM-005075300.4	-4,47689951766569	3,02485825502093	9,88497211996764	0,00167920769682038	0,0679492963099795	XM_005075300.4	fibroblast growth factor 9 (Fgf9), mRNA
XM-021226085.2	-1,63119544881686	7,62073156784061	9,88156250424931	0,00168229357332393	0,0680072960933199	XM_021226085.2	SAM domain, SH3 domain and nuclear localization signals 1 (Samsn1), transcript variant X1, mRNA
XM-040757576.1	1,36955428882853	5,11944872734986	9,87606937875514	0,00168733060782081	0,0680735982258114	XM_040757576.1	DAB adaptor protein 2 (Dab2), transcript variant X2, mRNA
XM-040734127.1	1,47566854022544	4,57128631730482	9,87484272181628	0,00168845293424785	0,0680735982258114	XM_040734127.1	transmembrane protein 238 (Tmem238), mRNA
XM-038009081.1	-1,31849601335241	5,17781514752112	9,87437343858525	0,00168889616282054	0,0680735982258114	XM_038009081.1	DNA damage inducible transcript 4 (DDIT4), transcript variant X2, mRNA
XM-008001042.2	-1,59074703553668	3,98190595436786	9,86126637700022	0,00170093894787383	0,0684919183188372	XM_008001042.2	nibrin (NBN), transcript variant X1, mRNA
XM-005085103.4	-1,43982382560167	4,77466154014037	9,85140321421035	0,00171002422920349	0,0687904468273814	XM_005085103.4	GRIP1 associated protein 1 (Gripap1), transcript variant X1, mRNA
XM-013126252.3	-2,66679719663581	3,93085870947811	9,84793737665319	0,00171324395036605	0,068828181648449	XM_013126252.3	myocyte enhancer factor 2C (Mef2c), transcript variant X5, mRNA
XM-040742498.1	-3,14778375000599	5,9176303918631	9,84679303009757	0,001714307248309	0,068828181648449	XM_040742498.1	tryptophanyl-tRNA synthetase 1 (Wars1), transcript variant X1, mRNA
XM-037986407.1	4,56437611758762	2,86705687676793	9,84256200701934	0,00171828930670668	0,0689208185564329	XM_037986407.1	ATPase inhibitor, mitochondrial-like (LOC103231709), mRNA
XM-040751781.1	1,57047853515649	5,23513453642602	9,83631363248081	0,00172407216000195	0,0690854348593574	XM_040751781.1	hydroxyacyl-CoA dehydrogenase (Hadh), mRNA
XM-040734776.1	-1,26848561063327	7,59782814327101	9,8250353311551	0,00173464825957024	0,0694416146168229	XM_040734776.1	baculoviral IAP repeat-containing protein 3 (LOC110339912), transcript variant X1, mRNA
XM-005086844.4	-3,13507253746263	5,61075953636794	9,80446516163661	0,00175411087045326	0,0701525020911207	XM_005086844.4	complement C4A (Rodgers blood group) (C4a), transcript variant X2, mRNA
XM-007972934.2	1,72024309579642	3,81225378974544	9,79957663026772	0,00175879934230089	0,0702717177997169	XM_007972934.2	cutA divalent cation tolerance homolog (CUTA), transcript variant X2, mRNA
XM-007977586.2	3,1237408882953	3,33268698670598	9,79539552969863	0,00176279236640296	0,0703629430209323	XM_007977586.2	RAS p21 protein activator 1 (RASA1), transcript variant X3, mRNA
XM-037983203.1	1,54074437150442	4,25113846143087	9,78062939281126	0,0017769679780312	0,0708600418603858	XM_037983203.1	40S ribosomal protein S14-like (LOC103246473), mRNA
XM-005072043.4	1,52914831790245	12,1785341541469	9,77068107278431	0,00178654818308375	0,0711731049162107	XM_005072043.4	ribosomal protein S8 (Rps8), mRNA
XM-040756350.1	2,20569546541026	4,28731283074837	9,76697542384668	0,0017901433132912	0,0712473576130297	XM_040756350.1	PITH domain containing 1 (Pithd1), transcript variant X1, mRNA
XM-040750371.1	2,38900666297181	4,19461262497802	9,76376044492283	0,00179326834956364	0,0712680787508141	XM_040750371.1	nitrilase family member 2 (Nit2), mRNA
XM-040753619.1	-1,58848364961738	3,88506860083478	9,76289939095598	0,00179412751405349	0,0712680787508141	XM_040753619.1	ankyrin repeat domain 44 (Ankrd44), transcript variant X9, mRNA
XM-005082188.3	1,24899571696161	7,5497674737985	9,75394510601824	0,00180284335720353	0,0715452388418484	XM_005082188.3	COP9 signalosome subunit 9 (Cops9), mRNA
XM-005083767.4	1,39109605987079	4,83330579331818	9,74817901450408	0,00180849241836709	0,071700277931658	XM_005083767.4	transmembrane protein 141 (Tmem141), mRNA
XM-007969566.2	-4,47684822028103	2,9438912578726	9,73345706748113	0,00182304374869972	0,0721962720828809	XM_007969566.2	TLE family member 4, transcriptional corepressor (LOC103219631), transcript variant X5, mRNA
XM-013122095.3	-4,47684426643687	2,94510597852369	9,73196304544521	0,00182451152932219	0,0721962720828809	XM_013122095.3	cyclin dependent kinase inhibitor 1C (Cdkn1c), transcript variant X4, mRNA
NM-001281681.1	-1,25422460218891	5,28036335305632	9,72424594618158	0,00183216099539921	0,0723914420623819	NM_001281681.1	galectin 3 binding protein (Lgals3bp), mRNA
XM-005074331.3	1,68466765345151	4,54150231641526	9,72341165560212	0,00183296193786606	0,0723914420623819	XM_005074331.3	phosphoglucomutase 1 (Pgm1), transcript variant X2, mRNA
XR-005238619.1	-2,17269825398678	3,26722601624125	9,71982461445559	0,00183656958762113	0,0724643799035209	XR_005238619.1	uncharacterized LOC103231855 (LOC103231855), transcript variant X1, ncRNA
XM-040754632.1	-2,21121958611977	3,30394181507661	9,7056238840856	0,00185077890517288	0,0729550807323557	XM_040754632.1	carboxypeptidase A3 (Cpa3), mRNA
XM-038007976.1	3,10788904333976	3,28540315687961	9,70155491038215	0,00185487085005749	0,0729905742216829	XM_038007976.1	protein arginine methyltransferase 7 (PRMT7), transcript variant X4, mRNA
XM-037999323.1	-1,84873497280179	3,59284753734474	9,70120157887626	0,00185522660889559	0,0729905742216829	XM_037999323.1	formin binding protein 4 (FNBP4), transcript variant X1, mRNA
XM-005076991.4	-1,31163338877458	5,59639712853702	9,6557480745779	0,00190153739577952	0,0747411350988678	XM_005076991.4	WD repeat and SOCS box containing 1 (Wsb1), transcript variant X1, mRNA
XM-021225188.2	-1,5873328799313	4,95180879680741	9,65222502367506	0,00190517837079035	0,0748127915010833	XM_021225188.2	CD274 molecule (Cd274), transcript variant X2, mRNA
XM-005082429.4	-1,59745465652209	4,87806474011275	9,64408625465507	0,0019136166188791	0,0750503813958816	XM_005082429.4	H2.0 like homeobox (Hlx), mRNA
XM-013119095.3	-2,05972530566711	4,52793962111118	9,64287449495172	0,00191487620503185	0,0750503813958816	XM_013119095.3	hypoxia inducible lipid droplet associated (Hilpda), mRNA
XR-005880071.1	-4,47686848529349	2,89766387314766	9,63449080662383	0,00192366214603334	0,0752937495242887	XR_005880071.1	uncharacterized LOC106020897 (LOC106020897), transcript variant X4, ncRNA
XM-007997826.2	-4,47684743247754	2,89541037319746	9,6334546768441	0,00192474484240643	0,0752937495242887	XM_007997826.2	zinc finger protein 577 (ZNF577), mRNA
XM-008004775.2	-2,60529848236704	3,14203621181891	9,62953741687886	0,00192883254900542	0,0753819998947958	XM_008004775.2	TRAF-type zinc finger domain containing 1 (TRAFD1), transcript variant X3, mRNA
XM-005073792.4	-4,4769026838276	2,89842961931488	9,62316769156392	0,00193552773984635	0,0755718909657464	XM_005073792.4	potassium inwardly rectifying channel subfamily J member 15 (Kcnj15), transcript variant X3, mRNA
XM-038003692.1	-4,47682716776069	2,89282152291297	9,62131361490309	0,00193747770399859	0,0755763222300036	XM_038003692.1	ataxin 7 (ATXN7), transcript variant X4, mRNA
XM-040749060.1	-4,47680532776673	2,89091033659594	9,61300012699852	0,00194624566798699	0,0757914344860412	XM_040749060.1	NACHT, LRR and PYD domains-containing protein 1a-like (LOC106020915), transcript variant X6, mRNA
XM-040730941.1	-4,47678901732322	2,88842735534636	9,61253529595682	0,00194673709642357	0,0757914344860412	XM_040730941.1	5'-AMP-activated protein kinase subunit gamma-2-like (LOC121133827), mRNA
XM-005084929.4	-4,47683428756987	2,89339381951269	9,61084167002094	0,00194851742731348	0,0757914344860412	XM_005084929.4	RAB44, member RAS oncogene family (Rab44), mRNA
XM-005063481.3	1,26557453308287	6,01632379795016	9,60083159676813	0,00195910316685864	0,0760930110086294	XM_005063481.3	glutathione S-transferase omega-1 (LOC101843100), mRNA
XM-005078330.4	1,5549079075288	4,42561574290051	9,60001844891518	0,00195996869412065	0,0760930110086294	XM_005078330.4	bolA family member 3 (Bola3), mRNA
XM-008000045.2	-1,19718578676369	5,88257668823977	9,58413573507215	0,00197699028157011	0,0766815090079688	XM_008000045.2	toll like receptor 2 (TLR2), transcript variant X1, mRNA
XM-040740241.1	-2,37658470664886	4,29081250747427	9,57827427413625	0,00198326173033573	0,0768523257895539	XM_040740241.1	aquaporin 9 (Aqp9), transcript variant X2, mRNA
XR-005239954.1	1,99372045993555	3,3900982550055	9,57218122432037	0,00198987211413092	0,0770359427213828	XR_005239954.1	zinc finger CCCH-type containing 10 (ZC3H10), transcript variant X3, misc_RNA
XM-038003690.1	-4,47682716776069	2,86600073208247	9,55163662617038	0,00201222110905599	0,0777434570391922	XM_038003690.1	ataxin 7 (ATXN7), transcript variant X1, mRNA
XM-038003691.1	-4,47682716776069	2,86600073208247	9,55163662617038	0,00201222110905599	0,0777434570391922	XM_038003691.1	ataxin 7 (ATXN7), transcript variant X3, mRNA
XM-007969332.2	-4,47678901732322	2,86514997586775	9,54860769315839	0,00201553583178037	0,0777434570391922	XM_007969332.2	CD274 molecule (CD274), transcript variant X1, mRNA
XM-007974339.2	1,23208561266089	8,22236572002508	9,54844359965547	0,00201570404735543	0,0777434570391922	XM_007974339.2	60S ribosomal protein L32 (LOC103222559), mRNA
XM-040744793.1	1,46039414053951	11,6287429152356	9,53090375374478	0,00203497121445112	0,0783828333475534	XM_040744793.1	ribosomal protein L10 (Rpl10), mRNA
XM-005087042.4	1,39300046778952	10,5942656782642	9,52989165368374	0,00203609090099226	0,0783828333475534	XM_005087042.4	ribosomal protein S19 (Rps19), mRNA
XM-005084638.4	1,7126350130867	4,95073130920489	9,5264634189658	0,00203988820380922	0,0784556254685615	XM_005084638.4	adenosylhomocysteinase (Ahcy), mRNA
XM-005086672.4	-4,47675086789416	2,85721546853178	9,52449326041123	0,00204212391465503	0,0784682777402413	XM_005086672.4	serine protease 16 (Prss16), transcript variant X3, mRNA
XM-005086380.4	1,31885374394716	9,84769486950284	9,51879902439898	0,00204840371864308	0,0786361550683943	XM_005086380.4	NPC intracellular cholesterol transporter 2 (Npc2), mRNA
XM-007995024.2	-4,47685138633037	2,844994438473	9,49488972762351	0,00207525519490655	0,0795927092600086	XM_007995024.2	uncharacterized LOC103233794 (LOC103233794), mRNA
XM-008008443.2	-4,47684426643687	2,84444931424591	9,49098110894366	0,00207966963551744	0,0796531342341166	XM_008008443.2	cyclin dependent kinase inhibitor 1C (CDKN1C), transcript variant X1, mRNA
XM-040737602.1	-2,34726111663042	3,8459072900098	9,48820553434266	0,00208275541232032	0,0796531342341166	XM_040737602.1	ATP synthase subunit g, mitochondrial-like (LOC101828270), mRNA
XM-037986706.1	-4,47684822028103	2,84455831667394	9,48793720024509	0,00208311406000851	0,0796531342341166	XM_037986706.1	rubicon like autophagy enhancer (RUBCNL), transcript variant X2, mRNA
XM-008014042.2	-1,44091057365889	4,20839262594341	9,48310060049937	0,00208858324647626	0,0796531342341166	XM_008014042.2	chromodomain helicase DNA binding protein 1 (CHD1), transcript variant X1, mRNA
XM-013115006.3	-1,94831997421795	4,05233634369202	9,48197511421726	0,00208982642792077	0,0796531342341166	XM_013115006.3	vascular endothelial growth factor A (Vegfa), transcript variant X1, mRNA
XM-007978214.2	-4,47683428756987	2,84284003878901	9,4799256542149	0,00209220745094115	0,0796531342341166	XM_007978214.2	nexilin F-actin binding protein (NEXN), transcript variant X3, mRNA
XM-007997648.2	-4,47678901732322	2,8378863083781	9,47755354600694	0,00209490759836218	0,0796531342341166	XM_007997648.2	transcription factor Spi-B (LOC103235079), transcript variant X4, mRNA
XM-008004773.2	-2,61301569191389	3,2024492009964	9,47312171055833	0,00209994601581237	0,0796531342341166	XM_008004773.2	TRAF-type zinc finger domain containing 1 (TRAFD1), transcript variant X1, mRNA
XM-021234455.2	-1,29696907379619	7,07458279710014	9,46895345869291	0,00210467152821101	0,0796531342341166	XM_021234455.2	OTU deubiquitinase 1 (Otud1), mRNA
XM-008003311.2	-2,6021922979906	3,17016231500257	9,46794639263562	0,00210586372917451	0,0796531342341166	XM_008003311.2	nuclear receptor subfamily 4 group A member 1 (NR4A1), transcript variant X2, mRNA
XM-008003314.2	-2,6021922979906	3,17016231500257	9,46794639263562	0,00210586372917451	0,0796531342341166	XM_008003314.2	nuclear receptor subfamily 4 group A member 1 (NR4A1), transcript variant X1, mRNA
XM-008003315.2	-2,6021922979906	3,17016231500257	9,46794639263562	0,00210586372917451	0,0796531342341166	XM_008003315.2	nuclear receptor subfamily 4 group A member 1 (NR4A1), transcript variant X4, mRNA
XM-037997089.1	-2,6021922979906	3,17016231500257	9,46794639263562	0,00210586372917451	0,0796531342341166	XM_037997089.1	nuclear receptor subfamily 4 group A member 1 (NR4A1), transcript variant X5, mRNA
XM-037997090.1	-2,6021922979906	3,17016231500257	9,46794639263562	0,00210586372917451	0,0796531342341166	XM_037997090.1	nuclear receptor subfamily 4 group A member 1 (NR4A1), transcript variant X6, mRNA
XM-037997091.1	-2,6021922979906	3,17016231500257	9,46794639263562	0,00210586372917451	0,0796531342341166	XM_037997091.1	nuclear receptor subfamily 4 group A member 1 (NR4A1), transcript variant X7, mRNA
XM-040741420.1	-4,47672981679364	2,83123762516862	9,45222147863905	0,00212396427772912	0,080264005437453	XM_040741420.1	musculin (Msc), mRNA
XM-021234616.2	-1,91251121939151	5,87530221935201	9,44020159510575	0,00213783847799247	0,0807141898025911	XM_021234616.2	uridine phosphorylase 1 (Upp1), transcript variant X2, mRNA
XM-040747907.1	-1,39978767324689	7,63412035855625	9,43433738529192	0,00214466803498633	0,0808978218549886	XM_040747907.1	interferon regulatory factor 1 (Irf1), transcript variant X1, mRNA
XM-038009129.1	-2,29376326464023	3,12479325674054	9,42660514831178	0,00215375092129343	0,081166036322334	XM_038009129.1	histone H3.3A-like (LOC119627925), mRNA
XM-005076816.4	-1,92926921408366	5,02301502713762	9,42215045355974	0,0021589320361708	0,0812868527763374	XM_005076816.4	cAMP responsive element binding protein 5 (Creb5), transcript variant X1, mRNA
XM-005080651.4	-2,65762810774855	5,19619393925821	9,42015791724808	0,00216127330822742	0,0813006219867304	XM_005080651.4	TRAF-type zinc finger domain containing 1 (Trafd1), transcript variant X1, mRNA
XM-007990010.2	-1,23355478076409	5,19823920741929	9,39617886875438	0,00218969246350894	0,0822944419641856	XM_007990010.2	heterogeneous nuclear ribonucleoprotein U (HNRNPU), transcript variant X3, mRNA
XM-040747288.1	-1,57620852275279	4,20886468625408	9,36079597693163	0,00223221940770354	0,083816172705496	XM_040747288.1	signal transducing adaptor family member 1 (Stap1), mRNA
XM-005079325.4	1,38784106310174	4,85014137837184	9,35741514578244	0,00223633041322038	0,0838939886009646	XM_005079325.4	spermidine synthase (Srm), mRNA
XM-005082873.4	1,53494269654534	4,88420822544612	9,34331846075049	0,00225355460742248	0,0844631445894877	XM_005082873.4	neudesin neurotrophic factor (Nenf), mRNA
XM-021229693.2	-1,78624143145729	3,87842377996668	9,32960853305347	0,00227045188946598	0,0850190233004491	XM_021229693.2	ras homolog family member H (Rhoh), transcript variant X6, mRNA
XM-005066401.4	-1,28956850096631	7,05667114549786	9,32342648531044	0,00227808916088678	0,0852274574890671	XM_005066401.4	tubulin beta 2A class IIa (Tubb2a), mRNA
XM-038008007.1	1,47748669302627	4,27165147062549	9,3139166820431	0,0022899556037926	0,0855935903386712	XM_038008007.1	phospholipase A2 group XV (PLA2G15), transcript variant X7, mRNA
XM-040736595.1	1,4776632086021	4,28758510192454	9,30329550036434	0,00230322790898823	0,0860115591094309	XM_040736595.1	phospholipase A2 group XV (Pla2g15), transcript variant X3, mRNA
XM-038005349.1	1,97708983487639	3,49164063089402	9,301619384958	0,00230533920029705	0,0860123518674747	XM_038005349.1	uncharacterized LOC103248236 (LOC103248236), transcript variant X2, mRNA
XM-040743385.1	1,33517063211528	4,64440222758257	9,29073762707452	0,00231902268255903	0,0864445112820214	XM_040743385.1	coiled-coil-helix-coiled-coil-helix domain-containing protein 5 (LOC121139500), mRNA
XM-008007978.2	-2,28940241542955	3,15207392856752	9,28511606665011	0,00232614941425837	0,0865533696609175	XM_008007978.2	AT-rich interaction domain 5A (ARID5A), transcript variant X2, mRNA
XM-038004156.1	-2,28940241542955	3,15207392856752	9,28511606665011	0,00232614941425837	0,0865533696609175	XM_038004156.1	AT-rich interaction domain 5A (ARID5A), transcript variant X5, mRNA
XM-021224172.2	-2,33911582024841	3,30057146517287	9,27744481761672	0,00233588324187224	0,0867050123255596	XM_021224172.2	GRB2 binding adaptor protein, transmembrane (Gapt), mRNA
XM-005072659.4	1,21286538335922	5,62921471268041	9,27714757310151	0,00233624876279886	0,0867050123255596	XM_005072659.4	syndecan 2 (Sdc2), transcript variant X1, mRNA
XR-005237690.1	-1,88838586199096	3,46558062354497	9,27692757751016	0,00233654554149261	0,0867050123255596	XR_005237690.1	apolipoprotein B receptor (APOBR), transcript variant X6, misc_RNA
XM-008005767.2	-1,55253341058899	4,11120364244921	9,26779910907105	0,00234819067748401	0,0870586404959456	XM_008005767.2	solute carrier family 2 member 6 (SLC2A6), transcript variant X2, mRNA
XM-038005350.1	1,97194856618569	3,45302011796278	9,24648269925776	0,00237561386321331	0,0879365313367127	XM_038005350.1	uncharacterized LOC103248236 (LOC103248236), transcript variant X3, mRNA
XR-005242750.1	1,97186951493264	3,43422041058418	9,24579741173001	0,00237650084751029	0,0879365313367127	XR_005242750.1	uncharacterized LOC103248236 (LOC103248236), transcript variant X7, misc_RNA
XM-005087346.4	-1,55060176636091	5,61187897846076	9,24439071942145	0,0023782800616665	0,0879365313367127	XM_005087346.4	NUAK family kinase 2 (Nuak2), transcript variant X1, mRNA
XM-005077187.4	4,37531528336451	4,58227991045559	9,39588470548289	0,00239082028742625	0,0882723968525628	XM_005077187.4	deoxythymidylate kinase (Dtymk), transcript variant X1, mRNA
XM-008013123.2	-1,22351860141503	5,21135530407777	9,23413023876575	0,0023916536459215	0,0882723968525628	XM_008013123.2	galectin-3-binding protein (LOC103243670), transcript variant X2, mRNA
XM-005065572.4	1,68921935481838	5,82243830949484	9,22733773754212	0,00240047776897891	0,0884451897907366	XM_005065572.4	SREK1 interacting protein 1 (Srek1ip1), mRNA
XM-013121679.3	-1,64473085543706	4,58400428903202	9,22679554511723	0,00240118697560073	0,0884451897907366	XM_013121679.3	serine/arginine repetitive matrix 2 (Srrm2), transcript variant X7, mRNA
XM-040742688.1	-1,22773603871503	6,44065768802804	9,223993956645	0,00240485494186418	0,0884451897907366	XM_040742688.1	activator of HSP90 ATPase activity 1 (Ahsa1), mRNA
XM-005085868.4	2,15821260687671	4,28546506320728	9,22393513180212	0,00240493201894963	0,0884451897907366	XM_005085868.4	3-hydroxyisobutyrate dehydrogenase (Hibadh), mRNA
XM-013124690.3	1,24020369534517	5,46899267634578	9,21276714988026	0,00241961074645604	0,088905572365094	XM_013124690.3	cathepsin C (Ctsc), transcript variant X2, mRNA
XM-008011959.2	-2,30490350082149	3,19611203287959	9,21016724439821	0,00242308404961251	0,0889537715376481	XM_008011959.2	potassium inwardly rectifying channel subfamily J member 2 (KCNJ2), transcript variant X1, mRNA
XM-008004774.2	-2,30940546475999	3,21306160751897	9,20580115019271	0,00242885572320219	0,0890861850061852	XM_008004774.2	TRAF-type zinc finger domain containing 1 (TRAFD1), transcript variant X2, mRNA
XM-005083322.4	1,25740546150781	8,07781286291788	9,19907352936589	0,00243773327791056	0,0893321795065479	XM_005083322.4	ATP synthase F1 subunit delta (Atp5f1d), mRNA
XM-021231947.2	1,2439263564874	6,8076085243655	9,19735457877288	0,00244003517586796	0,0893369818438562	XM_021231947.2	SLAM family member 9 (Slamf9), transcript variant X1, mRNA
XM-021235099.2	-1,4694178523055	6,75878865094568	9,19028442478801	0,00244943758426885	0,0896015154714807	XM_021235099.2	cytoskeleton associated protein 4 (Ckap4), mRNA
XR-005243411.1	-1,52785813982341	3,89707984316415	9,18068274388252	0,002462332718074	0,0899932312139424	XR_005243411.1	arginine and serine rich protein 1 (RSRP1), transcript variant X3, misc_RNA
XM-040745734.1	-1,85953032377196	4,3124651120111	9,17468374254906	0,0024703534655432	0,0902062610181891	XM_040745734.1	formin binding protein 4 (Fnbp4), transcript variant X1, mRNA
XM-005084148.4	1,33542226941618	6,27026639665624	9,16312478537172	0,0024859674763985	0,0906871335311615	XM_005084148.4	NADH:ubiquinone oxidoreductase subunit A3 (Ndufa3), mRNA
XM-040740500.1	-1,44197472471652	4,16549470007908	9,16169668328276	0,0024879297683445	0,0906871335311615	XM_040740500.1	basic proline-rich protein-like (LOC121137790), mRNA
XM-038004157.1	-2,28629688826412	3,17109625841326	9,15832593000854	0,00249252308767404	0,0907741616168583	XM_038004157.1	AT-rich interaction domain 5A (ARID5A), transcript variant X6, mRNA
XM-040755893.1	1,18668516405126	6,17175770157181	9,13828867452029	0,00251985631039311	0,0916884586574782	XM_040755893.1	peptidyl-prolyl cis-trans isomerase A (LOC121132789), mRNA
XM-005077908.4	-1,34615604681335	4,68276909852523	9,13391961818422	0,00252586622403316	0,0918259476304211	XM_005077908.4	siah E3 ubiquitin protein ligase 2 (Siah2), mRNA
XM-013119330.3	-1,22218358214206	6,52200091533689	9,12541400020862	0,00253761687461237	0,0921717098331181	XM_013119330.3	fructose-bisphosphatase 1 (Fbp1), mRNA
XM-007986467.2	-1,24099542285871	5,08647217328325	9,10058616655325	0,00257224500990622	0,0933470889706089	XM_007986467.2	bromodomain adjacent to zinc finger domain 1A (BAZ1A), transcript variant X2, mRNA
XM-005068869.4	-1,52661442361357	4,01812033521357	9,09844872851537	0,00257520064083075	0,0933720105481125	XM_005068869.4	TNFAIP3 interacting protein 2 (Tnip2), transcript variant X2, mRNA
XM-007986292.2	-1,79317751556148	3,51766088092468	9,09465705899622	0,00258057663921484	0,0934845690436695	XM_007986292.2	interferon regulatory factor 9 (IRF9), transcript variant X2, mRNA
XM-005067127.4	-2,35992506588529	4,37538570133315	9,08871603727762	0,00258890758977348	0,0937038821828918	XM_005067127.4	leucine rich repeat kinase 2 (Lrrk2), transcript variant X1, mRNA
XM-005084877.4	1,37325202707915	10,8290860860174	9,0686898411963	0,00261734485451866	0,0946499057978967	XM_005084877.4	ribosomal protein S10 (Rps10), mRNA
XM-040749952.1	-1,32747795299983	5,05648067709165	9,05852026071758	0,00263190694227735	0,0949614409558512	XM_040749952.1	platelet and endothelial cell adhesion molecule 1 (Pecam1), transcript variant X1, mRNA
XM-040754774.1	-2,02084353090741	4,08420064240479	9,05821923034484	0,00263233924724717	0,0949614409558512	XM_040754774.1	interleukin 4 receptor (Il4r), transcript variant X1, mRNA
XM-013125754.3	-1,35524279703681	6,41646234483317	9,05784117287375	0,00263288227178155	0,0949614409558512	XM_013125754.3	purine rich element binding protein B (Purb), mRNA
XM-007970407.2	-1,17176527290843	5,69762393565464	9,04533922374055	0,00265094932663256	0,0955293499465058	XM_007970407.2	pleckstrin (PLEK), transcript variant X1, mRNA
XM-007989284.2	-1,15679903833214	6,83460910043384	9,04250827390866	0,00265504753177746	0,0955933255251423	XM_007989284.2	glutamate-ammonia ligase (GLUL), transcript variant X1, mRNA
XM-005074650.4	1,5807904355152	5,04774438227955	9,03962906699615	0,00265917651964342	0,0956494593113846	XM_005074650.4	lectin, mannose binding 1 (Lman1), mRNA
XM-040728471.1	1,15920429760599	6,9504524162599	9,03503055551376	0,00266590357519885	0,0956494593113846	XM_040728471.1	40S ribosomal protein S15a-like (LOC121132971), mRNA
XM-007986694.2	1,15920429760599	6,9504524162599	9,03503055551376	0,00266590357519885	0,0956494593113846	XM_007986694.2	ribosomal protein S15a (RPS15A), transcript variant X2, mRNA
XM-007986699.2	1,15920429760599	6,9504524162599	9,03503055551376	0,00266590357519885	0,0956494593113846	XM_007986699.2	ribosomal protein S15a (RPS15A), transcript variant X3, mRNA
XM-005072888.4	-1,26394982988685	8,89417324017965	9,02580620591173	0,00267931159523768	0,0960467857829408	XM_005072888.4	phospholipase B domain containing 1 (Plbd1), mRNA
XM-007976599.2	-1,14983185248823	6,08596986158907	9,02296182208698	0,00268351998199426	0,0961139232541426	XM_007976599.2	myeloid cell nuclear differentiation antigen (MNDA), transcript variant X2, mRNA
XM-005065675.4	1,37697623747426	11,0935982203311	9,00941252836387	0,00270339231517712	0,0966819781732783	XM_005065675.4	ribosomal protein S23 (Rps23), mRNA
XM-005086745.4	-3,03358411614426	3,08556017893788	9,00897233425058	0,00270407884911047	0,0966819781732783	XM_005086745.4	DNA ligase 1 (Lig1), transcript variant X2, mRNA
XM-040737732.1	-3,0334240684827	3,07203938810722	8,99260223049037	0,00272833189727275	0,0974644466740153	XM_040737732.1	interleukin 1 receptor associated kinase 2 (Irak2), transcript variant X1, mRNA
XM-040739146.1	-1,41402156704061	5,14264801297555	8,98400457236619	0,00274114934701539	0,0978035950102552	XM_040739146.1	chondroitin sulfate N-acetylgalactosaminyltransferase 2 (Csgalnact2), transcript variant X1, mRNA
XM-037991337.1	-3,03358411614426	3,06773272642112	8,98308069563357	0,00274257887983463	0,0978035950102552	XM_037991337.1	DNA ligase 1 (LIG1), transcript variant X2, mRNA
XM-007976257.2	-3,03352886899663	3,06121666372395	8,98043256662515	0,00274654685922881	0,0978602968812495	XM_007976257.2	SCO2, cytochrome c oxidase assembly protein (SCO2), transcript variant X2, mRNA
XM-040752675.1	-1,31374302215534	5,29272234653328	8,9731146686573	0,00275754241445574	0,0981670787042363	XM_040752675.1	C-C motif chemokine ligand 20 (Ccl20), transcript variant X1, mRNA
XM-021230787.2	1,48247285532328	4,75587578314663	8,96731518778793	0,00276624139259619	0,0983916439321616	XM_021230787.2	phospholipase A2 group XV (Pla2g15), transcript variant X2, mRNA
XM-005064414.4	-1,38140365710954	9,09795844061614	8,96436481826287	0,00277070140662578	0,0984651770180229	XM_005064414.4	coronin 1A (Coro1a), transcript variant X1, mRNA
XM-007988190.2	-3,03351496008364	3,05522745985297	8,96056862595195	0,00277649771730012	0,0985860315444795	XM_007988190.2	Rho GTPase activating protein 17 (ARHGAP17), transcript variant X2, mRNA
XM-005079188.4	-1,35038805544483	4,06708399498451	8,94570842045917	0,00279911128371619	0,0993032988437694	XM_005079188.4	histone H3.3A-like (LOC101843077), mRNA
NM-001310577.1	1,45318894260634	4,25842074282162	8,94392045421289	0,00280183640099258	0,0993143612489643	NM_001310577.1	calumenin (Calu), mRNA
XM-007973854.2	-1,32951072397531	4,29834694129599	8,92668607266331	0,00282835371550653	0,100168021044957	XM_007973854.2	serpin family B member 1 (SERPINB1), transcript variant X3, mRNA
XM-013118624.3	1,2355344398062	8,83089309759221	8,92494459848391	0,00283099790106486	0,100175457113089	XM_013118624.3	ribosomal protein L5 (Rpl5), transcript variant X1, mRNA
XM-005081462.3	-1,25979697777711	4,80962964985087	8,91820630467839	0,00284147540183009	0,100459825783087	XM_005081462.3	zinc finger CCHC-type containing 2 (Zcchc2), transcript variant X9, mRNA
XM-040736861.1	-3,02840129787866	3,17667110143819	8,9157784008833	0,00284521313290371	0,100467279752478	XM_040736861.1	GTPase, IMAP family member 8 (Gimap8), transcript variant X1, mRNA
XM-005070277.4	4,38043886578904	3,00427747834651	8,9136441637701	0,00284855608998678	0,100467279752478	XM_005070277.4	transmembrane protein 37 (Tmem37), mRNA
XM-005065900.4	-3,04736523804745	3,2691304263953	8,91334013134908	0,00284901016866672	0,100467279752478	XM_005065900.4	interaction protein for cytohesin exchange factors 1 (Ipcef1), transcript variant X6, mRNA
XM-007998972.2	2,26211486368608	3,46813355266497	8,91108148387941	0,0028525658697628	0,100506543868449	XM_007998972.2	septin 11 (SEPTIN11), transcript variant X5, mRNA
XM-037986033.1	1,19886056180973	6,30961594549362	8,90428488687206	0,00286317724040974	0,10079412572676	XM_037986033.1	cytochrome c oxidase subunit 7C, mitochondrial (LOC119619672), mRNA
XR-005239810.1	-2,28018451971275	3,24077490356502	8,89580623530689	0,00287647101173843	0,101175565423993	XR_005239810.1	uncharacterized LOC119623751 (LOC119623751), ncRNA
XM-005063206.4	-3,05212762994501	4,03195957630303	8,89318137682517	0,00288055601882918	0,101219469352233	XM_005063206.4	cholesterol 25-hydroxylase (Ch25h), mRNA
XM-038006114.1	1,15949203026569	5,35084086904026	8,89186955995581	0,00288266467202702	0,101219469352233	XM_038006114.1	40S ribosomal protein S2-like (LOC119626845), mRNA
XM-037993798.1	2,51875797137669	3,19642945808299	8,89032530057153	0,00288509798921511	0,101219469352233	XM_037993798.1	polypeptide N-acetylgalactosaminyltransferase 7 (GALNT7), transcript variant X3, mRNA
XM-040741456.1	1,18232702351948	8,09648404760326	8,87674314341566	0,0029065703983982	0,101885938334992	XM_040741456.1	60S ribosomal protein L17-like (LOC106020844), mRNA
XM-038007167.1	-2,28118233793968	3,24745044479135	8,87035251694506	0,00291675818378821	0,102094301771102	XM_038007167.1	40S ribosomal protein S2-like (LOC103219975), mRNA
XR-005242763.1	-1,18422489608702	5,48405765095948	8,86990210387455	0,00291747622002809	0,102094301771102	XR_005242763.1	uncharacterized LOC103248164 (LOC103248164), ncRNA
XR-005878988.1	-1,67290335270982	3,8061980167724	8,86825692639643	0,00292007134893636	0,102098297555461	XR_005878988.1	uncharacterized LOC121141985 (LOC121141985), ncRNA
XM-005065396.4	1,35881866377388	5,7385030101071	8,84398052035306	0,00295905495628249	0,103373504767312	XM_005065396.4	carnosine dipeptidase 2 (Cndp2), mRNA
XM-008009507.2	-3,03358694262866	2,98437679535852	8,84135250968034	0,00296335769222803	0,10343601281447	XM_008009507.2	BCL6 transcription repressor (BCL6), transcript variant X3, mRNA
XM-007969289.2	2,99346099006854	3,04318051533323	8,83281994316578	0,00297721203108569	0,103831531114635	XM_007969289.2	distal membrane arm assembly complex 1 (DMAC1), transcript variant X1, mRNA
XM-040743080.1	-1,25907080697404	5,73147930824062	8,82622734697013	0,00298791236403031	0,104116475458882	XM_040743080.1	bromodomain adjacent to zinc finger domain 1A (Baz1a), transcript variant X2, mRNA
XM-040757321.1	-3,02300275211896	5,41328646328952	8,82215412384034	0,00299457845217895	0,104260479731405	XM_040757321.1	tripartite motif-containing protein 34A-like (LOC101823628), mRNA
XM-007966178.2	1,27645908717252	4,86447909709963	8,81442035013257	0,00300731193414432	0,104615306868843	XM_007966178.2	fibronectin 1 (FN1), transcript variant X16, mRNA
XM-005075672.4	-1,96189348031408	3,33742739000909	8,81144665694228	0,00301219565432601	0,104696695745336	XM_005075672.4	prothymosin alpha-like (LOC101838498), mRNA
XM-005070966.4	1,59563290185093	6,74147065310858	8,804270501874	0,00302399874736528	0,105018245105758	XM_005070966.4	esterase D (Esd), mRNA
XM-005071875.4	4,38048493176118	2,95858760753821	8,80014551816093	0,00303088203562225	0,10516853997636	XM_005071875.4	secretoglobin family 3A member 1 (Scgb3a1), transcript variant X2, mRNA
XM-038010356.1	-3,03353205801355	2,95076609520009	8,79133967953374	0,00304551238817544	0,105576778713062	XM_038010356.1	uncharacterized LOC119628132 (LOC119628132), mRNA
XM-007991445.2	2,24892817595412	3,53231855172609	8,78843791417295	0,00305034420652542	0,105576778713062	XM_007991445.2	G protein-coupled receptor 34 (GPR34), transcript variant X2, mRNA
XM-008013769.2	1,30896409492177	4,81147889406506	8,78835475347104	0,00305048293790923	0,105576778713062	XM_008013769.2	carnosine dipeptidase 2 (CNDP2), transcript variant X1, mRNA
XR-005242790.1	-3,03357665815963	2,95787191689172	8,78690405732123	0,00305290906297337	0,105576778713062	XR_005242790.1	uncharacterized LOC119626625 (LOC119626625), transcript variant X4, misc_RNA
XR-005238401.1	-3,03346538028884	2,94509187782675	8,78020354698244	0,00306411722041731	0,105875412234957	XR_005238401.1	leukocyte immunoglobulin-like receptor subfamily A member 1 (LOC103235273), misc_RNA
XM-007983431.2	-3,03346969524121	2,94368999716195	8,77301383962005	0,00307619019764448	0,106109987972857	XM_007983431.2	GTPase, IMAP family member 8 (GIMAP8), transcript variant X1, mRNA
XM-007983432.2	-3,03346969524121	2,94368999716195	8,77301383962005	0,00307619019764448	0,106109987972857	XM_007983432.2	GTPase, IMAP family member 8 (GIMAP8), transcript variant X3, mRNA
XM-007977936.2	-3,03347364707279	2,94377780644172	8,77002710737926	0,00308121973191662	0,106109987972857	XM_007977936.2	myocyte enhancer factor 2C (MEF2C), transcript variant X10, mRNA
XM-037982203.1	-3,03347364707279	2,94377780644172	8,77002710737926	0,00308121973191662	0,106109987972857	XM_037982203.1	myocyte enhancer factor 2C (MEF2C), transcript variant X11, mRNA
XR-491289.2	-1,37150025006573	4,80462413544149	8,75983040756567	0,00309844858246596	0,106266634941832	XR_491289.2	uncharacterized LOC103217839 (LOC103217839), ncRNA
XM-008009289.2	1,14292496881493	5,6604075160832	8,75829288380503	0,00310105570450189	0,106266634941832	XM_008009289.2	ribosomal protein L15 (RPL15), transcript variant X2, mRNA
XM-005076333.4	-4,26383583119193	4,18918581248433	8,85835454164303	0,00310384402690765	0,106266634941832	XM_005076333.4	nucleolar pre-rRNA processing protein NIP7 (Nip7), mRNA
XM-040734746.1	-4,26403196108444	4,01807037371403	8,80711005033004	0,00310384402690766	0,106266634941832	XM_040734746.1	caspase-1 (LOC101833858), transcript variant X1, mRNA
XM-005074833.4	-4,2858596201127	3,89259723738582	8,8688564942771	0,00310384404489985	0,106266634941832	XM_005074833.4	acid phosphatase 3 (Acp3), transcript variant X1, mRNA
XM-040749327.1	-4,28795061904509	4,12494376739181	8,96184504825116	0,00310384405409333	0,106266634941832	XM_040749327.1	schlafen family member 12-like (LOC121141439), transcript variant X3, mRNA
XM-005067820.4	-4,29451876205856	3,62747060876478	8,86473257506093	0,00310384407455305	0,106266634941832	XM_005067820.4	XIAP associated factor 1 (Xaf1), transcript variant X2, mRNA
XR-005875382.1	-3,03343550106141	2,93939597084292	8,7544846901545	0,00310752777304461	0,106304314583628	XR_005875382.1	uncharacterized LOC121138281 (LOC121138281), ncRNA
XM-005078943.3	4,38043937543999	2,91558282754091	8,75161037151474	0,00311242809885999	0,106383516239523	XM_005078943.3	transient receptor potential cation channel subfamily V member 4 (Trpv4), transcript variant X1, mRNA
XM-005067397.4	-4,24608851845814	4,22672616866575	8,74415861778897	0,00312509703079379	0,106727898845027	XM_005067397.4	serpin family F member 1 (Serpinf1), mRNA
XM-005078820.4	1,92709891102719	3,47709638521204	8,73789750872103	0,00313581565193494	0,107005158809352	XM_005078820.4	C-C motif chemokine ligand 21 (Ccl21), mRNA
XM-008018089.2	-1,50523711943332	3,77545666159046	8,73525828129697	0,00314038267632499	0,107072218955097	XM_008018089.2	TNFAIP3 interacting protein 2 (TNIP2), transcript variant X2, mRNA
XM-007964996.2	-1,23275430190765	4,67511804362289	8,73297061164891	0,00314431598811022	0,107117579353229	XM_007964996.2	nuclear receptor subfamily 4 group A member 2 (NR4A2), transcript variant X1, mRNA
XM-005065288.4	1,27114656545471	6,88183024467998	8,73042653771625	0,00314864526580185	0,107176342947513	XM_005065288.4	early growth response 1 (Egr1), mRNA
XM-005083834.4	-1,51573736637826	3,59558388901714	8,70587850544913	0,00319128467115807	0,108537965348899	XM_005083834.4	Cbp/p300 interacting transactivator with Glu/Asp rich carboxy-terminal domain 4 (Cited4), mRNA
XM-005064702.4	-1,46622254232776	6,21501724073026	8,69173592324895	0,00321602662267697	0,109260139923209	XM_005064702.4	EH domain containing 4 (Ehd4), mRNA
XM-040748966.1	-4,27309648149603	3,43075743778917	8,68955411881734	0,00321991086569606	0,109260139923209	XM_040748966.1	basic leucine zipper ATF-like transcription factor 2 (Batf2), transcript variant X2, mRNA
XM-005068063.4	2,27668031357928	4,25136565244667	8,68920600814342	0,00322048331171124	0,109260139923209	XM_005068063.4	nucleosome assembly protein 1 like 1 (Nap1l1), transcript variant X2, mRNA
XM-005066360.4	-4,28358450550558	3,28753873911742	8,68502251369062	0,00322789246340508	0,109421300285428	XM_005066360.4	HIVEP zinc finger 1 (Hivep1), transcript variant X3, mRNA
XM-005067582.4	1,34138258957698	10,9342625807374	8,67865917727938	0,00323913032692448	0,109711876826274	XM_005067582.4	ribosomal protein L26 (Rpl26), mRNA
XM-040730090.1	-1,3232385249174	4,48090393765354	8,65972918526959	0,0032729059136106	0,110725229247578	XM_040730090.1	chromosome unknown C19orf38 homolog (CUNH19orf38), transcript variant X4, mRNA
XM-040751796.1	-1,45886648395437	6,20748544667096	8,65886169638316	0,00327442966477054	0,110725229247578	XM_040751796.1	interferon-induced transmembrane protein 2 (LOC121132778), mRNA
XM-040733123.1	2,98950653376217	3,32276736781202	8,64933580972533	0,00329158493868931	0,111213953187095	XM_040733123.1	SLC2A4 regulator (Slc2a4rg), mRNA
XM-005086220.4	1,31562924294897	10,6881170486753	8,64515452523419	0,00329909878948789	0,111376384318125	XM_005086220.4	ribosomal protein S16 (Rps16), mRNA
XM-040734486.1	1,74984474718971	3,63314102872906	8,64316510107403	0,00330274716237104	0,111408158994308	XM_040734486.1	apolipoprotein C4 (Apoc4), transcript variant X1, mRNA
XM-040756408.1	-1,69689732666343	6,69856743123158	8,64073259303166	0,00330709729836172	0,111411254766887	XM_040756408.1	zinc finger DHHC-type palmitoyltransferase 18 (Zdhhc18), mRNA
XM-005068795.4	-1,13820568295458	6,90528205703459	8,64009433271961	0,00330825342806443	0,111411254766887	XM_005068795.4	leucine aminopeptidase 3 (Lap3), mRNA
XM-021224436.2	2,98616968317228	3,61277979464296	8,63430041779446	0,00331878815071301	0,111664230479008	XM_021224436.2	androgen induced 1 (Aig1), transcript variant X2, mRNA
XM-040747359.1	-4,26625765271725	3,13286386574788	8,63298405470527	0,00332119209064481	0,111664230479008	XM_040747359.1	RUN and FYVE domain containing 3 (Rufy3), transcript variant X3, mRNA
XM-005084866.4	-2,9950053432978	5,95958957962858	8,63046200166238	0,00332575119489949	0,11172623585608	XM_005084866.4	BCL2 antagonist/killer 1 (Bak1), mRNA
XM-037995100.1	4,38045501178612	2,8714318218169	8,62677936939727	0,00333253418618097	0,111862789040706	XM_037995100.1	zinc finger protein 429 (LOC103234264), mRNA
XM-005076611.4	-2,29301823171764	5,06578342422364	8,62268633711351	0,00333995008790036	0,112020347161666	XM_005076611.4	colony stimulating factor 1 (Csf1), transcript variant X3, mRNA
XM-040745941.1	1,18601603101164	6,55269781056927	8,62005015861231	0,0033447708660364	0,112041582199908	XM_040745941.1	CD59 molecule (CD59 blood group) (Cd59), transcript variant X1, mRNA
XM-040747050.1	-4,26968922820051	3,29310606313333	8,61937826659102	0,0033460283460182	0,112041582199908	XM_040747050.1	transmembrane anterior posterior transformation 1 (Tapt1), mRNA
XM-040734961.1	1,39629954203695	4,64985199354449	8,61508839878278	0,0033538735629781	0,11221297458312	XM_040734961.1	calmodulin binding transcription activator 1 (Camta1), transcript variant X14, mRNA
XM-040754781.1	-1,27869719935993	5,72353111525345	8,60079170151103	0,00338024298767696	0,11300336285286	XM_040754781.1	ubiquitin specific peptidase 15 (Usp15), transcript variant X1, mRNA
XM-005081583.4	-4,26912397915	3,25268289637089	8,59780131895837	0,00338580108209183	0,113079603983081	XM_005081583.4	transmembrane protein 204 (Tmem204), mRNA
XM-005076563.4	-4,21358352956467	3,90643942104119	8,59585561740448	0,00338941740964931	0,113079603983081	XM_005076563.4	ras homolog family member C (Rhoc), mRNA
XM-005065997.4	2,98131763444492	3,2937245597508	8,59514618979059	0,00339076692622948	0,113079603983081	XM_005065997.4	acrosin binding protein (LOC101839703), mRNA
XM-005073564.4	-4,22116289461753	4,0130183141862	8,58978000562952	0,0034007130329694	0,113319468377158	XM_005073564.4	ribokinase (Rbks), mRNA
XM-007964723.2	4,38043886578904	2,84212698179593	8,57469953318205	0,00342898830640533	0,114076924635003	XM_007964723.2	transmembrane protein 37 (TMEM37), transcript variant X1, mRNA
XM-007964725.2	4,38043886578904	2,84212698179593	8,57469953318205	0,00342898830640533	0,114076924635003	XM_007964725.2	transmembrane protein 37 (TMEM37), transcript variant X3, mRNA
XM-040729415.1	-2,26566711733745	3,72858462175956	8,56122434692798	0,00345432739101748	0,114827088144218	XM_040729415.1	AT-rich interaction domain 5A (Arid5a), transcript variant X1, mRNA
XM-037985612.1	-1,52246679919967	4,04144331894889	8,55958918775027	0,00345747807174383	0,114839059795378	XM_037985612.1	uncharacterized LOC119619597 (LOC119619597), transcript variant X1, mRNA
XM-040729418.1	-2,26548691618612	3,73445783218054	8,55808405973434	0,00346027741827329	0,114839352092097	XM_040729418.1	AT-rich interaction domain 5A (Arid5a), transcript variant X4, mRNA
XM-021225996.2	1,82345041534128	5,78106786345677	8,53827660686628	0,00349804839959203	0,115999343906858	XM_021225996.2	nucleosome assembly protein 1 like 1 (Nap1l1), transcript variant X1, mRNA
XM-005073608.4	-2,32967546259299	4,0102388068364	8,67508036376195	0,00352350700426526	0,116749503821681	XM_005073608.4	CDC42 effector protein 3 (Cdc42ep3), transcript variant X1, mRNA
XM-040734141.1	-2,57273361496089	5,42934601534324	8,52224383033125	0,00352893380451537	0,116835247672744	XM_040734141.1	NLR family pyrin domain containing 12 (Nlrp12), mRNA
XM-037991335.1	-2,49057195511558	3,11609124155794	8,51271095679088	0,00354747513439098	0,117354697914463	XM_037991335.1	DNA ligase 1 (LIG1), transcript variant X1, mRNA
XM-040746488.1	-1,74325492143563	4,47500242711922	8,51087492029727	0,00355099340200112	0,117376732106467	XM_040746488.1	RANBP2-type and C3HC4-type zinc finger containing 1 (Rbck1), transcript variant X4, mRNA
XR-005242747.1	1,90738013323063	3,41525689074348	8,50172820481043	0,00356890222904776	0,117779497539697	XR_005242747.1	uncharacterized LOC103248236 (LOC103248236), transcript variant X4, misc_RNA
XR-005242748.1	1,90738013323063	3,41525689074348	8,50172820481043	0,00356890222904776	0,117779497539697	XR_005242748.1	uncharacterized LOC103248236 (LOC103248236), transcript variant X5, misc_RNA
XM-005070849.4	-1,31210219498152	7,01782732792724	8,49070621558496	0,00359048322065063	0,11821130029829	XM_005070849.4	DNA damage inducible transcript 4 (Ddit4), mRNA
XR-005878254.1	1,51873294663079	4,17363656486034	8,48974097167163	0,00359243936198544	0,11821130029829	XR_005878254.1	uncharacterized LOC121141362 (LOC121141362), transcript variant X1, ncRNA
XM-008010467.2	1,51873294663079	4,17363656486034	8,48974097167163	0,00359243936198544	0,11821130029829	XM_008010467.2	transient receptor potential cation channel subfamily V member 2 (TRPV2), transcript variant X1, mRNA
XM-005078391.4	-1,17604135745715	6,18973587922093	8,48918668647802	0,00359347645792922	0,11821130029829	XM_005078391.4	transforming growth factor beta induced (Tgfbi), mRNA
XM-037996578.1	-2,49044739496894	3,10004724186205	8,48750095882365	0,00359685514651312	0,118227939172887	XM_037996578.1	adenylate kinase 2 (AK2), transcript variant X4, mRNA
XM-038001872.1	-1,35715300250075	3,91631652880601	8,48492350755718	0,0036019429635023	0,118300685376704	XM_038001872.1	histone H3.3A (LOC119625328), mRNA
XM-040754492.1	-1,60634516419001	4,04750229936689	8,48018360565371	0,00361126328844144	0,11851221539811	XM_040754492.1	exosome component 9 (Exosc9), transcript variant X1, mRNA
XM-005080402.4	-4,26523486260838	3,02532197497733	8,47679011972032	0,00361802948402392	0,118639655263774	XM_005080402.4	tripartite motif containing 56 (Trim56), mRNA
XM-005070299.4	1,16646847052667	8,11662974276559	8,46727056694853	0,00363693127681731	0,119164516588267	XM_005070299.4	diazepam binding inhibitor, acyl-CoA binding protein (Dbi), mRNA
XM-040746456.1	-2,48991218675408	3,14093550023681	8,46521158037175	0,00364106333541153	0,119204995578513	XM_040746456.1	GDNF inducible zinc finger protein 1 (Gzf1), transcript variant X1, mRNA
XM-037985816.1	-2,49572494184779	3,14976954624323	8,45557123892135	0,00366040264142159	0,119742885455026	XM_037985816.1	heterogeneous nuclear ribonucleoprotein K-like (LOC103230439), mRNA
XM-040758312.1	-1,45739424767752	5,69421313203004	8,45310616154762	0,00366530022788144	0,119807863604452	XM_040758312.1	chromodomain helicase DNA binding protein 1 (Chd1), transcript variant X1, mRNA
XM-021236105.2	-1,2349673232774	8,01743770453439	8,45062000508304	0,00367030276510479	0,119876166422506	XM_021236105.2	mast cell expressed membrane protein 1 (Mcemp1), transcript variant X1, mRNA
XM-007965221.2	-2,49059302676369	3,08078021474397	8,44769005973278	0,00367626302777872	0,119975616480712	XM_007965221.2	polypeptide N-acetylgalactosaminyltransferase 3 (GALNT3), transcript variant X3, mRNA
XM-040733589.1	-2,27405826231257	4,4717873353806	8,44450261362828	0,00368264709120562	0,120088728799037	XM_040733589.1	RAS p21 protein activator 3 (Rasa3), transcript variant X2, mRNA
XM-037989668.1	-1,61563987648039	3,68421603635072	8,44197951972869	0,00368779881013198	0,120161507864894	XM_037989668.1	apolipoprotein B receptor (APOBR), transcript variant X2, mRNA
XM-040739820.1	1,25070786926276	9,52084397297437	8,42417924876569	0,0037239375102424	0,121243038258707	XM_040739820.1	ribosomal protein L14 (Rpl14), transcript variant X1, mRNA
XM-007963929.2	-1,67493829036474	3,57943625241819	8,41680791088493	0,00373908827290952	0,121617568630606	XM_007963929.2	O-GlcNAcase (OGA), transcript variant X3, mRNA
XM-040740350.1	-2,25263060475665	4,23500816366921	8,4156777553311	0,00374135158764483	0,121617568630606	XM_040740350.1	myosin IE (Myo1e), mRNA
XM-040753638.1	1,60964436117561	4,41045292232515	8,41008241730967	0,00375286930571561	0,121672082079284	XM_040753638.1	vitamin K epoxide reductase complex subunit 1 (Vkorc1), transcript variant X1, mRNA
XM-007961803.2	-2,49051783764201	3,04781007969037	8,40914059363442	0,00375485491314583	0,121672082079284	XM_007961803.2	GDNF inducible zinc finger protein 1 (GZF1), transcript variant X4, mRNA
XM-037993956.1	-2,49051783764201	3,04781007969037	8,40914059363442	0,00375485491314583	0,121672082079284	XM_037993956.1	GDNF inducible zinc finger protein 1 (GZF1), transcript variant X1, mRNA
XM-037993957.1	-2,49051783764201	3,04781007969037	8,40914059363442	0,00375485491314583	0,121672082079284	XM_037993957.1	GDNF inducible zinc finger protein 1 (GZF1), transcript variant X3, mRNA
XM-040732101.1	1,19914588872161	9,18976692167121	8,40218034117902	0,00376922616452414	0,122041671399419	XM_040732101.1	60S acidic ribosomal protein P1-like (LOC110343767), mRNA
XM-037983677.1	-2,25793566928657	3,29760152053978	8,39266150037229	0,00378897095686107	0,122584529707314	XM_037983677.1	tumor necrosis factor receptor superfamily member 10D-like (LOC119618912), mRNA
XM-007969709.2	-2,49053459385361	3,02620390448871	8,38314593544943	0,00380881988879665	0,12297336420348	XM_007969709.2	semaphorin 4D (SEMA4D), transcript variant X1, mRNA
XM-007969713.2	-2,49053459385361	3,02620390448871	8,38314593544943	0,00380881988879665	0,12297336420348	XM_007969713.2	semaphorin 4D (SEMA4D), transcript variant X4, mRNA
XM-040738647.1	-2,20044803288535	3,13644005965024	8,38198107300003	0,0038112505592186	0,12297336420348	XM_040738647.1	intelectin-1a-like (LOC121136982), mRNA
XM-007973679.2	-4,26523090810007	2,96110011404139	8,38118091122288	0,00381294225751805	0,12297336420348	XM_007973679.2	HIVEP zinc finger 1 (HIVEP1), transcript variant X3, mRNA
XM-037987029.1	1,51128954677111	3,84044132378343	8,37874631910824	0,00381802459585416	0,123040850581978	XM_037987029.1	transmembrane protein 141 (TMEM141), transcript variant X1, mRNA
XM-040741026.1	-1,24307425549777	4,41955764118316	8,36019608632314	0,00385710874814163	0,124203127004908	XM_040741026.1	GTPase IMAP family member 3-like (LOC106022641), transcript variant X2, mRNA
XM-037993495.1	-2,51261895565667	3,25740994758205	8,35567278239046	0,003866700657876	0,124414645952753	XM_037993495.1	cytohesin 1 (CYTH1), transcript variant X3, mRNA
XM-038000347.1	-1,5270544221502	4,43203127418723	8,35232087055606	0,00387382422561691	0,12454647527876	XM_038000347.1	phosphoprotein membrane anchor with glycosphingolipid microdomains 1 (PAG1), transcript variant X6, mRNA
XM-007966237.2	-1,77292462159315	3,42759996434572	8,51320114870826	0,00387719236209092	0,124557452987609	XM_007966237.2	C-X-C chemokine receptor type 2 (LOC103217855), transcript variant X2, mRNA
XM-005078252.3	-2,21945081495232	3,15336144912998	8,34872161050939	0,00388148833723321	0,124598197770794	XM_005078252.3	Fc fragment of IgE receptor Ia (Fcer1a), mRNA
XM-007984882.2	-2,20237474193405	3,14775110200675	8,34327917311903	0,0038931065551095	0,124873744397834	XM_007984882.2	ataxin 7 (ATXN7), transcript variant X10, mRNA
XR-005243114.1	-2,19632078806056	3,08111909403696	8,32567013769782	0,00393094630302007	0,125989278199521	XR_005243114.1	protein FAM133B-like (LOC103220579), misc_RNA
XM-040754785.1	-1,42629786409856	4,70789657865879	8,31848437907652	0,00394642848072924	0,126288624233105	XM_040754785.1	ubiquitin specific peptidase 15 (Usp15), transcript variant X5, mRNA
XM-021228161.2	-4,26513434003358	2,92975771157606	8,31786839077815	0,00394782236035982	0,126288624233105	XM_021228161.2	interleukin 15 receptor subunit alpha (Il15ra), transcript variant X1, mRNA
XM-005081210.4	1,31415400694559	10,8155422087268	8,31692254257455	0,0039498157353129	0,126288624233105	XM_005081210.4	ribosomal protein S4 X-linked (Rps4x), mRNA
XM-005071758.4	-1,24572723571932	9,79898799441215	8,3156576645452	0,00395256112585326	0,126288624233105	XM_005071758.4	Kruppel like factor 6 (Klf6), mRNA
XM-005086155.4	1,18707709504921	8,22902222132712	8,31420192325407	0,0039557231852951	0,126291602982505	XM_005086155.4	NADH:ubiquinone oxidoreductase subunit A13 (Ndufa13), mRNA
XM-037987649.1	-1,41786749659483	4,29781397064764	8,30119940035628	0,00398413944709759	0,127046445258398	XM_037987649.1	chromodomain helicase DNA binding protein 2 (CHD2), transcript variant X1, mRNA
XM-005069451.4	1,22516039763442	9,32918595706327	8,3005325226164	0,00398554080695433	0,127046445258398	XM_005069451.4	ATP synthase membrane subunit g (Atp5mg), mRNA
XM-005072046.4	-1,33056144208736	4,90850813322323	8,29722901876826	0,00399278113999608	0,127178732394937	XM_005072046.4	polo like kinase 3 (Plk3), mRNA
XM-005085397.4	-1,54471840482258	5,68877526076919	8,29562363620712	0,0039963045112406	0,127192513187227	XM_005085397.4	solute carrier family 2 member 6 (Slc2a6), transcript variant X1, mRNA
XM-037995870.1	1,10988280979194	6,54214983561228	8,29382090172481	0,00400032355451836	0,127222036506255	XM_037995870.1	60S ribosomal protein L6 (LOC103239528), transcript variant X2, mRNA
XM-005081315.4	1,27252963969183	10,4928882329121	8,29103984146993	0,00400638210480496	0,127316326454856	XM_005081315.4	ribosomal protein S28 (Rps28), mRNA
XM-038004213.1	-4,26515143823321	2,910857681528	8,28698704093262	0,00401539047103313	0,127504138930885	XM_038004213.1	40S ribosomal protein S2-like (LOC103236194), mRNA
XM-005083694.4	1,18162164469178	6,11854856864604	8,28236622078724	0,00402552213854604	0,127727303444553	XM_005083694.4	dipeptidyl peptidase 7 (Dpp7), mRNA
XM-005084089.4	-1,20060891535716	7,01799268531066	8,27122338564507	0,00405024766157166	0,128412821276316	XM_005084089.4	TNF receptor superfamily member 1A (Tnfrsf1a), mRNA
XM-040752569.1	1,32934160629017	11,3069770783002	8,25430928072227	0,00408807523907164	0,129512363597779	XM_040752569.1	ribosomal protein S3A (Rps3a), mRNA
XM-040728399.1	-2,50430945780616	3,6902444352399	8,24887636734743	0,00410031376045985	0,129800163218619	XM_040728399.1	interaction protein for cytohesin exchange factors 1 (Ipcef1), transcript variant X1, mRNA
XM-007969567.2	-4,26521064292095	2,89463012278333	8,24605153852486	0,0041067514329188	0,129804256312525	XM_007969567.2	TLE family member 4, transcriptional corepressor (LOC103219631), transcript variant X8, mRNA
XM-007969568.2	-4,26521064292095	2,89463012278333	8,24605153852486	0,0041067514329188	0,129804256312525	XM_007969568.2	TLE family member 4, transcriptional corepressor (LOC103219631), transcript variant X9, mRNA
XM-038004737.1	-4,26518958962466	2,88884309016341	8,24012820713244	0,00412014546354222	0,130127664053072	XM_038004737.1	nucleoporin 42 (NUP42), transcript variant X2, mRNA
XM-008002476.2	1,12891379454967	5,89490303839899	8,23493595244707	0,00413190490077546	0,130398989556451	XM_008002476.2	CD59 molecule (CD59 blood group) (CD59), transcript variant X1, mRNA
XM-007983958.2	-2,02132548574456	3,19526556874294	8,22589859361359	0,00415248590591103	0,130749698191446	XM_007983958.2	C-C motif chemokine receptor like 2 (CCRL2), transcript variant X2, mRNA
XM-005073802.4	1,1376742731017	5,68763695460066	8,22296523985534	0,00415915238742373	0,130749698191446	XM_005073802.4	DOP1 leucine zipper like protein B (Dop1b), transcript variant X5, mRNA
XM-037987030.1	1,77429141027641	3,50416733249224	8,22246733579914	0,00416032730814385	0,130749698191446	XM_037987030.1	transmembrane protein 141 (TMEM141), transcript variant X2, mRNA
XM-005066323.4	-1,11155142327262	6,81871077408328	8,21830490493488	0,00416979964025298	0,130749698191446	XM_005066323.4	ninjurin 1 (Ninj1), mRNA
XR-005240272.1	-2,00074300822036	3,15847794912791	8,21754347703031	0,00417161212366943	0,130749698191446	XR_005240272.1	absent in melanoma 2 (AIM2), transcript variant X1, misc_RNA
XR-005240273.1	-2,00074300822036	3,15847794912791	8,21754347703031	0,00417161212366943	0,130749698191446	XR_005240273.1	absent in melanoma 2 (AIM2), transcript variant X2, misc_RNA
XR-005240276.1	-2,00074300822036	3,15847794912791	8,21754347703031	0,00417161212366943	0,130749698191446	XR_005240276.1	absent in melanoma 2 (AIM2), transcript variant X6, misc_RNA
XR-005240277.1	-2,00074300822036	3,15847794912791	8,21754347703031	0,00417161212366943	0,130749698191446	XR_005240277.1	absent in melanoma 2 (AIM2), transcript variant X7, misc_RNA
XR-005240278.1	-2,00074300822036	3,15847794912791	8,21754347703031	0,00417161212366943	0,130749698191446	XR_005240278.1	absent in melanoma 2 (AIM2), transcript variant X8, misc_RNA
XM-005083332.4	-1,37836509959563	6,31599147764869	8,20476412509819	0,00420096390434474	0,131569457804794	XM_005083332.4	calponin 2 (Cnn2), transcript variant X2, mRNA
XR-489533.2	-1,28684516276416	4,25609435966506	8,19976419122791	0,00421259179996252	0,131833300641717	XR_489533.2	leukemia-associated protein 1 (LOC103214437), transcript variant X2, misc_RNA
XM-038009989.1	-1,57172806099571	3,89449107812404	8,19653505656343	0,00422007965328964	0,131967278094095	XM_038009989.1	mitogen-activated protein kinase 6 (MAPK6), transcript variant X4, mRNA
XM-008018480.2	-4,26523486260838	2,87050694386582	8,19035160920876	0,00423447424515752	0,132216478460522	XM_008018480.2	tripartite motif containing 56 (TRIM56), transcript variant X2, mRNA
XM-037990447.1	-4,26523486260838	2,87050694386582	8,19035160920876	0,00423447424515752	0,132216478460522	XM_037990447.1	tripartite motif containing 56 (TRIM56), transcript variant X1, mRNA
XM-040732790.1	-2,48923770397622	3,27026645977779	8,18627124854075	0,00424394553709375	0,132411744266883	XM_040732790.1	intraflagellar transport 52 (Ift52), transcript variant X1, mRNA
XM-013118370.3	-1,12203540635607	6,00707660452362	8,17824802135793	0,00426269199532813	0,132894336051094	XM_013118370.3	WD repeat and SOCS box containing 1 (Wsb1), transcript variant X2, mRNA
XM-013111418.3	1,5163780116789	4,58896609073529	8,17688728738879	0,00426587169643756	0,132894336051094	XM_013111418.3	transient receptor potential cation channel subfamily V member 2 (Trpv2), transcript variant X1, mRNA
XM-005070511.4	1,30450885019094	11,04185616172	8,17370379512448	0,00427334875450316	0,133026566788251	XM_005070511.4	ribosomal protein L37a (Rpl37a), mRNA
XM-005075282.4	-2,46970717321677	3,19021307194628	8,16972697850009	0,00428276906782698	0,133202035352917	XM_005075282.4	family with sequence similarity 124 member A (Fam124a), mRNA
XM-007990479.2	-1,71573371087737	3,53317081923729	8,16858562741642	0,00428545901410011	0,133202035352917	XM_007990479.2	solute carrier organic anion transporter family member 3A1 (SLCO3A1), transcript variant X3, mRNA
XM-005086219.4	-1,29367295429927	10,8727992146337	8,14358828327061	0,0043447447244654	0,134942852562962	XM_005086219.4	ZFP36 ring finger protein (Zfp36), mRNA
XR-005872926.1	1,11532072733337	7,74091392911714	8,13871950130535	0,00435646274654669	0,135169104978241	XR_005872926.1	uncharacterized LOC121135806 (LOC121135806), ncRNA
XM-007968034.2	-4,26524800744396	2,84529002367806	8,13783662597459	0,00435859845712648	0,135169104978241	XM_007968034.2	potassium inwardly rectifying channel subfamily J member 15 (KCNJ15), transcript variant X2, mRNA
XM-013111032.3	-1,34567064774203	5,68379935971208	8,13269646552447	0,00437086450895736	0,135344544406846	XM_013111032.3	cytohesin 4 (Cyth4), transcript variant X1, mRNA
XM-007983955.2	-1,8910762512702	3,26069719664204	8,12971519992467	0,00437810378854167	0,135344544406846	XM_007983955.2	C-C motif chemokine receptor like 2 (CCRL2), transcript variant X3, mRNA
XM-037983836.1	1,09170050052829	6,43991688520667	8,12809347502527	0,00438201308218357	0,135344544406846	XM_037983836.1	cathepsin B (CTSB), transcript variant X3, mRNA
XM-037983838.1	1,09170050052829	6,43991688520667	8,12809347502527	0,00438201308218357	0,135344544406846	XM_037983838.1	cathepsin B (CTSB), transcript variant X4, mRNA
XM-037983839.1	1,09170050052829	6,43991688520667	8,12809347502527	0,00438201308218357	0,135344544406846	XM_037983839.1	cathepsin B (CTSB), transcript variant X5, mRNA
XM-005075109.4	-4,26519671002018	2,84239718842858	8,12628169487486	0,00438640341891577	0,135344544406846	XM_005075109.4	TNF superfamily member 15 (Tnfsf15), mRNA
XM-038003696.1	-4,26517249097299	2,83970203082718	8,12560060693498	0,00438804796784633	0,135344544406846	XM_038003696.1	ataxin 7 (ATXN7), transcript variant X8, mRNA
XM-038003694.1	-4,26518958962466	2,83828694355615	8,12455822854949	0,00439056610169706	0,135344544406846	XM_038003694.1	ataxin 7 (ATXN7), transcript variant X6, mRNA
XM-038005159.1	-4,26515460414117	2,83787872669984	8,12230888662472	0,00439600498360339	0,13541077327113	XM_038005159.1	SIK family kinase 3 (SIK3), transcript variant X5, mRNA
XM-013125519.3	-1,17629193095597	5,8627147866686	8,1180022783126	0,00440635644930276	0,135580905244165	XM_013125519.3	NSF attachment protein alpha (Napa), transcript variant X2, mRNA
XM-005077169.4	1,35506269086662	5,58332981986047	8,11727640269943	0,00440811729926596	0,135580905244165	XM_005077169.4	mannosidase alpha class 2A member 1 (Man2a1), mRNA
XM-037987420.1	-4,26515143823321	2,83388635567146	8,11582759025978	0,00441171508927093	0,13559022484598	XM_037987420.1	profilin 1 (PFN1), transcript variant X1, mRNA
XM-038003717.1	-4,26511328785027	2,82949652884259	8,10018841467996	0,00444985902239037	0,136660483842112	XM_038003717.1	HIVEP zinc finger 3 (HIVEP3), transcript variant X4, mRNA
XM-037996024.1	-2,19248475889234	3,1938265967689	8,09614737064992	0,00445975075028773	0,136844154575154	XM_037996024.1	coiled-coil domain-containing protein 88B-like (LOC119623347), mRNA
XM-005079269.4	1,23742887718652	9,75994790924387	8,09500647154692	0,00446249010861557	0,136844154575154	XM_005079269.4	ribosomal protein L22 (Rpl22), mRNA
XM-005082805.4	1,25772260650681	10,441633467358	8,09311953301934	0,00446712841558558	0,136884389937895	XM_005082805.4	ribosomal protein L34 (Rpl34), transcript variant X1, mRNA
XM-040742832.1	1,48633923348838	5,3227625257815	8,09071131749019	0,00447305521454343	0,136964018782817	XM_040742832.1	actinin alpha 1 (Actn1), transcript variant X2, mRNA
XM-040743011.1	1,25756015081092	10,2114166788348	8,08751106349779	0,0044809436773164	0,137103550299332	XM_040743011.1	ribosomal protein S29 (Rps29), mRNA
XM-005076909.4	-1,71025172574376	4,44703072006395	8,08405676260629	0,00448947425826785	0,137262506798289	XM_005076909.4	protein phosphatase, Mg2+/Mn2+ dependent 1D (Ppm1d), transcript variant X1, mRNA
XM-005069771.4	-1,13996048206169	7,82342688048296	8,08135317305336	0,00449616245777598	0,137364939587865	XM_005069771.4	meteorin like, glial cell differentiation regulator (Metrnl), mRNA
XR-005879357.1	-1,99290930311487	3,16944128304537	8,07947522099926	0,00450087089185857	0,137406780276451	XR_005879357.1	uncharacterized LOC110342136 (LOC110342136), ncRNA
XM-021223591.2	-1,20864323859666	8,90440242936594	8,06964378794898	0,00452524678088257	0,137865431935329	XM_021223591.2	Kruppel like factor 2 (Klf2), mRNA
XR-005241478.1	-2,20777757583601	3,2546959221601	8,06680067621257	0,00453240083441409	0,137865431935329	XR_005241478.1	uncharacterized LOC119625314 (LOC119625314), ncRNA
XM-037992765.1	-4,26520668847895	2,81627825117225	8,0667226394692	0,00453262104374315	0,137865431935329	XM_037992765.1	schlafen family member 12 like (SLFN12L), transcript variant X3, mRNA
XM-007990669.2	-1,78967649880579	3,63122773517908	8,06563174184485	0,00453531946699074	0,137865431935329	XM_007990669.2	FUS RNA binding protein (FUS), transcript variant X1, mRNA
XM-038001275.1	-4,26523169652432	2,81866262025618	8,06269997439261	0,00454267348164497	0,137865431935329	XM_038001275.1	ubiquitin carboxyl-terminal hydrolase 47-like (LOC103218221), transcript variant X7, mRNA
XM-037999094.1	-4,26519671002018	2,81467527982508	8,06154923718624	0,0045455532920827	0,137865431935329	XM_037999094.1	basic leucine zipper ATF-like transcription factor 2 (BATF2), transcript variant X2, mRNA
XM-038003693.1	-4,26517249097299	2,81197629609495	8,06046611881746	0,00454826558030846	0,137865431935329	XM_038003693.1	ataxin 7 (ATXN7), transcript variant X5, mRNA
XM-038003695.1	-4,26517249097299	2,81197629609495	8,06046611881746	0,00454826558030846	0,137865431935329	XM_038003695.1	ataxin 7 (ATXN7), transcript variant X7, mRNA
XM-007960352.2	-4,26516853663544	2,81186096537209	8,05960753195708	0,00455041678002947	0,137865431935329	XM_007960352.2	rubicon like autophagy enhancer (RUBCNL), transcript variant X5, mRNA
XM-005086723.4	1,27144145575818	10,7009358813189	8,0592661468362	0,00455118344533225	0,137865431935329	XM_005086723.4	ribosomal protein S5 (Rps5), mRNA
XM-005081599.4	1,17121043746281	7,34565803328911	8,0586432022199	0,00455274517046419	0,137865431935329	XM_005081599.4	NADH:ubiquinone oxidoreductase subunit B10 (Ndufb10), mRNA
XM-037987513.1	-4,26515143823321	2,80971422286185	8,05645823042631	0,00455831627141459	0,137932639351121	XM_037987513.1	serpin family F member 1 (SERPINF1), transcript variant X1, mRNA
XM-007983173.2	1,58123828527259	3,7921380759162	8,053808146398	0,00456494885251339	0,138031844325851	XM_007983173.2	mitochondrial ribosomal protein S33 (MRPS33), transcript variant X2, mRNA
XM-038006734.1	-4,26515539252394	2,80982983007105	8,04850892397136	0,00457831796665868	0,138260979906903	XM_038006734.1	uncharacterized LOC119627207 (LOC119627207), mRNA
XM-013117601.3	-4,26517644532136	2,81209158837271	8,04814090567137	0,00457924612089297	0,138260979906903	XM_013117601.3	nerve growth factor receptor (Ngfr), mRNA
XM-008002183.2	-4,26513434003358	2,80757047997118	8,04582381655188	0,00458509430074155	0,138336059940189	XM_008002183.2	interleukin 15 receptor subunit alpha (IL15RA), transcript variant X1, mRNA
XM-007977541.2	-4,265092235974	2,80305899672313	8,03207740121406	0,00461994617967801	0,139183488383813	XM_007977541.2	ras homolog family member C (RHOC), transcript variant X1, mRNA
XM-007977542.2	-4,265092235974	2,80305899672313	8,03207740121406	0,00461994617967801	0,139183488383813	XM_007977542.2	ras homolog family member C (RHOC), transcript variant X3, mRNA
XM-040744331.1	1,28701071061862	7,06834857173275	8,02868849852365	0,004628489749409	0,139338872463371	XM_040744331.1	SH3 domain binding glutamate rich protein like (Sh3bgrl), mRNA
XM-007965781.2	-2,18381860709201	3,19710719075378	8,0249849505868	0,0046380076437765	0,139523339593811	XM_007965781.2	spermatogenesis associated serine rich 2 like (SPATS2L), transcript variant X7, mRNA
XM-007982043.2	-2,18731812993408	3,21337796258345	8,00996486600555	0,00467655046766887	0,140580044847317	XM_007982043.2	PHD finger protein 14 (PHF14), transcript variant X9, mRNA
XM-005068292.4	1,32232583750713	11,4241818723425	8,00288630100674	0,00469476301099898	0,141024512548643	XM_005068292.4	cysteine-rich protein 1 (LOC101822555), mRNA
XM-013112045.3	2,22936761912578	5,70394180684356	7,98473600033072	0,00474196094251966	0,142338379772072	XM_013112045.3	sialophorin (Spn), mRNA
XM-005066580.4	-1,2710337045449	5,04742556090223	7,98060396695676	0,00475277326085668	0,142474034056962	XM_005066580.4	zinc finger protein 703 (Znf703), mRNA
XM-013113942.3	1,21447894406325	9,98144450443269	7,9802904114306	0,00475359476853224	0,142474034056962	XM_013113942.3	prosaposin (LOC101822653), transcript variant X3, mRNA
XM-007975708.2	-1,45191247351389	3,81591255377515	7,97906708627797	0,00475686639599218	0,142474034056962	XM_007975708.2	pyridoxal phosphate phosphatase (LOC103223283), transcript variant X1, mRNA
XM-013124306.3	1,78526663309167	6,10318496084243	7,97734875743955	0,00476130887943021	0,142503377683775	XM_013124306.3	cutA divalent cation tolerance homolog (Cuta), transcript variant X2, mRNA
XM-040734487.1	1,69132347792006	3,61605181448061	7,97263026988477	0,00477377446146767	0,142668947285969	XM_040734487.1	apolipoprotein C4 (Apoc4), transcript variant X3, mRNA
XM-007997158.2	1,69132347792006	3,61605181448061	7,97263026988477	0,00477377446146767	0,142668947285969	XM_007997158.2	apolipoprotein C4 (APOC4), transcript variant X1, mRNA
XM-040748357.1	1,65747450538618	4,0550519181361	7,96299177973019	0,00479914170090182	0,143322988691736	XM_040748357.1	adenine nucleotide translocase lysine methyltransferase (Antkmt), transcript variant X2, mRNA
XM-007981364.2	-1,47999318969639	3,68889362391083	7,9557877666942	0,00481830632477981	0,143790979103454	XM_007981364.2	uridine phosphorylase 1 (UPP1), transcript variant X5, mRNA
XM-008012636.2	-1,78108948763644	3,45235975344782	7,95276766860778	0,00482633617089149	0,143926240899056	XM_008012636.2	signal transducer and activator of transcription 3 (STAT3), transcript variant X1, mRNA
XR-005242312.1	-1,77542154292039	3,36990351197828	7,95003092073547	0,00483362442397046	0,143934982575728	XR_005242312.1	uncharacterized LOC103226908 (LOC103226908), transcript variant X4, ncRNA
XR-495012.2	-1,77542154292039	3,36990351197828	7,95003092073547	0,00483362442397046	0,143934982575728	XR_495012.2	uncharacterized LOC103226908 (LOC103226908), transcript variant X2, ncRNA
XM-037991892.1	-2,18682782707774	3,2349621445771	7,94626786429887	0,00484366416737664	0,144129653998591	XM_037991892.1	DExH-box helicase 34 (DHX34), transcript variant X2, mRNA
NM-001281587.1	1,43411340004833	5,82251673725096	7,94079179158093	0,00485824620327876	0,144459108384054	NM_001281587.1	arachidonate 5-lipoxygenase (Alox5), mRNA
XM-008004063.2	1,67729490306351	3,63722562075611	7,93666955346763	0,00486936858594703	0,144685289110093	XM_008004063.2	nucleosome assembly protein 1 like 1 (NAP1L1), transcript variant X3, mRNA
XM-005088099.4	1,28229930882512	11,085686350393	7,92763645240976	0,00489362010207905	0,145300972626882	XM_005088099.4	ribosomal protein L28 (Rpl28), mRNA
XM-040733070.1	-1,38142382305961	3,99931492175252	7,92445850646224	0,00490227103200403	0,145452890973368	XM_040733070.1	acyl-CoA synthetase short chain family member 2 (Acss2), transcript variant X1, mRNA
XM-021225864.2	4,15352708973783	5,91769209684145	8,10556186769633	0,00493024856879481	0,146177607602026	XM_021225864.2	protein RoBo-1 (LOC101835401), transcript variant X3, mRNA
XM-040741499.1	1,30113224794797	11,1896902593182	7,91209159384799	0,00493575787415116	0,146235596684624	XM_040741499.1	ribosomal protein S20 (Rps20), mRNA
XM-040755539.1	-2,19653754443985	3,3786049418907	7,91044945903558	0,00494024408651535	0,146263212152782	XM_040755539.1	6-phosphofructo-2-kinase/fructose-2,6-biphosphatase 3 (Pfkfb3), transcript variant X7, mRNA
XM-037987032.1	1,43851943993479	3,85683247572273	7,90286885431115	0,00496099957253915	0,146772117475704	XM_037987032.1	transmembrane protein 141 (TMEM141), transcript variant X4, mRNA
XM-007986905.2	-1,99790952265123	3,24428047569829	7,89917380535716	0,00497112255634054	0,146965952989283	XM_007986905.2	hypoxia inducible factor 1 subunit alpha (HIF1A), transcript variant X5, mRNA
XM-013125849.3	-1,62614946072292	4,76980867041984	7,89483779006459	0,00498296142726305	0,147210202165223	XM_013125849.3	chromosome unknown C6orf47 homolog (CUNH6orf47), mRNA
XM-005069432.4	1,2489626341953	10,5281135994291	7,88618807590834	0,00500679854652263	0,147808307449818	XM_005069432.4	ribosomal protein S25 (Rps25), mRNA
XM-007977729.2	1,13604148734885	5,20508130422088	7,87427041790014	0,00503989953307689	0,148678842641372	XM_007977729.2	ATP synthase subunit f, mitochondrial (LOC103224307), mRNA
XM-040756893.1	1,18033363746579	9,43608733436112	7,86962729608982	0,00505276207806903	0,148951517047833	XM_040756893.1	peroxiredoxin 1 (Prdx1), mRNA
XM-037989669.1	-1,56857473954109	3,66960139784197	7,8643874227344	0,00506746209834084	0,149064523040043	XM_037989669.1	apolipoprotein B receptor (APOBR), transcript variant X3, mRNA
XM-037989670.1	-1,56857473954109	3,66960139784197	7,8643874227344	0,00506746209834084	0,149064523040043	XM_037989670.1	apolipoprotein B receptor (APOBR), transcript variant X4, mRNA
XM-037989671.1	-1,56857473954109	3,66960139784197	7,8643874227344	0,00506746209834084	0,149064523040043	XM_037989671.1	apolipoprotein B receptor (APOBR), transcript variant X5, mRNA
XM-007980033.2	2,42191306994978	3,27624573959178	7,84038209129011	0,0051350520863511	0,150931402711615	XM_007980033.2	interferon lambda receptor 1 (IFNLR1), transcript variant X2, mRNA
XM-040747439.1	1,16944057623742	6,45985902429801	7,83922605342939	0,00513826197844561	0,150931402711615	XM_040747439.1	cyclin I (Ccni), transcript variant X1, mRNA
XM-037994001.1	2,42552933870312	3,35994371676726	7,83528181413069	0,00514953054808827	0,151154515438999	XM_037994001.1	adipocyte plasma membrane-associated protein-like (LOC103215951), mRNA
XM-005071105.4	1,15351488719153	6,25007244664132	7,82119117686378	0,00518967864793083	0,152224408694439	XM_005071105.4	prenylcysteine oxidase 1 (Pcyox1), mRNA
XM-007972891.2	1,09873714496203	7,9809430852892	7,81472077918962	0,00520832181884002	0,152662441460629	XM_007972891.2	ribosomal protein S10 (RPS10), transcript variant X2, mRNA
XM-013120128.3	2,42228523671333	3,31571113877294	7,81124448251998	0,0052183154292176	0,152846501678713	XM_013120128.3	interferon lambda receptor 1 (Ifnlr1), mRNA
XM-005081652.4	-1,48267624241218	5,93133064515682	7,80885197328941	0,00522515920018257	0,152938105665088	XM_005081652.4	matrix metallopeptidase 25 (Mmp25), mRNA
XM-005068564.4	1,50685584181258	4,79291414057336	7,80566601869599	0,00523436031376941	0,153098528779355	XM_005068564.4	COP9 signalosome subunit 2 (Cops2), transcript variant X2, mRNA
XM-005086803.4	1,16666109193419	9,15823572664412	7,80006751730809	0,00525056896878331	0,153463540321264	XM_005086803.4	allograft inflammatory factor 1 (Aif1), mRNA
XM-040740583.1	-2,90211339157458	3,71338681709797	7,79104022982259	0,00527681245365037	0,154121123424467	XM_040740583.1	spermatogenesis associated 13 (Spata13), transcript variant X1, mRNA
XM-040745610.1	4,16938352952596	3,25954376588779	7,78276019531901	0,00530103586294932	0,154671062270835	XM_040745610.1	lunapark, ER junction formation factor (Lnpk), transcript variant X1, mRNA
XM-013111374.3	-1,20339619565581	5,23757257078885	7,78035292019205	0,00530805484268346	0,154671062270835	XM_013111374.3	integrin subunit alpha 5 (Itga5), mRNA
XM-038004735.1	-2,90965890242282	3,22881248190855	7,78006684940047	0,00530896319521509	0,154671062270835	XM_038004735.1	interleukin 6 (IL6), transcript variant X3, mRNA
XM-005064896.4	4,1750706123221	3,31835809877439	7,77947134956387	0,00531067506594147	0,154671062270835	XM_005064896.4	cryptochrome circadian regulator 2 (Cry2), mRNA
XM-005085057.4	-1,13958787752161	6,96167790097995	7,77675012275757	0,005318629425157	0,15479318015098	XM_005085057.4	UDP-glucose ceramide glucosyltransferase (Ugcg), mRNA
XR-005238817.1	4,17364145581695	3,17002953291041	7,77285861049427	0,00533016617235251	0,155019313421076	XR_005238817.1	uncharacterized LOC103243696 (LOC103243696), transcript variant X4, ncRNA
XM-005078645.4	1,89427281305663	4,26614830004696	7,76403659547858	0,00535611693173961	0,15566403961291	XM_005078645.4	glutamic-oxaloacetic transaminase 2 (Got2), mRNA
XM-007969328.2	-2,88664319554515	3,0794561086066	7,75691310590762	0,00537730917765275	0,156169657436799	XM_007969328.2	RIC1 homolog, RAB6A GEF complex partner 1 (RIC1), transcript variant X4, mRNA
XM-005069411.4	-2,88652401245558	3,06970122551384	7,75155589190417	0,00539320809626641	0,156452086473809	XM_005069411.4	out at first homolog (Oaf), mRNA
XM-005084596.4	1,23815267448303	6,07913288547669	7,75050976797282	0,00539629855558427	0,156452086473809	XM_005084596.4	ribophorin II (Rpn2), transcript variant X2, mRNA
XM-040749227.1	2,41458472688416	3,37712331654202	7,7498108752961	0,00539843906380602	0,156452086473809	XM_040749227.1	Era like 12S mitochondrial rRNA chaperone 1 (Eral1), transcript variant X1, mRNA
XM-021230184.2	-1,51775529791246	4,47359354093329	7,73949587215017	0,00542924250308701	0,157234072293835	XM_021230184.2	nuclear assembly factor 1 ribonucleoprotein (Naf1), mRNA
XR-005239415.1	-1,98670908088663	3,27221540574707	7,72827435324256	0,00546308915322981	0,158103029481622	XR_005239415.1	uncharacterized LOC119622866 (LOC119622866), ncRNA
XM-040737048.1	2,40834924779942	3,4768655974172	7,72423932891066	0,00547528671757262	0,158344676239119	XM_040737048.1	uncharacterized LOC121132752 (LOC121132752), mRNA
XM-005076461.4	1,16135412352157	6,17288986850684	7,71814112244284	0,00549370298317864	0,15876570145137	XM_005076461.4	immediate early response 3 interacting protein 1 (Ier3ip1), mRNA
XM-007967340.2	-2,88654110961302	3,03138487457702	7,71046410469664	0,00551713786659878	0,159331069911677	XM_007967340.2	TAP binding protein like (TAPBPL), transcript variant X1, mRNA
XM-013117648.3	4,16953990225785	3,07430098354504	7,70803167844594	0,00552455463765477	0,159433377982754	XM_013117648.3	gasdermin A (Gsdma), mRNA
XM-008020866.2	2,86041546196087	3,03302522035227	7,70365404481465	0,00553794823005948	0,1595960668849	XM_008020866.2	interleukin 18 (IL18), transcript variant X2, mRNA
XM-038005218.1	2,86041546196087	3,03302522035227	7,70365404481465	0,00553794823005948	0,1595960668849	XM_038005218.1	interleukin 18 (IL18), transcript variant X4, mRNA
XM-040747946.1	1,19803901103022	10,1455982824519	7,69130544901941	0,00557581639999763	0,16057492813793	XM_040747946.1	uncharacterized LOC121141094 (LOC121141094), mRNA
XM-038000764.1	-1,36302574003223	4,27512537177236	7,685256086415	0,00559457054253552	0,16100235072515	XM_038000764.1	syntaxin 11 (STX11), transcript variant X2, mRNA
XM-005081452.4	2,86906323624424	3,63994337819325	7,68270408729037	0,00560239950634249	0,161065544288153	XM_005081452.4	3-ketodihydrosphingosine reductase (Kdsr), mRNA
XM-040730092.1	-1,31339031592297	5,91554631742942	7,68199586771888	0,00560459406168772	0,161065544288153	XM_040730092.1	chromosome unknown C19orf38 homolog (CUNH19orf38), transcript variant X6, mRNA
XM-038007213.1	1,15085169149403	4,95458987465897	7,67571064948654	0,00562418034777261	0,16151562725184	XM_038007213.1	mitochondrial ribosomal protein L35 (MRPL35), mRNA
XR-005237356.1	-1,3363097308955	3,77812405058781	7,67185583814449	0,00563618319514896	0,16166549090628	XR_005237356.1	actin, cytoplasmic 2-like (LOC103215020), misc_RNA
XM-005066587.4	1,15775511660417	6,45719137715122	7,67026680936097	0,00564106663529347	0,16166549090628	XM_005066587.4	eukaryotic translation initiation factor 4E binding protein 1 (Eif4ebp1), mRNA
XM-013116916.3	-2,02261455510676	4,0359815237992	7,67022919321247	0,00564118399488293	0,16166549090628	XM_013116916.3	cytokine inducible SH2 containing protein (Cish), transcript variant X3, mRNA
XM-005074871.4	-2,02270715823947	4,04674599674349	7,66338828437598	0,00566256860036404	0,162165404043689	XM_005074871.4	cytokine inducible SH2 containing protein (Cish), transcript variant X1, mRNA
XM-038005219.1	2,86040471113974	3,01074660199875	7,66067377024842	0,00567114924158324	0,162298195228703	XM_038005219.1	interleukin 18 (IL18), transcript variant X5, mRNA
XR-005872434.1	-2,88849729457472	3,31895872949501	7,65516924842974	0,00568838507550755	0,162678325929369	XR_005872434.1	uncharacterized LOC106022488 (LOC106022488), transcript variant X1, ncRNA
XM-007962555.2	-1,87281942215896	3,53658988830037	7,65226431152986	0,005697591172234	0,162715454206069	XM_007962555.2	signal-regulatory protein beta-1 (LOC103215816), transcript variant X2, mRNA
XM-037995802.1	-1,87281942215896	3,53658988830037	7,65226431152986	0,005697591172234	0,162715454206069	XM_037995802.1	signal-regulatory protein beta-1 (LOC119623156), transcript variant X1, mRNA
XM-038005981.1	-2,88655786756557	2,98838858368018	7,65100052853751	0,00570157575498927	0,162716329434864	XM_038005981.1	BCL2 antagonist/killer 1 (BAK1), transcript variant X4, mRNA
XM-038006205.1	-1,39860269414004	3,82438698930927	7,64617133255706	0,00571682794322389	0,162925637359759	XM_038006205.1	apolipoprotein B mRNA editing enzyme catalytic subunit 3G (APOBEC3G), transcript variant X2, mRNA
XM-038006206.1	-1,39860269414004	3,82438698930927	7,64617133255706	0,00571682794322389	0,162925637359759	XM_038006206.1	apolipoprotein B mRNA editing enzyme catalytic subunit 3G (APOBEC3G), transcript variant X3, mRNA
XR-005236480.1	-2,88660823547621	2,99151597723143	7,64423563405087	0,00572295319830621	0,162987330775014	XR_005236480.1	uncharacterized LOC103214439 (LOC103214439), transcript variant X1, ncRNA
XM-037989946.1	-1,97251931924657	3,26534984296074	7,64131690387783	0,00573220178842431	0,163137828630032	XM_037989946.1	TNF receptor superfamily member 12A (TNFRSF12A), transcript variant X1, mRNA
XM-007998970.2	2,85708079842984	3,22649115907347	7,63876802629391	0,00574029090022308	0,163227973743899	XM_007998970.2	septin 11 (SEPTIN11), transcript variant X1, mRNA
XM-007969039.2	1,35428545295293	4,64257169698215	7,63782017471002	0,00574330197023704	0,163227973743899	XM_007969039.2	ATP binding cassette subfamily G member 1 (ABCG1), transcript variant X1, mRNA
XR-005874415.1	2,3985554302706	3,45286040980794	7,63441854600555	0,0057541213093263	0,163422604722364	XR_005874415.1	uncharacterized LOC121137180 (LOC121137180), ncRNA
XM-021225772.2	1,22717127271199	4,85075349203343	7,62610593493087	0,00578057530202005	0,164060700278642	XM_021225772.2	syntaxin 8 (Stx8), transcript variant X2, mRNA
XM-037992872.1	1,08799671075599	7,99680203092885	7,62314060128891	0,00579014136033886	0,164218943764318	XM_037992872.1	40S ribosomal protein S19-like (LOC119622011), mRNA
XM-007978422.2	-1,67026712857423	3,39318859248795	7,61614124703286	0,00581261188048829	0,164647501114345	XM_007978422.2	phosphodiesterase 4B (PDE4B), transcript variant X2, mRNA
XR-005239483.1	4,16954997770306	2,99625849142183	7,6152417295068	0,00581552816025305	0,164647501114345	XR_005239483.1	uncharacterized LOC119622958 (LOC119622958), ncRNA
XM-007976322.2	-1,29356268809504	3,90969074235412	7,61469861642235	0,00581725431002011	0,164647501114345	XM_007976322.2	apolipoprotein L4 (APOL4), mRNA
XM-021231463.2	1,10933144068869	6,82613419290972	7,60003104536879	0,00586459678041738	0,165817304926344	XM_021231463.2	catalase (Cat), mRNA
XM-037992254.1	-1,52482982910466	3,92970814831854	7,59818279086585	0,00587067317759783	0,165817304926344	XM_037992254.1	adhesion G protein-coupled receptor E5 (ADGRE5), transcript variant X1, mRNA
XM-037992255.1	-1,52482982910466	3,92970814831854	7,59818279086585	0,00587067317759783	0,165817304926344	XM_037992255.1	adhesion G protein-coupled receptor E5 (ADGRE5), transcript variant X2, mRNA
XM-008013913.2	1,30639720827719	4,31631422072685	7,58952904262942	0,00589886252625194	0,166453067531613	XM_008013913.2	lectin, mannose binding 1 (LMAN1), transcript variant X1, mRNA
XM-007999801.2	-2,8866968942649	2,95906715390401	7,58831436540415	0,00590283034631942	0,166453067531613	XM_007999801.2	60S ribosomal protein L41 (LOC103236258), mRNA
XM-013113370.3	-2,8618542624161	4,42055850725486	7,5801456847799	0,00592951065010861	0,166453067531613	XM_013113370.3	cytohesin 1 (Cyth1), transcript variant X3, mRNA
XM-008021725.2	-2,88663228194838	2,94642721395195	7,57833255032385	0,00593553992613112	0,166453067531613	XM_008021725.2	spermatogenesis associated 13 (SPATA13), transcript variant X1, mRNA
XM-008021726.2	-2,88663228194838	2,94642721395195	7,57833255032385	0,00593553992613112	0,166453067531613	XM_008021726.2	spermatogenesis associated 13 (SPATA13), transcript variant X2, mRNA
XM-008021729.2	-2,88663228194838	2,94642721395195	7,57833255032385	0,00593553992613112	0,166453067531613	XM_008021729.2	spermatogenesis associated 13 (SPATA13), transcript variant X4, mRNA
XM-037986903.1	-2,88663228194838	2,94642721395195	7,57833255032385	0,00593553992613112	0,166453067531613	XM_037986903.1	spermatogenesis associated 13 (SPATA13), transcript variant X3, mRNA
XM-037986905.1	-2,88663228194838	2,94642721395195	7,57833255032385	0,00593553992613112	0,166453067531613	XM_037986905.1	spermatogenesis associated 13 (SPATA13), transcript variant X5, mRNA
XM-037986906.1	-2,88663228194838	2,94642721395195	7,57833255032385	0,00593553992613112	0,166453067531613	XM_037986906.1	spermatogenesis associated 13 (SPATA13), transcript variant X7, mRNA
XM-037986908.1	-2,88663228194838	2,94642721395195	7,57833255032385	0,00593553992613112	0,166453067531613	XM_037986908.1	spermatogenesis associated 13 (SPATA13), transcript variant X9, mRNA
XM-013118607.3	1,60276070983081	4,88716811794256	7,57766067383233	0,00593767412184794	0,166453067531613	XM_013118607.3	centrosomal protein 20 (Cep20), transcript variant X1, mRNA
XM-008007092.2	1,25754832844925	4,68835302451423	7,56768891372697	0,00597062210595589	0,167046212179408	XM_008007092.2	Rho GTPase activating protein 18 (ARHGAP18), transcript variant X2, mRNA
XM-005073594.4	4,16953552736535	2,96013468125729	7,56633749513889	0,00597506923743319	0,167046212179408	XM_005073594.4	cysteine rich transmembrane BMP regulator 1 (Crim1), transcript variant X1, mRNA
XM-021229282.2	4,16953552736535	2,96013468125729	7,56633749513889	0,00597506923743319	0,167046212179408	XM_021229282.2	cysteine rich transmembrane BMP regulator 1 (Crim1), transcript variant X2, mRNA
XM-040730762.1	4,16953552736535	2,96013468125729	7,56633749513889	0,00597506923743319	0,167046212179408	XM_040730762.1	cysteine rich transmembrane BMP regulator 1 (Crim1), transcript variant X3, mRNA
XM-040736886.1	1,56428110852389	7,19418626551741	7,55917279081485	0,00599876967467877	0,167482301690396	XM_040736886.1	SWI5 homologous recombination repair protein (Swi5), mRNA
XM-021223560.2	4,16956183269867	2,95461449648058	7,55919069483332	0,00599880719975806	0,167482301690396	XM_021223560.2	RPGR interacting protein 1 (LOC101842405), transcript variant X1, mRNA
XM-008011798.2	1,1265299317608	5,39766676747941	7,55343393898917	0,00601793934987522	0,167800105726173	XM_008011798.2	ATP synthase peripheral stalk subunit d (ATP5PD), transcript variant X2, mRNA
XM-021235248.2	1,92313655490064	6,63523598259262	7,55264313181569	0,00602050078378611	0,167800105726173	XM_021235248.2	single-pass membrane protein with coiled-coil domains 4 (Smco4), mRNA
XM-005064652.4	-1,26128082953341	4,6181852077103	7,55206684013648	0,00602242257326459	0,167800105726173	XM_005064652.4	dehydrogenase/reductase 9 (Dhrs9), transcript variant X2, mRNA
XM-008013656.2	1,67181153409832	3,88467917533652	7,55064819520104	0,00602723082841403	0,167820453505902	XM_008013656.2	dystonin (DST), transcript variant X20, mRNA
XM-013116518.3	-1,16461668902041	9,4912645270169	7,54873228611185	0,00603355478347923	0,167882947940852	XM_013116518.3	Jun proto-oncogene, AP-1 transcription factor subunit (Jun), mRNA
XR-005243903.1	4,16956931279676	2,94399491855714	7,5460684121963	0,00604256046409689	0,168019926202013	XR_005243903.1	uncharacterized LOC103233083 (LOC103233083), ncRNA
XM-005065814.4	1,23021666104658	10,7911167524081	7,54056769733709	0,00606090054754288	0,168416097388948	XM_005065814.4	ribosomal protein S12 (Rps12), mRNA
XR-005239736.1	-2,8866862472373	2,93364683510022	7,5367730298509	0,00607373573026052	0,168658870787727	XR_005239736.1	uncharacterized LOC103227068 (LOC103227068), ncRNA
XM-040729023.1	-1,57728382355766	3,48764969822394	7,53358302562328	0,00608443233772879	0,168685466664726	XM_040729023.1	CD180 molecule (Cd180), transcript variant X1, mRNA
XM-040732460.1	4,16954678908794	2,93413404077081	7,53284205805147	0,0060869904502009	0,168685466664726	XM_040732460.1	glutathione S-transferase theta-1 (LOC101843674), transcript variant X4, mRNA
XM-037995374.1	4,16954678908794	2,93413404077081	7,53284205805147	0,0060869904502009	0,168685466664726	XM_037995374.1	glutathione S-transferase theta-1 (LOC103223040), transcript variant X3, mRNA
XM-005076659.4	-1,11001417140703	5,63110008615415	7,52805670970487	0,0061030494806437	0,168986161597671	XM_005076659.4	vav guanine nucleotide exchange factor 3 (Vav3), transcript variant X2, mRNA
XM-005071621.3	-2,88656532529458	2,91856296209733	7,52719288220125	0,0061060535634276	0,168986161597671	XM_005071621.3	nmrA-like family domain-containing protein 1 (LOC101826879), mRNA
XM-005066194.4	-2,86387333620075	3,22279592826422	7,52529149316995	0,00611244330527888	0,16904931407402	XM_005066194.4	GTP binding protein overexpressed in skeletal muscle (Gem), mRNA
XM-040751911.1	1,10469831925219	7,65495796782334	7,52157589377255	0,00612500058251108	0,16928284014243	XM_040751911.1	60S ribosomal protein L7a-like (LOC106021680), mRNA
XM-040733259.1	2,84227893778726	3,32991238797743	7,50897700451957	0,00616792022221252	0,170259253954003	XM_040733259.1	acylphosphatase 2 (Acyp2), transcript variant X2, mRNA
XM-007978981.2	-1,21788832937512	4,404006414554	7,50879476958307	0,00616860368977761	0,170259253954003	XM_007978981.2	polo like kinase 3 (PLK3), transcript variant X2, mRNA
XM-005081085.4	-1,50798213594755	4,24788707462399	7,50574438700863	0,00617896291224797	0,170430871801435	XM_005081085.4	spen family transcriptional repressor (Spen), transcript variant X1, mRNA
XM-013125870.3	-1,28734925311177	4,19184228190496	7,50251460902634	0,00619007671545429	0,170623058989344	XM_013125870.3	inhibitor of nuclear factor kappa B kinase regulatory subunit gamma (Ikbkg), transcript variant X1, mRNA
XM-005070194.4	4,16954309085776	2,91618324357562	7,4978669358477	0,00620607777089948	0,170708924963536	XM_005070194.4	thymidine kinase 1 (Tk1), mRNA
XM-040752217.1	2,40941580248272	5,2499452491249	7,49681981265836	0,0062096039701364	0,170708924963536	XM_040752217.1	extracellular matrix protein 1 (Ecm1), transcript variant X2, mRNA
XM-013114848.3	4,16956502134704	2,91291049337025	7,49634332076071	0,00621131996694671	0,170708924963536	XM_013114848.3	centrosomal protein 70 (Cep70), transcript variant X1, mRNA
XM-038001254.1	4,16955375948217	2,91252374296902	7,4962664642636	0,00621159978814423	0,170708924963536	XM_038001254.1	deoxythymidylate kinase (DTYMK), transcript variant X1, mRNA
XR-005880100.1	1,07864538319424	8,04608474772418	7,49556455792722	0,00621393263177354	0,170708924963536	XR_005880100.1	uncharacterized LOC121142939 (LOC121142939), ncRNA
XM-037997125.1	-1,74475129650618	3,46765560337614	7,48732343948203	0,0062424391428388	0,171377650463806	XM_037997125.1	activating transcription factor 1 (ATF1), transcript variant X3, mRNA
XM-007971714.2	-1,42256072991795	3,8551624301022	7,48026335801697	0,0062669139488333	0,171934873157558	XM_007971714.2	cysteine and serine rich nuclear protein 1 (CSRNP1), transcript variant X2, mRNA
XM-021235323.2	1,05129445716541	6,10734228123798	7,47652134858737	0,00627984935561385	0,172000544020766	XM_021235323.2	leukocyte immunoglobulin-like receptor subfamily A member 5 (LOC110343533), mRNA
XM-037986290.1	1,70629472446976	3,52593854365209	7,47314917071941	0,00629167544635644	0,172000544020766	XM_037986290.1	dehydrogenase/reductase SDR family member on chromosome X-like (LOC119619946), mRNA
XM-037985318.1	-2,13683333436206	3,43949980812288	7,47182165651972	0,00629630701495331	0,172000544020766	XM_037985318.1	ADAM metallopeptidase domain 8 (ADAM8), transcript variant X1, mRNA
XM-037985319.1	-2,13683333436206	3,43949980812288	7,47182165651972	0,00629630701495331	0,172000544020766	XM_037985319.1	ADAM metallopeptidase domain 8 (ADAM8), transcript variant X2, mRNA
XM-005065717.4	1,25785750818485	4,80216481407453	7,47152558733439	0,00629726380046194	0,172000544020766	XM_005065717.4	Rho GTPase activating protein 18 (Arhgap18), transcript variant X2, mRNA
XM-040741585.1	4,16953981872736	2,90625078582216	7,47140326037955	0,00629777516724619	0,172000544020766	XM_040741585.1	dymeclin (Dym), transcript variant X1, mRNA
XR-005240403.1	-1,32087517742027	3,81629043921358	7,47117500576191	0,00629856437779249	0,172000544020766	XR_005240403.1	multifunctional protein ADE2-like (LOC103219171), misc_RNA
XM-005074941.4	1,38701815190729	5,7379544970463	7,46682551945672	0,00631369252656278	0,172299329274296	XM_005074941.4	glutaminyl-tRNA synthetase 1 (Qars1), mRNA
XM-005081646.4	-1,9606732137869	3,50585880309072	7,46224162213101	0,0063297573483367	0,172623263191584	XM_005081646.4	TNF receptor superfamily member 12A (Tnfrsf12a), mRNA
XM-040749153.1	1,36698707042608	4,71585980785608	7,45944150654008	0,00633959122345934	0,172776952065578	XM_040749153.1	pre-mRNA processing factor 8 (Prpf8), transcript variant X1, mRNA
XM-005068211.4	4,16954746577319	2,90325153203363	7,45348398072643	0,00636063507508733	0,173114337196377	XM_005068211.4	CXADR Ig-like cell adhesion molecule (Cxadr), transcript variant X1, mRNA
XM-005064037.4	2,82655087883735	4,55909327181463	7,45250098273405	0,00636403333927138	0,173114337196377	XM_005064037.4	cathepsin F (Ctsf), mRNA
XM-005071013.4	-1,75685734688385	3,91538216850409	7,45200396718592	0,00636583356541967	0,173114337196377	XM_005071013.4	early growth response 3 (Egr3), transcript variant X2, mRNA
XM-040738904.1	1,0644015579202	6,29846746155471	7,45116454351855	0,00636879708685429	0,173114337196377	XM_040738904.1	elongin-B-like (LOC121137064), mRNA
XM-005084326.4	2,40901309769327	5,57538626333947	7,44431574453676	0,00639299033570259	0,173657248373049	XM_005084326.4	extracellular matrix protein 1 (Ecm1), transcript variant X1, mRNA
XM-040735623.1	-1,35087729226138	4,3263017477439	7,44066275923819	0,00640594575407066	0,173881258345991	XM_040735623.1	endoglin (Eng), mRNA
XM-005070132.4	1,13645606807603	9,26709671793913	7,4395019757148	0,00641007057528249	0,173881258345991	XM_005070132.4	ribosomal protein L27 (Rpl27), mRNA
XM-021227279.2	2,82632425418686	4,02622492819371	7,43842142741114	0,0064139127200742	0,173881258345991	XM_021227279.2	acylphosphatase 2 (Acyp2), transcript variant X1, mRNA
XM-007992762.2	4,16955426910804	2,8862243988067	7,43506223106496	0,00642597303157246	0,174071772478724	XM_007992762.2	motile sperm domain containing 1 (MOSPD1), transcript variant X1, mRNA
XM-008001354.2	1,08793812828365	5,65514189780655	7,43409432180044	0,0064293999020159	0,174071772478724	XM_008001354.2	eukaryotic translation initiation factor 3 subunit E (EIF3E), transcript variant X2, mRNA
XM-007974061.2	4,16953981872736	2,88439968657299	7,42981718050821	0,00644469224219951	0,174358360971807	XM_007974061.2	dymeclin (DYM), transcript variant X1, mRNA
XM-005068383.4	1,24033807539983	4,65388917072294	7,42792792945088	0,00645134738745872	0,174358360971807	XM_005068383.4	transmembrane protein 251 (Tmem251), transcript variant X1, mRNA
XM-007986902.2	-1,14755044805646	4,5373480560969	7,42638938701528	0,00645693247444984	0,174358360971807	XM_007986902.2	hypoxia inducible factor 1 subunit alpha (HIF1A), transcript variant X3, mRNA
XM-037984085.1	-1,14755044805646	4,5373480560969	7,42638938701528	0,00645693247444984	0,174358360971807	XM_037984085.1	hypoxia inducible factor 1 subunit alpha (HIF1A), transcript variant X1, mRNA
XM-040738363.1	-1,51579725697998	4,0984655331246	7,41601822492257	0,00649410472422087	0,175247142108762	XM_040738363.1	N-acetylglucosamine kinase (Nagk), transcript variant X1, mRNA
XM-013111135.3	-1,75826791156173	4,17088824853511	7,41252078510657	0,00650671587238325	0,175472397310739	XM_013111135.3	parvin gamma (Parvg), transcript variant X1, mRNA
XM-037982832.1	-2,15824120053302	3,35010546868423	7,40967867908707	0,00651706057174843	0,175636276168411	XM_037982832.1	putative ankyrin repeat domain-containing protein 20A2 (LOC119618584), mRNA
XM-013122231.3	-1,82090176008945	3,50803857437611	7,40008097686256	0,00655179034214972	0,176456693684874	XM_013122231.3	5-azacytidine induced 2 (Azi2), transcript variant X4, mRNA
XM-040741397.1	-2,37068348824264	3,13690063431834	7,39080924735094	0,00658561260788584	0,177251612591449	XM_040741397.1	interleukin 7 (Il7), transcript variant X1, mRNA
XM-038003683.1	-2,3749753621307	3,14317675822425	7,38745909371418	0,00659789754941961	0,177466194674029	XM_038003683.1	kelch repeat and BTB domain containing 8 (KBTBD8), transcript variant X3, mRNA
XM-007970962.2	4,16953552736535	2,86054530335135	7,38437067839024	0,00660923801259985	0,177655109034959	XM_007970962.2	cysteine rich transmembrane BMP regulator 1 (CRIM1), transcript variant X2, mRNA
XM-007989601.2	-2,36849785815695	3,10395970864782	7,38214912142743	0,00661736692005207	0,177710250169691	XM_007989601.2	basic leucine zipper nuclear factor 1 (BLZF1), transcript variant X2, mRNA
XM-008012250.2	-2,36846667255146	3,10559935287423	7,38089685991864	0,00662196696759292	0,177710250169691	XM_008012250.2	60S ribosomal protein L36a-like (LOC103243263), mRNA
XM-005072096.4	1,14249233817103	9,22684800475807	7,37924972884754	0,00662794360705013	0,177710250169691	XM_005072096.4	60S ribosomal protein L32 (LOC101825055), mRNA
XM-037988381.1	-2,3684486212757	3,10333617097002	7,37910291177938	0,00662856253518519	0,177710250169691	XM_037988381.1	TAP binding protein like (TAPBPL), transcript variant X3, mRNA
XM-040744887.1	1,14561348528517	9,67404347436001	7,37705511207299	0,00663605218950873	0,177795218590399	XM_040744887.1	60S acidic ribosomal protein P1-like (LOC101830564), mRNA
XM-005069758.4	1,67808174632866	4,39338147047759	7,37164695725915	0,00665596774854643	0,178212778631055	XM_005069758.4	neutral cholesterol ester hydrolase 1 (Nceh1), mRNA
XM-008008329.2	-1,18473705032545	4,38218306658563	7,36827286171587	0,00666852272775463	0,178221151619965	XM_008008329.2	LIM zinc finger domain containing 1 (LIMS1), transcript variant X5, mRNA
XM-008000180.2	-1,3720108405606	3,76306843164045	7,36807027684796	0,00666927255594358	0,178221151619965	XM_008000180.2	membrane associated ring-CH-type finger 1 (MARCHF1), transcript variant X4, mRNA
XM-008000182.2	-1,3720108405606	3,76306843164045	7,36807027684796	0,00666927255594358	0,178221151619965	XM_008000182.2	membrane associated ring-CH-type finger 1 (MARCHF1), transcript variant X5, mRNA
XM-008001596.2	-2,366205605259	3,13724670321103	7,36625275624695	0,00667600360652326	0,178285254003408	XM_008001596.2	ST3 beta-galactoside alpha-2,3-sialyltransferase 1 (ST3GAL1), transcript variant X3, mRNA
XM-037983835.1	1,03719529514158	6,45372908719811	7,36306449359125	0,00668782786774507	0,178485201194107	XM_037983835.1	cathepsin B (CTSB), transcript variant X2, mRNA
XM-040743853.1	1,04795469735507	7,39577442540564	7,35923839845543	0,00670204589842177	0,178748732895496	XM_040743853.1	40S ribosomal protein S19-like (LOC101825451), mRNA
XM-007987503.2	4,1695575412712	2,83958820655208	7,35001409818501	0,00673647511113409	0,17943995286959	XM_007987503.2	galactosylceramidase (GALC), transcript variant X1, mRNA
XM-040746627.1	4,16956612413891	2,84428153628896	7,34995843225528	0,00673668328392866	0,17943995286959	XM_040746627.1	polycystin 1 like 1, transient receptor potential channel interacting (Pkd1l1), mRNA
XM-007976266.2	-1,03744553103234	7,21263634447589	7,34729200665253	0,0067466385785207	0,179588885783869	XM_007976266.2	thymidine phosphorylase (LOC103223569), transcript variant X1, mRNA
XM-005063896.4	-1,19045576808823	6,42902494417882	7,33932556739951	0,00677646365596822	0,180266198341345	XM_005063896.4	OTU deubiquitinase, ubiquitin aldehyde binding 1 (Otub1), mRNA
NM-001281685.1	-1,04039754383777	6,40433260539772	7,32501337307895	0,00683053008081977	0,181587082956057	NM_001281685.1	signal transducer and activator of transcription 1 (Stat1), mRNA
XM-021235064.2	-1,58893275703039	3,59406100070997	7,31392179123766	0,00687279757547308	0,182592794463166	XM_021235064.2	fucosyltransferase 7 (Fut7), transcript variant X2, mRNA
XM-013111290.3	-1,0346339514312	7,21459553827062	7,3064972844495	0,00690121270533796	0,18322942352437	XM_013111290.3	thymidine phosphorylase (LOC101836863), mRNA
XM-040739564.1	1,12118015714514	8,43766495172206	7,29799458810954	0,00693380224704094	0,183610183562422	XM_040739564.1	ribosomal protein L4 (Rpl4), mRNA
XM-040728309.1	-4,02415005414271	3,74265879131351	7,36662030072208	0,00694232355521268	0,183610183562422	XM_040728309.1	FYN proto-oncogene, Src family tyrosine kinase (Fyn), transcript variant X2, mRNA
XM-021229069.2	-4,03444551557694	3,7542549891598	7,4091086159636	0,00694232360099681	0,183610183562422	XM_021229069.2	FYN proto-oncogene, Src family tyrosine kinase (Fyn), transcript variant X1, mRNA
XM-040728310.1	-4,03427323573189	3,74475037896845	7,40288563659082	0,00694232360099681	0,183610183562422	XM_040728310.1	FYN proto-oncogene, Src family tyrosine kinase (Fyn), transcript variant X4, mRNA
XM-005073256.4	-4,03781743412869	3,98349877980224	7,47529419729452	0,00694232360099681	0,183610183562422	XM_005073256.4	FYN proto-oncogene, Src family tyrosine kinase (Fyn), transcript variant X3, mRNA
XM-013120770.3	-4,03660933460744	3,73600960901407	7,41146409894805	0,0069423236610485	0,183610183562422	XM_013120770.3	UFM1 specific peptidase 1 (inactive) (Ufsp1), partial mRNA
XM-008019469.2	-2,09196734886999	3,07975003102753	7,28871297796216	0,00696972697531297	0,184216553766894	XM_008019469.2	myosin light polypeptide 6 (LOC103247367), mRNA
XM-040730604.1	-4,02939376951997	3,38884622915156	7,2826897303112	0,00699304004819436	0,184714105971337	XM_040730604.1	rubicon like autophagy enhancer (Rubcnl), transcript variant X1, mRNA
XM-040736650.1	4,16955265669976	2,81481525569283	7,28120297513532	0,00699890040139671	0,184750319575804	XM_040736650.1	dipeptidase 3 (LOC121136320), mRNA
XM-005085173.4	-2,12362747709965	3,67516283853943	7,27634213151254	0,00701772211108682	0,185128408998433	XM_005085173.4	BMP and activin membrane bound inhibitor (Bambi), transcript variant X2, mRNA
XM-005086459.4	-4,00002077921416	3,83938583025089	7,27061419703056	0,00704011766589265	0,185600232097681	XM_005086459.4	prostaglandin I2 receptor (Ptgir), mRNA
XM-038006204.1	-1,34211130211839	3,85775433775191	7,26759857789422	0,00705197387085398	0,185793777661494	XM_038006204.1	apolipoprotein B mRNA editing enzyme catalytic subunit 3G (APOBEC3G), transcript variant X1, mRNA
XR-495025.2	-1,71959475055392	3,40768586237976	7,26177509944271	0,00707483211693767	0,186276753748136	XR_495025.2	uncharacterized LOC103226927 (LOC103226927), ncRNA
XM-040755179.1	1,25087287491845	6,3559095609636	7,25819311388414	0,00708884776900214	0,186526440049709	XM_040755179.1	NADH:ubiquinone oxidoreductase subunit AB1 (Ndufab1), mRNA
XM-007991922.2	1,54632667592751	4,55679962544888	7,25558443377364	0,00709921469968837	0,186679861045543	XM_007991922.2	V-set and immunoglobulin domain containing 4 (VSIG4), transcript variant X1, mRNA
XM-007969711.2	-2,36851838686299	3,00323358090901	7,24827744019143	0,0071281128537307	0,187221026617636	XM_007969711.2	semaphorin 4D (SEMA4D), transcript variant X3, mRNA
XM-005084333.4	1,0783531328017	7,76493970839786	7,24805763062301	0,00712889336645775	0,187221026617636	XM_005084333.4	palmitoyl-protein thioesterase 1 (Ppt1), mRNA
XM-040730764.1	1,47215372349255	4,52331359878647	7,24319288876926	0,00714819616394674	0,18760206401887	XM_040730764.1	fasciculation and elongation protein zeta 2 (Fez2), transcript variant X1, mRNA
XM-005076901.4	-1,40188400148342	5,38725821618897	7,24210512976704	0,0071525195841277	0,18760206401887	XM_005076901.4	mediator complex subunit 13 (Med13), mRNA
XM-040730765.1	1,47224934087406	4,54458038249727	7,23985980497514	0,00716145233490744	0,187716718432131	XM_040730765.1	fasciculation and elongation protein zeta 2 (Fez2), transcript variant X2, mRNA
XM-038005290.1	-1,82117058185888	3,44500465336795	7,23476589691908	0,00718184264825089	0,188131362510165	XM_038005290.1	mastermind like transcriptional coactivator 2 (MAML2), transcript variant X1, mRNA
XM-007987842.2	-2,3684948612763	2,99754781481964	7,23201479820644	0,0071928432339781	0,188299667689504	XM_007987842.2	tryptophanyl-tRNA synthetase 1 (WARS1), transcript variant X5, mRNA
XM-008003680.2	-1,38314121213684	3,90226236982733	7,22582255675709	0,00721763967013197	0,188828687441158	XM_008003680.2	bromodomain adjacent to zinc finger domain 2A (BAZ2A), transcript variant X1, mRNA
XM-040728511.1	-2,14937313794864	3,96496979785806	7,22453673558783	0,00722271856015395	0,188841510105474	XM_040728511.1	exocyst complex component 4 (Exoc4), transcript variant X1, mRNA
XM-013121135.3	-2,08569952305673	3,15001902209584	7,22194063696641	0,00723323434023812	0,188996376383377	XM_013121135.3	spermatogenesis associated serine rich 2 like (Spats2l), transcript variant X1, mRNA
XM-005070670.4	1,3565707360054	5,39832884589344	7,21924592172103	0,00724399704716262	0,189157493960586	XM_005070670.4	ATP binding cassette subfamily G member 1 (Abcg1), transcript variant X1, mRNA
XM-008016756.2	-1,01852522643463	6,81084691125499	7,20940338548363	0,00728383538859477	0,189978033826805	XM_008016756.2	chromosome unknown C15orf48 homolog (CUNH15orf48), transcript variant X2, mRNA
XM-040746797.1	1,09400567191457	8,14095755278432	7,20918093551476	0,00728465330300824	0,189978033826805	XM_040746797.1	cytochrome b-c1 complex subunit 9 (LOC101839373), mRNA
XM-005069117.4	1,31722304052159	4,51530813723493	7,20512548619788	0,00730111727014667	0,190286813817825	XM_005069117.4	sorting nexin 24 (Snx24), transcript variant X1, mRNA
XM-005081219.4	1,54372688096457	4,63410700977516	7,20377920934688	0,00730665232894693	0,190310546388072	XM_005081219.4	V-set and immunoglobulin domain containing 4 (Vsig4), transcript variant X1, mRNA
XM-037985203.1	-2,12629156037036	3,30997845031177	7,20125817321715	0,00731690372638246	0,190457013948019	XM_037985203.1	cyclin-dependent kinase 11B (LOC103225783), transcript variant X7, mRNA
XM-005074936.3	-1,70499250959469	3,33924635419007	7,18783203892806	0,00737173045020436	0,191652361707609	XM_005074936.3	chromosome unknown C3orf62 homolog (CUNH3orf62), transcript variant X1, mRNA
XM-040745590.1	-1,16096053314729	7,63303890752313	7,18712807413358	0,00737455064359055	0,191652361707609	XM_040745590.1	corepressor interacting with RBPJ, CIR1 (Cir1), mRNA
XM-005084917.4	-4,01710409631352	3,12037191382336	7,18490726400167	0,00738369976543071	0,191652361707609	XM_005084917.4	TBC1 domain family member 22B (Tbc1d22b), transcript variant X1, mRNA
XM-021228452.2	-1,69091926339531	4,48316772608789	7,18414038474874	0,0073868167524297	0,191652361707609	XM_021228452.2	phosphodiesterase 4B (Pde4b), transcript variant X2, mRNA
XM-040757097.1	-1,69091926339531	4,48316772608789	7,18414038474874	0,0073868167524297	0,191652361707609	XM_040757097.1	phosphodiesterase 4B (Pde4b), transcript variant X1, mRNA
XM-005064662.4	1,30712824088073	4,47071848840192	7,18318298534069	0,0073907685473714	0,191652361707609	XM_005064662.4	RAB4A, member RAS oncogene family (Rab4a), transcript variant X1, mRNA
XM-005065869.4	-4,01610659458496	3,16912442810647	7,16491438875151	0,00746629280832949	0,193302521227226	XM_005065869.4	utrophin (Utrn), transcript variant X3, mRNA
XM-037984304.1	-1,798510778	3,25709713026106	7,16443719766663	0,00746831765918225	0,193302521227226	XM_037984304.1	60S ribosomal protein L13-like (LOC103218934), mRNA
XM-005064327.4	-1,75223759849098	5,05798750945854	7,16437403064091	0,00746849582658105	0,193302521227226	XM_005064327.4	FUS RNA binding protein (Fus), transcript variant X1, mRNA
XM-008004064.2	1,46176771188048	3,89731779311891	7,15504142415184	0,00750746524031912	0,194189011335545	XM_008004064.2	nucleosome assembly protein 1 like 1 (NAP1L1), transcript variant X2, mRNA
XM-008011051.2	-2,11802504365382	3,30593340002873	7,15162457451286	0,00752175355610155	0,194436384481311	XM_008011051.2	schlafen family member 11 (SLFN11), transcript variant X1, mRNA
XM-040741557.1	-1,48134936079359	4,00418610259895	7,14911585242598	0,00753217732161886	0,194583611623717	XM_040741557.1	glycylpeptide N-tetradecanoyltransferase 1-like (LOC121138806), mRNA
XM-040731600.1	1,12890654582557	9,64915972479717	7,13230062872443	0,00760301781026906	0,196221254748416	XM_040731600.1	60S ribosomal protein L37-like (LOC101838074), mRNA
XR-001196752.3	1,11069161063555	5,41557085148668	7,13180742538773	0,00760510537078033	0,196221254748416	XR_001196752.3	uncharacterized LOC106021494 (LOC106021494), transcript variant X1, ncRNA
XM-005087676.4	1,13538530285468	7,96540929299307	7,12739023775349	0,00762381094682126	0,196510728550338	XM_005087676.4	bublin coiled coil protein (Bbln), mRNA
XM-040732869.1	1,05602952671632	6,7199012694442	7,12616159252694	0,00762902702487029	0,196510728550338	XM_040732869.1	pancreatic progenitor cell differentiation and proliferation factor (Ppdpf), transcript variant X3, mRNA
XM-005069116.4	1,77947849714673	3,4800417840799	7,1257955100909	0,00763065011599253	0,196510728550338	XM_005069116.4	peptidylprolyl isomerase C (Ppic), mRNA
XM-021228719.2	-3,99344295994612	3,31125604991142	7,12269131241547	0,0076438135481335	0,196726615976446	XM_021228719.2	LDL receptor related protein 12 (Lrp12), transcript variant X1, mRNA
XM-007994570.2	-1,91977285430829	3,2283744273062	7,11707464907004	0,00766780369701701	0,197220703464588	XM_007994570.2	Rho GTPase activating protein 45 (ARHGAP45), transcript variant X2, mRNA
XM-040743930.1	-1,41012635668781	4,69456062917446	7,1139589347972	0,00768103064318203	0,19743751034283	XM_040743930.1	pre-mRNA-splicing regulator WTAP-like (LOC121139899), mRNA
XM-037999415.1	-2,08763158787263	3,19413050468961	7,10933966511035	0,00770089664968277	0,197824594147562	XM_037999415.1	MOB kinase activator 3C (MOB3C), transcript variant X2, mRNA
XM-013123866.3	-3,99988673750924	3,2272628072674	7,10556127717355	0,00771705483812465	0,197995199376604	XM_013123866.3	KIAA0754 ortholog (Kiaa0754), mRNA
XM-007996014.2	2,30588331156414	3,09735596513896	7,10555071983133	0,00771716034797153	0,197995199376604	XM_007996014.2	zinc finger protein 675 (LOC103234298), transcript variant X2, mRNA
XM-005067039.4	-3,99748285203443	3,25207220942515	7,10420811451672	0,00772290597030963	0,198000371738671	XM_005067039.4	alpha 1,4-galactosyltransferase (P blood group) (A4galt), transcript variant X1, mRNA
XM-005066304.4	-2,3769888732619	4,05549427191807	7,10324794980892	0,00772698459437477	0,198000371738671	XM_005066304.4	semaphorin 4D (Sema4d), transcript variant X1, mRNA
XM-021236242.2	-4,01702462549173	3,03909661917663	7,08666789160453	0,00779871262990291	0,199714014224265	XM_021236242.2	mitochondrial ribosomal protein L52 (Mrpl52), transcript variant X5, mRNA
XM-005071281.4	-2,07972005434773	3,17672030556535	7,08433487802782	0,0078088355322724	0,199848885982342	XM_005071281.4	ral guanine nucleotide dissociation stimulator like 1 (Rgl1), transcript variant X2, mRNA
XM-038003915.1	-1,61071069698425	3,46815426651674	7,07762323772236	0,00783812555513191	0,200324417293016	XM_038003915.1	inositol hexakisphosphate kinase 1 (IP6K1), transcript variant X5, mRNA
XM-007981773.2	-1,50831354648245	3,49157341033931	7,0765785855479	0,00784268781774229	0,200324417293016	XM_007981773.2	cAMP responsive element binding protein 5 (CREB5), transcript variant X1, mRNA
XM-005077900.4	-4,01716251623404	3,03225020432213	7,07497428781575	0,00784966476747568	0,200324417293016	XM_005077900.4	WW domain containing transcription regulator 1 (Wwtr1), transcript variant X2, mRNA
XM-005071372.4	-2,36622855020437	3,99486785448955	7,07450575906314	0,00785166175441807	0,200324417293016	XM_005071372.4	basic leucine zipper nuclear factor 1 (Blzf1), transcript variant X1, mRNA
XM-013123203.3	-4,01708304219505	3,02138257379586	7,07449823558254	0,00785175528135579	0,200324417293016	XM_013123203.3	DnaJ heat shock protein family (Hsp40) member B4 (Dnajb4), transcript variant X2, mRNA
XM-040754304.1	1,02426143126917	7,33248389576804	7,07214543463083	0,00786207876584073	0,200463523823199	XM_040754304.1	40S ribosomal protein S19-like (LOC101828366), mRNA
XM-040751139.1	-1,34059836718021	7,86930172492436	7,06976332456507	0,00787243175761471	0,200603209982117	XM_040751139.1	aconitate decarboxylase 1 (Acod1), mRNA
XM-005082043.4	1,16032226087436	5,2022515387623	7,06531378430389	0,00789197010944201	0,200976637322937	XM_005082043.4	acireductone dioxygenase 1 (Adi1), mRNA
XM-040740940.1	1,02065893742785	6,37977917534119	7,05460650691231	0,00793927756873647	0,202025811955439	XM_040740940.1	cytochrome b-c1 complex subunit 6, mitochondrial-like (LOC121138131), mRNA
XM-005084714.3	1,41890285792682	13,7101489937267	7,05374833821524	0,00794298747950091	0,202025811955439	XM_005084714.3	ferritin light chain (Ftl), mRNA
XM-005079340.4	-4,01706594332777	3,00306494906045	7,04966668042593	0,0079611514702618	0,202362734067748	XM_005079340.4	chloride voltage-gated channel 6 (Clcn6), transcript variant X1, mRNA
XM-005072658.4	1,15272833965554	4,74840981143065	7,04787961895138	0,00796905681216535	0,202364647310795	XM_005072658.4	carboxypeptidase Q (Cpq), transcript variant X1, mRNA
XM-008019660.2	1,03427267453141	7,52060507265118	7,04743611681373	0,00797106148496583	0,202364647310795	XM_008019660.2	solute carrier family 25 member 6 (SLC25A6), mRNA
XM-007975424.2	1,1797312731398	4,22172976373846	7,04516596300356	0,00798115142080103	0,20249588435279	XM_007975424.2	transcobalamin 2 (TCN2), transcript variant X4, mRNA
XM-007984765.2	-1,68148669226633	3,28728425286494	7,03982945087258	0,00800492160638313	0,202973837872757	XM_007984765.2	filamin B (FLNB), transcript variant X1, mRNA
XM-040728165.1	-1,64178492144289	3,90477218938155	7,0328742035599	0,00803592304865759	0,203634446564905	XM_040728165.1	zinc finger containing ubiquitin peptidase 1 (Zup1), transcript variant X2, mRNA
XM-005071280.4	-2,07713208641564	3,19175369105588	7,02981887340859	0,0080496628709254	0,203857093001349	XM_005071280.4	ral guanine nucleotide dissociation stimulator like 1 (Rgl1), transcript variant X1, mRNA
XM-005086562.4	-1,08676907067679	6,37749132557998	7,01842012743936	0,00810092663988266	0,205029172208543	XM_005086562.4	SERTA domain containing 1 (Sertad1), transcript variant X1, mRNA
XR-005877958.1	1,19724318783612	10,8407588185985	7,01592581010684	0,0081121985314384	0,205135248922574	XR_005877958.1	ribosomal protein S24 (Rps24), transcript variant X6, ncRNA
XM-040745703.1	1,76711138839009	3,41553737465628	7,01448998586683	0,00811878260616956	0,205135248922574	XM_040745703.1	tissue factor pathway inhibitor (Tfpi), transcript variant X5, mRNA
XM-007983800.2	-1,92271132175306	3,42184866873399	7,01420513515161	0,00812007193873772	0,205135248922574	XM_007983800.2	natural killer cell triggering receptor (NKTR), transcript variant X2, mRNA
XM-005069476.4	-1,95190156287906	4,83080369784961	7,01289574806293	0,00812591306317743	0,205156871342908	XM_005069476.4	ZPR1 zinc finger (Zpr1), mRNA
XM-037982655.1	1,28024012473321	4,30196014255771	7,0098582528565	0,00813977344480523	0,205380807218927	XM_037982655.1	uncharacterized LOC103244571 (LOC103244571), transcript variant X2, mRNA
NM-001281640.1	-4,01718911486369	3,00505327751741	7,0034414172989	0,00816897277125105	0,205899027738045	NM_001281640.1	cholesterol side-chain cleavage enzyme, mitochondrial-like (LOC101827747), mRNA	nuclear gene for mitochondrial product
XM-005075274.4	1,09858439295976	8,23896874935618	7,00312070703954	0,00817031838009932	0,205899027738045	XM_005075274.4	cathepsin B (Ctsb), mRNA
XM-040752936.1	1,27816343178777	7,32542951445861	6,99023623610651	0,00822922866108407	0,207256699565234	XM_040752936.1	VAMP associated protein A (Vapa), mRNA
XM-013125750.3	1,10664676635485	6,32167544980216	6,9792609846291	0,00827975242958065	0,208401621855983	XM_013125750.3	mitochondrial ribosomal protein S24 (Mrps24), mRNA
XM-008016534.2	-1,28423684789259	3,91617746160662	6,97439912940932	0,00830232433560497	0,208842025295325	XM_008016534.2	RAB27A, member RAS oncogene family (RAB27A), transcript variant X1, mRNA
XM-005077587.4	1,35591720399183	4,56044605608632	6,96960290472492	0,00832447528996126	0,209271308251543	XM_005077587.4	NHL repeat containing 3 (Nhlrc3), mRNA
XM-005082021.4	1,19944680669725	11,0454737608849	6,96543737823173	0,00834384049262712	0,209630078017756	XM_005082021.4	ribosomal protein S7 (Rps7), mRNA
XM-008010265.2	1,88683605024435	3,35590970622772	6,96377007239627	0,00835169421362584	0,209699372772022	XM_008010265.2	transmembrane protein 107 (TMEM107), transcript variant X1, mRNA
XM-005083631.4	1,92698974730275	4,74769581131223	6,95931089853729	0,00837240583241089	0,210083824990366	XM_005083631.4	phosphatidylinositol glycan anchor biosynthesis class K (Pigk), mRNA
XM-038009786.1	-4,01698251988052	2,95190482972514	6,95830641725993	0,0083772156783027	0,210083824990366	XM_038009786.1	60S ribosomal protein L38-like (LOC103245926), mRNA
XM-037986012.1	1,02163096638531	6,66453466625641	6,95074442533316	0,00841260581974972	0,210458338784292	XM_037986012.1	microsomal glutathione S-transferase 3 (MGST3), transcript variant X2, mRNA
XM-037986013.1	1,02163096638531	6,66453466625641	6,95074442533316	0,00841260581974972	0,210458338784292	XM_037986013.1	microsomal glutathione S-transferase 3 (MGST3), transcript variant X3, mRNA
XM-037986014.1	1,02163096638531	6,66453466625641	6,95074442533316	0,00841260581974972	0,210458338784292	XM_037986014.1	microsomal glutathione S-transferase 3 (MGST3), transcript variant X4, mRNA
XM-037986015.1	1,02163096638531	6,66453466625641	6,95074442533316	0,00841260581974972	0,210458338784292	XM_037986015.1	microsomal glutathione S-transferase 3 (MGST3), transcript variant X5, mRNA
XM-040744474.1	-2,09271103895011	3,53911985686204	6,94478115740553	0,00844055317126389	0,211029213035858	XM_040744474.1	ribosomal RNA processing 12 homolog (Rrp12), mRNA
XR-005873761.1	-1,33333436827456	3,94873165605711	6,93368517157059	0,00849306819168885	0,212213257615405	XR_005873761.1	zinc finger protein 54-like (LOC101838078), transcript variant X5, misc_RNA
XM-008013345.2	-1,35678008301523	3,74079672011753	6,93087629993291	0,00850639197935154	0,212288386371288	XM_008013345.2	solute carrier family 16 member 3 (SLC16A3), transcript variant X3, mRNA
XM-008013346.2	-1,35678008301523	3,74079672011753	6,93087629993291	0,00850639197935154	0,212288386371288	XM_008013346.2	solute carrier family 16 member 3 (SLC16A3), transcript variant X2, mRNA
XR-005237059.1	2,30439647362647	3,2085977170173	6,92608684412194	0,00852915997500975	0,21272758815247	XR_005237059.1	uncharacterized LOC119618230 (LOC119618230), transcript variant X2, ncRNA
XM-040729080.1	-1,07512711551046	5,30527342166651	6,92455328749418	0,00853639074171203	0,212778975283874	XM_040729080.1	phosphoglycerate mutase 1-like (LOC121133188), mRNA
XM-037996307.1	1,37819761861067	3,99681418917143	6,92021333055518	0,00855716653358683	0,213167720554902	XM_037996307.1	metaxin-1-like (LOC119623629), partial mRNA
XM-005072078.4	-2,08216193748077	3,5283985834479	6,91521907102842	0,00858096367184399	0,213631214753415	XM_005072078.4	MOB kinase activator 3C (Mob3c), transcript variant X2, mRNA
XM-005071413.4	1,0618097059539	8,36167198862979	6,90503859261838	0,00862986941133449	0,214718872965325	XM_005071413.4	microsomal glutathione S-transferase 3 (Mgst3), mRNA
XM-040748356.1	1,1690820129083	5,06340962641241	6,90212474916655	0,00864391961463933	0,214938503867826	XM_040748356.1	adenine nucleotide translocase lysine methyltransferase (Antkmt), transcript variant X1, mRNA
XM-040732795.1	-1,15361906527732	10,1738747685757	6,89628140192146	0,00867216616005462	0,215510660618797	XM_040732795.1	CCAAT enhancer binding protein beta (Cebpb), mRNA
XM-008020695.2	-1,15499515819313	4,38748067371032	6,88956217083647	0,00870485521353582	0,216054255911967	XM_008020695.2	caspase-4 (LOC103248367), mRNA
XM-005078494.4	1,48573430860958	4,73711702517507	6,88908135908406	0,00870710095283219	0,216054255911967	XM_005078494.4	VPS26, retromer complex component B (Vps26b), mRNA
XM-005072623.4	1,11670594718031	7,31496121215932	6,88852826116136	0,00870979055130741	0,216054255911967	XM_005072623.4	eukaryotic translation initiation factor 3 subunit E (Eif3e), mRNA
XM-007999964.2	1,30628460444415	3,82991628062346	6,88546116799866	0,00872481239387026	0,21627243071499	XM_007999964.2	multifunctional methyltransferase subunit TRM112-like protein (LOC103236366), mRNA
XM-008007732.2	-1,33505459027001	3,89446292602187	6,8841664609987	0,00873112270122514	0,21627243071499	XM_008007732.2	mitochondrial ribosomal protein L18 (MRPL18), transcript variant X3, mRNA
XM-037988343.1	1,17515633852836	4,48629407750885	6,88350430540415	0,00873435180541671	0,21627243071499	XM_037988343.1	chromosome unknown C12orf57 homolog (CUNH12orf57), transcript variant X2, mRNA
XM-021228376.2	-2,08165787323047	3,55874575056003	6,87859744647263	0,00875822704715676	0,216733203651018	XM_021228376.2	MOB kinase activator 3C (Mob3c), transcript variant X1, mRNA
XM-040745366.1	-1,10184520496621	4,66468182753458	6,87649389634409	0,00876855899130657	0,216858478467091	XM_040745366.1	nuclear receptor subfamily 4 group A member 2 (Nr4a2), transcript variant X4, mRNA
XM-007997020.2	1,46027025470397	4,07792211807515	6,87304674391963	0,00878551221234382	0,217147257702454	XM_007997020.2	ETHE1 persulfide dioxygenase (ETHE1), transcript variant X2, mRNA
XM-005082427.4	-2,33876347287165	4,49903364238406	6,86468675496427	0,0088265392163978	0,218021770277185	XM_005082427.4	dual specificity phosphatase 10 (Dusp10), mRNA
XM-005063423.4	-1,53669285086685	3,56160246582766	6,86369045610565	0,00883148958890158	0,218021770277185	XM_005063423.4	adrenoceptor beta 1 (Adrb1), mRNA
XM-005083683.4	-4,01718594865076	2,90146611371627	6,85907699517546	0,00885433411452932	0,218243533611218	XM_005083683.4	prostaglandin D2 synthase (Ptgds), mRNA
XM-040748387.1	-4,01707987621486	2,88382860956871	6,85793634130226	0,00885998714599168	0,218243533611218	XM_040748387.1	LUC7 like (Luc7l), transcript variant X1, mRNA
XM-037990167.1	-4,01706594332777	2,88316428913356	6,85759698039216	0,00886168553117258	0,218243533611218	XM_037990167.1	SIN3-HDAC complex associated factor (SINHCAF), transcript variant X3, mRNA
XM-037990169.1	-4,01706594332777	2,88316428913356	6,85759698039216	0,00886168553117258	0,218243533611218	XM_037990169.1	SIN3-HDAC complex associated factor (SINHCAF), transcript variant X5, mRNA
XM-040754440.1	1,67341417351913	3,76609455167132	6,85536365826679	0,00887264645415153	0,218358624971795	XM_040754440.1	SET domain containing 7, histone lysine methyltransferase (Setd7), mRNA
XM-007991923.2	1,50433601208138	4,44953077949073	6,85369797839444	0,00888098082861702	0,218358624971795	XM_007991923.2	V-set and immunoglobulin domain containing 4 (VSIG4), transcript variant X2, mRNA
XM-038001176.1	-1,33269374612736	3,90512891000835	6,85259430641654	0,00888645837486893	0,218358624971795	XM_038001176.1	mitochondrial ribosomal protein L18 (MRPL18), transcript variant X2, mRNA
XR-005871622.1	-4,01707987621486	2,88422543552296	6,8523696949039	0,00888758284518157	0,218358624971795	XR_005871622.1	uncharacterized LOC121134532 (LOC121134532), ncRNA
XM-005071519.4	-1,52419247893387	3,66305484511821	6,85022108620322	0,00889822984992039	0,218489769101297	XM_005071519.4	ELL associated factor 2 (Eaf2), transcript variant X1, mRNA
XM-005083530.4	1,87440283886158	3,55541466486329	6,84614094456811	0,00891851868017896	0,218857363891118	XM_005083530.4	adenosine kinase (Adk), transcript variant X3, mRNA
XM-007968610.2	2,30773977303202	3,3333474987013	6,84296757848953	0,00893438298688093	0,21911600897444	XM_007968610.2	polypeptide N-acetylgalactosaminyltransferase 12 (GALNT12), transcript variant X2, mRNA
XM-038000794.1	-4,01704488976588	2,87740481414769	6,84121558670217	0,00894316133059769	0,219200666014346	XM_038000794.1	HIVEP zinc finger 2 (HIVEP2), transcript variant X1, mRNA
XM-005071094.4	-1,46325174631151	4,08589694848837	6,83985675088523	0,00894983307832285	0,219228115951038	XM_005071094.4	N-acetylglucosamine kinase (Nagk), transcript variant X2, mRNA
XM-007994616.2	1,02872954201741	8,06411032506028	6,83885533025952	0,00895493555545636	0,219228115951038	XM_007994616.2	ribosomal protein S15 (RPS15), transcript variant X1, mRNA
XM-040755275.1	1,0858035372476	6,747657287702	6,83344993762512	0,0089819315982331	0,219758282438815	XM_040755275.1	integrin subunit beta 1 (Itgb1), mRNA
XM-005081241.4	1,77137559419255	3,87967500058982	6,83203316714089	0,00898904561064738	0,219801660139615	XM_005081241.4	phytanoyl-CoA 2-hydroxylase (Phyh), mRNA
XM-008018854.2	-1,66571682497367	3,45398844206765	6,82878772459596	0,00900545701132267	0,220072192628837	XM_008018854.2	carbohydrate sulfotransferase 12 (CHST12), transcript variant X1, mRNA
XM-040734471.1	-4,01708304219505	2,86910672709084	6,82447934212241	0,00902719467294419	0,220472488056779	XM_040734471.1	calcium-binding protein 5 (LOC101830126), transcript variant X8, mRNA
XM-040728498.1	-1,26116399551805	5,88408419339563	6,82222755452641	0,0090384408864811	0,220545421712931	XM_040728498.1	lysine demethylase 7A (Kdm7a), mRNA
XM-008009817.2	-4,01708304219505	2,86200364462002	6,82176505670948	0,00904089924014568	0,220545421712931	XM_008009817.2	SMG6 nonsense mediated mRNA decay factor (SMG6), transcript variant X4, mRNA
XM-021223460.2	1,02871296656324	7,93246031891205	6,8183353376069	0,00905821836875074	0,220767752512111	XM_021223460.2	H-2 class II histocompatibility antigen, E-D beta chain-like (LOC101843733), mRNA
XM-040748390.1	-4,01707987621486	2,86156929203006	6,81678346984198	0,00906610700909942	0,220767752512111	XM_040748390.1	LUC7 like (Luc7l), transcript variant X4, mRNA
XM-007979801.2	-4,01707987621486	2,86156929203006	6,81678346984198	0,00906610700909942	0,220767752512111	XM_007979801.2	LUC7 like (LUC7L), transcript variant X2, mRNA
XM-007983543.2	-4,01713908419788	2,86467008797992	6,80719745698579	0,00911481681692761	0,22157504955076	XM_007983543.2	polypeptide N-acetylgalactosaminyltransferase 11 (GALNT11), transcript variant X8, mRNA
XM-038003403.1	-1,17847464185044	4,33070695235817	6,8071534737042	0,00911501264861077	0,22157504955076	XM_038003403.1	ELL associated factor 2 (EAF2), transcript variant X3, mRNA
XM-008007657.2	-4,01708620818217	2,85889275317808	6,80634597827673	0,00911915641559528	0,22157504955076	XM_008007657.2	SR-related CTD associated factor 8 (SCAF8), transcript variant X6, mRNA
XM-005068130.4	-1,43869917026433	6,15809252468329	6,80600032532738	0,00912079639246197	0,22157504955076	XM_005068130.4	ANTXR cell adhesion molecule 2 (Antxr2), mRNA
XM-021234881.2	-1,40516800414602	4,51866483018469	6,7988356316062	0,00915740249650522	0,221746181239927	XM_021234881.2	transmembrane protein 259 (Tmem259), transcript variant X2, mRNA
XM-040739103.1	-1,40516800414602	4,51866483018469	6,7988356316062	0,00915740249650522	0,221746181239927	XM_040739103.1	transmembrane protein 259 (Tmem259), transcript variant X1, mRNA
XM-007975987.2	-4,01700357253258	2,85280266628391	6,79726710410788	0,00916555911571733	0,221746181239927	XM_007975987.2	alpha 1,4-galactosyltransferase (P blood group) (A4GALT), transcript variant X1, mRNA
XM-007975988.2	-4,01700357253258	2,85280266628391	6,79726710410788	0,00916555911571733	0,221746181239927	XM_007975988.2	alpha 1,4-galactosyltransferase (P blood group) (A4GALT), transcript variant X2, mRNA
XM-007975989.2	-4,01700357253258	2,85280266628391	6,79726710410788	0,00916555911571733	0,221746181239927	XM_007975989.2	alpha 1,4-galactosyltransferase (P blood group) (A4GALT), transcript variant X3, mRNA
XM-007975990.2	-4,01700357253258	2,85280266628391	6,79726710410788	0,00916555911571733	0,221746181239927	XM_007975990.2	alpha 1,4-galactosyltransferase (P blood group) (A4GALT), transcript variant X4, mRNA
XM-007975991.2	-4,01700357253258	2,85280266628391	6,79726710410788	0,00916555911571733	0,221746181239927	XM_007975991.2	alpha 1,4-galactosyltransferase (P blood group) (A4GALT), transcript variant X5, mRNA
XM-038009501.1	-4,01704567875797	2,85375027913952	6,79488873912163	0,00917775502830425	0,2218594951442	XM_038009501.1	nuclear factor kappa B subunit 2 (NFKB2), transcript variant X6, mRNA
XM-040750137.1	-1,70218954314179	4,41521442873844	6,7936228259861	0,00918413051316119	0,2218594951442	XM_040750137.1	lysine demethylase 2A (Kdm2a), transcript variant X1, mRNA
XM-005083921.4	-4,01702462549173	2,84998952709951	6,793166420356	0,00918657827254618	0,2218594951442	XM_005083921.4	HIVEP zinc finger 3 (Hivep3), transcript variant X1, mRNA
XM-005079849.4	-4,01704567875797	2,85118188095465	6,79215055886599	0,00919180713971911	0,2218594951442	XM_005079849.4	SLIT-ROBO Rho GTPase activating protein 2 (Srgap2), transcript variant X1, mRNA
XM-005072558.4	-1,2907092189866	3,77730270770283	6,77643659378195	0,00927287513939427	0,223417769076212	XM_005072558.4	CD93 molecule (Cd93), mRNA
XM-021233614.2	1,5000848777565	4,55675711431397	6,77604640908214	0,00927493679630021	0,223417769076212	XM_021233614.2	V-set and immunoglobulin domain containing 4 (Vsig4), transcript variant X2, mRNA
XM-038000152.1	-4,017118029569	2,84582745294254	6,77472501829564	0,00928182204572665	0,223417769076212	XM_038000152.1	uncharacterized LOC119624861 (LOC119624861), transcript variant X5, mRNA
XM-008006880.2	-1,06026543878152	5,48608489137481	6,77330165848532	0,00928918511669507	0,223417769076212	XM_008006880.2	TNF alpha induced protein 3 (TNFAIP3), transcript variant X3, mRNA
XM-005073973.3	-1,37950480334921	5,12850439647734	6,77187253925067	0,00929651778637598	0,223417769076212	XM_005073973.3	diacylglycerol O-acyltransferase 2 (Dgat2), mRNA
XM-005084004.4	-1,26690209289319	6,3595613435434	6,76899698077449	0,00931148137328223	0,223417769076212	XM_005084004.4	interferon regulatory factor 2 binding protein like (Irf2bpl), mRNA
XM-040738200.1	-4,01706277738511	2,83569901522714	6,76823668722542	0,00931556549058618	0,223417769076212	XM_040738200.1	solute carrier family 8 member A1 (Slc8a1), transcript variant X6, mRNA
XM-007970858.2	-4,01706277738511	2,83569901522714	6,76823668722542	0,00931556549058618	0,223417769076212	XM_007970858.2	solute carrier family 8 member A1 (SLC8A1), transcript variant X12, mRNA
XM-038002507.1	-4,01706277738511	2,83569901522714	6,76823668722542	0,00931556549058618	0,223417769076212	XM_038002507.1	forkhead box P1 (FOXP1), transcript variant X5, mRNA
XM-038006231.1	-4,01706277738511	2,83569901522714	6,76823668722542	0,00931556549058618	0,223417769076212	XM_038006231.1	solute carrier family 8 member A1 (SLC8A1), transcript variant X3, mRNA
XM-038002164.1	-4,01708304219505	2,83471845313151	6,76597139298441	0,00932737604208921	0,223417769076212	XM_038002164.1	DnaJ heat shock protein family (Hsp40) member B4 (DNAJB4), transcript variant X2, mRNA
XM-008005243.2	-4,01704172386941	2,83344546514692	6,7633683910849	0,00934096624496474	0,223417769076212	XM_008005243.2	matrix metallopeptidase 17 (MMP17), transcript variant X1, mRNA
XM-013122634.3	1,05949343879656	8,83293658853523	6,76099749908245	0,0093532383568397	0,223417769076212	XM_013122634.3	ribosomal protein lateral stalk subunit P2 (Rplp2), transcript variant X2, mRNA
XR-005235358.1	-4,01704567875797	2,83711301750112	6,75992802629262	0,00935895943440799	0,223417769076212	XR_005235358.1	uncharacterized LOC119619021 (LOC119619021), ncRNA
XM-005065868.4	-1,27363360649945	5,11624385995582	6,75941856034516	0,00936150300449177	0,223417769076212	XM_005065868.4	syntaxin 11 (Stx11), mRNA
XM-007970548.2	-4,01706277738511	2,83214288851241	6,75857759603467	0,00936603191984161	0,223417769076212	XM_007970548.2	VRK serine/threonine kinase 2 (VRK2), transcript variant X5, mRNA
XM-038002739.1	-4,01706277738511	2,83214288851241	6,75857759603467	0,00936603191984161	0,223417769076212	XM_038002739.1	zinc finger protein 326 (ZNF326), transcript variant X5, mRNA
XM-038006232.1	-4,01706277738511	2,83214288851241	6,75857759603467	0,00936603191984161	0,223417769076212	XM_038006232.1	solute carrier family 8 member A1 (SLC8A1), transcript variant X4, mRNA
XM-038006234.1	-4,01706277738511	2,83214288851241	6,75857759603467	0,00936603191984161	0,223417769076212	XM_038006234.1	solute carrier family 8 member A1 (SLC8A1), transcript variant X6, mRNA
XM-038006974.1	-4,01706277738511	2,83214288851241	6,75857759603467	0,00936603191984161	0,223417769076212	XM_038006974.1	VRK serine/threonine kinase 2 (VRK2), transcript variant X4, mRNA
XM-040750935.1	-1,39666907816717	4,40575396649618	6,75772505295964	0,00937037565731641	0,223417769076212	XM_040750935.1	negative regulator of reactive oxygen species (Nrros), transcript variant X1, mRNA
XM-037996043.1	-4,01704172386941	2,82989272596145	6,75369246652782	0,00939166213742471	0,22365819663272	XM_037996043.1	pre-mRNA 3'-end-processing factor FIP1-like (LOC119623362), partial mRNA
XR-500536.2	-4,01704172386941	2,82989272596145	6,75369246652782	0,00939166213742471	0,22365819663272	XR_500536.2	uncharacterized LOC103241685 (LOC103241685), ncRNA
XM-040742227.1	-1,36682875106172	4,36116014960771	6,75269808326261	0,00939676383199215	0,22365819663272	XM_040742227.1	membrane associated ring-CH-type finger 1 (Marchf1), transcript variant X7, mRNA
XM-005069981.4	-1,08263588531169	5,84468095595266	6,75043154357243	0,00940868652141116	0,223762886951789	XM_005069981.4	G protein subunit alpha 13 (Gna13), mRNA
XR-489555.2	-4,01704567875797	2,83000382158553	6,74981875306934	0,00941203696725748	0,223762886951789	XR_489555.2	uncharacterized LOC103214465 (LOC103214465), ncRNA
XM-005085217.4	1,06687620053107	7,40299259955952	6,74752686527001	0,00942398868176683	0,223917671028147	XM_005085217.4	signal peptidase complex subunit 1 (Spcs1), mRNA
XM-013122113.3	-4,01706673233133	2,83129480288292	6,74569128811943	0,00943378671668685	0,22391854327304	XM_013122113.3	twist family bHLH transcription factor 2 (Twist2), mRNA
XM-021223532.2	1,04944206790402	5,61924444608538	6,74547165896766	0,00943490763821476	0,22391854327304	XM_021223532.2	negative regulator of P-body association (Nbdy), transcript variant X2, mRNA
XM-008004341.2	1,09313995664497	5,05809891139147	6,7403796134946	0,00946184568320229	0,224170026137492	XM_008004341.2	solute carrier family 25 member 3 (SLC25A3), transcript variant X1, mRNA
XM-008004342.2	1,09313995664497	5,05809891139147	6,7403796134946	0,00946184568320229	0,224170026137492	XM_008004342.2	solute carrier family 25 member 3 (SLC25A3), transcript variant X2, mRNA
XM-008004343.2	1,09313995664497	5,05809891139147	6,7403796134946	0,00946184568320229	0,224170026137492	XM_008004343.2	solute carrier family 25 member 3 (SLC25A3), transcript variant X3, mRNA
XM-005067753.4	2,20008356042015	8,68603639579637	6,73782257914583	0,00947529710916658	0,224285412657673	XM_005067753.4	GM2 ganglioside activator (Gm2a), mRNA
XM-040734569.1	1,06116995061867	8,23366960192337	6,73738525932637	0,00947761603313716	0,224285412657673	XM_040734569.1	eukaryotic translation initiation factor 3 subunit K (Eif3k), mRNA
XM-005068689.4	-1,4503120290896	4,03264969169171	6,73565362829865	0,00948680386029307	0,224373815668184	XM_005068689.4	jagged canonical Notch ligand 1 (Jag1), mRNA
XM-007975777.2	-1,25220276657146	4,4028090294786	6,73262566754523	0,00950298784296784	0,224627489202559	XM_007975777.2	Josephin domain containing 1 (JOSD1), transcript variant X1, mRNA
XR-005235790.1	-4,01710409631352	2,81638437178212	6,72700690018869	0,00953294431110009	0,224941799778512	XR_005235790.1	E3 ubiquitin-protein ligase HERC2-like (LOC119619361), transcript variant X1, misc_RNA
XM-008010922.2	-4,01710409631352	2,81280341838822	6,72164552432459	0,00956159097271315	0,224941799778512	XM_008010922.2	slingshot protein phosphatase 2 (SSH2), transcript variant X2, mRNA
XM-040740672.1	-4,01707987621486	2,81368263260678	6,71875157103068	0,00957709046418036	0,224941799778512	XM_040740672.1	family with sequence similarity 167 member A (Fam167a), transcript variant X3, mRNA
XR-005238962.1	-4,01708383120792	2,81379770676166	6,71775490845896	0,00958243436862832	0,224941799778512	XR_005238962.1	uncharacterized LOC119622318 (LOC119622318), transcript variant X1, ncRNA
XR-005239283.1	-4,01706277738511	2,81153373077693	6,71613774025046	0,00959111180327568	0,224941799778512	XR_005239283.1	uncharacterized LOC119622702 (LOC119622702), ncRNA
XR-005235382.1	-4,0171351290535	2,81667363696649	6,71285533588997	0,00960874936970231	0,224941799778512	XR_005235382.1	uncharacterized LOC119619026 (LOC119619026), transcript variant X12, misc_RNA
XM-037986513.1	-4,01708383120792	2,81022160726877	6,71237971378499	0,00961130781850821	0,224941799778512	XM_037986513.1	cAMP responsive element modulator (CREM), transcript variant X14, mRNA
XM-037992049.1	-4,01704488976588	2,80970533401861	6,71149304722418	0,00961607920674542	0,224941799778512	XM_037992049.1	leukocyte immunoglobulin-like receptor subfamily A member 5 (LOC103235274), mRNA
XM-037987218.1	-4,01704172386941	2,8092721662205	6,71108892316056	0,00961825471105999	0,224941799778512	XM_037987218.1	solute carrier family 47 member 1 (SLC47A1), transcript variant X4, mRNA
XM-037987226.1	-4,01704172386941	2,8092721662205	6,71108892316056	0,00961825471105999	0,224941799778512	XM_037987226.1	solute carrier family 47 member 1 (SLC47A1), transcript variant X12, mRNA
XM-013118504.3	-4,01706277738511	2,80796107817684	6,71073902840911	0,00962013869244479	0,224941799778512	XM_013118504.3	solute carrier family 8 member A1 (Slc8a1), transcript variant X3, mRNA
XM-037988020.1	-4,01706277738511	2,80796107817684	6,71073902840911	0,00962013869244479	0,224941799778512	XM_037988020.1	zinc finger protein 236 (ZNF236), transcript variant X1, mRNA
XM-037988021.1	-4,01706277738511	2,80796107817684	6,71073902840911	0,00962013869244479	0,224941799778512	XM_037988021.1	zinc finger protein 236 (ZNF236), transcript variant X2, mRNA
XM-037988023.1	-4,01706277738511	2,80796107817684	6,71073902840911	0,00962013869244479	0,224941799778512	XM_037988023.1	zinc finger protein 236 (ZNF236), transcript variant X4, mRNA
XM-038000551.1	-4,01706277738511	2,80796107817684	6,71073902840911	0,00962013869244479	0,224941799778512	XM_038000551.1	utrophin (UTRN), transcript variant X7, mRNA
XM-038006229.1	-4,01706277738511	2,80796107817684	6,71073902840911	0,00962013869244479	0,224941799778512	XM_038006229.1	solute carrier family 8 member A1 (SLC8A1), transcript variant X1, mRNA
XM-038006235.1	-4,01706277738511	2,80796107817684	6,71073902840911	0,00962013869244479	0,224941799778512	XM_038006235.1	solute carrier family 8 member A1 (SLC8A1), transcript variant X7, mRNA
XM-038006236.1	-4,01706277738511	2,80796107817684	6,71073902840911	0,00962013869244479	0,224941799778512	XM_038006236.1	solute carrier family 8 member A1 (SLC8A1), transcript variant X8, mRNA
XM-038006237.1	-4,01706277738511	2,80796107817684	6,71073902840911	0,00962013869244479	0,224941799778512	XM_038006237.1	solute carrier family 8 member A1 (SLC8A1), transcript variant X9, mRNA
XM-021235741.2	-2,76867830523147	4,86867492774079	6,80402055145656	0,00964654142574462	0,225175342640546	XM_021235741.2	sialic acid-binding Ig-like lectin 5 (LOC101843539), transcript variant X2, mRNA
XM-005069969.4	-2,78281198236053	5,26421669512713	6,90704156648983	0,00964654146320357	0,225175342640546	XM_005069969.4	potassium inwardly rectifying channel subfamily J member 2 (Kcnj2), mRNA
XM-040754249.1	-2,8473170365786	4,0694098559262	7,10329449993344	0,0096465416634336	0,225175342640546	XM_040754249.1	insulin like growth factor 1 (Igf1), transcript variant X3, mRNA
XM-005066136.4	-1,77219308518039	3,79871782154333	6,70447740047979	0,00965379197839826	0,225216837464299	XM_005066136.4	von Hippel-Lindau tumor suppressor (Vhl), partial mRNA
XM-037982363.1	-4,01706673233133	2,80807694508439	6,70242043843338	0,00966504107296203	0,225224406357821	XM_037982363.1	molybdenum cofactor sulfurase (MOCOS), transcript variant X1, mRNA
XM-007979195.2	-4,01702462549173	2,80356373604195	6,69850995542448	0,00968622339399041	0,225224406357821	XM_007979195.2	HIVEP zinc finger 3 (HIVEP3), transcript variant X1, mRNA
XM-007979197.2	-4,01702462549173	2,80356373604195	6,69850995542448	0,00968622339399041	0,225224406357821	XM_007979197.2	HIVEP zinc finger 3 (HIVEP3), transcript variant X2, mRNA
XM-007979203.2	-4,01702462549173	2,80356373604195	6,69850995542448	0,00968622339399041	0,225224406357821	XM_007979203.2	HIVEP zinc finger 3 (HIVEP3), transcript variant X5, mRNA
XM-038003713.1	-4,01702462549173	2,80356373604195	6,69850995542448	0,00968622339399041	0,225224406357821	XM_038003713.1	HIVEP zinc finger 3 (HIVEP3), transcript variant X3, mRNA
XM-008011871.2	-4,01700357253258	2,80487255401348	6,69777231451798	0,00969022438228536	0,225224406357821	XM_008011871.2	CD300H molecule (LOC103243085), mRNA
XM-040738146.1	1,115108603276	10,109101101636	6,69694131245389	0,00969460751655581	0,225224406357821	XM_040738146.1	complement factor D (Cfd), mRNA
XM-007994606.2	-4,01702067066082	2,80344724755161	6,69498871740489	0,00970533796872874	0,225224406357821	XM_007994606.2	DAZ associated protein 1 (DAZAP1), transcript variant X2, mRNA
XM-007994608.2	-4,01702067066082	2,80344724755161	6,69498871740489	0,00970533796872874	0,225224406357821	XM_007994608.2	DAZ associated protein 1 (DAZAP1), transcript variant X4, mRNA
XM-040739778.1	-1,41066097385456	4,86639423276985	6,6933227137112	0,00971426870806095	0,225224406357821	XM_040739778.1	cysteine and serine rich nuclear protein 1 (Csrnp1), transcript variant X1, mRNA
XM-007969347.2	1,52129491637235	3,88561375106858	6,69264345400351	0,00971806111501573	0,225224406357821	XM_007969347.2	adenylate kinase 3 (AK3), transcript variant X2, mRNA
XR-005238665.1	-4,01700357253258	2,80131073867026	6,69233099317537	0,00971979067605012	0,225224406357821	XR_005238665.1	toll like receptor 2 (TLR2), transcript variant X3, misc_RNA
XM-005080425.4	-1,41313590221891	4,85676126240285	6,67876305636148	0,00979379074739167	0,226176147518886	XM_005080425.4	leucine rich repeats and calponin homology domain containing 4 (Lrch4), transcript variant X1, mRNA
XM-005084699.4	1,1438035238986	10,601541945826	6,67600333413203	0,00980893889458832	0,226176147518886	XM_005084699.4	ribosomal protein L18 (Rpl18), mRNA
XM-005069727.4	1,926633225207	6,16828358081052	6,67319737769675	0,00982436545028807	0,226176147518886	XM_005069727.4	NADH:ubiquinone oxidoreductase subunit B5 (Ndufb5), mRNA
XM-038003376.1	-4,01712119563289	2,79033262617831	6,67251658298585	0,0098282490724791	0,226176147518886	XM_038003376.1	leucine rich repeat containing 58 (LRRC58), transcript variant X3, mRNA
XM-007975001.2	1,16803616857669	4,69543527318642	6,66765077871323	0,00985503060119853	0,226176147518886	XM_007975001.2	RAN binding protein 1 (RANBP1), transcript variant X2, mRNA
NM-001281621.1	-1,36185120641317	7,4447546577336	6,66713732081962	0,00985776728907041	0,226176147518886	NM_001281621.1	retinoic acid receptor alpha (Rara), mRNA
XM-038010218.1	-4,01715618393186	2,79433374215485	6,6649346460554	0,0098700741436336	0,226176147518886	XM_038010218.1	S-phase cyclin A associated protein in the ER (SCAPER), transcript variant X8, mRNA
XM-007961445.2	-4,01710093028714	2,78774418575566	6,66483232620881	0,00987063982809751	0,226176147518886	XM_007961445.2	RPTOR independent companion of MTOR complex 2 (RICTOR), transcript variant X1, mRNA
XM-007961448.2	-4,01710093028714	2,78774418575566	6,66483232620881	0,00987063982809751	0,226176147518886	XM_007961448.2	RPTOR independent companion of MTOR complex 2 (RICTOR), transcript variant X7, mRNA
XM-008010931.2	-4,01710093028714	2,78774418575566	6,66483232620881	0,00987063982809751	0,226176147518886	XM_008010931.2	slingshot protein phosphatase 2 (SSH2), transcript variant X9, mRNA
XM-037990776.1	-4,01710093028714	2,78774418575566	6,66483232620881	0,00987063982809751	0,226176147518886	XM_037990776.1	RPTOR independent companion of MTOR complex 2 (RICTOR), transcript variant X3, mRNA
XM-037990777.1	-4,01710093028714	2,78774418575566	6,66483232620881	0,00987063982809751	0,226176147518886	XM_037990777.1	RPTOR independent companion of MTOR complex 2 (RICTOR), transcript variant X4, mRNA
XM-007967954.2	-4,01712198466654	2,79001797229092	6,66218969943455	0,00988526134900125	0,226176147518886	XM_007967954.2	inositol 1,4,5-triphosphate receptor associated 2 (IRAG2), transcript variant X2, mRNA
XM-037990252.1	-4,01712198466654	2,79001797229092	6,66218969943455	0,00988526134900125	0,226176147518886	XM_037990252.1	inositol 1,4,5-triphosphate receptor associated 2 (IRAG2), transcript variant X4, mRNA
XR-494711.2	-4,01712198466654	2,79001797229092	6,66218969943455	0,00988526134900125	0,226176147518886	XR_494711.2	uncharacterized LOC119618206 (LOC119618206), ncRNA
XM-007960665.2	-4,0171351290535	2,79205442695568	6,66145667636494	0,00988932106160683	0,226176147518886	XM_007960665.2	sprouty RTK signaling antagonist 2 (SPRY2), transcript variant X1, mRNA
XM-005071010.4	-4,01707987621486	2,78547284936174	6,66131803552873	0,00989008909042919	0,226176147518886	XM_005071010.4	chromosome unknown C8orf58 homolog (CUNH8orf58), transcript variant X5, mRNA
XM-037988685.1	-4,01707987621486	2,78547284936174	6,66131803552873	0,00989008909042919	0,226176147518886	XM_037988685.1	complement C1r (C1R), mRNA
XM-037998841.1	-4,01707987621486	2,78547284936174	6,66131803552873	0,00989008909042919	0,226176147518886	XM_037998841.1	cyclin dependent kinase inhibitor 1C (CDKN1C), transcript variant X3, mRNA
XR-005873349.1	1,08879061916089	9,71806605309666	6,66059167667522	0,00989397641154342	0,226176147518886	XR_005873349.1	uncharacterized LOC110339719 (LOC110339719), transcript variant X1, ncRNA
XR-005238998.1	-4,01708383120792	2,78559360459982	6,660362530464	0,00989538396650897	0,226176147518886	XR_005238998.1	torsin family 1 member B (TOR1B), transcript variant X2, misc_RNA
XM-007971834.2	-4,01706277738511	2,78332502005848	6,65852256375266	0,00990558822429528	0,226176147518886	XM_007971834.2	60S ribosomal protein L29-like (LOC103221098), mRNA
XR-005239773.1	-4,01706277738511	2,78332502005848	6,65852256375266	0,00990558822429528	0,226176147518886	XR_005239773.1	uncharacterized LOC119623653 (LOC119623653), ncRNA
XR-490610.2	-4,01710488533785	2,78786463538802	6,65664363216618	0,00991601971165511	0,226176147518886	XR_490610.2	uncharacterized LOC103216544 (LOC103216544), ncRNA
XM-007997300.2	-4,01704172386941	2,78105887970931	6,653312789345	0,00993453963711711	0,226176147518886	XM_007997300.2	prostaglandin I2 receptor (PTGIR), transcript variant X1, mRNA
XM-007997301.2	-4,01704172386941	2,78105887970931	6,653312789345	0,00993453963711711	0,226176147518886	XM_007997301.2	prostaglandin I2 receptor (PTGIR), transcript variant X3, mRNA
XR-005244338.1	-4,01704172386941	2,78105887970931	6,653312789345	0,00993453963711711	0,226176147518886	XR_005244338.1	heat shock protein HSP 90-beta-like (LOC103245556), misc_RNA
XM-005072654.4	1,15983132828365	10,8448251049018	6,65320171197947	0,00993502006435921	0,226176147518886	XM_005072654.4	ribosomal protein L30 (Rpl30), mRNA
XM-005070414.4	-1,46221971098986	4,07979195275629	6,65268916913324	0,00993787317845532	0,226176147518886	XM_005070414.4	PR/SET domain 1 (Prdm1), transcript variant X1, mRNA
XM-005084772.4	-4,01704567875797	2,78118020135535	6,64959552492688	0,00995524999875552	0,226176147518886	XM_005084772.4	Spi-B transcription factor (Spib), transcript variant X2, mRNA
XM-008002186.2	-4,01704567875797	2,78118020135535	6,64959552492688	0,00995524999875552	0,226176147518886	XM_008002186.2	interleukin 15 receptor subunit alpha (IL15RA), transcript variant X4, mRNA
XM-008002187.2	-4,01704567875797	2,78118020135535	6,64959552492688	0,00995524999875552	0,226176147518886	XM_008002187.2	interleukin 15 receptor subunit alpha (IL15RA), transcript variant X5, mRNA
XM-008002188.2	-4,01704567875797	2,78118020135535	6,64959552492688	0,00995524999875552	0,226176147518886	XM_008002188.2	interleukin 15 receptor subunit alpha (IL15RA), transcript variant X6, mRNA
XM-008013967.2	-4,01704567875797	2,78118020135535	6,64959552492688	0,00995524999875552	0,226176147518886	XM_008013967.2	NEDD4 like E3 ubiquitin protein ligase (NEDD4L), transcript variant X6, mRNA
NM-001281700.1	1,08321818498215	7,32901629730652	6,64750977269767	0,00996675192028134	0,226176147518886	NM_001281700.1	ATP synthase F1 subunit alpha (Atp5f1a), mRNA
XM-007967689.2	-4,01702462549173	2,77891680325264	6,64606365989982	0,00997496843959465	0,226176147518886	XM_007967689.2	BCL2 like 14 (BCL2L14), transcript variant X1, mRNA
XM-007973927.2	-4,01702462549173	2,77891680325264	6,64606365989982	0,00997496843959465	0,226176147518886	XM_007973927.2	40S ribosomal protein S23-like (LOC103222378), partial mRNA
XM-040730868.1	2,28732679972897	4,52440058014176	6,64566578724997	0,00997705418204282	0,226176147518886	XM_040730868.1	CEBPZ opposite strand (Cebpzos), transcript variant X2, mRNA
XM-005077921.4	2,71233224758303	4,75097544622279	6,64509641969884	0,00998023741812345	0,226176147518886	XM_005077921.4	purinergic receptor P2Y1 (P2ry1), mRNA
XM-005064297.4	2,7148723358408	3,1849471772911	6,64387561859057	0,0099870858935663	0,226176147518886	XM_005064297.4	chromosome unknown C10orf88 homolog (CUNH10orf88), transcript variant X1, mRNA
XM-013114392.3	-1,166197357628	5,00912336753543	6,64300055643959	0,00999196400431253	0,226176147518886	XM_013114392.3	Fc fragment of IgG receptor IIb (Fcgr2b), transcript variant X1, mRNA
XM-040739127.1	-4,01702067066082	2,77879518148709	6,64257512368599	0,00999448429051377	0,226176147518886	XM_040739127.1	60S ribosomal protein L23a-like (LOC106021605), mRNA
XM-013115996.3	2,28692685785487	4,6146683782605	6,64206711296976	0,00999719127006179	0,226176147518886	XM_013115996.3	CEBPZ opposite strand (Cebpzos), transcript variant X1, mRNA
XM-040750001.1	-4,01700357253258	2,77665584336935	6,63976571547663	0,0100102293674948	0,226222388336362	XM_040750001.1	FAM20A golgi associated secretory pathway pseudokinase (Fam20a), transcript variant X1, mRNA
XM-037998942.1	-4,01700357253258	2,77665584336935	6,63976571547663	0,0100102293674948	0,226222388336362	XM_037998942.1	aldehyde dehydrogenase 3 family member B1 (ALDH3B1), transcript variant X4, mRNA
XM-005086893.4	2,71970089062637	4,40977335529386	6,6351785969389	0,0100358536343733	0,226676994849267	XM_005086893.4	hydroxysteroid 17-beta dehydrogenase 8 (Hsd17b8), mRNA
XM-040753534.1	-1,50018884506392	4,30553158231694	6,63019037358762	0,0100639461355633	0,227102122600739	XM_040753534.1	NOP58 ribonucleoprotein (Nop58), transcript variant X2, mRNA
XM-040728690.1	-1,19444671666171	4,61547051722339	6,62911978860774	0,0100699859218552	0,227102122600739	XM_040728690.1	transcription factor EC (Tfec), transcript variant X2, mRNA
XM-013126289.3	2,02785148763767	3,463818908787	6,62890265605892	0,0100712311069994	0,227102122600739	XM_013126289.3	C-X9-C motif containing 4 (Cmc4), transcript variant X2, mRNA
XR-005243488.1	-1,03514561359574	4,9538418760636	6,62663407085708	0,0100841227104744	0,227268292390007	XR_005243488.1	uncharacterized LOC103223239 (LOC103223239), misc_RNA
XM-005084047.4	1,0365747743045	6,27489703877124	6,62355869971305	0,0101014190817684	0,22732986958168	XM_005084047.4	mitochondrial ribosomal protein L51 (Mrpl51), mRNA
XM-021235623.2	2,7138962747532	3,03601664122867	6,62175391108445	0,0101117411977785	0,22732986958168	XM_021235623.2	60S ribosomal protein L39-like (LOC101824645), mRNA
XM-038003056.1	2,7138962747532	3,03601664122867	6,62175391108445	0,0101117411977785	0,22732986958168	XM_038003056.1	ribosomal protein L39 like (RPL39L), transcript variant X2, mRNA
XM-008007724.2	-1,31089590710158	3,89234907036898	6,62114906706821	0,0101151696149062	0,22732986958168	XM_008007724.2	WT1 associated protein (LOC103240819), transcript variant X3, mRNA
XM-037997242.1	-1,6480722354272	3,2838058982955	6,61932377757638	0,0101255230710573	0,22732986958168	XM_037997242.1	colony stimulating factor 3 receptor (CSF3R), transcript variant X1, mRNA
XM-037997245.1	-1,6480722354272	3,2838058982955	6,61932377757638	0,0101255230710573	0,22732986958168	XM_037997245.1	colony stimulating factor 3 receptor (CSF3R), transcript variant X2, mRNA
XM-037997270.1	-1,6480722354272	3,2838058982955	6,61932377757638	0,0101255230710573	0,22732986958168	XM_037997270.1	colony stimulating factor 3 receptor (CSF3R), transcript variant X5, mRNA
XM-040739577.1	-1,69771619587848	4,63789425919635	6,61078025842481	0,010174028985151	0,228294337418714	XM_040739577.1	5'-3' exoribonuclease 1 (Xrn1), transcript variant X1, mRNA
XM-008006879.2	-1,05264888706188	5,59509036333846	6,60825902099066	0,0101885179358605	0,228366491426829	XM_008006879.2	TNF alpha induced protein 3 (TNFAIP3), transcript variant X2, mRNA
XM-007990933.2	-1,2654226250689	4,04102089877896	6,60748733877884	0,0101929263119908	0,228366491426829	XM_007990933.2	zinc finger protein 267 (ZNF267), transcript variant X1, mRNA
XM-037989008.1	2,71222962535105	3,20497331595771	6,60731831074388	0,0101938921767814	0,228366491426829	XM_037989008.1	septin 11 (SEPTIN11), transcript variant X4, mRNA
XM-005076319.4	1,47850576929235	4,19891476829971	6,60409004933629	0,0102122574866464	0,22865344523828	XM_005076319.4	solute carrier family 7 member 6 opposite strand (Slc7a6os), mRNA
XM-037983842.1	0,979719722931515	6,08153582165545	6,59751259590129	0,0102500852533387	0,229332771478258	XM_037983842.1	cathepsin B (CTSB), transcript variant X8, mRNA
XR-005880930.1	2,71386576359746	3,01810742982134	6,59685749966598	0,0102538506804578	0,229332771478258	XR_005880930.1	uncharacterized LOC121143650 (LOC121143650), transcript variant X2, ncRNA
XM-005083330.4	-1,92395866091024	5,82938850293662	6,59415551266433	0,0102692963992905	0,229332771478258	XM_005083330.4	Rho GTPase activating protein 45 (Arhgap45), transcript variant X3, mRNA
XM-040755947.1	3,90879062045173	4,22858872336654	6,68697139392765	0,010270461318373	0,229332771478258	XM_040755947.1	sushi domain containing 3 (Susd3), mRNA
XM-005083879.4	3,93175216261318	4,08050960995837	6,72681025234246	0,0102704613961176	0,229332771478258	XM_005083879.4	hydroxypyruvate isomerase (putative) (Hyi), transcript variant X1, mRNA
XM-040747440.1	1,07248664961658	6,34286489989204	6,59141480988732	0,0102850895148101	0,229431989902944	XM_040747440.1	cyclin I (Ccni), transcript variant X2, mRNA
XM-037983477.1	2,71599426671862	3,25406980499445	6,59126476030745	0,0102860549989292	0,229431989902944	XM_037983477.1	FERM domain containing 4A (FRMD4A), transcript variant X15, mRNA
XM-040754450.1	-1,55574119747972	3,35001400663	6,58946900299731	0,0102963973077793	0,229538265659286	XM_040754450.1	solute carrier family 7 member 11 (Slc7a11), transcript variant X1, mRNA
XM-040740846.1	3,91965320236485	3,53890809023534	6,58543637156454	0,0103196563942754	0,22993222501008	XM_040740846.1	mitochondrial fission regulator 1 (Mtfr1), mRNA
XM-008015230.2	1,26042826245035	4,16344399294051	6,58248188818408	0,0103368383925619	0,230190427688908	XM_008015230.2	nudC domain-containing protein 2 (LOC103244928), mRNA
XM-038000258.1	1,08218405460184	4,786676640072	6,56695184571385	0,0104272649110653	0,232078546719887	XM_038000258.1	syndecan 2 (SDC2), transcript variant X2, mRNA
XM-005067776.4	1,09768722086712	7,04147154295369	6,56514731532744	0,0104377237335661	0,23218575394997	XM_005067776.4	cytochrome b-c1 complex subunit 8 (LOC101822731), mRNA
XM-040742114.1	1,10046991453639	9,98463389465796	6,5631504480015	0,0104494216762579	0,232320394512718	XM_040742114.1	ribosomal protein L18a (Rpl18a), mRNA
XM-040738648.1	-1,13781562819419	5,77885378766917	6,55688648204772	0,0104862042542584	0,233012291401455	XM_040738648.1	regulator of G protein signaling 18 (Rgs18), mRNA
XM-037982330.1	1,00779758145439	8,01258900532905	6,54581213228817	0,0105516606421118	0,234157562302227	XM_037982330.1	ribosomal protein L17 (RPL17), transcript variant X2, mRNA
XR-005869891.1	2,00063745761462	3,22601165245478	6,54579633651829	0,0105517338261609	0,234157562302227	XR_005869891.1	uncharacterized LOC121133139 (LOC121133139), ncRNA
XM-021226227.2	1,09605815191438	6,36795898941901	6,54526237684139	0,0105548144259381	0,234157562302227	XM_021226227.2	reticulon 3 (Rtn3), transcript variant X2, mRNA
XM-005088080.4	-1,23210832078124	7,18783929689245	6,53832500735819	0,0105959808795481	0,234910401108126	XM_005088080.4	dual specificity phosphatase 6 (Dusp6), mRNA
XM-038008621.1	0,992767430315813	7,65137899505393	6,53617524685364	0,0106088727281794	0,234910401108126	XM_038008621.1	ribosomal protein L9 (RPL9), transcript variant X1, mRNA
XM-037983841.1	0,97510671735646	6,11088786710954	6,53595276291115	0,0106101973191962	0,234910401108126	XM_037983841.1	cathepsin B (CTSB), transcript variant X7, mRNA
XM-007971715.2	-1,310976706821	3,87001858207719	6,53572020991101	0,0106115820392197	0,234910401108126	XM_007971715.2	cysteine and serine rich nuclear protein 1 (CSRNP1), transcript variant X3, mRNA
XM-005063715.4	1,52372208960143	4,09777004863157	6,53256149091205	0,0106303069387218	0,235076620011728	XM_005063715.4	adenylate kinase 3 (Ak3), transcript variant X1, mRNA
XM-005076518.4	2,01600595942518	3,50331700877643	6,53252999696438	0,0106305151469353	0,235076620011728	XM_005076518.4	prostaglandin F2 receptor inhibitor (Ptgfrn), mRNA
XM-040746396.1	-1,06892421086763	6,86392276299372	6,53095714957214	0,0106398822791531	0,235157398192259	XM_040746396.1	ribosome binding protein 1 (Rrbp1), mRNA
XM-038000788.1	2,70501089420149	3,29143999190562	6,52702640332008	0,0106634819438544	0,235552481178443	XM_038000788.1	androgen induced 1 (AIG1), transcript variant X2, mRNA
XR-001197446.3	1,0068202914224	5,76676443199262	6,51981261203453	0,010706723721483	0,236380794694308	XR_001197446.3	ubiquitously expressed prefoldin like chaperone (Uxt), transcript variant X3, misc_RNA
XM-007994523.2	-1,37565412927224	3,71929443260173	6,51469171195561	0,0107375643386822	0,23687895411847	XM_007994523.2	R3H domain containing 4 (R3HDM4), transcript variant X2, mRNA
XM-005083661.4	3,91684411418283	3,40841904482935	6,51414312798639	0,0107407996594432	0,23687895411847	XM_005083661.4	quiescin sulfhydryl oxidase 2 (Qsox2), mRNA
XM-005078069.4	-2,72304450797049	3,03489315334493	6,50881991022966	0,0107729542477317	0,237447222725002	XM_005078069.4	leucine rich repeat containing 4 (Lrrc4), mRNA
XM-005065398.4	-1,6852866942737	4,02364997677241	6,50796144451077	0,0107781063847181	0,237447222725002	XM_005065398.4	zinc finger protein 407 (Znf407), transcript variant X1, mRNA
XM-040751674.1	3,92144496925701	3,28313844133643	6,50590981477162	0,0107905583822561	0,237594354791324	XM_040751674.1	kynurenine aminotransferase 3 (Kyat3), mRNA
XM-038007029.1	-1,05651313570723	5,0627040453326	6,503578781238	0,0108047610486179	0,237775580074355	XM_038007029.1	pellino E3 ubiquitin protein ligase 1 (PELI1), transcript variant X1, mRNA
XM-005075132.4	3,91688133372609	3,39664070306876	6,5026484103712	0,0108103445755867	0,237775580074355	XM_005075132.4	orosomucoid 1 (Orm1), transcript variant X1, mRNA
XM-037986019.1	1,23802495998387	4,31294110595571	6,49840429127338	0,010836196812503	0,238216884308192	XM_037986019.1	RAB4A, member RAS oncogene family (RAB4A), transcript variant X2, mRNA
XM-005088361.4	-1,17006159488003	8,05738816225654	6,49714167519219	0,0108437787322784	0,238256287330194	XM_005088361.4	Pim-1 proto-oncogene, serine/threonine kinase (Pim1), transcript variant X1, mRNA
XM-040758159.1	-1,38754184438883	6,11377323949692	6,4942488385029	0,0108614067524171	0,238478835548307	XM_040758159.1	mitochondrial ribosomal protein L18 (Mrpl18), mRNA
XM-040739612.1	1,11856897703784	4,8505746334254	6,49268414137837	0,0108709537686262	0,238478835548307	XM_040739612.1	galactosidase beta 1 (Glb1), transcript variant X1, mRNA
XM-007989739.2	1,23496756776624	4,27319609401285	6,49239686547797	0,0108728105510325	0,238478835548307	XM_007989739.2	RAB4A, member RAS oncogene family (RAB4A), transcript variant X3, mRNA
XM-038000765.1	-1,25590975513572	4,11365333734994	6,49169650669525	0,0108770873162144	0,238478835548307	XM_038000765.1	syntaxin 11 (STX11), transcript variant X3, mRNA
XM-005075155.4	2,00685558628505	3,45702075228732	6,48800338672618	0,0108995648939205	0,238718021086366	XM_005075155.4	polypeptide N-acetylgalactosaminyltransferase 7 (Galnt7), transcript variant X1, mRNA
XM-040744630.1	3,92223348115487	3,15586212779674	6,48723964272792	0,0109042715077357	0,238718021086366	XM_040744630.1	motile sperm domain containing 1 (Mospd1), transcript variant X1, mRNA
XM-038009996.1	-1,24314256514866	3,90138874547835	6,48612040770081	0,0109111996127489	0,238718021086366	XM_038009996.1	RAB27A, member RAS oncogene family (RAB27A), transcript variant X3, mRNA
XM-038009997.1	-1,24314256514866	3,90138874547835	6,48612040770081	0,0109111996127489	0,238718021086366	XM_038009997.1	RAB27A, member RAS oncogene family (RAB27A), transcript variant X4, mRNA
XM-037982651.1	-1,82938664304885	3,15421247442158	6,47972702364453	0,0109504468777907	0,239378710401111	XM_037982651.1	zinc finger NFX1-type containing 1 (ZNFX1), transcript variant X3, mRNA
XM-008013342.2	-1,31669523133463	3,72680344674025	6,47836146238933	0,010958848453228	0,239378710401111	XM_008013342.2	solute carrier family 16 member 3 (SLC16A3), transcript variant X1, mRNA
XM-037993431.1	-1,31669523133463	3,72680344674025	6,47836146238933	0,010958848453228	0,239378710401111	XM_037993431.1	solute carrier family 16 member 3 (SLC16A3), transcript variant X4, mRNA
XM-040731843.1	0,985806050194328	6,67805347309564	6,47607440728886	0,0109728514580675	0,239492814722987	XM_040731843.1	ADP/ATP translocase 2-like (LOC121134132), mRNA
XM-040734426.1	3,92021094853049	3,20457453972275	6,47561882364362	0,0109757113349587	0,239492814722987	XM_040734426.1	F-box protein 27 (Fbxo27), transcript variant X7, mRNA
XM-005066953.4	-1,07037100477213	7,48226070508394	6,47271284439555	0,0109935681398199	0,23975533103233	XM_005066953.4	neutrophil cytosolic factor 4 (Ncf4), mRNA
XM-005086429.4	1,12432655872885	6,44047792116065	6,47165830263684	0,0110000818496452	0,239765568359989	XM_005086429.4	adaptor related protein complex 2 subunit sigma 1 (Ap2s1), transcript variant X2, mRNA
XM-021228991.2	1,02522511289818	7,49819998849447	6,47075088805846	0,0110056899529079	0,239765568359989	XM_021228991.2	cytochrome c oxidase subunit 4 isoform 1, mitochondrial (LOC101839655), transcript variant X2, mRNA
XM-007972935.2	1,43202595546797	3,68249913566754	6,46860790693081	0,0110190496321478	0,239929602916285	XM_007972935.2	cutA divalent cation tolerance homolog (CUTA), transcript variant X3, mRNA
XM-005075037.4	1,22292061283311	5,13150151760177	6,46498551366583	0,0110413903789586	0,24020307188756	XM_005075037.4	STT3 oligosaccharyltransferase complex catalytic subunit B (Stt3b), mRNA
XM-005088031.4	1,04056899881289	5,98696037719279	6,46468045468157	0,0110432826771138	0,24020307188756	XM_005088031.4	mitochondrial ribosomal protein L11 (Mrpl11), mRNA
XM-008001043.2	-1,35535054825625	3,65293927633147	6,46294915940113	0,0110541322160117	0,240312046003977	XM_008001043.2	nibrin (NBN), transcript variant X3, mRNA
XM-013116084.3	3,92245604106559	3,08827538621422	6,46185657611915	0,0110608878685347	0,240331952721123	XM_013116084.3	phosphatidylinositol glycan anchor biosynthesis class B (Pigb), transcript variant X3, mRNA
XM-008013113.2	-2,72300714577204	2,98831648645806	6,45735613881384	0,0110889199850035	0,240813891368258	XM_008013113.2	cytohesin 1 (CYTH1), transcript variant X4, mRNA
XR-005238548.1	-1,62562600090636	3,27182800902913	6,45487484034117	0,0111043892669031	0,241022643196659	XR_005238548.1	60S ribosomal protein L18-like (LOC119621918), misc_RNA
XM-005082326.4	1,09733291485214	9,76276084161601	6,44346981472334	0,0111756731270478	0,242347584539831	XM_005082326.4	ribosomal protein L14 (Rpl14), transcript variant X2, mRNA
XM-005082618.4	-2,04186041267198	4,54827553235959	6,44322679494035	0,0111772098135397	0,242347584539831	XM_005082618.4	RAS p21 protein activator 3 (Rasa3), transcript variant X1, mRNA
XM-005081603.4	1,24099360030843	4,34121481377031	6,43711024963436	0,0112157051810987	0,24301073387526	XM_005081603.4	growth factor, augmenter of liver regeneration (Gfer), transcript variant X1, mRNA
XM-040746991.1	-1,24848026763037	4,271093309105	6,43519267672875	0,0112277775202256	0,24301073387526	XM_040746991.1	KIAA0232 ortholog (Kiaa0232), transcript variant X1, mRNA
XR-005236085.1	-2,04468918741898	3,297497972199	6,43398821024947	0,0112354851468276	0,24301073387526	XR_005236085.1	uncharacterized LOC119619597 (LOC119619597), transcript variant X4, misc_RNA
XM-007969564.2	-2,72305508365784	2,97468457387249	6,43363350624463	0,0112377251320037	0,24301073387526	XM_007969564.2	TLE family member 4, transcriptional corepressor (LOC103219631), transcript variant X2, mRNA
XM-007969570.2	-2,72305508365784	2,97468457387249	6,43363350624463	0,0112377251320037	0,24301073387526	XM_007969570.2	TLE family member 4, transcriptional corepressor (LOC103219631), transcript variant X12, mRNA
XM-007968371.2	-2,72303136287096	2,96580471793165	6,43182865394864	0,0112491300277591	0,24301073387526	XM_007968371.2	cell division cycle 26 (CDC26), transcript variant X2, mRNA
XM-007977362.2	-2,72303136287096	2,96580471793165	6,43182865394864	0,0112491300277591	0,24301073387526	XM_007977362.2	X-ray repair cross complementing 4 (XRCC4), transcript variant X5, mRNA
XM-037997711.1	-0,975132685599965	5,66340234813661	6,42841298960439	0,0112707462115103	0,243349957419877	XM_037997711.1	interferon gamma inducible protein 16 (IFI16), transcript variant X2, mRNA
XM-040728898.1	-0,976897534495775	7,3722530360763	6,42743176844425	0,0112768588199806	0,243354258531022	XM_040728898.1	versican (Vcan), transcript variant X3, mRNA
XM-037993494.1	-2,72300714577204	2,96313877640322	6,42433184661539	0,011296629836157	0,243547219487599	XM_037993494.1	cytohesin 1 (CYTH1), transcript variant X1, mRNA
XM-005088272.4	1,13732803855127	10,8513516793901	6,42342423264757	0,0113022893449311	0,243547219487599	XM_005088272.4	glutathione peroxidase 1 (Gpx1), mRNA
XM-040742602.1	1,15893302211227	4,62700097754259	6,42322506007528	0,0113035547644477	0,243547219487599	XM_040742602.1	transmembrane protein 251 (Tmem251), transcript variant X2, mRNA
XM-005079735.4	1,08073522829105	9,76606360846832	6,42186999815416	0,0113121678533487	0,243605255713688	XM_005079735.4	nascent polypeptide-associated complex subunit alpha (LOC101829818), mRNA
XR-005238783.1	-1,25965110363919	3,75661602483508	6,41739152248964	0,0113407873334791	0,244093839505579	XR_005238783.1	trifunctional enzyme subunit alpha, mitochondrial-like (LOC103236489), misc_RNA
XM-005080132.4	1,03117411513975	8,00410982799024	6,40778613956266	0,0114020881435231	0,245284962556408	XM_005080132.4	late endosomal/lysosomal adaptor, MAPK and MTOR activator 2 (Lamtor2), transcript variant X1, mRNA
XM-005065920.4	-1,04036334610666	7,61910940314081	6,40307967744485	0,0114323005285496	0,24580640734138	XM_005065920.4	dynein light chain Tctex-type 1 (Dynlt1), mRNA
XM-007973480.2	-2,72304151282241	2,94592355751926	6,3975917606075	0,0114677390500028	0,246439616253141	XM_007973480.2	histone H2B type 1-M-like (LOC103222011), transcript variant X2, mRNA
XM-037986917.1	-2,7231178146058	2,95120257443455	6,39182647288803	0,01150497845394	0,247110844632041	XM_037986917.1	60S ribosomal protein L37-like (LOC119620101), mRNA
XM-005075295.4	-2,72313285831157	2,95729349779681	6,39077773691477	0,0115117658344256	0,2471276470444	XM_005075295.4	shisa family member 2 (Shisa2), mRNA
XM-005082615.4	1,99400471073933	3,57222853863585	6,38677970111084	0,011537614926956	0,247553423925454	XM_005082615.4	UPF3A regulator of nonsense mediated mRNA decay (Upf3a), transcript variant X1, mRNA
XM-037986559.1	-1,81741503425852	3,15381000660422	6,38462036018499	0,0115516991821532	0,247726459845309	XM_037986559.1	chondroitin sulfate N-acetylgalactosaminyltransferase 2 (CSGALNACT2), transcript variant X7, mRNA
XM-005086775.4	1,09112644084282	9,3687921841086	6,38141850442059	0,0115724144799597	0,248041444319678	XM_005086775.4	peptidylprolyl isomerase A (Ppia), mRNA
XM-005064341.4	-1,60063662301525	4,8671272895229	6,37759567929608	0,0115973246822408	0,248445967021477	XM_005064341.4	syntaxin 4 (Stx4), transcript variant X3, mRNA
XR-497985.2	-1,30566024948895	3,63600099337539	6,37264086610019	0,0116297997197805	0,249012043635862	XR_497985.2	GPRIN family member 3 (GPRIN3), transcript variant X8, misc_RNA
XM-005078607.4	0,979973540487334	7,20670744413382	6,37104699917541	0,0116401250838431	0,249095039510114	XM_005078607.4	homocysteine inducible ER protein with ubiquitin like domain 1 (Herpud1), transcript variant X1, mRNA
XM-040737179.1	1,84542857024303	3,86951924765144	6,37018335236654	0,0116457817417311	0,249095039510114	XM_040737179.1	zinc finger homeobox 3 (Zfhx3), mRNA
XM-005087130.4	-1,2178754270668	6,4668678782973	6,3682727847748	0,0116583054872212	0,249233374397721	XM_005087130.4	GABA type A receptor associated protein like 1 (Gabarapl1), mRNA
XM-005068235.3	-2,68872556874958	3,91388819322638	6,36515599308042	0,011678765713272	0,249541145066606	XM_005068235.3	G protein-coupled receptor 132 (Gpr132), mRNA
XM-038005845.1	-2,72307613565166	2,92542082812251	6,36038883368978	0,0117102381812147	0,249949145994244	XM_038005845.1	zinc finger protein 300 (ZNF300), transcript variant X2, mRNA
XR-005244579.1	-1,72356421112845	3,31494250030922	6,35783062640717	0,0117271056105036	0,249949145994244	XR_005244579.1	uncharacterized LOC119628310 (LOC119628310), ncRNA
XM-008009639.2	1,22815682196185	4,04768362474973	6,3574240072632	0,0117297889339358	0,249949145994244	XM_008009639.2	NCBP2 antisense 2 (head to head) (NCBP2AS2), mRNA
XM-037988022.1	-2,72304924833996	2,91958699289833	6,35733569323551	0,0117303718110525	0,249949145994244	XM_037988022.1	zinc finger protein 236 (ZNF236), transcript variant X3, mRNA
XM-007960900.2	-1,62371743312556	3,39790287705757	6,35681970266716	0,011733777970064	0,249949145994244	XM_007960900.2	ankyrin repeat domain 10 (ANKRD10), transcript variant X1, mRNA
XM-005078458.4	-1,87410195879536	4,78336625660407	6,35580438061486	0,0117403761379942	0,249949145994244	XM_005078458.4	regulator of G protein signaling 14 (Rgs14), transcript variant X2, mRNA
XM-040756033.1	-1,87410195879536	4,78336625660407	6,35580438061486	0,0117403761379942	0,249949145994244	XM_040756033.1	regulator of G protein signaling 14 (Rgs14), transcript variant X1, mRNA
XM-040749016.1	3,92246301163769	2,98782957439997	6,35407430226671	0,0117518857893174	0,249988868664883	XM_040749016.1	misshapen like kinase 1 (Mink1), transcript variant X1, mRNA
XR-005241005.1	-2,72300017442636	2,91596620897663	6,35370033552968	0,0117543911954547	0,249988868664883	XR_005241005.1	uncharacterized LOC119624878 (LOC119624878), ncRNA
XM-007990485.2	-1,54100674890111	3,47698379661355	6,35145984658426	0,0117692196175941	0,250168472827803	XM_007990485.2	syntaxin 4 (STX4), transcript variant X2, mRNA
XM-037993865.1	-2,72304941921081	2,92014275835495	6,35058814120328	0,0117749940919849	0,250168472827803	XM_037993865.1	transmembrane protein 106A (TMEM106A), transcript variant X7, mRNA
XM-007972050.2	1,81968326161168	3,39173808030121	6,34458681436165	0,0118148280023496	0,2507373700974	XM_007972050.2	zinc finger matrin-type 3 (ZMAT3), transcript variant X5, mRNA
XM-013122979.3	1,12342617664976	7,35660456682781	6,3432229933458	0,0118237921441379	0,2507373700974	XM_013122979.3	NADH:ubiquinone oxidoreductase core subunit S7 (Ndufs7), mRNA
XM-040739939.1	-1,24845893533763	4,05418639018694	6,34310399650273	0,0118246269521027	0,2507373700974	XM_040739939.1	RAB27A, member RAS oncogene family (Rab27a), transcript variant X4, mRNA
XM-040730301.1	1,06515183963354	4,79316908141852	6,34287952820261	0,0118261423312773	0,2507373700974	XM_040730301.1	syndecan 2 (Sdc2), transcript variant X2, mRNA
XM-037984637.1	-2,72296916805249	2,91127586431387	6,34143416462735	0,0118358092028805	0,250813108200897	XM_037984637.1	G protein-coupled receptor 132 (GPR132), transcript variant X1, mRNA
XM-005078566.4	-2,72292387869293	2,91072220658428	6,33754828419249	0,011861722800698	0,251232876179683	XM_005078566.4	sphingosine-1-phosphate receptor 2 (S1pr2), transcript variant X1, mRNA
XM-040754497.1	3,92246620034123	2,97875244609157	6,33452930903301	0,0118819063429507	0,251530911384492	XM_040754497.1	methylcrotonyl-CoA carboxylase subunit 1 (Mccc1), transcript variant X1, mRNA
XR-005241845.1	3,92246301163769	2,97453937307917	6,33222850999204	0,0118973255589106	0,251727834820488	XR_005241845.1	kynurenine aminotransferase 3 (KYAT3), transcript variant X4, misc_RNA
XM-040749691.1	-1,97953490792385	3,11594364159816	6,32931932789565	0,011916759006989	0,251880012025998	XM_040749691.1	junction plakoglobin (LOC101834605), transcript variant X1, mRNA
XM-040749692.1	-1,97953490792385	3,11594364159816	6,32931932789565	0,011916759006989	0,251880012025998	XM_040749692.1	junction plakoglobin (LOC101834605), transcript variant X2, mRNA
XM-037992539.1	-1,9795326039029	3,10459075329234	6,32422736852586	0,0119509986213726	0,252474048390834	XM_037992539.1	ring finger protein 135 (RNF135), transcript variant X2, mRNA
XR-005242126.1	-1,97947089241145	3,13167107232236	6,3201838872071	0,0119782340913027	0,252919583150016	XR_005242126.1	uncharacterized LOC119625915 (LOC119625915), ncRNA
XM-037995871.1	0,965699879206989	6,46927268518383	6,31732833079617	0,0119975065285686	0,253046838505099	XM_037995871.1	60S ribosomal protein L6 (LOC103239528), transcript variant X3, mRNA
XM-037984638.1	-1,97935478259977	3,1354864537395	6,31493012088651	0,0120137169008682	0,253046838505099	XM_037984638.1	G protein-coupled receptor 132 (GPR132), transcript variant X2, mRNA
NM-001281399.1	0,989867844617246	7,08004328569227	6,31408691191113	0,0120193133781597	0,253046838505099	NM_001281399.1	cytochrome b5-like (LOC101842475), mRNA
XM-007980959.2	-1,97961980415066	3,09599290029829	6,31383089984507	0,0120211544547777	0,253046838505099	XM_007980959.2	NAD kinase (NADK), transcript variant X1, mRNA
XM-007980962.2	-1,97961980415066	3,09599290029829	6,31383089984507	0,0120211544547777	0,253046838505099	XM_007980962.2	NAD kinase (NADK), transcript variant X5, mRNA
XM-037985182.1	-1,97961980415066	3,09599290029829	6,31383089984507	0,0120211544547777	0,253046838505099	XM_037985182.1	NAD kinase (NADK), transcript variant X2, mRNA
XM-037998022.1	-1,070962631616	4,37224035415412	6,31282198392303	0,0120279851496785	0,253061182446174	XM_037998022.1	pleckstrin homology domain containing O1 (PLEKHO1), transcript variant X1, mRNA
XM-008004748.2	1,05085339517675	6,39604654038841	6,31093731456108	0,012040755670041	0,253098152498488	XM_008004748.2	aldehyde dehydrogenase 2 family member (ALDH2), transcript variant X1, mRNA
XM-005084022.4	1,23949001905896	4,6740621251269	6,30992243927418	0,0120475296830699	0,253098152498488	XM_005084022.4	sestrin 3 (Sesn3), mRNA
XM-038001860.1	1,47192556974868	3,71085379837679	6,30984068258206	0,0120481928594401	0,253098152498488	XM_038001860.1	acyl-CoA dehydrogenase medium chain (ACADM), transcript variant X1, mRNA
XM-005064032.4	3,92246190885227	2,96310562823875	6,30776005879332	0,0120623490029264	0,253137097663147	XM_005064032.4	pellino E3 ubiquitin protein ligase family member 3 (Peli3), transcript variant X2, mRNA
XM-007974492.2	3,92246190885227	2,96310562823875	6,30776005879332	0,0120623490029264	0,253137097663147	XM_007974492.2	pellino E3 ubiquitin protein ligase family member 3 (PELI3), transcript variant X1, mRNA
XM-040737618.1	-1,76374107408473	5,34854586440651	6,3044149790791	0,0120849499309175	0,253449395600309	XM_040737618.1	TAP binding protein like (Tapbpl), mRNA
XM-007978048.2	3,92246301163769	2,95280137154669	6,30376025080042	0,0120895478716839	0,253449395600309	XM_007978048.2	kynurenine aminotransferase 3 (KYAT3), transcript variant X3, mRNA
XM-038000280.1	-2,7229481177277	2,88617198880412	6,30159251596663	0,012104293043861	0,253590770755475	XM_038000280.1	GTP binding protein overexpressed in skeletal muscle (GEM), transcript variant X1, mRNA
XM-037984858.1	1,0054361635457	5,47478526672853	6,300956872018	0,0121086157639664	0,253590770755475	XM_037984858.1	NADH:ubiquinone oxidoreductase subunit V3 (NDUFV3), transcript variant X2, mRNA
XM-005074154.4	-2,23586548570935	3,13135439284641	6,29825362723916	0,0121270416741869	0,253614147556508	XM_005074154.4	WWC family member 3 (Wwc3), transcript variant X1, mRNA
XM-007984883.2	-1,97967468535609	3,08032160997239	6,29741876781646	0,0121327666639622	0,253614147556508	XM_007984883.2	ataxin 7 (ATXN7), transcript variant X11, mRNA
XM-008002203.2	-1,97958956006855	3,08829293819699	6,29718225830346	0,0121343828284393	0,253614147556508	XM_008002203.2	6-phosphofructo-2-kinase/fructose-2,6-biphosphatase 3 (PFKFB3), transcript variant X5, mRNA
XM-037983320.1	-1,97958956006855	3,08829293819699	6,29718225830346	0,0121343828284393	0,253614147556508	XM_037983320.1	6-phosphofructo-2-kinase/fructose-2,6-biphosphatase 3 (PFKFB3), transcript variant X8, mRNA
XM-038001090.1	-1,97966430559331	3,07672460955882	6,29362996255537	0,0121586837230681	0,253780624046543	XM_038001090.1	PNN interacting serine and arginine rich protein (PNISR), transcript variant X6, mRNA
XM-038001091.1	-1,97966430559331	3,07672460955882	6,29362996255537	0,0121586837230681	0,253780624046543	XM_038001091.1	PNN interacting serine and arginine rich protein (PNISR), transcript variant X7, mRNA
XM-037995658.1	-2,23522072187754	3,1121792682487	6,2933138975602	0,0121608483128759	0,253780624046543	XM_037995658.1	protein WWC3 (LOC103231582), mRNA
XM-037982453.1	-2,23515202702652	3,10431073513824	6,28996949077615	0,0121837769589543	0,254130244902101	XM_037982453.1	abhydrolase domain containing 3, phospholipase (ABHD3), transcript variant X2, mRNA
XM-005084006.4	-1,61718903774332	3,45500177827939	6,28570682853439	0,0122130654077495	0,254612097631771	XM_005084006.4	vasohibin 1 (Vash1), transcript variant X1, mRNA
XM-005086056.4	-1,12670441075209	5,15151050052576	6,28442257717373	0,0122217942442997	0,254665062549704	XM_005086056.4	histocompatibility minor 13 (Hm13), transcript variant X3, mRNA
XM-008003732.2	-2,23676973192881	3,14435067045927	6,27869567627781	0,0122613960017002	0,255303074486951	XM_008003732.2	signal transducer and activator of transcription 6 (STAT6), transcript variant X1, mRNA
XM-007964863.2	-1,01292801658351	5,41729032326838	6,27819990296045	0,0122648209914393	0,255303074486951	XM_007964863.2	pyruvate kinase PKM (LOC103217002), mRNA
XM-007984571.2	-2,2366786474241	3,14766013305976	6,27613482462347	0,0122790979147157	0,255471039678612	XM_007984571.2	protein kinase C delta (PRKCD), transcript variant X1, mRNA
XM-007974497.2	3,92245234279125	2,93984123431208	6,27463551141243	0,0122895071256342	0,255558406640336	XM_007974497.2	enolase superfamily member 1 (ENOSF1), transcript variant X1, mRNA
XM-008014403.2	1,01775230472612	5,26444454590794	6,27092284841461	0,0123152069234874	0,255963490162766	XM_008014403.2	ubiquinol-cytochrome c reductase complex III subunit VII (UQCRQ), transcript variant X2, mRNA
XM-005083376.4	-1,37941328896139	4,83163919815362	6,26443880544242	0,012360171345507	0,25659038645752	XM_005083376.4	A-kinase anchoring protein 8 like (Akap8l), transcript variant X1, mRNA
XM-013114251.3	1,0775657698691	7,59260680983209	6,26410955408548	0,0123624646726807	0,25659038645752	XM_013114251.3	mitochondrial pyruvate carrier 2 (Mpc2), mRNA
XR-005242994.1	1,12393268527324	4,03154106588234	6,26389591339431	0,0123640739762657	0,25659038645752	XR_005242994.1	HLA class II histocompatibility antigen, DP beta 1 chain-like (LOC103247138), misc_RNA
XM-037996308.1	-2,23511009890391	3,08047565778634	6,26004071437918	0,0123909514878834	0,257018561784711	XM_037996308.1	lysosomal acid glucosylceramidase (LOC119623630), transcript variant X1, mRNA
XM-005076590.4	1,10493556892302	4,94631441641911	6,25446407603322	0,0124298645428212	0,25769582646384	XM_005076590.4	DNA damage regulated autophagy modulator 2 (Dram2), transcript variant X5, mRNA
XM-038007803.1	-1,9795600177741	3,04518545321614	6,25237449879959	0,012444610213134	0,25782291302255	XM_038007803.1	ubiquitin-40S ribosomal protein S27a-like (LOC119627548), mRNA
XM-037987216.1	-1,41940916221399	3,66171487508004	6,25169969403423	0,0124493328039793	0,25782291302255	XM_037987216.1	solute carrier family 47 member 1 (SLC47A1), transcript variant X2, mRNA
XM-037984350.1	1,68508964038045	3,3645800620396	6,25092214786744	0,012454789470727	0,25782291302255	XM_037984350.1	fibronectin leucine rich transmembrane protein 2 (FLRT2), transcript variant X1, mRNA
XM-005068431.4	1,68518480890777	3,40045360132765	6,24529360808864	0,012494362841378	0,257914645513186	XM_005068431.4	fibronectin leucine rich transmembrane protein 2 (Flrt2), transcript variant X1, mRNA
XM-040743079.1	-1,07213723471267	5,57180879199014	6,24415346073559	0,012502284179492	0,257914645513186	XM_040743079.1	bromodomain adjacent to zinc finger domain 1A (Baz1a), transcript variant X1, mRNA
XM-037998799.1	0,960259733743396	7,18822861588348	6,24187049941956	0,0125184933582055	0,257914645513186	XM_037998799.1	40S ribosomal protein S29 (LOC119624419), mRNA
XM-007979152.2	3,92245872015822	2,91116104910682	6,24151677952693	0,0125210228794767	0,257914645513186	XM_007979152.2	peptidylprolyl isomerase H (PPIH), transcript variant X3, mRNA
XM-008009967.2	3,92246301163769	2,90820553570151	6,24011192220335	0,0125309420446298	0,257914645513186	XM_008009967.2	misshapen like kinase 1 (MINK1), transcript variant X9, mRNA
XM-008009968.2	3,92246301163769	2,90820553570151	6,24011192220335	0,0125309420446298	0,257914645513186	XM_008009968.2	misshapen like kinase 1 (MINK1), transcript variant X10, mRNA
XM-008009971.2	3,92246301163769	2,90820553570151	6,24011192220335	0,0125309420446298	0,257914645513186	XM_008009971.2	misshapen like kinase 1 (MINK1), transcript variant X11, mRNA
XM-008009973.2	3,92246301163769	2,90820553570151	6,24011192220335	0,0125309420446298	0,257914645513186	XM_008009973.2	misshapen like kinase 1 (MINK1), transcript variant X15, mRNA
XM-008009974.2	3,92246301163769	2,90820553570151	6,24011192220335	0,0125309420446298	0,257914645513186	XM_008009974.2	misshapen like kinase 1 (MINK1), transcript variant X16, mRNA
XM-008009976.2	3,92246301163769	2,90820553570151	6,24011192220335	0,0125309420446298	0,257914645513186	XM_008009976.2	misshapen like kinase 1 (MINK1), transcript variant X17, mRNA
XM-005078950.3	-2,02406716854001	5,7006736659707	6,23982438935416	0,0125328291488675	0,257914645513186	XM_005078950.3	GIT ArfGAP 2 (Git2), mRNA
[truncated: 39,154 more rows]
