# Supplementary material for: Central role of lung macrophages in SARS-CoV-2 physiopathology: a cross-model single-cell RNA-seq perspective
Source: Front Immunol. 2023 Jun 7;14:1197588. doi: 10.3389/fimmu.2023.1197588 (PMC10282834; doi:10.3389/fimmu.2023.1197588)
Supplement: Supplementary file 2 [file DataSheet_2.zip › Figshare/Lung_Neutrophils_10dpi_vs_Irr_min2cells_edgeR_results_Genename.csv]

	logFC	logCPM	F	PValue	FDR
XM-005086799.4	-6,32818750969025	9,12389054199934	99,3452991668922	4,06674925831265e-23	1,13824479937412e-18	XM_005086799.4	tumor necrosis factor (Tnf), mRNA
XM-040738477.1	8,34688031915168	7,58052710931821	98,7235137886723	5,53177070626258e-23	1,13824479937412e-18	XM_040738477.1	ADAM metallopeptidase domain 28 (Adam28), transcript variant X9, mRNA
XM-037996410.1	10,1660466559226	6,41145535950516	94,4581502075447	4,52158936848866e-22	6,20256557604713e-18	XM_037996410.1	C4b-binding protein alpha chain-like (LOC119623762), partial mRNA
XM-007995538.2	-4,62651654269259	7,45616301489276	87,3296960525581	1,52470129595897e-20	1,56865081081499e-16	XM_007995538.2	DnaJ heat shock protein family (Hsp40) member B1 (DNAJB1), transcript variant X1, mRNA
XM-040732087.1	-4,55373773183509	9,17963701405505	77,3382927622898	2,14503970879794e-18	1,76549638272324e-14	XM_040732087.1	heat shock 70 kDa protein 1A (LOC121134227), mRNA
NM-001281564.1	-4,46438835520416	5,64977031981661	76,4630406586717	3,31465754454039e-18	2,27346836550785e-14	NM_001281564.1	lipoprotein lipase (Lpl), mRNA
XM-038005655.1	-4,49680757797432	9,28070053531635	75,7470911166645	4,73026646466962e-18	2,78092365457927e-14	XM_038005655.1	heat shock 70 kDa protein 1A (LOC103221743), mRNA
XM-005067289.4	-6,20663725178547	4,30867620066901	71,2956110849551	4,31819448565017e-17	2,22133322084952e-13	XM_005067289.4	keratin 8 (Krt8), mRNA
XM-040743400.1	-5,23679166506552	4,44012793492226	70,7442239814023	5,68527091483218e-17	2,59962171064543e-13	XM_040743400.1	LBH domain containing 2 (Lbhd2), mRNA
XM-021225278.2	-4,43175815132044	10,0286546350667	69,2942607683398	1,16943571291497e-16	4,81257878935898e-13	XM_021225278.2	fatty acid binding protein 4 (Fabp4), mRNA
XM-021234455.2	-3,82420804959449	7,07458279710014	67,4828545852324	2,88261158466707e-16	1,07843740494367e-12	XM_021234455.2	OTU deubiquitinase 1 (Otud1), mRNA
XM-040753313.1	-4,09227301749417	5,86748708754264	66,7601857079299	4,13257530037696e-16	1,3546281607888e-12	XM_040753313.1	BAG cochaperone 3 (Bag3), transcript variant X1, mRNA
XM-037996388.1	8,56109081039103	5,39152970284667	66,6919663444123	4,27919376236348e-16	1,3546281607888e-12	XM_037996388.1	nascent polypeptide-associated complex subunit alpha-like (LOC119623738), partial mRNA
XM-008000073.2	-7,57482564311567	3,74980233833993	65,9962552127116	6,05445048745986e-16	1,77970572078883e-12	XM_008000073.2	guanylate cyclase 1 soluble subunit alpha 1 (GUCY1A1), transcript variant X1, mRNA
XM-040754249.1	-5,98757309472043	4,0694098559262	65,5530271548846	7,55051027430214e-16	2,07150766212237e-12	XM_040754249.1	insulin like growth factor 1 (Igf1), transcript variant X3, mRNA
XM-005080230.4	6,03366525792541	5,20619867633665	63,9961317946243	1,64121976865249e-15	4,22131982120975e-12	XM_005080230.4	S100 calcium binding protein A1 (S100a1), mRNA
XM-005073689.4	-4,11716028684888	4,56507064717118	59,9963941312549	1,21122151712018e-14	2,9320822996498e-11	XM_005073689.4	ELOVL fatty acid elongase 4 (Elovl4), mRNA
XM-007987685.2	5,68613868138263	9,23145644099064	59,5779186225153	1,4934396262684e-14	3,41441782999019e-11	XM_007987685.2	interferon alpha inducible protein 27 (IFI27), transcript variant X1, mRNA
XM-005081045.4	5,27309285206684	5,49698778981514	58,8764309050202	2,12139933032053e-14	4,59483929687793e-11	XM_005081045.4	phospholipase A2 group IID (Pla2g2d), transcript variant X1, mRNA
XM-005068609.4	-3,7013299207938	5,83908615035768	57,540049714858	4,1397553527613e-14	8,51816760160928e-11	XM_005068609.4	interleukin 1 alpha (Il1a), mRNA
XR-005236982.1	7,70536980121618	4,1757704191557	53,013714977056	4,007707237112e-13	7,24404904417153e-10	XR_005236982.1	60S ribosomal protein L11-like (LOC103244172), misc_RNA
NM-001281598.1	-3,3531016605262	5,6420144948131	53,0019402506133	4,03126958786477e-13	7,24404904417153e-10	NM_001281598.1	estradiol 17 beta-dehydrogenase 5-like (LOC101843311), mRNA
XM-013114659.3	-3,67062596665794	5,01034962380032	52,9933832367054	4,04862654037239e-13	7,24404904417153e-10	XM_013114659.3	inhibin subunit beta A (Inhba), transcript variant X2, mRNA
XM-007987684.2	5,44054097451587	10,8059140442049	50,8774962293584	1,17212322609122e-12	2,00984946347217e-09	XM_007987684.2	interferon alpha inducible protein 27 (IFI27), transcript variant X2, mRNA
XM-037989206.1	-6,94371572551887	3,45239429854118	48,1498071711668	4,62456438237201e-12	7,61258792111022e-09	XM_037989206.1	four and a half LIM domains 1 (FHL1), transcript variant X7, mRNA
XM-007978146.2	-4,69287427695515	3,71480924117588	47,8601154483992	5,35032834472085e-12	8,46854086039604e-09	XM_007978146.2	deoxyribonuclease 2 beta (DNASE2B), transcript variant X2, mRNA
XM-005087369.4	-6,92634457694295	3,39510738996378	47,553775983425	6,24458465722005e-12	9,51790342216951e-09	XM_005087369.4	keratin, type I cytoskeletal 14 (LOC101827027), mRNA
XM-021232397.2	-3,54875184867787	4,86556063439184	46,8492994845776	8,9001806038449e-12	1,3081040442501e-08	XM_021232397.2	structural maintenance of chromosomes 6 (Smc6), transcript variant X4, mRNA
XM-005063613.4	-3,39110516229592	5,25731825969081	46,2640046223299	1,19549158585890e-11	1,69648500802936e-08	XM_005063613.4	PDZ and LIM domain 1 (Pdlim1), mRNA
XM-005084515.4	-5,21981767522111	3,57041731440915	46,1205111684311	1,28568956714038e-11	1,76366609188427e-08	XM_005084515.4	four and a half LIM domains 1 (Fhl1), transcript variant X8, mRNA
XM-005077573.3.1	7,25474571842971	3,92828298915436	45,4786777238909	1,77724463377398e-11	2,35932091657099e-08	XM_005077573.3.1
XM-040754123.1	7,28646722845382	4,13274279088502	44,480597309883	2,94022795075689e-11	3,78122502679683e-08	XM_040754123.1	synaptogyrin 1 (Syngr1), transcript variant X2, mRNA
XM-040739645.1	-3,72947192735386	4,03634273277187	44,2614900182972	3,28474997972104e-11	4,09628230046848e-08	XM_040739645.1	sorting nexin 22 (Snx22), transcript variant X2, mRNA
XM-000000018.1	7,16961562960543	3,91641240939523	43,8420643423737	4,05955004066254e-11	4,91360773009957e-08	XM_000000018.1	IgAsec description:immunoglobulin alpha secreted
XM-005079586.4	4,03908818560413	5,82789229500531	43,7526722294548	4,24603541968176e-11	4,92491989432472e-08	XM_005079586.4	stathmin 1 (Stmn1), transcript variant X1, mRNA
XR-005877957.1	7,44279969224222	5,39308497577913	43,7023705497415	4,35545651293852e-11	4,92491989432472e-08	XR_005877957.1	ribosomal protein S24 (Rps24), transcript variant X5, ncRNA
XM-040737035.1	-6,77570885242535	3,40453995634852	43,6703155414393	4,42791621728707e-11	4,92491989432472e-08	XM_040737035.1	complement factor H-like (LOC110339729), mRNA
XM-040751626.1	-3,95807405942064	3,82702954641022	43,3304450728006	5,25740058441376e-11	5,69362648027315e-08	XM_040751626.1	deoxyribonuclease 2 beta (Dnase2b), mRNA
XM-040755190.1	-6,71833508239957	3,35991128614677	42,1718356654937	9,44425614533481e-11	9,96562751664009e-08	XM_040755190.1	four and a half LIM domains protein 1-like (LOC101829113), mRNA
XM-005063636.4	-4,28973764503026	4,39407428884284	41,6497067497768	1,22939073521035e-10	1,23397846161248e-07	XM_005063636.4	retinol binding protein 4 (Rbp4), transcript variant X1, mRNA
XM-040744940.1	-4,28973764503026	4,39407428884284	41,6497067497768	1,22939073521035e-10	1,23397846161248e-07	XM_040744940.1	retinol binding protein 4 (Rbp4), transcript variant X2, mRNA
XR-005242994.1	7,10359018393586	4,03154106588234	41,4600607444196	1,35366244061897e-10	1,32636358139982e-07	XR_005242994.1	HLA class II histocompatibility antigen, DP beta 1 chain-like (LOC103247138), misc_RNA
XM-013124123.3	-3,13922140999905	8,80951189446523	40,460371160915	2,24460610864022e-10	2,14819244625281e-07	XM_013124123.3	protein phosphatase 1 regulatory subunit 15A (Ppp1r15a), mRNA
XM-005066386.4	-3,83777069301029	5,72984816316222	40,3023766504303	2,4315911816524e-10	2,2742561795123e-07	XM_005066386.4	neuritin 1 (Nrn1), mRNA
XM-005086856.4	-3,3067293714791	10,2609484043333	39,6450320676563	3,39249792275032e-10	3,10247704477653e-07	XM_005086856.4	H-2 class II histocompatibility antigen, A-U alpha chain (LOC101834602), mRNA
XM-005075980.4	-3,93082354255831	4,19151472224757	39,4925220674778	3,66510189381524e-10	3,27891170078649e-07	XM_005075980.4	keratin 12 (Krt12), mRNA
XM-008008411.2	-3,22692634135303	4,46528938061472	39,4096203787432	3,82344835986471e-10	3,34779511390452e-07	XM_008008411.2	interleukin 1 alpha (IL1A), transcript variant X2, mRNA
XM-007974175.2	-6,55525878042826	3,24791665517919	38,9349831139968	4,86432988011613e-10	4,13376462558258e-07	XM_007974175.2	synaptotagmin 4 (SYT4), transcript variant X2, mRNA
XM-005087371.4	-6,57150606062462	3,30463441511583	38,7943926660203	5,2233314832526e-10	4,13376462558258e-07	XM_005087371.4	keratin, type I cytoskeletal 17 (LOC101827565), transcript variant X3, mRNA
XM-037993477.1	-6,57150606062462	3,30463441511583	38,7943926660203	5,2233314832526e-10	4,13376462558258e-07	XM_037993477.1	keratin 17 (KRT17), transcript variant X1, mRNA
XM-037993478.1	-6,57150606062462	3,30463441511583	38,7943926660203	5,2233314832526e-10	4,13376462558258e-07	XM_037993478.1	keratin 17 (KRT17), transcript variant X2, mRNA
XM-037993479.1	-6,57150606062462	3,30463441511583	38,7943926660203	5,2233314832526e-10	4,13376462558258e-07	XM_037993479.1	keratin 17 (KRT17), transcript variant X3, mRNA
XM-040757193.1	4,91980038610502	9,06314505904552	38,6338688776316	5,66435220166984e-10	4,39820917274186e-07	XM_040757193.1	ribosomal protein S6 (Rps6), mRNA
XM-040740699.1	4,38564653841836	5,9942357819955	38,5809630675451	5,81840470366639e-10	4,43416312537005e-07	XM_040740699.1	granzyme B (LOC101844297), mRNA
XM-037994302.1	-2,80879258870972	7,05067404199448	38,3547527853677	6,52758872716355e-10	4,88417925252657e-07	XM_037994302.1	interleukin 1 beta (IL1B), transcript variant X3, mRNA
XM-040742581.1	4,35194368875369	7,26355639229357	37,6376916669403	9,39009813748116e-10	6,90054836878147e-07	XM_040742581.1	interferon alpha-inducible protein 27-like protein 2 (LOC121139264), transcript variant X4, mRNA
XM-040748505.1	-6,51877094390637	3,28388197026535	37,5641602154881	9,75045903035795e-10	6,91828690476415e-07	XM_040748505.1	butyrophilin like 9 (Btnl9), transcript variant X1, mRNA
XM-008019385.2	-6,51877094390637	3,28388197026535	37,5641602154881	9,75045903035795e-10	6,91828690476415e-07	XM_008019385.2	butyrophilin like 9 (BTNL9), transcript variant X1, mRNA
XM-008008409.2	-2,74437675079627	7,20612937635615	37,027923310981	1,28009700263074e-09	8,92878507614621e-07	XM_008008409.2	interleukin 1 beta (IL1B), transcript variant X2, mRNA
XM-005069414.4	-6,65939895388881	4,93202065982215	36,948217580504	1,33285104993028e-09	9,14180320963016e-07	XM_005069414.4	Thy-1 cell surface antigen (Thy1), transcript variant X1, mRNA
XM-040750456.1	-2,76390391456954	5,56088134118769	36,2376473323495	1,91212786267536e-09	1,28999668742097e-06	XM_040750456.1	regulator of calcineurin 1 (Rcan1), transcript variant X4, mRNA
XM-021236105.2	-2,84419908883561	8,01743770453439	35,9461438876907	2,21754321278331e-09	1,47191219089793e-06	XM_021236105.2	mast cell expressed membrane protein 1 (Mcemp1), transcript variant X1, mRNA
XM-038006114.1	3,54272237463801	5,35084086904026	35,614531217552	2,62544774390879e-09	1,71500080960442e-06	XM_038006114.1	40S ribosomal protein S2-like (LOC119626845), mRNA
XR-005240870.1	-6,40235956124173	3,2428644591996	35,295540445795	3,08814245673078e-09	1,97847529234594e-06	XR_005240870.1	uncharacterized LOC119624827 (LOC119624827), ncRNA
XM-005068610.4	-3,11768179890506	10,2012639020948	35,2716760994607	3,12494578773082e-09	1,97847529234594e-06	XM_005068610.4	interleukin 1 beta (Il1b), mRNA
XM-037982574.1	4,47132435964593	4,46487595945371	34,773314264215	4,02785458788216e-09	2,51148939174416e-06	XM_037982574.1	ribosomal protein S21 (RPS21), transcript variant X1, mRNA
XM-005077573.3.3	4,9118058974381	3,88799704468784	34,6152125320179	4,3654009482465e-09	2,68133351079385e-06	XM_005077573.3.3
XM-037986418.1	-4,17232577600609	3,50275087716106	34,5618791597735	4,48554670583768e-09	2,71461328801968e-06	XM_037986418.1	zinc finger protein X-linked (ZFX), transcript variant X4, mRNA
XM-005065317.4	-6,2740178265261	3,13969209810396	34,3060289560466	5,11028124881447e-09	3,02257661646485e-06	XM_005065317.4	synaptotagmin 4 (Syt4), transcript variant X1, mRNA
XM-005076733.4	-3,26232171505872	4,51178101121988	34,2934693764819	5,14131079514347e-09	3,02257661646485e-06	XM_005076733.4	filamin A interacting protein 1 like (Filip1l), transcript variant X2, mRNA
XM-005073463.4	5,14437939286714	5,36663044292872	34,1827134831237	5,43986304377697e-09	3,15305188507822e-06	XM_005073463.4	regulator of G protein signaling 1 (Rgs1), mRNA
XM-037993211.1	-6,30133606937717	3,17642592852867	34,0244864000837	5,89777142979817e-09	3,37098593959006e-06	XM_037993211.1	amine oxidase copper containing 3 (AOC3), transcript variant X4, mRNA
XM-005077068.4	-4,45523506563037	9,53617318652577	33,2436679684955	8,77745759214658e-09	4,94820153821381e-06	XM_005077068.4	C-C motif chemokine 6 (LOC101843608), mRNA
XM-040737452.1	-6,46731829190082	6,23072754466494	32,9482410034429	1,02049496965438e-08	5,67519317380901e-06	XM_040737452.1	complement factor H (Cfh), transcript variant X1, mRNA
XM-013123997.3	-6,24556362733627	3,18925345219833	32,561982651091	1,24295279359595e-08	6,79275138343884e-06	XM_013123997.3	four and a half LIM domains 1 (Fhl1), transcript variant X6, mRNA
XM-038003542.1	-2,95111908628522	4,03335943719624	32,5438001674748	1,2544628706081e-08	6,79275138343884e-06	XM_038003542.1	peroxisome proliferator activated receptor gamma (PPARG), transcript variant X8, mRNA
XM-005077573.3.2	6,49956744830775	3,4446542322196	32,4124924929837	1,34140608426156e-08	7,16920579033973e-06	XM_005077573.3.2
XM-007987425.2	3,6385805774037	5,23494572947166	32,3503574918351	1,384588700484e-08	7,30512548602794e-06	XM_007987425.2	60S ribosomal protein L22 (LOC103229403), mRNA
XM-008000140.2	-6,28381386223479	3,38882235721528	32,1160953101773	1,56050535365126e-08	8,1290476985836e-06	XM_008000140.2	Rap guanine nucleotide exchange factor 2 (RAPGEF2), transcript variant X12, mRNA
XM-040757555.1	6,89620746241268	7,35053239958009	31,6901857973413	1,93909340929994e-08	9,97493888411508e-06	XM_040757555.1	selenoprotein P (Selenop), mRNA
XM-005070405.4	-2,55972703755586	7,44846433727519	31,6330272236014	1,99656345486771e-08	1,0143774797305e-05	XM_005070405.4	pleckstrin (Plek), transcript variant X2, mRNA
NM-001281558.1	-6,14678726908459	3,09817172628857	31,4753541326998	2,1645405835402e-08	1,08630900773695e-05	NM_001281558.1	secreted frizzled related protein 2 (Sfrp2), mRNA
XM-040754834.1	4,86173673403406	4,3793449237669	31,3293109506179	2,33151723954395e-08	1,15601119227653e-05	XM_040754834.1	60S ribosomal protein L21-like (LOC121143278), mRNA
XM-040737553.1	6,44967018776451	3,42103039942811	31,2639720651666	2,41112994602979e-08	1,18125274605909e-05	XM_040737553.1	glycoprotein hormones, alpha polypeptide (Cga), transcript variant X1, mRNA
XM-007962174.2	-4,03284585052923	3,41481167084527	31,0529729582318	2,68555265951858e-08	1,28530077192334e-05	XM_007962174.2	adhesion G protein-coupled receptor A2 (ADGRA2), transcript variant X1, mRNA
XM-005066583.3	-4,03255132011743	3,4270482799651	31,0323444686151	2,71391633087276e-08	1,28530077192334e-05	XM_005066583.3	adhesion G protein-coupled receptor A2 (Adgra2), transcript variant X1, mRNA
XM-007995539.2	-2,65052777066555	4,54990637319965	31,0300430571663	2,71720572394067e-08	1,28530077192334e-05	XM_007995539.2	trans-2,3-enoyl-CoA reductase (TECR), transcript variant X3, mRNA
XM-005084984.4	5,01593142296872	6,00016299913245	30,7996617536423	3,05621205405534e-08	1,42923062114249e-05	XM_005084984.4	matrix metallopeptidase 9 (Mmp9), mRNA
XM-005070750.4	-3,25263992820873	4,89660457074323	30,6329363717115	3,32812667323394e-08	1,53890333689434e-05	XM_005070750.4	D-dopachrome decarboxylase (LOC101844189), mRNA
XM-005077573.3	3,48227551621616	4,22587785017264	30,3643525132445	3,81873448738765e-08	1,7461375595496e-05	XM_005077573.3	immunoglobulin lambda-like polypeptide 1 (LOC101827070), mRNA
XM-040752810.1	3,34326266566334	5,12752391161292	30,0685365659933	4,44257092956402e-08	2,00906726883899e-05	XM_040752810.1	60S ribosomal protein L29-like (LOC101828360), mRNA
XM-005077719.4	-2,64710656770268	4,80294428128454	30,0077712098457	4,58210048091225e-08	2,04267848570841e-05	XM_005077719.4	trans-2,3-enoyl-CoA reductase (Tecr), transcript variant X3, mRNA
XM-021227600.2	-3,54474896326798	4,28182241039385	29,9758282457374	4,65775900443153e-08	2,04267848570841e-05	XM_021227600.2	early growth response 2 (Egr2), transcript variant X2, mRNA
XM-007992811.2	-6,07391401501923	3,10781035660648	29,9728100829158	4,66580267918719e-08	2,04267848570841e-05	XM_007992811.2	four and a half LIM domains 1 (FHL1), transcript variant X9, mRNA
XM-000000017.1	6,36532106323342	3,42477698881533	29,8519770450982	4,96307135289979e-08	2,14277968951742e-05	XM_000000017.1	IgAmem description:immunoglobulin alpha membrane
XM-013119330.3	-2,46756234789612	6,52200091533689	29,8378203646139	4,99858698499921e-08	2,14277968951742e-05	XM_013119330.3	fructose-bisphosphatase 1 (Fbp1), mRNA
XM-005087551.4	-2,73026397750453	6,994684459107	29,8000790459873	5,09590733258929e-08	2,14763725548506e-05	XM_005087551.4	DnaJ heat shock protein family (Hsp40) member B1 (Dnajb1), mRNA
XM-037996263.1	-2,54167830901557	4,55959536509561	29,7933601578104	5,11429181438866e-08	2,14763725548506e-05	XM_037996263.1	folate receptor gamma (LOC103247990), mRNA
XM-007962839.2	6,45823426265342	3,9989851517447	29,7665914401677	5,18492359599002e-08	2,15530465399775e-05	XM_007962839.2	ribosomal protein S24 (RPS24), transcript variant X3, mRNA
XM-005073371.4	3,10106418211785	7,60941334189349	29,6843191186796	5,40695560225801e-08	2,21326159365994e-05	XM_005073371.4	chitinase 1 (Chit1), transcript variant X1, mRNA
XM-005077355.4	-2,48025271596048	6,14634524293684	29,6603922560467	5,47358366651838e-08	2,21326159365994e-05	XM_005077355.4	insulin receptor substrate 2 (Irs2), mRNA
XM-040743900.1	-6,06592637721293	3,13788172280382	29,6564849178256	5,48569199215888e-08	2,21326159365994e-05	XM_040743900.1	synaptonemal complex protein 3-like (LOC106022725), transcript variant X2, mRNA
XM-040752675.1	-2,52996143241793	5,29272234653328	29,6016477233694	5,64158461803735e-08	2,2540595319038e-05	XM_040752675.1	C-C motif chemokine ligand 20 (Ccl20), transcript variant X1, mRNA
XM-007962835.2	3,88881545490041	4,66139249371823	29,4897153529028	5,97430191619745e-08	2,36404275728148e-05	XM_007962835.2	ribosomal protein S24 (RPS24), transcript variant X1, mRNA
XM-007981538.2	-2,46969244781841	5,17753433286898	29,3928990555978	6,27791263007291e-08	2,46052322347991e-05	XM_007981538.2	inhibin subunit beta A (INHBA), transcript variant X1, mRNA
XM-007972979.2	-3,94860654991688	3,45515113903183	29,3158098055036	6,53068495403043e-08	2,53544601804919e-05	XM_007972979.2	major histocompatibility complex, class II, DO alpha (MHC-DOA), transcript variant X3, mRNA
XM-040745516.1	3,98733116603177	5,51939591981533	28,9825448168574	7,7452865498539e-08	2,97889511575829e-05	XM_040745516.1	60S ribosomal protein L23-like (LOC121140374), mRNA
XR-005242984.1	-3,02479120644609	3,97683714706743	28,9030412541523	8,06827567988667e-08	3,0743865653183e-05	XR_005242984.1	saoe class I histocompatibility antigen, A alpha chain-like (LOC103221792), misc_RNA
XM-005080401.4	-2,8471951563205	4,52237488096318	28,6702109730129	9,08930591036409e-08	3,43167161586434e-05	XM_005080401.4	serpin family E member 1 (Serpine1), mRNA
XR-005242029.1	6,2921258543989	3,33450162501827	28,6335450940757	9,26368607791986e-08	3,46571339240578e-05	XR_005242029.1	coiled-coil-helix-coiled-coil-helix domain containing 6 (CHCHD6), transcript variant X7, misc_RNA
XM-007985261.2	-2,64529243961558	4,1966957351245	28,5284827921405	9,77563763417504e-08	3,62429563566852e-05	XM_007985261.2	peroxisome proliferator activated receptor gamma (PPARG), transcript variant X7, mRNA
XM-037985790.1	-3,66208164491179	3,93368205312038	28,0292748904963	1,26274720887065e-07	4,61229242810601e-05	XM_037985790.1	interleukin 15 (IL15), transcript variant X3, mRNA
XM-005080371.4	-2,53437982029529	8,34736674653616	28,0232592866432	1,26646670807956e-07	4,61229242810601e-05	XM_005080371.4	heat shock protein family B (small) member 1 (Hspb1), mRNA
XM-040739980.1	4,71038846633109	4,9049718965987	27,8483103647623	1,38539252364711e-07	5,00114548470611e-05	XM_040739980.1	transcription factor BTF3-like (LOC121137531), mRNA
XM-007970490.2	3,41585782713422	4,60728634528605	27,8073108469954	1,41504676337904e-07	5,06377560463806e-05	XM_007970490.2	40S ribosomal protein S17 (LOC103220182), mRNA
XM-005070264.4	-2,86443076334272	5,84294246542493	27,342823181254	1,79576416027157e-07	6,37078297307377e-05	XM_005070264.4	receptor activity modifying protein 2 (Ramp2), mRNA
NM-001281338.1	-2,62088228646128	7,60935577800929	27,2718921793023	1,86237287779532e-07	6,55061803759921e-05	NM_001281338.1	chemokine (C-C motif) ligand 3 (Ccl3), mRNA
XM-005082180.4	-5,98028295385061	3,19788270726505	27,1384374225646	1,99467469856756e-07	6,95651253136871e-05	XM_005082180.4	leucine rich adaptor protein 1 like (Lurap1l), mRNA
XM-005081952.3	-2,76451374959784	4,81071915782544	26,8158350974299	2,35423456058207e-07	8,13120629766077e-05	XM_005081952.3	guanylate-binding protein 1 (LOC101833537), transcript variant X1, mRNA
XM-008004439.2	-5,91607891062371	3,10139944158885	26,8021398270649	2,37101731518794e-07	8,13120629766077e-05	XM_008004439.2	insulin like growth factor 1 (IGF1), transcript variant X1, mRNA
XM-040734046.1	2,95391872046021	5,99308375242611	26,7631161194782	2,41868838951425e-07	8,22613911518017e-05	XM_040734046.1	leukocyte immunoglobulin-like receptor subfamily A member 6 (LOC110339749), transcript variant X3, mRNA
XM-007963323.2	-3,25510193617942	3,56215079734332	26,5509026005269	2,6976891893623e-07	8,97372162136912e-05	XM_007963323.2	early growth response 2 (EGR2), transcript variant X3, mRNA
XM-007972638.2	3,09217963185339	4,8056007182673	26,5401900443908	2,71258491620235e-07	8,97372162136912e-05	XM_007972638.2	triggering receptor expressed on myeloid cells 2 (TREM2), transcript variant X1, mRNA
XM-037994272.1	6,16162090647787	3,30234228831757	26,5308184975521	2,72571915211805e-07	8,97372162136912e-05	XM_037994272.1	immunoglobulin kappa light chain-like (LOC103241327), transcript variant X1, mRNA
XM-037994274.1	6,16162090647787	3,30234228831757	26,5308184975521	2,72571915211805e-07	8,97372162136912e-05	XM_037994274.1	immunoglobulin kappa light chain-like (LOC103241327), transcript variant X2, mRNA
XM-037994275.1	6,16066698645618	3,3019432940914	26,4992084280662	2,77037094017133e-07	9,0483393095929e-05	XM_037994275.1	immunoglobulin kappa light chain-like (LOC103241327), transcript variant X3, mRNA
XM-038003455.1	6,13872401974778	3,27274452984343	26,3406107048473	3,00584066578826e-07	9,54753674065558e-05	XM_038003455.1	coiled-coil-helix-coiled-coil-helix domain containing 6 (CHCHD6), transcript variant X1, mRNA
XM-038003457.1	6,13872401974778	3,27274452984343	26,3406107048473	3,00584066578826e-07	9,54753674065558e-05	XM_038003457.1	coiled-coil-helix-coiled-coil-helix domain containing 6 (CHCHD6), transcript variant X4, mRNA
XM-038003458.1	6,13872401974778	3,27274452984343	26,3406107048473	3,00584066578826e-07	9,54753674065558e-05	XM_038003458.1	coiled-coil-helix-coiled-coil-helix domain containing 6 (CHCHD6), transcript variant X5, mRNA
XM-005085713.4	3,15193780941441	7,27865097664646	26,3337903006688	3,01601286974273e-07	9,54753674065558e-05	XM_005085713.4	TIMP metallopeptidase inhibitor 1 (Timp1), transcript variant X2, mRNA
XM-040731372.1	4,72100542146735	6,52268556257259	26,026467980943	3,5324552719836e-07	0,000110970329624382	XM_040731372.1	2'-5'-oligoadenylate synthase 1A-like (LOC121133964), mRNA
XM-040729476.1	3,66734009937267	4,4454210927073	25,9835059974683	3,61121644540776e-07	0,000112585144225656	XM_040729476.1	triggering receptor expressed on myeloid cells 2 (Trem2), transcript variant X2, mRNA
XM-040748045.1	-3,44496131271604	3,43160683934255	25,8563371452604	3,8558759609054e-07	0,000119308919864015	XM_040748045.1	polyunsaturated fatty acid (12S)/(13S)-lipoxygenase, epidermal-type-like (LOC101839190), mRNA
XM-040737696.1	6,13031702257913	3,53119425239261	25,778503819428	4,01314798962853e-07	0,000122874352137556	XM_040737696.1	coiled-coil-helix-coiled-coil-helix domain containing 6 (Chchd6), mRNA
XM-013116372.3	3,28229784138987	8,41530420569743	25,7698698959604	4,03082097017717e-07	0,000122874352137556	XM_013116372.3	interferon-induced transmembrane protein 1 (LOC106021464), mRNA
XM-037994277.1	6,10508679526528	3,28144605038285	25,7273760627913	4,12049873590923e-07	0,000124684473881524	XM_037994277.1	immunoglobulin kappa light chain-like (LOC103241327), transcript variant X5, mRNA
XM-021226051.2	-2,32890089352919	6,57140944311623	25,7033467119342	4,17172215526738e-07	0,00012531305244943	XM_021226051.2	epiregulin (Ereg), mRNA
XM-005072552.4	6,34354967985381	6,1370779790913	25,6758332853284	4,23075189945107e-07	0,000126165313708775	XM_005072552.4	cystatin F (Cst7), mRNA
XM-040739629.1	-5,87827850961722	3,18429244803423	25,4398194846775	4,77777478840849e-07	0,000141453068969334	XM_040739629.1	malic enzyme 1 (Me1), transcript variant X1, mRNA
XM-040733925.1	-4,58577035743935	6,93699032497026	25,3184968810406	5,08523414353259e-07	0,000149480457649141	XM_040733925.1	leukocyte immunoglobulin-like receptor subfamily B member 3 (LOC101825271), mRNA
XR-005242006.1	-2,28268435869547	4,70875406032794	25,2692235258657	5,21654764601468e-07	0,000151552771043684	XR_005242006.1	uncharacterized LOC119625839 (LOC119625839), ncRNA
XR-496957.2	-2,53285520937423	4,30127162102114	25,2644507041321	5,22938631161837e-07	0,000151552771043684	XR_496957.2	uncharacterized LOC103231609 (LOC103231609), ncRNA
XM-038000347.1	-2,5760490366418	4,43203127418723	25,143219310174	5,56633740383426e-07	0,000160189848377616	XM_038000347.1	phosphoprotein membrane anchor with glycosphingolipid microdomains 1 (PAG1), transcript variant X6, mRNA
XM-007972285.2	-3,41852169028547	3,45115751114107	25,1161689124774	5,64444530621267e-07	0,000161309623393451	XM_007972285.2	chromosome unknown C6orf141 homolog (CUNH6orf141), transcript variant X1, mRNA
XM-037994276.1	6,04428926604557	3,25947495919632	24,8650311560571	6,42426749886626e-07	0,000181680794196218	XM_037994276.1	immunoglobulin kappa light chain-like (LOC103241327), transcript variant X4, mRNA
XM-000000004.1	6,31045392699296	6,335420351407	24,8583890493794	6,44555584104388e-07	0,000181680794196218	XM_000000004.1	Igk description:immunoglobulin kappa
XM-005082655.4	3,9331019589647	4,74139101065357	24,7040659463068	6,97912150549443e-07	0,000195382168241913	XM_005082655.4	transglutaminase 2 (Tgm2), mRNA
XM-040757415.1	4,33076938210475	3,48065987864735	24,6847928760489	7,04944583679167e-07	0,000196017462514519	XM_040757415.1	60S ribosomal protein L34-like (LOC110342936), mRNA
XM-007984094.2	-2,22094617548401	5,24297658416017	24,6264918173719	7,26470587835604e-07	0,00020064727584697	XM_007984094.2	cathelicidin antimicrobial peptide (LOC103227575), transcript variant X2, mRNA
XM-040757856.1	4,40453427469362	4,04686961438555	24,4636431080249	7,90088454102496e-07	0,0002167634010112	XM_040757856.1	40S ribosomal protein S15a-like (LOC110341645), mRNA
XR-005880859.1	-2,8995469426362	3,78510229172913	24,2750790257574	8,70772309098548e-07	0,00023731717110154	XR_005880859.1	uncharacterized LOC121143607 (LOC121143607), ncRNA
XM-007985955.2	-2,20199370320295	6,56858637393965	24,238054248501	8,87603068171988e-07	0,000240312691213696	XM_007985955.2	NFKB inhibitor zeta (NFKBIZ), transcript variant X1, mRNA
XM-037988352.1	4,33099854266181	3,81518179440813	24,2074296521361	9,01738030784028e-07	0,000242543955430425	XM_037988352.1	parathymosin (PTMS), transcript variant X1, mRNA
XM-005069556.4	-2,75905417910219	4,60321585285034	24,1305608218362	9,38159160295146e-07	0,00025070171378978	XM_005069556.4	DnaJ heat shock protein family (Hsp40) member A4 (Dnaja4), transcript variant X1, mRNA
XR-002383993.2	5,98097030287883	3,23722010927279	24,0011569754274	1,00302273852516e-06	0,00026630577263565	XR_002383993.2	uncharacterized LOC101837256 (LOC101837256), ncRNA
XM-040748525.1	3,70572440511805	3,70645443259411	23,9101186952243	1,05126688773505e-06	0,000277325552762568	XM_040748525.1	leukotriene C4 synthase (Ltc4s), transcript variant X4, mRNA
XM-021233978.2	-2,85399301600916	3,65714758722765	23,877992052818	1,06880058880524e-06	0,000280155099561159	XM_021233978.2	B cell scaffold protein with ankyrin repeats 1 (Bank1), transcript variant X2, mRNA
XM-005071304.4	-2,81852250141818	9,53411747891619	23,7892081072186	1,11885837258035e-06	0,000291420117764552	XM_005071304.4	immediate early response 5 (Ier5), mRNA
XM-040737092.1	3,13724644058401	8,88221784556701	23,6748298111234	1,18692751086347e-06	0,00030720520663248	XM_040737092.1	complement C3 (C3), mRNA
XM-040747388.1	-2,48662545138496	9,84721489485288	23,5435175660836	1,27021437495912e-06	0,00032670707607933	XM_040747388.1	C-X-C motif chemokine 2 (LOC101834882), mRNA
XM-005084513.4	-5,738634663771	3,05477866433182	23,4602413132935	1,32622475228301e-06	0,000336902019942609	XM_005084513.4	four and a half LIM domains 1 (Fhl1), transcript variant X5, mRNA
XM-007992803.2	-5,738634663771	3,05477866433182	23,4602413132935	1,32622475228301e-06	0,000336902019942609	XM_007992803.2	four and a half LIM domains 1 (FHL1), transcript variant X2, mRNA
XM-005081016.4	-2,1601715580534	5,70459907119202	23,447249595447	1,33497735613936e-06	0,000337044927222105	XM_005081016.4	complement C1q C chain (C1qc), mRNA
XM-037990712.1	3,80749158876928	4,34245331542977	23,4226997249902	1,35215506983402e-06	0,000339300229200483	XM_037990712.1	40S ribosomal protein S9-like (LOC103246456), mRNA
XM-040732092.1	-3,22198767484296	4,22343791754918	23,3431212081818	1,40879296900412e-06	0,00035137004274804	XM_040732092.1	early growth response 2 (Egr2), transcript variant X1, mRNA
XM-037993169.1	-5,738634663771	3,0008490374413	23,2620989199019	1,46923605888184e-06	0,000359952092562479	XM_037993169.1	guanylate cyclase 1 soluble subunit alpha 1 (GUCY1A1), transcript variant X11, mRNA
XM-037993172.1	-5,738634663771	3,0008490374413	23,2620989199019	1,46923605888184e-06	0,000359952092562479	XM_037993172.1	guanylate cyclase 1 soluble subunit alpha 1 (GUCY1A1), transcript variant X12, mRNA
XM-005078820.4	5,97379783608424	3,47709638521204	23,2615727765778	1,46944211966312e-06	0,000359952092562479	XM_005078820.4	C-C motif chemokine ligand 21 (Ccl21), mRNA
XM-007992810.2	-4,13225212327569	3,13168672617404	23,2453078088615	1,48195032709521e-06	0,000360868058052953	XM_007992810.2	four and a half LIM domains 1 (FHL1), transcript variant X8, mRNA
XM-040736064.1	-2,11654992130162	6,27121893619458	23,1572634419332	1,55078726212456e-06	0,000375409107048305	XM_040736064.1	napsin A aspartic peptidase (Napsa), transcript variant X4, mRNA
XM-005082897.4	6,02654884061244	4,55707249124883	22,6443315567145	2,02186563234103e-06	0,00048658383840778	XM_005082897.4	G protein subunit gamma 11 (Gng11), mRNA
XM-005073610.4	5,85034909246631	3,194769873131	22,3930880081375	2,30281177871119e-06	0,000544641454766101	XM_005073610.4	cytochrome P450 1B1 (LOC101839568), mRNA
XM-007970913.2	5,85034909246631	3,194769873131	22,3930880081375	2,30281177871119e-06	0,000544641454766101	XM_007970913.2	cytochrome P450 family 1 subfamily B member 1 (CYP1B1), transcript variant X1, mRNA
XM-007970914.2	5,85034909246631	3,194769873131	22,3930880081375	2,30281177871119e-06	0,000544641454766101	XM_007970914.2	cytochrome P450 family 1 subfamily B member 1 (CYP1B1), transcript variant X2, mRNA
XM-037992618.1	-2,31504500229164	8,65649182739754	22,2489629370408	2,48117441934066e-06	0,000583472976452151	XM_037992618.1	C-C motif chemokine 4 (LOC103247783), mRNA
XM-005071554.4	2,51211285729746	5,51896241320813	22,1163353338847	2,65731761100808e-06	0,000621344270714861	XM_005071554.4	transferrin receptor (Tfrc), mRNA
XR-491289.2	-2,26146215924827	4,80462413544149	21,9928848311256	2,83303840261684e-06	0,000658689431541755	XR_491289.2	uncharacterized LOC103217839 (LOC103217839), ncRNA
XM-007980107.2	-2,06957202286337	5,5380362628983	21,9386191244177	2,91380989126182e-06	0,000673663025028638	XM_007980107.2	complement C1q C chain (C1QC), transcript variant X1, mRNA
XM-013112811.3	-4,05659133402364	3,12815126038992	21,8276292537846	3,08628417759909e-06	0,000709552250059974	XM_013112811.3	C1q and TNF related 5 (C1qtnf5), transcript variant X3, mRNA
XM-038003430.1	2,54792694507537	6,04698894854238	21,7630697254882	3,19128432062954e-06	0,000729616242482598	XM_038003430.1	small EDRK-rich factor 2-like (LOC119625846), mRNA
XR-005238675.1	-5,64095886422384	3,02247084305678	21,7413080732527	3,22756609584949e-06	0,000733834406312121	XR_005238675.1	uncharacterized LOC119622090 (LOC119622090), ncRNA
XM-000000006.1	5,90878483997024	3,97448406367716	21,7087519513349	3,28213884722397e-06	0,000742142087801143	XM_000000006.1	IgMsec description:immunoglobulin Mu secreted
XM-038003538.1	-2,6434110965037	3,6079667377879	21,6672951053081	3,35369630658832e-06	0,000754178492377208	XM_038003538.1	peroxisome proliferator activated receptor gamma (PPARG), transcript variant X3, mRNA
NM-001281420.1	5,96614640181347	4,97595671909051	21,5984989037429	3,47518235105685e-06	0,000777250974418709	NM_001281420.1	CD3d molecule (Cd3d), mRNA
XM-000000014.1	4,20693279382903	3,98292482041621	21,4653396828354	3,72369125110329e-06	0,000828330086792722	XM_000000014.1	IgG2asec description:immunoglobulin gamma 2a secreted
XM-007987935.2	-2,39633846337345	4,5955910380959	21,4524959096747	3,74877019182512e-06	0,000829425482280534	XM_007987935.2	TNF alpha induced protein 2 (TNFAIP2), transcript variant X1, mRNA
XM-008007285.2	2,71230617813172	5,0330994930066	21,3891027025416	3,87406368586393e-06	0,000852563330825445	XM_008007285.2	myristoylated alanine rich protein kinase C substrate (MARCKS), transcript variant X2, mRNA
XM-013116916.3	-3,09304358125452	4,0359815237992	21,244091496193	4,17635596496093e-06	0,000914199877798071	XM_013116916.3	cytokine inducible SH2 containing protein (Cish), transcript variant X3, mRNA
XM-005074871.4	-3,09266730906771	4,04674599674349	21,1987502948735	4,27576663537799e-06	0,000931008594421748	XM_005074871.4	cytokine inducible SH2 containing protein (Cish), transcript variant X1, mRNA
XM-005074039.4	-4,10541465513447	3,31778635907533	21,0141765332625	4,70581317932738e-06	0,00101925436720453	XM_005074039.4	anaphase promoting complex subunit 15 (Anapc15), transcript variant X7, mRNA
XM-040741212.1	2,44182574621809	5,76614435864135	20,8747972906047	5,05892596726366e-06	0,0010899998970199	XM_040741212.1	transmembrane protein 176B (Tmem176b), transcript variant X5, mRNA
XM-005073608.4	-3,28635889012586	4,0102388068364	20,7898213533932	5,28705745078923e-06	0,00113322018371005	XM_005073608.4	CDC42 effector protein 3 (Cdc42ep3), transcript variant X1, mRNA
XM-038000350.1	-2,34361619617283	4,25642041124884	20,7016571132888	5,53503874581822e-06	0,0011802251269775	XM_038000350.1	phosphoprotein membrane anchor with glycosphingolipid microdomains 1 (PAG1), transcript variant X9, mRNA
XM-013116518.3	-2,21627662826563	9,4912645270169	20,5540733005104	5,97560627887783e-06	0,00125544441057934	XM_013116518.3	Jun proto-oncogene, AP-1 transcription factor subunit (Jun), mRNA
XM-007997955.2	3,58684135807087	4,07606419604572	20,5530298616114	5,97932360881469e-06	0,00125544441057934	XM_007997955.2	zinc finger protein 331 (ZNF331), transcript variant X6, mRNA
XM-037991453.1	3,58684135807087	4,07606419604572	20,5530298616114	5,97932360881469e-06	0,00125544441057934	XM_037991453.1	zinc finger protein 331 (ZNF331), transcript variant X2, mRNA
XM-005065624.4	-5,53644679730992	3,04765002884765	20,3070848879556	6,79474799467533e-06	0,0013842785357667	XM_005065624.4	Rho guanine nucleotide exchange factor 28 (Arhgef28), transcript variant X5, mRNA
XR-005869986.1	-5,53644679730992	3,04765002884765	20,3070848879556	6,79474799467533e-06	0,0013842785357667	XR_005869986.1	uncharacterized LOC121133198 (LOC121133198), transcript variant X1, ncRNA
XM-007975209.2	-5,53644679730992	3,04765002884765	20,3070848879556	6,79474799467533e-06	0,0013842785357667	XM_007975209.2	Rho guanine nucleotide exchange factor 28 (ARHGEF28), transcript variant X3, mRNA
XM-038010482.1	-5,53644679730992	3,04765002884765	20,3070848879556	6,79474799467533e-06	0,0013842785357667	XM_038010482.1	Rho guanine nucleotide exchange factor 28 (ARHGEF28), transcript variant X1, mRNA
XM-038010483.1	-5,53644679730992	3,04765002884765	20,3070848879556	6,79474799467533e-06	0,0013842785357667	XM_038010483.1	Rho guanine nucleotide exchange factor 28 (ARHGEF28), transcript variant X2, mRNA
XM-038010484.1	-5,53644679730992	3,04765002884765	20,3070848879556	6,79474799467533e-06	0,0013842785357667	XM_038010484.1	Rho guanine nucleotide exchange factor 28 (ARHGEF28), transcript variant X4, mRNA
XM-040747387.1	-2,06224370659976	7,6356089980469	20,2771948111119	6,90045669984035e-06	0,00139888913580557	XM_040747387.1	growth-regulated alpha protein (LOC121140874), mRNA
XM-040756352.1	2,53438843653872	6,4066454344341	20,2572418056216	6,97241189646848e-06	0,00140654738615376	XM_040756352.1	alpha-L-fucosidase 1 (Fuca1), transcript variant X1, mRNA
XM-005081783.4	3,57747664703831	4,14503999564312	20,2271102039062	7,08294243005417e-06	0,00142187477962936	XM_005081783.4	sodium voltage-gated channel beta subunit 1 (Scn1b), mRNA
XM-005071719.4	-5,53632190393061	3,00935430190022	20,1626962323685	7,32447887306868e-06	0,00146322465564755	XM_005071719.4	inter-alpha-trypsin inhibitor heavy chain 5 (Itih5), transcript variant X1, mRNA
XM-005086857.4	-2,2934563339703	9,99520913767972	20,0386578250325	7,81178971617e-06	0,001553036628935	XM_005086857.4	rano class II histocompatibility antigen, A beta chain (LOC101834868), mRNA
XM-040743609.1	-5,53640516498356	2,96174802646778	20,0153380751251	7,90808926602009e-06	0,00156462306521406	XM_040743609.1	sarcospan (Sspn), transcript variant X6, mRNA
XM-037993180.1	-5,53636353385715	2,9583011120647	19,9916244579301	8,0062465999908e-06	0,00157646443219819	XM_037993180.1	guanylate cyclase 1 soluble subunit alpha 1 (GUCY1A1), transcript variant X13, mRNA
XM-021231912.2	2,84852233121994	4,69705313203235	19,973320611128	8,08186932402134e-06	0,00158377699186405	XM_021231912.2	SLAM family member 7 (Slamf7), transcript variant X2, mRNA
XM-013124186.3	5,68735431326659	3,26783571311004	19,715415680587	9,24348768477205e-06	0,00178590257601608	XM_013124186.3	interleukin 4 induced 1 (Il4i1), transcript variant X2, mRNA
XM-007997614.2	5,68735431326659	3,26783571311004	19,715415680587	9,24348768477205e-06	0,00178590257601608	XM_007997614.2	interleukin 4 induced 1 (IL4I1), transcript variant X1, mRNA
XM-007997615.2	5,68735431326659	3,26783571311004	19,715415680587	9,24348768477205e-06	0,00178590257601608	XM_007997615.2	interleukin 4 induced 1 (IL4I1), transcript variant X2, mRNA
XM-037995896.1	-3,46892240255858	3,51212090840884	19,6756831625853	9,43660039559061e-06	0,0018146935330829	XM_037995896.1	HLA class I histocompatibility antigen, B alpha chain-like (LOC119623226), mRNA
XM-005068956.4	-2,12698180709119	4,79677609534326	19,5479865518024	1,00849232032515e-05	0,00193034811434144	XM_005068956.4	Rho family GTPase 3 (Rnd3), mRNA
XM-040746213.1	-5,54670135236886	4,26720494315853	19,5123513488593	1,02737561278433e-05	0,00195738836078303	XM_040746213.1	SECIS binding protein 2 like (Secisbp2l), transcript variant X1, mRNA
XM-038008780.1	-2,91854619643019	3,58244756278793	19,4626123718564	1,05439174998378e-05	0,00199960293488859	XM_038008780.1	transcription factor 7 like 2 (TCF7L2), transcript variant X14, mRNA
XM-007969673.2	2,33433413041396	6,90541077002662	19,4173247762149	1,07956066261726e-05	0,0020379431169123	XM_007969673.2	cathepsin L (CTSL), transcript variant X1, mRNA
XM-007979812.2	2,69951017417978	10,2713296585248	19,3325887362734	1,12828604529456e-05	0,00212019888684963	XM_007979812.2	interferon alpha inducible protein 6 (IFI6), mRNA
XR-005239751.1	-2,61814999823201	3,58236215050673	19,2484215009442	1,17887182701859e-05	0,00220518692260436	XR_005239751.1	class I histocompatibility antigen, Gogo-B*0101 alpha chain-like (LOC103221843), misc_RNA
XM-040750549.1	-1,95315999729752	5,22298268751186	19,1483964295577	1,24187384668123e-05	0,00231053563030278	XM_040750549.1	amyloid beta precursor protein (LOC101836288), transcript variant X3, mRNA
XM-037987998.1	2,75272435004277	7,89958247644485	19,1415214217527	1,24641924021874e-05	0,00231053563030278	XM_037987998.1	interferon-induced transmembrane protein 3-like (LOC119620499), mRNA
XR-005236694.1	2,76037655226416	3,80629511397627	19,1117675755544	1,26590250990771e-05	0,00233612941660234	XR_005236694.1	60S ribosomal protein L3-like (LOC119620222), misc_RNA
XM-040734114.1	5,7380588706447	4,71659740774471	19,0958299790684	1,27641993802665e-05	0,00234502275489334	XM_040734114.1	leukocyte immunoglobulin-like receptor subfamily A member 5 (LOC106022329), transcript variant X1, mRNA
XM-007986606.2	2,99460221941731	4,21182089976636	19,0466741532857	1,30960041550135e-05	0,00239528826218342	XM_007986606.2	ribosomal protein S29 (RPS29), transcript variant X1, mRNA
XM-005065852.4	-2,04096195294854	7,85344078544509	19,0314675396861	1,31993435598121e-05	0,00240350701556171	XM_005065852.4	Cbp/p300 interacting transactivator with Glu/Asp rich carboxy-terminal domain 2 (Cited2), mRNA
XM-007993359.2	2,30594782843887	5,11057268696518	18,9493608252183	1,3777711170394e-05	0,00249777157619041	XM_007993359.2	metallothionein-2A-like (LOC103233033), mRNA
XM-008018423.2	5,60924623490549	3,22666664770015	18,8809938893407	1,42779583165374e-05	0,00257710885351081	XM_008018423.2	RNA polymerase II subunit J (POLR2J), transcript variant X1, mRNA
XM-007993358.2	5,63408001885172	3,32897088778648	18,7758526236691	1,50829843046221e-05	0,00271052424929307	XM_007993358.2	metallothionein-2-like (LOC103233032), transcript variant X1, mRNA
XM-007999098.2	4,10023412166876	5,49419594192287	18,6455620342954	1,61440439725865e-05	0,00288859061566892	XM_007999098.2	placenta associated 8 (PLAC8), transcript variant X4, mRNA
XM-008017916.2	-2,17038601253997	4,21415123609599	18,610331538207	1,64436557079787e-05	0,00292946217900627	XM_008017916.2	Ly1 antibody reactive (LYAR), transcript variant X1, mRNA
XM-005071743.4	-3,39749968223969	3,42858951617443	18,5966932638956	1,65602608963332e-05	0,00293751903735689	XM_005071743.4	aldo-keto reductase family 1 member C15 (LOC101841267), mRNA
XM-037986624.1	5,60871824415674	3,34680292597114	18,5469443091106	1,69969763424496e-05	0,0029971961795669	XM_037986624.1	fatty acid-binding protein 5-like (LOC103231752), mRNA
XM-005076615.4	-1,94666010295683	4,67037739330447	18,5418249144094	1,7042351858155e-05	0,0029971961795669	XM_005076615.4	glutathione S-transferase Mu 7 (LOC110339199), mRNA
XM-037989496.1	5,61177062996663	3,72369399382602	18,4453110882722	1,79232895334051e-05	0,00313871120922647	XM_037989496.1	40S ribosomal protein S28-like (LOC119621116), mRNA
XM-008017917.2	-2,17877427629109	4,13704613427307	18,3526525547559	1,88118385860794e-05	0,00328035420903783	XM_008017917.2	Ly1 antibody reactive (LYAR), transcript variant X3, mRNA
XM-037989583.1	4,11107289699626	6,15264603078915	18,3251854313875	1,90836827122515e-05	0,00331371643315311	XM_037989583.1	placenta associated 8 (PLAC8), transcript variant X8, mRNA
XM-008019578.2	3,93293774874293	3,77515980797042	18,2671878776717	1,96707300748327e-05	0,0034013006502924	XM_008019578.2	sialic acid binding Ig like lectin 1 (SIGLEC1), transcript variant X2, mRNA
XM-005069550.3	2,23159781758884	4,67407202912517	18,2449257849112	1,99008564616581e-05	0,00341891225429956	XM_005069550.3	gliomedin (Gldn), mRNA
XM-040757891.1	3,22131688690086	4,91232343060601	18,241188503523	1,99387393636404e-05	0,00341891225429956	XM_040757891.1	60S ribosomal protein L10-like (LOC121144350), mRNA
XM-005072895.4	5,65435621841961	4,80477702661383	18,218907782791	2,01720884903821e-05	0,00344095361260637	XM_005072895.4	matrix Gla protein (LOC101826966), mRNA
XM-040747916.1	3,67606762095465	6,93960775771466	18,2129827047241	2,02345096165709e-05	0,00344095361260637	XM_040747916.1	secretoglobin family 1A member 1 (Scgb1a1), mRNA
XM-013112266.3	3,93184733086957	3,9123285995466	18,0294171620645	2,22725655232812e-05	0,0037719460451835	XM_013112266.3	sialic acid binding Ig like lectin 1 (Siglec1), transcript variant X3, mRNA
XM-007983455.2	2,18003606313126	5,73536216993585	17,96003374945	2,30962096780235e-05	0,00388231124946073	XM_007983455.2	transmembrane protein 176B (TMEM176B), transcript variant X2, mRNA
XM-005068326.4	-2,41112256863962	4,93024117295165	17,9585320215663	2,31129263022837e-05	0,00388231124946073	XM_005068326.4	TNF alpha induced protein 2 (Tnfaip2), transcript variant X1, mRNA
XM-040755550.1	-2,93047200583019	4,23337636220833	17,9234316795541	2,35410655560867e-05	0,00393815232044568	XM_040755550.1	neuroepithelial cell transforming 1 (Net1), transcript variant X1, mRNA
XM-008009289.2	2,17913934304856	5,6604075160832	17,8867718639736	2,3998210796175e-05	0,00399837396313761	XM_008009289.2	ribosomal protein L15 (RPL15), transcript variant X2, mRNA
XM-040752819.1	-2,23682370775993	3,70624189387578	17,851178074379	2,44491410981183e-05	0,00405707864359218	XM_040752819.1	thymidylate synthetase (Tyms), transcript variant X2, mRNA
XM-040736532.1	-3,00860335175443	3,25903573072465	17,8032061163394	2,50703949461625e-05	0,00414346169967641	XM_040736532.1	synaptonemal complex central element protein 1 like (Syce1l), transcript variant X1, mRNA
XM-021230907.2	2,29675809314854	4,93723835925231	17,6611966321627	2,70024635848629e-05	0,00443459761898415	XM_021230907.2	ATP binding cassette subfamily A member 1 (Abca1), transcript variant X4, mRNA
XM-038001728.1	2,58013547455433	4,3552852948215	17,6581294177632	2,70474571079878e-05	0,00443459761898415	XM_038001728.1	peptidyl-prolyl cis-trans isomerase A-like (LOC119625307), mRNA
XM-007999102.2	3,99444359948259	5,10335971143484	17,6205160953653	2,75851514513396e-05	0,00450480848284515	XM_007999102.2	placenta associated 8 (PLAC8), transcript variant X5, mRNA
XM-005076485.4	2,29668693595114	4,9726725220314	17,587335796076	2,80667253423193e-05	0,00456055873528179	XM_005076485.4	ATP binding cassette subfamily A member 1 (Abca1), transcript variant X3, mRNA
XR-005237664.1	3,99429222695774	5,1570094220901	17,5819127331822	2,8148176773542e-05	0,00456055873528179	XR_005237664.1	placenta associated 8 (PLAC8), transcript variant X9, misc_RNA
XM-040741214.1	2,15337886271065	6,64386778636824	17,4911855419619	2,95166430753838e-05	0,00476352318620105	XM_040741214.1	transmembrane protein 176A (Tmem176a), transcript variant X2, mRNA
XM-040755552.1	-2,92537288779777	4,61536217948618	17,4077514146569	3,08336868929335e-05	0,00494981133713511	XM_040755552.1	neuroepithelial cell transforming 1 (Net1), transcript variant X3, mRNA
XM-005084512.4	-3,80031861819057	3,0795934494185	17,4030487705564	3,09115134654514e-05	0,00494981133713511	XM_005084512.4	four and a half LIM domains 1 (Fhl1), transcript variant X2, mRNA
XM-005072006.4	-3,80032291002506	3,05258825827193	17,345921476312	3,1850352715979e-05	0,00508037816015768	XM_005072006.4	alpha-1,4-N-acetylglucosaminyltransferase (A4gnt), transcript variant X2, mRNA
XM-013120113.3	2,3104563220345	6,13567268433627	17,2980443139736	3,26573482551912e-05	0,00518898784843971	XM_013120113.3	G protein-coupled receptor 183 (Gpr183), transcript variant X2, mRNA
XM-005068828.4	-2,17179866550713	4,54336660651733	17,234354514602	3,37654319886683e-05	0,00534441854857564	XM_005068828.4	Ly1 antibody reactive (Lyar), transcript variant X1, mRNA
XM-005087609.4	-2,10026403256825	9,74798713650872	17,2105150736582	3,41898513295833e-05	0,0053814512191664	XM_005087609.4	immediate early response 3 (Ier3), mRNA
XM-037983433.1	-1,89794115640228	4,62046451206325	17,2066600839458	3,42609340612251e-05	0,0053814512191664	XM_037983433.1	supervillin-like (LOC103238065), transcript variant X3, mRNA
XM-038006758.1	3,87119772158085	3,9453200561409	17,1399009701961	3,54807599452555e-05	0,0055518620305213	XM_038006758.1	40S ribosomal protein S7-like (LOC103244702), mRNA
XM-040751058.1	-3,31846303078196	3,36891784550989	17,0950898145048	3,63227322643671e-05	0,00566208106392234	XM_040751058.1	enoyl-CoA hydratase and 3-hydroxyacyl CoA dehydrogenase (Ehhadh), mRNA
XM-005081219.4	-1,86283072682348	4,63410700977516	16,9828946403679	3,85245746617923e-05	0,00598264838134618	XM_005081219.4	V-set and immunoglobulin domain containing 4 (Vsig4), transcript variant X1, mRNA
XM-005085042.4	3,51952684882694	9,34284438423549	16,9678458488308	3,88276190611709e-05	0,00600704138054273	XM_005085042.4	thioredoxin (Txn), mRNA
XM-038010409.1	-5,30102526419928	2,97074511567578	16,9583161461247	3,90249436286482e-05	0,00601495694812644	XM_038010409.1	dihydrolipoyllysine-residue acetyltransferase component of pyruvate dehydrogenase complex, mitochondrial-like (LOC103222041), mRNA
XM-005072551.4	-2,13049264924011	4,34495437275755	16,9123669973232	3,99743024047308e-05	0,00613829278679809	XM_005072551.4	adipocyte plasma membrane associated protein (LOC101833754), transcript variant X1, mRNA
XM-008020658.2	5,4465007420138	3,20516225533912	16,9051826531284	4,01271956684942e-05	0,00613886425035517	XM_008020658.2	matrix metallopeptidase 10 (MMP10), mRNA
XM-005066233.4	-5,30102526419928	2,94294361361878	16,8599334277125	4,10913863916932e-05	0,00621703611829908	XM_005066233.4	failed axon connections homolog, metaxin like GST domain containing (Faxc), transcript variant X1, mRNA
XM-005076577.4	-5,30102526419928	2,94294361361878	16,8599334277125	4,10913863916932e-05	0,00621703611829908	XM_005076577.4	inka box actin regulator 2 (Inka2), transcript variant X2, mRNA
XM-008007522.2	-5,30102526419928	2,94294361361878	16,8599334277125	4,10913863916932e-05	0,00621703611829908	XM_008007522.2	failed axon connections homolog, metaxin like GST domain containing (FAXC), transcript variant X1, mRNA
XM-007978205.2	-3,07561743820932	4,0404807840211	16,7471614169507	4,35951231452341e-05	0,00657168535822645	XM_007978205.2	DnaJ heat shock protein family (Hsp40) member B4 (DNAJB4), transcript variant X1, mRNA
XM-005063638.4	-2,08520051636943	4,52563503969026	16,6987354139839	4,47147486203641e-05	0,00671586149625491	XM_005063638.4	free fatty acid receptor 4 (Ffar4), mRNA
XM-013125996.2	3,94226281321303	5,65188005457994	16,6739436704736	4,53018004455784e-05	0,00677929088631596	XM_013125996.2	placenta associated 8 (LOC101828334), mRNA
XM-007966246.2	5,44061064631526	3,43178305372608	16,629777968764	4,63654670260092e-05	0,00686359016014877	XM_007966246.2	actin related protein 2/3 complex subunit 2 (ARPC2), transcript variant X1, mRNA
XM-007966247.2	5,44061064631526	3,43178305372608	16,629777968764	4,63654670260092e-05	0,00686359016014877	XM_007966247.2	actin related protein 2/3 complex subunit 2 (ARPC2), transcript variant X2, mRNA
XM-007966249.2	5,44061064631526	3,43178305372608	16,629777968764	4,63654670260092e-05	0,00686359016014877	XM_007966249.2	actin related protein 2/3 complex subunit 2 (ARPC2), transcript variant X3, mRNA
XM-005072559.4	2,73479623148114	5,92329992453153	16,5988725383631	4,71210448315288e-05	0,0069504385589674	XM_005072559.4	thrombomodulin (Thbd), mRNA
XM-037989154.1	-1,79838482459518	6,74544704272632	16,5816022197748	4,75527351145337e-05	0,00698906324345859	XM_037989154.1	60S ribosomal protein L21-like (LOC103232591), mRNA
XM-005066343.4	-1,78723495477692	6,61018924967864	16,4669776119409	5,05000400585636e-05	0,00739582971007141	XM_005066343.4	CD83 molecule (Cd83), transcript variant X1, mRNA
XM-040733116.1	2,37123398962487	5,27510116594075	16,4229640490574	5,16821080963731e-05	0,00754210565422	XM_040733116.1	60S ribosomal protein L39-like (LOC101836159), partial mRNA
XM-037992432.1	5,41819023850002	3,58212083408655	16,3743643700547	5,30204145031622e-05	0,00771006755494218	XM_037992432.1	ubiquitin A-52 residue ribosomal protein fusion product 1 (UBA52), transcript variant X1, mRNA
XM-040745905.1	-2,46016117036819	4,95448437488862	16,340328383727	5,39739384297009e-05	0,00782108974717423	XM_040745905.1	hydroxysteroid 17-beta dehydrogenase 12 (Hsd17b12), mRNA
XM-007999100.1	3,87875531534023	5,08788036908751	16,2744945086893	5,58765508789285e-05	0,00806837788884402	XM_007999100.1	placenta associated 8 (PLAC8), transcript variant X7, mRNA
XM-007999099.2	3,87865821911988	5,12865067231708	16,2486380622847	5,66409872962477e-05	0,00815016276294574	XM_007999099.2	placenta associated 8 (PLAC8), transcript variant X2, mRNA
XM-007999101.2	3,87859464179549	5,15620974830201	16,230245381592	5,71911568601325e-05	0,00820065393123705	XM_007999101.2	placenta associated 8 (PLAC8), transcript variant X6, mRNA
XM-005078729.4	2,17233996754287	5,71618706022721	16,2226720239338	5,74163314959199e-05	0,00820435517379025	XM_005078729.4	transforming growth factor beta receptor 1 (Tgfbr1), transcript variant X1, mRNA
XM-005065473.4	5,56773562019043	7,06699523704883	16,1434317393283	5,98587247319941e-05	0,00852375812766696	XM_005065473.4	granzyme A (LOC101841676), mRNA
XM-013110967.3	-5,21383568714278	5,26200866621896	16,1134272706937	6,08120049156497e-05	0,00859935452787746	XM_013110967.3	tumor protein D52 (Tpd52), transcript variant X2, mRNA
XM-013110968.3	-5,21337718644664	5,30957228606437	16,1071405954403	6,10133461134204e-05	0,00859935452787746	XM_013110968.3	tumor protein D52 (Tpd52), transcript variant X4, mRNA
XM-005066784.4	-5,21359996639143	5,28614738643751	16,1070426651665	6,10164877928758e-05	0,00859935452787746	XM_005066784.4	tumor protein D52 (Tpd52), transcript variant X3, mRNA
XM-008016539.2	2,23983596288301	4,6500056255012	16,0945799163962	6,14188677882085e-05	0,00862652104466943	XM_008016539.2	ribosomal L24 domain containing 1 (RSL24D1), mRNA
XM-037999500.1	-2,28888035180677	3,66331127158578	16,0583736634304	6,2599396796799e-05	0,00876242508972336	XM_037999500.1	hydroxysteroid 17-beta dehydrogenase 12 (HSD17B12), transcript variant X2, mRNA
XM-007970744.2	-2,54770065968024	3,45294615761649	16,0233643024629	6,37626114782957e-05	0,0088949923734451	XM_007970744.2	endothelial PAS domain protein 1 (EPAS1), transcript variant X1, mRNA
XM-005077946.4	-2,89822471349889	3,28596150696183	15,9948027846634	6,47276851558024e-05	0,00899911630816466	XM_005077946.4	myeloid leukemia factor 1 (Mlf1), transcript variant X3, mRNA
XM-005068065.3	-1,92608162426295	5,54569208754914	15,9838691912377	6,50977799560297e-05	0,0090200974361296	XM_005068065.3	pleckstrin homology like domain family A member 1 (Phlda1), mRNA
XM-005063320.4	3,36761300380013	5,56254820169395	15,9744937968058	6,54196065276314e-05	0,00903427203836113	XM_005063320.4	protein tyrosine phosphatase receptor type C associated protein (LOC101840490), mRNA
XR-005873532.1	-2,23991831064562	3,96180255940387	15,9356581458058	6,67705054056157e-05	0,00918998865872008	XR_005873532.1	CD46 molecule (Cd46), transcript variant X1, misc_RNA
XM-013115842.3	-1,78257553218347	5,28501593175676	15,7969002996111	7,18288812237789e-05	0,00981605746395226	XM_013115842.3	pleckstrin homology like domain family A member 3 (Phlda3), mRNA
XM-007971701.2	2,08942258241096	5,40439571177075	15,7938867148191	7,19449940178564e-05	0,00981605746395226	XM_007971701.2	ribosomal protein SA (RPSA), transcript variant X2, mRNA
XM-005080185.4	-2,32824995596344	4,12097906782545	15,7914238787828	7,20348298815052e-05	0,00981605746395226	XM_005080185.4	CDC28 protein kinase regulatory subunit 1B (Cks1b), mRNA
XM-037995378.1	-2,67977978957565	3,31803630861089	15,7381680955928	7,40863353369734e-05	0,0100622935911633	XM_037995378.1	D-dopachrome decarboxylase (LOC103223037), transcript variant X1, mRNA
XM-040754861.1	-3,7026428186434	2,99877026686608	15,7242613902251	7,46317972047087e-05	0,0101030340472545	XM_040754861.1	thyrotropin releasing hormone degrading enzyme (Trhde), mRNA
XM-038002490.1	-1,74674686088814	5,27261859693015	15,6971765176456	7,57025514647776e-05	0,010214383935836	XM_038002490.1	complement C1q C chain (C1QC), transcript variant X4, mRNA
XM-021233614.2	-1,80214064407297	4,55675711431397	15,67970260947	7,6402257047933e-05	0,0102665575215885	XM_021233614.2	V-set and immunoglobulin domain containing 4 (Vsig4), transcript variant X2, mRNA
XM-037989966.1	-2,80833674639464	3,14696721781968	15,6751139991469	7,65881748384728e-05	0,0102665575215885	XM_037989966.1	protein CDV3 homolog (LOC103241658), transcript variant X1, mRNA
XM-038003537.1	-2,29030537866816	3,48751510940568	15,5308431830665	8,26332567978592e-05	0,0110409299253321	XM_038003537.1	peroxisome proliferator activated receptor gamma (PPARG), transcript variant X2, mRNA
XM-038000064.1	5,37081908069151	4,17312134202175	15,5157351569645	8,32939685094707e-05	0,0110931931588034	XM_038000064.1	uncharacterized LOC119624838 (LOC119624838), mRNA
XM-007980108.2	-1,72254378027436	5,61491810943882	15,4802327989313	8,48662490171746e-05	0,0112661314380767	XM_007980108.2	complement C1q C chain (C1QC), transcript variant X2, mRNA
XM-005074792.4	-1,85523613917097	6,67758188436688	15,4435751490501	8,65174595932892e-05	0,0114484019763429	XM_005074792.4	NFKB inhibitor zeta (Nfkbiz), transcript variant X1, mRNA
XR-495960.2	-2,38313840849052	3,49650482676576	15,3887423129508	8,90582405659917e-05	0,0117468390192701	XR_495960.2	uncharacterized LOC103229191 (LOC103229191), ncRNA
XM-007960064.2	-1,75865229633509	6,72077321376286	15,31912761059	9,23870523683973e-05	0,0121469788054845	XM_007960064.2	heat shock protein family H (Hsp110) member 1 (HSPH1), transcript variant X1, mRNA
XM-007971700.2	2,05494946676657	5,38357086184634	15,3114042673058	9,27640007178254e-05	0,0121576972023588	XM_007971700.2	ribosomal protein SA (RPSA), transcript variant X1, mRNA
XM-007960229.2	-5,16739914619589	2,93783277817475	15,2992326153632	9,33624812558024e-05	0,0121972894956192	XM_007960229.2	N-alpha-acetyltransferase 16, NatA auxiliary subunit (NAA16), transcript variant X1, mRNA
XM-040743298.1	-1,71243670747018	5,59170515251561	15,2876775719852	9,39317274623113e-05	0,0122328239881535	XM_040743298.1	heterogeneous nuclear ribonucleoprotein D0-like (LOC101843923), mRNA
XM-040747509.1	4,47227060588463	11,420628382186	15,2578349961473	9,54171624473768e-05	0,0123429625990494	XM_040747509.1	placenta associated 8 (Plac8), mRNA
XM-013122120.3	-2,04122700453159	5,65110476611016	15,2572071787499	9,54487566073035e-05	0,0123429625990494	XM_013122120.3	LRR binding FLII interacting protein 1 (Lrrfip1), transcript variant X12, mRNA
XM-008006879.2	-1,75707901518606	5,59509036333846	15,2488227190757	9,58760480787894e-05	0,0123429625990494	XM_008006879.2	TNF alpha induced protein 3 (TNFAIP3), transcript variant X2, mRNA
XM-005063434.4	-5,16719094440666	2,9182330669512	15,246849746508	9,5977159179059e-05	0,0123429625990494	XM_005063434.4	transcription factor 7 like 2 (Tcf7l2), transcript variant X33, mRNA
XM-005065528.3	2,88689511994988	3,95787781366915	15,2143798320763	9,76325660644212e-05	0,0125167382904957	XM_005065528.3	granzyme K (Gzmk), mRNA
XM-005070136.4	-5,16710767209556	2,91382650759559	15,1957236603638	9,86001943979384e-05	0,0125237462964764	XM_005070136.4	membrane primary amine oxidase (LOC101827582), transcript variant X1, mRNA
XM-008012571.2	-5,16710767209556	2,91382650759559	15,1957236603638	9,86001943979384e-05	0,0125237462964764	XM_008012571.2	amine oxidase copper containing 3 (AOC3), transcript variant X3, mRNA
XR-005238712.1	-5,16710767209556	2,91382650759559	15,1957236603638	9,86001943979384e-05	0,0125237462964764	XR_005238712.1	amine oxidase copper containing 3 (AOC3), transcript variant X2, misc_RNA
XM-038004735.1	-3,6932959503677	3,22881248190855	15,1527791307849	0,000100857818495389	0,01277108247551	XM_038004735.1	interleukin 6 (IL6), transcript variant X3, mRNA
XM-007975421.2	2,22566445459888	4,38914570177903	15,129307835478	0,000102114400835147	0,0128905335508245	XM_007975421.2	transcobalamin 2 (TCN2), transcript variant X1, mRNA
XM-037999262.1	3,67285855956911	3,6706109209492	15,0774465843393	0,00010494708100527	0,0132076061914675	XM_037999262.1	membrane-spanning 4-domains subfamily A member 6A-like (LOC103234746), mRNA
XR-502465.2	-1,95512193758694	4,35005993260162	15,0194261126126	0,000108210078791604	0,0135767358918015	XR_502465.2	uncharacterized LOC103246547 (LOC103246547), ncRNA
XM-005076934.4	-2,02877975510721	10,1237491754393	14,9805438400208	0,000110448916552721	0,0138155144768819	XM_005076934.4	C-C motif chemokine 4 (LOC101831947), mRNA
XM-038009243.1	3,31683358392217	6,2775677468394	14,9319445802801	0,000113324139329474	0,014132206987351	XM_038009243.1	interferon induced protein with tetratricopeptide repeats 3 (IFIT3), transcript variant X2, mRNA
XM-005071580.4	-2,40808644541157	6,44283476694757	14,8808258664187	0,000116419403564199	0,0144743435494788	XM_005071580.4	hes family bHLH transcription factor 1 (Hes1), mRNA
XM-037983740.1	2,53182138654099	4,06668446181067	14,8257002021187	0,000119863568742358	0,0148576670013682	XM_037983740.1	elongation factor 1-beta-like (LOC119618915), mRNA
XM-037982801.1	-2,03258054851046	3,9161041536291	14,8197132583764	0,000120243183022519	0,0148599630958731	XM_037982801.1	nuclear receptor interacting protein 1 (NRIP1), transcript variant X9, mRNA
XM-038007605.1	2,20156986589248	4,37808786207046	14,7995029799655	0,000121533622259164	0,0149744705294352	XM_038007605.1	transcobalamin 2 (TCN2), transcript variant X3, mRNA
XM-040731331.1	-3,14896180889991	3,56836733507805	14,7007466313189	0,000128038410398124	0,0157288498600418	XM_040731331.1	calcium/calmodulin dependent protein kinase kinase 2 (Camkk2), transcript variant X4, mRNA
XM-005079148.4	2,07603585677821	4,18231630898632	14,5520358548453	0,000138509729740038	0,0169645562737851	XM_005079148.4	matrix metallopeptidase 2 (Mmp2), mRNA
XM-005087110.3	-3,68479786061755	3,73562132534994	14,4742860897914	0,000144322963269032	0,0176241035828204	XM_005087110.3	interleukin 6 (Il6), mRNA
XM-037985318.1	-2,82445828572826	3,43949980812288	14,4149969805562	0,00014892424159484	0,0180787000423376	XM_037985318.1	ADAM metallopeptidase domain 8 (ADAM8), transcript variant X1, mRNA
XM-037985319.1	-2,82445828572826	3,43949980812288	14,4149969805562	0,00014892424159484	0,0180787000423376	XM_037985319.1	ADAM metallopeptidase domain 8 (ADAM8), transcript variant X2, mRNA
XM-021227674.2	5,24792095343737	5,50732047558894	14,3738888370387	0,000152194109734397	0,0183828149574497	XM_021227674.2	epithelial stromal interaction 1 (Epsti1), transcript variant X2, mRNA
XM-013114015.3	5,24786373062944	5,42276677585435	14,372291408696	0,000152322793003921	0,0183828149574497	XM_013114015.3	epithelial stromal interaction 1 (Epsti1), transcript variant X1, mRNA
XM-005065840.4	-1,71329597886636	6,66624119067559	14,3521419264327	0,000153953545047025	0,0185252930974276	XM_005065840.4	TNF alpha induced protein 3 (Tnfaip3), transcript variant X1, mRNA
NM-001292081.1	-1,89671562917445	4,33626395401656	14,3223982486086	0,000156402084500401	0,0187318603983506	NM_001292081.1	C-X-C motif chemokine ligand 8 (CXCL8), mRNA
XM-007993571.2	2,59753209165111	3,84839461056897	14,3202430156833	0,000156580564649785	0,0187318603983506	XM_007993571.2	chemokine like factor (CKLF), transcript variant X2, mRNA
XM-005068582.4	-1,88497278157671	5,66531628702105	14,3098785446523	0,000157435414267247	0,018779535082145	XM_005068582.4	dual specificity phosphatase 2 (Dusp2), mRNA
XM-040744867.1	2,64465087416366	4,13484094375217	14,2792968396223	0,000160010674679704	0,0190228935444825	XM_040744867.1	small ubiquitin-related modifier 2-like (LOC121140165), mRNA
XM-005077748.4	2,09353476077566	8,2557380532814	14,2746289392229	0,000160400069495187	0,0190228935444825	XM_005077748.4	heme oxygenase 1 (Hmox1), mRNA
XM-040752217.1	5,23619071152438	5,2499452491249	14,2393874469279	0,000163420929358798	0,0193254640974213	XM_040752217.1	extracellular matrix protein 1 (Ecm1), transcript variant X2, mRNA
XM-007991922.2	-1,71068359435264	4,55679962544888	14,2235384053638	0,000164803715677772	0,0194331441584165	XM_007991922.2	V-set and immunoglobulin domain containing 4 (VSIG4), transcript variant X1, mRNA
XM-007977594.2	-1,67469512403806	5,23379764580719	14,1875943677013	0,000167969924897134	0,019749903769405	XM_007977594.2	chitinase 3 like 2 (CHI3L2), mRNA
XR-005870101.1	-5,06317347517494	3,39856069177495	14,155661553624	0,000170830813503404	0,0200203080077063	XR_005870101.1	uncharacterized LOC110341283 (LOC110341283), ncRNA
XM-005084326.4	5,235981691284	5,57538626333947	14,1510848434688	0,000171242641331436	0,0200203080077063	XM_005084326.4	extracellular matrix protein 1 (Ecm1), transcript variant X1, mRNA
XM-037999565.1	2,52540469725021	4,46626559445923	14,1224396240892	0,000173866323889114	0,0201905903262495	XM_037999565.1	60S ribosomal protein L6-like (LOC119624479), mRNA
XM-040736174.1	1,87344308686099	5,763979709425	14,1220487288225	0,000173895502776148	0,0201905903262495	XM_040736174.1	dihydrodiol dehydrogenase (Dhdh), mRNA
XM-005068916.4	2,21890571633879	4,9444362365787	14,1190596344526	0,000174171009788316	0,0201905903262495	XM_005068916.4	transcobalamin 2 (Tcn2), transcript variant X2, mRNA
XM-005071013.4	-2,36390779477798	3,91538216850409	14,0949413175969	0,000176414298038776	0,0203635356347743	XM_005071013.4	early growth response 3 (Egr3), transcript variant X2, mRNA
XM-007986148.2	-1,82712347408027	3,89817474100719	14,0924228784097	0,000176652545904659	0,0203635356347743	XM_007986148.2	protein S (PROS1), transcript variant X1, mRNA
XR-005237047.1	-2,58457070138267	3,42784856383928	14,0330530845321	0,000182296610628468	0,020955453679311	XR_005237047.1	uncharacterized LOC103216891 (LOC103216891), ncRNA
XM-038005143.1	5,12889748742112	3,05299983110951	13,9072305130295	0,000194866967764574	0,0223380510429401	XM_038005143.1	CD3d molecule (CD3D), transcript variant X1, mRNA
NM-001281640.1	-5,01957336510714	3,00505327751741	13,8952733767455	0,000196107523797784	0,022417813685695	NM_001281640.1	cholesterol side-chain cleavage enzyme, mitochondrial-like (LOC101827747), mRNA	nuclear gene for mitochondrial product
XM-040745550.1	2,9849641471332	3,2673474043907	13,8391778714904	0,000202025788404047	0,0229764953194721	XM_040745550.1	cytochrome b reductase 1 (LOC101837645), transcript variant X1, mRNA
XM-007969674.2	1,92554787242362	6,36205344058083	13,8336926463761	0,000202613459587653	0,0229764953194721	XM_007969674.2	cathepsin L (CTSL), transcript variant X2, mRNA
XR-005236090.1	-5,01969828220584	2,95594557444497	13,8331902760443	0,000202669739775189	0,0229764953194721	XR_005236090.1	uncharacterized LOC119619598 (LOC119619598), ncRNA
XM-021230162.2	-1,76096099302628	5,03844984796364	13,8225316129281	0,000203808439196554	0,023042111808395	XM_021230162.2	15-hydroxyprostaglandin dehydrogenase (Hpgd), mRNA
XM-038003539.1	-2,1033158513721	3,50656677524306	13,7652642299637	0,000210101090377292	0,0236884662254704	XM_038003539.1	peroxisome proliferator activated receptor gamma (PPARG), transcript variant X4, mRNA
XM-013119800.3	3,16775508824654	5,4267626389829	13,7424653651494	0,000212657261931162	0,0238817760374945	XM_013119800.3	2'-5'-oligoadenylate synthetase 3 (Oas3), transcript variant X1, mRNA
XM-037985567.1	-2,66859381008979	3,12656575945084	13,7368456910111	0,000213294522679109	0,0238817760374945	XM_037985567.1	SET and MYND domain containing 2 (SMYD2), transcript variant X2, mRNA
XR-005243936.1	-5,01965664197214	2,9272758459956	13,7345310512954	0,000213556571375063	0,0238817760374945	XR_005243936.1	uncharacterized LOC119627709 (LOC119627709), ncRNA
XM-038008789.1	-2,39567889254947	3,42547749916478	13,7283836664563	0,00021425171711403	0,0238945824238311	XM_038008789.1	transcription factor 7 like 2 (TCF7L2), transcript variant X23, mRNA
XM-007992237.2	-5,01961500293926	2,92378322705712	13,7159643907086	0,000215670346866864	0,0239877886070596	XM_007992237.2	synaptotagmin like 4 (SYTL4), transcript variant X1, mRNA
XM-005063204.4	3,31856731160066	7,89690469511504	13,7088576415507	0,000216474559777997	0,0240123384327329	XM_005063204.4	interferon induced protein with tetratricopeptide repeats 3 (Ifit3), transcript variant X1, mRNA
XM-007993371.2	5,12890245446362	2,97807338802725	13,6355572775184	0,000225071567930644	0,0248422539869419	XM_007993371.2	metallothionein-1B-like (LOC103233037), mRNA
XM-038003548.1	-2,0945087211293	3,51848933185383	13,63475851611	0,000225163675482451	0,0248422539869419	XM_038003548.1	peroxisome proliferator activated receptor gamma (PPARG), transcript variant X14, mRNA
XM-037986431.1	-5,01961500293926	2,88998153171301	13,6233447377168	0,000226534206908875	0,0249266369436389	XM_037986431.1	zinc finger protein X-linked (ZFX), transcript variant X16, mRNA
XM-040733384.1	-4,95861909310477	4,44010782099052	13,6154676589442	0,000227474886178399	0,0249633973090657	XM_040733384.1	divergent protein kinase domain 1A (Dipk1a), transcript variant X1, mRNA
XM-007967477.2	-2,06206290802183	3,70683550537533	13,5830222671216	0,000231432121230668	0,0253301225665044	XM_007967477.2	CD163 molecule (CD163), transcript variant X5, mRNA
XM-040743604.1	-5,01969828220584	2,87231996256873	13,5647873429479	0,000233688303300412	0,0255092168321535	XM_040743604.1	sarcospan (Sspn), transcript variant X1, mRNA
XM-013115221.3	-5,01965664197214	2,86881092304004	13,5492824677115	0,000235619735772762	0,025584324501996	XM_013115221.3	transmembrane protein 74B (Tmem74b), transcript variant X2, mRNA
XM-037996199.1	-5,01965664197214	2,86881092304004	13,5492824677115	0,000235619735772762	0,025584324501996	XM_037996199.1	transmembrane protein 74B (LOC103220903), mRNA
XM-005067295.4	2,70966595624935	3,65816897732514	13,5359113779937	0,000237293105965385	0,0256548306895318	XM_005067295.4	insulin like growth factor binding protein 6 (Igfbp6), mRNA
XM-013122118.3	-1,88012486657585	4,69083853499932	13,5307831363641	0,000237931455392122	0,0256548306895318	XM_013122118.3	LRR binding FLII interacting protein 1 (Lrrfip1), transcript variant X8, mRNA
XM-005065776.4	-5,01961500293926	2,86530647671395	13,5292480260615	0,000238139268665738	0,0256548306895318	XM_005065776.4	R-spondin 3 (Rspo3), transcript variant X2, mRNA
XM-007988140.2	-2,38232718331245	3,44528715496339	13,5220377910835	0,000239047454080391	0,0256854304902619	XM_007988140.2	histone cluster 3, H2a (HIST3H2A), mRNA
XM-007962838.2	2,27952069992164	4,30159399624082	13,4676814807796	0,000246047861447639	0,0263595013077789	XM_007962838.2	ribosomal protein S24 (RPS24), transcript variant X2, mRNA
XM-007987923.2	-2,11926041602505	3,64257180190667	13,4634463215704	0,00024660190031091	0,0263595013077789	XM_007987923.2	CDC42 binding protein kinase beta (CDC42BPB), transcript variant X1, mRNA
XM-005076546.4	1,8931941843511	4,75532034533989	13,4275905630492	0,000251339615049727	0,026796319114356	XM_005076546.4	olfactomedin like 3 (Olfml3), mRNA
XM-005084121.4	-2,51608643868133	3,29867912881431	13,4075326827854	0,000254035501655299	0,0270137545209833	XM_005084121.4	interleukin 11 (Il11), transcript variant X1, mRNA
XM-008012097.2	-1,75089207957672	4,46624118493563	13,3894680968368	0,000256485125257061	0,02720394938068	XM_008012097.2	platelet and endothelial cell adhesion molecule 1 (PECAM1), transcript variant X4, mRNA
XM-005077935.4	-1,75264137448672	5,77962055422193	13,3313741019554	0,000264516229614107	0,0279836411241885	XM_005077935.4	TCDD inducible poly(ADP-ribose) polymerase (LOC101842713), transcript variant X1, mRNA
XM-040748042.1	-3,54890497766524	3,3789102876568	13,3253736097563	0,000265361047801042	0,0280010338465545	XM_040748042.1	60S ribosomal protein L39-like (LOC101841879), mRNA
XM-040746756.1	-1,70806041890711	7,87284037946967	13,2180406421526	0,000280940794024504	0,0295267110795818	XM_040746756.1	X-box binding protein 1 (Xbp1), mRNA
XM-008016756.2	1,9364119909806	6,81084691125499	13,216006068224	0,000281254604602242	0,0295267110795818	XM_008016756.2	chromosome unknown C15orf48 homolog (CUNH15orf48), transcript variant X2, mRNA
XM-005087138.3	-1,92584018649052	5,17109729288773	13,1990314403966	0,000283794715055899	0,0297175671976983	XM_005087138.3	early activation antigen CD69 (LOC101826070), mRNA
XM-040757600.1	2,50646828934549	3,78816324777513	13,1663171225827	0,000288782813903233	0,0301631450268014	XM_040757600.1	solute carrier family 1 member 3 (Slc1a3), mRNA
XM-007973678.2	-3,48229041036484	3,13397876120528	13,1486767774661	0,000291506779345228	0,0303705784566941	XM_007973678.2	HIVEP zinc finger 1 (HIVEP1), transcript variant X2, mRNA
XM-013124690.3	1,8955199462278	5,46899267634578	13,0990667066487	0,000299291154247292	0,0311028506836838	XM_013124690.3	cathepsin C (Ctsc), transcript variant X2, mRNA
XM-013117216.3	-3,06157031442248	4,05787836421899	13,0714821414787	0,000303715641171728	0,0314831480633252	XM_013117216.3	serine protease FAM111A (LOC101841659), transcript variant X3, mRNA
XM-037982575.1	2,3098482470896	4,13543296843501	13,0456812403622	0,000307924147464772	0,0318392021121049	XM_037982575.1	ribosomal protein S21 (RPS21), transcript variant X2, mRNA
XM-005087541.4	-3,48522579790808	3,01570863708096	13,0012241920607	0,000315295799543914	0,0324384200965768	XM_005087541.4	adenylate kinase 1 (Ak1), transcript variant X2, mRNA
XM-008006128.2	-3,48522579790808	3,01570863708096	13,0012241920607	0,000315295799543914	0,0324384200965768	XM_008006128.2	adenylate kinase 1 (AK1), transcript variant X2, mRNA
XM-013117210.3	-3,06020590895022	4,18382856736016	12,9720213495908	0,000320223992581475	0,0328632867000135	XM_013117210.3	serine protease FAM111A (LOC101841659), transcript variant X2, mRNA
XM-007967474.2	-2,02228241903085	3,69422008069847	12,9626937999074	0,000321828606310714	0,0329458025758826	XM_007967474.2	CD163 molecule (CD163), transcript variant X3, mRNA
XM-007968715.2	3,56989917455758	5,21231326227979	12,9494745006232	0,000324101254016516	0,033096126318962	XM_007968715.2	MX dynamin like GTPase 1 (MX1), transcript variant X6, mRNA
XM-005083078.4	-1,66753641950893	5,18594309909412	12,9280616951896	0,000327806031002386	0,0333915881035673	XM_005083078.4	glutathione S-transferase kappa 1 (Gstk1), mRNA
XM-037982798.1	-1,96427173108834	3,87577080802116	12,9224313901603	0,000328801045989396	0,0334102455446953	XM_037982798.1	nuclear receptor interacting protein 1 (NRIP1), transcript variant X5, mRNA
XM-007976392.2	-2,26959063829422	5,1291034343704	12,9102060828171	0,000330948177728627	0,0335455920149413	XM_007976392.2	heat shock protein family A (Hsp70) member 6 (HSPA6), mRNA
XM-007977426.2	5,00708811450594	3,12235288255908	12,8555572049055	0,000340721585201467	0,0344513891788598	XM_007977426.2	CD2 molecule (CD2), transcript variant X2, mRNA
XM-040751779.1	-3,485135560957	2,95909095375871	12,8378418695084	0,000343953788309312	0,0346081424212545	XM_040751779.1	sphingomyelin synthase 2 (Sgms2), transcript variant X5, mRNA
XM-037990650.1	-3,485135560957	2,95909095375871	12,8378418695084	0,000343953788309312	0,0346081424212545	XM_037990650.1	sphingomyelin synthase 2 (SGMS2), transcript variant X2, mRNA
XM-007999648.2	3,45382530089455	3,37242021449073	12,7841762427459	0,000353924719096323	0,0355245462560268	XM_007999648.2	histone H2A.Z (LOC103236164), mRNA
XM-007975424.2	2,03426502421825	4,22172976373846	12,7587617836617	0,000358749605841726	0,0359212226987945	XM_007975424.2	transcobalamin 2 (TCN2), transcript variant X4, mRNA
XM-007993544.2	5,00713264653888	3,04911942779372	12,7296013613977	0,000364368668658637	0,0363718623499701	XM_007993544.2	ribosome biogenesis protein NSA2 homolog (LOC103233098), mRNA
XM-005078426.2	1,85186737181518	5,96328797859975	12,726254962194	0,000365017839538737	0,0363718623499701	XM_005078426.2	procathepsin L-like (LOC101843237), mRNA
XM-005083767.4	1,96994275472614	4,83330579331818	12,667348382853	0,000376647638192255	0,0374020679098164	XM_005083767.4	transmembrane protein 141 (Tmem141), mRNA
XM-007988616.2	-1,96256821119063	3,51628969480026	12,6602716910566	0,000378083256396462	0,0374020679098164	XM_007988616.2	CD46 molecule (CD46), transcript variant X5, mRNA
XM-007988621.2	-1,96256821119063	3,51628969480026	12,6602716910566	0,000378083256396462	0,0374020679098164	XM_007988621.2	CD46 molecule (CD46), transcript variant X11, mRNA
XM-040739866.1	-2,66019235337367	3,23477314846445	12,6292256059696	0,000384393009732459	0,0378443194486121	XM_040739866.1	DAZ interacting zinc finger protein 1 like (Dzip1l), transcript variant X1, mRNA
XM-038002829.1	-2,66019235337367	3,23477314846445	12,6292256059696	0,000384393009732459	0,0378443194486121	XM_038002829.1	DAZ interacting zinc finger protein 1 like (DZIP1L), transcript variant X5, mRNA
XM-040751796.1	3,57251730848816	6,20748544667096	12,5998474446527	0,000390449252746121	0,0383488260101697	XM_040751796.1	interferon-induced transmembrane protein 2 (LOC121132778), mRNA
XM-008020012.2	-2,9044991442826	3,08148895599339	12,5615014809341	0,000398528437892747	0,0390491447728577	XM_008020012.2	anaphase promoting complex subunit 15 (ANAPC15), transcript variant X7, mRNA
XM-040731723.1	-4,8552946968161	3,06892590204399	12,5556622512099	0,000399765205790869	0,0390772862563222	XM_040731723.1	malignant fibrous histiocytoma amplified sequence 1 (Mfhas1), transcript variant X2, mRNA
XM-008006723.2	-2,64985419030864	3,22945447280332	12,5493077434077	0,000401128713876477	0,0390876141071526	XM_008006723.2	zinc finger BED-type containing 5 (ZBED5), transcript variant X2, mRNA
XM-040741329.1	-1,82839606491204	3,9703917934889	12,5451780827899	0,000402013227196237	0,0390876141071526	XM_040741329.1	lamina-associated polypeptide 2-like (LOC121138684), partial mRNA
XM-005063457.4	-2,25401625552687	3,8082475055611	12,5398639127456	0,000403141682723265	0,0390876141071526	XM_005063457.4	programmed cell death 4 (Pdcd4), transcript variant X3, mRNA
XM-038005081.1	1,86525113132664	5,05701707413819	12,5374669690424	0,000403670108996667	0,0390876141071526	XM_038005081.1	sortilin related receptor 1 (SORL1), transcript variant X2, mRNA
XM-005073273.4	3,09301343996776	6,36898553380704	12,4858731824267	0,000414921869682101	0,0400828162042899	XM_005073273.4	calcium homeostasis modulator family member 6 (Calhm6), mRNA
XM-037994713.1	5,00710434200692	2,95065238410397	12,474525659498	0,000417459825740501	0,0401395425436889	XM_037994713.1	joining chain of multimeric IgA and IgM (JCHAIN), transcript variant X1, mRNA
XM-037994714.1	5,00710434200692	2,95065238410397	12,474525659498	0,000417459825740501	0,0401395425436889	XM_037994714.1	joining chain of multimeric IgA and IgM (JCHAIN), transcript variant X2, mRNA
XM-040731330.1	-2,96493249089857	3,52067118860006	12,4686150264731	0,000418762820369212	0,0401709705050214	XM_040731330.1	calcium/calmodulin dependent protein kinase kinase 2 (Camkk2), transcript variant X3, mRNA
XM-005068171.4	5,00372715877385	3,2821880184787	12,4505477310584	0,000422824800001716	0,0404662999871409	XM_005068171.4	joining chain of multimeric IgA and IgM (Jchain), mRNA
XM-005083834.4	5,00318742513117	3,59558388901714	12,4313909521284	0,000427176161625769	0,0407878899753718	XM_005083834.4	Cbp/p300 interacting transactivator with Glu/Asp rich carboxy-terminal domain 4 (Cited4), mRNA
XR-005239956.1	-3,46035642049151	3,25011763837456	12,3868844013403	0,000437443796452953	0,0416715846190472	XR_005239956.1	actin, cytoplasmic 1-like (LOC103225134), misc_RNA
XR-005871954.1	2,14605763330288	4,03228516035666	12,3371275380332	0,000449219538997626	0,0426945304581277	XR_005871954.1	uncharacterized LOC121134753 (LOC121134753), ncRNA
XM-040737744.1	-2,66898737207778	3,37655187703501	12,3161661867616	0,00045426879446433	0,0430749393976741	XM_040737744.1	SET and MYND domain containing 2 (Smyd2), mRNA
XM-008015134.2	2,66101953574935	4,02136272849548	12,2760359013342	0,000464116540883687	0,0439075586367503	XM_008015134.2	hepatitis A virus cellular receptor 2 (HAVCR2), transcript variant X2, mRNA
XM-013114772.3	2,94037093343357	4,00186599094034	12,2517449468	0,00047016337477156	0,0443775994540689	XM_013114772.3	ring finger protein 130 (Rnf130), transcript variant X2, mRNA
NM-001281658.1	-1,53848658202462	5,67392292952331	12,2246262532686	0,000477027090045409	0,0448350232060137	NM_001281658.1	aryl hydrocarbon receptor (Ahr), mRNA
XM-007996792.2	5,02089687131491	3,90972029808809	12,2240433215939	0,000477188544315943	0,0448350232060137	XM_007996792.2	galectin-10-like (LOC103234682), mRNA
XM-005071427.4	-2,1593683843433	4,09888570404301	12,1562522427754	0,000494774650999535	0,0460560864134285	XM_005071427.4	UDP-N-acetylglucosamine pyrophosphorylase 1 (Uap1), transcript variant X3, mRNA
XM-007983541.2	-4,85541962795358	2,90568704611443	12,1548095428668	0,000495175376122749	0,0460560864134285	XM_007983541.2	polypeptide N-acetylgalactosaminyltransferase 11 (GALNT11), transcript variant X2, mRNA
XM-005071890.4	2,70303910388279	4,7716699420968	12,1440121765263	0,000498021956352324	0,0460560864134285	XM_005071890.4	hepatitis A virus cellular receptor 2 (Havcr2), transcript variant X1, mRNA
XM-008012095.2	-1,72605208678245	4,31988679140344	12,144035070307	0,000498030595326044	0,0460560864134285	XM_008012095.2	platelet and endothelial cell adhesion molecule 1 (PECAM1), transcript variant X3, mRNA
XM-013117582.3	-4,8552946968161	2,90475790062571	12,1435638379085	0,000498160480176632	0,0460560864134285	XM_013117582.3	ring finger protein 43 (Rnf43), transcript variant X1, mRNA
XM-005086428.4	-1,57333590001677	5,0973240549785	12,1399254886655	0,000499110945458646	0,0460560864134285	XM_005086428.4	solute carrier family 1 member 5 (Slc1a5), transcript variant X1, mRNA
XM-007968698.2	3,49138057258813	5,37059524426892	12,1398804416239	0,000499137718766289	0,0460560864134285	XM_007968698.2	MX dynamin like GTPase 1 (MX1), transcript variant X2, mRNA
XM-037984843.1	3,49138057258813	5,37059524426892	12,1398804416239	0,000499137718766289	0,0460560864134285	XM_037984843.1	MX dynamin like GTPase 1 (MX1), transcript variant X4, mRNA
XM-007968708.2	3,49163163120661	5,42287172209137	12,1258765855603	0,000502887799484497	0,0462983033829653	XM_007968708.2	MX dynamin like GTPase 1 (MX1), transcript variant X3, mRNA
XM-007968690.2	3,49195599159711	5,4945276649848	12,1086768261317	0,000507532666369408	0,0466216335247774	XM_007968690.2	MX dynamin like GTPase 1 (MX1), transcript variant X1, mRNA
XM-040751000.1	-4,85521141539654	2,89774554853126	12,1020150554349	0,000509347830544191	0,0466841676400559	XM_040751000.1	phospholipase A and acyltransferase 1 (Plaat1), transcript variant X2, mRNA
XM-021222803.2	-3,04098773628008	6,42455554197833	12,0926742414908	0,000511878108243324	0,0468118217523056	XM_021222803.2	C-type lectin domain containing 5A (Clec5a), transcript variant X2, mRNA
XM-005080507.4	-1,84975744703685	11,1681799088597	12,0504592724375	0,000523563244736845	0,0477621205419134	XM_005080507.4	NFKB inhibitor alpha (Nfkbia), mRNA
XM-005075966.3	1,87649600274903	4,96697655740823	12,0467932226779	0,000524590637011757	0,0477621205419134	XM_005075966.3	insulin like growth factor binding protein 4 (Igfbp4), mRNA
NM-001281344.1	3,21126439405827	8,36960036790665	12,0280102155256	0,000529889583429831	0,0481380706995316	NM_001281344.1	C-X-C motif chemokine ligand 10 (Cxcl10), mRNA
XM-037991361.1	-1,5716555702568	6,5452483504304	12,0228308752433	0,000531371729888512	0,0481602051794243	XM_037991361.1	protein phosphatase 1 regulatory subunit 15A (PPP1R15A), transcript variant X2, mRNA
XM-038008786.1	-4,85521141539654	2,86574195209666	12,0169501766398	0,00053305023381803	0,0481602051794243	XM_038008786.1	transcription factor 7 like 2 (TCF7L2), transcript variant X20, mRNA
XM-008007100.2	-2,27691274254644	3,41700327219793	12,0148521080755	0,000533644049323682	0,0481602051794243	XM_008007100.2	adrenomedullin (ADM), transcript variant X2, mRNA
XM-040734601.1	-1,72143300301799	5,13417799969725	12,0043392047971	0,000536637534794617	0,0483243861474899	XM_040734601.1	exosome component 5 (Exosc5), mRNA
XM-013111769.3	3,41986739288143	4,0145106452239	11,9260136099142	0,000559601780634535	0,0502822971145263	XM_013111769.3	secreted protein acidic and cysteine rich (Sparc), transcript variant X1, mRNA
XM-005075685.4	-2,27186531853289	3,53458160214588	11,8996838695023	0,000567548738271077	0,0508514297872274	XM_005075685.4	adrenomedullin (Adm), mRNA
XM-005084370.4	-2,69436589633146	4,43737524087403	11,8968387108958	0,0005684071076744	0,0508514297872274	XM_005084370.4	zinc finger CCCH-type containing 12A (Zc3h12a), transcript variant X1, mRNA
XM-037994185.1	1,6992705186415	6,19982486538065	11,8717041269905	0,000576121519467983	0,0513400794922668	XM_037994185.1	ATP synthase subunit g, mitochondrial-like (LOC103239722), mRNA
XM-007975777.2	-1,73935259733641	4,4028090294786	11,8709172426014	0,000576364219508353	0,0513400794922668	XM_007975777.2	Josephin domain containing 1 (JOSD1), transcript variant X1, mRNA
XM-005068540.4	1,9844075859711	9,35601781475164	11,8554189456559	0,000581149050250507	0,0516544856694581	XM_005068540.4	chromosome unknown C15orf48 homolog (CUNH15orf48), mRNA
XM-037986880.1	-2,88348403259803	3,19962632183354	11,8495411437522	0,000582996945355594	0,0517070545090922	XM_037986880.1	RAS like family 11 member A (RASL11A), transcript variant X1, mRNA
XM-040742831.1	-1,5712158808933	5,69552669569973	11,8114433150569	0,000594993275521108	0,0526416678616589	XM_040742831.1	actinin alpha 1 (Actn1), transcript variant X1, mRNA
XM-037986646.1	2,55525852927643	3,58151935927272	11,8080468098407	0,000596093048466286	0,0526416678616589	XM_037986646.1	small nuclear ribonucleoprotein Sm D2-like (LOC103214521), mRNA
NM-001281635.1	3,49576331665373	6,54762923172364	11,7898602868418	0,000601912737849201	0,0530381710012789	NM_001281635.1	myxovirus (influenza virus) resistance 2 (mouse) (Mx2), mRNA
XM-005079048.3	3,00250296785863	5,93548858695989	11,78600355231	0,000603160499322006	0,0530381710012789	XM_005079048.3	2'-5'-oligoadenylate synthetase 2 (Oas2), transcript variant X1, mRNA
XM-040732126.1	1,78094620342631	6,5515436726978	11,750723979809	0,000614661538163408	0,053934256460637	XM_040732126.1	H-2 class I histocompatibility antigen, Q10 alpha chain-like (LOC106023121), transcript variant X22, mRNA
XM-040751251.1	-1,68284569652791	6,19100668352408	11,7460424455425	0,000616201304061444	0,0539543239702992	XM_040751251.1	zinc finger AN1-type containing 2A (Zfand2a), mRNA
XM-005077578.3	-2,2378818790865	3,27424306136882	11,7224106555547	0,00062406832788183	0,0544116184265274	XM_005077578.3	UDP-GlcNAc:betaGal beta-1,3-N-acetylglucosaminyltransferase 5 (B3gnt5), transcript variant X1, mRNA
XM-007971962.2	-2,2378818790865	3,27424306136882	11,7224106555547	0,00062406832788183	0,0544116184265274	XM_007971962.2	UDP-GlcNAc:betaGal beta-1,3-N-acetylglucosaminyltransferase 5 (B3GNT5), transcript variant X1, mRNA
XM-038005268.1	-1,98741761159891	3,52024374503481	11,6849216823525	0,00063672905499204	0,0553619878346811	XM_038005268.1	non-histone chromosomal protein HMG-17 (LOC119626586), mRNA
XM-037996697.1	3,348721723831	3,5483725525787	11,6821977364321	0,000637659034180712	0,0553619878346811	XM_037996697.1	plexin C1 (PLXNC1), transcript variant X2, mRNA
XM-000000011.1	3,27477480202915	3,09494794990479	11,6748661772248	0,000640168917336982	0,0554628872740396	XM_000000011.1	IgG1mem description:immunoglobulin gamma 1 membrane
XM-007967778.2	-1,47363054368568	5,87415106308749	11,6377452576258	0,000653030946498576	0,0564454355944371	XM_007967778.2	microsomal glutathione S-transferase 1 (MGST1), transcript variant X2, mRNA
NM-001281586.1	-1,55927178976815	4,64250674364077	11,6342059092288	0,000654252977390384	0,0564454355944371	NM_001281586.1	acyl-CoA desaturase 2-like (LOC101835362), mRNA
XM-007980320.2	4,87409251247922	3,07365225920061	11,6277387813654	0,000656544358816576	0,0565246234275702	XM_007980320.2	peptidyl arginine deiminase 2 (PADI2), transcript variant X2, mRNA
XM-007996702.2	2,24934091974325	3,89362050544418	11,595679150497	0,000667922418120093	0,0573550534416044	XM_007996702.2	eukaryotic translation initiation factor 3 subunit K (EIF3K), transcript variant X2, mRNA
XM-038001158.1	-3,36266758413978	3,01799644938301	11,5888529313341	0,000670371071499325	0,0573550534416044	XM_038001158.1	synaptotagmin like 3 (SYTL3), transcript variant X1, mRNA
XM-038001162.1	-3,36266758413978	3,01799644938301	11,5888529313341	0,000670371071499325	0,0573550534416044	XM_038001162.1	synaptotagmin like 3 (SYTL3), transcript variant X5, mRNA
XM-040728161.1	-2,62018124515012	3,73165832858572	11,5820116469076	0,000672816003581089	0,0574448070443414	XM_040728161.1	ribosome production factor 2 homolog (Rpf2), mRNA
XM-007991923.2	-1,55468170514555	4,44953077949073	11,5691398924538	0,00067749344353489	0,0577244051382843	XM_007991923.2	V-set and immunoglobulin domain containing 4 (VSIG4), transcript variant X2, mRNA
XR-005242032.1	4,87411023329359	3,05144001316292	11,5615696339776	0,00068025071957773	0,0578395823611205	XR_005242032.1	uncharacterized LOC103228099 (LOC103228099), ncRNA
XM-007998969.2	2,09831753776795	4,08809603700738	11,5464375360016	0,000685790674416249	0,0581903992252617	XM_007998969.2	cyclin I (CCNI), transcript variant X2, mRNA
XM-005069541.4	-1,5561342524303	5,43524368353033	11,535557266754	0,000689784962710708	0,058405358048169	XM_005069541.4	acetyl-CoA acetyltransferase 1 (Acat1), mRNA
XM-040752181.1	-3,38149379302535	3,21404449579881	11,5318570112854	0,000691162475869519	0,058405358048169	XM_040752181.1	Golgi pH regulator (LOC101838438), transcript variant X1, mRNA
XM-005075521.4	-3,36272048179901	2,96122913561789	11,476259828759	0,000712096214936242	0,060051015437031	XM_005075521.4	sorting nexin 22 (Snx22), transcript variant X1, mRNA
XM-040734760.1	4,87407704399038	2,99935958149348	11,4531538390605	0,000720977999159336	0,060548827661342	XM_040734760.1	matrix metallopeptidase 7 (Mmp7), mRNA
XM-005083430.3	-3,362625950861	2,96262162479472	11,4516886304991	0,000721543056486373	0,060548827661342	XM_005083430.3	mucosal vascular addressin cell adhesion molecule 1 (Madcam1), mRNA
XM-007963500.2	3,02600058358458	7,12686558579393	11,4475718164277	0,000723138509013014	0,060548827661342	XM_007963500.2	interferon induced protein with tetratricopeptide repeats 1 (IFIT1), mRNA
XM-037996922.1	-2,11666467607657	3,8856728628379	11,4456497789207	0,000723884606453485	0,060548827661342	XM_037996922.1	prostaglandin E synthase 3 (PTGES3), transcript variant X2, mRNA
XM-005081074.4	4,87517021911697	3,73395525466234	11,4353179083095	0,000727891252645411	0,0607604639353278	XM_005081074.4	peptidyl arginine deiminase 2 (Padi2), mRNA
XM-007979562.2	-3,36267187597427	2,93728754761648	11,4070069395273	0,00073905705962269	0,0613496528365913	XM_007979562.2	syncoilin, intermediate filament protein (SYNC), transcript variant X2, mRNA
XM-037983688.1	4,87406620982996	2,97257370882578	11,4060775249741	0,000739421860057573	0,0613496528365913	XM_037983688.1	surfactant protein C (SFTPC), transcript variant X3, mRNA
XM-037983689.1	4,87406620982996	2,97257370882578	11,4060775249741	0,000739421860057573	0,0613496528365913	XM_037983689.1	surfactant protein C (SFTPC), transcript variant X4, mRNA
XM-038001977.1	1,9272016795784	4,96638473586069	11,3635397848961	0,000756495541512708	0,0626399618106086	XM_038001977.1	actin, cytoplasmic 2-like (LOC103217237), mRNA
XM-007963455.2	-2,21904406613902	3,27097135259712	11,3298438048635	0,000770304455711059	0,0636552997306772	XM_007963455.2	sphingomyelin synthase 1 (SGMS1), transcript variant X9, mRNA
XM-040752146.1	4,87472402094357	4,42360594698991	11,3058081317851	0,000780291760755366	0,0640257442131126	XM_040752146.1	CD2 molecule (Cd2), mRNA
XM-007988611.2	-1,87440876998414	3,48715774121234	11,3031958223481	0,000781405290046968	0,0640257442131126	XM_007988611.2	CD46 molecule (CD46), transcript variant X1, mRNA
XM-007988620.2	-1,87440876998414	3,48715774121234	11,3031958223481	0,000781405290046968	0,0640257442131126	XM_007988620.2	CD46 molecule (CD46), transcript variant X9, mRNA
XM-005067976.4	-2,88914921560709	3,75793189341879	11,3015990526629	0,000782055327883792	0,0640257442131126	XM_005067976.4	choline phosphotransferase 1 (Chpt1), transcript variant X1, mRNA
XM-005083186.4	-2,86729174430455	3,36458875271374	11,2982702273838	0,000783458577047335	0,0640257442131126	XM_005083186.4	RAS like family 11 member A (Rasl11a), mRNA
XM-005081592.4	-2,85795871433721	3,30516383762367	11,2966842391056	0,000784122058741981	0,0640257442131126	XM_005081592.4	hydroxyacylglutathione hydrolase (Hagh), transcript variant X1, mRNA
XR-005243126.1	4,87410066823441	2,92677005627725	11,2538827772672	0,000802384483731436	0,0652340960650662	XR_005243126.1	leydig cell tumor 10 kDa protein homolog (LOC103219980), misc_RNA
XM-007983959.2	4,87405554232315	2,92108811328827	11,2491249374091	0,000804437684892886	0,0652340960650662	XM_007983959.2	lactotransferrin (LTF), transcript variant X2, mRNA
XM-037983441.1	-2,49112660290611	3,10391880749799	11,2472005215556	0,000805261361287236	0,0652340960650662	XM_037983441.1	supervillin-like (LOC103238065), transcript variant X11, mRNA
XM-037983442.1	-2,49112660290611	3,10391880749799	11,2472005215556	0,000805261361287236	0,0652340960650662	XM_037983442.1	supervillin-like (LOC103238065), transcript variant X12, mRNA
XR-005239954.1	2,4960960490307	3,3900982550055	11,2407227520726	0,000808068236695252	0,0653328725829464	XR_005239954.1	zinc finger CCCH-type containing 10 (ZC3H10), transcript variant X3, misc_RNA
XM-040728782.1	-1,61220065500925	4,19367043554962	11,175241664071	0,000836994788712642	0,0675389147841007	XM_040728782.1	TSC22 domain family member 1 (Tsc22d1), transcript variant X7, mRNA
XM-005068387.4	1,66287536612432	7,00835450191515	11,1521138256339	0,0008474502304336	0,0682487658180704	XM_005068387.4	legumain (Lgmn), transcript variant X1, mRNA
XM-040742858.1	-2,55059812745057	3,27248489361933	11,1258501625598	0,000859507023648712	0,0690845557504208	XM_040742858.1	gephyrin (Gphn), transcript variant X7, mRNA
XM-021229691.2	-2,57050773940779	3,47932462622318	11,1153117516405	0,000864389999547349	0,0693416016595947	XM_021229691.2	ras homolog family member H (Rhoh), transcript variant X4, mRNA
XM-007966806.2	-2,02945412318303	3,45093490607098	11,1080142613685	0,000867800794001187	0,069458601290491	XM_007966806.2	LRR binding FLII interacting protein 1 (LRRFIP1), transcript variant X30, mRNA
XM-040739979.1	-2,79973411198494	3,00841678267725	11,1041284734902	0,000869622110350999	0,069458601290491	XM_040739979.1	CUB domain containing protein 1 (Cdcp1), mRNA
XM-040743383.1	1,7303928777763	8,21328552354156	11,1013576823763	0,000870911920537831	0,069458601290491	XM_040743383.1	60S ribosomal protein L12-like (LOC101823390), mRNA
XM-005067480.4	2,17018277954238	10,8842530203326	11,0733004605416	0,000884127622283828	0,0703715472576229	XM_005067480.4	profilin 1 (Pfn1), mRNA
NM-001281585.1	-1,53922863056575	4,91407982319383	11,0698302568396	0,000885778958507245	0,0703715472576229	NM_001281585.1	acyl-CoA desaturase 1-like (LOC101834849), mRNA
XM-007965039.2	-2,79965782446576	3,00073259576578	11,0557670493282	0,000892531959425952	0,0707714214378732	XM_007965039.2	D-dopachrome decarboxylase (LOC103217148), mRNA
XM-040739819.1	4,83973651710518	6,21093823599827	11,048208919094	0,00089614710630883	0,0709214266652448	XM_040739819.1	lactotransferrin (Ltf), mRNA
XR-005235235.1	2,00437690634771	4,20422334684004	11,0303478869556	0,000904810603502856	0,0714696175930001	XR_005235235.1	microtubule-associated proteins 1A/1B light chain 3B-like (LOC119618893), misc_RNA
XM-040742137.1	-1,49311781242152	6,09945821200066	11,0066581981647	0,000916391416183022	0,0722457010539845	XM_040742137.1	shootin 1 (Shtn1), mRNA
XM-005073370.4	-1,62418382741147	9,21887053783344	10,9943733919284	0,000922467659946307	0,0725856818542454	XM_005073370.4	BTG anti-proliferation factor 2 (Btg2), mRNA
XR-005239690.1	1,76702010504148	4,93985650002172	10,9666623910643	0,000936346933077342	0,0735371857575035	XR_005239690.1	uncharacterized LOC103218004 (LOC103218004), ncRNA
XM-037998000.1	-1,54818321488886	4,544397391998	10,9526201708234	0,000943448776739023	0,0738903570594596	XM_037998000.1	endosulfine alpha (ENSA), transcript variant X1, mRNA
XM-037982865.1	-2,00804482510298	3,54749793773569	10,9506788814463	0,000944434860478598	0,0738903570594596	XM_037982865.1	RALY heterogeneous nuclear ribonucleoprotein (RALY), transcript variant X14, mRNA
XM-007970930.2	-2,3457465011282	3,33730229519558	10,9041631146001	0,000968377046020934	0,0756197733869061	XM_007970930.2	CDC42 effector protein 3 (CDC42EP3), transcript variant X2, mRNA
XM-005079188.4	2,8104375358073	4,06708399498451	10,8339240501558	0,00100569414942028	0,0783850972179787	XM_005079188.4	histone H3.3A-like (LOC101843077), mRNA
XM-040747050.1	-4,65018939609866	3,29310606313333	10,8023229609759	0,00102294969690403	0,0795792984436517	XM_040747050.1	transmembrane anterior posterior transformation 1 (Tapt1), mRNA
XM-040749952.1	-1,58938074825796	5,05648067709165	10,7907193680107	0,00102935118915295	0,0799262065796437	XM_040749952.1	platelet and endothelial cell adhesion molecule 1 (Pecam1), transcript variant X1, mRNA
XM-013122443.3	-1,87602907497081	3,88809110522901	10,7693417545026	0,00104129863554687	0,0807016247620721	XM_013122443.3	defensin beta 1 (Defb1), mRNA
XM-040735253.1	-1,5343370366347	6,28668791625685	10,7604721861918	0,00104626166779859	0,0809338466445775	XM_040735253.1	cysteine and histidine rich domain containing 1 (Chordc1), mRNA
XM-038009786.1	-4,66985001140088	2,95190482972514	10,7401940469652	0,0010577882661774	0,0816138561337152	XM_038009786.1	60S ribosomal protein L38-like (LOC103245926), mRNA
XM-040755002.1	3,32644014251553	5,53846475320784	10,7353094140235	0,00106054362104209	0,0816138561337152	XM_040755002.1	plexin C1 (Plxnc1), mRNA
XM-007963334.2	-1,59962341869629	4,24231505383728	10,7345512864083	0,00106100194473155	0,0816138561337152	XM_007963334.2	AT-rich interaction domain 5B (ARID5B), transcript variant X5, mRNA
XM-037997715.1	-1,58276965296996	4,0429433824769	10,7245798004317	0,00106671847767941	0,0818916812229172	XM_037997715.1	CD1d molecule (CD1D), transcript variant X2, mRNA
XM-013114910.3	-4,66972507703292	2,94174890931328	10,7213163689993	0,00106859360962036	0,0818916812229172	XM_013114910.3	LYR motif containing 1 (Lyrm1), transcript variant X5, mRNA
XM-013114691.3	-4,63270719994246	3,36081327180258	10,712045709881	0,00107393071600096	0,0821477151590849	XM_013114691.3	engulfment and cell motility 1 (Elmo1), transcript variant X5, mRNA
XM-013115688.3	-2,06980832561902	4,02877885803036	10,7076148869813	0,00107649075607916	0,0821907682466153	XM_013115688.3	ATM interactor (Atmin), mRNA
XR-005876253.1	-2,47670933744699	3,1764889262119	10,6644576865965	0,0011018422115669	0,0839437591092813	XR_005876253.1	uncharacterized LOC121139320 (LOC121139320), ncRNA
XR-005874233.1	-4,66968343464615	2,93329447635173	10,6616486436724	0,00110353008718978	0,0839437591092813	XR_005874233.1	uncharacterized LOC121137026 (LOC121137026), transcript variant X2, ncRNA
XM-007994573.2	-1,51490125105835	4,60652606415219	10,6486729699217	0,00111126929771166	0,0843765044441477	XM_007994573.2	RNA polymerase II, I and III subunit E (POLR2E), transcript variant X1, mRNA
XR-005237356.1	3,26020868489911	3,77812405058781	10,6241581773385	0,00112605605520546	0,085219283712038	XR_005237356.1	actin, cytoplasmic 2-like (LOC103215020), misc_RNA
XM-005070841.4	2,19333268193406	5,18948884709054	10,62336695714	0,0011265105907066	0,085219283712038	XM_005070841.4	sphingosine-1-phosphate lyase 1 (Sgpl1), transcript variant X1, mRNA
XM-007990034.2	-4,66972507703292	2,89817486436066	10,6167721587943	0,00113055790255758	0,0853685309430315	XM_007990034.2	transcription factor B2, mitochondrial (TFB2M), transcript variant X2, mRNA
XM-008001524.2	-2,49702493035548	3,22268586245979	10,5995636244409	0,00114109107610658	0,086006082518341	XM_008001524.2	MYC proto-oncogene, bHLH transcription factor (MYC), transcript variant X1, mRNA
XM-013120707.3	-1,58196754412078	4,08374572087864	10,5950381658203	0,00114386382515753	0,0860574552042188	XM_013120707.3	CD1d molecule (Cd1d), transcript variant X1, mRNA
NM-001281597.1	-4,66968343464615	2,89112151363893	10,5854863614689	0,0011497906371116	0,0863455001625069	NM_001281597.1	synaptonemal complex protein 3 (Sycp3), mRNA
XM-008016183.2	-4,66976672062091	2,87884198553927	10,5679789080914	0,00116070574331312	0,0870064179500267	XM_008016183.2	putative ubiquitin-like protein FUBI-like protein ENSP00000310146 (LOC103245450), mRNA
XM-040757618.1	-1,68590983561064	4,73447465642627	10,5575411347152	0,0011672251975802	0,0871900444620258	XM_040757618.1	threonyl-tRNA synthetase 1 (Tars1), mRNA
XM-040737808.1	-1,43766787862986	5,79048046797905	10,5550307167303	0,00116880709707256	0,0871900444620258	XM_040737808.1	acyl-CoA binding domain containing 6 (Acbd6), mRNA
XM-037987649.1	-1,69220436951615	4,29781397064764	10,5539563350679	0,00116951144614094	0,0871900444620258	XM_037987649.1	chromodomain helicase DNA binding protein 2 (CHD2), transcript variant X1, mRNA
XM-007985430.2	-1,88286753242232	3,81664575214314	10,5408960371099	0,00117778124408046	0,0876477966322662	XM_007985430.2	EH domain binding protein 1 like 1 (EHBP1L1), transcript variant X1, mRNA
XM-037990716.1	2,47861524035552	3,84233159378459	10,5365435458162	0,00118055037848231	0,0876952883135067	XM_037990716.1	60S ribosomal protein L23a-like (LOC103215079), mRNA
XM-013118541.3	2,48588035264319	3,8017939275984	10,5179333806109	0,00119246504063423	0,0884207456166132	XM_013118541.3	interstitial collagenase A (LOC101824185), mRNA
XM-038008779.1	-2,78106784687769	3,24027744301405	10,5069641439752	0,00119954475039631	0,0884652650094654	XM_038008779.1	transcription factor 7 like 2 (TCF7L2), transcript variant X13, mRNA
XM-040732223.1	4,72817793428543	3,14588254375781	10,49581808099	0,00120678491113481	0,0884652650094654	XM_040732223.1	G/T mismatch-specific thymine DNA glycosylase-like (LOC101833826), mRNA
XM-013118148.3	-4,66976672062091	2,85197571589736	10,4891486213343	0,00121114217942587	0,0884652650094654	XM_013118148.3	inka box actin regulator 2 (Inka2), transcript variant X1, mRNA
XM-007977575.2	-4,66976672062091	2,85197571589736	10,4891486213343	0,00121114217942587	0,0884652650094654	XM_007977575.2	inka box actin regulator 2 (INKA2), transcript variant X3, mRNA
XM-013112353.3	-4,66980836541021	2,84938912427305	10,4828521442986	0,00121526793696158	0,0884652650094654	XM_013112353.3	fibrillin 1 (Fbn1), transcript variant X1, mRNA
XM-005072655.4	-4,66972507703292	2,84844531381754	10,4747845204426	0,00122056873648297	0,0884652650094654	XM_005072655.4	matrilin 2 (Matn2), transcript variant X1, mRNA
XM-007978772.2	-4,66972507703292	2,84844531381754	10,4747845204426	0,00122056873648297	0,0884652650094654	XM_007978772.2	multiple C2 and transmembrane domain containing 1 (MCTP1), transcript variant X14, mRNA
XM-037987176.1	-4,66972507703292	2,84844531381754	10,4747845204426	0,00122056873648297	0,0884652650094654	XM_037987176.1	dystonin (DST), transcript variant X9, mRNA
XM-037987177.1	-4,66972507703292	2,84844531381754	10,4747845204426	0,00122056873648297	0,0884652650094654	XM_037987177.1	dystonin (DST), transcript variant X10, mRNA
XM-037987178.1	-4,66972507703292	2,84844531381754	10,4747845204426	0,00122056873648297	0,0884652650094654	XM_037987178.1	dystonin (DST), transcript variant X11, mRNA
XR-005240664.1	-4,66972507703292	2,84844531381754	10,4747845204426	0,00122056873648297	0,0884652650094654	XR_005240664.1	uncharacterized LOC119624490 (LOC119624490), ncRNA
XM-038009081.1	-1,51707635818822	5,17781514752112	10,4724164027406	0,00122212167589099	0,0884652650094654	XM_038009081.1	DNA damage inducible transcript 4 (DDIT4), transcript variant X2, mRNA
XM-040732574.1	-4,66972507703292	2,84588667355688	10,4708544651625	0,00122316078512832	0,0884652650094654	XM_040732574.1	tet methylcytosine dioxygenase 1 (Tet1), transcript variant X1, mRNA
XM-007963255.2	-4,66972507703292	2,84588667355688	10,4708544651625	0,00122316078512832	0,0884652650094654	XM_007963255.2	tet methylcytosine dioxygenase 1 (TET1), transcript variant X2, mRNA
XM-007984957.2	-4,66972507703292	2,84365435952293	10,4663400960809	0,00122614509349525	0,0885255246186142	XM_007984957.2	melanocyte inducing transcription factor (MITF), transcript variant X12, mRNA
XM-040752051.1	4,73288664974262	4,5682928494245	10,461515959331	0,00122930917828237	0,0885985299717241	XM_040752051.1	seryl-tRNA synthetase 1 (Sars1), transcript variant X1, mRNA
XR-005880486.1	-4,66968343464615	2,84491960263629	10,4524011102343	0,00123540632609213	0,0886082039811334	XR_005880486.1	uncharacterized LOC121143282 (LOC121143282), transcript variant X2, ncRNA
XM-005087677.4	2,7314136223957	3,63266312476239	10,4519027094427	0,0012357027492477	0,0886082039811334	XM_005087677.4	lipocalin 2 (Lcn2), transcript variant X1, mRNA
XM-038008788.1	-4,66968343464615	2,84236568158847	10,4484326202032	0,00123805596892454	0,0886082039811334	XM_038008788.1	transcription factor 7 like 2 (TCF7L2), transcript variant X22, mRNA
XM-038008799.1	-4,66968343464615	2,84236568158847	10,4484326202032	0,00123805596892454	0,0886082039811334	XM_038008799.1	transcription factor 7 like 2 (TCF7L2), transcript variant X33, mRNA
XM-040738284.1	-4,66968343464615	2,84128761349956	10,441023243624	0,00124302119207943	0,0888091165236889	XM_040738284.1	aldehyde dehydrogenase 1 family member L1 (Aldh1l1), mRNA
XM-005069757.4	4,73675717466712	5,83502340107325	10,3957711894138	0,0012737322137145	0,0908455836932288	XM_005069757.4	TNF superfamily member 10 (Tnfsf10), mRNA
XM-013115802.3	-2,51329608848921	3,4948569028955	10,3907385254974	0,00127719615910063	0,0908923305582323	XM_013115802.3	sestrin 1 (Sesn1), transcript variant X1, mRNA
XM-013113487.3	-3,32666184812401	4,41588488587832	10,3884077839542	0,00127880493264687	0,0908923305582323	XM_013113487.3	CDC42 effector protein 4 (Cdc42ep4), transcript variant X1, mRNA
XM-037992974.1	-4,66972507703292	2,81812812751001	10,3835586376078	0,00128220408521484	0,0909768012393902	XM_037992974.1	centrosomal protein 112 (CEP112), mRNA
XR-005235703.1	3,30212830226494	4,60520916681973	10,3741007652631	0,00128875376778508	0,0912841373591381	XR_005235703.1	uncharacterized LOC103218782 (LOC103218782), transcript variant X3, ncRNA
XM-005086365.4	-2,76925102582991	3,27467018001972	10,3441669775149	0,00130973967430914	0,0924762539316995	XM_005086365.4	ergosterol biosynthesis 28 homolog (Erg28), transcript variant X1, mRNA
XM-013113940.3	1,78770987336946	8,80123004236957	10,3436802353179	0,00131007839142179	0,0924762539316995	XM_013113940.3	prosaposin (LOC101822653), transcript variant X1, mRNA
XR-002382813.2	-2,16586272283565	3,41880837267333	10,3363738123226	0,00131528901745679	0,0926850837934923	XR_002382813.2	methyltransferase like 21A (Mettl21a), transcript variant X5, misc_RNA
XM-040740021.1	4,72202452489482	3,20512501465984	10,3291171689134	0,00132045317954055	0,0928899311070636	XM_040740021.1	40S ribosomal protein S29-like (LOC101824729), mRNA
XM-007985259.2	-1,73247614202445	3,57888243099373	10,3249673483638	0,00132342017950858	0,0929397792616325	XM_007985259.2	peroxisome proliferator activated receptor gamma (PPARG), transcript variant X9, mRNA
XM-005071895.4	4,73779442044803	3,41109190967408	10,3006000635808	0,00134093515780773	0,0940093774263398	XM_005071895.4	IL2 inducible T cell kinase (Itk), mRNA
XR-005239693.1	1,90900751579646	3,95667373035154	10,2932318879278	0,00134631186107257	0,0942258027529243	XR_005239693.1	uncharacterized LOC119623439 (LOC119623439), ncRNA
XM-037985290.1	4,71419897810234	4,17557860648414	10,2737017142689	0,00136060141525862	0,0950642275757862	XM_037985290.1	heat shock protein HSP 90-alpha-like (LOC119619364), mRNA
XM-040729996.1	-2,20592542583542	3,11512673130007	10,2642711618795	0,00136756083190636	0,095388526975326	XM_040729996.1	outer dynein arm docking complex subunit 3 (Odad3), transcript variant X1, mRNA
XM-013113799.3	-2,16718191861965	3,56218385116894	10,2422736291686	0,00138388772738673	0,096201235887071	XM_013113799.3	methyltransferase like 21A (Mettl21a), transcript variant X3, mRNA
XM-013113802.3	-2,16718191861965	3,56218385116894	10,2422736291686	0,00138388772738673	0,096201235887071	XM_013113802.3	methyltransferase like 21A (Mettl21a), transcript variant X2, mRNA
XM-040737612.1	4,71966423066009	3,516649527216	10,236851148519	0,00138794779845897	0,0963207685497168	XM_040737612.1	CD8b molecule (Cd8b), transcript variant X1, mRNA
XM-037998365.1	2,2474732971544	3,67414362632265	10,228972256914	0,00139390000589467	0,0965709881188269	XM_037998365.1	60S ribosomal protein L32-like (LOC119624349), mRNA
XM-005084239.4	-1,63627929004063	10,3187483298431	10,2112552372586	0,00140728749463556	0,097334625658382	XM_005084239.4	thioredoxin interacting protein (LOC101842562), mRNA
XM-005087332.4	1,7210815867818	6,17640017366225	10,1876631892713	0,00142535764623977	0,0984190322411159	XM_005087332.4	deoxyribonuclease 2, lysosomal (Dnase2), transcript variant X1, mRNA
XM-008013333.2	-3,22892401763403	2,99204373029194	10,1747681546586	0,00143536427934727	0,0989439634639504	XM_008013333.2	dihydrouridine synthase 1 like (DUS1L), transcript variant X3, mRNA
XM-005084444.4	1,63030831069595	6,26185005015439	10,1661195769014	0,00144206408564723	0,0991915637480063	XM_005084444.4	amyloid beta precursor like protein 2 (Aplp2), transcript variant X4, mRNA
XM-008019202.2	-1,52099571943199	5,07888478373975	10,1639646205175	0,00144377680084212	0,0991915637480063	XM_008019202.2	Fc fragment of IgG receptor Ia (FCGR1A), transcript variant X1, mRNA
XM-040742857.1	-2,46435779779039	3,25498425668272	10,157132910228	0,00144910378972882	0,099329194648934	XM_040742857.1	gephyrin (Gphn), transcript variant X6, mRNA
XM-037995868.1	2,49759172509433	4,40335721405087	10,1552394412563	0,00145060739153912	0,099329194648934	XM_037995868.1	metalloproteinase inhibitor 1-like (LOC119623212), mRNA
XM-021223460.2	1,64795802683916	7,93246031891205	10,1438975656574	0,00145953545229786	0,0997745223727807	XM_021223460.2	H-2 class II histocompatibility antigen, E-D beta chain-like (LOC101843733), mRNA
XM-007989085.2	-3,22892401763403	2,97851265101997	10,1394807713996	0,00146302729220916	0,0998473667600056	XM_007989085.2	complement factor H (CFH), transcript variant X3, mRNA
XM-037992256.1	-1,79429236673026	3,87241205367974	10,1318516161222	0,00146907871573314	0,100094364881732	XM_037992256.1	adhesion G protein-coupled receptor E5 (ADGRE5), transcript variant X5, mRNA
XM-038009100.1	2,01429409393959	3,78758499493398	10,1242791918288	0,001475110217456	0,100339191370193	XM_038009100.1	sphingosine-1-phosphate lyase 1 (SGPL1), transcript variant X4, mRNA
XM-040742861.1	-2,46287772121297	3,27155153512281	10,1034182451903	0,00149183736110163	0,101309542774613	XM_040742861.1	gephyrin (Gphn), transcript variant X10, mRNA
XM-038009098.1	2,01428401588747	3,80120162188078	10,0946659144485	0,00149893934945072	0,101624136817044	XM_038009098.1	sphingosine-1-phosphate lyase 1 (SGPL1), transcript variant X2, mRNA
NM-001281685.1	1,64967625430311	6,40433260539772	10,0348303576658	0,00154825263967256	0,104751950023797	NM_001281685.1	signal transducer and activator of transcription 1 (Stat1), mRNA
XM-040753968.1	-2,08114686159265	5,34375546020246	10,0325505747754	0,00155016493486483	0,104751950023797	XM_040753968.1	copine 8 (Cpne8), mRNA
XM-007987641.2	1,55608174837923	6,97041074150048	10,0267205838067	0,00155509834592536	0,104913052835846	XM_007987641.2	legumain (LGMN), transcript variant X1, mRNA
XM-040734374.1	4,84757513587235	8,38734636669845	10,0200968380816	0,00156065675872301	0,105106672685973	XM_040734374.1	surfactant protein C (Sftpc), transcript variant X2, mRNA
XM-005064519.4	2,27462029971839	5,65468689662649	10,0150505733698	0,00156492396467338	0,105106672685973	XM_005064519.4	thrombospondin 1 (Thbs1), transcript variant X1, mRNA
XM-037990655.1	-3,22887919066071	2,91859328361656	10,014266839248	0,00156563046087774	0,105106672685973	XM_037990655.1	sphingomyelin synthase 2 (SGMS2), transcript variant X3, mRNA
XM-037992254.1	-1,79190483817943	3,92970814831854	9,9976732867521	0,00157975304077255	0,105709881116931	XM_037992254.1	adhesion G protein-coupled receptor E5 (ADGRE5), transcript variant X1, mRNA
XM-037992255.1	-1,79190483817943	3,92970814831854	9,9976732867521	0,00157975304077255	0,105709881116931	XM_037992255.1	adhesion G protein-coupled receptor E5 (ADGRE5), transcript variant X2, mRNA
XM-038002407.1	-2,26723753318852	3,33680132509795	9,97977524584495	0,00159514135819494	0,106498011266665	XM_038002407.1	crystallin beta-gamma domain containing 3 (CRYBG3), transcript variant X1, mRNA
XR-005239404.1	-3,22879591834961	2,9116398395862	9,97797579844057	0,00159670675167138	0,106498011266665	XR_005239404.1	U2 spliceosomal RNA (LOC119622846), ncRNA
XM-005066562.4	1,68511423323246	5,08459952317619	9,97318507516194	0,00160081270998053	0,106550725212098	XM_005066562.4	ADAM metallopeptidase domain 9 (Adam9), mRNA
XM-008004748.2	-1,37891648308206	6,39604654038841	9,97107621299944	0,00160267535553395	0,106550725212098	XM_008004748.2	aldehyde dehydrogenase 2 family member (ALDH2), transcript variant X1, mRNA
XM-008010478.2	-2,68686271396187	3,07800154392797	9,95899241112963	0,00161320069084622	0,107077496823217	XM_008010478.2	nuclear receptor corepressor 1 (NCOR1), transcript variant X7, mRNA
XM-007995370.2	1,67128857799123	4,70832834969156	9,95021160295009	0,00162089294998556	0,107414827006048	XM_007995370.2	UBX domain protein 1 (UBXN1), transcript variant X1, mRNA
XM-007978544.2	-2,68686649616747	3,06744867517529	9,92350093958268	0,00164452162868848	0,108805463963693	XM_007978544.2	SMC5-SMC6 complex localization factor 1 (SLF1), transcript variant X1, mRNA
XM-040740185.1	-1,44489021824832	7,97278469870046	9,91128250806278	0,00165541268297781	0,109192908891277	XM_040740185.1	DnaJ heat shock protein family (Hsp40) member A1 (Dnaja1), transcript variant X1, mRNA
XM-037987966.1	-1,63372392803821	4,8080783110603	9,91101729144533	0,00165568427935161	0,109192908891277	XM_037987966.1	phorbol-12-myristate-13-acetate-induced protein 1 (PMAIP1), transcript variant X3, mRNA
XM-037988520.1	-1,98836693757286	3,2949683247816	9,88099913868894	0,00168284138521569	0,11080635444125	XM_037988520.1	UDP-GlcNAc:betaGal beta-1,3-N-acetylglucosaminyltransferase 5 (B3GNT5), transcript variant X2, mRNA
XM-021235636.2	-2,00097497853425	4,21520475506221	9,82663083681085	0,00173314810738531	0,113590732688934	XM_021235636.2	RALY heterogeneous nuclear ribonucleoprotein (Raly), transcript variant X3, mRNA
XM-005067149.4	-2,68705214935213	3,00656633791948	9,82640127554729	0,00173340898910531	0,113590732688934	XM_005067149.4	adhesion molecule with Ig like domain 2 (Amigo2), transcript variant X1, mRNA
XM-008002987.2	-2,68705214935213	3,00656633791948	9,82640127554729	0,00173340898910531	0,113590732688934	XM_008002987.2	adhesion molecule with Ig like domain 2 (AMIGO2), transcript variant X1, mRNA
XM-037989959.1	-2,68227738890202	3,15624409894309	9,81169395802888	0,00174727880136586	0,114136134146998	XM_037989959.1	uncharacterized LOC119621191 (LOC119621191), transcript variant X2, mRNA
XM-037989960.1	-2,68227738890202	3,15624409894309	9,81169395802888	0,00174727880136586	0,114136134146998	XM_037989960.1	uncharacterized LOC119621191 (LOC119621191), transcript variant X3, mRNA
XM-038009721.1	2,12128232219643	3,9878392116553	9,80736425654854	0,00175138645176686	0,114223148414519	XM_038009721.1	protein tyrosine phosphatase receptor type E (PTPRE), transcript variant X9, mRNA
XM-013125138.3	1,87866490694192	7,64663331734228	9,80196157250194	0,0017564908055975	0,114374788168914	XM_013125138.3	lymphocyte antigen 6 family member E (Ly6e), transcript variant X2, mRNA
XM-007990328.2	2,76956202001302	5,76335089637595	9,77201234321173	0,00178529376264887	0,116066657526523	XM_007990328.2	interferon stimulated exonuclease gene 20 (ISG20), transcript variant X2, mRNA
XM-038004873.1	1,80461785632873	3,95076728650759	9,74909529497212	0,00180762918329447	0,117333381356652	XM_038004873.1	AP-2 complex subunit sigma (LOC119626438), mRNA
XM-005078685.4	-2,50523884993959	4,31860452877135	9,7094690006096	0,00184688434321046	0,119692647836441	XM_005078685.4	MYC proto-oncogene, bHLH transcription factor (Myc), mRNA
XM-040750565.1	-4,4528024760464	5,05354852162446	9,70602911057273	0,0019021425849888	0,123079990251642	XM_040750565.1	chromosome unknown C21orf91 homolog (CUNH21orf91), transcript variant X4, mRNA
XM-021223163.2	-1,46727369747059	5,23183416637434	9,64906127175484	0,00190845404549037	0,123227996913241	XM_021223163.2	translocase of outer mitochondrial membrane 40 (Tomm40), mRNA
XM-013123924.3	1,58485533831305	6,28868582866334	9,64716635651124	0,00191041873084946	0,123227996913241	XM_013123924.3	amyloid beta precursor like protein 2 (Aplp2), transcript variant X2, mRNA
XM-005065271.4	-1,41395441916916	5,34843178005005	9,64235761130767	0,00191541374514351	0,123356841711879	XM_005065271.4	stimulator of interferon response cGAMP interactor 1 (Sting1), transcript variant X1, mRNA
XM-040746201.1	1,83061611466556	5,13067062817044	9,63180686782986	0,00192641963986778	0,123871792874185	XM_040746201.1	60S ribosomal protein L23a-like (LOC101825466), mRNA
XM-013114268.3	2,04837256340122	8,65808659889349	9,60247412034274	0,00195735602139198	0,125664699451395	XM_013114268.3	selectin L (Sell), transcript variant X1, mRNA
XR-005240275.1	-1,70029260223246	4,26647500768304	9,58722170231243	0,00197367869073962	0,126515263489108	XR_005240275.1	absent in melanoma 2 (AIM2), transcript variant X4, misc_RNA
XM-040732795.1	-1,57305549280948	10,1738747685757	9,57362368128296	0,00198827533192806	0,127252713428982	XM_040732795.1	CCAAT enhancer binding protein beta (Cebpb), mRNA
XM-005064417.4	-4,47202627199109	3,50655029527081	9,54888681012709	0,00201519182865205	0,128775138702667	XM_005064417.4	SAGA complex associated factor 29 (Sgf29), transcript variant X1, mRNA
XM-037999175.1	-1,40413470334351	4,90748662138435	9,53980683562181	0,00202518698817327	0,12921320949503	XM_037999175.1	phospholipase A and acyltransferase 3 (PLAAT3), transcript variant X4, mRNA
XM-021229768.2	-4,4587734935064	3,14437876086986	9,49940843905925	0,00207012843480431	0,131876153989941	XM_021229768.2	LSM family member 14B (Lsm14b), transcript variant X1, mRNA
XM-005084807.4	2,29723127144495	5,07112871487222	9,4937473436367	0,00207648976548362	0,132076944851541	XM_005084807.4	natural killer cell granule protein 7 (Nkg7), mRNA
XM-007977013.2	2,61644807237364	3,39327343337474	9,46728257624336	0,00210662399283362	0,133786878359694	XM_007977013.2	tropomyosin 3 (TPM3), transcript variant X6, mRNA
XM-008013902.2	-1,58964896669897	4,91047741426198	9,45489224673766	0,00212086576087686	0,134372453312064	XM_008013902.2	phorbol-12-myristate-13-acetate-induced protein 1 (PMAIP1), transcript variant X1, mRNA
XM-005064652.4	2,43722964251849	4,6181852077103	9,45354996280373	0,00212237490955317	0,134372453312064	XM_005064652.4	dehydrogenase/reductase 9 (Dhrs9), transcript variant X2, mRNA
XM-040755601.1	-4,42942184250929	3,92319393656941	9,43601971965735	0,00214271841805192	0,135452059997067	XM_040755601.1	galectin 8 (Lgals8), transcript variant X2, mRNA
XM-038000764.1	-1,59829766764904	4,27512537177236	9,41481154101309	0,00216760825267507	0,136815310463707	XM_038000764.1	syntaxin 11 (STX11), transcript variant X2, mRNA
XR-005237691.1	-2,14662651302983	4,28637143992637	9,40346602025	0,00218102837273057	0,137451547661533	XR_005237691.1	apolipoprotein B receptor (APOBR), transcript variant X7, misc_RNA
XM-040729295.1	-4,45505778782395	3,36566848022072	9,39760394472705	0,00218796710780706	0,137677997534532	XM_040729295.1	bystin like (Bysl), mRNA
XM-007990669.2	-1,98181891840273	3,63122773517908	9,3882640992359	0,00219914233853501	0,138169930775162	XM_007990669.2	FUS RNA binding protein (FUS), transcript variant X1, mRNA
XM-040728530.1	-4,45680481608734	3,036095344638	9,38158607862524	0,00220713964548991	0,138182786817083	XM_040728530.1	CAS1 domain containing 1 (Casd1), transcript variant X2, mRNA
XM-005086223.4	-1,40142375316234	5,25995983205824	9,38135671540398	0,00220738268319909	0,138182786817083	XM_005086223.4	translocase of inner mitochondrial membrane 50 (Timm50), transcript variant X1, mRNA
XM-007966729.2	-4,45680481608734	3,04033422582894	9,37841726599298	0,00221096903285146	0,138182786817083	XM_007966729.2	chromosome unknown C21orf91 homolog (CUNH21orf91), transcript variant X2, mRNA
XM-021236242.2	-4,45688811142411	3,03909661917663	9,37571342476886	0,00221419997963852	0,138182786817083	XM_021236242.2	mitochondrial ribosomal protein L52 (Mrpl52), transcript variant X5, mRNA
XM-040728475.1	1,73046121930276	9,94735526810941	9,37409057549807	0,00221613586614037	0,138182786817083	XM_040728475.1	ferritin heavy chain-like (LOC121132972), mRNA
XM-037988164.1	-2,17538307136687	3,20228704739589	9,36904474364983	0,00222226201671178	0,138355141866475	XM_037988164.1	eukaryotic translation initiation factor 3 subunit L-like (LOC103216769), mRNA
XM-038003545.1	-1,69350183320108	3,5079278763601	9,36406632266779	0,00222829086569402	0,138520927486263	XM_038003545.1	peroxisome proliferator activated receptor gamma (PPARG), transcript variant X11, mRNA
XM-040739204.1	-1,61664077530392	5,02745365043172	9,35347261514708	0,00224113413705572	0,13910919025981	XM_040739204.1	succinate-CoA ligase GDP-forming subunit beta (Suclg2), mRNA
XM-038001650.1	4,56445729688778	3,14019532153505	9,34367025244016	0,00225316836591399	0,139645538798883	XM_038001650.1	peptidyl-prolyl cis-trans isomerase A-like (LOC119625300), mRNA
XM-005066360.4	-4,44192005550673	3,28753873911742	9,33414161359954	0,00226486033298742	0,13994861331499	XM_005066360.4	HIVEP zinc finger 1 (Hivep1), transcript variant X3, mRNA
XM-007973677.2	-4,4567631702213	3,01628873259198	9,33282957875195	0,00226651156537241	0,13994861331499	XM_007973677.2	HIVEP zinc finger 1 (HIVEP1), transcript variant X1, mRNA
XM-040738157.1	4,57234841535228	4,42787610694955	9,32645147247053	0,0022743448930406	0,13994861331499	XM_040738157.1	coagulation factor V (F5), transcript variant X1, mRNA
XM-037998108.1	-1,97085700329935	3,51348521587468	9,3235194664807	0,00227801525034264	0,13994861331499	XM_037998108.1	major facilitator superfamily domain containing 14A (MFSD14A), mRNA
XM-013120559.3	-4,44140677213655	3,30015352408645	9,32313539817724	0,00227846258890101	0,13994861331499	XM_013120559.3	solute carrier family 50 member 1 (Slc50a1), transcript variant X4, mRNA
XM-040752403.1	-4,44140677213655	3,30015352408645	9,32313539817724	0,00227846258890101	0,13994861331499	XM_040752403.1	solute carrier family 50 member 1 (Slc50a1), transcript variant X3, mRNA
XM-040743458.1	-1,47162026490292	8,22309901560667	9,31616767242714	0,00228710946961197	0,140173672101121	XM_040743458.1	microsomal glutathione S-transferase 1 (Mgst1), transcript variant X2, mRNA
XM-005078010.4	-4,4407767789827	3,31680258040987	9,3147222484758	0,00228893902393394	0,140173672101121	XM_005078010.4	alpha-methylacyl-CoA racemase (Amacr), transcript variant X1, mRNA
XM-005063731.4	-2,36842096798648	3,20960791789015	9,30784247207022	0,00229752453847269	0,140490382365181	XM_005063731.4	COBW domain containing 1 (Cbwd1), transcript variant X1, mRNA
XM-005074664.4	4,56438797174759	3,08558533616016	9,29779149022372	0,00231014498520016	0,141052517174988	XM_005074664.4	APC down-regulated 1 (Apcdd1), mRNA
XM-005076517.4	-4,41378556096183	3,6749070494522	9,29250136753029	0,00231678397262271	0,141248312333841	XM_005076517.4	transcription termination factor 2 (Ttf2), mRNA
XM-005078642.4	-4,45672152555673	2,99129170094389	9,27129554485648	0,00234370224118594	0,142538657037617	XM_005078642.4	GINS complex subunit 3 (Gins3), transcript variant X1, mRNA
XM-007974674.2	4,56438797174759	3,06390299012847	9,26652273409661	0,0023498278652591	0,142538657037617	XM_007974674.2	APC down-regulated 1 (APCDD1), transcript variant X1, mRNA
XM-040730045.1	1,88975650462117	3,52643410382737	9,26227456468575	0,00235526690731167	0,142538657037617	XM_040730045.1	coiled-coil domain containing 153 (Ccdc153), transcript variant X1, mRNA
XM-005068539.4	4,5623783949123	3,8199586997004	9,26041123917265	0,0023576203685665	0,142538657037617	XM_005068539.4	glycine amidinotransferase (Gatm), mRNA
XM-040729023.1	4,56788227735415	3,48764969822394	9,25371453695569	0,00236625274424374	0,142538657037617	XM_040729023.1	CD180 molecule (Cd180), transcript variant X1, mRNA
XM-005085904.3	-2,04858984691145	4,1295628574073	9,2533586397504	0,002366690324284	0,142538657037617	XM_005085904.3	TSPY like 2 (Tspyl2), mRNA
XM-021232457.2	-4,42543526477857	3,33331539882417	9,24912899226675	0,00237217483417853	0,142538657037617	XM_021232457.2	siah E3 ubiquitin protein ligase 1 (Siah1), transcript variant X1, mRNA
XM-007979373.2	-2,36657374616115	3,21742034767811	9,24882496641993	0,0023725847464527	0,142538657037617	XM_007979373.2	zinc finger CCCH-type containing 12A (ZC3H12A), transcript variant X1, mRNA
XM-007979374.2	-2,36657374616115	3,21742034767811	9,24882496641993	0,0023725847464527	0,142538657037617	XM_007979374.2	zinc finger CCCH-type containing 12A (ZC3H12A), transcript variant X2, mRNA
XM-037997292.1	-2,36657374616115	3,21742034767811	9,24882496641993	0,0023725847464527	0,142538657037617	XM_037997292.1	zinc finger CCCH-type containing 12A (ZC3H12A), transcript variant X4, mRNA
XM-005080720.4	-2,07009994671302	3,38631332159396	9,24038483430286	0,00238349270674236	0,142630828330935	XM_005080720.4	procollagen-lysine,2-oxoglutarate 5-dioxygenase 2 (Plod2), transcript variant X1, mRNA
XM-021229074.2	1,81789386651106	10,0301055323013	9,24002635789706	0,00238394119251348	0,142630828330935	XM_021229074.2	myristoylated alanine rich protein kinase C substrate (Marcks), mRNA
XM-007973679.2	-4,4567631702213	2,96110011404139	9,23938988063238	0,00238482338863398	0,142630828330935	XM_007973679.2	HIVEP zinc finger 1 (HIVEP1), transcript variant X3, mRNA
XM-005080721.4	-2,0700932369283	3,38826837811564	9,2369369207212	0,00238798242461094	0,142630828330935	XM_005080721.4	procollagen-lysine,2-oxoglutarate 5-dioxygenase 2 (Plod2), transcript variant X2, mRNA
XM-005070173.4	4,56231320582267	3,79029490914986	9,23068762054348	0,0023961049839324	0,142908562904015	XM_005070173.4	CD7 molecule (Cd7), transcript variant X1, mRNA
XM-021234703.2	2,62099199088867	3,77188417033382	9,22426258618998	0,00240450299349709	0,14320189825092	XM_021234703.2	lysosomal associated membrane protein 2 (Lamp2), transcript variant X1, mRNA
XM-008000094.2	-1,8645234494439	3,39307623936622	9,21575640415211	0,00241571588438194	0,143661785823656	XM_008000094.2	glycine receptor beta (GLRB), transcript variant X1, mRNA
XM-013116676.3	-1,87202566180977	4,08903056037799	9,20850681585244	0,00242523428974075	0,144019721104908	XM_013116676.3	staufen double-stranded RNA binding protein 1 (Stau1), transcript variant X2, mRNA
XM-005072885.4	4,55740058027811	5,01013542775698	9,19353635405304	0,00244510472917546	0,144882177702627	XM_005072885.4	epithelial membrane protein 1 (Emp1), mRNA
XM-013123787.3	-1,5883022046541	7,55277103408214	9,19226219084547	0,00244679886043121	0,144882177702627	XM_013123787.3	Fc fragment of IgG receptor Ia (Fcgr1a), transcript variant X1, mRNA
XM-007979176.2	-1,33909206640253	5,69021707023193	9,18751337834458	0,00245318296216856	0,145051492014544	XM_007979176.2	calpastatin (CAST), transcript variant X11, mRNA
XM-013114106.3	-4,4567631702213	2,93162137171556	9,18214100373628	0,00246038080958299	0,145268366508994	XM_013114106.3	melanocyte inducing transcription factor (Mitf), transcript variant X1, mRNA
XM-005080545.4	4,56241412665693	3,25189482031449	9,17315762946928	0,0024724223045148	0,145471986537279	XM_005080545.4	monoamine oxidase A (Maoa), transcript variant X1, mRNA
XM-037982648.1	-2,1145435995028	3,12234864763126	9,16893270490126	0,00247815325016789	0,145471986537279	XM_037982648.1	sorting nexin 7 (SNX7), transcript variant X3, mRNA
XM-013126156.3	-1,55704266747903	10,0646638648142	9,16706515487134	0,00248063354111482	0,145471986537279	XM_013126156.3	immediate early response 2 (Ier2), mRNA
XM-038005002.1	4,57866905104579	3,67389559495137	9,1658487421495	0,00248232702962166	0,145471986537279	XM_038005002.1	ETS proto-oncogene 1, transcription factor (ETS1), transcript variant X4, mRNA
XM-037988929.1	3,07842012159511	3,30268672242324	9,16494890988524	0,00248354052274836	0,145471986537279	XM_037988929.1	60S acidic ribosomal protein P2-like (LOC103232182), mRNA
XM-040754773.1	-1,86441862207547	3,53783033334107	9,16381657563875	0,00248503891662107	0,145471986537279	XM_040754773.1	ATP23 metallopeptidase and ATP synthase assembly factor homolog (Atp23), transcript variant X1, mRNA
XM-007967486.2	1,52206817930836	6,34119689578369	9,14792758483888	0,00250669268255633	0,14653114199608	XM_007967486.2	solute carrier family 2 member 3 (SLC2A3), mRNA
XM-005075183.4	2,65055352517511	4,47722084595073	9,14272203180174	0,00251379039317656	0,146737611419	XM_005075183.4	carboxypeptidase E (Cpe), mRNA
XM-005064285.4	-2,18142652470822	3,26591982940666	9,13481667554438	0,00252466642140184	0,147163735467351	XM_005064285.4	phospholysine phosphohistidine inorganic pyrophosphate phosphatase (LOC101834406), transcript variant X1, mRNA
NM-001281882.1	4,55494088288735	3,33652699368749	9,12903021827826	0,00253263128021023	0,147419200954019	NM_001281882.1	metallothionein 2A (Mt2a), mRNA
XR-005237837.1	4,56441325638073	2,97358722936776	9,11596687623329	0,00255076348996321	0,148264929240757	XR_005237837.1	GTP-binding nuclear protein Ran-like (LOC103218749), misc_RNA
XM-007972584.2	-1,58406430640027	4,11836785602826	9,1057536579431	0,00256500589108646	0,148882492857378	XM_007972584.2	cyclin D3 (CCND3), transcript variant X2, mRNA
XM-007993374.2	4,56440679601798	2,96835579689668	9,10295687887962	0,0025689257978689	0,14890000473197	XM_007993374.2	metallothionein-1H-like (LOC103233040), mRNA
XM-038001564.1	1,44072086179757	5,50839340006829	9,08307742961003	0,00259692754526987	0,149913037420227	XM_038001564.1	fibronectin 1 (FN1), transcript variant X13, mRNA
XR-005242756.1	-1,94231036489469	3,41035781590293	9,08165368420339	0,00259894518193589	0,149913037420227	XR_005242756.1	serine and arginine rich splicing factor 10 (SRSF10), transcript variant X10, misc_RNA
XM-008016386.2	-4,45688811142411	2,89201468995468	9,07879405291851	0,00260301603730376	0,149913037420227	XM_008016386.2	RAR related orphan receptor A (RORA), transcript variant X1, mRNA
XM-040734898.1	-4,45672152555673	2,89499483472392	9,07509501520414	0,00260826026760825	0,149913037420227	XM_040734898.1	acyl-CoA thioesterase 7 (Acot7), transcript variant X1, mRNA
XM-040734899.1	-4,45672152555673	2,89499483472392	9,07509501520414	0,00260826026760825	0,149913037420227	XM_040734899.1	acyl-CoA thioesterase 7 (Acot7), transcript variant X2, mRNA
XM-040734901.1	-4,45672152555673	2,89499483472392	9,07509501520414	0,00260826026760825	0,149913037420227	XM_040734901.1	acyl-CoA thioesterase 7 (Acot7), transcript variant X4, mRNA
XM-007989882.2	-4,4567631702213	2,87961245129828	9,05966566875422	0,00263032171766909	0,150789737131595	XM_007989882.2	galectin 8 (LGALS8), transcript variant X3, mRNA
XM-005065635.4	-4,45680481608734	2,87880137253146	9,05787452977456	0,00263288429821094	0,150789737131595	XM_005065635.4	F2R like trypsin receptor 1 (F2rl1), mRNA
XM-040747146.1	-4,45692976089498	2,88403989760618	9,05674602827991	0,00263450589258662	0,150789737131595	XM_040747146.1	LIM and calponin homology domains 1 (Limch1), transcript variant X4, mRNA
XM-008000141.2	-4,45672152555673	2,87396066698467	9,0390414891487	0,00266008871859404	0,152042543105973	XM_008000141.2	Rap guanine nucleotide exchange factor 2 (RAPGEF2), transcript variant X14, mRNA
XM-005070849.4	-1,5195518317854	7,01782732792724	9,03253943521877	0,00266948436212905	0,152253051379139	XM_005070849.4	DNA damage inducible transcript 4 (Ddit4), mRNA
XM-005074551.4	-4,4567631702213	2,86770251596293	9,02972439298895	0,00267363892001144	0,152253051379139	XM_005074551.4	uridine-cytidine kinase 1 like 1 (Uckl1), transcript variant X4, mRNA
XM-038008787.1	-4,45672152555673	2,86917543758463	9,02635398196469	0,00267857043711265	0,152253051379139	XM_038008787.1	transcription factor 7 like 2 (TCF7L2), transcript variant X21, mRNA
XM-038009613.1	-4,45672152555673	2,86917543758463	9,02635398196469	0,00267857043711265	0,152253051379139	XM_038009613.1	TIA1 cytotoxic granule associated RNA binding protein like 1 (TIAL1), transcript variant X7, mRNA
XM-008017346.2	-1,57619502015112	4,14352304930367	9,01967708924472	0,00268833505734497	0,15259731395161	XM_008017346.2	ATPase phospholipid transporting 10A (putative) (ATP10A), transcript variant X1, mRNA
XM-040737953.1	-1,69252606536553	3,65674103647706	9,00986052864633	0,00270275899227324	0,152907953434076	XM_040737953.1	peroxisome proliferator activated receptor gamma (Pparg), transcript variant X8, mRNA
XM-007990042.2	-4,45684646315492	2,85724473399623	9,00588004338254	0,00270867003750496	0,152907953434076	XM_007990042.2	zinc finger protein 670 (ZNF670), transcript variant X1, mRNA
XM-007990043.2	-4,45684646315492	2,85724473399623	9,00588004338254	0,00270867003750496	0,152907953434076	XM_007990043.2	zinc finger protein 670 (ZNF670), transcript variant X2, mRNA
XM-037986120.1	-4,45684646315492	2,85724473399623	9,00588004338254	0,00270867003750496	0,152907953434076	XM_037986120.1	zinc finger protein 670 (ZNF670), transcript variant X3, mRNA
XM-038000957.1	-4,45680481608734	2,85370758045744	8,99796686643261	0,00272039538950889	0,153359495156794	XM_038000957.1	heterogeneous nuclear ribonucleoprotein A1-like (LOC119625196), mRNA
XM-005073266.4	-4,4567631702213	2,85272285655262	8,9936576734707	0,00272680686905502	0,153381729806543	XM_005073266.4	fyn related Src family tyrosine kinase (Frk), mRNA
XR-005880357.1	-4,45684646315492	2,85243403368728	8,99268933468736	0,00272824402153887	0,153381729806543	XR_005880357.1	uncharacterized LOC121143194 (LOC121143194), ncRNA
XM-040731366.1	-4,45680481608734	2,84735734743009	8,98097012885073	0,00274575025084	0,154155334342181	XM_040731366.1	ArfGAP with FG repeats 2 (Agfg2), transcript variant X1, mRNA
XM-008021686.2	-4,45672152555673	2,85101526508088	8,97485654589829	0,00275493515641631	0,154301785815422	XM_008021686.2	zinc finger MYM-type containing 5 (ZMYM5), transcript variant X4, mRNA
XM-013123925.3	1,52449046698167	6,20019206688508	8,97420291854374	0,00275585771570324	0,154301785815422	XM_013123925.3	amyloid beta precursor like protein 2 (Aplp2), transcript variant X3, mRNA
XM-005087807.4	-1,64100246103017	4,0238255286103	8,96483239258113	0,00276999409713935	0,154725947817181	XM_005087807.4	ERCC excision repair 4, endonuclease catalytic subunit (Ercc4), mRNA
XM-038001563.1	1,47951541753944	4,70208043858661	8,96422959463607	0,00277095287199627	0,154725947817181	XM_038001563.1	fibronectin 1 (FN1), transcript variant X12, mRNA
XM-007989514.2	-1,32414254354045	7,10886802107738	8,95396003988031	0,00278653553385635	0,154814445907054	XM_007989514.2	aldolase, fructose-bisphosphate A (ALDOA), transcript variant X1, mRNA
XM-005080647.4	-1,35779927286758	7,28226001951118	8,93690191766837	0,00281256863812958	0,154814445907054	XM_005080647.4	aldehyde dehydrogenase 2 family member (Aldh2), mRNA
XM-013114844.3	-4,45688811142411	2,83049227904262	8,93544547174967	0,00281486844697885	0,154814445907054	XM_013114844.3	pleckstrin homology domain containing A1 (Plekha1), transcript variant X9, mRNA
XM-005067387.4	1,88324182193733	4,82386019765465	8,93210369626328	0,0028199492277615	0,154814445907054	XM_005067387.4	refilin B (Rflnb), mRNA
XM-008009816.2	-3,08134488822619	3,05354942159201	8,92339481688531	0,00283344300850265	0,154814445907054	XM_008009816.2	SMG6 nonsense mediated mRNA decay factor (SMG6), transcript variant X2, mRNA
XM-008006880.2	-1,35240295098884	5,48608489137481	8,91428440723136	0,00284757908028649	0,154814445907054	XM_008006880.2	TNF alpha induced protein 3 (TNFAIP3), transcript variant X3, mRNA
XM-040728186.1	-4,4567631702213	2,82210282886699	8,91376566519544	0,00284840049086002	0,154814445907054	XM_040728186.1	ER membrane associated RNA degradation (Ermard), transcript variant X1, mRNA
NM-001281839.1	-4,4567631702213	2,81986277182881	8,90960189406749	0,00285488688907348	0,154814445907054	NM_001281839.1	melanocyte inducing transcription factor (Mitf), mRNA
XM-005084120.4	-4,4567631702213	2,81986277182881	8,90960189406749	0,00285488688907348	0,154814445907054	XM_005084120.4	transmembrane protein 190 (Tmem190), mRNA
XM-007984952.2	-4,4567631702213	2,81986277182881	8,90960189406749	0,00285488688907348	0,154814445907054	XM_007984952.2	melanocyte inducing transcription factor (MITF), transcript variant X4, mRNA
XM-007984955.2	-4,4567631702213	2,81986277182881	8,90960189406749	0,00285488688907348	0,154814445907054	XM_007984955.2	melanocyte inducing transcription factor (MITF), transcript variant X9, mRNA
XM-007984956.2	-4,4567631702213	2,81986277182881	8,90960189406749	0,00285488688907348	0,154814445907054	XM_007984956.2	melanocyte inducing transcription factor (MITF), transcript variant X10, mRNA
XM-038003658.1	-4,4567631702213	2,81986277182881	8,90960189406749	0,00285488688907348	0,154814445907054	XM_038003658.1	melanocyte inducing transcription factor (MITF), transcript variant X5, mRNA
XM-038003659.1	-4,4567631702213	2,81986277182881	8,90960189406749	0,00285488688907348	0,154814445907054	XM_038003659.1	melanocyte inducing transcription factor (MITF), transcript variant X6, mRNA
XM-038003660.1	-4,4567631702213	2,81986277182881	8,90960189406749	0,00285488688907348	0,154814445907054	XM_038003660.1	melanocyte inducing transcription factor (MITF), transcript variant X11, mRNA
XM-038003662.1	-4,4567631702213	2,81986277182881	8,90960189406749	0,00285488688907348	0,154814445907054	XM_038003662.1	melanocyte inducing transcription factor (MITF), transcript variant X14, mRNA
XM-038001872.1	2,59309012525015	3,91631652880601	8,9079368686329	0,00285747050914933	0,154814445907054	XM_038001872.1	histone H3.3A (LOC119625328), mRNA
XM-040729445.1	-4,4567631702213	2,8170780388765	8,8990452494318	0,00287140438277678	0,154814445907054	XM_040729445.1	dystonin (Dst), transcript variant X1, mRNA
XM-005075884.4	-4,45672152555673	2,82112248675947	8,89871150523376	0,00287192318939879	0,154814445907054	XM_005075884.4	homeobox B6 (Hoxb6), mRNA
XM-008013001.2	-4,45672152555673	2,82112248675947	8,89871150523376	0,00287192318939879	0,154814445907054	XM_008013001.2	homeobox B6 (HOXB6), transcript variant X1, mRNA
XM-008013003.2	-4,45672152555673	2,82112248675947	8,89871150523376	0,00287192318939879	0,154814445907054	XM_008013003.2	homeobox B6 (HOXB6), transcript variant X3, mRNA
XM-040728999.1	-4,45672152555673	2,82069241431999	8,89822432222515	0,00287268771999699	0,154814445907054	XM_040728999.1	coiled-coil domain containing 125 (Ccdc125), transcript variant X1, mRNA
XM-040729007.1	-4,45672152555673	2,82069241431999	8,89822432222515	0,00287268771999699	0,154814445907054	XM_040729007.1	coiled-coil domain containing 125 (Ccdc125), transcript variant X9, mRNA
XM-005063444.4	-4,45672152555673	2,81856582986969	8,89497839722979	0,00287778679388396	0,154814445907054	XM_005063444.4	transcription factor 7 like 2 (Tcf7l2), transcript variant X41, mRNA
XM-007966234.2	-2,17510321728912	3,40740500307079	8,89491525371914	0,00287787162828703	0,154814445907054	XM_007966234.2	mitochondrial ribosomal protein L39 (MRPL39), transcript variant X2, mRNA
XM-037982821.1	-2,17510321728912	3,40740500307079	8,89491525371914	0,00287787162828703	0,154814445907054	XM_037982821.1	mitochondrial ribosomal protein L39 (MRPL39), transcript variant X1, mRNA
XM-037982822.1	-2,17510321728912	3,40740500307079	8,89491525371914	0,00287787162828703	0,154814445907054	XM_037982822.1	mitochondrial ribosomal protein L39 (MRPL39), transcript variant X3, mRNA
XM-037982823.1	-2,17510321728912	3,40740500307079	8,89491525371914	0,00287787162828703	0,154814445907054	XM_037982823.1	mitochondrial ribosomal protein L39 (MRPL39), transcript variant X4, mRNA
XM-005063266.4	1,6656850825654	6,14557257038256	8,89204729972873	0,00288233668990221	0,154852221670425	XM_005063266.4	membrane-spanning 4-domains subfamily A member 4A (LOC101825174), transcript variant X1, mRNA
XM-037986407.1	4,56437611758762	2,86705687676793	8,87195795574033	0,00291421972078945	0,15628818280091	XM_037986407.1	ATPase inhibitor, mitochondrial-like (LOC103231709), mRNA
NM-001281632.1	-2,28833706285281	3,12638155007304	8,86877609872948	0,0029192623458703	0,15628818280091	NM_001281632.1	homeodomain interacting protein kinase 2 (Hipk2), mRNA
XR-005880315.1	-3,08126161136119	3,03014065363456	8,86802673175047	0,00292045810934561	0,15628818280091	XR_005880315.1	TSC22 domain family member 2 (Tsc22d2), transcript variant X4, misc_RNA
XM-040741663.1	-2,09995770299193	4,0406908106241	8,8647058425072	0,0029257244606277	0,156366673673002	XM_040741663.1	SEH1 like nucleoporin (Seh1l), transcript variant X1, mRNA
XM-005084269.4	-1,45621369196526	5,69247325206573	8,85890285403243	0,00293501819381791	0,156659927017106	XM_005084269.4	endosulfine alpha (Ensa), mRNA
XM-008000734.2	-4,45684646315492	2,80099811445307	8,85602635182587	0,00293971410248276	0,156707324429369	XM_008000734.2	aspartate beta-hydroxylase (ASPH), transcript variant X8, mRNA
XM-040756921.1	-4,45680481608734	2,79744080155435	8,84713846953007	0,00295402971492646	0,157063546328642	XM_040756921.1	phosphatidylinositol 3-kinase regulatory subunit gamma (LOC101831400), transcript variant X2, mRNA
XM-008018544.2	-4,45680481608734	2,79744080155435	8,84713846953007	0,00295402971492646	0,157063546328642	XM_008018544.2	ArfGAP with FG repeats 2 (AGFG2), transcript variant X1, mRNA
XM-040752561.1	2,1205901353339	5,39912437299642	8,8443981052854	0,00295837960091499	0,157091865440587	XM_040752561.1	protein tyrosine phosphatase receptor type E (Ptpre), transcript variant X3, mRNA
XM-040739089.1	-1,36559804037932	5,30187195929329	8,84102474445634	0,00296383978073015	0,15710304661127	XM_040739089.1	EMAP like 4 (Eml4), transcript variant X3, mRNA
XM-007981880.2	-4,4567631702213	2,79388836241933	8,83489864432786	0,00297386030933782	0,15710304661127	XM_007981880.2	coiled-coil domain containing 126 (CCDC126), transcript variant X2, mRNA
XM-008007264.2	-4,4567631702213	2,79388836241933	8,83489864432786	0,00297386030933782	0,15710304661127	XM_008007264.2	fyn related Src family tyrosine kinase (FRK), transcript variant X4, mRNA
XM-008007266.2	-4,4567631702213	2,79388836241933	8,83489864432786	0,00297386030933782	0,15710304661127	XM_008007266.2	fyn related Src family tyrosine kinase (FRK), transcript variant X5, mRNA
XM-040730063.1	2,42809810777745	6,14045068793352	8,8299490666994	0,00298186860026256	0,157324151931545	XM_040730063.1	interferon stimulated exonuclease gene 20 (Isg20), transcript variant X6, mRNA
XM-013124485.3	1,5098454415994	5,71229908807871	8,81884449520792	0,00300004634733901	0,158029133290508	XM_013124485.3	glyceraldehyde-3-phosphate dehydrogenase (LOC106022412), mRNA
XR-005239414.1	-1,51024472022172	4,58416959788358	8,81709906766802	0,00300291065616546	0,158029133290508	XR_005239414.1	patr class I histocompatibility antigen, B-2 alpha chain-like (LOC103221779), transcript variant X1, misc_RNA
XM-037983473.1	-2,28659644757854	3,13051732388401	8,8114219700483	0,00301224621218727	0,158317967267105	XM_037983473.1	FERM domain containing 4A (FRMD4A), transcript variant X10, mRNA
XM-040737947.1	-1,69191297362542	3,77589542512756	8,78839669453611	0,00305039302764999	0,160118398299592	XM_040737947.1	peroxisome proliferator activated receptor gamma (Pparg), transcript variant X2, mRNA
XM-040748959.1	-1,84065939262248	3,54682580774909	8,74949218392906	0,00311602169679801	0,163354956545642	XM_040748959.1	cholinergic receptor nicotinic beta 1 subunit (Chrnb1), transcript variant X1, mRNA
XM-040739411.1	-2,15510248060717	3,38430046163331	8,7418188671122	0,00312910511240162	0,163832140827816	XM_040739411.1	CD4 molecule (Cd4), transcript variant X2, mRNA
XM-008001230.2	-1,36390177331568	8,32391031608924	8,73408825425371	0,00314239374058784	0,16431884321018	XM_008001230.2	poly(A) binding protein cytoplasmic 1 (PABPC1), transcript variant X1, mRNA
XM-021236005.2	-2,43652537355701	6,29907224720161	8,72771202426049	0,00315332554240604	0,164681225947507	XM_021236005.2	supervillin (Svil), transcript variant X3, mRNA
XM-007999964.2	1,75195032541064	3,82991628062346	8,7206895358712	0,00316551726654191	0,165108405665398	XM_007999964.2	multifunctional methyltransferase subunit TRM112-like protein (LOC103236366), mRNA
XM-037991883.1	-1,33201908144947	4,88139432188096	8,71579553316012	0,00317400641004149	0,165341627585364	XM_037991883.1	solute carrier family 1 member 5 (SLC1A5), transcript variant X2, mRNA
XM-040728203.1	-3,08126858270687	2,9411103724365	8,7118210519109	0,00318091757844876	0,165459322933154	XM_040728203.1	vanin 1 (Vnn1), transcript variant X1, mRNA
XM-007983129.2	-2,14271006914027	3,30552814356141	8,70987509832122	0,00318430694634796	0,165459322933154	XM_007983129.2	thromboxane A synthase 1 (TBXAS1), transcript variant X1, mRNA
XM-037991616.1	-1,70055459425871	3,56380314585647	8,70411365873905	0,00319436348722482	0,165772560642829	XM_037991616.1	serine peptidase inhibitor, Kunitz type 2 (SPINT2), transcript variant X3, mRNA
XR-494663.2	-2,56185365840225	3,13051413863653	8,69189896907973	0,00321579104930658	0,166505320563203	XR_494663.2	uncharacterized LOC103226123 (LOC103226123), transcript variant X2, ncRNA
XM-005073690.4	-3,08135185957188	2,92421612379743	8,69145339144793	0,00321657545859952	0,166505320563203	XM_005073690.4	lebercilin LCA5 (Lca5), transcript variant X2, mRNA
XM-000000020.1	3,13740380286459	6,85886678643824	8,67789859506409	0,00324047928827812	0,167531965013203	XM_000000020.1	CD3b molecule (Cd3b), mRNA
XM-040756490.1	-2,56435739677651	3,03462225127931	8,63252465035837	0,00332204882975397	0,171533595346129	XM_040756490.1	mitochondrial trans-2-enoyl-CoA reductase (Mecr), transcript variant X3, mRNA
XM-005077490.4	-3,08095582697386	3,74912464091109	8,62055446508369	0,00334384708805529	0,172255233013424	XM_005077490.4	E74 like ETS transcription factor 2 (Elf2), transcript variant X7, mRNA
XM-037990657.1	-3,08130324919331	2,8925589501781	8,62029217688272	0,00334439606292921	0,172255233013424	XM_037990657.1	sphingomyelin synthase 2 (SGMS2), transcript variant X4, mRNA
XM-007985806.2	2,27261409014958	3,67147907438515	8,61311807509079	0,00335754806388138	0,172716469341138	XM_007985806.2	cell surface glycoprotein CD200 receptor 1 (LOC103228312), transcript variant X1, mRNA
XM-005082704.4	-2,09721680209323	3,17768479851358	8,58985029575477	0,00340058739031169	0,174712075996875	XM_005082704.4	methionine sulfoxide reductase B2 (Msrb2), mRNA
XM-037986416.1	-2,56446785196006	2,99732278610538	8,58402673526705	0,00341148708599131	0,174835526836613	XM_037986416.1	zinc finger protein X-linked (ZFX), transcript variant X2, mRNA
XM-037986425.1	-2,56446785196006	2,99732278610538	8,58402673526705	0,00341148708599131	0,174835526836613	XM_037986425.1	zinc finger protein X-linked (ZFX), transcript variant X10, mRNA
XM-038001553.1	-2,56444066693498	2,99207157718848	8,57608379138922	0,00342636689613353	0,175175618450237	XM_038001553.1	peroxisomal trans-2-enoyl-CoA reductase (PECR), transcript variant X2, mRNA
XR-005240403.1	2,55999679878823	3,81629043921358	8,57499150789968	0,00342841826756814	0,175175618450237	XR_005240403.1	multifunctional protein ADE2-like (LOC103219171), misc_RNA
XM-005086891.4	-1,41843762061431	9,35478323799473	8,57367456952074	0,0034308932148541	0,175175618450237	XM_005086891.4	RLA class II histocompatibility antigen, DP alpha-1 chain (LOC101822444), transcript variant X1, mRNA
XM-040735426.1	-1,80761566215347	4,00305467867059	8,56862796310801	0,0034403406181338	0,175440319031054	XM_040735426.1	URI1 prefoldin like chaperone (Uri1), transcript variant X1, mRNA
XM-005087092.4	-1,40341819664626	4,2649798684547	8,55185209450528	0,00347215937350168	0,176817159727903	XM_005087092.4	transmembrane protein 38A (Tmem38a), mRNA
XM-005083263.4	2,51992799818909	3,36469978700436	8,54985873413702	0,00347593327873725	0,176817159727903	XM_005083263.4	megakaryocyte-associated tyrosine kinase (Matk), transcript variant X1, mRNA
XM-005066007.4	-2,56443369578261	2,96984476463314	8,53323830809493	0,00350779328883176	0,178217552117646	XM_005066007.4	prolyl 3-hydroxylase 3 (P3h3), mRNA
XM-005078235.4	-3,06205268244361	3,34380722662272	8,52324296975408	0,00352700676443323	0,178972761253663	XM_005078235.4	transcription factor B2, mitochondrial (Tfb2m), mRNA
XM-040753534.1	-1,78264642394383	4,30553158231694	8,51062308764874	0,00355148374999614	0,179897354716006	XM_040753534.1	NOP58 ribonucleoprotein (Nop58), transcript variant X2, mRNA
XM-040740679.1	1,87117666764192	4,37003397244456	8,50936891304933	0,00355397053396139	0,179897354716006	XM_040740679.1	granzyme F-like (LOC121137857), transcript variant X1, mRNA
XM-040758224.1	-1,47321680488487	4,17863380229285	8,50040385404823	0,00357146193719895	0,180560654915907	XM_040758224.1	phosphatase and actin regulator 2 (Phactr2), transcript variant X3, mRNA
XM-007963314.2	-1,51887644810988	4,1478329126644	8,49698856061261	0,00357818979057544	0,180678827547915	XM_007963314.2	jumonji domain containing 1C (JMJD1C), transcript variant X2, mRNA
XM-005084443.4	1,47904758567708	6,22642808961497	8,48241768899739	0,00360684120964229	0,181902372917168	XM_005084443.4	amyloid beta precursor like protein 2 (Aplp2), transcript variant X1, mRNA
XM-021224459.2	-1,47262726884182	4,20150146426594	8,4590565446611	0,00365337748909152	0,184023799031314	XM_021224459.2	phosphatase and actin regulator 2 (Phactr2), transcript variant X7, mRNA
XM-005086281.4	4,99882177810579	11,724313069964	8,40462367237468	0,00376412391580358	0,18937040526536	XM_005086281.4	peptidoglycan recognition protein 1 (Pglyrp1), mRNA
XM-007967473.2	-2,28300364902561	3,21243840409912	8,35275036587198	0,0038729107057271	0,194605487512561	XM_007967473.2	CD163 molecule (CD163), transcript variant X2, mRNA
XM-040731722.1	-2,550163773724	3,19195548932778	8,34955999053617	0,00387965557278659	0,194706665593764	XM_040731722.1	malignant fibrous histiocytoma amplified sequence 1 (Mfhas1), transcript variant X1, mRNA
XM-005069522.4	-2,1854789584607	4,91658823532362	8,34118148635276	0,00389753617679781	0,195365781100804	XM_005069522.4	protein phosphatase 2 scaffold subunit Abeta (Ppp2r1b), transcript variant X9, mRNA
XM-013113180.3	4,39837780752917	4,63092482984182	8,35581451509997	0,00393597120977436	0,196936213974769	XM_013113180.3	secreted and transmembrane protein 1A (LOC101836439), transcript variant X2, mRNA
XM-037993495.1	-2,56904471379363	3,25740994758205	8,32220144226773	0,00393843715163499	0,196936213974769	XM_037993495.1	cytohesin 1 (CYTH1), transcript variant X3, mRNA
XM-007962555.2	-1,99046150319878	3,53658988830037	8,30083583564882	0,00398493533189611	0,198778234804268	XM_007962555.2	signal-regulatory protein beta-1 (LOC103215816), transcript variant X2, mRNA
XM-037995802.1	-1,99046150319878	3,53658988830037	8,30083583564882	0,00398493533189611	0,198778234804268	XM_037995802.1	signal-regulatory protein beta-1 (LOC119623156), transcript variant X1, mRNA
XM-040739124.1	-1,48083856047128	4,33398509618285	8,28131092816621	0,00402785719043406	0,200676037479337	XM_040739124.1	monoglyceride lipase (Mgll), transcript variant X2, mRNA
XM-038001568.1	1,41373802925598	4,68782793562749	8,27590044459133	0,00403990978967073	0,201033140960483	XM_038001568.1	fibronectin 1 (FN1), transcript variant X23, mRNA
XM-007988696.2	-1,324570189508	4,91882397685142	8,25156133502734	0,00409431436022734	0,203494346457048	XM_007988696.2	regulator of hemoglobinization and erythroid cell expansion (RHEX), mRNA
XM-040739123.1	-1,48063738534363	4,38057712505485	8,23458705017552	0,0041326376052289	0,20515130924968	XM_040739123.1	monoglyceride lipase (Mgll), transcript variant X1, mRNA
XM-013114019.2	-1,31515305114019	8,01202641705549	8,22525653353848	0,00415389193728202	0,205957969752972	XM_013114019.2	regulator of cell cycle (Rgcc), mRNA
XM-005065868.4	-1,52082152633557	5,11624385995582	8,20666429861895	0,00419657636670626	0,207638922266097	XM_005065868.4	syntaxin 11 (Stx11), mRNA
XM-005064231.4	1,93992310504443	4,82683733432103	8,2060971077684	0,004197885532656	0,207638922266097	XM_005064231.4	Bet1 golgi vesicular membrane trafficking protein like (Bet1l), transcript variant X2, mRNA
XM-040728283.1	-1,64741533312032	3,77223582785823	8,19271406150516	0,00422895744742452	0,208924712885788	XM_040728283.1	non-histone chromosomal protein HMG-17-like (LOC121132846), mRNA
XM-005064732.4	-1,25430868915234	5,01835704625805	8,17691138104925	0,00426586399579038	0,210411062273567	XM_005064732.4	GTP cyclohydrolase I feedback regulator (Gchfr), mRNA
XM-008003368.2	4,38043508414273	3,11078762332933	8,1754686481289	0,00426926923914244	0,210411062273567	XM_008003368.2	insulin like growth factor binding protein 6 (IGFBP6), transcript variant X1, mRNA
XR-005235140.1	4,38092528065955	3,16005156277194	8,1566422639556	0,00431371682769388	0,212347354796754	XR_005235140.1	phosphofructokinase, platelet (LOC103237780), transcript variant X2, misc_RNA
XM-037987031.1	1,47663178750389	4,10742480862293	8,14322069937506	0,0043456853928619	0,213208960474042	XM_037987031.1	transmembrane protein 141 (TMEM141), transcript variant X3, mRNA
XM-005085960.4	1,67563278338406	7,65164944545969	8,14257928147893	0,00434715772637095	0,213208960474042	XM_005085960.4	lymphocyte antigen 6 family member E (Ly6e), transcript variant X1, mRNA
XM-007995592.2	-1,957898864429	3,32034969870894	8,13628413123508	0,00436230517141261	0,213208960474042	XM_007995592.2	CD151 molecule (Raph blood group) (CD151), transcript variant X1, mRNA
XM-007995669.2	-1,957898864429	3,32034969870894	8,13628413123508	0,00436230517141261	0,213208960474042	XM_007995669.2	CD151 molecule (Raph blood group) (CD151), transcript variant X2, mRNA
XM-007995993.2	-1,957898864429	3,32034969870894	8,13628413123508	0,00436230517141261	0,213208960474042	XM_007995993.2	CD151 molecule (Raph blood group) (CD151), transcript variant X5, mRNA
XM-007996048.2	-1,957898864429	3,32034969870894	8,13628413123508	0,00436230517141261	0,213208960474042	XM_007996048.2	CD151 molecule (Raph blood group) (CD151), transcript variant X6, mRNA
XR-497115.2	4,38256479856014	3,46051441307597	8,13304277163677	0,00437009975199018	0,213336554084996	XR_497115.2	TLR adapter interacting with SLC15A4 on the lysosome-like (LOC103232265), transcript variant X2, misc_RNA
XM-007973477.2	4,38042870711267	3,08581508151214	8,12928244972847	0,0043791528410823	0,213525209560497	XM_007973477.2	60S ribosomal protein L36a-like (LOC119618127), mRNA
XM-005072920.4	-1,26836786573289	6,11592536210491	8,12562337901913	0,00438791215671683	0,213699111225287	XM_005072920.4	lactate dehydrogenase B (Ldhb), mRNA
XM-007989336.2	1,73773996344501	4,07104695262749	8,1115537863095	0,00442208691476668	0,214962990608375	XM_007989336.2	sterol O-acyltransferase 1 (SOAT1), transcript variant X2, mRNA
XM-008008237.2	4,38044642911139	3,0682229364033	8,11064306131049	0,00442431057384136	0,214962990608375	XM_008008237.2	interleukin 1 receptor type 2 (IL1R2), transcript variant X2, mRNA
XM-040755569.1	4,38215792702089	3,34003692912461	8,10012619174375	0,0044499737710575	0,215797253942305	XM_040755569.1	phosphofructokinase, platelet (LOC101840180), transcript variant X1, mRNA
XM-005064327.4	-1,94849448932473	5,05798750945854	8,09692440378538	0,00445778064307021	0,215797253942305	XM_005064327.4	FUS RNA binding protein (Fus), transcript variant X1, mRNA
XM-007999004.2	4,37972863664163	3,25907849903927	8,09486211809346	0,00446291381116529	0,215797253942305	XM_007999004.2	ANTXR cell adhesion molecule 2 (ANTXR2), transcript variant X1, mRNA
XM-037996579.1	4,38044583598757	3,04857398583676	8,09452053171601	0,00446375318072105	0,215797253942305	XM_037996579.1	chemerin chemokine-like receptor 1 (CMKLR1), transcript variant X1, mRNA
XM-005072331.4	-2,31848474390722	4,466004101604	8,09288711903381	0,00446770005488892	0,215797253942305	XM_005072331.4	MAD2L1 binding protein (LOC101840647), mRNA
XM-007983800.2	-2,09585476626974	3,42184866873399	8,08043283081245	0,00449850457889132	0,217030432514788	XM_007983800.2	natural killer cell triggering receptor (NKTR), transcript variant X2, mRNA
XM-007964199.2	-1,25539243026959	5,28979920955696	8,06676690548824	0,00453248512738624	0,218023351614968	XM_007964199.2	shootin 1 (SHTN1), transcript variant X1, mRNA
NM-001319637.1	-1,32566578944142	6,82627121350929	8,06520310797561	0,00453632681559166	0,218023351614968	NM_001319637.1	hydroxycarboxylic acid receptor 2 (Hcar2), mRNA
XM-007985641.2	-2,01690942748288	3,12277671846189	8,06269560802764	0,00454265894749415	0,218023351614968	XM_007985641.2	golgin B1 (GOLGB1), transcript variant X6, mRNA
XM-037982832.1	-2,27823403597674	3,35010546868423	8,06192208014713	0,00454459455534534	0,218023351614968	XM_037982832.1	putative ankyrin repeat domain-containing protein 20A2 (LOC119618584), mRNA
XM-005073514.4	-1,25105944451098	5,5834090221253	8,06075960644506	0,00454747958709825	0,218023351614968	XM_005073514.4	calcium and integrin binding family member 4 (Cib4), mRNA
XM-037987828.1	-1,43006694360054	10,2142618540372	8,05941550045834	0,00455087257398628	0,218023351614968	XM_037987828.1	ubiquitin B (UBB), mRNA
XM-007988497.2	-2,01699268638339	3,10847073845524	8,05061732367465	0,00457297864829041	0,218574815680729	XM_007988497.2	basic leucine zipper ATF-like transcription factor 3 (BATF3), transcript variant X1, mRNA
XM-040747168.1	-4,2129896908847	3,9303508176087	8,05203010469607	0,00458893981195948	0,218574815680729	XM_040747168.1	ATPase phospholipid transporting 10D (putative) (Atp10d), transcript variant X2, mRNA
XM-005070112.4	-4,21272462974424	3,861587773438	8,05116028597865	0,0045889398119595	0,218574815680729	XM_005070112.4	G-patch domain containing 8 (Gpatch8), transcript variant X1, mRNA
XM-040736982.1	-4,21744641655878	7,07230165458362	8,11265521289831	0,00458893981195952	0,218574815680729	XM_040736982.1	complement C3b/C4b receptor 1 like (Cr1l), transcript variant X1, mRNA
XM-005076947.4	-4,2345704622875	3,74053454746052	8,09495681897022	0,00458893982815711	0,218574815680729	XM_005076947.4	RAD51 paralog D (Rad51d), transcript variant X2, mRNA
XM-005070277.4	4,38043886578904	3,00427747834651	8,03467456106683	0,0046132895395372	0,219480583145173	XM_005070277.4	transmembrane protein 37 (Tmem37), mRNA
XM-005068650.4	-2,53710845655774	3,3248876965258	8,03219630592355	0,00461957938130824	0,219526039583116	XM_005068650.4	mitochondrial antiviral signaling protein (Mavs), transcript variant X2, mRNA
XM-038009352.1	4,38045063697171	2,99653719157382	8,02925121482617	0,00462712561070265	0,219631026824967	XM_038009352.1	ectonucleoside triphosphate diphosphohydrolase 1 (ENTPD1), transcript variant X2, mRNA
XM-021226227.2	-1,25550791759241	6,36795898941901	8,01678716423907	0,00465893920605859	0,220886319293697	XM_021226227.2	reticulon 3 (Rtn3), transcript variant X2, mRNA
XM-005084122.4	-2,01556053278482	3,12910691525384	8,00877092614831	0,00467962818790814	0,221611897372823	XM_005084122.4	cytochrome c oxidase subunit 6B2 (LOC101828586), transcript variant X3, mRNA
NM-001345937.1	-2,08565165500925	3,39182924182384	8,00060575865747	0,00470073163280598	0,222355412511338	NM_001345937.1	apolipoprotein B mRNA editing enzyme catalytic subunit 3H (APOBEC3H), mRNA
XM-007994811.2	-1,27644219077184	4,92091161635629	7,98545943050002	0,00474013554506119	0,223961880695641	XM_007994811.2	phospholipase A and acyltransferase 3 (PLAAT3), transcript variant X3, mRNA
XM-008015766.2	-1,40291210998237	3,9471730318681	7,98263617353071	0,00474751752321526	0,224053427331282	XM_008015766.2	electron transfer flavoprotein subunit alpha (ETFA), transcript variant X2, mRNA
XM-040742438.1	4,38043945891	2,97886931287713	7,9730857643998	0,00477258251670403	0,224978337124766	XM_040742438.1	amnion associated transmembrane protein (Amn), mRNA
XM-007988617.2	-1,62367015064704	3,41125603420833	7,96930475304417	0,00478253382786025	0,225019443916856	XM_007988617.2	CD46 molecule (CD46), transcript variant X6, mRNA
XM-007988335.2	4,38044264744526	2,96773255311262	7,96860322734765	0,00478439028569603	0,225019443916856	XM_007988335.2	cornichon family AMPA receptor auxiliary protein 4 (CNIH4), transcript variant X2, mRNA
XM-040728448.1	-2,2640583484075	3,4734042622868	7,95622882794993	0,00481706912231338	0,225782284271711	XM_040728448.1	homeodomain interacting protein kinase 2 (Hipk2), transcript variant X1, mRNA
XM-040728449.1	-2,2640583484075	3,4734042622868	7,95622882794993	0,00481706912231338	0,225782284271711	XM_040728449.1	homeodomain interacting protein kinase 2 (Hipk2), transcript variant X2, mRNA
XM-040728450.1	-2,2640583484075	3,4734042622868	7,95622882794993	0,00481706912231338	0,225782284271711	XM_040728450.1	homeodomain interacting protein kinase 2 (Hipk2), transcript variant X3, mRNA
NM-001281587.1	-1,30388625048912	5,82251673725096	7,94663101881322	0,00484262850175449	0,226722059991698	NM_001281587.1	arachidonate 5-lipoxygenase (Alox5), mRNA
XM-040749135.1	-4,19052777845889	3,708022106073	7,9443359559503	0,0048487805389019	0,22675211990617	XM_040749135.1	SMG6 nonsense mediated mRNA decay factor (Smg6), transcript variant X1, mRNA
XR-005878663.1	-4,23630040171831	3,2729915999002	7,94194108061144	0,00485518799091936	0,226794042440754	XR_005878663.1	small nucleolar RNA U3 (LOC121141709), ncRNA
XM-005088308.4	-2,1743164808434	6,35522363472588	7,92592975844714	0,0048982284970406	0,227956305871088	XM_005088308.4	microtubule associated protein 1 light chain 3 alpha (Map1lc3a), mRNA
XM-005071425.4	-1,88178172837494	3,97911656681551	7,92474157438166	0,00490143942932437	0,227956305871088	XM_005071425.4	UDP-N-acetylglucosamine pyrophosphorylase 1 (Uap1), transcript variant X1, mRNA
XM-005071426.4	-1,88178172837494	3,97911656681551	7,92474157438166	0,00490143942932437	0,227956305871088	XM_005071426.4	UDP-N-acetylglucosamine pyrophosphorylase 1 (Uap1), transcript variant X2, mRNA
XM-040746221.1	-4,2065212248021	3,12779680179594	7,92265627629204	0,00490713296304388	0,227956305871088	XM_040746221.1	GA binding protein transcription factor subunit beta 1 (Gabpb1), transcript variant X1, mRNA
XM-005079350.4	-1,55099721438978	5,58178684568431	7,92240285368844	0,00490776582513507	0,227956305871088	XM_005079350.4	dehydrogenase/reductase 3 (Dhrs3), transcript variant X1, mRNA
XM-040746228.1	-4,20682322540204	3,10595885402187	7,90043821103462	0,00496764281600605	0,230477344765611	XM_040746228.1	GA binding protein transcription factor subunit beta 1 (Gabpb1), transcript variant X8, mRNA
XM-040737592.1	-4,20678157845934	3,10232382329416	7,88902135911024	0,00499901123332654	0,231671519465188	XM_040737592.1	angel homolog 2 (Angel2), transcript variant X2, mRNA
XM-008005767.2	-1,53962729558249	4,11120364244921	7,88000384465592	0,00502397975084165	0,232566747678725	XM_008005767.2	solute carrier family 2 member 6 (SLC2A6), transcript variant X2, mRNA
XM-037986529.1	4,38046237193514	2,92671740904759	7,8734576629481	0,00504216719908243	0,23314641207173	XM_037986529.1	cAMP responsive element modulator (CREM), transcript variant X36, mRNA
XM-007994802.2	2,43027661312332	3,26889809205035	7,86141610168674	0,00507577879096241	0,233626980426096	XM_007994802.2	megakaryocyte-associated tyrosine kinase (MATK), transcript variant X2, mRNA
XM-007994804.2	2,43027661312332	3,26889809205035	7,86141610168674	0,00507577879096241	0,233626980426096	XM_007994804.2	megakaryocyte-associated tyrosine kinase (MATK), transcript variant X3, mRNA
XM-040746676.1	2,02394923383893	3,68892088425787	7,8584632328622	0,0050840440431766	0,233626980426096	XM_040746676.1	tensin 3 (Tns3), transcript variant X1, mRNA
XM-040746677.1	2,02394923383893	3,68892088425787	7,8584632328622	0,0050840440431766	0,233626980426096	XM_040746677.1	tensin 3 (Tns3), transcript variant X2, mRNA
XM-037988479.1	-1,27368244754485	5,51515466022586	7,85838359959958	0,00508428107833623	0,233626980426096	XM_037988479.1	transformer 2 beta homolog (TRA2B), transcript variant X2, mRNA
XM-005078855.3	-1,56900731851736	4,41993477550945	7,85752526379723	0,0050866224688791	0,233626980426096	XM_005078855.3	aquaporin 3 (Gill blood group) (Aqp3), mRNA
XR-005240392.1	4,38044634564097	2,89792794115261	7,85459170231972	0,00509493973541365	0,233748110291503	XR_005240392.1	uncharacterized LOC119624327 (LOC119624327), ncRNA
XM-021233675.2	-2,29360732051091	4,72331143889754	7,84705940402896	0,00511609151246533	0,234429102999478	XM_021233675.2	TNF superfamily member 9 (Tnfsf9), transcript variant X2, mRNA
XM-013120770.3	-4,16833536663555	3,73600960901407	7,84527183359879	0,00512117618634196	0,234429102999478	XM_013120770.3	UFM1 specific peptidase 1 (inactive) (Ufsp1), partial mRNA
XM-005068390.4	-4,20690652289263	3,07089480439788	7,84090641558311	0,00513357284453715	0,234474942587389	XM_005068390.4	solute carrier family 24 member 4 (Slc24a4), transcript variant X1, mRNA
XM-005068391.4	-4,20690652289263	3,07089480439788	7,84090641558311	0,00513357284453715	0,234474942587389	XM_005068391.4	solute carrier family 24 member 4 (Slc24a4), transcript variant X2, mRNA
XM-007979981.2	1,89566128125205	3,76446839605222	7,83521654966557	0,00514971608771357	0,234951514587225	XM_007979981.2	transmembrane protein 50A (TMEM50A), transcript variant X2, mRNA
XM-021229814.2	-1,27997359936728	7,09968513912964	7,82815029492848	0,00516977661900191	0,235381899237757	XM_021229814.2	methyl-CpG binding domain protein 2 (Mbd2), transcript variant X1, mRNA
XM-005080168.4	-4,19664576164989	3,28321415687126	7,82645164613441	0,00517464780766795	0,235381899237757	XM_005080168.4	solute carrier family 50 member 1 (Slc50a1), transcript variant X1, mRNA
XM-005063844.4	4,380424332378	2,89076781434299	7,8258896965907	0,00517630838116712	0,235381899237757	XM_005063844.4	leucine rich repeat containing 10B (Lrrc10b), mRNA
XM-005086187.4	-4,17112519443929	3,64262406881125	7,82079854669823	0,00519082437425998	0,23578145195797	XM_005086187.4	nuclear receptor 2C2 associated protein (LOC101825447), transcript variant X1, mRNA
XM-021231947.2	-1,23318208116663	6,8076085243655	7,8163785878459	0,00520351503820256	0,23609730360215	XM_021231947.2	SLAM family member 9 (Slamf9), transcript variant X1, mRNA
XM-037982845.1	-1,64360367780552	3,67700206818427	7,81226751222147	0,00521538213352558	0,23637513319491	XM_037982845.1	dehydrodolichyl diphosphate synthase subunit (DHDDS), transcript variant X3, mRNA
NM-001281641.2	4,36237336965201	6,65208747361716	7,8047642030294	0,0052369746560204	0,2370321526875	NM_001281641.2	secreted phosphoprotein 1 (Spp1), mRNA
NM-001281621.1	-1,59755265538373	7,4447546577336	7,803232960223	0,00524139817135142	0,2370321526875	NM_001281621.1	retinoic acid receptor alpha (Rara), mRNA
XM-008017140.2	-1,74009544540201	3,38336222849284	7,77152577926759	0,00533407127350624	0,240958326145557	XM_008017140.2	ER membrane protein complex subunit 4 (EMC4), transcript variant X3, mRNA
XM-005064201.4	-1,94537548052036	3,70401823933446	7,76653405833359	0,00534873162336184	0,241355649666896	XM_005064201.4	CD151 molecule (Raph blood group) (Cd151), transcript variant X1, mRNA
XM-040749152.1	-2,23866500740483	3,39057149725213	7,7593598369114	0,00536998863630824	0,241852592661891	XM_040749152.1	TLC domain containing 2 (Tlcd2), mRNA
XM-008011440.2	2,16284469794781	3,41072831642062	7,75869070724681	0,00537203033504559	0,241852592661891	XM_008011440.2	nucleoside diphosphate kinase B (LOC103242911), transcript variant X2, mRNA
XM-013113580.3	-1,94506041603816	3,71672285937976	7,75686731672747	0,00537737521652445	0,241852592661891	XM_013113580.3	CD151 molecule (Raph blood group) (Cd151), transcript variant X2, mRNA
XM-005082874.4	-1,30030404951919	6,96755733879212	7,7535876824633	0,00538712862984555	0,242026751641959	XM_005082874.4	activating transcription factor 3 (Atf3), mRNA
XM-040739368.1	-4,20678157845934	3,00233803632811	7,74656550244656	0,00540812197916798	0,242320486210397	XM_040739368.1	PH domain and leucine rich repeat protein phosphatase 1 (Phlpp1), mRNA
XM-037987493.1	-4,20682322540204	2,98843723462507	7,74629654294783	0,005408968085383	0,242320486210397	XM_037987493.1	SMG6 nonsense mediated mRNA decay factor (SMG6), transcript variant X3, mRNA
XM-040738377.1	-2,07466149751943	3,68614193381035	7,74454950557338	0,00541410105557255	0,242320486210397	XM_040738377.1	coiled-coil domain containing 126 (Ccdc126), transcript variant X2, mRNA
XM-038000379.1	1,65794816315589	3,78680778838783	7,74353088946403	0,00541721982148482	0,242320486210397	XM_038000379.1	lymphocyte antigen 96 (LY96), transcript variant X2, mRNA
XM-007964723.2	4,38043886578904	2,84212698179593	7,7291530761432	0,00546046487759523	0,243725066277307	XM_007964723.2	transmembrane protein 37 (TMEM37), transcript variant X1, mRNA
XM-007964725.2	4,38043886578904	2,84212698179593	7,7291530761432	0,00546046487759523	0,243725066277307	XM_007964725.2	transmembrane protein 37 (TMEM37), transcript variant X3, mRNA
XM-005064854.4	-1,48706033426063	3,97634776590463	7,72016936505788	0,0054875754997393	0,244669766566383	XM_005064854.4	APAF1 interacting protein (LOC101825367), transcript variant X1, mRNA
XM-007990680.2	2,15734570566323	3,46828691384231	7,71733142021354	0,00549623331932047	0,244790573365796	XM_007990680.2	cytochrome c oxidase assembly factor 3 homolog, mitochondrial (LOC103231354), mRNA
XM-005074941.4	-1,30587829328436	5,7379544970463	7,71199471522957	0,00551240055530518	0,245245210867539	XM_005074941.4	glutaminyl-tRNA synthetase 1 (Qars1), mRNA
XM-021224436.2	-1,52309109467374	3,61277979464296	7,69415312490533	0,00556707236953603	0,247410074755417	XM_021224436.2	androgen induced 1 (Aig1), transcript variant X2, mRNA
XM-021229441.2	-1,56545122020728	4,28418884591565	7,6915759016113	0,00557498263741333	0,247469020846835	XM_021229441.2	regulator of calcineurin 1 (Rcan1), transcript variant X1, mRNA
XM-005069775.4	-2,17600283176894	3,09599030855399	7,68881649244567	0,00558356698374308	0,247469020846835	XM_005069775.4	fructosamine 3 kinase related protein (LOC101831042), transcript variant X1, mRNA
XM-037998902.1	-2,17600283176894	3,09123462952852	7,68788653815196	0,00558643890765459	0,247469020846835	XM_037998902.1	immunoglobulin mu DNA binding protein 2 (IGHMBP2), transcript variant X1, mRNA
XM-005071506.4	-1,94516485514094	3,59670379364088	7,67329841581415	0,005631616434446	0,249202054975007	XM_005071506.4	RAB, member of RAS oncogene family like 3 (Rabl3), mRNA
XR-005244438.1	2,83928304201986	3,12112254586754	7,66559319059679	0,00565573915000774	0,250000680172147	XR_005244438.1	60S ribosomal protein L10-like (LOC103215811), misc_RNA
XM-040754320.1	-1,26814785507306	4,28598695701756	7,65921722248345	0,00567570561901625	0,250397252310133	XM_040754320.1	retinoic acid receptor responder 1 (Rarres1), mRNA
XR-005236132.1	-2,17599267194603	3,06906332962327	7,65692366959655	0,00568292521043773	0,250397252310133	XR_005236132.1	uncharacterized LOC119619632 (LOC119619632), ncRNA
XM-007976322.2	2,19974776607927	3,90969074235412	7,65691120506285	0,00568296439281861	0,250397252310133	XM_007976322.2	apolipoprotein L4 (APOL4), mRNA
XR-005238784.1	1,98627541606306	3,57955276401066	7,65075278729869	0,00570235719188684	0,250935267569958	XR_005238784.1	nucleophosmin-like (LOC119622151), misc_RNA
XM-037984666.1	-2,1759462361259	3,07105934803713	7,64723406056963	0,00571346792975119	0,250935267569958	XM_037984666.1	gephyrin (GPHN), transcript variant X5, mRNA
XM-037984670.1	-2,1759462361259	3,07105934803713	7,64723406056963	0,00571346792975119	0,250935267569958	XM_037984670.1	gephyrin (GPHN), transcript variant X15, mRNA
XR-499090.2	2,83964556237721	3,13066692982717	7,64124201824625	0,00573243927935114	0,251466097479655	XR_499090.2	uncharacterized LOC103238105 (LOC103238105), ncRNA
XM-021233785.2	-2,00831502116227	4,81369291053537	7,63167638314928	0,00576278540566968	0,251466097479655	XM_021233785.2	MEFV innate immuity regulator, pyrin (Mefv), mRNA
XM-037983690.1	2,83899999942566	3,12467125869803	7,62748639893167	0,00577623436731577	0,251466097479655	XM_037983690.1	surfactant protein C (SFTPC), transcript variant X5, mRNA
XM-037983431.1	-2,17598089969748	3,04380942638004	7,62558298008199	0,0057823213003462	0,251466097479655	XM_037983431.1	supervillin-like (LOC103238065), transcript variant X1, mRNA
XM-037983435.1	-2,17598089969748	3,04380942638004	7,62558298008199	0,0057823213003462	0,251466097479655	XM_037983435.1	supervillin-like (LOC103238065), transcript variant X5, mRNA
XM-037983437.1	-2,17598089969748	3,04380942638004	7,62558298008199	0,0057823213003462	0,251466097479655	XM_037983437.1	supervillin-like (LOC103238065), transcript variant X7, mRNA
XM-037983438.1	-2,17598089969748	3,04380942638004	7,62558298008199	0,0057823213003462	0,251466097479655	XM_037983438.1	supervillin-like (LOC103238065), transcript variant X8, mRNA
XM-037983439.1	-2,17598089969748	3,04380942638004	7,62558298008199	0,0057823213003462	0,251466097479655	XM_037983439.1	supervillin-like (LOC103238065), transcript variant X9, mRNA
XM-037983440.1	-2,17598089969748	3,04380942638004	7,62558298008199	0,0057823213003462	0,251466097479655	XM_037983440.1	supervillin-like (LOC103238065), transcript variant X10, mRNA
XM-040753367.1	-2,17595800831758	3,0380334055711	7,62422767880624	0,0057866594006083	0,251466097479655	XM_040753367.1	peroxisomal trans-2-enoyl-CoA reductase (Pecr), transcript variant X1, mRNA
XM-013113941.3	1,51589518954446	8,76501623963221	7,6198850549154	0,00580050868561813	0,251802040020299	XM_013113941.3	prosaposin (LOC101822653), transcript variant X2, mRNA
XM-037991477.1	2,83931950200591	3,08049376851423	7,61191897737884	0,0058262099463258	0,252621043242443	XM_037991477.1	testis-specific serine kinase substrate (LOC119621719), mRNA
XM-005077937.4	-1,24864023932996	6,66660882666384	7,61020915581741	0,0058316523966739	0,252621043242443	XM_005077937.4	cyclin L1 (Ccnl1), transcript variant X1, mRNA
XM-005073132.4	-4,20682322540204	2,9095288810551	7,60076342226836	0,00586229348370888	0,25368134987915	XM_005073132.4	chromatin licensing and DNA replication factor 1 (Cdt1), mRNA
XM-040731428.1	-2,91710069077945	3,14797277117896	7,59498196695198	0,00588101000017717	0,254223954345894	XM_040731428.1	chromosome unknown C12orf43 homolog (CUNH12orf43), transcript variant X1, mRNA
XM-040756275.1	-1,28673328205568	6,80319695720622	7,58809126136137	0,00590348554818134	0,2548216795148	XM_040756275.1	cytidine deaminase (Cda), mRNA
XM-005087000.4	-1,43983648827168	10,8606882754298	7,58694849450957	0,00590722139958495	0,2548216795148	XM_005087000.4	dual specificity phosphatase 1 (Dusp1), mRNA
XM-037990515.1	2,83930339419772	3,05373115673818	7,58182594893879	0,00592407135699094	0,255280951365705	XM_037990515.1	60S ribosomal protein L31 (LOC119621381), mRNA
XM-007986890.2	1,57672654206171	3,99723567658646	7,57025254492131	0,00596215289254038	0,256653219651375	XM_007986890.2	solute carrier family 38 member 6 (SLC38A6), transcript variant X1, mRNA
XM-037983285.1	-4,20694817344067	2,88935118266592	7,56635785044882	0,00597504664261546	0,256939492668291	XM_037983285.1	aldo-keto reductase family 1 member E2 (AKR1E2), transcript variant X4, mRNA
XM-013120536.3	-4,20682322540204	2,88581916575668	7,55990369769419	0,00599643913828104	0,257590250373361	XM_013120536.3	TGF-beta activated kinase 1 (MAP3K7) binding protein 3 (Tab3), transcript variant X1, mRNA
XM-005070815.4	-1,41054079492932	4,94626903857283	7,55193366726452	0,0060228667607539	0,258455720339213	XM_005070815.4	heterogeneous nuclear ribonucleoprotein H3 (Hnrnph3), transcript variant X1, mRNA
XM-038003571.1	-2,93592740104692	3,21484421280004	7,54942054736683	0,00603133013241223	0,258549300978292	XM_038003571.1	interleukin 1 receptor associated kinase 2 (IRAK2), transcript variant X1, mRNA
XM-007977326.2	-2,91706622929396	3,03281236735665	7,54536281302308	0,00604489979057866	0,258653909929334	XM_007977326.2	G protein-coupled receptor 89A (GPR89A), transcript variant X2, mRNA
XR-005881012.1	-4,20678157845934	2,88700934110391	7,54493919818686	0,00604634076135444	0,258653909929334	XR_005881012.1	ATP/GTP binding carboxypeptidase 1 (Agtpbp1), transcript variant X9, misc_RNA
XM-007979405.2	-2,91694827310556	3,01948610297611	7,5267409039224	0,00610757504981884	0,260875170568827	XM_007979405.2	MAP7 domain containing 1 (MAP7D1), transcript variant X8, mRNA
XM-008021390.2	1,85785687419948	3,63219778899787	7,52574556319914	0,00611094365971737	0,260875170568827	XM_008021390.2	STT3 oligosaccharyltransferase complex catalytic subunit A (STT3A), transcript variant X1, mRNA
XM-007975674.2	-1,80094694658819	3,36888692852995	7,52094144890996	0,00612722929388078	0,261081891859198	XM_007975674.2	thiosulfate sulfurtransferase (TST), transcript variant X1, mRNA
XM-007997900.2	-4,20690652289263	2,86562493844503	7,51976964408994	0,00613123107870719	0,261081891859198	XM_007997900.2	zinc finger protein 160 (ZNF160), transcript variant X1, mRNA
XM-005073681.4	-4,20682322540204	2,86668013027004	7,51860026229544	0,00613518181577044	0,261081891859198	XM_005073681.4	trophoblast glycoprotein (Tpbg), mRNA
XR-005241971.1	-2,91703155692717	3,00847829209423	7,51684153785888	0,00614116276625529	0,261081891859198	XR_005241971.1	protein SET-like (LOC119625820), misc_RNA
XM-007966177.2	1,30199004423005	5,39225572715545	7,51474773317345	0,00614829099776392	0,261115190331247	XM_007966177.2	fibronectin 1 (FN1), transcript variant X11, mRNA
XM-040755893.1	1,33895043237104	6,17175770157181	7,51024793422844	0,00616356317335712	0,261493933271305	XM_040755893.1	peptidyl-prolyl cis-trans isomerase A (LOC121132789), mRNA
XM-007997336.2	-2,4306447996479	3,10017788460809	7,49831286269721	0,00620453673388062	0,262395717216592	XM_007997336.2	BCL2 binding component 3 (BBC3), transcript variant X1, mRNA
XM-008016983.2	-4,20686487354645	2,85287267787556	7,49810972732057	0,00620525809041832	0,262395717216592	XM_008016983.2	INO80 complex ATPase subunit (INO80), transcript variant X2, mRNA
XM-038001150.1	-1,44019243363809	3,97399281306281	7,49663072311723	0,00621032314944136	0,262395717216592	XM_038001150.1	TUB like protein 4 (TULP4), transcript variant X1, mRNA
XM-038001152.1	-1,44019243363809	3,97399281306281	7,49663072311723	0,00621032314944136	0,262395717216592	XM_038001152.1	TUB like protein 4 (TULP4), transcript variant X3, mRNA
XM-005073618.4	-1,30372724791333	5,50377853529971	7,49105850549793	0,00622945431136919	0,262934085411053	XM_005073618.4	serine and arginine rich splicing factor 7 (Srsf7), transcript variant X1, mRNA
XM-040751993.1	-4,20682322540204	2,85393528560812	7,48866909855649	0,00623779294990601	0,263016284085535	XM_040751993.1	diphthamide biosynthesis 5 (Dph5), transcript variant X1, mRNA
XM-037985015.1	-2,02041795870988	3,24081704474114	7,48593010913454	0,00624726158414595	0,263145911947143	XM_037985015.1	PR/SET domain 2 (PRDM2), transcript variant X5, mRNA
XM-007972587.2	-1,47079633552611	4,03052626365582	7,4789365349083	0,00627152450204132	0,263897799419741	XM_007972587.2	cyclin D3 (CCND3), transcript variant X3, mRNA
XM-040742392.1	-4,20682322540204	2,83719198686854	7,46787797746251	0,00631007898365423	0,264370769619905	XM_040742392.1	kinesin light chain 1 (Klc1), transcript variant X1, mRNA
XM-040742396.1	-4,20682322540204	2,83719198686854	7,46787797746251	0,00631007898365423	0,264370769619905	XM_040742396.1	kinesin light chain 1 (Klc1), transcript variant X5, mRNA
XM-037992246.1	-4,20678157845934	2,84358579092301	7,46465885089208	0,00632138061684167	0,264370769619905	XM_037992246.1	nuclear receptor 2C2 associated protein (LOC103234206), transcript variant X1, mRNA
XM-040742704.1	-1,45188246901684	4,14052521422133	7,464279096582	0,00632261162581301	0,264370769619905	XM_040742704.1	zinc finger DHHC-type palmitoyltransferase 6 (Zdhhc6), transcript variant X1, mRNA
XM-021229799.2	-4,20678157845934	2,84081796868116	7,4620575621161	0,00633048786399437	0,264370769619905	XM_021229799.2	uridine-cytidine kinase 1 like 1 (Uckl1), transcript variant X3, mRNA
XM-038009989.1	-1,5779802161512	3,89449107812404	7,46161771105483	0,0063320240301656	0,264370769619905	XM_038009989.1	mitogen-activated protein kinase 6 (MAPK6), transcript variant X4, mRNA
XM-005077562.4	-2,4305502596082	3,07002481193666	7,46065234904813	0,00633541379616301	0,264370769619905	XM_005077562.4	HIC ZBTB transcriptional repressor 2 (Hic2), transcript variant X2, mRNA
XM-037994835.1	-2,4305502596082	3,07002481193666	7,46065234904813	0,00633541379616301	0,264370769619905	XM_037994835.1	HIC ZBTB transcriptional repressor 2 (HIC2), transcript variant X2, mRNA
XM-038001160.1	-2,91693700992538	2,98160841565623	7,45630814234411	0,00635069096511665	0,264370769619905	XM_038001160.1	synaptotagmin like 3 (SYTL3), transcript variant X3, mRNA
XM-007980725.2	-2,91698991441583	2,97063299463496	7,45553049443864	0,00635342966865322	0,264370769619905	XM_007980725.2	THAP domain containing 3 (THAP3), transcript variant X1, mRNA
XM-007980730.2	-2,91698991441583	2,97063299463496	7,45553049443864	0,00635342966865322	0,264370769619905	XM_007980730.2	THAP domain containing 3 (THAP3), transcript variant X4, mRNA
XM-007967472.2	-2,17414678469143	3,17403760317362	7,44949324375762	0,00637473259969864	0,264802607119981	XM_007967472.2	CD163 molecule (CD163), transcript variant X1, mRNA
XM-007980731.2	-2,91694827310556	2,96717575788451	7,44657757766146	0,00638504687321764	0,264802607119981	XM_007980731.2	THAP domain containing 3 (THAP3), transcript variant X5, mRNA
XM-040735094.1	2,15192793381992	7,3142253310996	7,44512900078805	0,00639010031785412	0,264802607119981	XM_040735094.1	SSU72 homolog, RNA polymerase II CTD phosphatase (Ssu72), mRNA
XM-007967016.2	-4,20682322540204	2,83035672742931	7,43869804594137	0,006413029665248	0,264802607119981	XM_007967016.2	D-2-hydroxyglutarate dehydrogenase (D2HGDH), transcript variant X1, mRNA
XM-038001253.1	-4,20682322540204	2,83035672742931	7,43869804594137	0,006413029665248	0,264802607119981	XM_038001253.1	D-2-hydroxyglutarate dehydrogenase (D2HGDH), transcript variant X6, mRNA
XM-007976895.2	-4,20682322540204	2,82640351357354	7,43806414549732	0,00641528440936557	0,264802607119981	XM_007976895.2	solute carrier family 50 member 1 (SLC50A1), transcript variant X2, mRNA
XM-007976897.2	-4,20682322540204	2,82640351357354	7,43806414549732	0,00641528440936557	0,264802607119981	XM_007976897.2	solute carrier family 50 member 1 (SLC50A1), transcript variant X6, mRNA
XM-037997835.1	-4,20682322540204	2,82640351357354	7,43806414549732	0,00641528440936557	0,264802607119981	XM_037997835.1	solute carrier family 50 member 1 (SLC50A1), transcript variant X5, mRNA
XM-008017204.2	-4,20682322540204	2,82608385406066	7,43339152747441	0,00643192961845343	0,26495815774596	XM_008017204.2	myotubularin related protein 10 (MTMR10), transcript variant X1, mRNA
XM-008017468.2	-4,20682322540204	2,82608385406066	7,43339152747441	0,00643192961845343	0,26495815774596	XM_008017468.2	nuclear transcription factor, X-box binding like 1 (NFXL1), transcript variant X1, mRNA
XM-040736074.1	-2,91698294307015	2,95761564164288	7,42733295511001	0,00645355429739921	0,265510940500045	XM_040736074.1	zinc finger protein 431 (LOC101824051), transcript variant X1, mRNA
XM-005087132.4	-1,69633677237365	3,9878059772688	7,42600354313317	0,00645825216729144	0,265510940500045	XM_005087132.4	C-type lectin domain containing 7A (Clec7a), transcript variant X2, mRNA
XM-038001159.1	-2,91693700992538	2,9538163802237	7,41831073443688	0,00648592982578679	0,266382704711181	XM_038001159.1	synaptotagmin like 3 (SYTL3), transcript variant X2, mRNA
XM-008010427.2	-4,20678157845934	2,81806260990504	7,41156768710938	0,00651025852164511	0,26658375019031	XM_008010427.2	uridine-cytidine kinase 1 like 1 (UCKL1), transcript variant X1, mRNA
XM-008010431.2	-4,20678157845934	2,81806260990504	7,41156768710938	0,00651025852164511	0,26658375019031	XM_008010431.2	uridine-cytidine kinase 1 like 1 (UCKL1), transcript variant X2, mRNA
XM-008010445.2	-4,20678157845934	2,81806260990504	7,41156768710938	0,00651025852164511	0,26658375019031	XM_008010445.2	uridine-cytidine kinase 1 like 1 (UCKL1), transcript variant X6, mRNA
XM-021225356.2	-1,79807821429772	3,54170057918736	7,40183201365432	0,00654544424546665	0,267701717440266	XM_021225356.2	thiosulfate sulfurtransferase (Tst), mRNA
XR-005880289.1	-2,91707320063964	2,93247895439756	7,3937823310067	0,00657478928620982	0,267701717440266	XR_005880289.1	uncharacterized LOC121143160 (LOC121143160), ncRNA
XM-007992486.2	-2,91707320063964	2,93247895439756	7,3937823310067	0,00657478928620982	0,267701717440266	XM_007992486.2	RNA binding motif protein 41 (RBM41), transcript variant X9, mRNA
XM-038009515.1	-4,20690652289263	2,80500131577698	7,38937579310753	0,00659090789844965	0,267701717440266	XM_038009515.1	5'-nucleotidase, cytosolic II (NT5C2), transcript variant X8, mRNA
XM-038009516.1	-4,20690652289263	2,80500131577698	7,38937579310753	0,00659090789844965	0,267701717440266	XM_038009516.1	5'-nucleotidase, cytosolic II (NT5C2), transcript variant X9, mRNA
XM-007964351.2	-2,91710358237314	2,93303149509523	7,38905110015421	0,00659207176028816	0,267701717440266	XM_007964351.2	C-terminal binding protein 2 (CTBP2), transcript variant X3, mRNA
XM-007988272.2	-4,20694817344067	2,80631091731525	7,3887790933514	0,0065930904485829	0,267701717440266	XM_007988272.2	leucine carboxyl methyltransferase 1 (LCMT1), transcript variant X3, mRNA
XM-008000207.2	-2,17514052340349	3,19789420013148	7,38228114751815	0,0066168821267195	0,267701717440266	XM_008000207.2	methylsterol monooxygenase 1 (MSMO1), transcript variant X3, mRNA
XM-013118259.3	-4,20686487354645	2,79918709883282	7,37955934637323	0,00662690753438064	0,267701717440266	XM_013118259.3	FKBP prolyl isomerase 14 (Fkbp14), transcript variant X6, mRNA
XM-037986106.1	-4,20686487354645	2,79918709883282	7,37955934637323	0,00662690753438064	0,267701717440266	XM_037986106.1	transcription factor B2, mitochondrial (TFB2M), transcript variant X3, mRNA
XM-037986445.1	-4,20682322540204	2,80044456778013	7,37728057830463	0,00663529309872225	0,267701717440266	XM_037986445.1	TGF-beta activated kinase 1 (MAP3K7) binding protein 3 (TAB3), transcript variant X8, mRNA
XM-037986446.1	-4,20682322540204	2,80044456778013	7,37728057830463	0,00663529309872225	0,267701717440266	XM_037986446.1	TGF-beta activated kinase 1 (MAP3K7) binding protein 3 (TAB3), transcript variant X9, mRNA
XM-007984950.2	-4,20682322540204	2,79563249565	7,37027081018487	0,00666115614071471	0,267701717440266	XM_007984950.2	melanocyte inducing transcription factor (MITF), transcript variant X1, mRNA
XM-007984951.2	-4,20682322540204	2,79563249565	7,37027081018487	0,00666115614071471	0,267701717440266	XM_007984951.2	melanocyte inducing transcription factor (MITF), transcript variant X3, mRNA
XM-007984953.2	-4,20682322540204	2,79563249565	7,37027081018487	0,00666115614071471	0,267701717440266	XM_007984953.2	melanocyte inducing transcription factor (MITF), transcript variant X7, mRNA
XM-007984954.2	-4,20682322540204	2,79563249565	7,37027081018487	0,00666115614071471	0,267701717440266	XM_007984954.2	melanocyte inducing transcription factor (MITF), transcript variant X8, mRNA
XM-038003657.1	-4,20682322540204	2,79563249565	7,37027081018487	0,00666115614071471	0,267701717440266	XM_038003657.1	melanocyte inducing transcription factor (MITF), transcript variant X2, mRNA
XM-038003661.1	-4,20682322540204	2,79563249565	7,37027081018487	0,00666115614071471	0,267701717440266	XM_038003661.1	melanocyte inducing transcription factor (MITF), transcript variant X13, mRNA
XM-038003663.1	-4,20682322540204	2,79563249565	7,37027081018487	0,00666115614071471	0,267701717440266	XM_038003663.1	melanocyte inducing transcription factor (MITF), transcript variant X15, mRNA
XM-007968518.2	-2,43064101742402	2,99805213960231	7,3679980753811	0,00666953981634412	0,267777143475131	XM_007968518.2	solute carrier family 44 member 1 (SLC44A1), transcript variant X1, mRNA
XM-007969636.2	-2,43055723079671	2,99558046358674	7,36331333590159	0,00668690422072123	0,267993145364923	XM_007969636.2	ATP/GTP binding protein 1 (AGTPBP1), transcript variant X4, mRNA
XM-040729447.1	-4,20682322540204	2,79283106554704	7,36125483759139	0,00669458068064752	0,267993145364923	XM_040729447.1	dystonin (Dst), transcript variant X3, mRNA
XM-007993149.2	-2,9168953698161	2,92214334407679	7,36069755331065	0,00669661993998146	0,267993145364923	XM_007993149.2	solute carrier family 10 member 3 (SLC10A3), transcript variant X3, mRNA
XM-008011696.2	-2,43056092924743	2,99772121193782	7,35952810357929	0,00670096825457453	0,267993145364923	XM_008011696.2	signal recognition particle 68 (SRP68), transcript variant X2, mRNA
XM-038006944.1	-4,20678157845934	2,7920827660334	7,3551335484792	0,00671735807244158	0,26838780267494	XM_038006944.1	mitochondrial translational initiation factor 2 (MTIF2), transcript variant X7, mRNA
XM-038003540.1	-1,6315421310353	3,36837780397035	7,34372269231471	0,00676002060345849	0,269560129530571	XM_038003540.1	peroxisome proliferator activated receptor gamma (PPARG), transcript variant X5, mRNA
XM-037982848.1	-1,98808561788312	3,20921099920269	7,34322046682483	0,00676190571576013	0,269560129530571	XM_037982848.1	microtubule associated protein 1 light chain 3 alpha (MAP1LC3A), transcript variant X1, mRNA
XM-008016555.2	-2,43064050791016	2,97987600028238	7,33995278464354	0,00677418414249802	0,269560129530571	XM_008016555.2	family with sequence similarity 214 member A (FAM214A), transcript variant X1, mRNA
XM-008006423.2	-2,91698991441583	2,90169397745477	7,33681368251919	0,00678600087949048	0,269560129530571	XM_008006423.2	lebercilin LCA5 (LCA5), transcript variant X2, mRNA
XM-038002181.1	-2,91698991441583	2,90169397745477	7,33681368251919	0,00678600087949048	0,269560129530571	XM_038002181.1	lebercilin LCA5 (LCA5), transcript variant X1, mRNA
XM-038002182.1	-2,91698991441583	2,90169397745477	7,33681368251919	0,00678600087949048	0,269560129530571	XM_038002182.1	lebercilin LCA5 (LCA5), transcript variant X3, mRNA
XM-040746093.1	-2,43055723079671	2,96817268894445	7,32398697275444	0,00683450462118508	0,270600149724227	XM_040746093.1	glucosidase alpha, neutral C (Ganc), transcript variant X1, mRNA
XM-005073343.1	-1,56713566635418	3,39551522519602	7,31878751286176	0,00685426696482045	0,270600149724227	XM_005073343.1	membrane cofactor protein-like (LOC101837429), mRNA
XM-040747171.1	-4,20686487354645	2,77276253114129	7,31477744901045	0,00686959697634575	0,270600149724227	XM_040747171.1	nuclear transcription factor, X-box binding like 1 (Nfxl1), transcript variant X4, mRNA
XM-007978823.2	-4,20686487354645	2,77276253114129	7,31477744901045	0,00686959697634575	0,270600149724227	XM_007978823.2	spermatogenesis associated 6 (SPATA6), transcript variant X1, mRNA
XM-013119237.3	-4,20682322540204	2,7691937668011	7,30525905980214	0,00690600925558605	0,270600149724227	XM_013119237.3	WD repeat domain 54 (Wdr54), transcript variant X3, mRNA
XM-013119238.3	-4,20682322540204	2,7691937668011	7,30525905980214	0,00690600925558605	0,270600149724227	XM_013119238.3	WD repeat domain 54 (Wdr54), transcript variant X4, mRNA
XM-007970157.2	-4,20682322540204	2,7691937668011	7,30525905980214	0,00690600925558605	0,270600149724227	XM_007970157.2	WD repeat domain 54 (WDR54), transcript variant X1, mRNA
XM-007970160.2	-4,20682322540204	2,7691937668011	7,30525905980214	0,00690600925558605	0,270600149724227	XM_007970160.2	WD repeat domain 54 (WDR54), transcript variant X4, mRNA
XM-007999253.2	-4,20682322540204	2,7691937668011	7,30525905980214	0,00690600925558605	0,270600149724227	XM_007999253.2	family with sequence similarity 13 member A (FAM13A), transcript variant X10, mRNA
XM-008006441.2	-4,20682322540204	2,7691937668011	7,30525905980214	0,00690600925558605	0,270600149724227	XM_008006441.2	trophoblast glycoprotein (TPBG), transcript variant X1, mRNA
XM-008006442.2	-4,20682322540204	2,7691937668011	7,30525905980214	0,00690600925558605	0,270600149724227	XM_008006442.2	trophoblast glycoprotein (TPBG), transcript variant X4, mRNA
XM-008006444.2	-4,20682322540204	2,7691937668011	7,30525905980214	0,00690600925558605	0,270600149724227	XM_008006444.2	trophoblast glycoprotein (TPBG), transcript variant X2, mRNA
XM-008014116.2	-4,20682322540204	2,7691937668011	7,30525905980214	0,00690600925558605	0,270600149724227	XM_008014116.2	thymic stromal lymphopoietin (LOC103244324), mRNA
XM-038000949.1	-4,20682322540204	2,7691937668011	7,30525905980214	0,00690600925558605	0,270600149724227	XM_038000949.1	R-spondin 3 (RSPO3), transcript variant X2, mRNA
XM-040736407.1	1,66834945965105	5,34508815727366	7,30398140510492	0,00691081470026882	0,270600149724227	XM_040736407.1	apolipoprotein L6 (LOC101832069), transcript variant X4, mRNA
XM-008019999.2	-2,43048143915185	2,96251715268203	7,29998446862616	0,00692622317598407	0,270823826416129	XM_008019999.2	interleukin 18 binding protein (LOC103247987), transcript variant X6, mRNA
XM-021233330.2	-1,35514882107537	9,97580397243986	7,29906285253428	0,00692968894652113	0,270823826416129	XM_021233330.2	ubiquitin C (Ubc), mRNA
XM-040735170.1	-1,42989673022811	4,33055462617835	7,29527748244474	0,00694427557903604	0,271136406929858	XM_040735170.1	gamma-secretase activating protein (LOC101826824), transcript variant X8, mRNA
XM-007977912.2	-2,917020293747	2,87719103716268	7,29169186122418	0,00695822691111048	0,27142361333927	XM_007977912.2	BCAR3 adaptor protein, NSP family member (BCAR3), transcript variant X1, mRNA
XM-040742852.1	-2,16478629537682	3,20099864822358	7,27690201179651	0,00701556373716796	0,273028924348878	XM_040742852.1	gephyrin (Gphn), transcript variant X1, mRNA
XM-040742855.1	-2,16478629537682	3,20099864822358	7,27690201179651	0,00701556373716796	0,273028924348878	XM_040742855.1	gephyrin (Gphn), transcript variant X4, mRNA
XM-005078752.4	-1,64939565762876	3,70103607680297	7,27430201647973	0,00702567354041531	0,273028924348878	XM_005078752.4	RNA polymerase I subunit E (Polr1e), mRNA
XM-005084228.4	-2,88947824704706	3,51407443056194	7,27423922565716	0,00702591866657259	0,273028924348878	XM_005084228.4	acid phosphatase 6, lysophosphatidic (Acp6), mRNA
XM-008002500.2	-2,91694827310556	2,86875172357567	7,27214845312382	0,0070341918471361	0,273092544419992	XM_008002500.2	methionine sulfoxide reductase B2 (MSRB2), transcript variant X1, mRNA
XM-040756100.1	-2,0606803472351	4,47550693917298	7,24439781526521	0,00714341016684049	0,27707140301224	XM_040756100.1	solute carrier family 28 member 3 (Slc28a3), mRNA
XM-005063734.4	-1,42375977541739	4,3718795179599	7,24083774822739	0,00715756030598692	0,277358831706478	XM_005063734.4	PP2A Aalpha (PPP2R1A) and B55A (PPP2R2A) interacting phosphatase regulator 1 (Pabir1), mRNA
XM-005079285.4	-2,88667265815785	3,59104664438632	7,23713215912834	0,00717231928492664	0,277669290247024	XM_005079285.4	THAP domain containing 3 (Thap3), transcript variant X1, mRNA
XM-040738048.1	-2,17289002434812	3,23846871177477	7,23526818744539	0,00717980449620721	0,277697833113172	XM_040738048.1	chromosome unknown C12orf4 homolog (CUNH12orf4), transcript variant X1, mRNA
XM-021225188.2	2,43667435837023	4,95180879680741	7,22628108653337	0,00721571718013798	0,278824797290346	XM_021225188.2	CD274 molecule (Cd274), transcript variant X2, mRNA
XM-013118334.3	1,68137745066955	5,20488792334955	7,19996127476217	0,00732209968441949	0,282670139130315	XM_013118334.3	ecotropic viral integration site 2A (Evi2a), mRNA
XM-037995038.1	-1,68874057313981	3,35122435963222	7,19595964298381	0,00733849732719941	0,283037657456642	XM_037995038.1	PHD finger protein 20 (PHF20), transcript variant X2, mRNA
XM-037999267.1	2,34933723828382	3,26875959658243	7,176991736014	0,00741633462880731	0,285504601477369	XM_037999267.1	membrane-spanning 4-domains subfamily A member 6A (LOC103234769), transcript variant X3, mRNA
XM-037999268.1	2,34933723828382	3,26875959658243	7,176991736014	0,00741633462880731	0,285504601477369	XM_037999268.1	membrane-spanning 4-domains subfamily A member 6A (LOC103234769), transcript variant X4, mRNA
XM-007976394.2	-1,24571365496386	4,30480545355695	7,1527826359616	0,00751690775205447	0,28910589226196	XM_007976394.2	succinate dehydrogenase complex subunit C (SDHC), transcript variant X2, mRNA
XM-007961927.2	-1,55448444070178	3,50036571272327	7,14585220920081	0,00754595519187333	0,289446438458439	XM_007961927.2	TNF receptor superfamily member 10b (TNFRSF10B), transcript variant X1, mRNA
XM-007961928.2	-1,55448444070178	3,50036571272327	7,14585220920081	0,00754595519187333	0,289446438458439	XM_007961928.2	TNF receptor superfamily member 10b (TNFRSF10B), transcript variant X2, mRNA
XM-005071603.4	-2,49899694636118	5,87663236606465	7,14561600573012	0,00754686240288448	0,289446438458439	XM_005071603.4	BCL6 transcription repressor (Bcl6), mRNA
XM-005066302.4	-1,47828600720896	8,4168699676148	7,14304097411454	0,00755768572721962	0,289588304383921	XM_005066302.4	growth arrest and DNA damage inducible gamma (Gadd45g), mRNA
XM-040735753.1	-1,97114560882548	3,22225488880559	7,14139766226937	0,00756463507430116	0,289588304383921	XM_040735753.1	DDHD domain containing 1 (Ddhd1), transcript variant X4, mRNA
XM-040751603.1	1,79814497375975	7,53775854227573	7,1394944996163	0,00757261819532931	0,289624494974337	XM_040751603.1	interferon induced protein 44 like (Ifi44l), transcript variant X1, mRNA
XR-005880562.1	4,14751478811877	5,24730714039443	7,1512065972824	0,00759938740115253	0,290109083422835	XR_005880562.1	chromosome unknown C12orf75 homolog (CUNH12orf75), ncRNA
XR-005241573.1	4,18288508313444	4,15760368898822	7,14713872219624	0,00759938745485909	0,290109083422835	XR_005241573.1	interferon induced protein 44 (IFI44), transcript variant X3, misc_RNA
XM-021225864.2	4,15352708973783	5,91769209684145	7,12646331142198	0,00762777984093235	0,29089482155269	XM_021225864.2	protein RoBo-1 (LOC101835401), transcript variant X3, mRNA
XM-007970576.2	-1,55077343103999	3,46487262988713	7,1249859032659	0,00763410704631266	0,29089482155269	XM_007970576.2	coiled-coil domain containing 88A (CCDC88A), transcript variant X2, mRNA
XM-008003780.2	-1,36673201105396	4,77099178653189	7,11592452491964	0,00767271510704777	0,291867793717042	XM_008003780.2	DNA damage inducible transcript 3 (DDIT3), transcript variant X2, mRNA
XM-040742937.1	1,53770411716562	4,0258811187489	7,11565651006964	0,00767382579160304	0,291867793717042	XM_040742937.1	solute carrier family 38 member 6 (Slc38a6), transcript variant X1, mRNA
XM-005078334.4	-2,44167330380203	3,71431382302686	7,09971401865671	0,0077421966217492	0,294133984732164	XM_005078334.4	THO complex 3 (Thoc3), mRNA
XM-005074758.4	4,16357239964191	4,33485271361938	7,09843918219563	0,00774770343473538	0,294133984732164	XM_005074758.4	coiled-coil domain containing 80 (Ccdc80), mRNA
XM-007966946.2	-1,55705477770368	3,42928752196954	7,09037360155575	0,00778265976385682	0,295188753236866	XM_007966946.2	nuclear receptor interacting protein 1 (NRIP1), transcript variant X1, mRNA
XM-013126019.3	-1,98906124208681	3,34325780001358	7,08597681589102	0,00780168899445254	0,295638036085364	XM_013126019.3	family with sequence similarity 126 member A (Fam126a), transcript variant X2, mRNA
XM-005085269.4	-1,38897478029538	10,7173348274681	7,07805197400255	0,00783616736340878	0,296671385010452	XM_005085269.4	resistin (Retn), mRNA
XM-005085021.4	4,17565045436588	4,12529100191598	7,0731292247741	0,00785769330379452	0,297212915929279	XM_005085021.4	WAP four-disulfide core domain 2 (Wfdc2), transcript variant X1, mRNA
XM-013115006.3	4,16114061551321	4,05233634369202	7,06143528649053	0,00790905010824319	0,298880752162105	XM_013115006.3	vascular endothelial growth factor A (Vegfa), transcript variant X1, mRNA
XM-040747409.1	4,16529001379968	4,51576162187365	7,05482420746419	0,007938288400781	0,299502155847899	XM_040747409.1	C-X-C motif chemokine ligand 9 (Cxcl9), mRNA
XM-007991118.2	-1,55582728415463	3,50266531496318	7,0531050404957	0,00794592231129512	0,299502155847899	XM_007991118.2	zinc finger CCCH-type, RNA binding motif and serine/arginine rich 2 (ZRSR2), transcript variant X2, mRNA
XM-005074828.4	-2,22444590278169	4,67204280258892	7,05276806116511	0,00794732714956152	0,299502155847899	XM_005074828.4	ubiquitin like modifier activating enzyme 5 (Uba5), transcript variant X2, mRNA
XM-013125340.3	-1,678710692356	5,39919823747779	7,04590650379812	0,00797777114614002	0,300374397051327	XM_013125340.3	serine peptidase inhibitor, Kunitz type 2 (Spint2), mRNA
XM-007984272.2	-1,28099893099424	4,2914693205193	7,01888523493888	0,00809891472811083	0,304656890133405	XM_007984272.2	heme oxygenase 2 (HMOX2), transcript variant X1, mRNA
XM-040734992.1	-2,15922821932547	3,33792970733956	7,01555809904199	0,00811386158522732	0,304940407138685	XM_040734992.1	PHD finger protein 13 (Phf13), mRNA
XM-005084714.3	1,86471630131381	13,7101489937267	7,00606033071957	0,00815693842995728	0,306111571400032	XM_005084714.3	ferritin light chain (Ftl), mRNA
XM-007985971.2	2,32802224237107	3,28853505501276	7,00526127409735	0,00816066169773531	0,306111571400032	XM_007985971.2	mortality factor 4-like protein 1 (LOC103228439), mRNA
XM-040738554.1	-2,15662341670037	3,333132001572	7,00377872333316	0,00816733908578319	0,306111571400032	XM_040738554.1	pseudouridine 5'-phosphatase (LOC101836120), transcript variant X2, mRNA
XM-005087155.4	1,33371589937388	7,53324371231637	7,00123969870098	0,0081789094209179	0,306266296086473	XM_005087155.4	GTPase, IMAP family member 4 (Gimap4), transcript variant X2, mRNA
XM-021234342.2	4,16954114158406	3,12390520075275	6,99144218363736	0,00822379424323758	0,307667094992687	XM_021234342.2	phosphotyrosine interaction domain containing 1 (Pid1), transcript variant X6, mRNA
XM-040757770.1	1,43122003363169	4,20760320138484	6,98775999088779	0,00824067139090652	0,308018482970005	XM_040757770.1	heat shock factor binding protein 1 like 1 (Hsbp1l1), transcript variant X3, mRNA
XM-007978226.2	-1,5963191538138	3,45652907983122	6,98362644962614	0,00825970750736918	0,308223044189291	XM_007978226.2	ubiquitin specific peptidase 33 (USP33), transcript variant X1, mRNA
XM-021234621.2	4,16819467283164	3,16198080774056	6,98330551840192	0,00826112355698948	0,308223044189291	XM_021234621.2	IKAROS family zinc finger 1 (Ikzf1), transcript variant X1, mRNA
XR-005880700.1	1,28850452225125	5,04787629315228	6,98136728476471	0,00827012082763096	0,308279241322008	XR_005880700.1	decaprenyl diphosphate synthase subunit 1 (Pdss1), transcript variant X2, misc_RNA
XM-005085626.4	4,16957436498074	3,49613942596718	6,97599640094261	0,00829488647427209	0,308699840476658	XM_005085626.4	chymase (LOC101842838), mRNA
XM-037986726.1	-1,91204861289404	3,12466949667951	6,9756775101868	0,00829640666700324	0,308699840476658	XM_037986726.1	TSC22 domain family member 1 (TSC22D1), transcript variant X5, mRNA
XM-040740510.1	4,16955494579679	3,08955488326949	6,97347044012154	0,00830654552600689	0,308797893434292	XM_040740510.1	midasin AAA ATPase 1 (Mdn1), transcript variant X1, mRNA
XR-497116.2	4,1712427098174	3,22938967711334	6,97115533399593	0,00831736834305173	0,308921172763184	XR_497116.2	TLR adapter interacting with SLC15A4 on the lysosome-like (LOC103232265), transcript variant X3, misc_RNA
XM-037985144.1	4,16956990596034	3,08563640396198	6,96459630670401	0,00834785475552318	0,309244231611635	XM_037985144.1	ATP synthase subunit g, mitochondrial-like (LOC119619343), mRNA
XM-038001572.1	-1,91128011728077	3,12774796313887	6,96433408772772	0,00834906693891517	0,309244231611635	XM_038001572.1	5-aminoimidazole-4-carboxamide ribonucleotide formyltransferase/IMP cyclohydrolase (ATIC), transcript variant X1, mRNA
XM-005082676.4	1,28849784006527	5,06954418253293	6,96340487524016	0,00835334197095877	0,309244231611635	XM_005082676.4	decaprenyl diphosphate synthase subunit 1 (Pdss1), transcript variant X1, mRNA
XR-005235763.1	2,3263049375697	3,30290267955407	6,96281943448967	0,00835612435429102	0,309244231611635	XR_005235763.1	uncharacterized LOC119619347 (LOC119619347), ncRNA
XM-007961909.2	-1,84158827388568	3,40475579010348	6,96073218458016	0,00836585974867506	0,309326348820507	XM_007961909.2	early growth response 3 (EGR3), transcript variant X3, mRNA
XM-005072399.4	4,17012253838335	3,36010948938049	6,95634727076372	0,00838626891861572	0,309802625500712	XM_005072399.4	triggering receptor expressed on myeloid cells like 2 (Treml2), transcript variant X1, mRNA
XM-040743730.1	4,17873238423228	3,40487334088436	6,93831888625227	0,00847105368836436	0,312654055997541	XM_040743730.1	natural killer cells antigen CD94 (LOC101828154), mRNA
XM-038003670.1	4,16954687261883	3,04507996658335	6,93414826836157	0,00849088263006418	0,312992160060687	XM_038003670.1	60S ribosomal protein L22-like (LOC103227877), mRNA
XM-037983288.1	-1,91219618387134	3,07773070058993	6,93318789864394	0,00849542543162801	0,312992160060687	XM_037983288.1	aldo-keto reductase family 1 member C1 homolog (LOC103237807), transcript variant X2, mRNA
XM-013122156.3	2,8172706864819	4,82322246051426	6,92842831423176	0,00851794885670318	0,313541278443565	XM_013122156.3	serpin family G member 1 (Serping1), mRNA
XM-005071014.4	-1,83775729581783	3,51362423782474	6,91810564775598	0,00856720308969902	0,314703807625241	XM_005071014.4	early growth response 3 (Egr3), transcript variant X3, mRNA
XM-013125514.3	-2,4495421518516	5,45157026909974	6,91777190511311	0,00856874473814297	0,314703807625241	XM_013125514.3	BCL2 binding component 3 (Bbc3), mRNA
XM-040731857.1	-1,45272652833192	3,8934030443958	6,91699265123814	0,00857247268359281	0,314703807625241	XM_040731857.1	general transcription factor IIE subunit 2 (Gtf2e2), transcript variant X1, mRNA
XM-005083968.4	2,82554104198963	5,5890525080756	6,91163997415627	0,00859812477575143	0,31536419687745	XM_005083968.4	STEAP4 metalloreductase (Steap4), mRNA
XM-008004348.2	-1,82068359473579	3,22109388918987	6,90385562723681	0,00863566196988732	0,316458946613333	XM_008004348.2	IKBKB interacting protein (LOC103238922), transcript variant X3, mRNA
XM-040732371.1	-1,51767157036692	5,836759271312	6,90191394168978	0,00864493701111244	0,316516986493158	XM_040732371.1	flotillin 1 (Flot1), transcript variant X3, mRNA
XM-021235264.2	4,1616342845372	3,2565055866726	6,89666027045164	0,00867034098446158	0,317164926696487	XM_021235264.2	CD27 molecule (Cd27), transcript variant X1, mRNA
XM-005069801.4	-1,5582331679668	5,56140675084936	6,88146091616543	0,0087442325428633	0,319583838220651	XM_005069801.4	sirtuin 7 (Sirt7), transcript variant X1, mRNA
XM-040734437.1	-2,39419384900286	3,41130798489762	6,87982362985197	0,00875224991750596	0,319593026490792	XM_040734437.1	reticulon 2 (Rtn2), transcript variant X2, mRNA
XM-040734436.1	-2,39354684259211	3,43845167425084	6,87630245569439	0,00876947817265583	0,319838284270114	XM_040734436.1	reticulon 2 (Rtn2), transcript variant X1, mRNA
XR-005244448.1	4,16954997770306	2,99555229102041	6,87529222329688	0,00877451031373069	0,319838284270114	XR_005244448.1	uncharacterized LOC119628134 (LOC119628134), ncRNA
XM-040754775.1	-1,65610404754987	3,4912786918265	6,86857155365276	0,00880742554720801	0,320753967738275	XM_040754775.1	ATP23 metallopeptidase and ATP synthase assembly factor homolog (Atp23), transcript variant X2, mRNA
XM-007971975.2	4,16955375948217	2,97749322155411	6,86006400792749	0,0088494627968903	0,321999949142729	XM_007971975.2	kelch like family member 24 (KLHL24), transcript variant X5, mRNA
XM-005080434.4	-2,1413078203326	3,57702172139882	6,85545099024768	0,00887219510574859	0,32254191270925	XM_005080434.4	minichromosome maintenance complex component 7 (Mcm7), transcript variant X1, mRNA
XM-005064203.4	-1,30941744853788	6,20244620113487	6,8490946575072	0,00890375732241932	0,323256117351548	XM_005064203.4	patatin like phospholipase domain containing 2 (Pnpla2), mRNA
XM-008012094.2	-1,33237876489605	4,19252173022298	6,84835089158377	0,00890755077580383	0,323256117351548	XM_008012094.2	platelet and endothelial cell adhesion molecule 1 (PECAM1), transcript variant X2, mRNA
XM-008008825.2	-1,90631965825091	3,14516935717802	6,84477188943176	0,00892538049359333	0,323320292114706	XM_008008825.2	procollagen-lysine,2-oxoglutarate 5-dioxygenase 2 (PLOD2), transcript variant X3, mRNA
XM-005085397.4	-1,52562666385553	5,68877526076919	6,84112926622071	0,00894347169876619	0,323320292114706	XM_005085397.4	solute carrier family 2 member 6 (Slc2a6), transcript variant X1, mRNA
XM-037996350.1	4,16954678908794	2,96964110289192	6,84037859105482	0,00894732615164445	0,323320292114706	XM_037996350.1	SH3 domain and tetratricopeptide repeat-containing protein 1-like (LOC119623690), mRNA
XM-007998611.2	4,16956880316558	2,99213213859473	6,83599814955346	0,00896925328105563	0,323320292114706	XM_007998611.2	HOP homeobox (HOPX), transcript variant X3, mRNA
XM-007998612.2	4,16956880316558	2,99213213859473	6,83599814955346	0,00896925328105563	0,323320292114706	XM_007998612.2	HOP homeobox (HOPX), transcript variant X2, mRNA
XM-007998613.2	4,16956880316558	2,99213213859473	6,83599814955346	0,00896925328105563	0,323320292114706	XM_007998613.2	HOP homeobox (HOPX), transcript variant X4, mRNA
XM-007998619.2	4,16956880316558	2,99213213859473	6,83599814955346	0,00896925328105563	0,323320292114706	XM_007998619.2	HOP homeobox (HOPX), transcript variant X6, mRNA
XM-007967617.2	4,16957738610027	2,99109032013847	6,83541599703047	0,00897217149648858	0,323320292114706	XM_007967617.2	killer cell lectin like receptor D1 (KLRD1), transcript variant X2, mRNA
XM-008021051.2	4,16954678908794	2,95236448318733	6,80927321164741	0,0091042276592576	0,327792021751031	XM_008021051.2	CD3g molecule (CD3G), transcript variant X1, mRNA
XM-040741557.1	-1,54065585676144	4,00418610259895	6,80587119512661	0,00912145482064748	0,328125201253589	XM_040741557.1	glycylpeptide N-tetradecanoyltransferase 1-like (LOC121138806), mRNA
XM-037991457.1	4,16954738224226	2,94371719997511	6,79875201279519	0,009157934233708	0,329148599450888	XM_037991457.1	huntingtin-interacting protein K-like (LOC103234658), mRNA
XM-007993228.2	-1,64437046650176	3,37438869683364	6,7966944495846	0,00916846571966509	0,329148599450888	XM_007993228.2	chromodomain helicase DNA binding protein 9 (CHD9), transcript variant X1, mRNA
XM-040734151.1	-1,18823874896845	6,28230808546351	6,79563125402618	0,00917389846597257	0,329148599450888	XM_040734151.1	leukocyte immunoglobulin-like receptor subfamily B member 3A (LOC101843905), mRNA
XM-013123728.3	-2,16864436189561	4,11288226981361	6,78892358421084	0,0092082937949586	0,329594170061323	XM_013123728.3	HSPA (Hsp70) binding protein 1 (Hspbp1), mRNA
XM-007999049.2	-1,16021947911184	5,13648291607291	6,78867750203314	0,00920965539049471	0,329594170061323	XM_007999049.2	heterogeneous nuclear ribonucleoprotein D like (HNRNPDL), transcript variant X2, mRNA
XM-005080365.4	-1,82481925494003	3,44241479571943	6,78853639633044	0,00921034421720217	0,329594170061323	XM_005080365.4	C-C motif chemokine ligand 24 (Ccl24), mRNA
XM-005079855.4	-1,73033212871713	3,39669395617922	6,78490024088149	0,00922907115687939	0,329977380815862	XM_005079855.4	eukaryotic translation initiation factor 2D (Eif2d), transcript variant X1, mRNA
XM-040738925.1	-1,27470040450727	8,93318748665285	6,77916173192616	0,00925869719488886	0,330625448392643	XM_040738925.1	glutamate-ammonia ligase (Glul), transcript variant X1, mRNA
XM-005075969.4	-1,48934261796593	4,72849991710098	6,77808517795444	0,00926427304818424	0,330625448392643	XM_005075969.4	SWI/SNF related, matrix associated, actin dependent regulator of chromatin, subfamily e, member 1 (Smarce1), transcript variant X1, mRNA
XM-005074155.4	4,1695580508984	2,92352688297549	6,77568759634975	0,00927680767193559	0,330625448392643	XM_005074155.4	chloride voltage-gated channel 4 (Clcn4), transcript variant X4, mRNA
XM-040752971.1	2,79676033869152	5,81146360878206	6,77518079400593	0,00927933304725056	0,330625448392643	XM_040752971.1	ST8 alpha-N-acetyl-neuraminide alpha-2,8-sialyltransferase 4 (St8sia4), mRNA
XM-005087120.4	1,3165890005338	8,1085797671174	6,7428817486941	0,0094485126852173	0,336362147521408	XM_005087120.4	glycoprotein nmb (Gpnmb), mRNA
XM-040751911.1	-1,18875761413107	7,65495796782334	6,73893231428338	0,00946941525776235	0,336814905879597	XM_040751911.1	60S ribosomal protein L7a-like (LOC106021680), mRNA
XM-005077792.4	-1,20999234357973	6,79147624462245	6,73469112162508	0,00949191475215376	0,33732363367477	XM_005077792.4	alanyl aminopeptidase, membrane (LOC101825331), mRNA
XR-005239934.1	-1,2729917728943	4,81600139443796	6,73267968368405	0,00950270060200923	0,337415563308443	XR_005239934.1	probable ribosome biogenesis protein RLP24 (LOC103238689), misc_RNA
XM-040738224.1	4,1695580508984	2,89763087383049	6,72683170702229	0,00953382112709289	0,33807717673612	XM_040738224.1	transcription factor CP2 like 1 (Tfcp2l1), mRNA
XM-038005635.1	4,1695580508984	2,89412371412042	6,72599289325086	0,00953833623675695	0,33807717673612	XM_038005635.1	ADP-ribosylation factor-like protein 5A (LOC119626726), mRNA
XM-040742473.1	-1,3156180188593	10,2986663187736	6,72367627760458	0,00955060469237327	0,33807717673612	XM_040742473.1	heat shock protein 90 alpha family class A member 1 (Hsp90aa1), mRNA
XM-040754437.1	-1,34115747232533	4,47287653520831	6,72300484489368	0,00955419426394448	0,33807717673612	XM_040754437.1	forkhead box O1 (Foxo1), mRNA
XR-005241266.1	4,16954368401056	2,89665442173787	6,71540266715587	0,00959503935791329	0,339226060402063	XR_005241266.1	uncharacterized LOC103240319 (LOC103240319), transcript variant X3, ncRNA
XM-007999780.2	4,16953552736535	2,8912681294597	6,71389344290922	0,00960314826059835	0,339226060402063	XM_007999780.2	nuclear receptor subfamily 1 group H member 3 (NR1H3), transcript variant X6, mRNA
XM-005084332.4	1,8885147720068	3,57871971026412	6,71217842902259	0,00961226506125612	0,339256898855809	XM_005084332.4	chromosome unknown C1orf56 homolog (CUNH1orf56), mRNA
XM-037983733.1	-1,2795928621573	4,47907123798424	6,69603941323365	0,00969960113576331	0,342046003033477	XM_037983733.1	docking protein 2 (DOK2), transcript variant X3, mRNA
XM-007984372.2	-1,63316951938656	3,41791807446298	6,69372742159471	0,00971216490260715	0,342195823833041	XM_007984372.2	MAPK activated protein kinase 3 (MAPKAPK3), transcript variant X1, mRNA
XM-038002408.1	-1,71869871267257	3,41275551683706	6,69173869737115	0,0097229853237905	0,342284016278829	XM_038002408.1	crystallin beta-gamma domain containing 3 (CRYBG3), transcript variant X2, mRNA
XM-007964863.2	-1,1784748530891	5,41729032326838	6,68110121238826	0,00978107286341879	0,344034608160917	XM_007964863.2	pyruvate kinase PKM (LOC103217002), mRNA
XM-040750730.1	4,1695505708587	2,8659098668803	6,67465099599053	0,0098164781582133	0,344166591497046	XM_040750730.1	leukocyte surface antigen CD47-like (LOC121141936), transcript variant X2, mRNA
XM-038007704.1	4,1695505708587	2,8659098668803	6,67465099599053	0,0098164781582133	0,344166591497046	XM_038007704.1	chromosome unknown C5orf24 homolog (CUNH5orf24), transcript variant X4, mRNA
XM-040754149.1	-1,25648689826788	4,67954840837603	6,67340902899289	0,00982322047499023	0,344166591497046	XM_040754149.1	MAF bZIP transcription factor F (Maff), transcript variant X5, mRNA
XM-007976393.2	-1,20001652628132	4,31533345530232	6,6732915476677	0,00982394505817585	0,344166591497046	XM_007976393.2	succinate dehydrogenase complex subunit C (SDHC), transcript variant X1, mRNA
XM-038009265.1	1,26050713396073	5,23317201848403	6,67280167232842	0,00982664070685076	0,344166591497046	XM_038009265.1	cytochrome c oxidase subunit 7C, mitochondrial-like (LOC119627946), mRNA
XM-038008980.1	2,70590915204094	3,13454019830943	6,65607040780187	0,00991916495232579	0,347111730682877	XM_038008980.1	small ubiquitin-related modifier 1-like (LOC103215904), mRNA
XM-008006519.2	-1,80506022415298	3,27426524944841	6,65406695499767	0,00993030381102264	0,347206280998313	XM_008006519.2	synaptotagmin binding cytoplasmic RNA interacting protein (LOC103240044), transcript variant X1, mRNA
XM-005068140.4	-1,24273928012255	4,91636617172423	6,62623977563959	0,0100862521896768	0,352359538507444	XM_005068140.4	starch binding domain 1 (Stbd1), mRNA
XM-007980411.2	-1,375815114651	4,13677812178272	6,62395975673839	0,010099247971133	0,352393229406425	XM_007980411.2	spen family transcriptional repressor (SPEN), transcript variant X1, mRNA
XM-038008662.1	4,16954687261883	2,84222544880172	6,62306165237089	0,0101043425922674	0,352393229406425	XM_038008662.1	ligand dependent nuclear receptor corepressor like (LCORL), transcript variant X14, mRNA
XM-040728154.1	-1,80259197637245	3,28012698763066	6,61872502204597	0,0101288819263259	0,352949938961974	XM_040728154.1	zinc finger protein 431 (LOC101826919), mRNA
XM-037996391.1	-1,46999936108819	3,59020498010183	6,6053623679523	0,0102050757107052	0,35530412920698	XM_037996391.1	BTB/POZ domain-containing protein 2-like (LOC119623742), mRNA
XM-005063817.4	-1,28595004844127	5,98046748064563	6,6024509361232	0,0102216459863843	0,355580217479014	XM_005063817.4	mitochondrial ribosomal protein L16 (Mrpl16), mRNA
XM-005085837.4	-1,80006001438438	3,28559864777317	6,58699996991005	0,0103106422193482	0,358373191936519	XM_005085837.4	FAD dependent oxidoreductase domain containing 1 (Foxred1), transcript variant X2, mRNA
XM-038006517.1	2,70628633772867	3,03394992585113	6,58334631519245	0,010331828804152	0,358806540740309	XM_038006517.1	ring finger protein 144A (RNF144A), transcript variant X6, mRNA
XM-008006730.2	-2,05340676607723	3,10717879890484	6,5776145473214	0,0103650924992931	0,359658222279435	XM_008006730.2	zinc finger BED-type containing 5 (ZBED5), transcript variant X3, mRNA
XM-007979580.2	-2,05353596476776	3,1006218872745	6,57363813831087	0,0103882336836812	0,35985436092974	XM_007979580.2	BSD domain containing 1 (BSDC1), transcript variant X3, mRNA
XM-007979581.2	-2,05353596476776	3,1006218872745	6,57363813831087	0,0103882336836812	0,35985436092974	XM_007979581.2	BSD domain containing 1 (BSDC1), transcript variant X4, mRNA
XM-005082009.4	-1,36675193939419	4,93769731905028	6,56871602410443	0,0104168511593883	0,360414156838914	XM_005082009.4	ADAM metallopeptidase domain 17 (Adam17), transcript variant X1, mRNA
XM-007988643.2	2,25112274865717	3,1912984260859	6,56786771913707	0,0104219096211287	0,360414156838914	XM_007988643.2	general transcription factor IIIC subunit 1 (GTF3C1), transcript variant X1, mRNA
XM-040736650.1	4,16955265669976	2,81481525569283	6,56323141466914	0,0104490885593231	0,360943209583408	XM_040736650.1	dipeptidase 3 (LOC121136320), mRNA
XM-005076470.4	2,03021225456551	3,48002981615307	6,56224517286688	0,0104547494914933	0,360943209583408	XM_005076470.4	HAUS augmin like complex subunit 1 (Haus1), transcript variant X1, mRNA
XM-037991922.1	2,01622709521954	3,29624040844985	6,54441917437658	0,0105599107181812	0,364268236198921	XM_037991922.1	Fc fragment of IgG receptor and transporter (FCGRT), transcript variant X4, mRNA
XM-040740126.1	-1,46750231537121	5,00270115203917	6,54050407715544	0,0105830731090751	0,364761480450393	XM_040740126.1	cyclic GMP-AMP synthase (LOC106021433), mRNA
XM-040732269.1	-1,25526012542185	9,60251236257267	6,53055553378906	0,0106423213596954	0,366282569638225	XM_040732269.1	H-2 class II histocompatibility antigen, I-E beta chain-like (LOC101829780), mRNA
XM-008016557.2	-2,05357012233088	3,05661035416143	6,52713909583893	0,0106628075335114	0,366282569638225	XM_008016557.2	family with sequence similarity 214 member A (FAM214A), transcript variant X2, mRNA
XM-008016558.2	-2,05357012233088	3,05661035416143	6,52713909583893	0,0106628075335114	0,366282569638225	XM_008016558.2	family with sequence similarity 214 member A (FAM214A), transcript variant X3, mRNA
XM-008016559.2	-2,05357012233088	3,05661035416143	6,52713909583893	0,0106628075335114	0,366282569638225	XM_008016559.2	family with sequence similarity 214 member A (FAM214A), transcript variant X4, mRNA
XM-005068462.4	-1,42607766583335	5,10138823502625	6,51705416784407	0,0107232323072363	0,36805102513736	XM_005068462.4	ubiquitin specific peptidase 8 (Usp8), transcript variant X1, mRNA
XM-005067136.4	-1,49709726277159	3,49059580374975	6,51308980180188	0,010747162601102	0,368564985435958	XM_005067136.4	periphilin 1 (Pphln1), transcript variant X5, mRNA
XM-007971393.2	-1,79886823555653	3,34552969035901	6,50541208696932	0,0107936459209815	0,369850883085887	XM_007971393.2	structural maintenance of chromosomes 6 (SMC6), transcript variant X1, mRNA
XM-040751594.1	-1,62510352432124	4,41700585294826	6,49711605476099	0,0108439347260397	0,371264929934036	XM_040751594.1	ubiquitin specific peptidase 33 (Usp33), transcript variant X4, mRNA
XM-005088080.4	-1,35634599935178	7,18783929689245	6,49543901380838	0,0108541506472027	0,371305786853143	XM_005088080.4	dual specificity phosphatase 6 (Dusp6), mRNA
XM-008000205.2	-1,9090131849911	3,23739485832235	6,47965017292154	0,0109509195239992	0,374304976055763	XM_008000205.2	methylsterol monooxygenase 1 (MSMO1), transcript variant X1, mRNA
XM-037999264.1	1,37576033056262	5,00629335435216	6,4724640785863	0,0109952079876701	0,375113443424575	XM_037999264.1	membrane-spanning 4-domains subfamily A member 4A-like (LOC103234758), mRNA
XM-007983851.2	-1,1836934620957	4,31982976856457	6,47209137976898	0,0109975099682754	0,375113443424575	XM_007983851.2	abhydrolase domain containing 5, lysophosphatidic acid acyltransferase (ABHD5), transcript variant X2, mRNA
XM-005074132.4	-2,35177046800722	4,03274466466766	6,46993084411491	0,0110107812993215	0,375113443424575	XM_005074132.4	interleukin 18 binding protein (LOC101824440), transcript variant X1, mRNA
XR-005878279.1	2,70193952892943	3,20711920253201	6,4699002136969	0,0110110329661722	0,375113443424575	XR_005878279.1	uncharacterized LOC121141387 (LOC121141387), ncRNA
XM-007968628.2	2,70008966106886	3,2041058268089	6,46596750344156	0,0110354051190264	0,375139312876333	XM_007968628.2	acidic nuclear phosphoprotein 32 family member B (ANP32B), transcript variant X2, mRNA
XR-005240391.1	2,70008966106886	3,2041058268089	6,46596750344156	0,0110354051190264	0,375139312876333	XR_005240391.1	acidic nuclear phosphoprotein 32 family member B (ANP32B), transcript variant X3, misc_RNA
XM-005072382.4	-1,41587078632095	5,46219447461588	6,46402563370371	0,0110473456930109	0,375139312876333	XM_005072382.4	cyclin D3 (Ccnd3), transcript variant X1, mRNA
XM-005081015.4	-1,24939606636592	9,48167536712609	6,4638857664088	0,0110482552233401	0,375139312876333	XM_005081015.4	complement C1q B chain (C1qb), transcript variant X1, mRNA
XM-037996862.1	-1,60140009157234	3,27504762520594	6,46189358980323	0,011060689117515	0,375251887265535	XM_037996862.1	ATP23 metallopeptidase and ATP synthase assembly factor homolog (ATP23), transcript variant X3, mRNA
XR-005238817.1	-1,64276792835066	3,17002953291041	6,45884802481855	0,0110796610133784	0,375585905834896	XR_005238817.1	uncharacterized LOC103243696 (LOC103243696), transcript variant X4, ncRNA
XM-040747915.1	1,36186823503901	4,27541017987103	6,45562285986053	0,0110997235207119	0,375876934902985	XM_040747915.1	asparaginase and isoaspartyl peptidase 1 (Asrgl1), mRNA
XR-005237726.1	-2,05337639539148	3,00620863317438	6,45453437612831	0,0111065135674685	0,375876934902985	XR_005237726.1	uncharacterized LOC119621183 (LOC119621183), ncRNA
XM-013115871.3	-3,85312522129493	4,82394199842189	6,49080754364312	0,0112349776725193	0,378048274994376	XM_013115871.3	zinc finger CCCH-type containing 11A (Zc3h11a), transcript variant X1, mRNA
XM-040746216.1	-3,8924740582673	4,07082826605787	6,45318542637214	0,0112349777230738	0,378048274994376	XM_040746216.1	phosphatidylinositol-4-phosphate 5-kinase type 1 beta (Pip5k1b), transcript variant X1, mRNA
XM-005086314.4	-3,88928012118012	4,844127698236	6,59521405787554	0,0112349777230738	0,378048274994376	XM_005086314.4	zinc finger protein 296 (Znf296), mRNA
XM-040733939.1	-3,92651730661628	4,89355461633911	6,7304103857404	0,0112349777736282	0,378048274994376	XM_040733939.1	tRNA splicing endonuclease subunit 34 (Tsen34), transcript variant X1, mRNA
XM-040733940.1	-3,92650175071143	4,89009855918979	6,73016294518004	0,0112349777736282	0,378048274994376	XM_040733940.1	tRNA splicing endonuclease subunit 34 (Tsen34), transcript variant X2, mRNA
XM-005084673.4	-3,9187205506658	3,80953833182704	6,49983794652668	0,0112349777736282	0,378048274994376	XM_005084673.4	serum amyloid A like 1 (Saal1), mRNA
XM-040756415.1	-3,91643704857159	3,61666818552079	6,46858998159347	0,0112349777736282	0,378048274994376	XM_040756415.1	zinc finger protein 143 (Znf143), transcript variant X1, mRNA
XM-040733838.1	-3,93317333240398	7,95349848272691	6,42509415124124	0,0112917168893799	0,379647079369814	XM_040733838.1	leukocyte immunoglobulin-like receptor subfamily B member 3 (LOC101844703), mRNA
XM-040728826.1	-2,04651371991671	3,15837315036661	6,41993811783867	0,0113245220414971	0,380368019306219	XM_040728826.1	TSC22 domain family member 1 (Tsc22d1), transcript variant X9, mRNA
XM-013110850.3	-3,89513598249213	3,73270312182649	6,41881456889899	0,0113316451211193	0,380368019306219	XM_013110850.3	TELO2 interacting protein 2 (Tti2), mRNA
XM-005076324.4	-1,21973329012421	4,14240419536648	6,41559352293506	0,0113522137022745	0,380747881409702	XM_005076324.4	cadherin 1 (Cdh1), transcript variant X1, mRNA
XM-013113404.3	-3,85861288369023	4,37493222613438	6,41218266052037	0,0113739710125999	0,381166961792771	XM_013113404.3	MIF4G domain containing (Mif4gd), mRNA
XM-005078196.4	2,70835658174013	3,38194907980648	6,39966912929458	0,0114542876176826	0,383546215077698	XM_005078196.4	SLAM family member 8 (Slamf8), mRNA
XM-005081313.4	-3,914445777033	3,43973129580882	6,3915075066992	0,0115069680551069	0,384871125324344	XM_005081313.4	CD320 molecule (Cd320), transcript variant X1, mRNA
XM-005076333.4	-3,86150957985041	4,18918581248433	6,39064368992577	0,0115125593583522	0,384871125324344	XM_005076333.4	nucleolar pre-rRNA processing protein NIP7 (Nip7), mRNA
XM-013113308.3	-3,91374696953444	3,35584578057701	6,38105481496626	0,0115748138320274	0,386638241582324	XM_013113308.3	G-patch domain containing 8 (Gpatch8), transcript variant X3, mRNA
XM-005064320.4	-3,89711744436373	3,50055350600388	6,37735735436375	0,0115989113600879	0,387128953123841	XM_005064320.4	armadillo repeat containing 5 (Armc5), mRNA
XM-008001867.2	-3,91409878806838	3,39391139094987	6,37249813800046	0,0116307656017045	0,387877550086667	XM_008001867.2	poly(ADP-ribose) polymerase family member 10 (PARP10), transcript variant X1, mRNA
XM-005080572.4	-1,40538618722582	3,53662639959637	6,36594879184818	0,0116736433037506	0,388992261440687	XM_005080572.4	retinitis pigmentosa GTPase regulator (Rpgr), transcript variant X1, mRNA
XM-007979137.2	-1,24392068422549	4,19687984631966	6,36072324004591	0,0117080351297115	0,389822629201472	XM_007979137.2	calpastatin (CAST), transcript variant X6, mRNA
XM-013121731.3	-1,38591806848633	4,19797444654293	6,35666461336422	0,0117346948243089	0,390394418839761	XM_013121731.3	TNF receptor associated protein 1 (Trap1), mRNA
XM-038006980.1	2,69810162754882	3,31764213545233	6,35488294610226	0,0117465719609388	0,390473890071497	XM_038006980.1	activated RNA polymerase II transcriptional coactivator p15-like (LOC103220209), mRNA
XM-005071493.4	-1,28735121978145	4,3533803581163	6,34666691968163	0,0118008981908178	0,391963166462248	XM_005071493.4	translocase of inner mitochondrial membrane domain containing 1 (Timmdc1), transcript variant X1, mRNA
XM-040754522.1	1,50642983403429	4,49777453113827	6,34018546781368	0,0118440438397914	0,393078980757205	XM_040754522.1	G protein subunit beta 4 (Gnb4), transcript variant X1, mRNA
XM-038000105.1	2,69436616900766	3,47264216708366	6,33732069387355	0,0118632423276865	0,393398881153329	XM_038000105.1	N-myc downstream regulated 1 (NDRG1), transcript variant X2, mRNA
XM-005084711.4	-1,22052386845813	6,81339911740253	6,33105855563959	0,0119050226885187	0,393974453317086	XM_005084711.4	BCL2 associated X, apoptosis regulator (Bax), transcript variant X1, mRNA
XM-040729949.1	-1,32991691479061	4,69237581827508	6,33061256845376	0,0119080117316367	0,393974453317086	XM_040729949.1	electron transfer flavoprotein subunit alpha (Etfa), transcript variant X1, mRNA
XM-040732455.1	1,42837275484419	10,1105666878678	6,33041749575551	0,0119093193673962	0,393974453317086	XM_040732455.1	H-2 class I histocompatibility antigen, L-D alpha chain (LOC101823249), transcript variant X1, mRNA
XM-040743388.1	-3,90911784226076	3,1965787814598	6,3278485230186	0,0119266077272007	0,394229468110435	XM_040743388.1	5'-nucleotidase, cytosolic II (Nt5c2), transcript variant X1, mRNA
XM-005080758.4	4,1872819392736	9,22887781777813	6,32533992673474	0,0119434186905278	0,394468306076476	XM_005080758.4	HOP homeobox (Hopx), transcript variant X2, mRNA
XM-040750366.1	-3,89843255982767	3,30345410422008	6,31979715348627	0,0119807664987186	0,394756898906943	XM_040750366.1	choline kinase alpha (Chka), transcript variant X2, mRNA
XM-005083756.4	-3,90435144851979	3,11434434214603	6,31822191423953	0,0119914396724629	0,394756898906943	XM_005083756.4	EGF like domain multiple 7 (Egfl7), transcript variant X3, mRNA
XM-040739985.1	-3,90092530634817	3,19939658293842	6,31441238321326	0,0120171434805	0,394756898906943	XM_040739985.1	NME/NM23 nucleoside diphosphate kinase 6 (Nme6), transcript variant X3, mRNA
XM-040739986.1	-3,90092530634817	3,19939658293842	6,31441238321326	0,0120171434805	0,394756898906943	XM_040739986.1	NME/NM23 nucleoside diphosphate kinase 6 (Nme6), transcript variant X4, mRNA
XM-021228906.2	-3,89832383250509	3,3107361624684	6,31276346171435	0,0120283055013032	0,394756898906943	XM_021228906.2	SIN3-HDAC complex associated factor (Sinhcaf), transcript variant X2, mRNA
XM-007976372.2	1,57576706775713	3,76179666808517	6,31001441206762	0,0120470143382275	0,394756898906943	XM_007976372.2	activating transcription factor 6 (ATF6), transcript variant X1, mRNA
XM-040733381.1	-3,90426814887554	3,08594853385018	6,30757167089292	0,0120635415536662	0,394756898906943	XM_040733381.1	ecotropic viral integration site 5 (Evi5), transcript variant X4, mRNA
XM-040746224.1	-3,90430979809669	3,08743178133471	6,30756433351575	0,012063624008979	0,394756898906943	XM_040746224.1	GA binding protein transcription factor subunit beta 1 (Gabpb1), transcript variant X4, mRNA
XM-005075079.4	-3,90007639811395	3,22312583685092	6,30729814644456	0,0120653780081365	0,394756898906943	XM_005075079.4	NME/NM23 nucleoside diphosphate kinase 6 (Nme6), transcript variant X1, mRNA
XM-005080757.4	4,18729778952812	9,27235689739397	6,30703625166112	0,0120671357525271	0,394756898906943	XM_005080757.4	HOP homeobox (Hopx), transcript variant X1, mRNA
XM-040746219.1	-3,89988345926804	3,22925797009749	6,30585203030369	0,0120752613318277	0,394756898906943	XM_040746219.1	phosphatidylinositol-4-phosphate 5-kinase type 1 beta (Pip5k1b), transcript variant X2, mRNA
XM-040748046.1	-3,90430979809669	3,08442381314893	6,30461092197445	0,0120837579994233	0,394756898906943	XM_040748046.1	NACHT, LRR and PYD domains-containing protein 1a-like (LOC106020916), mRNA
XM-040749057.1	-3,90430979809669	3,08442381314893	6,30461092197445	0,0120837579994233	0,394756898906943	XM_040749057.1	NACHT, LRR and PYD domains-containing protein 1a-like (LOC106020915), transcript variant X3, mRNA
XM-005079543.4	-1,76790905913248	4,85442731415935	6,3041945101225	0,0120864503832709	0,394756898906943	XM_005079543.4	replication protein A2 (Rpa2), mRNA
XM-005072180.4	-3,87369894894876	3,69932577736945	6,30167990529547	0,0121036102370096	0,394916001751923	XM_005072180.4	24-dehydrocholesterol reductase (Dhcr24), mRNA
XM-005085171.4	-1,15818268951994	6,35038873741473	6,30066251862683	0,0121105142811199	0,394916001751923	XM_005085171.4	mitogen-activated protein kinase kinase kinase 8 (Map3k8), transcript variant X2, mRNA
XR-005239440.1	1,83910353605606	3,63684986713098	6,29921200115814	0,012120519974478	0,394929341654546	XR_005239440.1	uncharacterized LOC103247284 (LOC103247284), transcript variant X1, ncRNA
XM-038003536.1	-1,36826044294972	3,58894400655432	6,29617617537929	0,012141260269489	0,395292154960666	XM_038003536.1	peroxisome proliferator activated receptor gamma (PPARG), transcript variant X1, mRNA
XM-007999048.2	-1,33445496452826	4,02737204252098	6,2912741895914	0,0121748269004362	0,395790594571513	XM_007999048.2	heterogeneous nuclear ribonucleoprotein D like (HNRNPDL), transcript variant X3, mRNA
XM-040745006.1	-2,28099750723669	3,13498224483034	6,29112203763852	0,0121758047463741	0,395790594571513	XM_040745006.1	far upstream element binding protein 3 (Fubp3), transcript variant X6, mRNA
XM-005080337.4	-1,9183786264041	3,64612418765405	6,28508283771333	0,0122172713706473	0,396825073967047	XM_005080337.4	vitamin K epoxide reductase complex subunit 1 like 1 (Vkorc1l1), transcript variant X2, mRNA
XM-040753272.1	-2,08901971985159	3,65801260085907	6,27698526888391	0,0122731067309703	0,397882497008294	XM_040753272.1	DnaJ heat shock protein family (Hsp40) member B2 (Dnajb2), transcript variant X4, mRNA
XM-013121053.3	-3,90426814887554	3,06835656510819	6,27626649715491	0,0122781651224653	0,397882497008294	XM_013121053.3	OCIA domain containing 2 (Ociad2), transcript variant X4, mRNA
XM-040753269.1	-2,0894022246475	3,67342609132721	6,27615742957447	0,0122788319490811	0,397882497008294	XM_040753269.1	DnaJ heat shock protein family (Hsp40) member B2 (Dnajb2), transcript variant X1, mRNA
XM-007969328.2	-2,73141332328697	3,0794561086066	6,26427459454311	0,012361425027215	0,399883088256487	XM_007969328.2	RIC1 homolog, RAB6A GEF complex partner 1 (RIC1), transcript variant X4, mRNA
XM-005067734.4	-2,11643268608628	5,66140743922226	6,26381473485197	0,0123645185416662	0,399883088256487	XM_005067734.4	SAP30 like (Sap30l), mRNA
XM-040749572.1	-3,89331658921482	3,19374885342999	6,26308065020581	0,0123697220457927	0,399883088256487	XM_040749572.1	src kinase associated phosphoprotein 1 (Skap1), mRNA
XM-005074637.4	-1,19714384583253	4,95867653336619	6,25892873350424	0,0123986081645873	0,399930471839683	XM_005074637.4	proteasome assembly chaperone 2 (Psmg2), mRNA
XM-040758049.1	-3,88770630818495	3,24497980601058	6,25754756768961	0,0124082950483562	0,399930471839683	XM_040758049.1	StAR related lipid transfer domain containing 4 (Stard4), transcript variant X2, mRNA
XM-021230184.2	-1,51212052137859	4,47359354093329	6,25637556748303	0,0124164600124963	0,399930471839683	XM_021230184.2	nuclear assembly factor 1 ribonucleoprotein (Naf1), mRNA
XM-040728177.1	-3,90435144851979	3,05278937660546	6,2562563044765	0,0124173937135339	0,399930471839683	XM_040728177.1	SAM and SH3 domain containing 1 (Sash1), transcript variant X1, mRNA
XM-005085790.4	-1,69760705222025	5,02859387920513	6,25590137982252	0,0124197784611356	0,399930471839683	XM_005085790.4	prostaglandin E receptor 2 (Ptger2), transcript variant X1, mRNA
XM-038003541.1	-1,57823089498621	3,28732267649764	6,2451570269239	0,012495324726471	0,402048552360016	XM_038003541.1	peroxisome proliferator activated receptor gamma (PPARG), transcript variant X6, mRNA
XM-007981758.2	-2,28303040902843	3,04575421180785	6,24225073377284	0,0125158106091122	0,402393089059995	XM_007981758.2	splA/ryanodine receptor domain and SOCS box containing 3 (SPSB3), transcript variant X4, mRNA
XM-040729760.1	-1,63416927396483	4,2236777336661	6,23545709606064	0,0125637879840572	0,403620270810232	XM_040729760.1	DnaJ heat shock protein family (Hsp40) member A4 (Dnaja4), transcript variant X2, mRNA
XM-008011051.2	-2,06854839646565	3,30593340002873	6,2332650403333	0,0125793676372489	0,403805550995089	XM_008011051.2	schlafen family member 11 (SLFN11), transcript variant X1, mRNA
XM-007964335.2	-1,15170254257101	4,58968217636459	6,2301804208038	0,0126012619866803	0,403951807172559	XM_007964335.2	ornithine aminotransferase (OAT), transcript variant X1, mRNA
XM-005071790.4	-2,28022796301245	3,14814945643368	6,2288749551306	0,012610450961086	0,403951807172559	XM_005071790.4	nidogen 1 (Nid1), mRNA
XM-037982160.1	-2,28298876999555	3,04020246880493	6,22847673612944	0,0126133713755191	0,403951807172559	XM_037982160.1	mutS homolog 3 (MSH3), transcript variant X4, mRNA
XM-005063564.4	-3,90426814887554	3,01503880657609	6,2255510461989	0,0126341387517559	0,404302264425357	XM_005063564.4	ectonucleoside triphosphate diphosphohydrolase 7 (Entpd7), transcript variant X1, mRNA
XM-037998597.1	-2,28299255220115	3,05221237843207	6,22381673097191	0,0126465547421655	0,404385133880602	XM_037998597.1	transmembrane protein 53 (TMEM53), transcript variant X3, mRNA
XM-007966175.2	1,24523675580999	4,49533163106285	6,22153188947555	0,0126628576154025	0,404592064787778	XM_007966175.2	fibronectin 1 (FN1), transcript variant X9, mRNA
XM-007999829.2	-2,73145496687496	3,02582163193695	6,21681217019032	0,0126966023538156	0,405355528833649	XM_007999829.2	N-alpha-acetyltransferase 15, NatA auxiliary subunit (NAA15), transcript variant X3, mRNA
XM-040756967.1	-3,90435144851979	3,00120917706998	6,21102461422221	0,0127380857005667	0,406064095112764	XM_040756967.1	spermatogenesis associated 6 (Spata6), transcript variant X3, mRNA
XM-005071858.4	-1,13671414745727	6,88209221454303	6,2102490730851	0,0127435688451227	0,406064095112764	XM_005071858.4	sequestosome 1 (Sqstm1), transcript variant X1, mRNA
XM-040728529.1	-3,90435144851979	2,9942799018037	6,20543164155727	0,0127783284735309	0,406064095112764	XM_040728529.1	CAS1 domain containing 1 (Casd1), transcript variant X1, mRNA
XM-013117302.2	-1,87971230931702	3,28319492132172	6,20517005871891	0,0127801467393266	0,406064095112764	XM_013117302.2	DNA primase subunit 2 (Prim2), transcript variant X1, mRNA
XM-037985203.1	-2,06572473251562	3,30997845031177	6,20502878592691	0,0127812545667395	0,406064095112764	XM_037985203.1	cyclin-dependent kinase 11B (LOC103225783), transcript variant X7, mRNA
XM-037996250.1	-1,12789343936361	5,42157551500582	6,20423902674944	0,012786948930747	0,406064095112764	XM_037996250.1	protein disulfide-isomerase A3 (LOC119623550), mRNA
XM-007976258.2	-3,90430979809669	2,99236348063042	6,20138248629413	0,0128076007935355	0,406064095112764	XM_007976258.2	SCO2, cytochrome c oxidase assembly protein (SCO2), transcript variant X3, mRNA
XM-007976259.2	-3,90430979809669	2,99236348063042	6,20138248629413	0,0128076007935355	0,406064095112764	XM_007976259.2	SCO2, cytochrome c oxidase assembly protein (SCO2), transcript variant X4, mRNA
XM-038007237.1	-3,90430979809669	2,99236348063042	6,20138248629413	0,0128076007935355	0,406064095112764	XM_038007237.1	SCO2, cytochrome c oxidase assembly protein (SCO2), transcript variant X1, mRNA
XM-040755120.1	-2,73869010027171	3,23402406109649	6,19708433941477	0,0128385989500445	0,406733535482049	XM_040755120.1	choline phosphotransferase 1 (Chpt1), transcript variant X3, mRNA
XM-040751700.1	-2,73141332328697	3,00266178190331	6,19317991377666	0,0128669175789695	0,40731712240564	XM_040751700.1	PDZ and LIM domain 5 (Pdlim5), transcript variant X12, mRNA
XM-005082816.4	-1,21468858017175	4,71479161676923	6,19139131073924	0,0128798392603054	0,407412778692812	XM_005082816.4	phospholipase A2 group XIIA (Pla2g12a), mRNA
XM-038004649.1	2,22572146839917	3,36231623571052	6,1768539156106	0,0129860246256196	0,410456122440954	XM_038004649.1	SEM1 26S proteasome complex subunit (SEM1), transcript variant X1, mRNA
XM-037998001.1	-1,20918950929046	4,4053448256988	6,17454793929135	0,0130029327135616	0,41062510744611	XM_037998001.1	endosulfine alpha (ENSA), transcript variant X2, mRNA
XM-040749557.1	1,76196475942042	6,10780986270807	6,17338888245859	0,0130113270019131	0,41062510744611	XM_040749557.1	G protein subunit gamma transducin 2 (Gngt2), transcript variant X2, mRNA
XM-038005696.1	-3,90435144851979	2,96980866000437	6,16840731775405	0,013048102041651	0,41147014813798	XM_038005696.1	uncharacterized LOC103222316 (LOC103222316), transcript variant X1, mRNA
XM-038003649.1	-2,28311050176824	2,98580757047317	6,16358761136529	0,0130836071046572	0,411806178583994	XM_038003649.1	PDZ domain containing ring finger 3 (PDZRN3), transcript variant X5, mRNA
XM-005078403.4	-3,90430979809669	2,97011313915029	6,16341342613534	0,0130848367245012	0,411806178583994	XM_005078403.4	G kinase anchoring protein 1 (Gkap1), transcript variant X5, mRNA
XM-008006712.2	-3,90435144851979	2,9725653778089	6,16193744221214	0,013095831886102	0,411806178583994	XM_008006712.2	SAM and SH3 domain containing 1 (SASH1), transcript variant X3, mRNA
XM-007977729.2	1,19311426296074	5,20508130422088	6,16153336765165	0,0130987847244781	0,411806178583994	XM_007977729.2	ATP synthase subunit f, mitochondrial (LOC103224307), mRNA
XM-007969455.2	-2,2830229283622	2,97640575039085	6,15732925141129	0,0131299029886117	0,412220837225983	XM_007969455.2	structural maintenance of chromosomes 5 (SMC5), transcript variant X1, mRNA
XM-008010953.2	1,46580378205336	3,89050897545235	6,15704525689709	0,0131320078148194	0,412220837225983	XM_008010953.2	ecotropic viral integration site 2A (EVI2A), transcript variant X2, mRNA
XM-007985120.2	-2,28302722009993	2,97407264285564	6,15565655537651	0,0131423051790855	0,412229637983922	XM_007985120.2	THUMP domain containing 3 (THUMPD3), transcript variant X1, mRNA
XM-007972981.2	-1,21947397455942	4,3053968591475	6,15363755212325	0,013157291112152	0,412385377866254	XM_007972981.2	bromodomain containing 2 (BRD2), transcript variant X1, mRNA
XM-040729446.1	-2,28298128932932	2,96846222305739	6,14302537253241	0,0132363260790629	0,413518378447194	XM_040729446.1	dystonin (Dst), transcript variant X2, mRNA
XM-005081928.4	-2,73141332328697	2,96211703302855	6,14259613915587	0,0132395112285492	0,413518378447194	XM_005081928.4	PDZ and LIM domain 5 (Pdlim5), transcript variant X11, mRNA
XM-005076204.4	-1,23551578989009	7,31483282637748	6,13948093495375	0,0132627487933357	0,413518378447194	XM_005076204.4	interferon related developmental regulator 1 (Ifrd1), mRNA
XM-008013483.2	-1,20891589871627	9,51949664090738	6,13659707976048	0,013284475338315	0,413518378447194	XM_008013483.2	eukaryotic translation elongation factor 1 alpha 1 (EEF1A1), transcript variant X2, mRNA
XM-007970289.2	-2,73146193822065	2,95588644164879	6,13531496198588	0,0132940956321864	0,413518378447194	XM_007970289.2	methylmalonyl-CoA epimerase (MCEE), transcript variant X2, mRNA
XM-021235259.2	-3,90426814887554	2,94257478333603	6,13515390184344	0,0132952475647918	0,413518378447194	XM_021235259.2	ectonucleoside triphosphate diphosphohydrolase 7 (Entpd7), transcript variant X2, mRNA
XM-008002097.2	-1,08013637841886	5,99690284022779	6,13446351399537	0,0133004883808223	0,413518378447194	XM_008002097.2	CD44 molecule (Indian blood group) (CD44), transcript variant X6, mRNA
XR-005872682.1	-3,90435144851979	2,93938577500521	6,13220817585954	0,0133174026565584	0,413518378447194	XR_005872682.1	CLK4 associating serine/arginine rich protein (LOC101838375), transcript variant X4, misc_RNA
XM-007969566.2	-3,90435144851979	2,9438912578726	6,13200525389989	0,0133189973207995	0,413518378447194	XM_007969566.2	TLE family member 4, transcriptional corepressor (LOC103219631), transcript variant X5, mRNA
XM-007967576.2	1,38633224934558	4,66206031552451	6,12894689053399	0,0133419843806817	0,413518378447194	XM_007967576.2	C-type lectin domain family 2 member B (CLEC2B), transcript variant X1, mRNA
XM-037982810.1	-2,73145815589189	2,95155815895483	6,12845326466342	0,0133457039164067	0,413518378447194	XM_037982810.1	ubiquitin specific peptidase 25 (USP25), transcript variant X3, mRNA
XM-007989311.2	-1,24976912026503	4,03949502303507	6,12753526210387	0,0133526240230207	0,413518378447194	XM_007989311.2	quiescin sulfhydryl oxidase 1 (QSOX1), transcript variant X1, mRNA
XM-021232469.2	-1,66363736044985	3,34532408094926	6,12214295987277	0,0133933011425448	0,413518378447194	XM_021232469.2	HEAT repeat containing 3 (Heatr3), transcript variant X2, mRNA
XR-005236085.1	-2,0515470355583	3,297497972199	6,12075542567441	0,0134038463707851	0,413518378447194	XR_005236085.1	uncharacterized LOC119619597 (LOC119619597), transcript variant X4, misc_RNA
XM-005070979.4	-1,32082886609081	6,40937911535941	6,12033726560456	0,0134068977453578	0,413518378447194	XM_005070979.4	docking protein 2 (Dok2), mRNA
XM-005080782.4	-3,90430979809669	2,93785208813394	6,11878981433158	0,0134187001080945	0,413518378447194	XM_005080782.4	sec1 family domain containing 2 (Scfd2), transcript variant X1, mRNA
XM-037987168.1	-2,28298128932932	2,94770755097204	6,11533252464127	0,0134449624215512	0,413518378447194	XM_037987168.1	dystonin (DST), transcript variant X1, mRNA
XM-037987170.1	-2,28298128932932	2,94770755097204	6,11533252464127	0,0134449624215512	0,413518378447194	XM_037987170.1	dystonin (DST), transcript variant X3, mRNA
XM-037987171.1	-2,28298128932932	2,94770755097204	6,11533252464127	0,0134449624215512	0,413518378447194	XM_037987171.1	dystonin (DST), transcript variant X4, mRNA
XM-037987172.1	-2,28298128932932	2,94770755097204	6,11533252464127	0,0134449624215512	0,413518378447194	XM_037987172.1	dystonin (DST), transcript variant X5, mRNA
XM-037987173.1	-2,28298128932932	2,94770755097204	6,11533252464127	0,0134449624215512	0,413518378447194	XM_037987173.1	dystonin (DST), transcript variant X6, mRNA
XM-037987174.1	-2,28298128932932	2,94770755097204	6,11533252464127	0,0134449624215512	0,413518378447194	XM_037987174.1	dystonin (DST), transcript variant X7, mRNA
XM-037987175.1	-2,28298128932932	2,94770755097204	6,11533252464127	0,0134449624215512	0,413518378447194	XM_037987175.1	dystonin (DST), transcript variant X8, mRNA
XM-005063530.4	-2,73142029463265	2,94054437467593	6,11465100885722	0,0134501158160613	0,413518378447194	XM_005063530.4	F-box and WD repeat domain containing 4 (Fbxw4), transcript variant X1, mRNA
XM-021232969.2	-2,73142029463265	2,94054437467593	6,11465100885722	0,0134501158160613	0,413518378447194	XM_021232969.2	F-box and WD repeat domain containing 4 (Fbxw4), transcript variant X2, mRNA
XM-040746582.1	2,21578134243038	3,37229548032076	6,11405122212621	0,013454696103341	0,413518378447194	XM_040746582.1	40S ribosomal protein S29-like (LOC101831407), mRNA
XM-008002200.2	-1,32988855686142	3,64140122461394	6,11112046509334	0,0134769874769754	0,413894377343261	XM_008002200.2	APAF1 interacting protein (LOC103237836), transcript variant X2, mRNA
XM-040749100.1	1,81134316782984	3,54185066708674	6,10665466493119	0,0135109584749371	0,414628243190968	XM_040749100.1	integrin subunit alpha E (Itgae), mRNA
XM-040747297.1	-1,29544994506566	3,87414527440446	6,10229085635034	0,0135443755526594	0,415344029149473	XM_040747297.1	membrane spanning 4-domains A14 (Ms4a14), mRNA
XM-038004213.1	-3,90435144851979	2,910857681528	6,09099075526045	0,0136311594091881	0,417694045544542	XM_038004213.1	40S ribosomal protein S2-like (LOC103236194), mRNA
XR-005237515.1	-2,7314165123039	2,93418524647766	6,08826481431323	0,0136521367516519	0,418010339316023	XR_005237515.1	uncharacterized LOC119620967 (LOC119620967), transcript variant X1, ncRNA
XM-013117387.3	-2,30077006730057	3,4720889742885	6,08665826050254	0,0136644204393673	0,418010339316023	XM_013117387.3	SMAD family member 6 (Smad6), mRNA
XM-007980726.2	-2,73142029463265	2,92157867527317	6,08569785465277	0,0136719538483067	0,418010339316023	XM_007980726.2	THAP domain containing 3 (THAP3), transcript variant X2, mRNA
XM-007990661.2	-1,70416257014636	3,16823507335255	6,08276618950521	0,0136946227076493	0,418392582247879	XM_007990661.2	apurinic/apyrimidinic endodeoxyribonuclease 1 (APEX1), transcript variant X4, mRNA
XM-038003569.1	-2,73137865224589	2,9224363112999	6,08103729111034	0,0137080093993008	0,418490883389781	XM_038003569.1	microtubule actin crosslinking factor 1 (MACF1), transcript variant X8, mRNA
XM-040737094.1	-1,11339689204222	7,56294532794578	6,0778538676034	0,0137326471677905	0,418932267528602	XM_040737094.1	heat shock protein HSP 90-beta-like (LOC101833905), mRNA
XM-040732790.1	-2,29285974435554	3,27026645977779	6,07482602513809	0,0137561673763694	0,419338930399801	XM_040732790.1	intraflagellar transport 52 (Ift52), transcript variant X1, mRNA
XM-040728556.1	-1,53881537266889	5,12641356599686	6,07276630435408	0,0137721214051165	0,419514516791087	XM_040728556.1	GATA zinc finger domain containing 1 (Gatad1), mRNA
XM-013116113.3	1,29979152075593	4,03708067327173	6,05576611821476	0,0139052259477333	0,422281985627866	XM_013116113.3	high mobility group nucleosomal binding domain 3 (Hmgn3), transcript variant X3, mRNA
XM-005075282.4	-2,26858801657637	3,19021307194628	6,05499403954087	0,0139112970247624	0,422281985627866	XM_005075282.4	family with sequence similarity 124 member A (Fam124a), mRNA
XM-037992386.1	-1,34082352514566	3,54399859805349	6,05470272242873	0,0139135884439741	0,422281985627866	XM_037992386.1	trans-2,3-enoyl-CoA reductase (TECR), transcript variant X1, mRNA
XM-037992387.1	-1,34082352514566	3,54399859805349	6,05470272242873	0,0139135884439741	0,422281985627866	XM_037992387.1	trans-2,3-enoyl-CoA reductase (TECR), transcript variant X2, mRNA
XM-040730338.1	2,67460533811052	5,71583182152186	6,05459996963834	0,0139142801864114	0,422281985627866	XM_040730338.1	N-myc downstream regulated 1 (Ndrg1), mRNA
XM-037990167.1	-3,90430979809669	2,88316428913356	6,04821370172409	0,0139647652540447	0,423189973858396	XM_037990167.1	SIN3-HDAC complex associated factor (SINHCAF), transcript variant X3, mRNA
XM-037990169.1	-3,90430979809669	2,88316428913356	6,04821370172409	0,0139647652540447	0,423189973858396	XM_037990169.1	SIN3-HDAC complex associated factor (SINHCAF), transcript variant X5, mRNA
XM-007988612.2	-1,44608007400151	3,36343617867115	6,04255633182706	0,0140094751702171	0,423923575943889	XM_007988612.2	CD46 molecule (CD46), transcript variant X2, mRNA
XR-005873633.1	-2,73137865224589	2,89819563739385	6,04186829919529	0,0140149269898104	0,423923575943889	XR_005873633.1	uncharacterized LOC121136596 (LOC121136596), ncRNA
XM-013122623.3	-1,20161754494879	9,4725572863111	6,04122911156223	0,0140198767248957	0,423923575943889	XM_013122623.3	G0/G1 switch 2 (G0s2), mRNA
XM-040739467.1	2,21022565020559	3,59013206730715	6,03790725133317	0,0140462856286809	0,424235644652492	XM_040739467.1	solute carrier family 9 member A9 (Slc9a9), mRNA
XM-007970034.2	-1,07007663918162	5,9622991008552	6,03604921170812	0,0140611235950234	0,424235644652492	XM_007970034.2	macrophage-capping protein (LOC103219957), transcript variant X1, mRNA
XM-007970036.2	-1,07007663918162	5,9622991008552	6,03604921170812	0,0140611235950234	0,424235644652492	XM_007970036.2	macrophage-capping protein (LOC103219957), transcript variant X3, mRNA
XM-038000794.1	-3,90426814887554	2,87740481414769	6,0337086446909	0,0140797843739359	0,424487447868559	XM_038000794.1	HIVEP zinc finger 2 (HIVEP2), transcript variant X1, mRNA
XM-037982788.1	1,68230013794266	3,57794631582117	6,02673320460983	0,0141354081797085	0,425852454479899	XM_037982788.1	ribophorin II (RPN2), transcript variant X1, mRNA
XM-037985612.1	-1,37759390277477	4,04144331894889	6,02180811568381	0,0141748433061066	0,426728110150846	XM_037985612.1	uncharacterized LOC119619597 (LOC119619597), transcript variant X1, mRNA
XM-005074844.4	-2,28181682118971	3,26992825069022	6,01769524448704	0,0142077910607285	0,426766277801493	XM_005074844.4	phosphoinositide-3-kinase regulatory subunit 4 (Pik3r4), transcript variant X2, mRNA
XM-007989957.2	-2,73145067504047	2,87539619018994	6,01708743482778	0,0142127480522374	0,426766277801493	XM_007989957.2	AKT serine/threonine kinase 3 (AKT3), transcript variant X3, mRNA
XM-005068000.4	-1,11951599810746	7,84632111718154	6,01690096989854	0,0142141296270663	0,426766277801493	XM_005068000.4	leukotriene A4 hydrolase (Lta4h), transcript variant X1, mRNA
XM-013122604.3	1,37114194959254	4,88918154984127	6,01647044511455	0,0142175920799418	0,426766277801493	XM_013122604.3	mitochondrial calcium uniporter dominant negative subunit beta (Mcub), transcript variant X2, mRNA
XM-005075486.4	-3,90435144851979	2,8646130246235	6,01152570126019	0,0142575518001839	0,427342337387449	XM_005075486.4	RAR related orphan receptor A (Rora), transcript variant X4, mRNA
XM-013117427.3	-3,90435144851979	2,8646130246235	6,01152570126019	0,0142575518001839	0,427342337387449	XM_013117427.3	RAR related orphan receptor A (Rora), transcript variant X1, mRNA
XR-005243900.1	-3,90435144851979	2,85898612546472	6,00962610876998	0,0142729073111771	0,4274912333165	XR_005243900.1	thymidine kinase 2 (TK2), transcript variant X1, misc_RNA
XM-007971521.2	-1,25199531864013	4,04072455342423	6,00553073719611	0,0143059837378701	0,428170290010594	XM_007971521.2	ADAM metallopeptidase domain 17 (ADAM17), transcript variant X2, mRNA
XM-005086702.4	-1,26574200076763	5,71585045146396	5,99880282164067	0,0143604338004202	0,429487596067364	XM_005086702.4	protein phosphatase 2 scaffold subunit Aalpha (Ppp2r1a), mRNA
XM-040757204.1	-3,90426814887554	2,86314055038095	5,99605641686082	0,014382901010629	0,429847149811486	XM_040757204.1	SH3 domain containing GRB2 like 2, endophilin A1 (Sh3gl2), mRNA
XM-005081341.4	-3,90430979809669	2,84609471033099	5,98877096412001	0,0144423283019034	0,431023794292556	XM_005081341.4	thyroid hormone receptor interactor 10 (Trip10), transcript variant X2, mRNA
XM-040728296.1	-3,90426814887554	2,84913634588564	5,98832302983366	0,0144459903332554	0,431023794292556	XM_040728296.1	PARN like, ribonuclease domain containing 1 (Pnldc1), mRNA
XM-005068532.4	1,78451668447699	3,33849561762904	5,98737103494201	0,0144536931966984	0,431023794292556	XM_005068532.4	sorbitol dehydrogenase (Sord), transcript variant X1, mRNA
XM-037983436.1	-2,73157990484704	2,86038187750391	5,98589027297191	0,0144659195871696	0,431076023729756	XM_037983436.1	supervillin-like (LOC103238065), transcript variant X6, mRNA
XM-040728295.1	-3,90435144851979	2,84409984822934	5,98347210230018	0,014485697872299	0,43121882432122	XM_040728295.1	integrator complex subunit 4 (Ints4), mRNA
XM-007985262.2	-1,49806086362003	3,33551131422063	5,97789634339234	0,0145314911992896	0,43121882432122	XM_007985262.2	peroxisome proliferator activated receptor gamma (PPARG), transcript variant X16, mRNA
XM-040744332.1	-2,73145067504047	2,85033241651206	5,97345114466571	0,0145681419842008	0,43121882432122	XM_040744332.1	FERM, ARH/RhoGEF and pleckstrin domain protein 1 (Farp1), transcript variant X1, mRNA
XM-005074264.4	-1,4263845380525	4,53724653442709	5,97325399732909	0,0145696129962079	0,43121882432122	XM_005074264.4	zinc finger CCCH-type, RNA binding motif and serine/arginine rich 2 (Zrsr2), mRNA
XM-005065608.4	-1,86719334422764	3,63001079732595	5,96799705186151	0,0146130416961468	0,43121882432122	XM_005065608.4	survival motor neuron protein (LOC101838021), transcript variant X1, mRNA
XM-040756647.1	-2,69648918299269	3,35943459949066	5,96721959694019	0,0146194995460958	0,43121882432122	XM_040756647.1	MAP7 domain containing 1 (Map7d1), transcript variant X8, mRNA
XM-037990666.1	-2,73141332328697	2,8462486501496	5,96465395805015	0,014640884452961	0,43121882432122	XM_037990666.1	sphingomyelin synthase 2 (SGMS2), transcript variant X6, mRNA
XM-037990671.1	-2,73141332328697	2,8462486501496	5,96465395805015	0,014640884452961	0,43121882432122	XM_037990671.1	sphingomyelin synthase 2 (SGMS2), transcript variant X7, mRNA
XM-013115076.3	-3,90426814887554	2,8353826370441	5,96064485465128	0,0146741710616484	0,43121882432122	XM_013115076.3	solute carrier family 29 member 1 (Augustine blood group) (Slc29a1), transcript variant X2, mRNA
XM-040729315.1	-3,90426814887554	2,8353826370441	5,96064485465128	0,0146741710616484	0,43121882432122	XM_040729315.1	solute carrier family 29 member 1 (Augustine blood group) (Slc29a1), transcript variant X5, mRNA
XM-040729316.1	-3,90426814887554	2,8353826370441	5,96064485465128	0,0146741710616484	0,43121882432122	XM_040729316.1	solute carrier family 29 member 1 (Augustine blood group) (Slc29a1), transcript variant X6, mRNA
XM-008014671.2	-3,90430979809669	2,82996010200534	5,95971253437062	0,0146819082375866	0,43121882432122	XM_008014671.2	ankyrin repeat and KH domain-containing protein 1 (LOC103244656), transcript variant X3, mRNA
XM-008014674.2	-3,90430979809669	2,82996010200534	5,95971253437062	0,0146819082375866	0,43121882432122	XM_008014674.2	ankyrin repeat and KH domain-containing protein 1 (LOC103244656), transcript variant X6, mRNA
XM-008014676.2	-3,90430979809669	2,82996010200534	5,95971253437062	0,0146819082375866	0,43121882432122	XM_008014676.2	ankyrin repeat and KH domain-containing protein 1 (LOC103244656), transcript variant X8, mRNA
XM-008014677.2	-3,90430979809669	2,82996010200534	5,95971253437062	0,0146819082375866	0,43121882432122	XM_008014677.2	ankyrin repeat and KH domain-containing protein 1 (LOC103244656), transcript variant X1, mRNA
XM-007967772.2	-1,20590151721625	3,96791470195913	5,95601250911091	0,014712667361394	0,43121882432122	XM_007967772.2	tetratricopeptide repeat domain 3 (TTC3), transcript variant X1, mRNA
XM-037984783.1	-1,20590151721625	3,96791470195913	5,95601250911091	0,014712667361394	0,43121882432122	XM_037984783.1	tetratricopeptide repeat domain 3 (TTC3), transcript variant X2, mRNA
XR-005236233.1	-2,73137168090021	2,84272704940994	5,95182055090026	0,014747673327228	0,43121882432122	XR_005236233.1	elongation factor 1-alpha 1-like (LOC103231044), misc_RNA
XM-037987032.1	1,3592099701832	3,85683247572273	5,94785381464105	0,0147808071164752	0,43121882432122	XM_037987032.1	transmembrane protein 141 (TMEM141), transcript variant X4, mRNA
XM-021229049.2	-3,90443475297213	2,82949216204313	5,94432363028069	0,0148103911725994	0,43121882432122	XM_021229049.2	reticulon 4 interacting protein 1 (Rtn4ip1), transcript variant X2, mRNA
XM-013110883.3	-1,38176543398139	3,6816312125888	5,94379750233491	0,0148147333393853	0,43121882432122	XM_013110883.3	PEAK1 related, kinase-activating pseudokinase 1 (Prag1), transcript variant X4, mRNA
XM-040752549.1	3,9231038695096	4,94305296961281	6,10608740301298	0,0148183033694505	0,43121882432122	XM_040752549.1	protein tyrosine phosphatase receptor type E (Ptpre), transcript variant X1, mRNA
XM-007982957.2	3,92573525393193	4,43981505947596	6,03274736098868	0,0148183033792758	0,43121882432122	XM_007982957.2	interferon regulatory factor 7 (IRF7), transcript variant X2, mRNA
XM-037998760.1	3,92573525393193	4,43981505947596	6,03274736098868	0,0148183033792758	0,43121882432122	XM_037998760.1	interferon regulatory factor 7 (IRF7), transcript variant X1, mRNA
XM-007984397.2	3,92580868091112	4,51650096790818	6,04644963706967	0,0148183033792758	0,43121882432122	XM_007984397.2	interferon regulatory factor 7 (IRF7), transcript variant X4, mRNA
XM-005063345.4	3,92680323198215	6,2428103672275	6,11154346040543	0,0148183033792759	0,43121882432122	XM_005063345.4	interferon regulatory factor 7 (Irf7), transcript variant X1, mRNA
XM-013119795.3	3,92957278850733	3,84645761235882	5,94239625383639	0,0148265087473031	0,43121882432122	XM_013119795.3	2'-5'-oligoadenylate synthase 1A (LOC101832301), mRNA
XM-037989321.1	-1,26863371794958	3,94059769993022	5,941161562772	0,0148369420783734	0,43121882432122	XM_037989321.1	RasGEF domain family member 1B (RASGEF1B), transcript variant X7, mRNA
XM-008011776.2	-3,90426814887554	2,82203669342419	5,93959953278988	0,0148501122629222	0,43121882432122	XM_008011776.2	MIF4G domain containing (MIF4GD), transcript variant X1, mRNA
XM-037993522.1	-3,90426814887554	2,82203669342419	5,93959953278988	0,0148501122629222	0,43121882432122	XM_037993522.1	MIF4G domain containing (MIF4GD), transcript variant X3, mRNA
XM-037993523.1	-3,90426814887554	2,82203669342419	5,93959953278988	0,0148501122629222	0,43121882432122	XM_037993523.1	MIF4G domain containing (MIF4GD), transcript variant X4, mRNA
XR-500765.2	-1,06683387817215	5,40119924444273	5,93650289190631	0,0148761488659817	0,43121882432122	XR_500765.2	putative uncharacterized protein LRRC75A-AS1, mitochondrial (LOC103242442), misc_RNA
XM-008013170.2	-1,79935196447368	3,11283535345129	5,93577221297871	0,0148823078433562	0,43121882432122	XM_008013170.2	prostate transmembrane protein, androgen induced 1 (PMEPA1), transcript variant X2, mRNA
XM-005067726.4	-2,2607135453905	3,23752169979396	5,93137398287126	0,014919316007478	0,43121882432122	XM_005067726.4	SH3 binding domain protein 5 like (Sh3bp5l), transcript variant X2, mRNA
XM-005084271.4	1,19335455860485	5,53378816237712	5,92694955362349	0,0149567620442113	0,43121882432122	XM_005084271.4	cathepsin K (Ctsk), transcript variant X2, mRNA
XM-038002747.1	-1,86654537940771	3,70569654335259	5,92239799193506	0,0149955059687431	0,43121882432122	XM_038002747.1	phospholipid scramblase 1 (PLSCR1), transcript variant X4, mRNA
XR-005235473.1	-3,90430979809669	2,80401656339966	5,90980373824149	0,0151029500560483	0,43121882432122	XR_005235473.1	centriolin (CNTRL), transcript variant X9, misc_RNA
XM-037986058.1	-3,90430979809669	2,80219339768941	5,90723876011825	0,0151249219673049	0,43121882432122	XM_037986058.1	galectin 8 (LGALS8), transcript variant X2, mRNA
XR-005239928.1	-3,90430979809669	2,80176204174426	5,90688496179515	0,0151279552300637	0,43121882432122	XR_005239928.1	uncharacterized LOC119623863 (LOC119623863), ncRNA
XM-007990774.2	-3,90430979809669	2,79962698424874	5,90457954726449	0,0151477358797648	0,43121882432122	XM_007990774.2	armadillo repeat containing 5 (ARMC5), transcript variant X1, mRNA
XM-007995005.2	-3,90430979809669	2,79962698424874	5,90457954726449	0,0151477358797648	0,43121882432122	XM_007995005.2	thyroid hormone receptor interactor 10 (TRIP10), transcript variant X1, mRNA
XM-007995006.2	-3,90430979809669	2,79962698424874	5,90457954726449	0,0151477358797648	0,43121882432122	XM_007995006.2	thyroid hormone receptor interactor 10 (TRIP10), transcript variant X2, mRNA
XM-007995009.2	-3,90430979809669	2,79962698424874	5,90457954726449	0,0151477358797648	0,43121882432122	XM_007995009.2	thyroid hormone receptor interactor 10 (TRIP10), transcript variant X3, mRNA
XR-005241780.1	-3,90430979809669	2,79962698424874	5,90457954726449	0,0151477358797648	0,43121882432122	XR_005241780.1	PDZ and LIM domain protein 1-like (LOC119625616), misc_RNA
XM-007998023.2	-3,90435144851979	2,80093434478511	5,9041226681559	0,0151516591037756	0,43121882432122	XM_007998023.2	tRNA splicing endonuclease subunit 34 (TSEN34), transcript variant X5, mRNA
XM-007998026.2	-3,90435144851979	2,80093434478511	5,9041226681559	0,0151516591037756	0,43121882432122	XM_007998026.2	tRNA splicing endonuclease subunit 34 (TSEN34), transcript variant X7, mRNA
XM-013125842.3	-2,68512370494202	4,21828354353993	5,90326104043963	0,0151589027029423	0,43121882432122	XM_013125842.3	advanced glycosylation end-product specific receptor (Ager), mRNA
XM-040731329.1	-2,26473288975987	3,40730871395222	5,90103441359811	0,0151780715503936	0,43121882432122	XM_040731329.1	calcium/calmodulin dependent protein kinase kinase 2 (Camkk2), transcript variant X2, mRNA
XM-013125498.3	3,93083732745092	3,4697824697696	5,90019107852672	0,0151853169371745	0,43121882432122	XM_013125498.3	InaF motif containing 1 (Inafm1), mRNA
XM-005064003.4	3,9270096831236	3,7182327261294	5,89781077389536	0,0152058448030958	0,43121882432122	XM_005064003.4	cathepsin W (Ctsw), transcript variant X1, mRNA
XM-007964350.2	-3,90430979809669	2,79737757926584	5,89767808972747	0,0152071104226435	0,43121882432122	XM_007964350.2	C-terminal binding protein 2 (CTBP2), transcript variant X1, mRNA
XM-007964356.2	-3,90430979809669	2,79737757926584	5,89767808972747	0,0152071104226435	0,43121882432122	XM_007964356.2	C-terminal binding protein 2 (CTBP2), transcript variant X6, mRNA
XM-038009690.1	-3,90430979809669	2,79737757926584	5,89767808972747	0,0152071104226435	0,43121882432122	XM_038009690.1	C-terminal binding protein 2 (CTBP2), transcript variant X8, mRNA
XM-013111565.3	-3,90435144851979	2,79496304764769	5,894595808017	0,0152336930681431	0,43121882432122	XM_013111565.3	claudin 7 (Cldn7), transcript variant X1, mRNA
XM-040748991.1	-3,90435144851979	2,79496304764769	5,894595808017	0,0152336930681431	0,43121882432122	XM_040748991.1	claudin 7 (Cldn7), transcript variant X3, mRNA
XM-040755866.1	-1,79418523788358	4,03556703185343	5,89105948269276	0,0152641182628997	0,43121882432122	XM_040755866.1	PAK1 interacting protein 1 (Pak1ip1), mRNA
XM-021231761.2	1,73883049398401	6,65405193070702	5,8824297775749	0,0153389874045895	0,43121882432122	XM_021231761.2	FYN binding protein 1 (Fyb1), transcript variant X1, mRNA
XM-007986068.2	-1,79931403063627	3,06112908220229	5,88185855446366	0,0153440787124274	0,43121882432122	XM_007986068.2	filamin A interacting protein 1 like (FILIP1L), transcript variant X2, mRNA
XM-040733111.1	1,17049399842352	6,78995047477975	5,8789614581111	0,0153691841875915	0,43121882432122	XM_040733111.1	ADP-ribosylation factor-like protein 4C (LOC121134596), mRNA
XM-005072027.4	-3,90426814887554	2,78727234408638	5,87572270413763	0,0153975845278578	0,43121882432122	XM_005072027.4	angiomotin like 2 (Amotl2), transcript variant X2, mRNA
XM-005081022.4	3,91906130344736	3,60348829716598	5,8756915869863	0,0153977215059987	0,43121882432122	XM_005081022.4	cell division cycle 42 (Cdc42), transcript variant X2, mRNA
XM-021226750.2	3,91875309369767	3,711893239769	5,8728993196086	0,0154221233798793	0,43121882432122	XM_021226750.2	CD3g molecule (Cd3g), transcript variant X2, mRNA
XM-005077494.3	-1,73916943599048	3,51788134248302	5,86899467742443	0,0154563499846511	0,43121882432122	XM_005077494.3	nocturnin (Noct), transcript variant X3, mRNA
XM-040749463.1	3,91917901345983	3,53119165479467	5,86896717428049	0,0154565543505542	0,43121882432122	XM_040749463.1	diacylglycerol kinase epsilon (Dgke), mRNA
XM-005078925.4	3,9239055682075	3,51716663560463	5,8671091200597	0,0154728515498757	0,43121882432122	XM_005078925.4	chemerin chemokine-like receptor 1 (Cmklr1), transcript variant X1, mRNA
XM-040750082.1	-1,313551969115	8,04097741705129	5,86699631412869	0,0154738293148331	0,43121882432122	XM_040750082.1	UBA like domain containing 2 (Ubald2), mRNA
XM-037983747.1	-3,90439310014491	2,78293390636564	5,86662927199872	0,0154772106073181	0,43121882432122	XM_037983747.1	pericentriolar material 1 (PCM1), transcript variant X7, mRNA
XM-008005607.2	-3,90435144851979	2,77891772979084	5,8625868672056	0,0155127383226766	0,43121882432122	XM_008005607.2	EGF like domain multiple 7 (EGFL7), transcript variant X3, mRNA
XM-040742006.1	-3,90439310014491	2,77809442552323	5,86077529823863	0,0155286870284015	0,43121882432122	XM_040742006.1	citramalyl-CoA lyase (Clybl), transcript variant X1, mRNA
XM-021233513.2	3,9225263204815	3,4835455716178	5,86026185796872	0,0155330872394683	0,43121882432122	XM_021233513.2	surfactant protein D (Sftpd), transcript variant X1, mRNA
XM-038009519.1	-3,90435144851979	2,77677770262113	5,86015532284836	0,0155341490537442	0,43121882432122	XM_038009519.1	5'-nucleotidase, cytosolic II (NT5C2), transcript variant X12, mRNA
XM-038009521.1	-3,90435144851979	2,77677770262113	5,86015532284836	0,0155341490537442	0,43121882432122	XM_038009521.1	5'-nucleotidase, cytosolic II (NT5C2), transcript variant X15, mRNA
XM-038009522.1	-3,90435144851979	2,77677770262113	5,86015532284836	0,0155341490537442	0,43121882432122	XM_038009522.1	5'-nucleotidase, cytosolic II (NT5C2), transcript variant X16, mRNA
XM-040732174.1	-3,90435144851979	2,77451847758225	5,85708632948543	0,0155612162725413	0,43121882432122	XM_040732174.1	RUN and FYVE domain containing 2 (Rufy2), transcript variant X5, mRNA
XM-007986082.2	-3,90435144851979	2,77451847758225	5,85708632948543	0,0155612162725413	0,43121882432122	XM_007986082.2	ST3 beta-galactoside alpha-2,3-sialyltransferase 6 (ST3GAL6), transcript variant X3, mRNA
XM-007986084.2	-3,90435144851979	2,77451847758225	5,85708632948543	0,0155612162725413	0,43121882432122	XM_007986084.2	ST3 beta-galactoside alpha-2,3-sialyltransferase 6 (ST3GAL6), transcript variant X5, mRNA
XM-007998019.2	-3,90435144851979	2,77451847758225	5,85708632948543	0,0155612162725413	0,43121882432122	XM_007998019.2	tRNA splicing endonuclease subunit 34 (TSEN34), transcript variant X1, mRNA
XM-007998024.2	-3,90435144851979	2,77451847758225	5,85708632948543	0,0155612162725413	0,43121882432122	XM_007998024.2	tRNA splicing endonuclease subunit 34 (TSEN34), transcript variant X6, mRNA
XM-007998025.2	-3,90435144851979	2,77451847758225	5,85708632948543	0,0155612162725413	0,43121882432122	XM_007998025.2	tRNA splicing endonuclease subunit 34 (TSEN34), transcript variant X8, mRNA
XM-007999774.2	-3,90435144851979	2,77451847758225	5,85708632948543	0,0155612162725413	0,43121882432122	XM_007999774.2	La ribonucleoprotein 1B (LARP1B), transcript variant X13, mRNA
XM-008008939.2	-3,90435144851979	2,77451847758225	5,85708632948543	0,0155612162725413	0,43121882432122	XM_008008939.2	phosphatidylinositol-4,5-bisphosphate 3-kinase catalytic subunit beta (PIK3CB), transcript variant X5, mRNA
XM-037991847.1	-3,90435144851979	2,77451847758225	5,85708632948543	0,0155612162725413	0,43121882432122	XM_037991847.1	La ribonucleoprotein 1B (LARP1B), transcript variant X10, mRNA
XM-038003225.1	-3,90435144851979	2,77451847758225	5,85708632948543	0,0155612162725413	0,43121882432122	XM_038003225.1	ST3 beta-galactoside alpha-2,3-sialyltransferase 6 (ST3GAL6), transcript variant X8, mRNA
XM-038003227.1	-3,90435144851979	2,77451847758225	5,85708632948543	0,0155612162725413	0,43121882432122	XM_038003227.1	ST3 beta-galactoside alpha-2,3-sialyltransferase 6 (ST3GAL6), transcript variant X10, mRNA
XM-007969600.2	-3,90430979809669	2,77577022156377	5,8563321682754	0,0155678750920564	0,43121882432122	XM_007969600.2	G kinase anchoring protein 1 (GKAP1), transcript variant X1, mRNA
XM-038008643.1	-3,90430979809669	2,77577022156377	5,8563321682754	0,0155678750920564	0,43121882432122	XM_038008643.1	Sep (O-phosphoserine) tRNA:Sec (selenocysteine) tRNA synthase (SEPSECS), transcript variant X2, mRNA
XM-005067347.4	-1,17595549958157	6,63841554033165	5,85604299127234	0,0155702690674166	0,43121882432122	XM_005067347.4	heterogeneous nuclear ribonucleoprotein A1 (Hnrnpa1), transcript variant X3, mRNA
XM-040738936.1	-1,12135490089024	5,2649819018833	5,85418676555237	0,0155867968025316	0,43121882432122	XM_040738936.1	60 kDa heat shock protein, mitochondrial-like (LOC121137093), mRNA
XM-038001808.1	-1,12135490089024	5,2649819018833	5,85418676555237	0,0155867968025316	0,43121882432122	XM_038001808.1	heat shock protein family D (Hsp60) member 1 (HSPD1), transcript variant X2, mRNA
XM-008017205.2	-3,90430979809669	2,77320322563925	5,85350992547905	0,0155928199819022	0,43121882432122	XM_008017205.2	myotubularin related protein 10 (MTMR10), transcript variant X2, mRNA
XM-007985461.2	-1,22705945449165	3,83303496712518	5,85210758677188	0,0156051930413001	0,43121882432122	XM_007985461.2	monoglyceride lipase (MGLL), transcript variant X6, mRNA
XM-040738125.1	-3,90430979809669	2,77094749899066	5,8504321188981	0,0156200706879555	0,43121882432122	XM_040738125.1	autophagy related 7 (Atg7), transcript variant X1, mRNA
XM-007962412.2	-3,90430979809669	2,77094749899066	5,8504321188981	0,0156200706879555	0,43121882432122	XM_007962412.2	choline kinase alpha (CHKA), transcript variant X3, mRNA
XM-007963260.2	-3,90430979809669	2,77094749899066	5,8504321188981	0,0156200706879555	0,43121882432122	XM_007963260.2	RUN and FYVE domain containing 2 (RUFY2), transcript variant X2, mRNA
XM-007984099.2	-3,90430979809669	2,77094749899066	5,8504321188981	0,0156200706879555	0,43121882432122	XM_007984099.2	NME/NM23 nucleoside diphosphate kinase 6 (NME6), transcript variant X3, mRNA
XM-007984100.2	-3,90430979809669	2,77094749899066	5,8504321188981	0,0156200706879555	0,43121882432122	XM_007984100.2	NME/NM23 nucleoside diphosphate kinase 6 (NME6), transcript variant X1, mRNA
XM-007984102.2	-3,90430979809669	2,77094749899066	5,8504321188981	0,0156200706879555	0,43121882432122	XM_007984102.2	NME/NM23 nucleoside diphosphate kinase 6 (NME6), transcript variant X5, mRNA
XM-007984105.2	-3,90430979809669	2,77094749899066	5,8504321188981	0,0156200706879555	0,43121882432122	XM_007984105.2	NME/NM23 nucleoside diphosphate kinase 6 (NME6), transcript variant X8, mRNA
XM-038003967.1	-3,90430979809669	2,77094749899066	5,8504321188981	0,0156200706879555	0,43121882432122	XM_038003967.1	inositol hexakisphosphate kinase 2 (IP6K2), transcript variant X3, mRNA
XM-038003988.1	-3,90430979809669	2,77094749899066	5,8504321188981	0,0156200706879555	0,43121882432122	XM_038003988.1	NME/NM23 nucleoside diphosphate kinase 6 (NME6), transcript variant X4, mRNA
XM-038003990.1	-3,90430979809669	2,77094749899066	5,8504321188981	0,0156200706879555	0,43121882432122	XM_038003990.1	NME/NM23 nucleoside diphosphate kinase 6 (NME6), transcript variant X9, mRNA
XR-005239465.1	-3,90430979809669	2,77094749899066	5,8504321188981	0,0156200706879555	0,43121882432122	XR_005239465.1	uncharacterized LOC103247113 (LOC103247113), transcript variant X24, misc_RNA
XM-037993947.1	1,92885573013731	3,2852774345867	5,85036607454061	0,0156206188842025	0,43121882432122	XM_037993947.1	RANBP2-type and C3HC4-type zinc finger containing 1 (RBCK1), mRNA
XM-005071212.4	3,92567763175999	3,35548682397873	5,84801563705433	0,01564137696983	0,43121882432122	XM_005071212.4	SHQ1, H/ACA ribonucleoprotein assembly factor (Shq1), mRNA
XM-013121048.3	-3,90430979809669	2,76961529264826	5,84531459953033	0,0156655020022228	0,43121882432122	XM_013121048.3	nuclear transcription factor, X-box binding like 1 (Nfxl1), transcript variant X1, mRNA
XM-008005099.2	-3,90426814887554	2,77176577069914	5,84445423120366	0,0156731388916595	0,43121882432122	XM_008005099.2	M-phase phosphoprotein 9 (MPHOSPH9), transcript variant X3, mRNA
XM-037996054.1	-3,90426814887554	2,77176577069914	5,84445423120366	0,0156731388916595	0,43121882432122	XM_037996054.1	class I histocompatibility antigen, Gogo-B*0101 alpha chain-like (LOC103221771), transcript variant X1, mRNA
XR-005240279.1	3,92254097878373	3,16063335238468	5,84287099472941	0,015687200263409	0,43121882432122	XR_005240279.1	absent in melanoma 2 (AIM2), transcript variant X9, misc_RNA
XM-005084405.4	-3,90426814887554	2,76963372066982	5,84201037162053	0,0156948875431073	0,43121882432122	XM_005084405.4	myotubularin related protein 10 (Mtmr10), transcript variant X1, mRNA
XM-037988465.1	-3,90426814887554	2,76963372066982	5,84201037162053	0,0156948875431073	0,43121882432122	XM_037988465.1	LRR binding FLII interacting protein 2 (LRRFIP2), transcript variant X8, mRNA
XM-037988468.1	-3,90426814887554	2,76963372066982	5,84201037162053	0,0156948875431073	0,43121882432122	XM_037988468.1	LRR binding FLII interacting protein 2 (LRRFIP2), transcript variant X11, mRNA
XM-038001831.1	-3,90426814887554	2,76738149144534	5,83892963935546	0,0157223482555525	0,43121882432122	XM_038001831.1	protein YIF1B-like (LOC119625321), mRNA
XM-038003896.1	-3,90426814887554	2,76738149144534	5,83892963935546	0,0157223482555525	0,43121882432122	XM_038003896.1	RNA binding motif protein 6 (RBM6), transcript variant X8, mRNA
XM-040732170.1	-3,90430979809669	2,76518641570131	5,83877946386939	0,0157237005559027	0,43121882432122	XM_040732170.1	RUN and FYVE domain containing 2 (Rufy2), transcript variant X1, mRNA
XM-005065477.2	2,22304202576701	4,78233915478589	5,83552944483122	0,0157525531113053	0,43121882432122	XM_005065477.2	mitogen-activated protein kinase kinase kinase 1 (Map3k1), mRNA
XM-005083315.4	-2,26163017666665	3,72428272146404	5,83079568901652	0,0157949660435289	0,43121882432122	XM_005083315.4	guanidinoacetate N-methyltransferase (Gamt), mRNA
XM-013125837.3	-1,26977207022312	5,55078169518887	5,82579474348584	0,0158398243114148	0,43121882432122	XM_013125837.3	bromodomain containing 2 (Brd2), transcript variant X2, mRNA
XM-040754124.1	3,92593833340275	3,24503217653174	5,82379743861562	0,0158578287741882	0,43121882432122	XM_040754124.1	platelet derived growth factor subunit B (Pdgfb), transcript variant X1, mRNA
XM-005075132.4	3,91688133372609	3,39664070306876	5,8180767202184	0,0159094199100467	0,43121882432122	XM_005075132.4	orosomucoid 1 (Orm1), transcript variant X1, mRNA
XM-005084990.4	3,91413563425271	3,36169347993573	5,81578408374392	0,015930101877917	0,43121882432122	XM_005084990.4	phospholipid transfer protein (LOC101825013), mRNA
XM-005063819.4	1,34476936535183	4,07585884598531	5,81476725750289	0,0159394121209023	0,43121882432122	XM_005063819.4	membrane spanning 4-domains A6A (Ms4a6a), mRNA
XM-038009713.1	3,92246679353158	3,06833956104546	5,80832500120746	0,0159978291273027	0,43121882432122	XM_038009713.1	protein tyrosine phosphatase receptor type E (PTPRE), transcript variant X1, mRNA
XM-038009714.1	3,92246679353158	3,06833956104546	5,80832500120746	0,0159978291273027	0,43121882432122	XM_038009714.1	protein tyrosine phosphatase receptor type E (PTPRE), transcript variant X3, mRNA
XM-038009715.1	3,92246679353158	3,06833956104546	5,80832500120746	0,0159978291273027	0,43121882432122	XM_038009715.1	protein tyrosine phosphatase receptor type E (PTPRE), transcript variant X4, mRNA
XM-038009716.1	3,92246679353158	3,06833956104546	5,80832500120746	0,0159978291273027	0,43121882432122	XM_038009716.1	protein tyrosine phosphatase receptor type E (PTPRE), transcript variant X5, mRNA
XM-038009717.1	3,92246679353158	3,06833956104546	5,80832500120746	0,0159978291273027	0,43121882432122	XM_038009717.1	protein tyrosine phosphatase receptor type E (PTPRE), transcript variant X6, mRNA
XM-037988173.1	-3,90439310014491	2,75120300772493	5,80722722368253	0,0160078660039636	0,43121882432122	XM_037988173.1	engulfment and cell motility 1 (ELMO1), transcript variant X3, mRNA
XR-005243972.1	-3,90439310014491	2,75120300772493	5,80722722368253	0,0160078660039636	0,43121882432122	XR_005243972.1	SH3 domain and tetratricopeptide repeat-containing protein 1-like (LOC103246379), transcript variant X4, misc_RNA
XM-005083745.4	1,45421451363677	7,65303360849633	5,80372777871445	0,0160395044620655	0,43121882432122	XM_005083745.4	interleukin 1 receptor antagonist (Il1rn), transcript variant X2, mRNA
XM-007960793.2	-3,90435144851979	2,74761267929865	5,80333379171927	0,0160432930408741	0,43121882432122	XM_007960793.2	transmembrane O-mannosyltransferase targeting cadherins 4 (TMTC4), transcript variant X2, mRNA
XM-037994993.1	-3,90435144851979	2,74761267929865	5,80333379171927	0,0160432930408741	0,43121882432122	XM_037994993.1	RNA binding motif protein 39 (RBM39), transcript variant X2, mRNA
XM-037995976.1	-3,90435144851979	2,74761267929865	5,80333379171927	0,0160432930408741	0,43121882432122	XM_037995976.1	X-linked retinitis pigmentosa GTPase regulator-like (LOC103247442), mRNA
XM-037999600.1	-3,90435144851979	2,74761267929865	5,80333379171927	0,0160432930408741	0,43121882432122	XM_037999600.1	serum amyloid A like 1 (SAAL1), transcript variant X4, mRNA
XM-038004910.1	-3,90435144851979	2,74761267929865	5,80333379171927	0,0160432930408741	0,43121882432122	XM_038004910.1	anaphase promoting complex subunit 15 (ANAPC15), transcript variant X8, mRNA
XM-038005433.1	-3,90435144851979	2,74761267929865	5,80333379171927	0,0160432930408741	0,43121882432122	XM_038005433.1	integrator complex subunit 4 (INTS4), transcript variant X2, mRNA
XM-005086219.4	-1,26869740839073	10,8727992146337	5,79979035848843	0,0160754054942088	0,43121882432122	XM_005086219.4	ZFP36 ring finger protein (Zfp36), mRNA
XM-008008242.2	3,92247057543537	3,08864671077736	5,79795101361254	0,0160923423497869	0,43121882432122	XM_008008242.2	interleukin 1 receptor type 1 (IL1R1), transcript variant X1, mRNA
XM-040736476.1	1,91949216762867	3,28116061063531	5,79714911069023	0,0160996595623153	0,43121882432122	XM_040736476.1	MAF bZIP transcription factor (Maf), transcript variant X3, mRNA
XM-005083031.4	-3,90430979809669	2,74402742224489	5,79653540977487	0,0161053467057496	0,43121882432122	XM_005083031.4	collectin subfamily member 12 (Colec12), transcript variant X1, mRNA
XM-013116405.3	-3,90430979809669	2,74402742224489	5,79653540977487	0,0161053467057496	0,43121882432122	XM_013116405.3	dual specificity phosphatase 8 (Dusp8), transcript variant X2, mRNA
XM-040733596.1	-3,90430979809669	2,74402742224489	5,79653540977487	0,0161053467057496	0,43121882432122	XM_040733596.1	transmembrane protein 255B (Tmem255b), transcript variant X3, mRNA
XM-040748988.1	-3,90430979809669	2,74402742224489	5,79653540977487	0,0161053467057496	0,43121882432122	XM_040748988.1	N-acetylated alpha-linked acidic dipeptidase like 1 (Naaladl1), mRNA
XR-005870316.1	-3,90430979809669	2,74402742224489	5,79653540977487	0,0161053467057496	0,43121882432122	XR_005870316.1	uncharacterized LOC110340762 (LOC110340762), transcript variant X2, ncRNA
XM-007963259.2	-3,90430979809669	2,74402742224489	5,79653540977487	0,0161053467057496	0,43121882432122	XM_007963259.2	RUN and FYVE domain containing 2 (RUFY2), transcript variant X1, mRNA
XM-007975142.2	-3,90430979809669	2,74402742224489	5,79653540977487	0,0161053467057496	0,43121882432122	XM_007975142.2	glutathione S-transferase theta 2B (GSTT2B), transcript variant X1, mRNA
XM-007992497.2	-3,90430979809669	2,74402742224489	5,79653540977487	0,0161053467057496	0,43121882432122	XM_007992497.2	siah E3 ubiquitin protein ligase 1 (SIAH1), transcript variant X6, mRNA
XM-008014390.2	-3,90430979809669	2,74402742224489	5,79653540977487	0,0161053467057496	0,43121882432122	XM_008014390.2	septin 8 (SEPTIN8), transcript variant X3, mRNA
XM-008014391.2	-3,90430979809669	2,74402742224489	5,79653540977487	0,0161053467057496	0,43121882432122	XM_008014391.2	septin 8 (SEPTIN8), transcript variant X4, mRNA
XM-037987179.1	-3,90430979809669	2,74402742224489	5,79653540977487	0,0161053467057496	0,43121882432122	XM_037987179.1	dystonin (DST), transcript variant X12, mRNA
XM-037991406.1	-3,90430979809669	2,74402742224489	5,79653540977487	0,0161053467057496	0,43121882432122	XM_037991406.1	zinc finger protein 480 (ZNF480), transcript variant X1, mRNA
XM-037991407.1	-3,90430979809669	2,74402742224489	5,79653540977487	0,0161053467057496	0,43121882432122	XM_037991407.1	zinc finger protein 480 (ZNF480), transcript variant X2, mRNA
XM-037991408.1	-3,90430979809669	2,74402742224489	5,79653540977487	0,0161053467057496	0,43121882432122	XM_037991408.1	zinc finger protein 480 (ZNF480), transcript variant X3, mRNA
XM-037998795.1	-3,90430979809669	2,74402742224489	5,79653540977487	0,0161053467057496	0,43121882432122	XM_037998795.1	dual specificity phosphatase 8 (DUSP8), transcript variant X2, mRNA
XM-037998797.1	-3,90430979809669	2,74402742224489	5,79653540977487	0,0161053467057496	0,43121882432122	XM_037998797.1	dual specificity phosphatase 8 (DUSP8), transcript variant X3, mRNA
XM-038007667.1	-3,90430979809669	2,74402742224489	5,79653540977487	0,0161053467057496	0,43121882432122	XM_038007667.1	uncharacterized LOC103220410 (LOC103220410), mRNA
XM-038009153.1	-3,90430979809669	2,74402742224489	5,79653540977487	0,0161053467057496	0,43121882432122	XM_038009153.1	RUN and FYVE domain containing 2 (RUFY2), transcript variant X10, mRNA
XM-013122612.3	-2,24789871887125	3,43275163388579	5,78679609977013	0,0161945251151168	0,43332463723173	XM_013122612.3	sphingomyelin synthase 2 (Sgms2), transcript variant X1, mRNA
XM-007989297.2	3,92247856528217	3,04983053264425	5,78384169571931	0,0162218116775654	0,433772719926476	XM_007989297.2	40S ribosomal protein SA-like (LOC103230486), mRNA
XM-008003964.2	3,92248014161726	3,0544245852577	5,77597973817389	0,0162944198497149	0,435431337711245	XM_008003964.2	copper transport protein ATOX1 (LOC103238681), mRNA
XM-005077982.4	1,73829980011513	6,97254727623521	5,77137580726075	0,0163369559769243	0,436284717273436	XM_005077982.4	FYN binding protein 1 (Fyb1), transcript variant X2, mRNA
XM-005078269.4	-1,07013311629264	6,45089459902728	5,76489826111831	0,0163971924684172	0,437609378503743	XM_005078269.4	capping actin protein, gelsolin like (Capg), transcript variant X4, mRNA
XM-005066375.4	-1,40330426481419	3,74935003779515	5,75858108286972	0,0164561835343623	0,438899106279723	XM_005066375.4	RIO kinase 1 (Riok1), transcript variant X2, mRNA
XM-005063567.4	-1,71990247203874	3,44464354680762	5,75487428967413	0,0164908601069367	0,439539097137801	XM_005063567.4	glutamic-oxaloacetic transaminase 1 (Got1), mRNA
XM-005065936.4	2,70691540058303	7,59335952843588	5,74672034394142	0,0165674605791571	0,4412949548311	XM_005065936.4	C-type lectin domain family 4 member E (Clec4e), mRNA
XR-005242151.1	1,18901191789024	6,07556937189115	5,74302145488925	0,0166024567176236	0,441941074579795	XR_005242151.1	uncharacterized LOC119625940 (LOC119625940), ncRNA
XM-007966183.2	1,18348023328356	4,51772181138332	5,74095746085687	0,0166219469158471	0,441967222333778	XM_007966183.2	fibronectin 1 (FN1), transcript variant X21, mRNA
XR-005235364.1	-1,0656575883432	5,22992233878221	5,74064302013139	0,0166249182361599	0,441967222333778	XR_005235364.1	heterogeneous nuclear ribonucleoprotein A1-like (LOC119619024), misc_RNA
XR-005875347.1	-1,13490371788584	4,7999913634749	5,7378923169529	0,0166509344932784	0,442373084055446	XR_005875347.1	uncharacterized LOC121138172 (LOC121138172), ncRNA
XM-013116074.2	3,92245922975372	3,0002375141396	5,73566702665184	0,0166719739268189	0,442646285813147	XM_013116074.2	chromosome unknown C15orf65 homolog (CUNH15orf65), transcript variant X1, mRNA
XM-021226998.2	3,92246998224347	3,0073908519748	5,73197931098715	0,0167070149823304	0,443290643177204	XM_021226998.2	CD7 molecule (Cd7), transcript variant X2, mRNA
XM-021224717.2	-1,55326006125477	5,81013934355938	5,72854441370621	0,0167395344116701	0,443867306471302	XM_021224717.2	C-type lectin domain family 6 member A (LOC101838982), transcript variant X2, mRNA
XM-007988095.2	3,9224748669501	3,00144710229837	5,72731179236726	0,0167514104427305	0,443896197005596	XM_007988095.2	trinucleotide repeat containing adaptor 6A (TNRC6A), transcript variant X3, mRNA
XM-005079068.4	3,92246679353158	2,98395037876015	5,72218218586115	0,0168002394097599	0,444903637342244	XM_005079068.4	syndecan 1 (Sdc1), mRNA
XM-007961454.2	1,53075891725606	4,73770155172948	5,71435560123735	0,0168752704734386	0,446603219159754	XM_007961454.2	FYN binding protein 1 (FYB1), transcript variant X2, mRNA
XM-008002964.2	3,92247427375644	2,97407745727508	5,7112294730687	0,0169053131864733	0,446823605371186	XM_008002964.2	solute carrier family 38 member 1 (SLC38A1), transcript variant X3, mRNA
XM-008002965.2	3,92247427375644	2,97407745727508	5,7112294730687	0,0169053131864733	0,446823605371186	XM_008002965.2	solute carrier family 38 member 1 (SLC38A1), transcript variant X4, mRNA
XM-005072926.4	-1,2046335770665	5,53317890584419	5,70544185410343	0,0169609143814576	0,448005461835766	XM_005072926.4	cytidine monophosphate N-acetylneuraminic acid synthetase (Cmas), mRNA
XM-037991555.1	3,9224593133455	2,97178938471341	5,70206839920916	0,016993633385385	0,448294227377403	XM_037991555.1	IGF like family receptor 1 (IGFLR1), transcript variant X4, mRNA
XM-037991556.1	3,9224593133455	2,97178938471341	5,70206839920916	0,016993633385385	0,448294227377403	XM_037991556.1	IGF like family receptor 1 (IGFLR1), transcript variant X5, mRNA
XM-037997706.1	2,55975679360057	3,10916284392069	5,69803829052339	0,0170326247315788	0,449034981152249	XM_037997706.1	SLAM family member 8 (LOC103223747), transcript variant X4, mRNA
XM-040738215.1	-1,25079175334349	4,1575013634729	5,69215011292414	0,0170896750259671	0,449866754795468	XM_040738215.1	quiescin sulfhydryl oxidase 1 (Qsox1), transcript variant X1, mRNA
XM-005071835.4	3,92245174960684	2,96094198241885	5,6918855292633	0,0170923120609411	0,449866754795468	XM_005071835.4	NAD(P)H quinone dehydrogenase 1 (Nqo1), mRNA
XM-037996580.1	3,92246947264417	2,97090323917601	5,69140077877202	0,0170970783117794	0,449866754795468	XM_037996580.1	chemerin chemokine-like receptor 1 (CMKLR1), transcript variant X2, mRNA
XM-005087112.4	-1,67395985321134	4,64476761201464	5,69027396877625	0,017107901520057	0,449866754795468	XM_005087112.4	family with sequence similarity 126 member A (Fam126a), transcript variant X1, mRNA
XM-013122667.3	1,81344912059848	4,32289909758917	5,68258579478823	0,0171830096364819	0,451414724948241	XM_013122667.3	tissue factor pathway inhibitor 2 (Tfpi2), mRNA
XM-037993624.1	-1,27270664461194	4,12864673627158	5,68108270687119	0,0171977391150726	0,451414724948241	XM_037993624.1	retinoic acid receptor alpha (RARA), transcript variant X1, mRNA
XM-007981150.2	-1,51889463398014	3,27069638484835	5,68016219158069	0,0172067502849113	0,451414724948241	XM_007981150.2	serine/arginine repetitive matrix protein 1-like (LOC103225902), mRNA
XM-040744555.1	-2,12617615007743	10,38312980848	5,67975125320709	0,0172106457231256	0,451414724948241	XM_040744555.1	ribosomal protein L39 (Rpl39), mRNA
XM-037995114.1	3,92248553596308	2,96015501163834	5,67688499362888	0,0172388841719656	0,451867388744522	XM_037995114.1	killer cell lectin like receptor F1 (KLRF1), transcript variant X3, mRNA
XM-007985756.2	3,92244477908913	2,95325288680252	5,67425871690872	0,0172646698978928	0,452255226166761	XM_007985756.2	T cell immunoreceptor with Ig and ITIM domains (TIGIT), transcript variant X1, mRNA
XM-038009084.1	2,55973077303165	3,08853612678886	5,67201470585647	0,0172867209894979	0,452330455030561	XM_038009084.1	tubulin-specific chaperone A-like (LOC103216027), mRNA
XM-013126273.3	-1,74511724618546	4,18820047563435	5,67171664969489	0,0172895245975524	0,452330455030561	XM_013126273.3	apurinic/apyrimidinic endodeoxyribonuclease 1 (Apex1), mRNA
XM-038009739.1	3,92246738672217	2,94898499560317	5,66629345991914	0,017343119418809	0,453183612557711	XM_038009739.1	40S ribosomal protein S2-like (LOC119627994), mRNA
XM-040728348.1	3,92247317096241	2,94766402777477	5,66618812187866	0,0173441593511626	0,453183612557711	XM_040728348.1	sodium-dependent glucose transporter 1A-like (LOC121132885), mRNA
XM-037993935.1	1,63078645062338	3,51998704361388	5,66215055924641	0,0173840550903168	0,453856403566587	XM_037993935.1	probable ATP-dependent RNA helicase DDX46 (LOC119622206), mRNA
XM-005083644.4	-1,09253684546613	5,12105720813236	5,66090921291489	0,017396214489419	0,453856403566587	XM_005083644.4	1-acylglycerol-3-phosphate O-acyltransferase 2 (Agpat2), transcript variant X1, mRNA
XM-007993399.2	3,92246730312993	2,94239377284035	5,66023918703266	0,0174029938237327	0,453856403566587	XM_007993399.2	homocysteine inducible ER protein with ubiquitin like domain 1 (HERPUD1), transcript variant X2, mRNA
XM-007964087.2	-1,38460229611128	3,59583679159781	5,65806700550638	0,01742451483398	0,454129866347547	XM_007964087.2	programmed cell death 4 (PDCD4), transcript variant X1, mRNA
XM-005070526.4	-1,8571214151078	4,12912228132756	5,65483267678236	0,0174564997027594	0,454675526751682	XM_005070526.4	5-aminoimidazole-4-carboxamide ribonucleotide formyltransferase/IMP cyclohydrolase (Atic), mRNA
XM-008021819.2	3,92245612465718	2,94092955470599	5,65146243776645	0,0174901716376712	0,455264410755903	XM_008021819.2	fms related receptor tyrosine kinase 1 (FLT1), transcript variant X2, mRNA
XM-007988701.2	3,92246250204085	2,9373557325692	5,64941370931019	0,0175105861043952	0,45543929299965	XM_007988701.2	RAB7B, member RAS oncogene family (RAB7B), transcript variant X2, mRNA
XM-005086801.4	1,93945981043687	9,28033178757713	5,64855327897913	0,017519024149356	0,45543929299965	XM_005086801.4	lymphotoxin beta (Ltb), mRNA
XM-037992434.1	1,16392186121833	7,41014408524298	5,64472576717647	0,0175573784615618	0,456148229689806	XM_037992434.1	ubiquitin A-52 residue ribosomal protein fusion product 1 (UBA52), transcript variant X5, mRNA
XM-007969896.2	3,92246301163769	2,91776465884233	5,63680456666855	0,0176367722151558	0,457921821432371	XM_007969896.2	transient receptor potential cation channel subfamily M member 2 (TRPM2), transcript variant X2, mRNA
XM-005076238.4	-1,04578783885698	6,45607550594799	5,63473074079657	0,0176574722634488	0,458170211890107	XM_005076238.4	protein kinase cAMP-dependent type II regulatory subunit beta (Prkar2b), mRNA
XR-005238135.1	3,92246947264417	2,92283494129635	5,63070376384648	0,0176981627464613	0,458936667615073	XR_005238135.1	T cell receptor beta constant 2-like (LOC103227081), misc_RNA
XM-007999570.2	2,55979915926132	3,04434778617271	5,62719171522258	0,0177335903577671	0,459565770776568	XM_007999570.2	myosin light polypeptide 6 (LOC103236132), mRNA
XM-021232833.2	-1,12168643983122	4,34395214874912	5,61967308998516	0,0178096562905946	0,461047149723169	XM_021232833.2	matrix metallopeptidase 19 (Mmp19), mRNA
XR-005239604.1	1,38867794823915	4,81922586060027	5,61933299177697	0,0178131598682924	0,461047149723169	XR_005239604.1	uncharacterized LOC119623251 (LOC119623251), ncRNA
XM-005075162.4	-1,2276058663949	5,02239241111431	5,6142244050076	0,0178649507904158	0,46209699552356	XM_005075162.4	histone PARylation factor 1 (LOC101833339), mRNA
XR-005878912.1	2,13619041613023	3,24172848262685	5,61131420398793	0,0178947301529225	0,46234875036736	XR_005878912.1	leukocyte surface antigen CD47-like (LOC121141936), transcript variant X5, misc_RNA
XM-040744399.1	2,55974553271877	3,02232572551179	5,61107655081368	0,0178971535327972	0,46234875036736	XM_040744399.1	armadillo repeat containing X-linked 1 (Armcx1), transcript variant X22, mRNA
XM-040741061.1	-1,07114247995545	7,59406227111024	5,60730366266577	0,0179355402193486	0,462956502968245	XM_040741061.1	H-2 class I histocompatibility antigen, D-P alpha chain-like (LOC106022645), mRNA
XM-007972782.2	1,90483209197145	3,54852636320845	5,60656933332954	0,0179431784374007	0,462956502968245	XM_007972782.2	serine/threonine kinase 38 (STK38), transcript variant X1, mRNA
XM-007966179.2	1,16909889780889	4,50786662497039	5,59952514472979	0,0180153542911428	0,464527490691352	XM_007966179.2	fibronectin 1 (FN1), transcript variant X17, mRNA
XM-013126038.3	1,20667554523218	6,39999643534754	5,59524529939867	0,0180592208531238	0,465367010500066	XM_013126038.3	GTPase IMAP family member 9 (LOC101835218), mRNA
XM-040732486.1	3,92245234279125	2,8904925085786	5,58929140158207	0,0181207323089616	0,466496128227305	XM_040732486.1	SPARC (osteonectin), cwcv and kazal like domains proteoglycan 2 (Spock2), mRNA
XM-013119246.3	-1,18902989543076	7,06990975508841	5,58877332735612	0,0181259657786405	0,466496128227305	XM_013119246.3	trans-golgi network protein 2 (Tgoln2), mRNA
XM-005072488.4	2,55836576683249	3,18199886991241	5,58770652366141	0,0181370448123755	0,466496128227305	XM_005072488.4	armadillo repeat containing X-linked 1 (Armcx1), transcript variant X6, mRNA
XM-005076078.4	3,92248553596308	2,88278653778395	5,58364093004853	0,0181792090998252	0,467288564700254	XM_005076078.4	tumor associated calcium signal transducer 2 (Tacstd2), mRNA
XM-021229075.2	-1,46655901451688	3,58131988715454	5,57753444164814	0,0182425040748881	0,468360478948277	XM_021229075.2	5'-nucleotidase domain containing 1 (Nt5dc1), transcript variant X2, mRNA
XM-037997545.1	2,57464892046415	3,25121484528626	5,57743231299719	0,0182436723386895	0,468360478948277	XM_037997545.1	peptidyl-prolyl cis-trans isomerase A-like (LOC103240409), mRNA
XM-007978348.2	-1,33371548548413	3,87372409712031	5,57602638325208	0,0182583026836818	0,468443846846358	XM_007978348.2	splicing factor 3b subunit 2 (SF3B2), transcript variant X1, mRNA
XM-005074714.4	-1,30923233672784	6,49955759496062	5,57304763986318	0,0182892075135713	0,468846675240449	XM_005074714.4	phorbol-12-myristate-13-acetate-induced protein 1 (Pmaip1), mRNA
XM-007969795.2	-1,27309502694903	3,67818021280471	5,57233351471921	0,0182967890660744	0,468846675240449	XM_007969795.2	family with sequence similarity 120A opposite strand (FAM120AOS), mRNA
XM-005079132.4	-1,09673258232211	7,89275950686894	5,56778487454864	0,0183443093681108	0,469771850296119	XM_005079132.4	metallothionein 4 (Mt4), mRNA
XM-037984894.1	3,92246301163769	2,86594774852943	5,56414311495868	0,0183824605877319	0,470424397999234	XM_037984894.1	transient receptor potential cation channel subfamily M member 2 (TRPM2), transcript variant X4, mRNA
XM-005078217.3	3,92246360482673	2,87380904202788	5,56316861368571	0,0183926531815607	0,470424397999234	XM_005078217.3	signaling lymphocytic activation molecule family member 1 (Slamf1), mRNA
XM-007963148.2	1,35861694467834	3,88400960793303	5,56047610449257	0,0184209323817284	0,470842148649076	XM_007963148.2	sphingosine-1-phosphate lyase 1 (SGPL1), transcript variant X1, mRNA
XM-007963123.2	3,92245234279125	2,87113646221546	5,55943674254709	0,0184318689153564	0,470842148649076	XM_007963123.2	SPARC (osteonectin), cwcv and kazal like domains proteoglycan 2 (SPOCK2), transcript variant X2, mRNA
XM-007995941.2	2,55969690693669	2,97120742896701	5,55620972025799	0,0184658126966912	0,471416619048965	XM_007995941.2	zinc finger protein 93 (ZNF93), mRNA
XM-038001191.1	3,92245225919988	2,86676617083741	5,55314779423927	0,0184981056815878	0,471811667247976	XM_038001191.1	histone H3.3A-like (LOC119625238), mRNA
XM-008012780.2	-1,19175115882811	4,12881436526985	5,55256747888678	0,0185042167263196	0,471811667247976	XM_008012780.2	SWI/SNF related, matrix associated, actin dependent regulator of chromatin, subfamily e, member 1 (SMARCE1), transcript variant X1, mRNA
XM-037992021.1	3,9224593133455	2,86319528597077	5,55098504363708	0,0185209411042032	0,47194568994506	XM_037992021.1	non-histone chromosomal protein HMG-17 (LOC103236261), mRNA
XM-005073268.4	-1,46574008058745	3,60006906396145	5,54887862571858	0,0185430629952614	0,472216999655935	XM_005073268.4	5'-nucleotidase domain containing 1 (Nt5dc1), transcript variant X1, mRNA
XM-040737568.1	2,57456820256281	3,46785419896632	5,54756330590632	0,0185570089056653	0,472263440387662	XM_040737568.1	von Willebrand factor (Vwf), mRNA
XM-021225411.2	-1,10422867066065	4,71139192205979	5,54653816725381	0,0185678382267936	0,472263440387662	XM_021225411.2	NADH-cytochrome b5 reductase 3 (LOC101842045), transcript variant X2, mRNA
NM-001281603.1	-1,84201651566577	3,77796351897531	5,54335848842543	0,0186016320034613	0,47283073615716	NM_001281603.1	transporter 2, ATP binding cassette subfamily B member (Tap2), mRNA
XM-007981524.2	-1,09343547683061	4,49467451781588	5,53395119953653	0,0187018010478038	0,475083468222389	XM_007981524.2	mitochondrial ribosomal protein L32 (MRPL32), mRNA
XM-040757455.1	2,1618842228231	3,81708970381163	5,53274487808928	0,0187145721559498	0,47511461316089	XM_040757455.1	uncharacterized LOC121144120 (LOC121144120), mRNA
XM-038001319.1	-1,58856086863489	3,28163341541837	5,52793103853688	0,0187661616955422	0,475916226531981	XM_038001319.1	LRR binding FLII interacting protein 1 (LRRFIP1), transcript variant X25, mRNA
XR-005235410.1	3,92247746248486	2,846760133721	5,52764148365079	0,0187692764965229	0,475916226531981	XR_005235410.1	protein SET-like (LOC103229237), misc_RNA
XM-007998245.2	3,92246360482673	2,84498040038749	5,52446638598357	0,0188033189840206	0,476387367577347	XM_007998245.2	zinc finger protein 583 (LOC103235361), transcript variant X3, mRNA
XR-005237665.1	3,92246250204085	2,84255852854973	5,52331564207052	0,0188156726810897	0,476387367577347	XR_005237665.1	uncharacterized LOC119621143 (LOC119621143), transcript variant X1, ncRNA
XM-007987356.2	3,92248553596308	2,84563333462953	5,52161856841165	0,0188339067577079	0,476387367577347	XM_007987356.2	G-patch domain containing 2 like (GPATCH2L), transcript variant X3, mRNA
XM-038002928.1	3,92246947264417	2,84569204389631	5,52146749876007	0,0188355307989362	0,476387367577347	XM_038002928.1	phospholipase C like 2 (PLCL2), transcript variant X2, mRNA
XM-007972331.2	3,92245553147121	2,83953950793365	5,52051837319988	0,018845737477606	0,476387367577347	XM_007972331.2	phospholipase A2 group VII (PLA2G7), transcript variant X1, mRNA
XM-040733282.1	3,92245234279125	2,84172029280277	5,51711328458383	0,018882402089931	0,477021174467114	XM_040733282.1	FA complementation group F (Fancf), transcript variant X6, mRNA
XM-040729308.1	3,90872120819679	8,65761661331524	5,51047028404353	0,0189540088581841	0,478536396650828	XM_040729308.1	phospholipase A2 group VII (Pla2g7), mRNA
XM-037983625.1	3,92244477908913	2,83595270662724	5,50541209878424	0,0190089587391599	0,479629478229705	XM_037983625.1	leptin receptor overlapping transcript like 1 (LEPROTL1), transcript variant X1, mRNA
XM-038006754.1	-1,91970483837778	3,12106260844331	5,50378385261607	0,0190266252192606	0,479781070862886	XM_038006754.1	mediator of cell motility 1 (MEMO1), transcript variant X1, mRNA
XM-040752212.1	1,31475357981902	5,65153487031727	5,49309235600339	0,0191430046325673	0,482420128379696	XM_040752212.1	pleckstrin homology domain containing O1 (Plekho1), mRNA
XM-005069123.4	-1,1997644660919	4,3200588738512	5,49017390660208	0,0191749644638871	0,482855961753839	XM_005069123.4	serum response factor binding protein 1 (Srfbp1), transcript variant X1, mRNA
XM-007970189.2	1,41277938255966	3,66586772922374	5,48938033530119	0,0191837653990603	0,482855961753839	XM_007970189.2	bolA family member 3 (BOLA3), transcript variant X2, mRNA
XM-040749990.1	1,51077620653651	4,02702301637698	5,48596499023891	0,0192211413076199	0,483500995252127	XM_040749990.1	solute carrier family 16 member 6 (Slc16a6), transcript variant X1, mRNA
XM-005072415.4	2,56765656185924	3,99115475561099	5,48251211679127	0,0192590328386741	0,484158203060448	XM_005072415.4	phospholipase C like 2 (Plcl2), transcript variant X1, mRNA
XM-005085265.4	-1,05567791286127	5,53523656999599	5,47973009764869	0,0192896624243555	0,48463215979823	XM_005085265.4	syntaxin binding protein 2 (Stxbp2), transcript variant X1, mRNA
XM-008018367.2	-1,91800930637418	3,13654176936036	5,47032984310925	0,0193936669600829	0,48589539706436	XM_008018367.2	rhomboid domain containing 2 (RHBDD2), transcript variant X2, mRNA
XM-037990488.1	-1,91800930637418	3,13654176936036	5,47032984310925	0,0193936669600829	0,48589539706436	XM_037990488.1	rhomboid domain containing 2 (RHBDD2), transcript variant X3, mRNA
XM-021230214.2	3,92247266136199	2,81351839605176	5,46890656288395	0,0194094575893114	0,48589539706436	XM_021230214.2	prepronociceptin (Pnoc), transcript variant X7, mRNA
XM-007962029.2	3,92247266136199	2,81351839605176	5,46890656288395	0,0194094575893114	0,48589539706436	XM_007962029.2	prepronociceptin (PNOC), transcript variant X4, mRNA
XM-007967538.2	3,92245612465718	2,81143718914981	5,46659414105489	0,0194351189634452	0,48589539706436	XM_007967538.2	alpha-2-macroglobulin (LOC103218542), transcript variant X2, mRNA
XM-037995127.1	3,92245612465718	2,81143718914981	5,46659414105489	0,0194351189634452	0,48589539706436	XM_037995127.1	alpha-2-macroglobulin (LOC103218542), transcript variant X1, mRNA
XM-008001026.2	-1,09819872020982	3,95027167165633	5,46618712887898	0,0194396256222248	0,48589539706436	XM_008001026.2	copine 3 (CPNE3), transcript variant X1, mRNA
XM-040747473.1	-1,27358532471202	4,19368255390331	5,46576057295088	0,0194442823399741	0,48589539706436	XM_040747473.1	RasGEF domain family member 1B (Rasgef1b), transcript variant X4, mRNA
XM-008015608.2	3,92244477908913	2,81004409211745	5,46499985100752	0,0194528315269743	0,48589539706436	XM_008015608.2	phospholipid transfer protein (LOC103245158), transcript variant X2, mRNA
XM-013110679.3	-1,61390052221945	3,10758470865443	5,46434952374996	0,0194600477890197	0,48589539706436	XM_013110679.3	nucleolar protein 8 (Nol8), transcript variant X1, mRNA
XM-007969416.2	-1,9196108918987	3,0678398597034	5,46347090072847	0,0194698201773657	0,48589539706436	XM_007969416.2	COBW domain containing 1 (CBWD1), transcript variant X3, mRNA
XM-038006755.1	-1,91970483837778	3,06857182068848	5,460934606468	0,0194980583128607	0,486305208332823	XM_038006755.1	mediator of cell motility 1 (MEMO1), transcript variant X2, mRNA
XM-008011105.2	-1,7177354044489	4,18393874928594	5,45866978980535	0,019523309717257	0,486640075587086	XM_008011105.2	C-C motif chemokine ligand 4 like 2 (CCL4L2), mRNA
XM-007981982.2	1,14839196348519	5,68331485508709	5,4572531758677	0,0195391213396175	0,48673938286276	XM_007981982.2	ribosomal protein S2 (RPS2), transcript variant X3, mRNA
XM-038006885.1	1,24973617533624	4,35021378733911	5,45462587905888	0,0195684811400619	0,487175864704759	XM_038006885.1	ras homolog family member Q (RHOQ), transcript variant X2, mRNA
XR-005877837.1	-1,06787343901106	4,97106803008834	5,44533111459879	0,0196726611818103	0,489034563400923	XR_005877837.1	uncharacterized LOC121140886 (LOC121140886), ncRNA
XM-007972149.2	-1,91952383745736	3,07267052938252	5,4447525992936	0,0196792226780539	0,489034563400923	XM_007972149.2	integrin subunit alpha 1 (ITGA1), transcript variant X1, mRNA
XM-021229710.2	-1,23126975343691	4,86300916365575	5,44185992095013	0,0197116807143524	0,489034563400923	XM_021229710.2	Kruppel like factor 3 (Klf3), transcript variant X5, mRNA
XM-007981834.2	-1,03566521123037	5,64553068882137	5,43989170164575	0,0197339818295442	0,489034563400923	XM_007981834.2	heterogeneous nuclear ribonucleoprotein A2/B1 (HNRNPA2B1), transcript variant X6, mRNA
XM-040732167.1	-1,55089383560841	3,21213621217537	5,43882216969162	0,0197460514976279	0,489034563400923	XM_040732167.1	phenazine biosynthesis-like domain-containing protein 1 (LOC110340984), transcript variant X2, mRNA
XM-007963275.1	-1,55089383560841	3,21213621217537	5,43882216969162	0,0197460514976279	0,489034563400923	XM_007963275.1	phenazine biosynthesis like protein domain containing (PBLD), transcript variant X4, mRNA
XM-037997158.1	1,19662676636261	5,12131070963869	5,4380284607738	0,0197550134385432	0,489034563400923	XM_037997158.1	transmembrane BAX inhibitor motif containing 6 (TMBIM6), transcript variant X3, mRNA
XM-037997159.1	1,19662676636261	5,12131070963869	5,4380284607738	0,0197550134385432	0,489034563400923	XM_037997159.1	transmembrane BAX inhibitor motif containing 6 (TMBIM6), transcript variant X4, mRNA
XM-013114016.3	2,55758293181257	3,88350755203382	5,43722746486558	0,0197639247114404	0,489034563400923	XM_013114016.3	tumor necrosis factor receptor superfamily member 10B (LOC101833926), mRNA
XM-040733593.1	-1,54082755235064	5,26216730501794	5,43694341243218	0,0197671345420403	0,489034563400923	XM_040733593.1	PCI domain containing 2 (Pcid2), mRNA
XM-007962168.2	-1,21676936115061	4,02251898127515	5,43636085702231	0,019773856425999	0,489034563400923	XM_007962168.2	isocitrate dehydrogenase (NAD(+)) 3 non-catalytic subunit beta (IDH3B), transcript variant X1, mRNA
XM-005063773.4	-1,21118073615789	10,6746670156314	5,4336290140953	0,0198046275673213	0,489368260144891	XM_005063773.4	annexin A1 (Anxa1), mRNA
XM-007987103.2	3,92246998224347	2,78683557990626	5,43249591238848	0,0198176547994857	0,489368260144891	XM_007987103.2	DDB1 and CUL4 associated factor 5 (DCAF5), transcript variant X6, mRNA
XM-038003481.1	3,92246679353158	2,78643074440167	5,43202216037748	0,0198230235866531	0,489368260144891	XM_038003481.1	CCHC-type zinc finger nucleic acid binding protein (LOC103228078), transcript variant X2, mRNA
XM-037983434.1	-1,61561311643358	3,13977272614532	5,42874325477631	0,0198601677935328	0,489707980321542	XM_037983434.1	supervillin-like (LOC103238065), transcript variant X4, mRNA
XM-007996405.2	3,92247057543537	2,78689661897913	5,42757643922483	0,0198734780182514	0,489707980321542	XM_007996405.2	U2 small nuclear RNA auxiliary factor 1 like 4 (U2AF1L4), transcript variant X4, mRNA
XM-005075915.3	3,9224598229412	2,78556035320669	5,42735066338274	0,0198760438872436	0,489707980321542	XM_005075915.3	chromosome unknown C17orf98 homolog (CUNH17orf98), mRNA
XR-498413.2	3,92248872471638	2,78923932592136	5,42661705070103	0,0198843835228853	0,489707980321542	XR_498413.2	uncharacterized LOC103236837 (LOC103236837), ncRNA
XM-037991086.1	3,92246947264417	2,78673832940729	5,42378942372643	0,0199165615842983	0,489986494531656	XM_037991086.1	caldesmon 1 (CALD1), transcript variant X10, mRNA
NM-001281884.1	-1,37296058785017	3,81748389558267	5,42351403464394	0,019919505390894	0,489986494531656	NM_001281884.1	lymphocyte antigen 75 (Ly75), mRNA
XM-037985610.1	-1,38102562826194	3,34708793034113	5,41979004075562	0,0199621107692587	0,490476865470337	XM_037985610.1	CD46 molecule (CD46), transcript variant X7, mRNA
XR-005234973.1	3,92245612465718	2,78505868884716	5,41955511741976	0,0199648482611821	0,490476865470337	XR_005234973.1	uncharacterized LOC119618587 (LOC119618587), ncRNA
XM-037984859.1	-1,91966379247302	3,02288393452178	5,41864427862601	0,0199751956486352	0,490476865470337	XM_037984859.1	PBX/knotted 1 homeobox 1 (PKNOX1), transcript variant X1, mRNA
XR-500704.2	2,10982171263067	3,33304325396641	5,39576076895694	0,0202383976811013	0,496532908989649	XR_500704.2	uncharacterized LOC103242226 (LOC103242226), ncRNA
XM-021234881.2	-1,36024030822676	4,51866483018469	5,39405417816133	0,0202580311081481	0,496532908989649	XM_021234881.2	transmembrane protein 259 (Tmem259), transcript variant X2, mRNA
XM-040739103.1	-1,36024030822676	4,51866483018469	5,39405417816133	0,0202580311081481	0,496532908989649	XM_040739103.1	transmembrane protein 259 (Tmem259), transcript variant X1, mRNA
XM-005066655.4	-1,91971240255261	2,99845418613204	5,39052901545952	0,0202990747913302	0,497242752909292	XM_005066655.4	family with sequence similarity 149 member A (Fam149a), transcript variant X2, mRNA
XM-007961453.2	1,48595967046504	4,65134416170061	5,38538949652012	0,0203588655022362	0,498410703160932	XM_007961453.2	FYN binding protein 1 (FYB1), transcript variant X1, mRNA
XM-040753604.1	-1,09513924200709	5,70226108631326	5,3789518151915	0,0204338764033092	0,499883322202091	XM_040753604.1	heat shock protein family D (Hsp60) member 1 (Hspd1), transcript variant X1, mRNA
XM-007970458.2	-1,14227522976717	4,11313786153977	5,37815712662934	0,0204433123044764	0,499883322202091	XM_007970458.2	UDP-glucose pyrophosphorylase 2 (UGP2), transcript variant X1, mRNA
XM-005083804.4	-1,68716575093971	3,68429246538339	5,37648693645366	0,020462753786083	0,500061583467146	XM_005083804.4	TIMP metallopeptidase inhibitor 3 (Timp3), mRNA
XM-040742785.1	-1,17672768378683	6,38841997976435	5,37159063354706	0,0205201586863591	0,500929476268739	XM_040742785.1	RNA binding motif protein 25 (Rbm25), mRNA
XM-040737475.1	-1,82299800071033	3,9675659782714	5,37138170371389	0,0205226131020605	0,500929476268739	XM_040737475.1	R3H domain and coiled-coil containing 1 (R3hcc1), mRNA
XR-005877661.1	-1,03436934920392	6,83738076297196	5,35871700602917	0,0206721012647051	0,50427918396349	XR_005877661.1	uncharacterized LOC121140755 (LOC121140755), ncRNA
XM-005087798.4	2,54568489041535	4,5337130560198	5,3529661692118	0,0207401489535439	0,505639425287437	XM_005087798.4	chromosome unknown C16orf87 homolog (CUNH16orf87), mRNA
XM-008012291.2	1,1055744029832	6,80999571657587	5,34847414524517	0,0207937130877122	0,506561696536347	XM_008012291.2	60S ribosomal protein L21 (LOC103243276), mRNA
XM-005078774.4	-1,05724994833563	7,74157217486351	5,34771655928174	0,020802596825175	0,506561696536347	XM_005078774.4	GLI pathogenesis related 2 (Glipr2), transcript variant X4, mRNA
XM-038004125.1	-1,54698453860719	3,23428246084689	5,33783230898524	0,0209208466021916	0,509139917338847	XM_038004125.1	catenin beta 1 (CTNNB1), transcript variant X5, mRNA
XM-005086775.4	-1,13306993478613	9,3687921841086	5,32778520626904	0,0210414727177418	0,511701483717486	XM_005086775.4	peptidylprolyl isomerase A (Ppia), mRNA
XM-007990772.2	-1,04012152191882	4,60731155619198	5,32700922699496	0,0210509710576071	0,511701483717486	XM_007990772.2	solute carrier family 7 member 7 (SLC7A7), transcript variant X1, mRNA
XM-038006742.1	-1,08653723820051	4,9096360890202	5,31933549845332	0,021143738789041	0,513653059259388	XM_038006742.1	ras-related protein Rab-5C-like (LOC119627179), mRNA
XM-007960902.2	-1,32227965653763	3,78237565951286	5,3172506085671	0,0211690160910066	0,513963728137577	XM_007960902.2	ankyrin repeat domain 10 (ANKRD10), transcript variant X4, mRNA
XM-040744086.1	-1,93412855234098	3,23159361509797	5,29894568437429	0,02139223706329	0,519077082467909	XM_040744086.1	taxilin gamma (Txlng), transcript variant X2, mRNA
XM-005080896.4	-1,77791773144119	3,54316757255304	5,29457543294777	0,0214458185592667	0,520070578178847	XM_005080896.4	matrix AAA peptidase interacting protein 1 (Maip1), transcript variant X1, mRNA
XM-021228840.2	-1,01078823615579	6,72142994092684	5,28383386408064	0,0215784608691634	0,522857442745262	XM_021228840.2	phosphatidylethanolamine-binding protein 1 (LOC101824169), mRNA
XM-005081352.4	-1,07522671135095	5,23441232292933	5,28264474879787	0,0215930383715181	0,522857442745262	XM_005081352.4	caseinolytic mitochondrial matrix peptidase proteolytic subunit (LOC101826471), mRNA
XM-005075080.4	-1,11057771204206	8,66507223333564	5,28217515477568	0,0215988543403141	0,522857442745262	XM_005075080.4	cathelicidin antimicrobial peptide (LOC101829350), mRNA
XM-005075681.4	1,27481880011042	4,43138620509986	5,27337734952116	0,0217081165547124	0,525193486523269	XM_005075681.4	ring finger protein 141 (Rnf141), transcript variant X1, mRNA
XM-007965668.2	-1,94745178662523	3,5761919848231	5,26767272633451	0,0217794127512907	0,526608797270191	XM_007965668.2	glutaminase (GLS), transcript variant X4, mRNA
XM-005079056.4	-1,69636975813134	4,16344620193792	5,26535002277044	0,0218083096105565	0,526997865768193	XM_005079056.4	structural maintenance of chromosomes 6 (Smc6), transcript variant X1, mRNA
XM-021231456.2	-1,77152352215928	3,38517796528959	5,26381570725062	0,0218275718541431	0,527153793728611	XM_021231456.2	nocturnin (Noct), transcript variant X1, mRNA
XM-007962591.2	1,39605998737261	3,72854650457167	5,26180944565874	0,0218527967915355	0,527453458276869	XM_007962591.2	signal regulatory protein beta 2 (SIRPB2), transcript variant X2, mRNA
XM-037993995.1	-1,65000480352821	3,25729588055632	5,25849650331286	0,0218943743663602	0,528147238158745	XM_037993995.1	casein kinase 2 alpha 1 (CSNK2A1), transcript variant X5, mRNA
XR-005241214.1	1,34379740971321	3,74873486707534	5,25425904614572	0,0219476741444219	0,529122808474161	XR_005241214.1	uncharacterized LOC119625086 (LOC119625086), ncRNA
XM-007986058.2	-1,40850854360539	3,28707366213039	5,24646154601337	0,0220461046475153	0,531184627962059	XM_007986058.2	nitrilase family member 2 (NIT2), transcript variant X2, mRNA
XM-040738092.1	1,30408330949556	5,16359733186826	5,24211858881817	0,022100981497532	0,532195255452273	XM_040738092.1	CD84 molecule (Cd84), transcript variant X1, mRNA
XM-037996890.1	-1,64876949597415	3,26687439878469	5,22782327575787	0,0222832399595286	0,535981970036182	XM_037996890.1	R3H domain containing 2 (R3HDM2), transcript variant X6, mRNA
XM-007972432.2	2,09347039926744	3,73683573080305	5,2277416505326	0,0222842842740969	0,535981970036182	XM_007972432.2	vascular endothelial growth factor A (VEGFA), transcript variant X4, mRNA
XM-038009092.1	1,1117130903333	6,24081757950111	5,22547584866574	0,0223132932402609	0,536366213035315	XM_038009092.1	prosaposin (LOC103216034), transcript variant X4, mRNA
XM-040751617.1	-1,75258541154054	3,2654160286533	5,21897665624646	0,0223966469761365	0,53805558260884	XM_040751617.1	protein kinase cAMP-activated catalytic subunit beta (Prkacb), transcript variant X1, mRNA
XM-038004740.1	-1,9207016177997	3,24485609690126	5,21498007471646	0,0224481816977638	0,538725439366196	XM_038004740.1	transformer 2 alpha homolog (TRA2A), transcript variant X3, mRNA
XM-040747255.1	1,32582403555511	4,73157696440829	5,21477261297117	0,0224507114551315	0,538725439366196	XM_040747255.1	membrane-spanning 4-domains subfamily A member 6B (LOC110339949), transcript variant X2, mRNA
XM-040750502.1	-1,54786375774803	4,31913344820003	5,21124699523749	0,0224962165289861	0,539502796513616	XM_040750502.1	PAX3 and PAX7 binding protein 1 (Paxbp1), mRNA
XM-007972428.2	2,09223297636339	3,76682539174171	5,20793451835983	0,0225392029399095	0,540218880947056	XM_007972428.2	vascular endothelial growth factor A (VEGFA), transcript variant X2, mRNA
XM-013118344.3	1,21902716068593	5,75679238359735	5,20405443926111	0,0225893474478504	0,541105596927467	XM_013118344.3	clathrin heavy chain (Cltc), transcript variant X1, mRNA
XM-008000963.2	-1,16868226820498	3,77253340810019	5,18944997333146	0,0227798272856734	0,545350920469644	XM_008000963.2	zinc finger protein 704 (ZNF704), transcript variant X1, mRNA
XM-005065843.4	-1,1825079764033	4,21171967445428	5,18832858385852	0,0227944228618152	0,545383072111791	XM_005065843.4	heme binding protein 2 (Hebp2), mRNA
XR-005869873.1	-1,12018795440435	4,02452783671364	5,18671722654577	0,0228155387529866	0,545571101860348	XR_005869873.1	RAS p21 protein activator 1 (Rasa1), transcript variant X2, misc_RNA
XR-005240435.1	-1,23871973405264	3,62551615536567	5,18386270106785	0,0228530831729775	0,546151528349327	XR_005240435.1	uncharacterized LOC119624361 (LOC119624361), ncRNA
XM-005085804.4	2,14301377229771	5,55778942856297	5,18275285487927	0,0228675175463425	0,546179309103094	XM_005085804.4	GTP cyclohydrolase 1 (Gch1), mRNA
XM-005069476.4	-1,81865899002781	4,83080369784961	5,16971276470584	0,0230395541477334	0,549969125198186	XM_005069476.4	ZPR1 zinc finger (Zpr1), mRNA
XM-037983732.1	-1,15223242109889	4,3839867243346	5,15797731562553	0,0231956732865874	0,5533748073988	XM_037983732.1	docking protein 2 (DOK2), transcript variant X2, mRNA
XM-037983842.1	1,07989701523907	6,08153582165545	5,14878702417118	0,0233185833270166	0,555984739082685	XM_037983842.1	cathepsin B (CTSB), transcript variant X8, mRNA
XM-005083347.4	-2,11862363363361	3,12034221328345	5,14599607887691	0,0233559836769324	0,556554022152172	XM_005083347.4	RNA polymerase mitochondrial (Polrmt), transcript variant X1, mRNA
XM-008012099.2	-1,16812656168389	4,13190728635792	5,13522829940456	0,0235011513264457	0,559689166977557	XM_008012099.2	platelet and endothelial cell adhesion molecule 1 (PECAM1), transcript variant X7, mRNA
XM-021226373.2	-1,74773404701827	3,51965678669298	5,1275388118904	0,0236052299976155	0,561842701036363	XM_021226373.2	cardiolipin synthase 1 (Crls1), transcript variant X1, mRNA
XM-005067492.4	1,09861309838658	7,1062400200209	5,12344022515662	0,0236610825371167	0,562846548930615	XM_005067492.4	vitelline membrane outer layer 1 homolog (Vmo1), mRNA
XM-008012093.2	-1,16806245828007	4,14687875429101	5,12090968786684	0,023695561836571	0,563341107025077	XM_008012093.2	platelet and endothelial cell adhesion molecule 1 (PECAM1), transcript variant X1, mRNA
XM-007966173.2	1,08465824092075	4,8753974675248	5,107724373801	0,0238760609888934	0,567304583069243	XM_007966173.2	fibronectin 1 (FN1), transcript variant X5, mRNA
XM-005067044.4	-2,11869136275774	3,08149484527555	5,10250150790524	0,0239479230752269	0,568683715126839	XM_005067044.4	BCL2 interacting killer (Bik), transcript variant X1, mRNA
XM-007984571.2	-2,11640870383906	3,14766013305976	5,09449555477966	0,0240585900527962	0,570671442360079	XM_007984571.2	protein kinase C delta (PRKCD), transcript variant X1, mRNA
XM-007998914.2	-1,07089838296174	4,28760068384246	5,09443977995651	0,0240593626830301	0,570671442360079	XM_007998914.2	USO1 vesicle transport factor (USO1), transcript variant X1, mRNA
XM-040737884.1	1,42226480546578	5,07003137022538	5,09272915148744	0,0240829226776763	0,570863063794498	XM_040737884.1	Fc fragment of IgG receptor IIb (Fcgr2b), transcript variant X3, mRNA
XM-007983854.2	-2,11869136275774	3,0558611574069	5,0918558801886	0,0240951848421997	0,570863063794498	XM_007983854.2	T cell activation inhibitor, mitochondrial (TCAIM), transcript variant X1, mRNA
XM-008003732.2	-2,11466895278791	3,14435067045927	5,09010334047688	0,0241195128595512	0,571110651731364	XM_008003732.2	signal transducer and activator of transcription 6 (STAT6), transcript variant X1, mRNA
XM-040743907.1	1,55856314929112	3,45981027886761	5,08593054077211	0,0241775405830431	0,572155450036787	XM_040743907.1	small nuclear ribonucleoprotein E-like (LOC121139877), mRNA
XM-005066572.4	-2,11866846387238	3,04133231995063	5,0828085072633	0,0242209610358684	0,572853568683387	XM_005066572.4	BAG cochaperone 4 (Bag4), transcript variant X2, mRNA
XM-040750137.1	-1,60465405802665	4,41521442873844	5,07869022403815	0,0242784200883834	0,573882723662976	XM_040750137.1	lysine demethylase 2A (Kdm2a), transcript variant X1, mRNA
XR-005243270.1	-1,09690313812453	4,14137339708031	5,07324242068934	0,0243548758161653	0,575359474433208	XR_005243270.1	homeobox protein NANOG-like (LOC103220639), misc_RNA
XM-037995531.1	-1,24032189714733	4,24047678002489	5,06857738002417	0,0244204156806422	0,57629116948941	XM_037995531.1	patr class I histocompatibility antigen, B-2 alpha chain-like (LOC103221779), transcript variant X2, mRNA
XM-007985454.2	-2,11870262571749	3,02515337259686	5,06844191587375	0,0244223215704695	0,57629116948941	XM_007985454.2	RuvB like AAA ATPase 1 (RUVBL1), transcript variant X2, mRNA
XM-037995199.1	-2,11861555966075	3,02739118860499	5,0668482588438	0,0244447548554379	0,576296040813845	XM_037995199.1	trinucleotide repeat containing 18 (TNRC18), transcript variant X2, mRNA
XM-038003066.1	-1,53336435091164	3,345353718146	5,0664378490989	0,0244505354958563	0,576296040813845	XM_038003066.1	interleukin 1 receptor accessory protein (LOC103241903), transcript variant X6, mRNA
XM-037988126.1	-2,11871010638372	3,02200077674613	5,06502256592205	0,0244704807136962	0,576428732756778	XM_037988126.1	WD repeat domain 33 (WDR33), transcript variant X3, mRNA
XR-005240002.1	-2,11860807893613	3,02915216752495	5,06307297534727	0,0244979834525451	0,576428732756778	XR_005240002.1	uncharacterized LOC119618197 (LOC119618197), ncRNA
XM-040731736.1	-2,11866846387238	3,01863817008338	5,06213463048457	0,024511171812396	0,576428732756778	XM_040731736.1	BAG cochaperone 4 (Bag4), transcript variant X3, mRNA
XM-008020124.2	1,11755965113001	5,30482394195379	5,06206658474566	0,0245121930922256	0,576428732756778	XM_008020124.2	uncoupling protein 2 (UCP2), transcript variant X2, mRNA
XR-005877956.1	1,15507982134316	6,27912586159922	5,04846423154356	0,0247049411363815	0,580629607416052	XR_005877956.1	ribosomal protein S24 (Rps24), transcript variant X4, ncRNA
XM-040730722.1	-1,93827380036736	4,23291122748233	5,04623863844397	0,0247366525815887	0,580809142651897	XM_040730722.1	mediator of cell motility 1 (Memo1), transcript variant X2, mRNA
XM-007961667.2	-2,11871010638372	2,99931533129089	5,04488374898373	0,024756129455993	0,580809142651897	XM_007961667.2	methionine sulfoxide reductase A (MSRA), transcript variant X3, mRNA
XM-005069596.4	-1,65061549094834	3,98899570054238	5,04428380571405	0,0247645409564928	0,580809142651897	XM_005069596.4	CDC like kinase 3 (Clk3), transcript variant X1, mRNA
XM-038004004.1	-2,11867224607799	3,00017583307022	5,04370474462453	0,0247729593528841	0,580809142651897	XM_038004004.1	microtubule associated protein 4 (MAP4), transcript variant X12, mRNA
XM-008010162.2	-1,01053036619847	4,66277396080714	5,04299145138543	0,0247831471459367	0,580809142651897	XM_008010162.2	TNF superfamily member 13 (LOC103242307), transcript variant X1, mRNA
XM-013113488.3	-2,54745643669188	4,42891836722552	5,04194781884161	0,0247979098455252	0,58082435052527	XM_013113488.3	CDC42 effector protein 4 (Cdc42ep4), transcript variant X2, mRNA
XM-007978596.2	1,231589838444	4,62821035717502	5,02904609082205	0,0249832018344005	0,584775401106493	XM_007978596.2	cofilin-1 (LOC103224743), mRNA
XM-038006221.1	1,5512477777278	3,50415577057852	5,02822611972547	0,0249950169014731	0,584775401106493	XM_038006221.1	mitochondrial ribosomal protein L33 (MRPL33), transcript variant X3, mRNA
XM-005067384.4	-2,54641350762731	4,31931266059762	5,02576708718054	0,025030332559979	0,585268906727737	XM_005067384.4	VPS53 subunit of GARP complex (Vps53), mRNA
XM-005083882.4	-2,54502761879728	5,60402477429237	5,02460707600301	0,0250470818304861	0,585327971930718	XM_005083882.4	lysine demethylase 4A (Kdm4a), mRNA
XR-005239687.1	1,75421966091411	5,41672432033917	5,02346742959207	0,0250637001391969	0,585383911366839	XR_005239687.1	uncharacterized LOC119623435 (LOC119623435), misc_RNA
XM-038006950.1	-1,38969971779797	3,36660333472113	5,01942727169148	0,0251221665056407	0,586416629725827	XM_038006950.1	coiled-coil domain containing 88A (CCDC88A), transcript variant X1, mRNA
XM-008011232.2	-1,05643273500216	4,23394546293607	5,0176290883522	0,0251482341109547	0,586692334675805	XM_008011232.2	ring finger protein, transmembrane 1 (RNFT1), transcript variant X3, mRNA
XM-005080366.4	-1,89548228197704	3,42634014906306	5,01643432528337	0,0251654480281109	0,586761293314928	XM_005080366.4	rhomboid domain containing 2 (Rhbdd2), transcript variant X1, mRNA
XM-040732177.1	-1,53548018580585	3,57449441888548	5,01504321828876	0,0251856177424011	0,586899052634786	XM_040732177.1	phenazine biosynthesis-like domain-containing protein 2 (LOC101838315), mRNA
XM-005071758.4	-1,12561708207678	9,79898799441215	5,00687070361388	0,025304630201986	0,589338679514618	XM_005071758.4	Kruppel like factor 6 (Klf6), mRNA
XM-005065796.4	-2,11879020608137	2,95962753887519	5,00041116018678	0,0253992327850814	0,59031547964868	XM_005065796.4	A-kinase anchoring protein 7 (Akap7), transcript variant X5, mRNA
XM-040754804.1	1,07957201627632	6,63629259760322	5,00019599533103	0,0254022642093338	0,59031547964868	XM_040754804.1	glucosamine (N-acetyl)-6-sulfatase (Gns), mRNA
XM-007989955.2	-2,11870262571749	2,95636968537533	5,00007376177508	0,0254042083969646	0,59031547964868	XM_007989955.2	AKT serine/threonine kinase 3 (AKT3), transcript variant X1, mRNA
XM-005082915.4	-1,28043191839194	4,22374300079601	4,99972488641575	0,0254093226937683	0,59031547964868	XM_005082915.4	pyruvate dehydrogenase kinase 4 (Pdk4), mRNA
XM-008008737.2	-2,11870262571749	2,95379991958047	4,99909533577975	0,0254185542233871	0,59031547964868	XM_008008737.2	eukaryotic translation initiation factor 2A (EIF2A), transcript variant X4, mRNA
XM-007999573.2	-1,29024532926587	3,72449960128921	4,99684093756995	0,0254516405913216	0,59031547964868	XM_007999573.2	La ribonucleoprotein 7, transcriptional regulator (LARP7), transcript variant X1, mRNA
XM-040755325.1	1,17347022935151	5,49331898902777	4,99507654088816	0,0254774139780129	0,59031547964868	XM_040755325.1	ras homolog family member U (Rhou), mRNA
XM-007970035.2	-0,974307738853651	5,99390897401165	4,99496263478172	0,0254792414174917	0,59031547964868	XM_007970035.2	macrophage-capping protein (LOC103219957), transcript variant X2, mRNA
XM-040757648.1	-1,04290282756461	8,28275822566884	4,9948881103347	0,0254802454092051	0,59031547964868	XM_040757648.1	40S ribosomal protein S26-like (LOC121144269), mRNA
XM-013115007.3	2,0759286931575	4,35301484610956	4,9942196200746	0,0254900154869804	0,59031547964868	XM_013115007.3	vascular endothelial growth factor A (Vegfa), transcript variant X2, mRNA
XM-007966809.2	-1,61931647269024	3,32157926686905	4,99146420730796	0,025530732195232	0,590925884156571	XM_007966809.2	LRR binding FLII interacting protein 1 (LRRFIP1), transcript variant X36, mRNA
XM-005064389.4	-2,12317162906331	3,22491249159502	4,98818408096997	0,0255789857118575	0,591709948847708	XM_005064389.4	potassium channel tetramerization domain containing 13 (Kctd13), mRNA
XM-038005348.1	1,39044593572256	3,45463249758936	4,98115381801175	0,0256831130671515	0,593784916883419	XM_038005348.1	uncharacterized LOC103248236 (LOC103248236), transcript variant X1, mRNA
XM-013125936.3	-2,51845460549228	3,07152453779324	4,97688360946871	0,0257464083374851	0,594914060815567	XM_013125936.3	SH3 and PX domains 2B (Sh3pxd2b), transcript variant X1, mRNA
XM-005078661.4	-2,51854168075466	3,06747516283882	4,97258057395922	0,0258105088737398	0,595874607401529	XM_005078661.4	RRAD, Ras related glycolysis inhibitor and calcium channel regulator (Rrad), mRNA
XM-005075153.4	-1,1588728431672	6,85166797751544	4,97214099132053	0,0258169374042458	0,595874607401529	XM_005075153.4	Sin3A associated protein 30 (Sap30), mRNA
XM-005077904.4	-1,21666723015744	4,55455433827001	4,9699647594388	0,0258493962882709	0,595957426772378	XM_005077904.4	TSC22 domain family member 2 (Tsc22d2), transcript variant X1, mRNA
XM-008011909.2	1,05896108753393	5,81262020758863	4,96996886506476	0,0258494886591183	0,595957426772378	XM_008011909.2	ribosomal protein L38 (RPL38), transcript variant X4, mRNA
XM-037991428.1	-2,11871010638372	2,92681209342493	4,96886098931641	0,0258660291101477	0,596004868964115	XM_037991428.1	zinc finger protein 888 (LOC103235191), transcript variant X1, mRNA
XM-005073687.4	-2,11869565452898	2,92589201441273	4,96498511307447	0,025923997512999	0,596695294502094	XM_005073687.4	branched chain keto acid dehydrogenase E1 subunit beta (Bckdhb), transcript variant X1, mRNA
XM-007964387.2	-2,11865720097103	2,92473518907047	4,96491766515319	0,025924991776292	0,596695294502094	XM_007964387.2	BRCA2 and CDKN1A interacting protein (LOC103216683), transcript variant X3, mRNA
XM-008009366.2	-2,11862682256211	2,91983862539206	4,9576311035487	0,0260343121599209	0,59887649430812	XM_008009366.2	glycerol-3-phosphate dehydrogenase 1 like (GPD1L), transcript variant X2, mRNA
XR-005875410.1	1,08869367183478	5,57689763501217	4,95313869160361	0,0261018270994151	0,599557990988351	XR_005875410.1	uncharacterized LOC121138338 (LOC121138338), ncRNA
XM-008002360.2	-1,67702874633505	3,11752405957667	4,9528440299207	0,0261063934083034	0,599557990988351	XM_008002360.2	ribonuclease P/MRP subunit p38 (RPP38), transcript variant X1, mRNA
XM-040757859.1	-2,51845460549228	3,03812195303483	4,95275283418299	0,0261076451255346	0,599557990988351	XM_040757859.1	impact RWD domain protein (Impact), transcript variant X3, mRNA
XM-008020001.2	-2,11858518245282	2,91857148780324	4,94891165274026	0,0261657602793096	0,600222705002469	XM_008020001.2	interleukin 18 binding protein (LOC103247987), transcript variant X8, mRNA
XM-038004905.1	-2,11858518245282	2,91857148780324	4,94891165274026	0,0261657602793096	0,600222705002469	XM_038004905.1	interleukin 18 binding protein (LOC103247987), transcript variant X7, mRNA
XM-005076936.4	1,5747851926935	7,10183749393528	4,94688132047249	0,0261963125399379	0,600588774348781	XM_005076936.4	C-C motif chemokine ligand 5 (Ccl5), mRNA
XM-008008465.2	-1,1744298127988	4,05761698048085	4,94200093486507	0,0262704312735781	0,601558800343075	XM_008008465.2	ribose 5-phosphate isomerase A (RPIA), transcript variant X1, mRNA
XM-037982345.1	-2,1187485611677	2,90650473809643	4,94183072130854	0,026273061398917	0,601558800343075	XM_037982345.1	cap binding complex dependent translation initiation factor (CTIF), transcript variant X14, mRNA
XM-038001315.1	-1,6768509388773	3,1032447936968	4,94120755909083	0,0262824757129942	0,601558800343075	XM_038001315.1	LRR binding FLII interacting protein 1 (LRRFIP1), transcript variant X18, mRNA
XM-008016344.2	1,80049868527741	3,30963634338806	4,93653291771822	0,0263535593008602	0,602850486886215	XM_008016344.2	ribosomal protein S27 like (RPS27L), transcript variant X2, mRNA
XM-005072386.4	1,912264198224	6,76455859011143	4,93480585112143	0,0263797170845496	0,603113609544706	XM_005072386.4	translocase of outer mitochondrial membrane 6 (Tomm6), mRNA
XM-005078723.4	1,28779706642642	4,20389871888033	4,9279578307013	0,0264843498433466	0,605169599724176	XM_005078723.4	nuclear receptor subfamily 4 group A member 3 (Nr4a3), mRNA
XM-005064358.4	-2,51713778652302	3,50588684135619	4,92288583063399	0,0265620703600647	0,606608702290645	XM_005064358.4	phosphorylase kinase catalytic subunit gamma 2 (Phkg2), transcript variant X2, mRNA
XM-021231709.2	-2,12099595699414	3,39771761906937	4,92053516089378	0,0265981855287642	0,607096577407229	XM_021231709.2	eukaryotic translation initiation factor 2A (Eif2a), transcript variant X3, mRNA
XR-493090.2	-1,09575493230821	4,63338658977142	4,91814529702204	0,0266351107092915	0,607474703449718	XR_493090.2	patr class I histocompatibility antigen, B-2 alpha chain-like (LOC103221779), transcript variant X3, misc_RNA
XM-037983841.1	1,05341900546457	6,11088786710954	4,91750976465772	0,0266448977267516	0,607474703449718	XM_037983841.1	cathepsin B (CTSB), transcript variant X7, mRNA
XM-007974753.2	-1,67689257335636	3,06614267089127	4,91659209717895	0,0266590361439067	0,607474703449718	XM_007974753.2	survival motor neuron protein (LOC103222822), transcript variant X3, mRNA
XM-040753836.1	-2,51717646198769	3,45026417287999	4,91157855649422	0,0267362614441613	0,608719269087464	XM_040753836.1	phosphorylase kinase catalytic subunit gamma 2 (Phkg2), transcript variant X3, mRNA
XM-005084408.4	-2,51888303497008	3,54547510310713	4,91112733890417	0,0267432371518512	0,608719269087464	XM_005084408.4	methylmalonyl-CoA epimerase (Mcee), mRNA
XM-007976137.2	-2,51845460549228	2,99626980807977	4,90735573725839	0,0268017751054352	0,609714456005515	XM_007976137.2	bromodomain containing 1 (BRD1), transcript variant X2, mRNA
XM-040744205.1	-1,09807691622065	5,71413665661479	4,90230537888646	0,0268800033449991	0,611156230749585	XM_040744205.1	eukaryotic translation initiation factor 2 subunit gamma (Eif2s3), mRNA
XM-007979398.2	-2,51845838782104	2,9818803530701	4,89968820321043	0,026920873142961	0,611747483408213	XM_007979398.2	MAP7 domain containing 1 (MAP7D1), transcript variant X5, mRNA
XM-037986568.1	-1,59895623772103	3,27832880277968	4,89797888364482	0,026947498566373	0,612014574228447	XM_037986568.1	BMS1 ribosome biogenesis factor (BMS1), mRNA
XM-005064313.4	1,11031896344719	6,02002160331018	4,89335678710846	0,0270194761052772	0,613310810899322	XM_005064313.4	regulator of G protein signaling 10 (Rgs10), transcript variant X2, mRNA
XM-007966182.2	1,05124293573026	4,95624079358498	4,88997794119254	0,0270724908900787	0,613962375522406	XM_007966182.2	fibronectin 1 (FN1), transcript variant X20, mRNA
XM-038010472.1	-1,6768509388773	3,03595730151837	4,88962497334379	0,0270780188946897	0,613962375522406	XM_038010472.1	survival motor neuron protein (LOC103222822), transcript variant X2, mRNA
XM-040740564.1	-2,12924212609506	4,32074432560691	4,8818107532106	0,0272005457257459	0,616348910205272	XM_040740564.1	methionine sulfoxide reductase A (Msra), transcript variant X2, mRNA
XM-007996663.2	-1,44050178584233	3,37155660430834	4,88070633835768	0,0272180884580862	0,616348910205272	XM_007996663.2	serine peptidase inhibitor, Kunitz type 2 (SPINT2), transcript variant X2, mRNA
XM-005079310.4	-1,36680975498006	4,18971735101913	4,88005408497866	0,0272282049608336	0,616348910205272	XM_005079310.4	DNA fragmentation factor subunit alpha (Dffa), mRNA
XM-008008754.2	2,02034731564915	3,23010696810189	4,87048647876701	0,02737952136685	0,619433448493665	XM_008008754.2	ceruloplasmin-like (LOC103241501), mRNA
XR-005242343.1	-1,6768509388773	3,01358053923682	4,86800169349742	0,02741896872862	0,619985065982912	XR_005242343.1	uncharacterized LOC103226409 (LOC103226409), ncRNA
XM-037990717.1	-1,58560952559754	3,24504463181488	4,86386393507503	0,027484662756924	0,621129229234318	XM_037990717.1	ribosomal RNA small subunit methyltransferase NEP1-like (LOC119621461), mRNA
XM-005071766.4	-1,29645238634406	5,17810065207405	4,86180044373884	0,0275173516175979	0,621526658133374	XM_005071766.4	GTP binding protein 4 (Gtpbp4), mRNA
XM-040729997.1	-1,67686917194568	3,01133055882023	4,85913117119941	0,0275601062578152	0,621809787734577	XM_040729997.1	outer dynein arm docking complex subunit 3 (Odad3), transcript variant X2, mRNA
XM-007995321.2	-1,67686917194568	3,01133055882023	4,85913117119941	0,0275601062578152	0,621809787734577	XM_007995321.2	outer dynein arm docking complex subunit 3 (ODAD3), transcript variant X2, mRNA
XM-013112901.3	-2,51845460549228	2,94490462688974	4,85731599988983	0,0275889853898456	0,622074635382751	XM_013112901.3	sodium voltage-gated channel beta subunit 3 (Scn3b), transcript variant X1, mRNA
XM-008016712.2	-0,971223301874449	5,03309669613275	4,85649943349962	0,027602077229094	0,622074635382751	XM_008016712.2	deoxyuridine triphosphatase (DUT), mRNA
XM-007983333.2	1,08832358392382	5,17777355657403	4,85044028967847	0,0276990713623619	0,623120976049892	XM_007983333.2	dynein light chain 1, cytoplasmic (LOC103227169), mRNA
XM-021226896.2	-2,5185378984259	2,93498109714277	4,84994039891987	0,0277069945329414	0,623120976049892	XM_021226896.2	la-related protein 1B (LOC101831041), transcript variant X2, mRNA
XM-005139280.4	-1,90566858737034	4,69750930923604	4,84599099671729	0,0277703629472799	0,623120976049892	XM_005139280.4	family with sequence similarity 220 member A (Fam220a), mRNA
XM-008011952.2	-2,5185378984259	2,93294803994221	4,84514320030155	0,0277841572186214	0,623120976049892	XM_008011952.2	CDC42 effector protein 4 (CDC42EP4), transcript variant X3, mRNA
XM-037993742.1	-2,5185378984259	2,93294803994221	4,84514320030155	0,0277841572186214	0,623120976049892	XM_037993742.1	CDC42 effector protein 4 (CDC42EP4), transcript variant X4, mRNA
XM-005083735.4	-1,73007016805599	3,972460522403	4,84109866951794	0,0278491484235872	0,623120976049892	XM_005083735.4	arrestin domain containing 1 (Arrdc1), transcript variant X3, mRNA
XM-021229377.2	-2,51850003368708	2,92393736163645	4,83568235853833	0,0279367384569937	0,623120976049892	XM_021229377.2	family with sequence similarity 214 member A (Fam214a), transcript variant X2, mRNA
XM-007978997.2	1,05013138722731	6,54028048054777	4,82844163905484	0,028054215935128	0,623120976049892	XM_007978997.2	ribosomal protein S8 (RPS8), transcript variant X2, mRNA
XM-040730322.1	-1,02174786153776	7,05175428074883	4,8274816790478	0,0280696622521856	0,623120976049892	XM_040730322.1	eukaryotic translation initiation factor 3 subunit H (Eif3h), transcript variant X1, mRNA
XM-005069841.4	-3,48201560968241	4,72539323464773	4,93547314115525	0,0281178925245906	0,623120976049892	XM_005069841.4	chromobox 8 (Cbx8), mRNA
XM-005066218.4	-3,49200518796304	3,95567132558852	4,84738745462898	0,0281178925245906	0,623120976049892	XM_005066218.4	armadillo repeat containing 1 (Armc1), mRNA
XM-005071557.4	-3,49044408368883	4,0259854317837	4,85548963872726	0,0281178925245907	0,623120976049892	XM_005071557.4	dynein light chain Tctex-type 2B (Dynlt2b), mRNA
XM-005080617.4	-3,51951800251732	3,93489689706144	4,88414347488204	0,0281178926984147	0,623120976049892	XM_005080617.4	DEAD-box helicase 55 (Ddx55), mRNA
XM-040747167.1	-3,51966734339355	3,79365120931555	4,88763323488395	0,0281178926984148	0,623120976049892	XM_040747167.1	ATPase phospholipid transporting 10D (putative) (Atp10d), transcript variant X1, mRNA
XM-040744517.1	-3,51945556360056	3,9817535117082	4,9215161120351	0,0281178926984148	0,623120976049892	XM_040744517.1	ALG13 UDP-N-acetylglucosaminyltransferase subunit (Alg13), transcript variant X6, mRNA
XM-040730316.1	-3,51922624325057	4,23955118920426	4,96716426933611	0,0281178926984148	0,623120976049892	XM_040730316.1	antizyme inhibitor 1 (Azin1), transcript variant X3, mRNA
XM-040730313.1	-3,51921752075586	4,25319771774357	4,96926858314915	0,0281178926984148	0,623120976049892	XM_040730313.1	antizyme inhibitor 1 (Azin1), transcript variant X1, mRNA
XM-040730314.1	-3,51920452259991	4,27425757392384	4,97051835275323	0,0281178926984148	0,623120976049892	XM_040730314.1	antizyme inhibitor 1 (Azin1), transcript variant X2, mRNA
XM-005075185.4	-3,51908182375641	4,45594663798821	4,99337282989017	0,0281178926984148	0,623120976049892	XM_005075185.4	kelch like family member 2 (Klhl2), transcript variant X2, mRNA
XM-005084860.4	-3,51867535955322	5,3695803554634	5,09084925225515	0,0281178926984148	0,623120976049892	XM_005084860.4	PHD finger protein 1 (Phf1), mRNA
XM-040750113.1	-3,51952705592341	3,92868534907989	4,91760760818244	0,028117892698415	0,623120976049892	XM_040750113.1	trinucleotide repeat containing adaptor 6C (Tnrc6c), transcript variant X3, mRNA
XM-040748699.1	-3,51917885528859	4,3150478389636	4,98756445819527	0,028117892698415	0,623120976049892	XM_040748699.1	CCR4-NOT transcription complex subunit 8 (Cnot8), transcript variant X1, mRNA
XM-040746687.1	-3,5189596507407	4,70491527324537	5,03948944466907	0,028117892698415	0,623120976049892	XM_040746687.1	CCM2 scaffold protein (Ccm2), transcript variant X1, mRNA
XM-040746688.1	-3,51895560007836	4,71148177827147	5,03998582364078	0,028117892698415	0,623120976049892	XM_040746688.1	CCM2 scaffold protein (Ccm2), transcript variant X2, mRNA
XM-005082389.4	-3,55157005507009	4,21420916527326	5,03718584540762	0,0281178928722391	0,623120976049892	XM_005082389.4	bisphosphoglycerate mutase (Bpgm), mRNA
XM-005078536.4	-3,54271653097436	3,72217876922844	4,92718497383288	0,0281178928722391	0,623120976049892	XM_005078536.4	low density lipoprotein receptor (Ldlr), transcript variant X1, mRNA
XM-005079698.4	-3,53727763525011	3,41829476168395	4,84717667198655	0,0281178928722391	0,623120976049892	XM_005079698.4	PYM homolog 1, exon junction complex associated factor (Pym1), transcript variant X2, mRNA
XM-013120358.3	-3,53699261679218	3,39653116465095	4,84162977139397	0,0281178928722391	0,623120976049892	XM_013120358.3	PYM homolog 1, exon junction complex associated factor (Pym1), transcript variant X1, mRNA
XM-005087878.4	-3,53721906027974	3,4136425490279	4,83289792944016	0,0281178928722392	0,623120976049892	XM_005087878.4	probable bifunctional dTTP/UTP pyrophosphatase/methyltransferase protein (LOC101838835), transcript variant X1, mRNA
XM-040728097.1	-3,55320778463273	4,35753431928014	5,06734098324532	0,0281178928722392	0,623120976049892	XM_040728097.1	ring finger protein 146 (Rnf146), transcript variant X1, mRNA
XM-013125322.3	-3,59891202712862	4,94530314480356	5,24944375504169	0,0281178930460635	0,623120976049892	XM_013125322.3	BLOC-1 related complex subunit 8 (Borcs8), mRNA
XM-040747068.1	-1,13841315001225	5,01107702508932	4,82352551771823	0,0281340685895952	0,623143877646723	XM_040747068.1	oxysterol binding protein (LOC101823323), mRNA
XM-005082199.4	-2,5185378984259	2,91089736800078	4,82171505482705	0,0281637531607246	0,623465806252447	XM_005082199.4	TRAF3 interacting protein 1 (Traf3ip1), transcript variant X4, mRNA
XM-005076896.4	1,16712999139044	5,77504903310232	4,81909467147324	0,0282063854892911	0,623827004871772	XM_005076896.4	clathrin heavy chain (Cltc), transcript variant X2, mRNA
XM-005084583.4	-1,35972863616639	4,57695372208038	4,81806389031028	0,0282232368465027	0,623827004871772	XM_005084583.4	nucleotide binding protein 1 (Nubp1), mRNA
XM-005065576.4	-3,4972113806804	3,71646316443034	4,81792562091898	0,0282255457213627	0,623827004871772	XM_005065576.4	tripartite motif containing 23 (Trim23), mRNA
XM-040749341.1	-1,39930773164333	5,50820873071893	4,81485706116647	0,0282757296094918	0,624282353395703	XM_040749341.1	TATA-box binding protein associated factor 15 (Taf15), mRNA
XM-040728979.1	-3,52006983153495	3,44424363431664	4,81481369058405	0,0282764879043955	0,624282353395703	XM_040728979.1	trafficking protein particle complex subunit 13 (Trappc13), transcript variant X1, mRNA
XM-007997627.2	-2,51849306234139	2,90341728477815	4,81214918580867	0,0283202933939441	0,624773310108278	XM_007997627.2	VRK serine/threonine kinase 3 (VRK3), transcript variant X2, mRNA
XM-040729667.1	-3,52007858865831	3,43133900473961	4,81063625014793	0,0283450230010287	0,624773310108278	XM_040729667.1	ubiquitin protein ligase E3 component n-recognin 2 (Ubr2), transcript variant X1, mRNA
XM-037987029.1	1,20444320986314	3,84044132378343	4,80969538335308	0,0283605943498232	0,624773310108278	XM_037987029.1	transmembrane protein 141 (TMEM141), transcript variant X1, mRNA
XM-005073930.4	-3,49866946165509	3,63788625805528	4,80859334038198	0,0283786019360964	0,624773310108278	XM_005073930.4	CREB/ATF bZIP transcription factor (Crebzf), transcript variant X3, mRNA
XM-005065578.4	-3,52008194718846	3,42657346729675	4,80852439729071	0,0283797358633617	0,624773310108278	XM_005065578.4	trafficking protein particle complex subunit 13 (Trappc13), transcript variant X3, mRNA
XM-008012101.2	-1,13249920235728	4,10984490489556	4,80679822066768	0,0284082538886263	0,624773310108278	XM_008012101.2	platelet and endothelial cell adhesion molecule 1 (PECAM1), transcript variant X9, mRNA
XM-040756011.1	-3,49776523315994	3,68372750398265	4,80617978913421	0,028418358298873	0,624773310108278	XM_040756011.1	tetraspanin 17 (Tspan17), transcript variant X1, mRNA
XM-040747532.1	-2,51853470940897	2,90032599360764	4,80578714978337	0,0284248740868842	0,624773310108278	XM_040747532.1	Rho GTPase activating protein 24 (Arhgap24), transcript variant X4, mRNA
XM-007990775.2	-0,990094491547408	4,5876381590857	4,8036413293443	0,0284602810335679	0,624773310108278	XM_007990775.2	solute carrier family 7 member 7 (SLC7A7), transcript variant X3, mRNA
XM-007990776.2	-0,990094491547408	4,5876381590857	4,8036413293443	0,0284602810335679	0,624773310108278	XM_007990776.2	solute carrier family 7 member 7 (SLC7A7), transcript variant X4, mRNA
XM-005086408.4	-2,51857206584367	2,89897987304437	4,80331235497881	0,0284657244053416	0,624773310108278	XM_005086408.4	FAM161 centrosomal protein B (Fam161b), mRNA
XM-008012098.2	-1,13245333949264	4,12499995642749	4,79257400717824	0,0286434610789077	0,62670006444926	XM_008012098.2	platelet and endothelial cell adhesion molecule 1 (PECAM1), transcript variant X6, mRNA
XM-008012100.2	-1,13245333949264	4,12499995642749	4,79257400717824	0,0286434610789077	0,62670006444926	XM_008012100.2	platelet and endothelial cell adhesion molecule 1 (PECAM1), transcript variant X8, mRNA
XM-005063852.3	-3,53583580904162	3,32869323269616	4,79211489676018	0,0286510063922266	0,62670006444926	XM_005063852.3	fatty acid desaturase 1 (Fads1), transcript variant X1, mRNA
XM-005080570.4	-3,4989646219288	3,62470816764622	4,78841945763932	0,0287125093469947	0,62670006444926	XM_005080570.4	tetraspanin 7 (Tspan7), mRNA
XM-005077256.4	-2,5185378984259	2,88448813470792	4,78774215803194	0,0287238197711304	0,62670006444926	XM_005077256.4	dynein cytoplasmic 2 light intermediate chain 1 (Dync2li1), transcript variant X1, mRNA
XM-013111135.3	-1,54944171755287	4,17088824853511	4,78769618603407	0,0287244253236561	0,62670006444926	XM_013111135.3	parvin gamma (Parvg), transcript variant X1, mRNA
XM-040738458.1	-1,13381504828835	4,25585787582178	4,78650193405467	0,0287443236565735	0,62670006444926	XM_040738458.1	XPC complex subunit, DNA damage recognition and repair factor (Xpc), transcript variant X1, mRNA
XM-007981236.2	-2,51849306234139	2,88360195452258	4,78587217683649	0,0287549824989333	0,62670006444926	XM_007981236.2	zinc finger protein 107 (ZNF107), transcript variant X1, mRNA
XM-008010428.2	-2,5184887705069	2,87935232191103	4,78292246073543	0,0288042103184184	0,62670006444926	XM_008010428.2	COX10, heme A:farnesyltransferase cytochrome c oxidase assembly factor (COX10), transcript variant X1, mRNA
XM-037992443.1	-2,51849625135832	2,87839392156186	4,78227280633533	0,0288150641932991	0,62670006444926	XM_037992443.1	pyroglutamyl-peptidase I (PGPEP1), transcript variant X4, mRNA
XM-040739580.1	-2,51850003368708	2,87623440744663	4,77792750202418	0,028887739318622	0,62670006444926	XM_040739580.1	family with sequence similarity 214 member A (Fam214a), transcript variant X1, mRNA
XM-005074956.4	-3,50225893527626	3,48719773822456	4,77772608909466	0,0288910337990914	0,62670006444926	XM_005074956.4	inositol hexakisphosphate kinase 2 (Ip6k2), transcript variant X1, mRNA
XM-038010459.1	-1,46051984938405	3,17853287094707	4,77674632638418	0,0289075683798183	0,62670006444926	XM_038010459.1	coiled-coil domain containing 125 (CCDC125), transcript variant X4, mRNA
XM-040751545.1	-2,51845460549228	2,87487693793631	4,77644111711204	0,0289126860860486	0,62670006444926	XM_040751545.1	neuronal growth regulator 1 (Negr1), transcript variant X1, mRNA
XM-005085969.4	2,01843504799158	3,3459804070325	4,77614426259076	0,0289175681762296	0,62670006444926	XM_005085969.4	MAF bZIP transcription factor A (Mafa), mRNA
XM-005077908.4	-1,09390869350348	4,68276909852523	4,77554282265975	0,0289275934696028	0,62670006444926	XM_005077908.4	siah E3 ubiquitin protein ligase 2 (Siah2), mRNA
XM-005079961.4	-2,08700156538005	3,48685280819284	4,77416075758563	0,028950792097361	0,62670006444926	XM_005079961.4	trinucleotide repeat containing 18 (Tnrc18), transcript variant X4, mRNA
XM-040753469.1	-1,1120719906184	3,89739245427637	4,77398750833809	0,0289538621606205	0,62670006444926	XM_040753469.1	neuropilin 2 (Nrp2), transcript variant X1, mRNA
XM-040756102.1	-2,5184887705069	2,8715101445801	4,77390076471118	0,0289552868026563	0,62670006444926	XM_040756102.1	ATP/GTP binding carboxypeptidase 1 (Agtpbp1), transcript variant X1, mRNA
XM-005073865.4	-2,47696257771194	4,55219030455573	4,77360517254642	0,028960171422953	0,62670006444926	XM_005073865.4	mitochondrial ribosomal protein L39 (Mrpl39), mRNA
XM-007976599.2	1,09104283526026	6,08596986158907	4,77356662752439	0,0289609314516885	0,62670006444926	XM_007976599.2	myeloid cell nuclear differentiation antigen (MNDA), transcript variant X2, mRNA
XM-037999743.1	-2,51845460549228	2,87264713122726	4,77132411580672	0,0289986279457472	0,62670006444926	XM_037999743.1	A-kinase interacting protein 1 (AKIP1), transcript variant X4, mRNA
XM-005070597.4	-1,36080273662614	4,50900815660554	4,77024410208658	0,0290166403904602	0,62670006444926	XM_005070597.4	NOP58 ribonucleoprotein (Nop58), transcript variant X1, mRNA
XM-037993317.1	-1,4179483631563	3,31443308262534	4,77014704125868	0,0290184349548439	0,62670006444926	XM_037993317.1	bromodomain PHD finger transcription factor (BPTF), transcript variant X12, mRNA
XM-037993318.1	-1,4179483631563	3,31443308262534	4,77014704125868	0,0290184349548439	0,62670006444926	XM_037993318.1	bromodomain PHD finger transcription factor (BPTF), transcript variant X13, mRNA
XM-021233742.2	-3,5243620185275	3,15325412037875	4,76851692554603	0,0290458081943065	0,62670006444926	XM_021233742.2	fibroblast growth factor receptor substrate 2 (Frs2), transcript variant X3, mRNA
XM-040750078.1	-1,8830081824285	4,27531927524755	4,76676680698211	0,0290752327454779	0,62670006444926	XM_040750078.1	signal recognition particle 68 (Srp68), mRNA
XM-005081490.4	-3,52150930786597	3,12844003013553	4,76157007836232	0,0291631078068173	0,62670006444926	XM_005081490.4	fibroblast growth factor receptor substrate 2 (Frs2), transcript variant X2, mRNA
XM-005072308.4	-1,42605115987638	3,44702582652657	4,76130306842622	0,0291675779028279	0,62670006444926	XM_005072308.4	SPT3 homolog, SAGA and STAGA complex component (Supt3h), transcript variant X2, mRNA
XM-007999151.2	1,36610118416172	3,54394626563507	4,76025665248474	0,0291854214830474	0,62670006444926	XM_007999151.2	28S ribosomal protein S16, mitochondrial (LOC103235920), mRNA
XM-013119363.3	-2,08732689750899	3,59117413127883	4,75943778200038	0,0291991307200132	0,62670006444926	XM_013119363.3	dpy-19 like C-mannosyltransferase 1 (Dpy19l1), transcript variant X1, mRNA
XM-040747519.1	-3,50265055913762	3,4517497613188	4,75920465073335	0,0292031774335349	0,62670006444926	XM_040747519.1	glycerol-3-phosphate acyltransferase 3 (Gpat3), transcript variant X1, mRNA
XM-005072100.4	-3,52051479077465	3,21221839901452	4,75558408323088	0,0292645951306516	0,62670006444926	XM_005072100.4	spermatogenesis associated 6 (Spata6), transcript variant X2, mRNA
XM-040735280.1	-1,13491532702603	5,4133444952575	4,75515725231147	0,0292717478890323	0,62670006444926	XM_040735280.1	NEDD4 binding protein 1 (N4bp1), mRNA
XM-013112524.3	3,60915352397201	4,71351304931532	4,87976176018188	0,0292922635672387	0,62670006444926	XM_013112524.3	SEL1L family member 3 (Sel1l3), mRNA
XM-005064110.4	3,61595766732291	3,90533106815905	4,77182041694263	0,0292922635916818	0,62670006444926	XM_005064110.4	cyclin D1 (Ccnd1), mRNA
XM-040729809.1	3,61741387197369	6,59166608463303	4,92324930010217	0,0292922636409907	0,62670006444926	XM_040729809.1	pyruvate kinase M1/2 (Pkm), transcript variant X1, mRNA
XM-013110217.3	3,61897425872799	5,3066663435574	4,9398856383966	0,0292922636585083	0,62670006444926	XM_013110217.3	FRAT regulator of WNT signaling pathway 2 (Frat2), mRNA
XM-005065092.4	3,62322218255203	4,049998358156	4,83770097575821	0,0292922636829516	0,62670006444926	XM_005065092.4	zinc finger DHHC-type palmitoyltransferase 5 (Zdhhc5), transcript variant X1, mRNA
XM-005080755.4	3,62310144192116	4,33465524513639	4,84784398345014	0,0292922636829517	0,62670006444926	XM_005080755.4	insulin like growth factor binding protein 7 (Igfbp7), mRNA
XM-040729527.1	3,62493912743784	3,79783399371702	4,77506245866184	0,0292922636902994	0,62670006444926	XM_040729527.1	interleukin 1 receptor type 2 (Il1r2), transcript variant X1, mRNA
XM-040729531.1	3,62497401280813	3,85713016281357	4,77115102002776	0,0292922636902996	0,62670006444926	XM_040729531.1	interleukin 1 receptor type 2 (Il1r2), transcript variant X5, mRNA
XM-021223012.2	3,63124346207265	4,71603491137766	4,90189444058659	0,0292922637400299	0,62670006444926	XM_021223012.2	apolipoprotein L2 (LOC101823068), mRNA
XM-021223011.2	3,63078811734046	4,4504146591735	4,87163523665603	0,0292922637400302	0,62670006444926	XM_021223011.2	apolipoprotein L2-like (LOC110339291), transcript variant X3, mRNA
XM-005068143.3	3,63242984057283	5,60007637175648	4,87566023417403	0,029292263740031	0,62670006444926	XM_005068143.3	C-X-C motif chemokine ligand 11 (Cxcl11), mRNA
XM-040753531.1	3,62724751288796	3,59043722210194	4,75722887034979	0,029292263749778	0,62670006444926	XM_040753531.1	family with sequence similarity 117 member B (Fam117b), mRNA
XM-005073196.4	3,63212329799855	4,5909483733813	4,90762240858231	0,0292922637571257	0,62670006444926	XM_005073196.4	cysteine rich secretory protein LCCL domain containing 2 (Crispld2), transcript variant X1, mRNA
XM-005071206.4	3,63020091993781	3,54125066470496	4,76618916879726	0,0292922637990868	0,62670006444926	XM_005071206.4	eukaryotic translation initiation factor 4E family member 3 (Eif4e3), mRNA
XM-005087034.4	3,62499362250015	3,5106445734256	4,75346008134981	0,0293006077636262	0,62670006444926	XM_005087034.4	methyltransferase like 17 (Mettl17), mRNA
XM-040753507.1	-3,5030831781806	3,41781494229925	4,75219568226165	0,0293221963822696	0,62670006444926	XM_040753507.1	cytochrome P450 20A1 (LOC101844281), transcript variant X1, mRNA
XM-005083800.4	-3,52055948478134	3,20334596109439	4,75172646230568	0,0293301660663688	0,62670006444926	XM_005083800.4	PR/SET domain 4 (Prdm4), transcript variant X3, mRNA
XM-008016561.2	-2,51850003368708	2,85545114647869	4,74971777477584	0,0293644591404737	0,627107206542768	XM_008016561.2	family with sequence similarity 214 member A (FAM214A), transcript variant X5, mRNA
XM-005080560.4	3,62525090229966	3,50556109452257	4,74656847257622	0,0294180367697814	0,627354678324614	XM_005080560.4	mediator complex subunit 14 (Med14), transcript variant X2, mRNA
XM-037989629.1	-2,51849625135832	2,85110445032065	4,74635775901529	0,0294217804088768	0,627354678324614	XM_037989629.1	phosphorylase kinase catalytic subunit gamma 2 (PHKG2), transcript variant X1, mRNA
XM-037989631.1	-2,51849625135832	2,85110445032065	4,74635775901529	0,0294217804088768	0,627354678324614	XM_037989631.1	phosphorylase kinase catalytic subunit gamma 2 (PHKG2), transcript variant X3, mRNA
XM-005086529.4	-0,998188507564149	4,52895862542036	4,74543026785734	0,0294375913727034	0,627366751818158	XM_005086529.4	polysaccharide biosynthesis domain containing 1 (Pbdc1), transcript variant X1, mRNA
XM-021229693.2	-1,40143887674006	3,87842377996668	4,74055833613609	0,0295208948180374	0,628084832381936	XM_021229693.2	ras homolog family member H (Rhoh), transcript variant X6, mRNA
XM-007992816.2	-2,51845460549228	2,84757677078002	4,74026164744074	0,0295260768718887	0,628084832381936	XM_007992816.2	MAP7 domain containing 3 (MAP7D3), transcript variant X5, mRNA
XR-005240599.1	-2,51845460549228	2,84757677078002	4,74026164744074	0,0295260768718887	0,628084832381936	XR_005240599.1	uncharacterized LOC119624456 (LOC119624456), ncRNA
XM-040756881.1	-1,25172989664577	3,57565963444622	4,73989283766868	0,0295323342322321	0,628084832381936	XM_040756881.1	eukaryotic translation initiation factor 2B subunit gamma (Eif2b3), transcript variant X1, mRNA
XM-040728843.1	-3,52100995712495	3,11463895120303	4,73883030284748	0,0295506211055477	0,628149127250312	XM_040728843.1	multiple C2 and transmembrane domain containing 1 (Mctp1), transcript variant X3, mRNA
XM-005074473.4	-1,73682474022415	4,41142359993431	4,73641420504349	0,0295919378579415	0,628199921954232	XM_005074473.4	prostate transmembrane protein, androgen induced 1 (Pmepa1), mRNA
XM-005075576.4	3,61743986220039	3,66403888604158	4,73581710987339	0,0296022140635236	0,628199921954232	XM_005075576.4	CLN6 transmembrane ER protein (Cln6), mRNA
XM-040744066.1	-1,15144906562645	4,23456128675026	4,73555842688676	0,0296066440733582	0,628199921954232	XM_040744066.1	motile sperm domain containing 2 (Mospd2), mRNA
XM-037983362.1	-2,51840977181078	2,84668613843414	4,73281021992744	0,0296540845624402	0,628199921954232	XM_037983362.1	MINDY lysine 48 deubiquitinase 3 (MINDY3), transcript variant X4, mRNA
XM-007971800.2	-2,51841296082771	2,84628653879813	4,73249079476489	0,0296595848626805	0,628199921954232	XM_007971800.2	LRR binding FLII interacting protein 2 (LRRFIP2), transcript variant X13, mRNA
XM-040746225.1	-3,52105160862488	3,08939007007993	4,73205531120835	0,0296670528366737	0,628199921954232	XM_040746225.1	GA binding protein transcription factor subunit beta 1 (Gabpb1), transcript variant X5, mRNA
XM-005072879.4	3,62686123775938	3,47539897072163	4,7316119457383	0,0296745776199019	0,628199921954232	XM_005072879.4	family with sequence similarity 234 member B (Fam234b), transcript variant X2, mRNA
XM-037986920.1	2,39657104594508	3,08957890089595	4,73052292653443	0,0296934937772923	0,628199921954232	XM_037986920.1	divergent paired-related homeobox-like (LOC103236356), mRNA
XM-040757061.1	2,39660113150846	3,08227364910071	4,72983582235492	0,0297052455658463	0,628199921954232	XM_040757061.1	solute carrier family 35 member D1 (Slc35d1), transcript variant X1, mRNA
XM-040744365.1	3,62164685020743	3,5897142156865	4,72981458609003	0,0297056605380637	0,628199921954232	XM_040744365.1	60S ribosomal protein L32-like (LOC106021327), mRNA
XM-037982998.1	-1,18357395687067	3,6380931915989	4,72780637377041	0,0297403698984558	0,628352911237167	XM_037982998.1	dehydrodolichyl diphosphate synthase subunit (DHDDS), transcript variant X7, mRNA
XM-040728409.1	-3,52100995712495	3,07983535260971	4,72611846503523	0,0297694535839023	0,628352911237167	XM_040728409.1	SR-related CTD associated factor 8 (Scaf8), transcript variant X1, mRNA
XM-040728845.1	-3,50964069188305	3,22696049137702	4,72574811468164	0,0297759054973173	0,628352911237167	XM_040728845.1	multiple C2 and transmembrane domain containing 1 (Mctp1), transcript variant X5, mRNA
XM-040728846.1	-3,50964069188305	3,22696049137702	4,72574811468164	0,0297759054973173	0,628352911237167	XM_040728846.1	multiple C2 and transmembrane domain containing 1 (Mctp1), transcript variant X6, mRNA
XM-005071489.4	-3,50615356415936	3,2906703797529	4,72497252859366	0,029789238447348	0,628352911237167	XM_005071489.4	transmembrane protein 39A (Tmem39a), mRNA
XM-005073791.4	-1,00050923021176	7,32170833242104	4,72006945699138	0,0298741367174956	0,628891969361053	XM_005073791.4	ETS proto-oncogene 2, transcription factor (Ets2), mRNA
XM-013124594.3	-2,09300616831931	4,67033751769005	4,7195925253935	0,0298824131363633	0,628891969361053	XM_013124594.3	protein kinase C delta (Prkcd), transcript variant X2, mRNA
XM-040737348.1	-3,52105160862488	3,0720832630148	4,71806477071652	0,0299089897732363	0,628891969361053	XM_040737348.1	suppressor of cytokine signaling 5 (Socs5), transcript variant X3, mRNA
XM-007973724.2	-1,69301410050163	3,24388998432936	4,71771722693087	0,0299151418853313	0,628891969361053	XM_007973724.2	PAK1 interacting protein 1 (PAK1IP1), transcript variant X1, mRNA
XM-040728841.1	-3,52100995712495	3,08104891296071	4,7167330794456	0,0299322472629167	0,628891969361053	XM_040728841.1	multiple C2 and transmembrane domain containing 1 (Mctp1), transcript variant X1, mRNA
XM-040728842.1	-3,52100995712495	3,08104891296071	4,7167330794456	0,0299322472629167	0,628891969361053	XM_040728842.1	multiple C2 and transmembrane domain containing 1 (Mctp1), transcript variant X2, mRNA
XM-005065277.3	2,39663254562234	3,06585956452789	4,7165455465918	0,0299354102066059	0,628891969361053	XM_005065277.3	marginal zone B and B1 cell specific protein (Mzb1), mRNA
XM-008005861.2	-2,51858332902385	2,83224208239502	4,7164597492156	0,0299370487686998	0,628891969361053	XM_008005861.2	DEAD-box helicase 31 (DDX31), transcript variant X4, mRNA
XM-038008954.1	-2,51854168075466	2,82869157218815	4,71353204204848	0,0299880037540717	0,629151860245162	XM_038008954.1	arf-GAP with GTPase, ANK repeat and PH domain-containing protein 5-like (LOC103215858), mRNA
XM-040746230.1	-3,52105160862488	3,06695418879684	4,71273853850213	0,0300017481361324	0,629151860245162	XM_040746230.1	GA binding protein transcription factor subunit beta 1 (Gabpb1), transcript variant X9, mRNA
XM-007969039.2	-0,973476987241188	4,64257169698215	4,71233856192597	0,0300087524796665	0,629151860245162	XM_007969039.2	ATP binding cassette subfamily G member 1 (ABCG1), transcript variant X1, mRNA
XR-005879057.1	-1,67947247098832	3,2167517433446	4,71210306173764	0,0300127928761699	0,629151860245162	XR_005879057.1	uncharacterized LOC121142034 (LOC121142034), ncRNA
XM-005064296.4	-1,67160434488113	3,19521453394476	4,71135183170915	0,0300258608976623	0,629151860245162	XM_005064296.4	phosphoseryl-tRNA kinase (Pstk), transcript variant X1, mRNA
XM-007989959.2	-2,5184887705069	2,82656644040693	4,71022601129495	0,0300456519474409	0,629242837425453	XM_007989959.2	AKT serine/threonine kinase 3 (AKT3), transcript variant X6, mRNA
XM-005070517.4	1,06336211572628	5,12012787755428	4,70886901933869	0,0300691681607651	0,629242837425453	XM_005070517.4	fibronectin 1 (Fn1), transcript variant X4, mRNA
XM-037984689.1	2,00241636306482	3,32682310606314	4,70848122990433	0,0300760737058262	0,629242837425453	XM_037984689.1	40S ribosomal protein S2-like (LOC119619111), mRNA
XM-037982430.1	-1,19670541709104	3,48798443567117	4,70399261808015	0,0301546107952074	0,629294323169395	XM_037982430.1	prostaglandin reductase 1 (PTGR1), mRNA
XM-040753020.1	-3,52100995712495	3,05125266403189	4,70381663626453	0,0301576126273633	0,629294323169395	XM_040753020.1	arginyltransferase 1 (Ate1), transcript variant X1, mRNA
XM-040756563.1	-2,51845141647536	2,82246559439808	4,70344625909748	0,030164234115191	0,629294323169395	XM_040756563.1	syncoilin, intermediate filament protein (Sync), transcript variant X1, mRNA
XM-005082287.4	3,62020504197328	3,43059511001565	4,70290541344368	0,0301735188492264	0,629294323169395	XM_005082287.4	LIM domain containing 1 (Limd1), transcript variant X1, mRNA
XM-037984388.1	-2,51845838782104	2,8216048730745	4,70268268229288	0,0301776200976556	0,629294323169395	XM_037984388.1	ribosomal protein S6 kinase A5 (RPS6KA5), transcript variant X7, mRNA
XM-005079572.4	-1,18299956626295	3,66118122238992	4,70225243381849	0,030185050857281	0,629294323169395	XM_005079572.4	dehydrodolichyl diphosphate synthase subunit (Dhdds), transcript variant X4, mRNA
XM-005073821.4	-1,10104033391207	4,63144385784672	4,70221693792782	0,0301855756308504	0,629294323169395	XM_005073821.4	cilia and flagella associated protein 298 (Cfap298), mRNA
XR-005872968.1	-1,19999339081955	3,74123195285845	4,70012216292828	0,0302223730265906	0,629742439070016	XR_005872968.1	uncharacterized LOC121135846 (LOC121135846), transcript variant X2, ncRNA
XM-008020100.2	-1,36618557244304	3,53540987702588	4,69874860799246	0,030246635969219	0,62992905366461	XM_008020100.2	RELT TNF receptor (RELT), transcript variant X2, mRNA
XM-005068771.4	3,62620772481234	3,31045520990201	4,69666126540474	0,0302832003214155	0,630248620797049	XM_005068771.4	anaphase promoting complex subunit 4 (Anapc4), transcript variant X3, mRNA
XM-040746226.1	-3,52105160862488	3,04488546641166	4,69613317818947	0,0302926098203427	0,630248620797049	XM_040746226.1	GA binding protein transcription factor subunit beta 1 (Gabpb1), transcript variant X6, mRNA
XM-007989587.2	-2,51841296082771	2,81852827831387	4,69312596783018	0,0303456801812705	0,630295711729011	XM_007989587.2	coiled-coil domain containing 181 (CCDC181), transcript variant X3, mRNA
XM-038009882.1	-2,51841674315647	2,8180686894441	4,692708700109	0,0303530402623704	0,630295711729011	XM_038009882.1	HAUS augmin like complex subunit 2 (HAUS2), transcript variant X3, mRNA
XM-013111526.3	3,6233994181354	3,38484803148462	4,69254769897011	0,0303556841852606	0,630295711729011	XM_013111526.3	zinc finger protein 39 (LOC101832777), transcript variant X1, mRNA
XM-013116111.3	1,00756167746705	5,22800544164468	4,69253038441263	0,0303561368708697	0,630295711729011	XM_013116111.3	high mobility group nucleosomal binding domain 3 (Hmgn3), transcript variant X1, mRNA
XM-013126173.3	-3,52105160862488	3,03535638910029	4,69035229428312	0,0303945081136201	0,63077417670187	XM_013126173.3	glutaryl-CoA dehydrogenase (Gcdh), transcript variant X2, mRNA
XM-007992125.2	2,39660432000377	3,02698814847149	4,68899078043116	0,0304186527012454	0,630957063817717	XM_007992125.2	chromosome unknown C16orf87 homolog (CUNH16orf87), transcript variant X2, mRNA
XM-007985913.2	2,39658290019334	3,02466467475741	4,68514876342476	0,0304866616751604	0,631710116064511	XM_007985913.2	CD47 molecule (CD47), transcript variant X1, mRNA
XR-005240272.1	3,62432480002971	3,15847794912791	4,68174514529288	0,0305470592901703	0,631710116064511	XR_005240272.1	absent in melanoma 2 (AIM2), transcript variant X1, misc_RNA
XR-005240273.1	3,62432480002971	3,15847794912791	4,68174514529288	0,0305470592901703	0,631710116064511	XR_005240273.1	absent in melanoma 2 (AIM2), transcript variant X2, misc_RNA
XR-005240276.1	3,62432480002971	3,15847794912791	4,68174514529288	0,0305470592901703	0,631710116064511	XR_005240276.1	absent in melanoma 2 (AIM2), transcript variant X6, misc_RNA
XR-005240277.1	3,62432480002971	3,15847794912791	4,68174514529288	0,0305470592901703	0,631710116064511	XR_005240277.1	absent in melanoma 2 (AIM2), transcript variant X7, misc_RNA
XR-005240278.1	3,62432480002971	3,15847794912791	4,68174514529288	0,0305470592901703	0,631710116064511	XR_005240278.1	absent in melanoma 2 (AIM2), transcript variant X8, misc_RNA
XM-038005849.1	1,52091061383081	3,58081239792519	4,67374824601806	0,0306894014781711	0,633842457745634	XM_038005849.1	lymphotoxin beta (LTB), transcript variant X2, mRNA
XR-005879357.1	3,62432181472221	3,16944128304537	4,67315620166309	0,0306999519043446	0,633842457745634	XR_005879357.1	uncharacterized LOC110342136 (LOC110342136), ncRNA
XM-005076468.4	2,41276613697465	3,46311766123951	4,67226858658993	0,0307156535038442	0,633842457745634	XM_005076468.4	chromosome unknown C18orf25 homolog (CUNH18orf25), transcript variant X1, mRNA
XM-037991096.1	1,61577244890306	3,44521010382309	4,67159975149778	0,0307277662003733	0,633842457745634	XM_037991096.1	ATP synthase subunit O, mitochondrial-like (LOC103227171), mRNA
XM-007965441.2	-0,986986951500783	5,19821796934162	4,67055373779014	0,0307464625104431	0,633842457745634	XM_007965441.2	nuclear factor, erythroid 2 like 2 (NFE2L2), transcript variant X1, mRNA
XM-038001535.1	-1,01001317971601	5,1220864229357	4,67041838113473	0,0307488827242607	0,633842457745634	XM_038001535.1	solute carrier family 11 member 1 (SLC11A1), transcript variant X1, mRNA
XM-005074316.4	-3,52100995712495	3,01422776211374	4,66895760223665	0,0307750144963473	0,633842457745634	XM_005074316.4	nuclear factor I A (Nfia), transcript variant X6, mRNA
XM-021226776.2	3,62615117012023	3,17633450022443	4,66756855612898	0,0307997365252252	0,633842457745634	XM_021226776.2	cathepsin W (Ctsw), transcript variant X2, mRNA
XM-040735548.1	-3,52105160862488	3,00903371505786	4,66732349564149	0,0308041920514001	0,633842457745634	XM_040735548.1	MAPK associated protein 1 (Mapkap1), transcript variant X4, mRNA
[truncated: 39,154 more rows]
