# Supplementary material for: Central role of lung macrophages in SARS-CoV-2 physiopathology: a cross-model single-cell RNA-seq perspective
Source: Front Immunol. 2023 Jun 7;14:1197588. doi: 10.3389/fimmu.2023.1197588 (PMC10282834; doi:10.3389/fimmu.2023.1197588)
Supplement: Supplementary file 2 [file DataSheet_2.zip › Figshare/Lung_Neutrophils_14dpi_vs_5dpi_min2cells_edgeR_results_Genename.csv]

	logFC	logCPM	F	PValue	FDR
XM-013110344.3	-10,7932487528915	7,08529310232406	150,21752145224	6,7568467796929e-34	2,24491453485428e-29	XM_013110344.3	interferon-induced protein with tetratricopeptide repeats 1 (LOC106020791), transcript variant X1, mRNA
XM-013112167.3	-9,9500599208715	11,0508328839146	149,224839766546	1,09100893487925e-33	2,24491453485428e-29	XM_013112167.3	interferon alpha-inducible protein 27-like protein 2A (LOC101838467), mRNA
XM-013119951.3	-10,6626040249068	9,69887059062986	148,171342293744	1,81263128358796e-33	2,48650717378317e-29	XM_013119951.3	ISG15 ubiquitin like modifier (Isg15), mRNA
XM-040745248.1	-10,6465146310383	6,99731116568493	146,434384203343	4,22237889997554e-33	4,34408897176734e-29	XM_040745248.1	interferon-induced protein with tetratricopeptide repeats 1 (LOC106020791), transcript variant X2, mRNA
NM-001281344.1	-11,3041824808234	8,36960036790665	145,731467727434	5,91739347283107e-33	4,87036987174834e-29	NM_001281344.1	C-X-C motif chemokine ligand 10 (Cxcl10), mRNA
XM-005077080.4	-8,00397555928479	8,77011854643887	145,020884671986	8,36596866980138e-33	5,7380784778056e-29	XM_005077080.4	C-C motif chemokine 8 (LOC101824449), mRNA
XM-005081921.4	-9,08662909823951	8,08292760116683	143,823219588793	1,4917863848474e-32	8,77021215651789e-29	XM_005081921.4	guanylate-binding protein 2 (LOC101824821), mRNA
XM-005086836.4	-8,46960365046808	7,0294696468177	138,659021307853	1,83005669600383e-31	9,41404040133068e-28	XM_005086836.4	complement factor B (Cfb), mRNA
XM-005071699.4	-9,84206573036466	6,67208012977426	124,804503050655	1,55647382075499e-28	7,11706301617e-25	XM_005071699.4	receptor transporter protein 4 (Rtp4), mRNA
XM-005066042.4	-8,33782142966787	6,48885409157584	121,932166444443	6,33614157946855e-28	2,49951007748371e-24	XM_005066042.4	ubiquitin specific peptidase 18 (Usp18), mRNA
XM-040730809.1	-8,45875071342498	6,88105569720974	121,820533076651	6,68107084594581e-28	2,49951007748371e-24	XM_040730809.1	radical S-adenosyl methionine domain containing 2 (Rsad2), mRNA
XM-040747937.1	-7,06435741043888	7,61094090600837	120,0165462597	1,614360271562e-27	5,53631402129924e-24	XM_040747937.1	uncharacterized LOC121141088 (LOC121141088), mRNA
XM-040748502.1	-7,15202648391582	8,84971944440303	119,823601995294	1,77397301531728e-27	5,61571626918094e-24	XM_040748502.1	T-cell-specific guanine nucleotide triphosphate-binding protein 2-like (LOC121141308), mRNA
XM-005076936.4	-7,91368444356872	7,10183749393528	118,431109956662	3,49796132370543e-27	1,02822573110321e-23	XM_005076936.4	C-C motif chemokine ligand 5 (Ccl5), mRNA
XM-021224964.2	-7,22004864137698	7,1993432789406	116,288709516991	9,99017716120951e-27	2,65268307970663e-23	XM_021224964.2	interferon induced protein with tetratricopeptide repeats 3 (Ifit3), transcript variant X2, mRNA
XM-040751691.1	-9,35764887155807	5,83982488203112	116,225492151816	1,03134472031945e-26	2,65268307970663e-23	XM_040751691.1	guanylate-binding protein 4 (LOC101825087), transcript variant X2, mRNA
XM-040731373.1	-7,33793650801016	7,78916327938546	114,464820146466	2,43899138021298e-26	5,90422425117087e-23	XM_040731373.1	2'-5'-oligoadenylate synthase 1A (LOC106021992), mRNA
XM-005063204.4	-7,36660310730852	7,89690469511504	113,493507927669	3,91811194564663e-26	8,95789227217754e-23	XM_005063204.4	interferon induced protein with tetratricopeptide repeats 3 (Ifit3), transcript variant X1, mRNA
XM-040731442.1	-6,98517453186535	6,95306867099686	111,223382698781	1,19140684031982e-25	2,58052451050956e-22	XM_040731442.1	2'-5'-oligoadenylate synthase-like protein 1 (LOC101822825), transcript variant X1, mRNA
XM-040733432.1	-7,1741750792535	5,76362837867163	108,142528155656	5,40622473864085e-25	1,11241183334643e-21	XM_040733432.1	guanylate-binding protein 6-like (LOC121135107), mRNA
XM-013116299.3	-6,40275079572277	6,79455752067122	107,046229261418	9,24850159102385e-25	1,81239802845431e-21	XM_013116299.3	interferon-induced transmembrane protein 3 (LOC101840863), mRNA
XM-013112267.3	-7,26159712413345	7,73750157239615	105,171459675741	2,31974428989162e-24	4,33929258008682e-21	XM_013112267.3	interferon induced protein with tetratricopeptide repeats 2 (Ifit2), mRNA
XM-013114724.3	-6,09413898506498	7,17115606413234	102,41160971135	9,01283407754257e-24	1,54543816997129e-20	XM_013114724.3	T-cell-specific guanine nucleotide triphosphate-binding protein 2 (LOC101836886), transcript variant X1, mRNA
XM-040748503.1	-6,09413898506498	7,17115606413234	102,41160971135	9,01283407754257e-24	1,54543816997129e-20	XM_040748503.1	T-cell-specific guanine nucleotide triphosphate-binding protein 2 (LOC101836886), transcript variant X2, mRNA
XM-013121853.3	-6,87684711929366	5,65935264849943	99,8655177687402	3,15319783538926e-23	5,19054202079097e-20	XM_013121853.3	guanylate-binding protein 5 (LOC106022099), mRNA
XM-040750269.1	-8,70730143872234	5,75574490111786	96,3769119140207	1,75614120966312e-22	2,77963381543332e-19	XM_040750269.1	MX dynamin like GTPase 1 (Mx1), transcript variant X3, mRNA
XM-040731443.1	-6,21076265648695	5,88442736350751	95,6078047593905	2,56431413885426e-22	3,90848962060257e-19	XM_040731443.1	2'-5'-oligoadenylate synthase-like protein 1 (LOC101822825), transcript variant X2, mRNA
XM-013119716.3	-5,8768443999115	7,08908397597827	94,5563082820974	4,30539071666408e-22	6,32784800581704e-19	XM_013119716.3	2'-5'-oligoadenylate synthase-like protein 2 (LOC101829188), mRNA
XM-040750268.1	-8,64209477428943	5,73248855313369	94,4840719551077	4,46281549108775e-22	6,33304296223222e-19	XM_040750268.1	MX dynamin like GTPase 1 (Mx1), transcript variant X2, mRNA
VV-000000001.1	-8,87724370771818	6,40246931832084	93,8747377300901	6,02368915289462e-22	8,26309599030241e-19	VV_000000001.1	NC_045512.2 Severe acute respiratory syndrome coronavirus 2 isolate Wuhan-Hu-1, complete genome
XM-040750267.1	-8,60076903804055	5,71781182812142	93,2887464307129	8,04526927074105e-22	1,03464676968377e-18	XM_040750267.1	MX dynamin like GTPase 1 (Mx1), transcript variant X1, mRNA
XM-040750271.1	-8,60076903804055	5,71781182812142	93,2887464307129	8,04526927074105e-22	1,03464676968377e-18	XM_040750271.1	MX dynamin like GTPase 1 (Mx1), transcript variant X5, mRNA
XM-040750270.1	-8,55908351748825	5,74602105330329	91,8891832095074	1,6045167995219e-21	2,0009296924462e-18	XM_040750270.1	MX dynamin like GTPase 1 (Mx1), transcript variant X4, mRNA
XM-005076968.4	-8,42682322034107	4,94076674353001	91,7312756647213	1,73427053000133e-21	2,09913044473955e-18	XM_005076968.4	C-C motif chemokine 7 (LOC101839663), mRNA
XM-005076967.4	-9,02097757048075	7,8383114602047	91,3306022450647	2,11157582294246e-21	2,48279085261574e-18	XM_005076967.4	C-C motif chemokine 2 (LOC101839392), mRNA
NM-001281635.1	-8,6419477610605	6,54762923172364	89,841081178222	4,4048506387761e-21	5,03535606493203e-18	NM_001281635.1	myxovirus (influenza virus) resistance 2 (mouse) (Mx2), mRNA
XM-040753148.1	-6,30137589159396	6,22369729347687	88,5524594692218	8,32172820855872e-21	9,25578597207614e-18	XM_040753148.1	nuclear autoantigen Sp-100 (LOC101840585), transcript variant X1, mRNA
XM-021231107.2	-6,65251396823101	6,38903614352691	88,2046216945019	9,89128501603963e-21	1,07120013753968e-17	XM_021231107.2	schlafen family member 12 (LOC101844930), mRNA
XM-040733433.1	-6,45029642668927	5,30149858269655	88,1280891409721	1,02752061628012e-20	1,08424502363528e-17	XM_040733433.1	guanylate-binding protein 6-like (LOC121135108), mRNA
XM-013125138.3	-6,08044404228101	7,64663331734228	88,0538858645795	1,06461117911083e-20	1,0952985963487e-17	XM_013125138.3	lymphocyte antigen 6 family member E (Ly6e), transcript variant X2, mRNA
XM-040747409.1	-8,22141482778842	4,51576162187365	87,9344858141627	1,13036238538683e-20	1,09924786396138e-17	XM_040747409.1	C-X-C motif chemokine ligand 9 (Cxcl9), mRNA
XM-005068715.4	-5,34662534429608	6,84714877082615	87,9276496958417	1,13313161917069e-20	1,09924786396138e-17	XM_005068715.4	CD38 molecule (Cd38), mRNA
XM-005085960.4	-6,07633306934247	7,65164944545969	87,9002393454071	1,14858353340799e-20	1,09924786396138e-17	XM_005085960.4	lymphocyte antigen 6 family member E (Ly6e), transcript variant X1, mRNA
XM-040756844.1	-6,57479883640559	6,34146530223047	86,1537088609808	2,72571995203084e-20	2,5493534814983e-17	XM_040756844.1	interferon-induced very large GTPase 1-like (LOC101827335), mRNA
XM-021230610.2	-8,27458567769412	5,20053888964903	86,0828689628177	2,82360733273947e-20	2,58222027920506e-17	XM_021230610.2	HECT and RLD domain containing E3 ubiquitin protein ligase family member 6 (Herc6), transcript variant X1, mRNA
XM-040748392.1	6,4354722952769	6,05575449035327	85,934072425816	3,03841245642818e-20	2,71825625694324e-17	XM_040748392.1	hemoglobin subunit alpha-like (LOC121141272), transcript variant X1, mRNA
XR-005875725.1	-8,10369518057714	4,47560039689901	85,7035466774333	3,40702513084175e-20	2,98317670658576e-17	XR_005875725.1	uncharacterized LOC121138852 (LOC121138852), ncRNA
XM-040748501.1	-6,47933968004032	6,14568186910164	84,5802057233194	5,93566420058409e-20	5,08896643430494e-17	XM_040748501.1	uncharacterized LOC101823002 (LOC101823002), mRNA
XM-013113128.3	-5,61522563200436	6,27176671002385	84,1486487654482	7,3485861654819e-20	6,17176258098115e-17	XM_013113128.3	galectin 3 binding protein (Lgals3bp), transcript variant X1, mRNA
XM-040748393.1	6,28671120430592	5,70840403883274	83,8995268485135	8,31271910223698e-20	6,84186658428717e-17	XM_040748393.1	hemoglobin subunit alpha-like (LOC121141272), transcript variant X2, mRNA
XM-040745240.1	-8,07635743396425	4,65965048369976	83,4376718531351	1,04526010301426e-19	8,43442921947954e-17	XM_040745240.1	interferon-induced protein with tetratricopeptide repeats 1-like (LOC121140331), mRNA
XM-013116765.3	-6,77306752464163	4,9962661455497	83,0821352971501	1,24579686314106e-19	9,85928429016232e-17	XM_013116765.3	interferon-inducible GTPase 1-like (LOC101833418), mRNA
XM-005085712.4	-7,89325190576579	4,15297130791068	81,5441686626791	2,66930491863277e-19	2,07263972295272e-16	XM_005085712.4	TIMP metallopeptidase inhibitor 1 (Timp1), transcript variant X1, mRNA
XM-021227791.2	-5,73657899911032	5,80321251368059	81,4750433955391	2,76101513995563e-19	2,10414918619619e-16	XM_021227791.2	interferon regulatory factor 7 (Irf7), transcript variant X2, mRNA
XM-005066940.4	-5,77184356217487	6,02852352118095	80,9565856381336	3,56674048771258e-19	2,66876493256065e-16	XM_005066940.4	G protein-coupled receptor 84 (Gpr84), mRNA
XM-005063345.4	-5,786333295012	6,2428103672275	80,206943108577	5,17194267799127e-19	3,80073137548884e-16	XM_005063345.4	interferon regulatory factor 7 (Irf7), transcript variant X1, mRNA
XM-005079492.4	-6,11922686598962	4,97133052638384	79,9317492567774	5,92711644872733e-19	4,27927409148203e-16	XM_005079492.4	MARCKS like 1 (Marcksl1), mRNA
XM-040748704.1	-6,22517460020371	5,70147889521546	79,2497792212494	8,31768359688773e-19	5,9016833286676e-16	XM_040748704.1	T-cell-specific guanine nucleotide triphosphate-binding protein 2 (LOC101837503), transcript variant X4, mRNA
XM-005067892.4	-6,22643945396339	5,72332798671555	79,1522570459632	8,72974470058678e-19	6,08907090954657e-16	XM_005067892.4	T-cell-specific guanine nucleotide triphosphate-binding protein 2 (LOC101837503), transcript variant X3, mRNA
XR-005877829.1	-7,83772247526302	4,21244080287876	79,0878592360412	9,01885578035768e-19	6,18588286548433e-16	XR_005877829.1	uncharacterized LOC106022816 (LOC106022816), ncRNA
XM-005087391.4	-7,95938385125015	4,7767199428441	78,8689150935013	1,00443965758769e-18	6,77634511946006e-16	XM_005087391.4	DExH-box helicase 58 (Dhx58), mRNA
XM-040748703.1	-6,18444476839009	5,5628677808519	78,6798141038038	1,10342564374656e-18	7,32407669630683e-16	XM_040748703.1	T-cell-specific guanine nucleotide triphosphate-binding protein 2 (LOC101837503), transcript variant X1, mRNA
XM-005065087.4	-5,74284576874171	7,1468719895	78,6353589600496	1,12717761905763e-18	7,36297469159981e-16	XM_005065087.4	ubiquitin conjugating enzyme E2 L6 (Ube2l6), mRNA
XM-040742499.1	-5,06645207497974	5,88491940261026	78,3288910784148	1,31277208950792e-18	8,4413296561749e-16	XM_040742499.1	tryptophanyl-tRNA synthetase 1 (Wars1), transcript variant X2, mRNA
XM-040742498.1	-5,06621905914612	5,9176303918631	78,0384549211629	1,51571621927225e-18	9,59634916487857e-16	XM_040742498.1	tryptophanyl-tRNA synthetase 1 (Wars1), transcript variant X1, mRNA
XM-005088145.4	-8,3639602858125	7,31837028021365	78,0037727688686	1,54218134268531e-18	9,61596799932252e-16	XM_005088145.4	ribonuclease A family member k6 (Rnase6), mRNA
XM-005067463.4	-5,81725008903454	5,5558519431725	77,5659373783498	1,91593253965421e-18	1,1768115194685e-15	XM_005067463.4	SLP adaptor and CSK interacting membrane protein (LOC101836182), mRNA
XM-013111449.3	-5,83423344772033	5,78680462725541	77,4188239147637	2,06251281873221e-18	1,24821455925422e-15	XM_013111449.3	T-cell-specific guanine nucleotide triphosphate-binding protein 2 (LOC101837503), transcript variant X2, mRNA
XM-040741246.1	-5,66435376507446	5,09988336715026	76,4635518797554	3,31348017012311e-18	1,97622680349386e-15	XM_040741246.1	H-2 class I histocompatibility antigen, alpha chain-like (LOC121138587), mRNA
XM-040751548.1	-5,5456902372578	5,66830858235852	76,3644082033491	3,48062557799162e-18	2,04625977730127e-15	XM_040751548.1	interferon regulatory factor 7 (Irf7), transcript variant X4, mRNA
XM-040751544.1	-5,54566092942043	5,67841906632529	76,3148266891035	3,56735387288891e-18	2,06770864691546e-15	XM_040751544.1	interferon regulatory factor 7 (Irf7), transcript variant X3, mRNA
XM-013122273.3	-4,55216720778989	6,6125922141924	74,1475130603097	1,04594561936496e-17	5,97830556579533e-15	XM_013122273.3	transmembrane protein 140 (Tmem140), mRNA
XM-005072552.4	-4,63073650618165	6,1370779790913	74,0395066795432	1,10371674034633e-17	6,22208972814695e-15	XM_005072552.4	cystatin F (Cst7), mRNA
XM-013121851.3	-7,73679350542585	4,7056635035229	72,5822541087452	2,27944178123479e-17	1,26764685977237e-14	XM_013121851.3	guanylate-binding protein 4 (LOC101825087), transcript variant X1, mRNA
XM-040732032.1	-7,69403769927378	4,53340908530958	72,4075115065781	2,48588931595885e-17	1,36402404026206e-14	XM_040732032.1	complement C2 (C2), transcript variant X2, mRNA
XM-021223958.2	-4,99083899891533	6,50474628823073	72,2865544897284	2,63950982352151e-17	1,42925983904448e-14	XM_021223958.2	bone marrow stromal cell antigen 2 (Bst2), transcript variant X1, mRNA
XM-040729647.1	-4,81939537689811	5,33433756721602	71,9406677915106	3,13491339121656e-17	1,67546871154201e-14	XM_040729647.1	CMRF35-like molecule 9 (LOC121133371), mRNA
XM-040732592.1	-4,60172225564623	8,64318946327735	71,3015119094602	4,3082016996724e-17	2,27301826341818e-14	XM_040732592.1	H-2 class I histocompatibility antigen, Q10 alpha chain (LOC101831377), transcript variant X3, mRNA
XM-040733337.1	-7,49426183575294	3,92715076411849	71,2433933273376	4,43693955261487e-17	2,31130852416151e-14	XM_040733337.1	serum amyloid A-3 protein-like (LOC101833042), mRNA
XM-040732031.1	-7,69271035873766	5,17286004538699	69,0579920106423	1,31544356027282e-16	6,76680610448843e-14	XM_040732031.1	complement C2 (C2), transcript variant X1, mRNA
XM-013117723.3	-7,67518874635075	5,20939637911698	68,6950918339878	1,57654784069432e-16	8,0098362084066e-14	XM_013117723.3	HECT and RLD domain containing E3 ubiquitin protein ligase family member 6 (Herc6), transcript variant X2, mRNA
XM-021224663.2	-4,44714823053257	7,65351451818558	68,5579574270429	1,68813258793364e-16	8,47216102332109e-14	XM_021224663.2	apolipoprotein B mRNA editing enzyme catalytic subunit 1 (Apobec1), transcript variant X1, mRNA
XM-040732399.1	-4,44192761073059	6,56887888815943	68,4488064096763	1,78143596952606e-16	8,83270294625374e-14	XM_040732399.1	transporter 1, ATP binding cassette subfamily B member (Tap1), transcript variant X1, mRNA
XM-005069030.4	-4,92678423101425	6,51801508828157	68,2068611238454	2,0107631949369e-16	9,85106401919502e-14	XM_005069030.4	N-myc and STAT interactor (Nmi), transcript variant X1, mRNA
XM-005065473.4	-4,58917924589434	7,06699523704883	66,6627426052841	4,33862128624883e-16	2,10055625638821e-13	XM_005065473.4	granzyme A (LOC101841676), mRNA
NM-001281687.1	-4,36855069893221	6,40197425810638	66,3103347830042	5,17438892178728e-16	2,4760654337013e-13	NM_001281687.1	cathepsin V (Ctsv), mRNA
XM-005085713.4	-7,89939296913026	7,27865097664646	65,8733762291265	6,43265757130422e-16	3,04279490841244e-13	XM_005085713.4	TIMP metallopeptidase inhibitor 1 (Timp1), transcript variant X2, mRNA
XM-040750386.1	-4,36644769515481	6,9392364973389	65,3005187541533	8,56209713742105e-16	4,00404526700328e-13	XM_040750386.1	interferon-induced GTP-binding protein Mx1 (LOC101844121), transcript variant X1, mRNA
XM-005084570.4	-4,68462373501497	4,80110172905401	65,2621784318859	8,72743334544464e-16	4,0355063423043e-13	XM_005084570.4	suppressor of cytokine signaling 1 (Socs1), transcript variant X1, mRNA
XM-040750387.1	-4,35154620992509	6,92451373480199	64,9657362603147	1,01184866431953e-15	4,62673423141575e-13	XM_040750387.1	interferon-induced GTP-binding protein Mx1 (LOC101844121), transcript variant X2, mRNA
XM-040757192.1	-4,43720455760773	6,51154130091306	64,4145167829642	1,33220341532772e-15	6,02463375285513e-13	XM_040757192.1	tripartite motif-containing protein 30A-like (LOC121144029), transcript variant X1, mRNA
XM-021226557.2	-4,84649587821588	6,87589212639208	64,3195305562649	1,396170275167e-15	6,24528210151605e-13	XM_021226557.2	N-myc and STAT interactor (Nmi), transcript variant X2, mRNA
XM-040747252.1	-5,40688794090023	4,30169272775987	63,2742356643874	2,35387069294105e-15	1,04160043684519e-12	XM_040747252.1	membrane-spanning 4-domains subfamily A member 6B (LOC110339949), transcript variant X1, mRNA
XM-040757232.1	-5,33377454102414	5,85512289085076	63,0004297988747	2,69744668059071e-15	1,18093641751436e-12	XM_040757232.1	tripartite motif-containing protein 30A (LOC101823081), mRNA
XM-013125780.3	-4,19092255253428	5,91411354424769	62,7862633643222	3,00342506166244e-15	1,30105212171152e-12	XM_013125780.3	transporter 2, ATP binding cassette subfamily B member (Tap2), transcript variant X1, mRNA
XM-040738935.1	-4,50559638745059	8,72571182145426	62,1945783866328	4,03434609700116e-15	1,72943171801967e-12	XM_040738935.1	uncharacterized LOC106021785 (LOC106021785), mRNA
XM-005078248.4	-4,5721513541794	9,57933199729987	61,8692673600671	4,74641308558979e-15	2,01370245063172e-12	XM_005078248.4	myeloid cell nuclear differentiation antigen (Mnda), mRNA
XM-005068143.3	-7,51941962173981	5,60007637175648	61,6514080046097	5,29551002338634e-15	2,2237359591063e-12	XM_005068143.3	C-X-C motif chemokine ligand 11 (Cxcl11), mRNA
XM-021227675.2	-7,2853375456064	4,49111581134382	60,9098375488792	7,67154929337793e-15	3,18896230374123e-12	XM_021227675.2	epithelial stromal interaction 1 (Epsti1), transcript variant X4, mRNA
XM-005086859.4	-4,24192566442774	8,81572431869865	60,2912794884952	1,04460658519515e-14	4,28852484450117e-12	XM_005086859.4	proteasome 20S subunit beta 8 (Psmb8), mRNA
XM-040751603.1	-4,66432919376899	7,53775854227573	60,2762004546771	1,05251381258868e-14	4,28852484450117e-12	XM_040751603.1	interferon induced protein 44 like (Ifi44l), transcript variant X1, mRNA
XR-005871344.1	-7,04114558247902	3,67921416149199	60,2571947775765	1,06344706487283e-14	4,2905918686972e-12	XR_005871344.1	uncharacterized LOC121134274 (LOC121134274), ncRNA
XM-040735522.1	-4,37711179000381	4,72302157489183	59,6669717123944	1,42809999983392e-14	5,7058834265209e-12	XM_040735522.1	free fatty acid receptor 2 (Ffar2), transcript variant X2, mRNA
XM-021233919.2	-4,42267205486757	4,91033595840195	59,5059354865058	1,54723770409583e-14	6,12244934967842e-12	XM_021233919.2	free fatty acid receptor 2 (Ffar2), transcript variant X1, mRNA
XM-040748088.1	-4,68582834511139	5,94186965426989	59,4102988755497	1,62307060172787e-14	6,36135471170541e-12	XM_040748088.1	suppressor of cytokine signaling 1 (Socs1), transcript variant X2, mRNA
XM-040739741.1	-5,78375613472465	4,14588334073511	58,8698621571171	2,12799491050706e-14	8,2616391086884e-12	XM_040739741.1	C-C chemokine receptor type 5 (LOC101833790), transcript variant X1, mRNA
XM-040730808.1	-4,75176495778293	5,69714904648126	58,2789436026401	2,85935787153939e-14	1,09973041577066e-11	XM_040730808.1	cytidine/uridine monophosphate kinase 2 (Cmpk2), mRNA
XM-005076945.4	-5,10833058982205	5,42001768489159	58,0645051175317	3,18398669374292e-14	1,21311683348262e-11	XM_005076945.4	schlafen family member 5 (Slfn5), mRNA
XM-021225740.2	-4,47407397066981	4,8749751961163	58,0466651998539	3,21312504190717e-14	1,21311683348262e-11	XM_021225740.2	membrane-spanning 4-domains subfamily A member 4A (LOC101825174), transcript variant X2, mRNA
XM-005071683.4	-7,02943086250598	3,80114426772208	57,7746592361991	3,68259219849308e-14	1,37772469767805e-11	XM_005071683.4	transmembrane 4 L six family member 19 (Tm4sf19), mRNA
XM-013124895.3	-4,0110370075609	6,88463742918565	57,5389526676183	4,14323693991992e-14	1,53609576386058e-11	XM_013124895.3	interferon regulatory factor 9 (Irf9), transcript variant X2, mRNA
XM-040748504.1	-4,29648156512267	5,60212272465001	57,2274614366185	4,84277871741009e-14	1,77941850497837e-11	XM_040748504.1	T-cell-specific guanine nucleotide triphosphate-binding protein 2 (LOC101836886), transcript variant X3, mRNA
XM-021223591.2	4,08380461702569	8,90440242936594	57,0174974369952	5,37771866714521e-14	1,95848899388519e-11	XM_021223591.2	Kruppel like factor 2 (Klf2), mRNA
XM-005074580.4	-7,09871938829995	4,29000526342935	56,9448336519562	5,58059424696089e-14	2,01454557057177e-11	XM_005074580.4	Z-DNA binding protein 1 (Zbp1), transcript variant X3, mRNA
XM-013124894.3	-4,01066515161655	7,02798494960437	56,8806536818935	5,75932822146327e-14	2,06098812432937e-11	XM_013124894.3	interferon regulatory factor 9 (Irf9), transcript variant X1, mRNA
XM-005082279.4	-5,78559184566258	4,47558067422714	56,6133550889504	6,58469499534453e-14	2,33603407882253e-11	XM_005082279.4	C-C chemokine receptor type 5 (LOC101833790), transcript variant X2, mRNA
XM-013114015.3	-7,235185044569	5,42276677585435	56,5370300061447	6,8425611184432e-14	2,40676852741276e-11	XM_013114015.3	epithelial stromal interaction 1 (Epsti1), transcript variant X1, mRNA
XM-040732452.1	-4,62812215564806	5,35072629781922	56,4525788237234	7,13994719904588e-14	2,49008683968081e-11	XM_040732452.1	H-2 class I histocompatibility antigen, Q10 alpha chain-like (LOC121134329), transcript variant X2, mRNA
XM-040732451.1	-4,62818790611824	5,36957668865571	56,3804965688377	7,40256822076526e-14	2,55998226881641e-11	XM_040732451.1	H-2 class I histocompatibility antigen, Q10 alpha chain-like (LOC121134329), transcript variant X1, mRNA
XM-005073273.4	-4,33222433970855	6,36898553380704	56,1339628317865	8,37282720448349e-14	2,87139131621758e-11	XM_005073273.4	calcium homeostasis modulator family member 6 (Calhm6), mRNA
XM-005069757.4	-4,68884580140537	5,83502340107325	55,7111752351692	1,03498859711303e-13	3,52007320140435e-11	XM_005069757.4	TNF superfamily member 10 (Tnfsf10), mRNA
XM-005063266.4	-4,48557201891427	6,14557257038256	55,6054788115597	1,09125202028923e-13	3,68100773696417e-11	XM_005063266.4	membrane-spanning 4-domains subfamily A member 4A (LOC101825174), transcript variant X1, mRNA
XM-040750846.1	-4,7381555938142	5,19549729384948	55,2892508731593	1,27923104169766e-13	4,28001585845396e-11	XM_040750846.1	poly(ADP-ribose) polymerase family member 9 (Parp9), transcript variant X2, mRNA
XM-021227674.2	-7,18311997258048	5,50732047558894	55,1347616221301	1,38197495415904e-13	4,58648510391187e-11	XM_021227674.2	epithelial stromal interaction 1 (Epsti1), transcript variant X2, mRNA
XM-040740073.1	-7,03342986337098	4,25266488880742	55,0954960520898	1,41006182917429e-13	4,64226195648075e-11	XM_040740073.1	cyclic GMP-AMP synthase (Cgas), mRNA
XM-013123197.3	-4,1138650266729	7,06069797607426	55,0768260861006	1,42248796609084e-13	4,64600375147114e-11	XM_013123197.3	interferon-induced protein 44 (LOC101834051), transcript variant X1, mRNA
XM-005063709.4	-5,71960566587471	4,41802664328898	55,0216376604008	1,46295528510495e-13	4,74055109038772e-11	XM_005063709.4	CD274 molecule (Cd274), transcript variant X1, mRNA
XM-005071667.4	-7,2073397115866	5,83231504779222	54,9560490911797	1,51147481068916e-13	4,85950960033524e-11	XM_005071667.4	deltex E3 ubiquitin ligase 3L (Dtx3l), transcript variant X1, mRNA
XM-040748396.1	7,30806105050808	4,9207452661286	54,8419777504191	1,60106632347628e-13	5,10764979922629e-11	XM_040748396.1	hemoglobin subunit alpha (LOC121141274), mRNA
XM-040732909.1	-7,00910795705397	4,2288004409518	54,7749638364226	1,65597118336493e-13	5,23126271748386e-11	XM_040732909.1	Z-DNA binding protein 1 (Zbp1), transcript variant X1, mRNA
XM-040751604.1	-4,20974950871434	6,12820416534273	54,7634150050423	1,66523805309549e-13	5,23126271748386e-11	XM_040751604.1	interferon induced protein 44 like (Ifi44l), transcript variant X2, mRNA
XM-040753157.1	-6,97916105606426	4,14124873310626	54,3865616771956	2,0121809496833e-13	6,27327898653915e-11	XM_040753157.1	nuclear autoantigen Sp-100-like (LOC101840310), transcript variant X6, mRNA
XM-005076965.4	-7,3099880608532	6,60495419319769	54,2391543026175	2,1662926626711e-13	6,70296555991759e-11	XM_005076965.4	C-C motif chemokine 12 (LOC101838866), mRNA
XM-040748398.1	7,30413554055128	5,09183068034001	54,2051536116568	2,20287921777806e-13	6,76530510815077e-11	XM_040748398.1	hemoglobin subunit alpha (LOC121141276), mRNA
XM-040732401.1	-3,69411847394321	6,96184398245563	54,186011197191	2,22471554447154e-13	6,78175694826944e-11	XM_040732401.1	proteasome 20S subunit beta 9 (Psmb9), transcript variant X2, mRNA
XM-040732911.1	-6,97691480006238	4,18359490410629	54,1289866350656	2,28976362631661e-13	6,92872371425056e-11	XM_040732911.1	Z-DNA binding protein 1 (Zbp1), transcript variant X4, mRNA
XM-040737586.1	-5,63133050522753	4,28513098943197	53,7438537580298	2,77737685712742e-13	8,34287516798284e-11	XM_040737586.1	DExD/H-box helicase 58 (Ddx58), transcript variant X3, mRNA
XM-040732910.1	-7,00887722846333	4,41724490855312	53,7000025896846	2,83874478951005e-13	8,46542495092081e-11	XM_040732910.1	Z-DNA binding protein 1 (Zbp1), transcript variant X2, mRNA
XM-040750845.1	-4,73861017234791	5,79001551109057	53,3158330705991	3,44179616668679e-13	1,0189945154508e-10	XM_040750845.1	poly(ADP-ribose) polymerase family member 9 (Parp9), transcript variant X1, mRNA
XM-040750848.1	-6,97610143022407	4,38590587389581	53,1917532960134	3,66465699481228e-13	1,07722592362507e-10	XM_040750848.1	deltex E3 ubiquitin ligase 3L (Dtx3l), transcript variant X3, mRNA
XM-040757803.1	-6,94273591323862	4,23546205507991	52,9827107512653	4,07017694014171e-13	1,18794320296207e-10	XM_040757803.1	epithelial stromal interaction 1 (Epsti1), transcript variant X3, mRNA
XM-040740695.1	-5,59944218482847	4,17768035828616	52,847833868619	4,35536961789575e-13	1,26222905553003e-10	XM_040740695.1	granzyme C-like (LOC101844828), transcript variant X2, mRNA
XM-040732455.1	-4,13075170766073	10,1105666878678	52,7528910802867	4,56601898934808e-13	1,31402363264784e-10	XM_040732455.1	H-2 class I histocompatibility antigen, L-D alpha chain (LOC101823249), transcript variant X1, mRNA
XM-040732457.1	-3,89490682491058	9,46567903684115	51,8065699056235	7,34724340905062e-13	2,09972991675458e-10	XM_040732457.1	H-2 class I histocompatibility antigen, L-D alpha chain (LOC101823249), transcript variant X3, mRNA
XM-040734998.1	-4,10453827339009	5,84494455438322	51,4189948236803	8,92409916285863e-13	2,53278243344221e-10	XM_040734998.1	TNF receptor superfamily member 14 (Tnfrsf14), mRNA
XM-040745334.1	-4,28378852983693	5,20544348316454	51,2941907887498	9,50179796203558e-13	2,67827048994281e-10	XM_040745334.1	RNA binding motif protein 43 (Rbm43), mRNA
XM-040744843.1	-5,50872303151553	4,09218940694427	51,2377572125494	9,77835138874838e-13	2,73747275306913e-10	XM_040744843.1	interferon induced with helicase C domain 1 (Ifih1), transcript variant X1, mRNA
XR-005878184.1	-6,79980043446528	3,97461766160703	50,6190414091312	1,3348296645584e-12	3,71163818821432e-10	XR_005878184.1	uncharacterized LOC121141310 (LOC121141310), ncRNA
XM-040753151.1	-6,84809796056862	4,26982960040958	50,4814550957532	1,43044430263251e-12	3,92447162574906e-10	XM_040753151.1	nuclear autoantigen Sp-100-like (LOC101840310), transcript variant X1, mRNA
XM-040753153.1	-6,84809796056862	4,26982960040958	50,4814550957532	1,43044430263251e-12	3,92447162574906e-10	XM_040753153.1	nuclear autoantigen Sp-100-like (LOC101840310), transcript variant X2, mRNA
XM-040753155.1	-6,84807708553873	4,28714136554458	50,4467258879639	1,45564431668054e-12	3,96716096452677e-10	XM_040753155.1	nuclear autoantigen Sp-100-like (LOC101840310), transcript variant X4, mRNA
XM-021232125.2	-3,46555436424594	6,49445236032698	50,4147620054253	1,47896332850368e-12	4,00419591170472e-10	XM_021232125.2	intercellular adhesion molecule 1 (Icam1), transcript variant X1, mRNA
XM-021225188.2	-5,08137794525677	4,95180879680741	50,2741788792952	1,58681086536737e-12	4,26810637532441e-10	XM_021225188.2	CD274 molecule (Cd274), transcript variant X2, mRNA
XM-040757602.1	-5,41660728788301	3,93809981783117	50,0326645287047	1,79215909842605e-12	4,78913788165762e-10	XM_040757602.1	interleukin 18 binding protein (LOC101824440), transcript variant X2, mRNA
XM-013112239.2	-4,63203942151194	4,51596764004568	49,1482645028453	2,79680697354645e-12	7,42561273434562e-10	XM_013112239.2	TNF alpha induced protein 2 (Tnfaip2), transcript variant X2, mRNA
XM-005074132.4	-5,41755933352076	4,03274466466766	49,0696370859091	2,90907935860011e-12	7,652878611871e-10	XM_005074132.4	interleukin 18 binding protein (LOC101824440), transcript variant X1, mRNA
XM-005086860.4	-3,69245344439919	8,03169437149738	49,0622968845634	2,9195974584204e-12	7,652878611871e-10	XM_005086860.4	proteasome 20S subunit beta 9 (Psmb9), transcript variant X1, mRNA
XM-040746562.1	-4,39630728260479	4,43297472307248	49,0194836120308	2,98433880951e-12	7,77306930555475e-10	XM_040746562.1	integrin binding sialoprotein (Ibsp), transcript variant X1, mRNA
XM-040753154.1	-6,77518250341957	4,23345816099335	48,7971991011721	3,33792312097554e-12	8,63934277971739e-10	XM_040753154.1	nuclear autoantigen Sp-100-like (LOC101840310), transcript variant X3, mRNA
XM-021225193.2	-5,42585693138869	4,17292789475195	48,5155567049096	3,84574184735032e-12	9,89148839025049e-10	XM_021225193.2	CD274 molecule (Cd274), transcript variant X3, mRNA
XM-005074970.4	-4,72114076035437	5,44278793493317	48,1343907253792	4,65811133362545e-12	1,19065376219061e-09	XM_005074970.4	three prime repair exonuclease 1 (Trex1), mRNA
XM-040748043.1	-4,28211232705955	5,19995181733823	47,8333111624706	5,42239040317503e-12	1,37745452013495e-09	XM_040748043.1	60S ribosomal protein L11-like (LOC121141201), mRNA
XM-021225729.2	-4,42915270690847	5,02476854859792	47,7744472715375	5,58557314540515e-12	1,4102030162752e-09	XM_021225729.2	membrane-spanning 4-domains subfamily A member 4D (LOC101824907), mRNA
XM-040747264.1	-4,78563693995203	4,00821410882752	47,4259720175789	6,6574792328581e-12	1,67058074920616e-09	XM_040747264.1	membrane-spanning 4-domains subfamily A member 6B (LOC110339949), transcript variant X4, mRNA
NM-001281338.1	-3,49762640547117	7,60935577800929	45,7512506830779	1,54829535436402e-11	3,86163628594804e-09	NM_001281338.1	chemokine (C-C motif) ligand 3 (Ccl3), mRNA
NM-001281623.1	-3,42256881066734	8,10794668599146	45,4162695653448	1,8338218460638e-11	4,52411861216714e-09	NM_001281623.1	integrin binding sialoprotein (Ibsp), mRNA
XM-040750854.1	-3,46006911442424	6,45763254844701	45,4140250068785	1,83589971139871e-11	4,52411861216714e-09	XM_040750854.1	poly(ADP-ribose) polymerase family member 14 (Parp14), transcript variant X2, mRNA
XM-021231947.2	-6,88914535043171	6,8076085243655	45,3331805995941	1,91212270405112e-11	4,6839039071319e-09	XM_021231947.2	SLAM family member 9 (Slamf9), transcript variant X1, mRNA
XM-040737760.1	-5,26598879276248	4,08206216553337	44,8750987634992	2,40966698395874e-11	5,86775298170734e-09	XM_040737760.1	nucleotide binding oligomerization domain containing 1 (Nod1), transcript variant X3, mRNA
XM-040747261.1	-4,67366255723254	3,97201310076771	44,6593017584069	2,68696814521626e-11	6,5045176517697e-09	XM_040747261.1	membrane-spanning 4-domains subfamily A member 6B (LOC110339949), transcript variant X3, mRNA
XM-005071580.4	3,48655283960379	6,44283476694757	44,5482484380375	2,84120179633823e-11	6,83765950436884e-09	XM_005071580.4	hes family bHLH transcription factor 1 (Hes1), mRNA
XM-040731372.1	-6,77964800014061	6,52268556257259	44,2131891185171	3,36537775726464e-11	8,05205760725067e-09	XM_040731372.1	2'-5'-oligoadenylate synthase 1A-like (LOC121133964), mRNA
XM-040753158.1	-6,54400223532699	4,07588446113563	43,8507267411499	4,04238364675837e-11	9,6159661395981e-09	XM_040753158.1	nuclear autoantigen Sp-100-like (LOC101840310), transcript variant X7, mRNA
XM-040753156.1	-6,54640177817915	4,10663041536314	43,7767836279086	4,19592716547944e-11	9,92385003683768e-09	XM_040753156.1	nuclear autoantigen Sp-100-like (LOC101840310), transcript variant X5, mRNA
XM-040732120.1	-6,44835471190142	3,65274764841637	43,6820675500318	4,40155723938834e-11	1,03507020041456e-08	XM_040732120.1	H-2 class I histocompatibility antigen, Q10 alpha chain-like (LOC106023121), transcript variant X15, mRNA
XM-040742578.1	-4,72975977629584	4,49471937279626	43,3330637472298	5,24991913189156e-11	1,2137636069367e-08	XM_040742578.1	interferon alpha-inducible protein 27-like protein 2 (LOC121139264), transcript variant X1, mRNA
XM-040742579.1	-4,72975977629584	4,49471937279626	43,3330637472298	5,24991913189156e-11	1,2137636069367e-08	XM_040742579.1	interferon alpha-inducible protein 27-like protein 2 (LOC121139264), transcript variant X2, mRNA
XM-040742580.1	-4,72975977629584	4,49471937279626	43,3330637472298	5,24991913189156e-11	1,2137636069367e-08	XM_040742580.1	interferon alpha-inducible protein 27-like protein 2 (LOC121139264), transcript variant X3, mRNA
XM-005083717.4	3,87293671481343	5,20676298118809	43,1142260178623	5,86262255875802e-11	1,34784640313167e-08	XM_005083717.4	NOTCH regulated ankyrin repeat protein (LOC101832404), mRNA
XM-040732795.1	3,62637252149943	10,1738747685757	43,0283904836045	6,12233981033864e-11	1,39973694563814e-08	XM_040732795.1	CCAAT enhancer binding protein beta (Cebpb), mRNA
XM-013110217.3	3,85800117292013	5,3066663435574	42,7243746445234	7,13952363832529e-11	1,61099934051028e-08	XM_013110217.3	FRAT regulator of WNT signaling pathway 2 (Frat2), mRNA
XM-040742582.1	-4,7018655435545	4,47361558272304	42,7202467357053	7,15583862205169e-11	1,61099934051028e-08	XM_040742582.1	interferon alpha-inducible protein 27-like protein 2 (LOC121139264), transcript variant X5, mRNA
XM-040740137.1	3,76161329172785	5,39668866505498	42,7178464495005	7,16382473485241e-11	1,61099934051028e-08	XM_040740137.1	transmembrane protein 158 (Tmem158), mRNA
XM-040732591.1	-3,57593408532435	9,47942629053829	42,512460956887	7,94663881192094e-11	1,7773262338423e-08	XM_040732591.1	H-2 class I histocompatibility antigen, Q10 alpha chain (LOC101831377), transcript variant X2, mRNA
NM-001281335.1	-3,15026291073506	7,26364210266924	42,2687778290707	8,98869180814684e-11	1,99952234584144e-08	NM_001281335.1	low affinity immunoglobulin gamma Fc region receptor III-like (Fcgr4), mRNA
XM-040757178.1	-3,82307126493716	5,15072285459853	42,1199248573704	9,69362280604313e-11	2,14474010396286e-08	XM_040757178.1	tripartite motif-containing protein 30A-like (LOC101823352), transcript variant X2, mRNA
XM-040757175.1	-3,82317692759593	5,18519942257965	41,9813850436143	1,03972111131904e-10	2,28810924567446e-08	XM_040757175.1	tripartite motif-containing protein 30A-like (LOC101823352), transcript variant X1, mRNA
XM-040732477.1	-6,45275001602664	4,03227287969568	41,8917573556246	1,08807878393843e-10	2,38179288273501e-08	XM_040732477.1	H-2 class I histocompatibility antigen, Q10 alpha chain (LOC106022689), transcript variant X2, mRNA
XM-040748454.1	-3,41049577729324	5,73857405846393	41,8063640574877	1,13571759956890e-10	2,47291991402427e-08	XM_040748454.1	arginyl-tRNA synthetase 1 (Rars1), mRNA
XM-040732712.1	-3,65682961971335	5,35458760940428	41,285081130107	1,47880823493557e-10	3,20302080485808e-08	XM_040732712.1	SAM and HD domain containing deoxynucleoside triphosphate triphosphohydrolase 1 (Samhd1), transcript variant X2, mRNA
XM-040747255.1	-4,68542085863625	4,73157696440829	41,2721402171824	1,48820691048441e-10	3,20650151765262e-08	XM_040747255.1	membrane-spanning 4-domains subfamily A member 6B (LOC110339949), transcript variant X2, mRNA
XR-005873716.1	-6,36424220788265	3,83605263338053	40,7325767869119	1,95612241577237e-10	4,19272425918127e-08	XR_005873716.1	uncharacterized LOC121136665 (LOC121136665), ncRNA
XM-040757180.1	4,54645651288092	4,78560235848087	40,3522089412988	2,3714742542162e-10	5,03058144246183e-08	XM_040757180.1	focadhesin (Focad), transcript variant X1, mRNA
XM-040757181.1	4,54645651288092	4,78560235848087	40,3522089412988	2,3714742542162e-10	5,03058144246183e-08	XM_040757181.1	focadhesin (Focad), transcript variant X2, mRNA
XM-005072885.4	-4,38334864331872	5,01013542775698	40,2216648990819	2,53312820332224e-10	5,34593974109334e-08	XM_005072885.4	epithelial membrane protein 1 (Emp1), mRNA
XM-005079597.4	-3,55266847078317	5,45147781304511	40,1667894548052	2,60445048994103e-10	5,46841586798689e-08	XM_005079597.4	chloride intracellular channel 4 (Clic4), mRNA
XM-021232567.2	-3,88716427212881	4,53238139925011	39,8537282629813	3,05267422035389e-10	6,3769899588946e-08	XM_021232567.2	TNF receptor superfamily member 9 (Tnfrsf9), transcript variant X2, mRNA
XM-040737580.1	-4,64835439573326	5,15754696273184	39,5386849052399	3,58034982927952e-10	7,44152204668385e-08	XM_040737580.1	DExD/H-box helicase 58 (Ddx58), transcript variant X1, mRNA
XM-040737582.1	-4,52139438116501	4,26256355643978	39,3284382428383	3,98372251157217e-10	8,23829811651907e-08	XM_040737582.1	DExD/H-box helicase 58 (Ddx58), transcript variant X2, mRNA
XM-040736407.1	-6,44230155015814	5,34508815727366	39,073263444324	4,53348121343244e-10	9,32831761881927e-08	XM_040736407.1	apolipoprotein L6 (LOC101832069), transcript variant X4, mRNA
XM-040732711.1	-3,59963563654526	5,8475606994624	38,588440680679	5,79637912431993e-10	1,18675815971711e-07	XM_040732711.1	SAM and HD domain containing deoxynucleoside triphosphate triphosphohydrolase 1 (Samhd1), transcript variant X1, mRNA
XM-040745516.1	4,53134613451224	5,51939591981533	38,2102450414453	7,02264119891514e-10	1,4207306929645e-07	XM_040745516.1	60S ribosomal protein L23-like (LOC121140374), mRNA
XM-005085884.4	-6,21172517260806	3,64237770973379	38,1857514668578	7,1117664022231e-10	1,4207306929645e-07	XM_005085884.4	sorting nexin 10 (Snx10), transcript variant X1, mRNA
XM-013125089.3	-6,21172517260806	3,64237770973379	38,1857514668578	7,1117664022231e-10	1,4207306929645e-07	XM_013125089.3	sorting nexin 10 (Snx10), transcript variant X5, mRNA
XM-013125090.3	-6,21172517260806	3,64237770973379	38,1857514668578	7,1117664022231e-10	1,4207306929645e-07	XM_013125090.3	sorting nexin 10 (Snx10), transcript variant X3, mRNA
XM-013125091.3	-6,21172517260806	3,64237770973379	38,1857514668578	7,1117664022231e-10	1,4207306929645e-07	XM_013125091.3	sorting nexin 10 (Snx10), transcript variant X4, mRNA
XM-040753159.1	-6,26426750322288	3,96044888654079	38,1461876197096	7,25635036981097e-10	1,44261153028421e-07	XM_040753159.1	nuclear autoantigen Sp-100-like (LOC101840310), transcript variant X8, mRNA
XM-040732590.1	-3,03287189430439	7,62678094705534	37,9745886077531	7,9156814790392e-10	1,5661251918601e-07	XM_040732590.1	H-2 class I histocompatibility antigen, Q10 alpha chain (LOC101831377), transcript variant X1, mRNA
XM-005066560.4	-6,53166302211174	6,82711161325003	37,9198472380172	8,13887288492908e-10	1,60257911882051e-07	XM_005066560.4	indoleamine 2,3-dioxygenase 1 (Ido1), transcript variant X1, mRNA
XM-013125093.3	-6,31240330687624	4,59179871693806	37,7673972597744	8,79223632526348e-10	1,72298524520747e-07	XM_013125093.3	sorting nexin 10 (Snx10), transcript variant X2, mRNA
XM-005068531.4	-3,88983547198016	12,4599167129613	37,567636313132	9,73004644217885e-10	1,89772796793832e-07	XM_005068531.4	beta-2-microglobulin (B2m), mRNA
XM-021227025.2	-4,96831451826988	4,13834763714217	37,4825814691868	1,0161711591082e-09	1,97257036371602e-07	XM_021227025.2	ring finger protein 213 (Rnf213), transcript variant X3, mRNA
XM-040732476.1	-4,96145301582309	4,17386975564316	37,3112524737016	1,10852384021101e-09	2,14174092000956e-07	XM_040732476.1	H-2 class I histocompatibility antigen, Q10 alpha chain (LOC106022689), transcript variant X1, mRNA
XM-040731134.1	4,38511828253617	4,4518554436527	37,2736282506668	1,12984841355158e-09	2,17274073658355e-07	XM_040731134.1	guanine nucleotide-binding protein G(I)/G(S)/G(O) subunit gamma-10 (LOC121133917), mRNA
XM-005068906.4	-4,4293088182333	4,27102462511811	37,1030337607414	1,23187935842655e-09	2,3579316854571e-07	XM_005068906.4	LIM domain kinase 2 (Limk2), mRNA
XR-005871926.1	-6,14649387840389	3,53943886510937	37,029587317095	1,27904735436192e-09	2,43688128583594e-07	XR_005871926.1	uncharacterized LOC121134735 (LOC121134735), ncRNA
XM-040732107.1	-6,16653903214221	3,70406535977426	36,9943571010829	1,3020751738629e-09	2,46932256359355e-07	XM_040732107.1	H-2 class I histocompatibility antigen, Q10 alpha chain-like (LOC106023121), transcript variant X2, mRNA
XM-040742581.1	-4,74079134628832	7,26355639229357	36,9593258959073	1,32515612055475e-09	2,50156650592614e-07	XM_040742581.1	interferon alpha-inducible protein 27-like protein 2 (LOC121139264), transcript variant X4, mRNA
XM-021227196.2	-2,94821933006338	6,64007212398841	36,8941442857894	1,37000046974698e-09	2,57441229824189e-07	XM_021227196.2	interferon induced protein 35 (Ifi35), transcript variant X2, mRNA
XM-040737842.1	-6,15731305563538	3,66944277903825	36,8798731827165	1,38003573446542e-09	2,58148229911161e-07	XM_040737842.1	sorting nexin 10 (Snx10), transcript variant X7, mRNA
XM-040750847.1	-6,21024749873684	3,97990442742023	36,8109212515516	1,42922916938226e-09	2,66140579219857e-07	XM_040750847.1	deltex E3 ubiquitin ligase 3L (Dtx3l), transcript variant X2, mRNA
XM-005084980.4	-3,55213082973329	4,82402008725758	36,6607443359318	1,54235055615876e-09	2,85911497466673e-07	XM_005084980.4	CD40 molecule (Cd40), transcript variant X2, mRNA
XM-021227024.2	-4,92849028829397	4,12777849042815	36,6184615626689	1,57603420068751e-09	2,90845450497278e-07	XM_021227024.2	ring finger protein 213 (Rnf213), transcript variant X2, mRNA
XR-002382433.2	-6,22252725837192	4,30896653582962	36,3532318681803	1,80342267298805e-09	3,31322559203023e-07	XR_002382433.2	uncharacterized LOC110340633 (LOC110340633), ncRNA
XM-005076802.4	-4,8560585354923	3,90575719203663	36,1468107219603	2,00281467653775e-09	3,66319255038036e-07	XM_005076802.4	nucleotide binding oligomerization domain containing 1 (Nod1), transcript variant X2, mRNA
XM-013118271.3	-4,85596360258912	3,91747846277716	36,1056889276196	2,04511985187304e-09	3,72401846301466e-07	XM_013118271.3	nucleotide binding oligomerization domain containing 1 (Nod1), transcript variant X1, mRNA
XM-005087951.4	3,10469656161003	6,48518245035476	35,8531207252308	2,32494411154241e-09	4,20819901808798e-07	XM_005087951.4	ubiquitin conjugating enzyme E2 M (Ube2m), mRNA
XM-040737841.1	-6,2065699250179	4,48222875332652	35,8477002229812	2,33146885068904e-09	4,20819901808798e-07	XM_040737841.1	sorting nexin 10 (Snx10), transcript variant X6, mRNA
XM-040744845.1	-4,83091913849175	3,84962019401141	35,7466652937784	2,45466005177119e-09	4,4112063367048e-07	XM_040744845.1	interferon induced with helicase C domain 1 (Ifih1), transcript variant X2, mRNA
XM-040732201.1	-3,0021053981788	7,82642898506418	35,5319595644287	2,73786107723803e-09	4,89874769180767e-07	XM_040732201.1	H-2 class II histocompatibility antigen, E-S beta chain-like (LOC110339871), mRNA
XR-005876168.1	-6,0402773676557	3,29013546106622	35,3362235607718	3,02488843814853e-09	5,38888458420461e-07	XR_005876168.1	uncharacterized LOC101823293 (LOC101823293), ncRNA
XM-013117160.3	-4,09331078281513	4,73180176028364	35,2697269762409	3,12804600902429e-09	5,54864126764554e-07	XM_013117160.3	translation machinery associated 16 homolog (Tma16), mRNA
XM-040751494.1	6,25823384425195	3,61797543420336	35,2436276156728	3,17064148768273e-09	5,60006047822349e-07	XM_040751494.1	60S ribosomal protein L7a-like (LOC121142183), mRNA
NM-001281692.1	3,38104928931431	4,82068896601051	35,1836558658183	3,26813847226962e-09	5,74759412603897e-07	NM_001281692.1	prokineticin 2 (Prok2), mRNA
XM-040749306.1	-6,05410696425532	3,41298833852189	35,1543587960086	3,31796109531823e-09	5,81038523215451e-07	XM_040749306.1	schlafen family member 11 (Slfn11), transcript variant X3, mRNA
XM-040738182.1	2,99410607393189	6,08232489184195	35,0110961353935	3,56853896566392e-09	6,22271542601556e-07	XM_040738182.1	protein tyrosine phosphatase non-receptor type 6 (Ptpn6), transcript variant X2, mRNA
XM-040740545.1	-3,11357176376431	5,42105857776704	34,8718223406837	3,83030258112752e-09	6,65098911903547e-07	XM_040740545.1	histone-lysine N-methyltransferase SETDB2 (LOC101838408), mRNA
XM-005070131.4	-2,94922552433349	7,33740094021832	34,831026153829	3,91040509165088e-09	6,7418583566136e-07	XM_005070131.4	interferon induced protein 35 (Ifi35), transcript variant X1, mRNA
XR-005881097.1	-6,04070190435262	3,46742024467551	34,8289071153301	3,91539899212852e-09	6,7418583566136e-07	XR_005881097.1	uncharacterized LOC110340179 (LOC110340179), ncRNA
XR-005881061.1	-6,0445492636953	3,50393706936084	34,768428483396	4,03797201660515e-09	6,92394426663965e-07	XR_005881061.1	uncharacterized LOC121143742 (LOC121143742), ncRNA
XM-005080755.4	4,79994962125466	4,33465524513639	34,6124832187666	4,37061582064602e-09	7,46323455879857e-07	XM_005080755.4	insulin like growth factor binding protein 7 (Igfbp7), mRNA
XM-013122156.3	-4,08398286278365	4,82322246051426	34,5929517840811	4,41438481379974e-09	7,5068255472025e-07	XM_013122156.3	serpin family G member 1 (Serping1), mRNA
XM-021231147.2	-3,55799774825451	4,80995020053521	34,5303981226008	4,55771819066343e-09	7,71867393828693e-07	XM_021231147.2	galectin 9 (Lgals9), transcript variant X3, mRNA
XM-040747916.1	3,5084487166978	6,93960775771466	34,2668770960293	5,21140694767801e-09	8,78955041466365e-07	XM_040747916.1	secretoglobin family 1A member 1 (Scgb1a1), mRNA
XM-040741772.1	-5,98894892095012	3,28723799380205	34,249329214231	5,25919283014138e-09	8,83394132811462e-07	XM_040741772.1	interferon-inducible GTPase 1-like (LOC121138853), mRNA
XM-040748708.1	-3,32810123155014	4,60194855884983	34,1831948426917	5,43910593341006e-09	9,08513472734824e-07	XM_040748708.1	immunity-related GTPase family M protein 1 (LOC101837226), transcript variant X5, mRNA
XM-040747907.1	-2,78660204916718	7,63412035855625	34,1779335535906	5,45289110795086e-09	9,08513472734824e-07	XM_040747907.1	interferon regulatory factor 1 (Irf1), transcript variant X1, mRNA
XM-040731267.1	-3,3227801108252	5,06146854516757	34,1601214570561	5,50339755263684e-09	9,13231126950258e-07	XM_040731267.1	TRAF-type zinc finger domain containing 1 (Trafd1), transcript variant X2, mRNA
XM-013118282.3	-3,62690899940182	5,60951975937034	34,133753435831	5,57697755277648e-09	9,21724326222532e-07	XM_013118282.3	galectin 9 (Lgals9), transcript variant X2, mRNA
XM-040748958.1	-5,98796347806377	3,31127579345224	34,1113420999185	5,64231131316079e-09	9,28792149882024e-07	XM_040748958.1	basic leucine zipper ATF-like transcription factor 2 (Batf2), transcript variant X1, mRNA
XM-005077087.4	-3,62685902663412	5,63075916998765	34,0762976553802	5,7425928820393e-09	9,41533565237304e-07	XM_005077087.4	galectin 9 (Lgals9), transcript variant X1, mRNA
XM-021235099.2	2,83711419631824	6,75878865094568	33,9107905158615	6,24772800783020e-09	1,01782062535091e-06	XM_021235099.2	cytoskeleton associated protein 4 (Ckap4), mRNA
XM-005065852.4	2,90359697105453	7,85344078544509	33,9077705114238	6,25734741607613e-09	1,01782062535091e-06	XM_005065852.4	Cbp/p300 interacting transactivator with Glu/Asp rich carboxy-terminal domain 2 (Cited2), mRNA
XM-013124630.3	-4,20577592637649	3,81757727840548	33,8417908065747	6,47246261070945e-09	1,04866635361624e-06	XM_013124630.3	CD209 antigen-like protein E (LOC106022439), mRNA
XM-040748966.1	-5,9868670736874	3,43075743778917	33,8316408425689	6,50588279064037e-09	1,04994742934597e-06	XM_040748966.1	basic leucine zipper ATF-like transcription factor 2 (Batf2), transcript variant X2, mRNA
XM-040743596.1	3,03799837448599	5,90632122057406	33,5192458243225	7,62721217165744e-09	1,22610415039148e-06	XM_040743596.1	KRAS proto-oncogene, GTPase (Kras), transcript variant X2, mRNA
XM-040757321.1	-3,33643372334047	5,41328646328952	33,5073591343916	7,67371353086649e-09	1,22877950558657e-06	XM_040757321.1	tripartite motif-containing protein 34A-like (LOC101823628), mRNA
XM-040748322.1	-4,21900336780593	3,95105813827391	33,4896297938216	7,74431102471269e-09	1,23527764186047e-06	XM_040748322.1	phospholipase A and acyltransferase 3 (LOC101830643), transcript variant X2, mRNA
XM-021223644.2	-6,00819659899983	3,63406684572413	33,4308257271571	7,98024544514943e-09	1,26799629654145e-06	XM_021223644.2	uncharacterized LOC101827642 (LOC101827642), mRNA
XM-005074597.4	-3,34856317148691	4,48143822972567	33,1313441901069	9,29550130444651e-09	1,47129909685341e-06	XM_005074597.4	helicase with zinc finger 2 (Helz2), transcript variant X1, mRNA
NM-001310553.1	-6,06101179041921	4,38273139193711	33,1037162202661	9,42698899359057e-09	1,48639416878633e-06	NM_001310553.1	DExD/H-box helicase 58 (Ddx58), mRNA
XM-040753149.1	-3,12959709379045	6,83857255463416	33,0343659824427	9,76590296415719e-09	1,53395497970977e-06	XM_040753149.1	SP110 nuclear body protein (Sp110), transcript variant X1, mRNA
XM-021227023.2	-4,97713538297303	6,89367533050715	33,0177954994382	9,84915707466493e-09	1,54114966195318e-06	XM_021227023.2	ring finger protein 213 (Rnf213), transcript variant X1, mRNA
XM-005080651.4	-3,22910125233067	5,19619393925821	32,979107126335	1,00449907637745e-08	1,56583903371823e-06	XM_005080651.4	TRAF-type zinc finger domain containing 1 (Trafd1), transcript variant X1, mRNA
XM-005086122.4	3,03746799283496	6,05545590712271	32,9202355743134	1,03511238971511e-08	1,60747094996023e-06	XM_005086122.4	growth differentiation factor 15 (Gdf15), mRNA
XM-013125842.3	4,71584886746912	4,21828354353993	32,7182877153868	1,14740846971162e-08	1,77516168248279e-06	XM_013125842.3	advanced glycosylation end-product specific receptor (Ager), mRNA
XM-040756859.1	-6,00893654674882	4,01535541797452	32,6056689829955	1,21546489357609e-08	1,87340924214745e-06	XM_040756859.1	interferon-induced very large GTPase 1-like (LOC101842856), mRNA
XM-040736817.1	4,69184662879512	4,24455389652557	32,4542359086213	1,31303796023631e-08	2,01101776247083e-06	XM_040736817.1	A-kinase anchoring protein 17A (Akap17a), transcript variant X2, mRNA
XM-021236237.2	-2,91330035688714	8,65050708474407	32,4517643764383	1,31451845091404e-08	2,01101776247083e-06	XM_021236237.2	proteasome activator subunit 1 (Psme1), mRNA
XM-040748325.1	-4,22259317573939	4,27497304402819	32,3123096409729	1,41146433858469e-08	2,15133303428799e-06	XM_040748325.1	phospholipase A and acyltransferase 3 (LOC101830643), transcript variant X3, mRNA
XM-013115152.3	-4,22267732452363	4,28598866008605	32,2907097360398	1,4271081266476e-08	2,16715058066158e-06	XM_013115152.3	phospholipase A and acyltransferase 3 (LOC101830643), transcript variant X1, mRNA
XM-040738091.1	-2,84717565651805	7,22071820745128	32,2255034254101	1,47539594599998e-08	2,23224152079917e-06	XM_040738091.1	cytochrome c, somatic (LOC121136793), mRNA
XM-005087110.3	-5,96797300949902	3,73562132534994	32,1190196612396	1,55791393885413e-08	2,34845539654447e-06	XM_005087110.3	interleukin 6 (Il6), mRNA
XM-040732473.1	-2,84759148718109	6,34854462830393	32,0300756351321	1,63015000238487e-08	2,44837821343593e-06	XM_040732473.1	H-2 class I histocompatibility antigen, D-37 alpha chain (LOC101832695), transcript variant X2, mRNA
XM-013110695.3	-3,41704693967615	6,94087491075176	31,9129264557695	1,73061169166657e-08	2,58981319807833e-06	XM_013110695.3	macrophage scavenger receptor 1 (Msr1), transcript variant X2, mRNA
XM-013126573.3	4,6877656232672	4,53131213901383	31,8349314759641	1,80091437150387e-08	2,68525467864127e-06	XM_013126573.3	A-kinase anchoring protein 17A (Akap17a), transcript variant X1, mRNA
XM-040732472.1	-2,79807746655822	6,01263593846835	31,7886173016398	1,84400793277423e-08	2,73958333781436e-06	XM_040732472.1	H-2 class I histocompatibility antigen, D-37 alpha chain (LOC101832695), transcript variant X1, mRNA
XM-040741139.1	-2,98046546003026	4,85565429800205	31,7238151042725	1,90628874477909e-08	2,82192448611129e-06	XM_040741139.1	H-2 class I histocompatibility antigen, alpha chain-like (LOC106022691), transcript variant X3, mRNA
XM-040734671.1	2,71588446308522	7,67361683207435	31,5068905476296	2,12933758647561e-08	3,14081110022333e-06	XM_040734671.1	vasodilator stimulated phosphoprotein (LOC101822629), transcript variant X5, mRNA
XM-013112078.3	-3,1802491124266	4,39283897407592	31,4059306490291	2,24214556583626e-08	3,29539344538784e-06	XM_013112078.3	Fas cell surface death receptor (Fas), transcript variant X1, mRNA
XM-040731374.1	-5,85879881328081	3,52525044018105	31,2594832904245	2,41666558702918e-08	3,52790645006928e-06	XM_040731374.1	2'-5'-oligoadenylate synthase 1A-like (LOC106021986), mRNA
XM-021225001.2	-3,18069678094649	4,42425502203344	31,2584316685727	2,41748990090525e-08	3,52790645006928e-06	XM_021225001.2	Fas cell surface death receptor (Fas), transcript variant X2, mRNA
XM-013112978.3	-3,39447031936044	4,64434768492436	31,2496160156441	2,42870538725572e-08	3,5317495689659e-06	XM_013112978.3	PML nuclear body scaffold (Pml), transcript variant X1, mRNA
XM-005068326.4	-4,22458418289951	4,93024117295165	31,0798410590261	2,64846593691303e-08	3,82615975224317e-06	XM_005068326.4	TNF alpha induced protein 2 (Tnfaip2), transcript variant X1, mRNA
XM-040750853.1	-3,03633289832066	6,92478350957598	31,0788854815663	2,64975950572085e-08	3,82615975224317e-06	XM_040750853.1	poly(ADP-ribose) polymerase family member 14 (Parp14), transcript variant X1, mRNA
XM-005064218.4	3,43236712905202	5,15147471587437	30,5739368537443	3,43005171061102e-08	4,92391312204201e-06	XM_005064218.4	HRas proto-oncogene, GTPase (Hras), transcript variant X1, mRNA
XM-040739137.1	-5,84815158225022	3,6484424672924	30,5652945665015	3,44588967790464e-08	4,92391312204201e-06	XM_040739137.1	zona pellucida sperm-binding protein 3 receptor-like (LOC101827079), transcript variant X2, mRNA
XM-040739138.1	-5,84815158225022	3,6484424672924	30,5652945665015	3,44588967790464e-08	4,92391312204201e-06	XM_040739138.1	zona pellucida sperm-binding protein 3 receptor-like (LOC101827079), transcript variant X3, mRNA
XM-040739136.1	-5,8473494211535	3,71422211874406	30,4742558481121	3,60990562092872e-08	5,14043065806504e-06	XM_040739136.1	zona pellucida sperm-binding protein 3 receptor-like (LOC101827079), transcript variant X1, mRNA
XM-021226426.2	-5,85685721189937	3,79907083238539	30,4221371858578	3,70703443849581e-08	5,26053752577303e-06	XM_021226426.2	DNA-(apurinic or apyrimidinic site) endonuclease 2-like (LOC101829419), mRNA
XM-021223713.2	-3,62026019072414	4,49556357384194	30,3311240697682	3,88398872580186e-08	5,49270749254034e-06	XM_021223713.2	tripartite motif-containing protein 30A (LOC101822541), transcript variant X1, mRNA
XM-040755796.1	-4,53842990474933	3,62441970171329	30,2669458373741	4,01359631095825e-08	5,65655921181044e-06	XM_040755796.1	N-ribosyldihydronicotinamide:quinone reductase 2 (Nqo2), transcript variant X2, mRNA
XM-021227111.2	2,64325475321613	5,75314698195382	30,1959878356894	4,16194822149747e-08	5,84561963000975e-06	XM_021227111.2	CD300 molecule like family member b (Cd300lb), transcript variant X2, mRNA
XM-005088007.4	-2,84752265140594	9,78167630918532	30,1883613334504	4,17821654760076e-08	5,84850835317736e-06	XM_005088007.4	interferon-inducible GTPase 1 (LOC101838193), mRNA
XM-040749771.1	-5,80400432269051	3,52732933420468	30,1254048369078	4,31511269790653e-08	6,01965535108297e-06	XM_040749771.1	transmembrane protein 106A (Tmem106a), transcript variant X1, mRNA
XM-040734670.1	2,65152438752068	7,6790903170944	30,1040019353764	4,36196867798835e-08	6,064462736664e-06	XM_040734670.1	vasodilator stimulated phosphoprotein (LOC101822629), transcript variant X3, mRNA
XM-040750215.1	-5,79797039320679	3,48424300202815	30,0873050413096	4,40004461528738e-08	6,09680256070443e-06	XM_040750215.1	secreted and transmembrane protein 1A (LOC101836439), transcript variant X1, mRNA
XM-040757350.1	4,54193613471523	4,10206586260614	30,0148082466809	4,56563220899399e-08	6,30501551331307e-06	XM_040757350.1	hemoglobin subunit beta (LOC101833678), mRNA
XM-040734336.1	2,80956652082596	5,43046034209482	29,9840787727649	4,63851906962722e-08	6,38424666462773e-06	XM_040734336.1	surfactant protein C (Sftpc), transcript variant X1, mRNA
XM-040750257.1	-5,78546426772116	3,34279012256381	29,8549382679962	4,95588064470612e-08	6,77828390419878e-06	XM_040750257.1	CD86 molecule (Cd86), transcript variant X1, mRNA
XM-005081963.4	-2,84006304428428	5,86753815698935	29,8537858310887	4,95775145229712e-08	6,77828390419878e-06	XM_005081963.4	dual adaptor of phosphotyrosine and 3-phosphoinositides 1 (Dapp1), transcript variant X1, mRNA
XM-040729577.1	-5,85907541958664	4,17374184382954	29,7926593026066	5,11546093227208e-08	6,97074714390043e-06	XM_040729577.1	microtubule interacting and trafficking domain containing 1 (Mitd1), transcript variant X1, mRNA
XM-005084807.4	-3,50331891514534	5,07112871487222	29,7298185031637	5,28249014816382e-08	7,17459792301603e-06	XM_005084807.4	natural killer cell granule protein 7 (Nkg7), mRNA
XM-040749014.1	-3,26540054842847	4,19683526724332	29,7021577073179	5,35841647961859e-08	7,25378004558368e-06	XM_040749014.1	C-X-C motif chemokine ligand 16 (Cxcl16), transcript variant X2, mRNA
XM-005077905.4	2,71950624871797	8,53394788882672	29,6563632176894	5,4848838386545e-08	7,40063687252946e-06	XM_005077905.4	stress associated endoplasmic reticulum protein 1 (Serp1), mRNA
XM-040749772.1	-5,80505178791977	3,73032596453167	29,6390725285318	5,53382261121956e-08	7,44226803658557e-06	XM_040749772.1	transmembrane protein 106A (Tmem106a), transcript variant X2, mRNA
XM-040734413.1	2,7875163844376	5,39286337700682	29,6106578732919	5,61535285795256e-08	7,52731648740461e-06	XM_040734413.1	surfactant protein C (Sftpc), transcript variant X3, mRNA
XM-013110297.3	-3,79565799173766	4,51317753857933	29,5037969493039	5,93110173269008e-08	7,92476070147386e-06	XM_013110297.3	activation induced cytidine deaminase (Aicda), mRNA
XM-040734460.1	2,78706830413219	5,44585134242726	29,4726732350193	6,0263685266195e-08	8,02599171443276e-06	XM_040734460.1	surfactant protein C (Sftpc), transcript variant X4, mRNA
XR-005875454.1	-2,88176611816351	4,86162956431058	29,4245960525832	6,17655210887378e-08	8,19947254633815e-06	XR_005875454.1	H-2 class I histocompatibility antigen, alpha chain-like (LOC106022691), transcript variant X4, misc_RNA
XM-005087277.4	-3,61744570697077	4,98353410139176	29,236765019849	6,79940229808984e-08	8,99729269367496e-06	XM_005087277.4	tripartite motif-containing protein 30A (LOC101822541), transcript variant X2, mRNA
XM-040728896.1	-3,39102086543425	6,47076967104603	29,0388115456666	7,52498337035321e-08	9,92550130256877e-06	XM_040728896.1	versican (Vcan), transcript variant X1, mRNA
XM-005080570.4	5,95475240539454	3,62470816764622	29,0116031793561	7,63154648681707e-08	1,00338988042167e-05	XM_005080570.4	tetraspanin 7 (Tspan7), mRNA
XM-005075153.4	2,69962329687782	6,85166797751544	28,9903153359951	7,71427719644174e-08	1,01103710020754e-05	XM_005075153.4	Sin3A associated protein 30 (Sap30), mRNA
XM-040736440.1	-5,77773082299602	4,04468148293564	28,6051490961447	9,39907093905452e-08	1,2279364011267e-05	XM_040736440.1	lymphocyte antigen 6C1-like (LOC121136254), transcript variant X1, mRNA
XM-040738340.1	-2,71725395164644	5,77507920703443	28,5980567946873	9,43174143724744e-08	1,2283052385033e-05	XM_040738340.1	low affinity immunoglobulin gamma Fc region receptor III (LOC101831114), mRNA
XM-040732126.1	-5,90623063918031	6,5515436726978	28,5775988162876	9,5314508261457e-08	1,23737475031033e-05	XM_040732126.1	H-2 class I histocompatibility antigen, Q10 alpha chain-like (LOC106023121), transcript variant X22, mRNA
XM-040736441.1	-5,77740706590765	4,08116085807619	28,5555881052799	9,64089824162635e-08	1,24373631767288e-05	XM_040736441.1	lymphocyte antigen 6C1-like (LOC121136254), transcript variant X2, mRNA
XM-040736442.1	-5,77740706590765	4,08116085807619	28,5555881052799	9,64089824162635e-08	1,24373631767288e-05	XM_040736442.1	lymphocyte antigen 6C1-like (LOC121136254), transcript variant X3, mRNA
XM-040751796.1	-2,71126616365879	6,20748544667096	28,5170819402161	9,83146646994902e-08	1,26435731136816e-05	XM_040751796.1	interferon-induced transmembrane protein 2 (LOC121132778), mRNA
XM-040757218.1	-4,53691145343603	4,22413925273666	28,4879340989563	9,98051350659598e-08	1,27952670509952e-05	XM_040757218.1	tripartite motif-containing protein 30A (LOC106022651), transcript variant X1, mRNA
XM-013113180.3	-5,79738086177626	4,63092482984182	28,3991974237748	1,04444161833373e-07	1,33484179873565e-05	XM_013113180.3	secreted and transmembrane protein 1A (LOC101836439), transcript variant X2, mRNA
XM-005084920.4	-2,59806940484081	7,9801261436161	28,3550045340692	1,06832980959952e-07	1,36114478806343e-05	XM_005084920.4	TAP binding protein (LOC101829214), mRNA
XM-040755795.1	-4,54447505618849	4,47403436501677	28,1293400391103	1,19939770787329e-07	1,52342018123795e-05	XM_040755795.1	N-ribosyldihydronicotinamide:quinone reductase 2 (Nqo2), transcript variant X1, mRNA
XM-040757818.1	-2,56695041220499	7,214008814423	27,8553523376371	1,38053388301832e-07	1,74809571962624e-05	XM_040757818.1	40S ribosomal protein SA-like (LOC121144327), mRNA
XM-040753150.1	-2,83060842942246	5,47918065114607	27,6651705959949	1,52205248941836e-07	1,92138116862067e-05	XM_040753150.1	SP110 nuclear body protein (Sp110), transcript variant X2, mRNA
XM-005076369.4	5,86521675782788	3,60221631831228	27,6166603924173	1,56039999898377e-07	1,96376578465379e-05	XM_005076369.4	SPARC like 1 (Sparcl1), mRNA
XM-005079387.4	-3,08792459680894	4,38038756510034	27,5251184051839	1,63548955247068e-07	2,05199090100079e-05	XM_005079387.4	TNF receptor superfamily member 9 (Tnfrsf9), transcript variant X1, mRNA
XM-021224717.2	-2,55122202029302	5,81013934355938	27,4247726565295	1,72177677092212e-07	2,15368630558534e-05	XM_021224717.2	C-type lectin domain family 6 member A (LOC101838982), transcript variant X2, mRNA
NM-001310555.1	-5,75598657829411	4,8467993504725	27,3922875017481	1,75078116180483e-07	2,18333021671982e-05	NM_001310555.1	CD86 molecule (Cd86), mRNA
XM-013112980.3	-5,64595568988635	3,33156934049618	27,3286233301103	1,80912874782698e-07	2,24690619166652e-05	XM_013112980.3	PML nuclear body scaffold (Pml), transcript variant X3, mRNA
XM-005087429.4	2,58830965262109	6,32908513123455	27,3247485552336	1,81268159218838e-07	2,24690619166652e-05	XM_005087429.4	TATA-box binding protein associated factor 10 (Taf10), transcript variant X1, mRNA
XM-013112981.3	-5,64589270749288	3,34769349818266	27,3149044381485	1,82191713604084e-07	2,25157224923389e-05	XM_013112981.3	PML nuclear body scaffold (Pml), transcript variant X5, mRNA
XR-005879858.1	-4,4183212151982	3,85298296374149	27,0765371503653	2,05910892450212e-07	2,53708112485137e-05	XR_005879858.1	nuclear autoantigen Sp-100 (LOC101840585), transcript variant X2, misc_RNA
XR-002383348.2	-3,04177632832687	4,29663578571013	26,9270492161625	2,22345614715353e-07	2,73139972608385e-05	XR_002383348.2	uncharacterized LOC110341412 (LOC110341412), ncRNA
XM-005069954.3	2,45636215584323	5,77472255833654	26,9146472321574	2,23766797647474e-07	2,74067709035313e-05	XM_005069954.3	CD300 molecule like family member b (Cd300lb), transcript variant X1, mRNA
XM-005085804.4	-2,74568573476443	5,55778942856297	26,8906616348289	2,26520137710471e-07	2,76616712973264e-05	XM_005085804.4	GTP cyclohydrolase 1 (Gch1), mRNA
XM-040742091.1	2,66049403677034	9,65493751109627	26,6025013381756	2,62673925696573e-07	3,19817161662457e-05	XM_040742091.1	JunD proto-oncogene, AP-1 transcription factor subunit (Jund), mRNA
XM-013126234.3	-4,40318052895019	3,9826135860758	26,5617552642196	2,68257721500229e-07	3,24694412144086e-05	XM_013126234.3	5'-nucleotidase, cytosolic IIIA (Nt5c3a), transcript variant X4, mRNA
XM-021223764.2	-4,40318052895019	3,9826135860758	26,5617552642196	2,68257721500229e-07	3,24694412144086e-05	XM_021223764.2	5'-nucleotidase, cytosolic IIIA (Nt5c3a), transcript variant X5, mRNA
XM-040757223.1	-4,42851914555154	4,22734670139266	26,525246853281	2,7333944092837e-07	3,29875015030065e-05	XM_040757223.1	tripartite motif-containing protein 30A (LOC106022651), transcript variant X2, mRNA
XM-005078744.4	2,94638892813275	4,56271907411369	26,4413457772117	2,85372053794542e-07	3,43389360520666e-05	XM_005078744.4	SH2 domain containing adaptor protein B (Shb), mRNA
XM-040757347.1	2,49574424345245	8,44282960974114	26,352897930186	2,98664140422198e-07	3,58336016641246e-05	XM_040757347.1	hemoglobin subunit beta (LOC121144049), mRNA
XM-013126257.3	2,58320027495202	6,8341381978897	26,1646618049472	3,28990864395831e-07	3,9357444890935e-05	XM_013126257.3	TATA-box binding protein associated factor 10 (Taf10), transcript variant X2, mRNA
XM-013126619.3	-2,79544985608613	6,17040669151834	26,1513673986883	3,31248098957037e-07	3,95126174387796e-05	XM_013126619.3	glutaredoxin (Glrx), transcript variant X2, mRNA
XM-005074427.4	-2,51573980490297	6,56698190777877	26,0425880045806	3,50310822163608e-07	4,16657261979738e-05	XM_005074427.4	ring finger protein 114 (Rnf114), mRNA
XM-005087138.3	-3,11289155139801	5,17109729288773	25,9100902102857	3,75022698108205e-07	4,4476395087167e-05	XM_005087138.3	early activation antigen CD69 (LOC101826070), mRNA
XM-040743595.1	2,60440756483355	5,75533758510357	25,8904225643469	3,78837016019284e-07	4,47996543685103e-05	XM_040743595.1	KRAS proto-oncogene, GTPase (Kras), transcript variant X1, mRNA
XM-040741061.1	-3,23748304630878	7,59406227111024	25,8415101272493	3,8849260457763e-07	4,58098457197226e-05	XM_040741061.1	H-2 class I histocompatibility antigen, D-P alpha chain-like (LOC106022645), mRNA
XR-002384057.2	-5,55615135596029	3,53728973217443	25,7285568692936	4,11799545020954e-07	4,84193905035637e-05	XR_002384057.2	uncharacterized LOC110342065 (LOC110342065), transcript variant X2, ncRNA
XM-005076219.4	-2,83800358133286	5,24717757080622	25,7030505327626	4,17184768299897e-07	4,88604801237991e-05	XM_005076219.4	basic leucine zipper and W2 domains 2 (Bzw2), mRNA
XM-005087411.4	-4,39965617355091	4,49882500699295	25,6956369876131	4,18779636188625e-07	4,88604801237991e-05	XM_005087411.4	5'-nucleotidase, cytosolic IIIA (Nt5c3a), transcript variant X1, mRNA
XR-005878272.1	2,46541448243481	5,38724620939656	25,6942580004839	4,19112810334632e-07	4,88604801237991e-05	XR_005878272.1	uncharacterized LOC121141378 (LOC121141378), ncRNA
XM-013126232.3	-4,39948782675249	4,53428195783424	25,6612712263619	4,26252957160737e-07	4,95525083221351e-05	XM_013126232.3	5'-nucleotidase, cytosolic IIIA (Nt5c3a), transcript variant X3, mRNA
XM-005087412.4	-4,39940801067827	4,55188986539929	25,6483579345148	4,29095584235763e-07	4,97424523325475e-05	XM_005087412.4	5'-nucleotidase, cytosolic IIIA (Nt5c3a), transcript variant X2, mRNA
XR-005877631.1	-5,55566777520743	3,56419778787161	25,6405489039131	4,30881547592903e-07	4,98091806968841e-05	XR_005877631.1	uncharacterized LOC110342065 (LOC110342065), transcript variant X1, ncRNA
XM-040755780.1	-5,55016629269944	3,52132844297418	25,6083521282333	4,38034027518513e-07	5,04941577996341e-05	XM_040755780.1	serpin B9 (LOC101835557), transcript variant X1, mRNA
XM-040754997.1	2,88793515043574	5,19992331948341	25,4731723244074	4,69592117640951e-07	5,39807944616705e-05	XM_040754997.1	nudix hydrolase 4 (Nudt4), transcript variant X2, mRNA
XR-005876605.1	2,3342302491001	7,05921023520996	25,4465543217963	4,76112138991391e-07	5,45778352532387e-05	XR_005876605.1	uncharacterized LOC121139695 (LOC121139695), ncRNA
XM-013116246.3	-4,29531778421062	3,65813332609766	25,3475631057678	5,01010006216352e-07	5,72724021828376e-05	XM_013116246.3	tripartite motif containing 21 (Trim21), transcript variant X2, mRNA
XM-013118668.3	3,44840063858241	4,0778445306131	25,329903660207	5,05550933174299e-07	5,76314059637727e-05	XM_013118668.3	claudin 5 (Cldn5), mRNA
XM-005065709.4	-2,71993977045681	6,15424873373338	25,2223872218018	5,34328405617798e-07	6,07436930286995e-05	XM_005065709.4	glutaredoxin (Glrx), transcript variant X1, mRNA
XM-005066808.4	3,73604634431955	3,91182776670313	29,2214337772475	5,4148899377925e-07	6,13881447961363e-05	XM_005066808.4	carbonic anhydrase 2 (Ca2), mRNA
XM-005067827.4	-3,28574495416213	6,78223155062268	25,1270582460358	5,61221362538845e-07	6,34503921224206e-05	XM_005067827.4	C-X-C motif chemokine ligand 16 (Cxcl16), transcript variant X1, mRNA
XM-040754996.1	2,86363625164552	5,13352197088763	25,0716014650935	5,77486528416742e-07	6,50368377997908e-05	XM_040754996.1	nudix hydrolase 4 (Nudt4), transcript variant X1, mRNA
XM-005086856.4	-2,71810432614745	10,2609484043333	25,0684856821535	5,78414274408268e-07	6,50368377997908e-05	XM_005086856.4	H-2 class II histocompatibility antigen, A-U alpha chain (LOC101834602), mRNA
XM-040753506.1	2,99155424494404	4,56996209880354	25,0466448814626	5,85020909078158e-07	6,5600450875459e-05	XM_040753506.1	40S ribosomal protein S14 (LOC121142811), mRNA
XM-040732108.1	-5,48198090756411	3,22571793984541	24,9558407517776	6,1305645444166e-07	6,85573702979283e-05	XM_040732108.1	H-2 class I histocompatibility antigen, Q10 alpha chain-like (LOC106023121), transcript variant X3, mRNA
XM-040732512.1	-3,84095517007372	4,42339010726913	24,6714086403832	7,09761181556751e-07	7,91566447279268e-05	XM_040732512.1	cap methyltransferase 1 (Cmtr1), mRNA
XM-021234828.2	3,2900778000228	5,04303247816292	24,5793613034074	7,44314522966015e-07	8,27858799016768e-05	XM_021234828.2	death associated protein kinase 3 (Dapk3), transcript variant X1, mRNA
XM-021233785.2	-3,20853916352963	4,81369291053537	24,549401052238	7,55842663413424e-07	8,38414909095759e-05	XM_021233785.2	MEFV innate immuity regulator, pyrin (Mefv), mRNA
XM-040745485.1	2,36332135794111	6,1756968597665	24,5307470674746	7,63182090231087e-07	8,44280445141933e-05	XM_040745485.1	polypeptide N-acetylgalactosaminyltransferase 3 (Galnt3), mRNA
XM-005074067.4	-4,29718830803062	4,08616869125018	24,3687568198813	8,29641098996482e-07	9,15341022707834e-05	XM_005074067.4	tripartite motif containing 21 (Trim21), transcript variant X1, mRNA
XM-040739365.1	2,32992031557496	6,95641113173791	24,3609003638298	8,33009864028542e-07	9,16600399314614e-05	XM_040739365.1	protein phosphatase 2 regulatory subunit B'alpha (Ppp2r5a), mRNA
XM-013124444.3	-2,410843995432	4,86129243962817	24,2924380302504	8,62981158937645e-07	9,47047030233624e-05	XM_013124444.3	syndecan 4 (Sdc4), mRNA
XM-005076664.4	2,95489938868144	4,67063385133901	24,2783761305454	8,69235377981635e-07	9,51373497608464e-05	XM_005076664.4	CD101 molecule (Cd101), transcript variant X1, mRNA
XM-040736789.1	-2,79614683647859	5,03157349356406	24,2674322200174	8,74156646925213e-07	9,54221975886294e-05	XM_040736789.1	mixed lineage kinase domain like pseudokinase (Mlkl), mRNA
XM-040736539.1	-2,39305863876703	7,49281185426587	24,2478318996686	8,83040509177308e-07	9,59906262146774e-05	XM_040736539.1	proteasome 20S subunit beta 10 (Psmb10), mRNA
XM-040747552.1	-3,75302001770027	3,86326029009687	24,2458114498206	8,84029046129389e-07	9,59906262146774e-05	XM_040747552.1	guanylate-binding protein 6 (LOC101823391), mRNA
XM-005074734.4	-2,28562112905442	7,07221162544018	24,2341574838008	8,89360015308405e-07	9,63153492368074e-05	XM_005074734.4	interferon-inducible GTPase 1 (LOC101834989), mRNA
XM-005083266.4	3,27017133186497	5,02915541388269	24,2266725465437	8,92761906619604e-07	9,64300019504371e-05	XM_005083266.4	death associated protein kinase 3 (Dapk3), transcript variant X2, mRNA
XM-040732474.1	-2,55159022561281	6,83753868917542	24,2134788122107	8,98830149379001e-07	9,68313014067907e-05	XM_040732474.1	H-2 class I histocompatibility antigen, D-37 alpha chain (LOC101832695), transcript variant X3, mRNA
XM-005084866.4	-2,36951640479306	5,95958957962858	24,2047545245131	9,02884981209112e-07	9,70141661402052e-05	XM_005084866.4	BCL2 antagonist/killer 1 (Bak1), mRNA
XM-005067933.4	4,19332962937696	3,82349396382352	24,0563971808216	9,74790105515612e-07	0,000104467544823656	XM_005067933.4	uncharacterized LOC101833227 (LOC101833227), mRNA
XM-040750500.1	3,38610890629865	4,20679006618632	23,9423583129129	1,03381810764237e-06	0,000110505757360536	XM_040750500.1	oligodendrocyte transcription factor 1 (Olig1), mRNA
XR-002384827.2	-2,90549011997876	4,29203831225939	23,8738257505403	1,0710789942165e-06	0,000114192004790134	XR_002384827.2	uncharacterized LOC110342683 (LOC110342683), ncRNA
XM-040742239.1	-5,45789519903698	3,91481939890077	23,7354226787536	1,15043762275829e-06	0,000122335812634035	XM_040742239.1	DExD/H-box helicase 60 (Ddx60), transcript variant X6, mRNA
XM-005086857.4	-2,5850588822822	9,99520913767972	23,7098590881939	1,16565065880488e-06	0,000123634076190199	XM_005086857.4	rano class II histocompatibility antigen, A beta chain (LOC101834868), mRNA
XM-021222756.2	2,45011802569122	4,85978009875685	23,555300522708	1,26259861945424e-06	0,00013357254752288	XM_021222756.2	40S ribosomal protein S3a (LOC101822898), mRNA
XM-040753460.1	2,85899704801711	4,27511322079485	23,3188989535599	1,42663761430277e-06	0,000150539532670261	XM_040753460.1	60S ribosomal protein L9-like (LOC121142807), mRNA
XM-040748705.1	-2,56026942881753	4,56716292952028	23,2283775954374	1,49492821106733e-06	0,000157342150051289	XM_040748705.1	immunity-related GTPase family M protein 1 (LOC101837226), transcript variant X1, mRNA
XM-040735140.1	2,69887450791981	4,99162219011992	23,189520331604	1,52525339955091e-06	0,000160124370284996	XM_040735140.1	round spermatid basic protein 1 like (Rsbn1l), transcript variant X2, mRNA
XR-005876232.1	3,34112881081673	4,13936689661829	23,166182767629	1,54376255909112e-06	0,000161655116015971	XR_005876232.1	uncharacterized LOC121139309 (LOC121139309), ncRNA
XM-005082653.4	2,48913552088867	4,90724709568205	23,1578494948058	1,55042619880731e-06	0,000161940835937861	XM_005082653.4	lipopolysaccharide binding protein (LOC101826995), mRNA
XR-005871283.1	-5,38781162118818	3,32009959030151	23,094386854747	1,60216169944616e-06	0,000166920912448881	XR_005871283.1	uncharacterized LOC121134234 (LOC121134234), ncRNA
XR-005875508.1	-3,62352084845887	3,44145737649707	23,0723369217626	1,62052842322097e-06	0,000167017469021306	XR_005875508.1	uncharacterized LOC121138589 (LOC121138589), transcript variant X1, ncRNA
XR-005875509.1	-3,62352084845887	3,44145737649707	23,0723369217626	1,62052842322097e-06	0,000167017469021306	XR_005875509.1	uncharacterized LOC121138589 (LOC121138589), transcript variant X2, ncRNA
XR-005875510.1	-3,62352084845887	3,44145737649707	23,0723369217626	1,62052842322097e-06	0,000167017469021306	XR_005875510.1	uncharacterized LOC121138589 (LOC121138589), transcript variant X3, ncRNA
XM-040729578.1	-5,38439756741425	3,47565980512476	23,067582029828	1,62451667321784e-06	0,000167017469021306	XM_040729578.1	microtubule interacting and trafficking domain containing 1 (Mitd1), transcript variant X2, mRNA
XM-040729579.1	-5,38439756741425	3,47565980512476	23,067582029828	1,62451667321784e-06	0,000167017469021306	XM_040729579.1	microtubule interacting and trafficking domain containing 1 (Mitd1), transcript variant X3, mRNA
XM-040729580.1	-5,38445651581953	3,46119859112444	23,0641051606753	1,62743919222278e-06	0,000167017469021306	XM_040729580.1	microtubule interacting and trafficking domain containing 1 (Mitd1), transcript variant X4, mRNA
XM-040728574.1	-2,31333367450887	7,93457770049186	23,0513648086431	1,63804704346744e-06	0,000167687935273173	XM_040728574.1	sterile alpha motif domain containing 9 (Samd9), mRNA
XM-005064418.4	-3,36713853022621	7,8525720074315	23,0247003054816	1,66078437738433e-06	0,000169593695986346	XM_005064418.4	nuclear protein 1, transcriptional regulator (Nupr1), transcript variant X1, mRNA
XM-005074829.4	5,56648357752269	3,38489176733503	22,996150204368	1,68563074454445e-06	0,00017170485651049	XM_005074829.4	atypical chemokine receptor 4 (Ackr4), mRNA
XM-040732275.1	-2,56409017126688	7,30291781494276	22,9795185120541	1,70003717070094e-06	0,000172744764656434	XM_040732275.1	class II histocompatibility antigen, M beta 1 chain (LOC101844521), mRNA
XM-021230612.2	-5,39157856803264	3,7219825327099	22,972518842521	1,70635249311246e-06	0,000172959419086348	XM_021230612.2	HECT and RLD domain containing E3 ubiquitin protein ligase family member 6 (Herc6), transcript variant X3, mRNA
XM-040758188.1	4,12201462829817	3,84030731329382	22,9456923747264	1,73015185050825e-06	0,000174512105646975	XM_040758188.1	hdc homolog, cell cycle regulator (Heca), transcript variant X3, mRNA
XR-005881816.1	4,12201462829817	3,84030731329382	22,9456923747264	1,73015185050825e-06	0,000174512105646975	XR_005881816.1	hdc homolog, cell cycle regulator (Heca), transcript variant X2, misc_RNA
XM-021232990.2	-3,65631793028321	3,75797953576691	22,912588794499	1,7600226177616e-06	0,000177090979923577	XM_021232990.2	TLR adaptor interacting with endolysosomal SLC15A4 (Tasl), transcript variant X2, mRNA
XR-005870965.1	4,08736491928329	3,61166695800531	22,8578057217675	1,81059705763351e-06	0,000181735367592175	XR_005870965.1	uncharacterized LOC121133955 (LOC121133955), transcript variant X1, ncRNA
XM-005080083.4	3,12062891836907	4,45480931280126	22,6976152933185	1,96687332578755e-06	0,000196135849428875	XM_005080083.4	ADP ribosylation factor interacting protein 1 (Arfip1), transcript variant X1, mRNA
XM-040753233.1	2,68859014636018	4,46389342013989	22,697037089938	1,96746173416775e-06	0,000196135849428875	XM_040753233.1	serpin family E member 2 (Serpine2), mRNA
XM-005088114.4	-2,78045383280728	11,6707462293359	22,6961502815564	1,96836453755802e-06	0,000196135849428875	XM_005088114.4	H-2 class II histocompatibility antigen, E-U alpha chain (LOC101828355), mRNA
XM-013125422.3	-3,19529225404923	4,19894789529264	22,596051754929	2,07304657756912e-06	0,000206067840112807	XM_013125422.3	poliovirus receptor homolog (LOC101826061), mRNA
XM-021231641.2	-5,29522199548895	3,02728510561069	22,5435017027451	2,13039209624438e-06	0,000211257893823482	XM_021231641.2	interferon stimulated exonuclease gene 20 (Isg20), transcript variant X2, mRNA
XM-021235464.2	2,38660076853313	9,42868148173234	22,4772171805784	2,20446417465865e-06	0,000218077678316652	XM_021235464.2	MCL1 apoptosis regulator, BCL2 family member (Mcl1), transcript variant X1, mRNA
XR-002382788.2	-5,29521445165006	3,00591915186342	22,4492041875933	2,23697444363316e-06	0,000220763091795769	XR_002382788.2	UDP-GlcNAc:betaGal beta-1,3-N-acetylglucosaminyltransferase 2 (B3gnt2), transcript variant X7, misc_RNA
XM-005074854.4	2,3535045098155	5,83021763132495	22,4388737948722	2,24864798336958e-06	0,000221384235549303	XM_005074854.4	dual specificity phosphatase 7 (Dusp7), mRNA
XM-005085194.4	-5,29475300653336	3,1642093212599	22,4201316747156	2,2707381572639e-06	0,000223025506887545	XM_005085194.4	cAMP responsive element modulator (Crem), transcript variant X31, mRNA
XM-005070405.4	3,07094633728735	7,44846433727519	22,3901053789684	2,30617459647329e-06	0,000225966674211108	XM_005070405.4	pleckstrin (Plek), transcript variant X2, mRNA
XM-005076934.4	-2,48554326493278	10,1237491754393	22,3828253444654	2,314837974227e-06	0,000226276786587562	XM_005076934.4	C-C motif chemokine 4 (LOC101831947), mRNA
XM-040758288.1	3,49552889556849	3,6620228286538	22,2380825988094	2,49516804203501e-06	0,000243326185862243	XM_040758288.1	UL16-binding protein 1-like (LOC121144488), mRNA
XM-040735139.1	2,69816125470807	5,64087141152983	22,1975654896654	2,54785552979413e-06	0,000247876828883257	XM_040735139.1	round spermatid basic protein 1 like (Rsbn1l), transcript variant X1, mRNA
XM-040742151.1	4,187159304008	4,71221447937309	22,1758114506783	2,57671864615253e-06	0,000250093637842253	XM_040742151.1	occludin/ELL domain containing 1 (Ocel1), mRNA
XM-005081980.4	3,48616900278922	3,63671781204803	22,1551172874651	2,60469577999024e-06	0,000251259768350794	XM_005081980.4	60S ribosomal protein L7a (LOC101841383), mRNA
XM-005074693.4	-2,6313493041644	11,2704038904342	22,1467757654824	2,61575504818052e-06	0,000251259768350794	XM_005074693.4	CD74 molecule (Cd74), transcript variant X2, mRNA
XM-021230174.2	-5,29214067215574	3,20367303216291	22,1443848215439	2,6192608223578e-06	0,000251259768350794	XM_021230174.2	DExD/H-box helicase 60 (Ddx60), transcript variant X4, mRNA
XM-021230176.2	-5,29214067215574	3,20367303216291	22,1443848215439	2,6192608223578e-06	0,000251259768350794	XM_021230176.2	DExD/H-box helicase 60 (Ddx60), transcript variant X5, mRNA
XM-021230177.2	-5,29214067215574	3,20367303216291	22,1443848215439	2,6192608223578e-06	0,000251259768350794	XM_021230177.2	DExD/H-box helicase 60 (Ddx60), transcript variant X2, mRNA
XM-040732466.1	2,43377931328624	4,7167531330003	21,9654036927292	2,87357947970494e-06	0,000275014921693715	XM_040732466.1	proline rich transmembrane protein 1 (Prrt1), mRNA
XM-021230175.2	-5,29121974564133	3,2386429703783	21,913888279459	2,9514099920058e-06	0,000281808295594002	XM_021230175.2	DExD/H-box helicase 60 (Ddx60), transcript variant X3, mRNA
XM-005074833.4	4,06435862194119	3,89259723738582	21,8863212920453	2,99365062907374e-06	0,000285179871153407	XM_005074833.4	acid phosphatase 3 (Acp3), transcript variant X1, mRNA
XM-013111759.3	-2,20011981601324	8,18293368839683	21,8242164027932	3,09166393019353e-06	0,000293836595194583	XM_013111759.3	immunity-related GTPase family M protein 1 (LOC101837226), transcript variant X3, mRNA
NM-001281641.2	-2,52268940603571	6,65208747361716	21,6930333682983	3,30898842557056e-06	0,000313553343122048	NM_001281641.2	secreted phosphoprotein 1 (Spp1), mRNA
XM-040748706.1	-2,41621488302014	4,62597478248008	21,6900084690504	3,31435628649408e-06	0,000313553343122048	XM_040748706.1	immunity-related GTPase family M protein 1 (LOC101837226), transcript variant X2, mRNA
XM-005066788.4	-2,47630909671328	9,16412774083398	21,6789319144509	3,33323394538288e-06	0,000314616001271425	XM_005066788.4	fatty acid binding protein 5 (Fabp5), transcript variant X2, mRNA
XM-021233496.2	-3,65832653657755	4,41626456522362	21,5778048974012	3,51263600964738e-06	0,000330790640057251	XM_021233496.2	transcription factor EC (Tfec), transcript variant X1, mRNA
XM-040734374.1	2,3408071603742	8,38734636669845	21,5040837161323	3,64953194465619e-06	0,000342897689768119	XM_040734374.1	surfactant protein C (Sftpc), transcript variant X2, mRNA
XM-013126029.3	-5,29179180626769	3,74109536991706	21,4982146652698	3,66075067856036e-06	0,000343168274885636	XM_013126029.3	C-type lectin domain containing 7A (Clec7a), transcript variant X1, mRNA
NM-001281945.1	-3,0776074174204	5,39096216022073	21,4656589513187	3,72294597749612e-06	0,00034820544502704	NM_001281945.1	eukaryotic translation initiation factor 2 alpha kinase 2 (Eif2ak2), transcript variant 1, mRNA
XM-040736812.1	3,55442146328495	4,37922311896875	21,40116979831	3,84979423267497e-06	0,000358964103548112	XM_040736812.1	neuroligin 4 X-linked (Nlgn4x), mRNA
XM-040742448.1	2,39705254584039	5,81164393309172	21,3982376483218	3,85542083853584e-06	0,000358964103548112	XM_040742448.1	REST corepressor 1 (Rcor1), mRNA
XM-040739780.1	-2,52434927483414	4,37501011709144	21,3553913580916	3,94229447929897e-06	0,000366224028683048	XM_040739780.1	cysteine and serine rich nuclear protein 1 (Csrnp1), transcript variant X2, mRNA
XM-013126209.3	-2,86439850647418	4,41289282849749	21,3031921589748	4,05049467430962e-06	0,000375427944441135	XM_013126209.3	2',3'-cyclic nucleotide 3' phosphodiesterase (LOC101830936), transcript variant X2, mRNA
XM-040739781.1	-2,52429561114175	4,40529105995644	21,2555120777245	4,15193123671085e-06	0,000383965002661487	XM_040739781.1	cysteine and serine rich nuclear protein 1 (Csrnp1), transcript variant X3, mRNA
XM-005080734.4	-4,09140757166217	3,96156402750491	21,1918282195589	4,29122336478509e-06	0,00039595676038341	XM_005080734.4	phospholipid scramblase 1 (LOC101834040), transcript variant X1, mRNA
XM-040737514.1	2,43398019613859	4,58092305833149	21,1740489042455	4,33117640030189e-06	0,000398749222374997	XM_040737514.1	60S ribosomal protein L37 (LOC121136697), mRNA
XM-040739782.1	-2,43868963179913	4,4723749402929	21,120655890402	4,45285312921127e-06	0,000409036305416141	XM_040739782.1	cysteine and serine rich nuclear protein 1 (Csrnp1), transcript variant X4, mRNA
XM-013117165.2	-5,284978212049	4,42955137750456	21,1137652505406	4,46869159972405e-06	0,000409576983081166	XM_013117165.2	DExD/H-box helicase 60 (Ddx60), transcript variant X1, mRNA
XM-040750352.1	-2,17110074611645	6,54482723521248	21,1089806478343	4,47965078644725e-06	0,000409669041810364	XM_040750352.1	T cell immune regulator 1, ATPase H+ transporting V0 subunit a3 (Tcirg1), mRNA
XM-040745727.1	3,96809928297297	3,60830498657983	21,0522511329353	4,61376902399091e-06	0,000420998750874275	XM_040745727.1	superoxide dismutase [Cu-Zn]-like (LOC121140417), mRNA
XM-040748707.1	-2,59684222037502	4,27596069348035	20,9793989701475	4,7915735884586e-06	0,000436255813906718	XM_040748707.1	immunity-related GTPase family M protein 1 (LOC101837226), transcript variant X4, mRNA
XM-005087385.4	-2,85743730698467	4,54554396650402	20,908183875251	4,97186803325619e-06	0,000451671711197775	XM_005087385.4	2',3'-cyclic nucleotide 3' phosphodiesterase (LOC101830936), transcript variant X1, mRNA
XM-040740126.1	-5,27367735895769	5,00270115203917	20,8425100336815	5,14436582321641e-06	0,000466312966349835	XM_040740126.1	cyclic GMP-AMP synthase (LOC106021433), mRNA
XM-040752574.1	2,73793180963622	4,37177739362068	20,8354748665151	5,16331929689075e-06	0,000467002371483396	XM_040752574.1	ADP ribosylation factor interacting protein 1 (Arfip1), transcript variant X2, mRNA
XM-005063185.3	2,30204651603617	5,29583093645576	20,7718345771663	5,33650038812717e-06	0,000481607457176749	XM_005063185.3	FRAT regulator of WNT signaling pathway 1 (Frat1), mRNA
XM-005067734.4	2,27007870278502	5,66140743922226	20,7412888831526	5,42183178774172e-06	0,000488237732080821	XM_005067734.4	SAP30 like (Sap30l), mRNA
XM-040756408.1	2,1082527053454	6,69856743123158	20,7277956922804	5,45996093200062e-06	0,000490597755970789	XM_040756408.1	zinc finger DHHC-type palmitoyltransferase 18 (Zdhhc18), mRNA
XM-005081393.4	-3,52629296844091	3,73849312207991	20,6533516581228	5,67540081800123e-06	0,000508844814516786	XM_005081393.4	Epstein-Barr virus induced 3 (Ebi3), transcript variant X2, mRNA
XM-013121010.3	-4,09415482555531	4,61110359837944	20,5593151869402	5,95944867513159e-06	0,000533150415929761	XM_013121010.3	phospholipid scramblase 1 (LOC101834040), transcript variant X2, mRNA
XM-040738803.1	-2,1837633395225	5,14064556739515	20,5505805876331	5,98679402998543e-06	0,000534434999383927	XM_040738803.1	C-type lectin domain family 6 member A (LOC101838982), transcript variant X1, mRNA
XM-005077356.4	-3,55104534903618	4,01654503299838	20,5142068114154	6,10101719702424e-06	0,000542872444736119	XM_005077356.4	TNF superfamily member 13b (Tnfsf13b), transcript variant X2, mRNA
XM-013115924.3	-2,92923556007393	4,2708990330958	20,51210174273	6,10769426075433e-06	0,000542872444736119	XM_013115924.3	eukaryotic translation initiation factor 2 alpha kinase 2 (Eif2ak2), transcript variant X1, mRNA
XR-005881844.1	2,46101561392989	4,99597806486883	20,4746965329655	6,22757110828447e-06	0,000551534661402791	XR_005881844.1	uncharacterized LOC121144479 (LOC121144479), transcript variant X1, ncRNA
XM-005065851.4	2,59672726561733	5,6475537198368	20,4704840011307	6,24087321920341e-06	0,000551534661402791	XM_005065851.4	hdc homolog, cell cycle regulator (Heca), transcript variant X1, mRNA
XR-005881845.1	2,46103091648086	5,00180509476044	20,4690506182414	6,2458693477551e-06	0,000551534661402791	XR_005881845.1	uncharacterized LOC121144479 (LOC121144479), transcript variant X2, ncRNA
XR-005875988.1	2,11243982752035	6,50530958876938	20,4650836501891	6,25875845928859e-06	0,000551534661402791	XR_005875988.1	uncharacterized LOC121139129 (LOC121139129), ncRNA
XM-040729713.1	-5,18783260687579	3,28476044571443	20,3146666365852	6,76780869177812e-06	0,000595118869856293	XM_040729713.1	shiftless antiviral inhibitor of ribosomal frameshifting (Shfl), transcript variant X2, mRNA
XM-005066813.4	-2,63325514339586	4,2731572953375	20,2794151026588	6,89249606222714e-06	0,000604790811191543	XM_005066813.4	receptor interacting serine/threonine kinase 2 (Ripk2), transcript variant X1, mRNA
XM-040739778.1	-2,52364887169194	4,86639423276985	20,2469881193784	7,00968172655466e-06	0,000613764749133838	XM_040739778.1	cysteine and serine rich nuclear protein 1 (Csrnp1), transcript variant X1, mRNA
XR-005875780.1	-5,19562291127296	3,4775385647915	20,2260097259795	7,08705127230741e-06	0,00061863177597987	XR_005875780.1	uncharacterized LOC121138923 (LOC121138923), ncRNA
XM-040749308.1	-2,17579012176913	5,9684520697032	20,2237340218569	7,09533201133571e-06	0,00061863177597987	XM_040749308.1	schlafen family member 12-like (LOC101822857), transcript variant X2, mRNA
XM-040749304.1	-5,18572038617582	3,43706117816888	20,2118690923871	7,13912966665279e-06	0,000621134467593577	XM_040749304.1	schlafen family member 11 (Slfn11), transcript variant X1, mRNA
XR-005871412.1	-5,18409752241148	3,32112182228143	20,2018488860222	7,17664477162058e-06	0,000623081144064349	XR_005871412.1	uncharacterized LOC121134331 (LOC121134331), ncRNA
XM-021224701.2	-5,18123714597902	3,56697878620396	20,1748199195328	7,27805447230693e-06	0,000630555317260731	XM_021224701.2	lymphocyte activating 3 (Lag3), mRNA
XM-005079714.4	2,82412968175284	6,06640088839363	20,1145312691885	7,50951069547309e-06	0,000649241373215975	XM_005079714.4	myosin light chain 6 (Myl6), transcript variant X3, mRNA
XM-040754108.1	2,94547960408867	4,26121309176087	20,1058252043765	7,54376291724782e-06	0,000650835378057651	XM_040754108.1	60S ribosomal protein L39-like (LOC121142935), mRNA
XM-013126291.3	-2,55720208116246	5,37553612980131	20,0787797746373	7,65045219480584e-06	0,000658659119608462	XM_013126291.3	membrane palmitoylated protein 1 (Mpp1), transcript variant X1, mRNA
XM-040740699.1	-2,83118249037099	5,9942357819955	20,0617926874512	7,71834773060371e-06	0,000663117252938485	XM_040740699.1	granzyme B (LOC101844297), mRNA
XR-005878206.1	-3,00391413096223	3,93249977923672	20,044700183522	7,78768963250653e-06	0,000667680815513628	XR_005878206.1	uncharacterized LOC106020934 (LOC106020934), transcript variant X1, ncRNA
XM-040757437.1	-2,19670862630155	6,46635247333699	20,0401610360308	7,80609880772058e-06	0,000667867742690489	XM_040757437.1	40S ribosomal protein S11-like (LOC101822867), partial mRNA
XM-013116256.3	2,38254696731154	5,01410945663313	20,0011811344369	7,96599772987228e-06	0,000680134241861896	XM_013116256.3	60S ribosomal protein L15 (LOC101838491), mRNA
XM-040728789.1	-3,54832725983108	4,34119357127418	19,9764624464086	8,06909637149486e-06	0,000687510399536497	XM_040728789.1	poly(ADP-ribose) polymerase family member 12 (Parp12), transcript variant X2, mRNA
XM-005078569.4	-5,18440063974106	4,20236134142113	19,8832335610377	8,46983267610676e-06	0,000720163272974838	XM_005078569.4	shiftless antiviral inhibitor of ribosomal frameshifting (Shfl), transcript variant X1, mRNA
XM-013119795.3	-5,17377944008487	3,84645761235882	19,8550920469673	8,5949706951139e-06	0,000729296554672211	XM_013119795.3	2'-5'-oligoadenylate synthase 1A (LOC101832301), mRNA
XM-040753779.1	5,2956067451933	3,21099765212004	19,6160722225486	9,73413650335463e-06	0,000824257036054636	XM_040753779.1	trafficking regulator and scaffold protein tamalin (Tamalin), transcript variant X2, mRNA
XM-021232989.2	-3,59232184623141	5,61348467424945	19,6089195021004	9,76967290176426e-06	0,000825567451594054	XM_021232989.2	TLR adaptor interacting with endolysosomal SLC15A4 (Tasl), transcript variant X1, mRNA
XM-040739314.1	3,87855186166949	3,69440904280323	19,5406532253579	1,01237309381307e-05	0,000853733400198548	XM_040739314.1	src kinase associated phosphoprotein 2 (Skap2), transcript variant X1, mRNA
XM-021228213.2	2,35309305620637	4,72865662101709	19,4852994075434	1,04198317619726e-05	0,000875220832952412	XM_021228213.2	NME/NM23 family member 8 (Nme8), transcript variant X2, mRNA
XM-021225285.2	-2,73563795059305	4,04621663585042	19,484974898315	1,04210679208486e-05	0,000875220832952412	XM_021225285.2	receptor interacting serine/threonine kinase 2 (Ripk2), transcript variant X2, mRNA
XM-005080831.4	2,21373858876207	6,73788453127716	19,4654011830745	1,05278555490289e-05	0,000882388674967791	XM_005080831.4	akirin 2 (Akirin2), mRNA
XM-040745140.1	-5,07789400308953	3,1496779523322	19,4091588741221	1,08417051391403e-05	0,000899533652401295	XM_040745140.1	ral guanine nucleotide dissociation stimulator (Ralgds), transcript variant X2, mRNA
XM-040745141.1	-5,07789400308953	3,1496779523322	19,4091588741221	1,08417051391403e-05	0,000899533652401295	XM_040745141.1	ral guanine nucleotide dissociation stimulator (Ralgds), transcript variant X3, mRNA
XM-040745142.1	-5,07789400308953	3,1496779523322	19,4091588741221	1,08417051391403e-05	0,000899533652401295	XM_040745142.1	ral guanine nucleotide dissociation stimulator (Ralgds), transcript variant X4, mRNA
XM-040745143.1	-5,07789400308953	3,1496779523322	19,4091588741221	1,08417051391403e-05	0,000899533652401295	XM_040745143.1	ral guanine nucleotide dissociation stimulator (Ralgds), transcript variant X5, mRNA
XM-040745144.1	-5,07789400308953	3,1496779523322	19,4091588741221	1,08417051391403e-05	0,000899533652401295	XM_040745144.1	ral guanine nucleotide dissociation stimulator (Ralgds), transcript variant X6, mRNA
XM-040749566.1	-2,16142583502527	5,55579802360507	19,4044555033272	1,08674468850673e-05	0,000899855214610008	XM_040749566.1	calcium binding and coiled-coil domain 2 (Calcoco2), transcript variant X1, mRNA
XM-021225684.2	-3,91532895959388	3,50916022659855	19,3982989760416	1,0903058192244e-05	0,00090099107185827	XM_021225684.2	XIAP associated factor 1 (Xaf1), transcript variant X1, mRNA
XM-040737959.1	2,521442168384	5,37484959293426	19,385415370278	1,09757788810236e-05	0,000905182822225979	XM_040737959.1	cell division cycle 34, ubiqiutin conjugating enzyme (Cdc34), transcript variant X1, mRNA
XM-021227420.2	-5,07896301286471	3,04400134770274	19,3777579685022	1,10206743555962e-05	0,000907067623511704	XM_021227420.2	tumor necrosis factor receptor superfamily member 26 (LOC106020873), mRNA
XM-005070172.4	-5,07893363875516	3,04347552487433	19,3653419045753	1,1091875876257e-05	0,000910084618534011	XM_005070172.4	secreted and transmembrane protein 1b (LOC101836701), mRNA
XM-005085021.4	3,4100437116209	4,12529100191598	19,3635575945025	1,11015595097338e-05	0,000910084618534011	XM_005085021.4	WAP four-disulfide core domain 2 (Wfdc2), transcript variant X1, mRNA
XM-040755002.1	2,27504901036316	5,53846475320784	19,3187436890237	1,13637417414109e-05	0,000929725773129784	XM_040755002.1	plexin C1 (Plxnc1), mRNA
XM-040728788.1	-3,54903587072029	5,28185286572188	19,2948362519728	1,15061904634734e-05	0,000939512412982777	XM_040728788.1	poly(ADP-ribose) polymerase family member 12 (Parp12), transcript variant X1, mRNA
XM-021234578.2	3,07512891459189	4,04568560465494	19,2719591268236	1,16447543265953e-05	0,000948943712479954	XM_021234578.2	complement C3b/C4b receptor 1 like (Cr1l), transcript variant X3, mRNA
XR-005870967.1	3,33319317178086	3,67505552719489	19,253158279015	1,17594048413325e-05	0,000956392860544187	XR_005870967.1	uncharacterized LOC121133955 (LOC121133955), transcript variant X3, ncRNA
XM-040749002.1	-5,07896975386737	3,01185331690021	19,2135211269554	1,20051012348524e-05	0,00097444956827984	XM_040749002.1	C-type lectin domain family 10 member A (LOC101839449), transcript variant X1, mRNA
XM-040730106.1	3,84901522663062	3,62365880431002	19,1942911211998	1,2125773009845e-05	0,000982306961956994	XM_040730106.1	60S ribosomal protein L17-like (LOC101842397), mRNA
XR-005871604.1	-5,08168900610647	3,19616717332544	19,1541634366866	1,23822386934807e-05	0,00100111251267743	XR_005871604.1	uncharacterized LOC110341714 (LOC110341714), ncRNA
XM-005067820.4	-3,91322010683799	3,62747060876478	19,1418511155928	1,24617027551112e-05	0,00100556167349233	XM_005067820.4	XIAP associated factor 1 (Xaf1), transcript variant X2, mRNA
XM-040745139.1	-5,07636179882538	3,19203466397315	19,1317063989982	1,25279526642297e-05	0,00100892922894529	XM_040745139.1	ral guanine nucleotide dissociation stimulator (Ralgds), transcript variant X1, mRNA
XM-040738716.1	2,15149251652068	9,05351852758027	19,1230673853922	1,25837995860183e-05	0,00101144746945978	XM_040738716.1	ZFP36 ring finger protein like 2 (Zfp36l2), mRNA
XM-040749003.1	-5,07896975386737	2,98668261402191	19,1176337429748	1,26206358307227e-05	0,00101243085056868	XM_040749003.1	C-type lectin domain family 10 member A (LOC101839449), transcript variant X2, mRNA
XM-040750350.1	5,25139075173287	3,22490103371169	19,068756922044	1,29459974263663e-05	0,0010365109573682	XM_040750350.1	60S ribosomal protein L39-like (LOC121141823), mRNA
XM-013124180.3	2,86001037195118	4,05674043228338	18,813029191246	1,47928539691639e-05	0,0011805385276763	XM_013124180.3	chromosome unknown C19orf84 homolog (CUNH19orf84), mRNA
XM-005082655.4	-3,49928094221176	4,74139101065357	18,8117189559385	1,48022715301672e-05	0,0011805385276763	XM_005082655.4	transglutaminase 2 (Tgm2), mRNA
XM-005067265.4	5,29850468915696	4,75546675311886	18,7884900888057	1,49831556754676e-05	0,00119265339557547	XM_005067265.4	trafficking regulator and scaffold protein tamalin (Tamalin), transcript variant X1, mRNA
XM-013117715.3	-2,08591723441499	7,66662793988751	18,7652456206078	1,51662816296764e-05	0,00120489959055226	XM_013117715.3	G protein subunit gamma transducin 2 (Gngt2), transcript variant X1, mRNA
NM-001281581.1	-2,73328659741432	4,44585646035659	18,6913996775219	1,57621064807481e-05	0,00124982267437809	NM_001281581.1	angiotensin-converting enzyme-like (LOC101824864), mRNA
XM-005072138.4	-2,80934318862166	4,22337538221179	18,6532661267062	1,60781941506326e-05	0,00127243446900189	XM_005072138.4	cytochrome c oxidase assembly factor 7 (LOC101834274), mRNA
XM-005083518.4	-5,0843667595336	4,04951842879889	18,6231319909547	1,63332912874662e-05	0,00129014191238598	XM_005083518.4	leucine rich melanocyte differentiation associated (Lrmda), transcript variant X5, mRNA
XM-021228825.2	2,05442272814821	8,02945648175915	18,5690355632981	1,68008677922105e-05	0,00132453278209356	XM_021228825.2	ADP ribosylation factor 6 (Arf6), mRNA
XM-005066092.4	-2,49550598847193	4,78023648310195	18,4061750058578	1,82920695494678e-05	0,00143659072169704	XM_005066092.4	Ras association domain family member 4 (Rassf4), transcript variant X2, mRNA
XM-021224788.2	-2,49550598847193	4,78023648310195	18,4061750058578	1,82920695494678e-05	0,00143659072169704	XM_021224788.2	Ras association domain family member 4 (Rassf4), transcript variant X3, mRNA
XM-005068609.4	-2,54385469964135	5,83908615035768	18,3876935263029	1,84697233546152e-05	0,00144778004802377	XM_005068609.4	interleukin 1 alpha (Il1a), mRNA
XM-005066748.4	-2,23520356878197	5,51335867778668	18,3260919360166	1,90734253028508e-05	0,00149225983172665	XM_005066748.4	valosin containing protein interacting protein 1 (Vcpip1), mRNA
NM-001281622.1	-3,47549484287154	5,11695234686454	18,2901118998775	1,94353143311313e-05	0,00151768783808168	NM_001281622.1	signal transducer and activator of transcription 2 (Stat2), mRNA
XM-040729697.1	2,24581370618568	4,69402455244626	18,2824612852986	1,95131499752874e-05	0,00152088003964584	XM_040729697.1	DIX domain containing 1 (Dixdc1), mRNA
XM-040746346.1	2,15804955987228	4,87673077483153	18,2446029019502	1,99038336495346e-05	0,00154839785667164	XM_040746346.1	glycerophosphocholine phosphodiesterase 1 (Gpcpd1), transcript variant X4, mRNA
XM-013115719.3	-2,35651728855856	4,88778223773399	18,2356389180865	1,99972724325954e-05	0,00155273160833698	XM_013115719.3	interferon regulatory factor 8 (Irf8), transcript variant X1, mRNA
XM-040729256.1	3,25222904952928	3,67552449867647	18,1448464211109	2,09688862355222e-05	0,00162510842796694	XM_040729256.1	60S ribosomal protein L35a-like (LOC121133266), mRNA
XM-005070174.4	-2,49683030522477	4,93270621089358	18,1009294887632	2,14552149122027e-05	0,00165967379564263	XM_005070174.4	centromere protein X (Cenpx), mRNA
XM-005078319.4	-2,89922788724837	5,91172694186482	18,0662765215181	2,1846972057735e-05	0,00168680758178606	XM_005078319.4	methylenetetrahydrofolate dehydrogenase (NADP+ dependent) 2, methenyltetrahydrofolate cyclohydrolase (Mthfd2), mRNA
XM-013122801.3	-2,0359339677109	6,45453890042003	18,0291601585294	2,22750052097291e-05	0,00171663537340071	XM_013122801.3	lysosomal associated membrane protein 2 (Lamp2), transcript variant X3, mRNA
XM-005087120.4	-2,47511964511089	8,1085797671174	17,9711053321097	2,29614737827707e-05	0,00176623089828479	XM_005087120.4	glycoprotein nmb (Gpnmb), mRNA
XR-002384050.2	-4,95723408360283	3,12983649136801	17,9659260078309	2,30253047054487e-05	0,00176783650101368	XR_002384050.2	uncharacterized LOC110342059 (LOC110342059), ncRNA
XM-005087521.4	-2,39726231654303	5,45678335162354	17,9503567900401	2,32119398530335e-05	0,00177884722676329	XM_005087521.4	membrane palmitoylated protein 1 (Mpp1), transcript variant X2, mRNA
XM-005064003.4	-3,84993611898632	3,7182327261294	17,9002025065081	2,38292179193384e-05	0,00182275800192293	XM_005064003.4	cathepsin W (Ctsw), transcript variant X1, mRNA
XM-005077357.4	-3,50594256646298	6,66091161703599	17,8801152158265	2,40804287168574e-05	0,00183855636917409	XM_005077357.4	TNF superfamily member 13b (Tnfsf13b), transcript variant X1, mRNA
XM-040734087.1	5,16049966684758	3,25780266050126	17,8549645604802	2,44006195360899e-05	0,00185955314031243	XM_040734087.1	60S ribosomal protein L24-like (LOC101831633), mRNA
XM-013121916.3	-2,0959593109029	5,7862626764703	17,8456915774949	2,45183549014886e-05	0,00186507182857848	XM_013121916.3	protein tyrosine phosphatase receptor type J (Ptprj), mRNA
XM-013111015.3	-4,95681566891947	3,14623064018504	17,8214306907479	2,48326839354698e-05	0,00187595208073877	XM_013111015.3	alpha 1,4-galactosyltransferase (P blood group) (A4galt), transcript variant X2, mRNA
XR-002385965.2	-3,82728063383314	3,68050859334076	17,8211033130655	2,48366338849768e-05	0,00187595208073877	XR_002385965.2	uncharacterized LOC110343660 (LOC110343660), ncRNA
XM-021228214.2	2,2208391732197	4,73081889852311	17,8190674029108	2,48627947441583e-05	0,00187595208073877	XM_021228214.2	NME/NM23 family member 8 (Nme8), transcript variant X5, mRNA
XR-005876377.1	-3,30636390667794	3,37279362945692	17,8182824745274	2,48730050524102e-05	0,00187595208073877	XR_005876377.1	uncharacterized LOC121139411 (LOC121139411), ncRNA
XM-005068300.4	-2,05068540818512	6,93376851693643	17,8169947025663	2,488931149815e-05	0,00187595208073877	XM_005068300.4	phospholipase D family member 4 (Pld4), mRNA
XM-040736575.1	-2,93916162735713	4,44002809288951	17,8086157092934	2,49980341938613e-05	0,00188070219594145	XM_040736575.1	lysyl-tRNA synthetase 1 (Kars1), transcript variant X1, mRNA
XM-021225180.2	-4,9579983186122	3,15755833488184	17,7520877144101	2,57489402751038e-05	0,00193366083784917	XM_021225180.2	programmed cell death 1 ligand 2 (Pdcd1lg2), mRNA
XM-040754829.1	1,89057958964938	6,30415689212398	17,7367295923706	2,59571421972365e-05	0,00194574548787408	XM_040754829.1	carboxypeptidase M (Cpm), transcript variant X2, mRNA
XM-040742738.1	2,52154256101688	5,06923546255643	17,7136922613476	2,62708064551524e-05	0,0019656772691798	XM_040742738.1	Jun dimerization protein 2 (Jdp2), transcript variant X3, mRNA
XM-040747385.1	2,3187614050607	5,12753333096649	17,7059387140874	2,63785533854464e-05	0,00197015718234351	XM_040747385.1	platelet factor 4-like (LOC121140873), mRNA
XM-040735766.1	-1,93965684574507	6,95598186623168	17,6875373540824	2,66328144590004e-05	0,00198554386491167	XM_040735766.1	purine nucleoside phosphorylase (LOC101828969), mRNA
XR-005870750.1	-4,95725157921157	3,02074577838643	17,6016196663689	2,78594905830825e-05	0,00207323981187268	XR_005870750.1	uncharacterized LOC121133773 (LOC121133773), ncRNA
XM-005064102.4	-2,8592207797613	3,86869813716693	17,5665202272051	2,83753790090678e-05	0,00210781944469344	XM_005064102.4	galanin and GMAP prepropeptide (Gal), mRNA
XM-040736752.1	2,04285497698396	5,37691468148181	17,5596219983369	2,84780256460901e-05	0,0021116327737181	XM_040736752.1	uncharacterized LOC121136389 (LOC121136389), transcript variant X1, mRNA
XM-040734749.1	-3,8195421364181	3,89971837341131	17,4464060584883	3,02170577788527e-05	0,00223655140067109	XM_040734749.1	caspase-1 (LOC101833858), transcript variant X4, mRNA
XM-040739328.1	-4,96002425790335	3,57656483585275	17,41492159772	3,07200926413933e-05	0,00226970192544211	XM_040739328.1	pyrin and HIN domain-containing protein 1-like (LOC101842449), transcript variant X2, mRNA
XM-005076549.3	-3,0411234987659	3,84615770792449	17,390091067436	3,11209075248474e-05	0,00229519481607535	XM_005076549.3	BCL2 like 15 (Bcl2l15), mRNA
XM-005067039.4	-4,95510665064582	3,25207220942515	17,3750976533479	3,13667917714216e-05	0,00230542597820692	XM_005067039.4	alpha 1,4-galactosyltransferase (P blood group) (A4galt), transcript variant X1, mRNA
XM-021228602.2	-2,16660607376659	5,54536359179735	17,3748004168486	3,13716751584544e-05	0,00230542597820692	XM_021228602.2	triggering receptor expressed on myeloid cells like 4 (Treml4), mRNA
XM-040739697.1	-1,89622824983111	6,09703112444027	17,3680560369262	3,14814110795941e-05	0,00230936632826834	XM_040739697.1	5'-aminolevulinate synthase 1 (Alas1), mRNA
XM-040737966.1	-4,95935145636725	3,97773502091469	17,2398694138676	3,36683895776929e-05	0,00246540077631814	XM_040737966.1	sulfatase modifying factor 1 (Sumf1), mRNA
XM-040732436.1	2,10256897337461	5,26668589286136	17,2254624524787	3,39231164539863e-05	0,00247964122811882	XM_040732436.1	zinc finger AN1-type containing 3 (Zfand3), transcript variant X1, mRNA
XM-040750033.1	2,49666826750693	4,12507435134651	17,2207123629757	3,40090093288272e-05	0,0024815119874277	XM_040750033.1	RAB37, member RAS oncogene family (Rab37), transcript variant X4, mRNA
XM-005078795.4	-2,87621165324652	4,19899764406139	17,2003335988539	3,43727456034615e-05	0,00250361345100753	XM_005078795.4	coiled-coil domain containing 107 (Ccdc107), transcript variant X1, mRNA
XM-040751911.1	3,97076613222835	7,65495796782334	17,1581968555264	3,51401875434658e-05	0,00255477422054603	XM_040751911.1	60S ribosomal protein L7a-like (LOC106021680), mRNA
XM-005073104.4	-2,3469929660238	5,60201125486428	17,1549894916806	3,51993046205526e-05	0,00255477422054603	XM_005073104.4	interferon regulatory factor 8 (Irf8), transcript variant X2, mRNA
XM-040737762.1	-2,40675221121916	4,63536904076014	17,1254794127358	3,57493499950136e-05	0,00258557645051809	XM_040737762.1	Ras association domain family member 4 (Rassf4), transcript variant X1, mRNA
XR-005873849.1	-2,40675221121916	4,63536904076014	17,1254794127358	3,57493499950136e-05	0,00258557645051809	XR_005873849.1	Ras association domain family member 4 (Rassf4), transcript variant X4, misc_RNA
XM-040742737.1	2,43120231261656	4,39915965753634	17,1092463915444	3,60548130562044e-05	0,00260104067834779	XM_040742737.1	Jun dimerization protein 2 (Jdp2), transcript variant X2, mRNA
XR-005876283.1	-3,02539548992195	3,86218329807218	17,1074079001738	3,60895737209094e-05	0,00260104067834779	XR_005876283.1	uncharacterized LOC110341388 (LOC110341388), transcript variant X2, ncRNA
XM-013117989.3	-1,87001371940746	5,82445395776348	17,0838799169618	3,65374081691586e-05	0,00262871321396046	XM_013117989.3	nudix hydrolase 9 (Nudt9), transcript variant X2, mRNA
XM-040751760.1	5,09062886547689	3,24525398207424	17,0272463192788	3,76388527585638e-05	0,00270323160134934	XM_040751760.1	60S ribosomal protein L36-like (LOC106022109), mRNA
XM-040742736.1	2,46486079335393	4,93160531081121	16,944420988557	3,93075102556761e-05	0,00281815674137951	XM_040742736.1	Jun dimerization protein 2 (Jdp2), transcript variant X1, mRNA
XM-013123728.3	-3,0412855710074	4,11288226981361	16,903485930357	4,01604886094223e-05	0,00287211341401257	XM_013123728.3	HSPA (Hsp70) binding protein 1 (Hspbp1), mRNA
XM-040738052.1	-2,95580635534327	3,51558444524099	16,9016996529179	4,01996774590246e-05	0,00287211341401257	XM_040738052.1	Epstein-Barr virus induced 3 (Ebi3), transcript variant X1, mRNA
XM-040731871.1	2,39009890587159	5,53378409222057	16,8898760999318	4,04481856673599e-05	0,00288485993894084	XM_040731871.1	protein phosphatase 2 catalytic subunit beta (Ppp2cb), mRNA
XM-013116518.3	2,05641697254488	9,4912645270169	16,8522922862375	4,1253479058548e-05	0,00293463324342351	XM_013116518.3	Jun proto-oncogene, AP-1 transcription factor subunit (Jun), mRNA
XM-013116501.3	5,07854018185879	3,37877005668306	16,8507605604514	4,12886702777978e-05	0,00293463324342351	XM_013116501.3	MARVEL domain containing 1 (Marveld1), transcript variant X2, mRNA
XM-005080918.4	5,07579103573162	3,50417766154352	16,8180669112813	4,20012911028386e-05	0,00297566314650314	XM_005080918.4	caveolae associated protein 2 (Cavin2), mRNA
XM-005087722.4	-3,37737171448314	5,31688054023715	16,8176258873991	4,20105530123764e-05	0,00297566314650314	XM_005087722.4	transmembrane protein 86A (Tmem86a), mRNA
NM-001281413.1	3,64439630216493	3,2391278622145	16,7965457850182	4,24798122827798e-05	0,00300373146885436	NM_001281413.1	transmembrane 4 L six family member 1 (Tm4sf1), mRNA
XM-005067147.4	1,99717762801476	5,85537916443083	16,7785170464001	4,28814351110042e-05	0,0030269291580157	XM_005067147.4	solute carrier family 38 member 2 (Slc38a2), transcript variant X1, mRNA
XM-040736581.1	-2,71675112882433	4,29750942701875	16,7695044209192	4,30863239771014e-05	0,00303618405929735	XM_040736581.1	lysyl-tRNA synthetase 1 (Kars1), transcript variant X2, mRNA
XM-021236006.2	2,07572948599069	4,95806922523639	16,7249341225042	4,41058546994076e-05	0,00310271493751234	XM_021236006.2	supervillin (Svil), transcript variant X4, mRNA
XR-005873481.1	1,97350508066639	5,43183670489598	16,7168998478588	4,42907701692707e-05	0,00311040625388395	XR_005873481.1	uncharacterized LOC121136389 (LOC121136389), transcript variant X2, misc_RNA
XM-040729263.1	-3,01124689648759	4,03428504937824	16,6426262023444	4,60528444062007e-05	0,00322864174761223	XM_040729263.1	24-hydroxycholesterol 7-alpha-hydroxylase (LOC101823549), mRNA
XM-013123959.3	-1,95284746039679	5,7172942369061	16,5980301229503	4,71436407410915e-05	0,00329949361805806	XM_013123959.3	signal transducer and activator of transcription 1 (Stat1), transcript variant X1, mRNA
XM-040749307.1	-1,97328012529325	5,65756340192394	16,5614650438596	4,8057368712812e-05	0,00335773326763727	XM_040749307.1	schlafen family member 12-like (LOC101822857), transcript variant X1, mRNA
XM-040728556.1	2,27819567005245	5,12641356599686	16,5451129545582	4,84699463442486e-05	0,00337724101437349	XM_040728556.1	GATA zinc finger domain containing 1 (Gatad1), mRNA
XM-013116466.3	5,05747851996648	3,88406584525495	16,5439248623125	4,85007032171344e-05	0,00337724101437349	XM_013116466.3	MARVEL domain containing 1 (Marveld1), transcript variant X1, mRNA
XM-005069857.4	-3,71681889233932	3,39180901310561	16,4665191044479	5,05132581295136e-05	0,00351143937804709	XM_005069857.4	baculoviral IAP repeat containing 5 (Birc5), mRNA
NM-001281572.1	2,06668910421675	5,9440478405624	16,4628490639764	5,06096556132284e-05	0,00351220768541515	NM_001281572.1	G protein-coupled receptor kinase 2 (Grk2), mRNA
XM-040731758.1	1,94466865946143	6,10307269759617	16,4561443734299	5,07881796174039e-05	0,00351866322524415	XM_040731758.1	RAB11 family interacting protein 1 (Rab11fip1), transcript variant X1, mRNA
XM-005085225.4	3,66200959894531	3,46951933772133	16,4127199093915	5,1961762340793e-05	0,00359392000942967	XM_005085225.4	semaphorin 3G (Sema3g), mRNA
XM-040749417.1	-1,98427957908314	6,05547170958474	16,3664723798576	5,32376586370033e-05	0,0036759888689406	XM_040749417.1	vacuole membrane protein 1 (Vmp1), mRNA
XM-040758189.1	2,27165517124076	4,58806980981573	16,3533438496535	5,36080565524552e-05	0,00369536407253466	XM_040758189.1	hdc homolog, cell cycle regulator (Heca), transcript variant X4, mRNA
XM-040739422.1	2,18997995982706	4,82567030966571	16,3496908853675	5,37110376273807e-05	0,00369627145732374	XM_040739422.1	potassium channel modulatory factor 1 (Kcmf1), transcript variant X2, mRNA
XM-005082648.4	-1,92102197592497	8,32457580180407	16,3320599317802	5,42089243496338e-05	0,00372430695118611	XM_005082648.4	MAF bZIP transcription factor B (Mafb), mRNA
XM-021229944.2	1,99758577366799	4,80979318529437	16,3250771476354	5,44101339366865e-05	0,00373190040316077	XM_021229944.2	acid phosphatase 3 (Acp3), transcript variant X3, mRNA
XR-005879295.1	-4,82442053709549	3,09137304530078	16,2808687529429	5,56894128829986e-05	0,00381328853306829	XR_005879295.1	uncharacterized LOC121142309 (LOC121142309), ncRNA
XM-040730007.1	-4,82458272070073	3,12825460966948	16,275009267838	5,58611513031242e-05	0,00381869428501241	XM_040730007.1	NLR family member X1 (Nlrx1), transcript variant X4, mRNA
XM-040757742.1	-2,23434516227558	4,76649422866219	16,2145030322745	5,76654359391673e-05	0,00393549864876377	XM_040757742.1	T-cell ecto-ADP-ribosyltransferase 2-like (LOC121144298), mRNA
XM-005085743.4	-2,24629573405551	5,83243535221068	16,1924967003243	5,83342532922593e-05	0,00397455219492773	XM_005085743.4	exocyst complex component 5 (Exoc5), mRNA
XM-040731760.1	1,99607445431292	5,88201108058144	16,1436687625673	5,98509650954793e-05	0,00407115168028803	XM_040731760.1	RAB11 family interacting protein 1 (Rab11fip1), transcript variant X3, mRNA
XM-040732113.1	-4,823086204107	3,17286352546468	16,128859645557	6,03221090807548e-05	0,00409642863861436	XM_040732113.1	H-2 class I histocompatibility antigen, Q10 alpha chain-like (LOC106023121), transcript variant X7, mRNA
XM-005081017.4	-3,4046449774403	6,71774073152682	16,0967509076481	6,13463342987757e-05	0,00415911976177515	XM_005081017.4	complement C1q A chain (C1qa), mRNA
XM-005071144.4	-2,06792945021444	5,60154403657611	16,0687743724404	6,22548438916646e-05	0,0042136409080726	XM_005071144.4	SEC61 translocon subunit alpha 1 (Sec61a1), mRNA
XM-040749305.1	-4,8219310313792	3,17547691980147	16,0658131131358	6,23552915465754e-05	0,0042136409080726	XM_040749305.1	schlafen family member 11 (Slfn11), transcript variant X2, mRNA
XM-021234647.2	2,28436180119215	4,18732132314742	16,0486871048401	6,29159490714677e-05	0,0042445574625215	XM_021234647.2	high mobility group nucleosome binding domain 5 (Hmgn5), mRNA
XM-013125836.3	-1,948092224196	5,55779809375708	15,9969401481827	6,46539957280643e-05	0,00435467411816208	XM_013125836.3	complement C4A (Rodgers blood group) (C4a), transcript variant X1, mRNA
XM-005065419.4	1,82190109339564	7,041049426837	15,9827398394337	6,5136462350355e-05	0,00438000136454928	XM_005065419.4	thioredoxin related transmembrane protein 3 (Tmx3), mRNA
XM-005085465.4	-4,84672847868501	4,71379392463096	15,9144200069339	6,75220733404048e-05	0,00453301123030616	XM_005085465.4	prostate stem cell antigen (Psca), mRNA
XM-005086844.4	-1,94839155380876	5,61075953636794	15,9045219835122	6,78729586381937e-05	0,00454914636292766	XM_005086844.4	complement C4A (Rodgers blood group) (C4a), transcript variant X2, mRNA
XM-021225070.2	-2,90645831520961	3,59469216514293	15,8897245064253	6,84054713568441e-05	0,00457738270365562	XM_021225070.2	homeostatic iron regulator (Hfe), transcript variant X2, mRNA
XM-021233138.2	2,21630120565863	4,91848533932479	15,8831543434676	6,86400114384994e-05	0,00458562076416975	XM_021233138.2	trafficking protein particle complex subunit 14 (Trappc14), mRNA
XM-021230927.2	2,40766442837264	4,02854765770939	15,8786183889561	6,88063858302924e-05	0,00458928556900166	XM_021230927.2	CD101 molecule (Cd101), transcript variant X2, mRNA
XM-040757195.1	-1,93310180186439	7,05747057084734	15,8622212947016	6,9400255478392e-05	0,00462140568560237	XM_040757195.1	perilipin 2 (Plin2), transcript variant X4, mRNA
XM-040736404.1	-4,82441973362204	2,95401485326112	15,8565953045399	6,96104359756457e-05	0,00462591050840088	XM_040736404.1	apolipoprotein L6 (LOC101832069), transcript variant X1, mRNA
XM-040747701.1	-3,09583214300227	3,13046816665492	15,8513513062038	6,98014275277328e-05	0,00462591050840088	XM_040747701.1	cytochrome b ascorbate-dependent protein 3 (LOC101841130), transcript variant X6, mRNA
XM-005073915.4	4,98657363419839	3,25064412716247	15,8512691373309	6,98051278331336e-05	0,00462591050840088	XM_005073915.4	cysteine and tyrosine rich 1 (Cyyr1), transcript variant X1, mRNA
XM-040729581.1	-4,81783951251831	3,27169617560565	15,8243075527995	7,0802626240139e-05	0,00467993936749048	XM_040729581.1	microtubule interacting and trafficking domain containing 1 (Mitd1), transcript variant X5, mRNA
XM-040740881.1	-4,82546949810797	3,26114060732659	15,8204086698007	7,09473651026421e-05	0,00467993936749048	XM_040740881.1	interferon-induced very large GTPase 1-like (LOC121138058), mRNA
XM-005066463.4	-2,90601583175077	3,62500954136477	15,8199724612624	7,0961586404735e-05	0,00467993936749048	XM_005066463.4	homeostatic iron regulator (Hfe), transcript variant X1, mRNA
XM-040729582.1	-4,81750571018716	3,28838042054657	15,805073380838	7,15229893867519e-05	0,0047094169315728	XM_040729582.1	microtubule interacting and trafficking domain containing 1 (Mitd1), transcript variant X6, mRNA
XM-040728145.1	-4,82124683941277	3,37313423025516	15,7993616634493	7,17362355902961e-05	0,00471423604927182	XM_040728145.1	methylenetetrahydrofolate dehydrogenase (NADP+ dependent) 1 like (Mthfd1l), mRNA
XM-040754828.1	1,88900402940475	7,55196130258345	15,7969586607861	7,18252861976874e-05	0,00471423604927182	XM_040754828.1	carboxypeptidase M (Cpm), transcript variant X1, mRNA
XM-005075968.4	-3,26808141882775	4,23234196176879	15,7898223580821	7,20955772320083e-05	0,00472444154431344	XM_005075968.4	C-C motif chemokine receptor 7 (Ccr7), mRNA
XM-005085198.4	-3,64941802296967	3,24113914928281	15,7761146792809	7,26197394112363e-05	0,0047512243815431	XM_005085198.4	cAMP responsive element modulator (Crem), transcript variant X33, mRNA
XM-040746825.1	4,9358585313372	3,13413597007714	15,760037604708	7,32369028051339e-05	0,00478399723990425	XM_040746825.1	SEC14-like protein 3 (LOC106021050), mRNA
XM-005072116.4	2,15971671628481	5,31544610330751	15,7325378227078	7,43026819908123e-05	0,00484592436128035	XM_005072116.4	ring finger protein 11 (Rnf11), mRNA
XM-021229074.2	2,01968215652889	10,0301055323013	15,6964610694325	7,57274507564505e-05	0,00493103129901931	XM_021229074.2	myristoylated alanine rich protein kinase C substrate (Marcks), mRNA
XM-005068353.3	2,13728828712006	6,44126679851252	15,6881285624534	7,6060414128524e-05	0,00494488818741098	XM_005068353.3	glutaredoxin 5 (Glrx5), mRNA
XM-040743724.1	-2,27348751902234	5,62571115130343	15,6845896673528	7,62022722765676e-05	0,00494629670504351	XM_040743724.1	C-type lectin domain family 12 member A (Clec12a), transcript variant X1, mRNA
XM-040746452.1	2,78681288922682	3,66391782036372	15,6675168502459	7,68929574498678e-05	0,0049832690991093	XM_040746452.1	40S ribosomal protein S2-like (LOC121140552), mRNA
XM-021231911.2	-3,17037962163826	3,37367866941461	15,6547088833942	7,74133002736816e-05	0,00500711295432573	XM_021231911.2	SLAM family member 7 (Slamf7), transcript variant X1, mRNA
XM-005073463.4	-4,81635080408823	5,36663044292872	15,6524347998752	7,75042148058583e-05	0,00500711295432573	XM_005073463.4	regulator of G protein signaling 1 (Rgs1), mRNA
XM-013116691.3	-2,11802481208345	5,01339363862827	15,6441892612834	7,78407376472101e-05	0,00502097159309661	XM_013116691.3	opioid growth factor receptor (Ogfr), transcript variant X2, mRNA
XM-021225981.2	1,99578945287138	5,33029223434978	15,637098121458	7,81319604914018e-05	0,00503186943678037	XM_021225981.2	ATPase plasma membrane Ca2+ transporting 1 (Atp2b1), transcript variant X3, mRNA
XM-005073579.4	-1,81727579456414	6,7087171581642	15,6189118080764	7,88864836228308e-05	0,00507252415707868	XM_005073579.4	xanthine dehydrogenase (Xdh), mRNA
XM-040758014.1	3,61841393356354	3,91027820490566	15,6147420797869	7,90572892136708e-05	0,0050755766349613	XM_040758014.1	SFT2 domain containing 3 (Sft2d3), mRNA
XR-005871414.1	-3,65108327766026	3,31818472321405	15,6072289689407	7,93741104648656e-05	0,00508797938934675	XR_005871414.1	uncharacterized LOC121134333 (LOC121134333), ncRNA
XM-021227419.2	2,17472169809409	4,61110146024933	15,5949204271065	7,98869404319203e-05	0,0051128884286078	XM_021227419.2	Kruppel like factor 7 (Klf7), mRNA
XM-005082769.4	-2,196533067158	5,70648571711236	15,5729002870112	8,08188914813926e-05	0,00516450285890334	XM_005082769.4	NADH:ubiquinone oxidoreductase subunit S4 (Ndufs4), transcript variant X1, mRNA
XM-013124728.3	-1,86808024453014	5,29017724744218	15,5540725699766	8,16270894110234e-05	0,00520806141167728	XM_013124728.3	solute carrier family 2 member 6 (Slc2a6), transcript variant X2, mRNA
XM-040750739.1	2,57879841851698	5,01555675838762	15,5322760499441	8,25697415149644e-05	0,00526005042192775	XM_040750739.1	resistin-like alpha (LOC101834902), mRNA
XM-021235559.2	-1,88468808968152	5,67052898320962	15,4715364912295	8,52548187492836e-05	0,00541569775750331	XM_021235559.2	signal transducer and activator of transcription 1 (Stat1), transcript variant X2, mRNA
XM-040740719.1	-1,8581823425019	6,08319230958166	15,4710602180409	8,52762167244708e-05	0,00541569775750331	XM_040740719.1	proteasome activator subunit 2 (Psme2), transcript variant X1, mRNA
XM-013122045.3	2,24921163084394	4,07935226560965	15,4366508144144	8,68365522847425e-05	0,00550629373832667	XM_013122045.3	glycoprotein alpha-galactosyltransferase 1 (inactive) (Ggta1), transcript variant X13, mRNA
XM-040731184.1	-1,93288745132731	6,56455954080473	15,4144488688947	8,78557087066318e-05	0,00556234766216003	XM_040731184.1	hydrogen voltage gated channel 1 (Hvcn1), transcript variant X2, mRNA
XM-013118993.3	-2,48999821510523	4,1064423339557	15,3992494885056	8,85623210413407e-05	0,00559847188604346	XM_013118993.3	G protein-coupled receptor 171 (Gpr171), mRNA
XM-005085397.4	-1,88256963336061	5,68877526076919	15,3897801406722	8,90054364500749e-05	0,00561785387458578	XM_005085397.4	solute carrier family 2 member 6 (Slc2a6), transcript variant X1, mRNA
XM-040732437.1	1,98087100078896	5,1996899948508	15,3498896521872	9,08967399629206e-05	0,00572844339922523	XM_040732437.1	zinc finger AN1-type containing 3 (Zfand3), transcript variant X2, mRNA
XM-040750858.1	1,90907973709911	5,58605933339291	15,333363684586	9,16920806369956e-05	0,00576973118418085	XM_040750858.1	solute carrier family 49 member 4 (Slc49a4), mRNA
XM-040735765.1	3,62426163989254	4,29337919506412	15,3104974985109	9,2804122555e-05	0,00583079092443651	XM_040735765.1	N-alpha-acetyltransferase 30, NatC catalytic subunit (Naa30), mRNA
XM-040736063.1	1,77974141101894	6,5321705414686	15,2946312788008	9,35866896136405e-05	0,00587099548425327	XM_040736063.1	napsin A aspartic peptidase (Napsa), transcript variant X3, mRNA
XM-040746514.1	2,30268083087653	4,45989583647905	15,2733821433477	9,46411280995472e-05	0,00592810706952917	XM_040746514.1	ASXL transcriptional regulator 1 (Asxl1), transcript variant X3, mRNA
XM-021223030.2	2,10499161232781	4,98725678455846	15,226913681873	9,69888867312039e-05	0,00606593260736966	XM_021223030.2	inhibitor of DNA binding 1, HLH protein (Id1), transcript variant X1, mRNA
XM-013120799.3	2,19395097198629	4,57375333271167	15,1875183194087	9,90251645188397e-05	0,00617954110163682	XM_013120799.3	Sin3A associated protein 25 (Sap25), transcript variant X3, mRNA
XM-005071866.4	2,28866192241016	4,94206330583337	15,1859173173483	9,91057061959105e-05	0,00617954110163682	XM_005071866.4	ring finger protein 130 (Rnf130), transcript variant X3, mRNA
XM-021227075.2	-3,63807782063774	3,7885808961218	15,1578469567395	0,00010058719864979	0,00626242811805571	XM_021227075.2	sphingosine kinase 1 (Sphk1), transcript variant X1, mRNA
XM-005076368.4	-1,75480427411576	5,95505419479459	15,1334993224347	0,00010188430125486	0,00633360218963933	XM_005076368.4	nudix hydrolase 9 (Nudt9), transcript variant X1, mRNA
XM-000000004.1	1,86629176861302	6,335420351407	15,0570131584469	0,000106080548965512	0,00658451407477788	XM_000000004.1	Igk description:immunoglobulin kappa
XM-005069883.4	2,31820288503912	4,54779633769733	15,0001751346732	0,00010931034842017	0,00677477224176994	XM_005069883.4	phosphoribosyl pyrophosphate synthetase associated protein 1 (Prpsap1), transcript variant X1, mRNA
NM-001281946.1	-2,94777296311631	5,01770190056724	14,9949550096574	0,000109611944611327	0,00678324865652625	NM_001281946.1	eukaryotic translation initiation factor 2 alpha kinase 2 (Eif2ak2), transcript variant 2, mRNA
XM-013121200.3	-3,55113373232993	3,03752074334641	14,9723480588256	0,000110933120241965	0,0068547007467231	XM_013121200.3	complement C1q B chain (C1qb), transcript variant X2, mRNA
XM-005070264.4	-1,88889194714721	5,84294246542493	14,940532255573	0,000112806605148272	0,00696001532483781	XM_005070264.4	receptor activity modifying protein 2 (Ramp2), mRNA
XM-013126143.3	2,7804339741327	4,03230636960538	14,916193896435	0,000114268944377286	0,00703865155313446	XM_013126143.3	kinesin family member 2A (Kif2a), transcript variant X3, mRNA
XR-005871584.1	3,53451256116748	3,42843910387689	14,9136388387279	0,000114423198528587	0,00703865155313446	XR_005871584.1	uncharacterized LOC121134491 (LOC121134491), ncRNA
XM-005065566.4	2,77924245908288	4,0553030854227	14,8632716136348	0,000117507151951374	0,00721756988694762	XM_005065566.4	kinesin family member 2A (Kif2a), transcript variant X7, mRNA
XM-040747473.1	-3,63243974000502	4,19368255390331	14,8465042767758	0,000118550736519703	0,00727081737704224	XM_040747473.1	RasGEF domain family member 1B (Rasgef1b), transcript variant X4, mRNA
XR-005875201.1	1,94830081154262	9,88408483144046	14,8138540146485	0,000120610698882749	0,00738614894512166	XR_005875201.1	28S ribosomal RNA (LOC121137942), rRNA
XM-005072165.4	-3,65680713760352	4,83230180318981	14,8007554673503	0,000121448045299362	0,00742637653522237	XM_005072165.4	mitochondrial ribosomal protein L37 (Mrpl37), mRNA
XM-040736972.1	1,74559685918347	7,17963264681034	14,7708516110573	0,000123385388909855	0,00753364823413541	XM_040736972.1	prokineticin 2 (Prok2), transcript variant X2, mRNA
XM-021232268.2	-3,11095938108442	3,41480772999614	14,7659444724606	0,000123705653330906	0,00754201296522483	XM_021232268.2	coiled-coil domain containing 107 (Ccdc107), transcript variant X2, mRNA
XM-040735623.1	3,56708462580001	4,3263017477439	14,7599922672639	0,000124091550210819	0,00755434847015657	XM_040735623.1	endoglin (Eng), mRNA
XM-040731403.1	-2,75197031471352	4,87970748245992	14,7420522002948	0,000125273261193386	0,00761502292155302	XM_040731403.1	glucuronidase beta (Gusb), transcript variant X1, mRNA
XM-021230112.2	-2,61755321695558	4,98068430280692	14,7343090404733	0,000125786798121489	0,00763496180397294	XM_021230112.2	distal membrane arm assembly component 1 (Dmac1), mRNA
XM-021227725.2	1,73817655557558	7,14993893343492	14,6932821732897	0,000128547146010961	0,00779101723091173	XM_021227725.2	prokineticin 2 (Prok2), transcript variant X1, mRNA
XM-005071205.4	2,14708222303609	4,38476381451619	14,6828239347367	0,000129257883228875	0,0078225730419381	XM_005071205.4	G protein-coupled receptor 27 (Gpr27), mRNA
XM-040751813.1	-4,67804807295266	3,10957294060757	14,6754732477698	0,000129765887251572	0,00784178496044632	XM_040751813.1	TRAF interacting protein with forkhead associated domain (Tifa), transcript variant X4, mRNA
XM-040749309.1	-1,86378962898997	5,81845875661839	14,6473648082541	0,000131700715777293	0,00794703747270225	XM_040749309.1	schlafen family member 12-like (LOC101822857), transcript variant X3, mRNA
XM-040751814.1	-4,67804807295266	3,09053307831842	14,6373408203665	0,000132407532224537	0,00796632627724617	XM_040751814.1	TRAF interacting protein with forkhead associated domain (Tifa), transcript variant X5, mRNA
XM-040751815.1	-4,67804807295266	3,09053307831842	14,6373408203665	0,000132407532224537	0,00796632627724617	XM_040751815.1	TRAF interacting protein with forkhead associated domain (Tifa), transcript variant X6, mRNA
XM-040731149.1	1,86957068802546	4,96328034677355	14,6202943424431	0,000133602528663781	0,00802648884978186	XM_040731149.1	serine dehydratase (Sds), transcript variant X1, mRNA
XR-005878781.1	-4,67799634480005	3,15047350271756	14,6152505954699	0,000133961430755732	0,00803631889196888	XR_005878781.1	uncharacterized LOC121141857 (LOC121141857), ncRNA
XR-005875455.1	-3,09996623916222	3,48747342429724	14,611175274866	0,000134248062023129	0,00804179111563005	XR_005875455.1	H-2 class I histocompatibility antigen, alpha chain-like (LOC106022691), transcript variant X5, misc_RNA
XM-040741138.1	-3,09984592117577	3,45570429393496	14,6025324846504	0,000134862779761534	0,0080668720574512	XM_040741138.1	H-2 class I histocompatibility antigen, alpha chain-like (LOC106022691), transcript variant X2, mRNA
XM-040731150.1	1,86947885490622	4,97596971985159	14,5913158951603	0,000135663091099484	0,00810296543979252	XM_040731150.1	serine dehydratase (Sds), transcript variant X2, mRNA
XM-005079217.4	-4,67803854858437	3,07887707820466	14,5694367857036	0,000137240758549468	0,00817823937899689	XM_005079217.4	TNF receptor superfamily member 18 (Tnfrsf18), transcript variant X2, mRNA
XM-005078136.4	2,06329419071981	5,82642084813843	14,5673782490675	0,000137388488137643	0,00817823937899689	XM_005078136.4	acyl-CoA binding domain containing 3 (Acbd3), mRNA
XM-040729255.1	2,22764874205079	4,72006557298805	14,5656298119876	0,000137519540501685	0,00817823937899689	XM_040729255.1	40S ribosomal protein S26-like (LOC121133263), mRNA
XM-005073637.3	1,89119581776422	4,94487276915485	14,5139050042038	0,000141332388211042	0,00839285969992642	XM_005073637.3	chromosome unknown C2orf16 homolog (CUNH2orf16), mRNA
XM-021229966.2	1,99777502232679	4,40589977222903	14,5096818884826	0,000141648354589436	0,00839950250204477	XM_021229966.2	hyaluronidase 3 (Hyal3), transcript variant X1, mRNA
XM-040757576.1	-4,68994393031747	5,11944872734986	14,4880095278314	0,000143280485285433	0,00848406015964233	XM_040757576.1	DAB adaptor protein 2 (Dab2), transcript variant X2, mRNA
XM-005067975.4	-1,84308021166464	6,62569718694206	14,4630437331793	0,000145181262570411	0,00858425933701165	XM_005067975.4	DNA damage regulated autophagy modulator 1 (Dram1), transcript variant X1, mRNA
XM-040748044.1	2,01157235597872	4,4712125357335	14,4305772761434	0,000147700111951889	0,00872066385531722	XM_040748044.1	cleavage and polyadenylation specificity factor subunit 6-like (LOC121141202), mRNA
XR-005871160.1	-4,67806990474891	3,00319838883942	14,4152218885606	0,00014890591639007	0,0087792624315194	XR_005871160.1	uncharacterized LOC121134126 (LOC121134126), ncRNA
XM-005077980.4	-4,68660101117191	3,96107527768622	14,4117550876722	0,00014917742057227	0,00878268725151732	XM_005077980.4	DAB adaptor protein 2 (Dab2), transcript variant X3, mRNA
XM-005077979.4	-4,68736961355922	4,11022287308413	14,3995328818478	0,000150145073544313	0,00882063404383314	XM_005077979.4	DAB adaptor protein 2 (Dab2), transcript variant X1, mRNA
XM-021232575.2	-4,67803854858437	3,00982040179802	14,396820869211	0,000150362480339895	0,00882063404383314	XM_021232575.2	TNF receptor superfamily member 18 (Tnfrsf18), transcript variant X1, mRNA
XM-005087124.4	-4,68038059718425	3,51595510101282	14,3954790144823	0,000150464974577087	0,00882063404383314	XM_005087124.4	proline rich and Gla domain 1 (Prrg1), mRNA
XM-021227113.2	-4,67769782749418	3,41683291870953	14,3770144931072	0,000151946333215144	0,00889480433969108	XM_021227113.2	tweety family member 2 (Ttyh2), transcript variant X2, mRNA
XM-040730820.1	-4,67875003331229	3,36293656832465	14,3494862297514	0,000154175637102998	0,00900834678862326	XM_040730820.1	SH3 and SYLF domain containing 1 (Sh3yl1), mRNA
XM-040757577.1	-4,68319629811171	3,34870496074665	14,3477023801528	0,000154323730614521	0,00900834678862326	XM_040757577.1	DAB adaptor protein 2 (Dab2), transcript variant X4, mRNA
XM-021229558.2	-3,56800993573971	3,65701644615847	14,344708681016	0,000154564626520828	0,0090096290017162	XM_021229558.2	toll like receptor 7 (Tlr7), transcript variant X2, mRNA
XM-040731044.1	4,84125615921794	3,54063819247429	14,3084589416816	0,000157559432823144	0,00916325760458704	XM_040731044.1	protein phosphatase 1 regulatory subunit 35 (Ppp1r35), transcript variant X1, mRNA
XM-021231912.2	-3,14989767286304	4,69705313203235	14,3073583790155	0,000157645527277419	0,00916325760458704	XM_021231912.2	SLAM family member 7 (Slamf7), transcript variant X2, mRNA
XM-005068795.4	-2,37577602536603	6,90528205703459	14,3042924530867	0,000157901522765658	0,00916519233621313	XM_005068795.4	leucine aminopeptidase 3 (Lap3), mRNA
XM-005085567.4	-2,60050114255323	5,13744187859273	14,2934202882736	0,000158812696276584	0,00919591976739	XM_005085567.4	matrix metallopeptidase 14 (Mmp14), mRNA
XM-013116726.3	-1,98198110640625	10,5143132913797	14,2908698898494	0,000159027205865601	0,00919591976739	XM_013116726.3	CD74 molecule (Cd74), transcript variant X1, mRNA
XM-040740043.1	4,82617863964333	3,20551419007448	14,2884470361097	0,000159237000992664	0,00919591976739	XM_040740043.1	CKLF like MARVEL transmembrane domain containing 8 (Cmtm8), mRNA
XM-005064752.4	-3,58109634355633	3,72558139405394	14,2873911388412	0,000159324734385077	0,00919591976739	XM_005064752.4	RAS guanyl releasing protein 1 (Rasgrp1), mRNA
XM-040731045.1	4,84418984742182	3,91436952336154	14,2667389507222	0,000161072606438457	0,00928378287501655	XM_040731045.1	protein phosphatase 1 regulatory subunit 35 (Ppp1r35), transcript variant X2, mRNA
XM-005085279.4	-4,67807942932408	2,95552612965961	14,2549357487455	0,000162089199239758	0,00932931023260668	XM_005085279.4	CD209 antigen-like protein A (LOC101836572), mRNA
XM-021229557.2	-3,57086627275088	3,84203196024859	14,2433001337775	0,000163084748065164	0,00936703420674133	XM_021229557.2	toll like receptor 7 (Tlr7), transcript variant X1, mRNA
XM-040751414.1	4,83392328356228	2,97425038918415	14,2420502670998	0,000163199852410117	0,00936703420674133	XM_040751414.1	relaxin family peptide receptor 2 (Rxfp2), mRNA
XM-013113791.3	-3,53414795287617	3,28876399126206	14,2377991722318	0,000163559687415877	0,00937461255741728	XM_013113791.3	SWI/SNF related, matrix associated, actin dependent regulator of chromatin, subfamily a like 1 (Smarcal1), mRNA
XM-040757704.1	-2,78285511007625	3,35276652805635	14,2111651684368	0,000165884156983428	0,00949208015253115	XM_040757704.1	zinc finger protein 58-like (LOC106023022), transcript variant X1, mRNA
XM-005085602.4	-1,88834109558468	7,49238728728925	14,2090000743255	0,000166070461687421	0,00949208015253115	XM_005085602.4	proteasome activator subunit 2 (Psme2), transcript variant X2, mRNA
XM-040757705.1	-2,78309721699608	3,37061078163098	14,2024297006072	0,000166653775244418	0,00951220917147509	XM_040757705.1	zinc finger protein 58-like (LOC106023022), transcript variant X2, mRNA
XM-021223826.2	-4,678073491103	2,92919900705398	14,1950422498753	0,000167310859945795	0,00953648728441733	XM_021223826.2	H-2 class I histocompatibility antigen, Q9 alpha chain (LOC101832429), mRNA
XR-005878121.1	-3,52579612393399	3,2736335874734	14,1765318455878	0,000168956004272125	0,00961693837318223	XR_005878121.1	uncharacterized LOC110342990 (LOC110342990), transcript variant X5, misc_RNA
XM-040753653.1	2,4782040878832	4,47929835763561	14,1665375982779	0,000169846456090297	0,00965426962359668	XM_040753653.1	nucleic acid binding protein 1 (Nabp1), transcript variant X1, mRNA
XM-040731538.1	-4,67809056093579	2,91326416357209	14,1134455248122	0,000174698557647324	0,00990271314443572	XM_040731538.1	CD209 antigen-like protein C (LOC106022434), transcript variant X1, mRNA
XM-040731539.1	-4,67809056093579	2,91326416357209	14,1134455248122	0,000174698557647324	0,00990271314443572	XM_040731539.1	CD209 antigen-like protein C (LOC106022434), transcript variant X2, mRNA
XM-005086057.4	1,9913449492001	5,29307906726971	14,0743418065815	0,00017834559310811	0,0100955380924045	XM_005086057.4	inhibitor of DNA binding 1, HLH protein (Id1), transcript variant X2, mRNA
XM-005074523.4	-1,97212872752461	5,00612129299345	14,0669483747532	0,0001790454490014	0,0101212326411465	XM_005074523.4	opioid growth factor receptor (Ogfr), transcript variant X1, mRNA
XM-040736152.1	-2,12382580204655	5,83393495448149	14,0189755593144	0,00018365424874959	0,0103675216718682	XM_040736152.1	nucleobindin 1 (Nucb1), mRNA
XM-021231881.2	-2,77405526512191	3,54966799407374	13,9779665839797	0,0001876937590385	0,0105810428297416	XM_021231881.2	pyrin domain-containing protein 3-like (LOC106021786), mRNA
XM-040757821.1	-2,24512873272609	5,87712173134286	13,9660330804384	0,000188879419720617	0,0106333170448188	XM_040757821.1	small nuclear ribonucleoprotein D1 polypeptide (Snrpd1), transcript variant X2, mRNA
XM-040753450.1	2,96751487429738	3,75796457226877	13,8910281794365	0,000196544847382252	0,0110497405796746	XM_040753450.1	cyclin Y like 1 (Ccnyl1), transcript variant X2, mRNA
XM-040753449.1	2,96717779253384	3,77083449902912	13,8707529659522	0,0001986665713612	0,0111537863727523	XM_040753449.1	cyclin Y like 1 (Ccnyl1), transcript variant X1, mRNA
XM-040741203.1	-1,71464616812462	7,75119791447382	13,847918144884	0,000201088669624757	0,011274389674479	XM_040741203.1	sterile alpha motif domain-containing protein 9-like (LOC121138515), mRNA
XM-005076576.4	-2,56234819045376	3,5558651421904	13,8007306579352	0,000206178328916591	0,0115284512876534	XM_005076576.4	DEAD-box helicase 20 (Ddx20), mRNA
XM-000000014.1	4,80818199238437	3,98292482041621	13,8007404107415	0,00020618035496107	0,0115284512876534	XM_000000014.1	IgG2asec description:immunoglobulin gamma 2a secreted
XM-005073932.4	4,7864469927432	3,33481505056211	13,7871121614762	0,000207679818744661	0,0115965367446391	XM_005073932.4	eukaryotic translation initiation factor 5A-1 (LOC101840102), mRNA
XM-040754306.1	2,34823665463134	3,91858907721959	13,7840546524619	0,000208016854480224	0,011599617361009	XM_040754306.1	60S ribosomal protein L38-like (LOC101831113), mRNA
XM-040737391.1	-2,12032863418035	4,89788096152786	13,7099287447808	0,000216351583524166	0,0120480605098376	XM_040737391.1	isoleucyl-tRNA synthetase 2, mitochondrial (Iars2), mRNA
XM-005081968.4	1,8663044632039	5,64599708627736	13,7056638343005	0,000216841667883166	0,0120590339978323	XM_005081968.4	protein phosphatase 3 catalytic subunit alpha (Ppp3ca), transcript variant X1, mRNA
XM-040752221.1	1,72345461477565	8,24480428972384	13,6929504460959	0,000218314875272166	0,0121245776816133	XM_040752221.1	MCL1 apoptosis regulator, BCL2 family member (Mcl1), transcript variant X2, mRNA
NM-001319637.1	2,04844441591154	6,82627121350929	13,6776193472822	0,000220092277136953	0,0121965544930084	NM_001319637.1	hydroxycarboxylic acid receptor 2 (Hcar2), mRNA
XM-021229509.2	2,72970640837557	4,6019528548048	13,674291271379	0,000220481277732903	0,0121965544930084	XM_021229509.2	ring finger protein 169 (Rnf169), transcript variant X1, mRNA
XM-005076815.4	1,87512039609481	4,95634298577595	13,673584847479	0,000220563936893304	0,0121965544930084	XM_005076815.4	cAMP responsive element binding protein 5 (Creb5), transcript variant X2, mRNA
XM-040747688.1	2,43491014572706	4,93430553879409	13,6715998338289	0,000220796372009119	0,0121965544930084	XM_040747688.1	WAPL cohesin release factor (Wapl), transcript variant X1, mRNA
XM-040749169.1	1,85986398484231	5,6165047412988	13,6453573931616	0,000223892542714458	0,0123510051076784	XM_040749169.1	carboxypeptidase D (Cpd), mRNA
XM-013125514.3	1,75888337204651	5,45157026909974	13,5876747853684	0,000230852865550352	0,012717922323954	XM_013125514.3	BCL2 binding component 3 (Bbc3), mRNA
XM-040756897.1	-1,72536868214186	6,00294728331192	13,5552013419219	0,000234872830413205	0,0129138423760336	XM_040756897.1	aldo-keto reductase family 1 member A1 (Akr1a1), transcript variant X4, mRNA
XM-040734746.1	-3,05780957680567	4,01807037371403	13,5528353673955	0,000235164611701331	0,0129138423760336	XM_040734746.1	caspase-1 (LOC101833858), transcript variant X1, mRNA
XR-005873870.1	-2,29472407435253	3,67604336137488	13,5495785239721	0,000235576698374323	0,0129138423760336	XR_005873870.1	uncharacterized LOC121136755 (LOC121136755), ncRNA
XM-005085370.4	-1,79064050767242	7,02415207481923	13,5488161903889	0,000235664365280811	0,0129138423760336	XM_005085370.4	cathepsin C (Ctsc), transcript variant X1, mRNA
XM-021236198.2	2,13584012705211	6,24901865818151	13,5257325918097	0,000238570335480281	0,0130432785561505	XM_021236198.2	immediate early response 5 like (Ier5l), mRNA
XR-005881649.1	-1,66226804320872	6,79977500205985	13,5250698572173	0,000238660334672595	0,0130432785561505	XR_005881649.1	uncharacterized LOC121144320 (LOC121144320), transcript variant X2, ncRNA
XM-040747509.1	-2,02817975094033	11,420628382186	13,5210414602751	0,000239165300114648	0,0130535405777429	XM_040747509.1	placenta associated 8 (Plac8), mRNA
XM-040748820.1	2,1090408932883	4,23981046344617	13,4577707168076	0,000247343686190898	0,0134820327388265	XM_040748820.1	unc-51 like autophagy activating kinase 2 (Ulk2), transcript variant X1, mRNA
XM-040728690.1	-3,07636721287458	4,61547051722339	13,451687303165	0,000248137923289404	0,013507433805726	XM_040728690.1	transcription factor EC (Tfec), transcript variant X2, mRNA
XM-040755182.1	4,76632781820212	3,30662854501231	13,4424021298095	0,000249370017970868	0,0135565711354757	XM_040755182.1	cryptochrome circadian regulator 1 (Cry1), transcript variant X1, mRNA
XM-013115007.3	2,97108589105906	4,35301484610956	13,4224758648658	0,000252018004072183	0,0136824497646208	XM_013115007.3	vascular endothelial growth factor A (Vegfa), transcript variant X2, mRNA
XM-005076816.4	1,86253429277477	5,02301502713762	13,3765384667902	0,000258243894803135	0,0139968990862446	XM_005076816.4	cAMP responsive element binding protein 5 (Creb5), transcript variant X1, mRNA
XM-005084071.4	-1,99586979942075	5,71792809743575	13,3747448485587	0,00025849010535188	0,0139968990862446	XM_005084071.4	cyclin D2 (Ccnd2), mRNA
XR-005874102.1	-3,43610086988831	3,18647868641376	13,3469665024021	0,000262341938577476	0,0141865054864251	XR_005874102.1	uncharacterized LOC121136914 (LOC121136914), ncRNA
XM-005074241.4	1,92712757216905	4,72873680732278	13,3445214383953	0,000262681145497435	0,0141865054864251	XM_005074241.4	ubiquitin-conjugating enzyme E2 R1 (LOC101831582), mRNA
XM-005087134.4	4,75851985454866	3,29358438261737	13,337812611347	0,000263621115633145	0,0141999997011136	XM_005087134.4	C-type lectin domain family 1 member B (Clec1b), transcript variant X1, mRNA
XM-013126027.3	4,75851985454866	3,29358438261737	13,337812611347	0,000263621115633145	0,0141999997011136	XM_013126027.3	C-type lectin domain family 1 member B (Clec1b), transcript variant X2, mRNA
NM-001281685.1	-2,09248899193815	6,40433260539772	13,3236568489849	0,000265603253324445	0,0142880662536744	NM_001281685.1	signal transducer and activator of transcription 1 (Stat1), mRNA
XM-005074113.4	-2,11922350555974	6,0302809955313	13,3195945337266	0,000266177264675096	0,014300251923204	XM_005074113.4	lysosomal Pro-X carboxypeptidase (LOC101840656), mRNA
XM-040741394.1	4,72240357022265	3,01441002849033	13,311313869228	0,000267361538450807	0,0143451491419375	XM_040741394.1	60S ribosomal protein L9-like (LOC101838917), mRNA
XM-040732495.1	2,20728536391623	4,62299892954393	13,2966596641153	0,000269441546660389	0,0144379270438997	XM_040732495.1	sirtuin 1 (Sirt1), mRNA
XM-005080533.4	4,71952136909343	3,18550047919443	13,2867529640307	0,0002708725337021	0,0144957313126691	XM_005080533.4	C-type lectin domain containing 14A (Clec14a), mRNA
XM-021227851.2	1,87265696530311	5,15492975680021	13,2789154897226	0,000272001369880544	0,014537236850252	XM_021227851.2	HRas proto-oncogene, GTPase (Hras), transcript variant X2, mRNA
XM-040754441.1	-2,12045008798952	4,66417803266414	13,2620239133282	0,000274447885455165	0,0146489673542625	XM_040754441.1	N-alpha-acetyltransferase 15, NatA auxiliary subunit (Naa15), mRNA
XM-005065085.4	-2,38688959862036	4,87478622854498	13,1616317268337	0,000289495319629136	0,0154321255034946	XM_005065085.4	translocase of inner mitochondrial membrane 10 (Timm10), mRNA
XM-005075202.4	-1,67830634240888	7,34536137205597	13,1348711120583	0,000293645034016051	0,0156330841977523	XM_005075202.4	ATPase H+ transporting V1 subunit B2 (Atp6v1b2), mRNA
XR-005874773.1	3,37685941569181	3,36543596412092	13,0903699053745	0,00030068618920602	0,0159872593596839	XR_005874773.1	acid phosphatase 3 (Acp3), transcript variant X2, misc_RNA
XM-040756493.1	-2,01463443398521	5,49693726128612	13,0824136219955	0,000301954423801493	0,0160339747131649	XM_040756493.1	syndecan 3 (Sdc3), mRNA
XM-013119263.3	-3,45117458369277	3,48061064627905	13,079296966106	0,0003024626951333	0,0160402671299236	XM_013119263.3	coagulation factor XII (F12), mRNA
XM-021234245.2	1,62979931600724	6,09715169750995	13,0728246927552	0,000303499807609797	0,0160745528733153	XM_021234245.2	C-C motif chemokine receptor 3 (Ccr3), mRNA
XM-040752673.1	3,37252764019197	3,49251419232946	13,0681884206993	0,000304257619557961	0,0160939766293943	XM_040752673.1	casein kinase 1, epsilon (Csnk1e), transcript variant X6, mRNA
XM-040732118.1	-4,51515426199793	3,10981493598985	13,0591126146582	0,000305732442352816	0,0161512287550005	XM_040732118.1	H-2 class I histocompatibility antigen, Q10 alpha chain-like (LOC106023121), transcript variant X13, mRNA
XM-040753451.1	2,90099932876581	3,77236363298229	13,0486385131025	0,000307433753899628	0,0162013676601582	XM_040753451.1	cyclin Y like 1 (Ccnyl1), transcript variant X3, mRNA
XM-040758050.1	-4,51519222728322	3,12810125143422	13,0484299524192	0,000307468912171253	0,0162013676601582	XM_040758050.1	C2 domain containing 3 centriole elongation regulator (C2cd3), transcript variant X1, mRNA
XM-040728930.1	-4,51525633750982	3,15501011669064	13,0138522075075	0,00031318290745081	0,0164813506270118	XM_040728930.1	endoplasmic reticulum aminopeptidase 1 (Erap1), transcript variant X4, mRNA
XM-040751811.1	-4,51515426199793	3,0881157631603	13,0073177224571	0,000314278146165589	0,0164967966188169	XM_040751811.1	TRAF interacting protein with forkhead associated domain (Tifa), transcript variant X2, mRNA
XM-040751812.1	-4,51515426199793	3,0881157631603	13,0073177224571	0,000314278146165589	0,0164967966188169	XM_040751812.1	TRAF interacting protein with forkhead associated domain (Tifa), transcript variant X3, mRNA
XR-005870616.1	-4,51498481657986	3,1341031762267	12,9975064562021	0,000315921328647122	0,0165619241246051	XR_005870616.1	uncharacterized LOC121133665 (LOC121133665), transcript variant X1, ncRNA
XM-005068160.4	1,70351875357533	5,95953569917366	12,9909269635253	0,000317025281218787	0,0165986531781129	XM_005068160.4	platelet basic protein (LOC101837507), mRNA
XM-021231913.2	-3,43215321900321	3,29234645486678	12,9735205510019	0,000319969625483438	0,0167315247744853	XM_021231913.2	SLAM family member 7 (Slamf7), transcript variant X3, mRNA
XM-040742909.1	3,35846616127516	3,31935615730853	12,9685394489951	0,000320827686471886	0,016755103783474	XM_040742909.1	spectrin repeat containing nuclear envelope protein 2 (Syne2), transcript variant X3, mRNA
XR-002382794.2	-4,5151705286815	3,08742446767458	12,953836534946	0,000323348472218731	0,0168653481333554	XR_002382794.2	uncharacterized LOC110340942 (LOC110340942), ncRNA
XM-005079850.4	-2,69689604972512	3,56610722310281	12,9411702520623	0,00032552742539152	0,0169575065027054	XM_005079850.4	SLIT-ROBO Rho GTPase activating protein 2 (Srgap2), transcript variant X6, mRNA
XM-040737483.1	-3,45289958017696	3,72941523545182	12,9332738057428	0,000326905284781724	0,0170038483120985	XM_040737483.1	tight junction protein 3 (Tjp3), transcript variant X5, mRNA
XM-005079045.2	2,22450609971806	4,1953530360865	12,9313320021542	0,000327243405418367	0,0170038483120985	XM_005079045.2	ADP-ribosylation factor 6-like (LOC101830717), mRNA
XM-005086972.4	-4,52419201086292	4,12802783899387	12,9267454480391	0,000328038001025279	0,0170236416849852	XM_005086972.4	Wnt ligand secretion mediator (Wls), mRNA
XM-005074011.4	-1,62475817511368	5,73331831999689	12,9209433778554	0,00032905507006969	0,0170549159931712	XM_005074011.4	purinergic receptor P2Y2 (P2ry2), mRNA
XM-005076794.3	3,35713743257235	3,34640177337749	12,9019800025607	0,000332390972256149	0,0172061455110155	XM_005076794.3	aquaporin 1 (Colton blood group) (Aqp1), mRNA
XM-040738362.1	-2,99171669738242	3,88673465893809	12,8781069835269	0,000336649984072784	0,0174047195911398	XM_040738362.1	C-type lectin domain family 2 member E (LOC101823687), mRNA
XM-040754099.1	-4,51131164700361	3,51673685293217	12,8671327381591	0,00033862539393637	0,0174848818527772	XM_040754099.1	GRB2 related adaptor protein 2 (Grap2), transcript variant X2, mRNA
XM-021225400.2	-4,51131586551068	3,5143714513648	12,8625533808967	0,000339452215316703	0,0175056102969026	XM_021225400.2	GRB2 related adaptor protein 2 (Grap2), transcript variant X1, mRNA
XM-040734718.1	3,37266018216133	3,77363866578362	12,8527089970908	0,000341234313763923	0,017550437064934	XM_040734718.1	defective in cullin neddylation 1 domain containing 5 (Dcun1d5), transcript variant X1, mRNA
XM-013117401.3	-2,09947110716064	4,9093347510245	12,8522821685605	0,000341311891981988	0,017550437064934	XM_013117401.3	coronin 1B (Coro1b), transcript variant X1, mRNA
XM-005073303.4	-4,51577379024137	3,91295616605643	12,8506623171998	0,000341600857507645	0,017550437064934	XM_005073303.4	mannosidase alpha class 1A member 1 (Man1a1), mRNA
XM-005069960.4	-4,51628523854173	3,38677587292193	12,8450406024904	0,000342633052264417	0,0175745933703493	XM_005069960.4	tweety family member 2 (Ttyh2), transcript variant X1, mRNA
XM-040756709.1	1,73884484395563	8,20319362516751	12,8404880237008	0,000343454706245346	0,0175745933703493	XM_040756709.1	eukaryotic translation initiation factor 3 subunit F (Eif3f), mRNA
XM-040745451.1	-4,50773466569557	3,56423287379419	12,8398317788337	0,000343581531259978	0,0175745933703493	XM_040745451.1	3'-phosphoadenosine 5'-phosphosulfate synthase 2 (Papss2), transcript variant X2, mRNA
XM-040732713.1	-2,23875037738083	4,2466307795981	12,8387577767529	0,000343779254565432	0,0175745933703493	XM_040732713.1	SAM and HD domain containing deoxynucleoside triphosphate triphosphohydrolase 1 (Samhd1), transcript variant X3, mRNA
XM-040745450.1	-4,50754871907537	3,58189349172261	12,8329581634673	0,000344841698882263	0,0176009160309767	XM_040745450.1	3'-phosphoadenosine 5'-phosphosulfate synthase 2 (Papss2), transcript variant X1, mRNA
XM-040751810.1	-4,50958995653969	3,44293615132705	12,8312828595654	0,000345149545282196	0,0176009160309767	XM_040751810.1	TRAF interacting protein with forkhead associated domain (Tifa), transcript variant X1, mRNA
XM-040730883.1	-1,95641255006418	3,89679718347769	12,8174657125101	0,000347700258683054	0,0177090454772076	XM_040730883.1	NLR family CARD domain containing 4 (Nlrc4), transcript variant X3, mRNA
XM-005071013.4	4,67315532987044	3,91538216850409	12,8122896325788	0,000348659109263038	0,0177359311786178	XM_005071013.4	early growth response 3 (Egr3), transcript variant X2, mRNA
XM-005085626.4	-4,51788737585774	3,49613942596718	12,8094753462185	0,00034918104549484	0,0177405525496903	XM_005085626.4	chymase (LOC101842838), mRNA
XR-005869757.1	2,42843551501188	3,90368248345156	12,7864286996592	0,000353496806407493	0,017937674567309	XR_005869757.1	uncharacterized LOC121133028 (LOC121133028), ncRNA
XM-040737859.1	-2,48207450458925	5,2453162548819	12,7708756673631	0,000356430004757392	0,0180642413617992	XM_040737859.1	CD55 molecule (Cromer blood group) (Cd55), transcript variant X3, mRNA
XM-040737264.1	2,03323355439425	4,46149692827954	12,7657341992859	0,000357407734061217	0,0180915135053152	XM_040737264.1	COP1 E3 ubiquitin ligase (Cop1), transcript variant X1, mRNA
XM-005073469.4	1,65611174288588	7,23651583777171	12,7633467149122	0,000357862670653768	0,0180922880656198	XM_005073469.4	prostaglandin-endoperoxide synthase 2 (Ptgs2), mRNA
XM-040746401.1	-2,56783192460894	4,31298631328649	12,7526349398179	0,000359919165818822	0,0181739305901129	XM_040746401.1	sorting nexin 5 (Snx5), transcript variant X2, mRNA
XM-013113399.3	-1,92394822631785	5,69938137516541	12,7437317372506	0,000361630691844169	0,0182379753204204	XM_013113399.3	ATP-binding cassette sub-family A member 6 (LOC101833744), transcript variant X1, mRNA
XM-005079543.4	-1,88604399738395	4,85442731415935	12,7397482939885	0,000362390916748802	0,01825394540632	XM_005079543.4	replication protein A2 (Rpa2), mRNA
XM-005068678.4	1,62878907193576	7,51714983661096	12,7313631612222	0,000364013805762181	0,0183132764651969	XM_005068678.4	thioredoxin related transmembrane protein 4 (Tmx4), mRNA
XM-005063464.4	2,41351145807834	3,90553325615251	12,7273354012908	0,000364795958523072	0,0183302174372405	XM_005063464.4	MAX interactor 1, dimerization protein (Mxi1), transcript variant X1, mRNA
XM-040746427.1	-2,56913443031743	4,37765319133611	12,724485235981	0,000365350458011149	0,0183356919494302	XM_040746427.1	SEC23 homolog B, COPII coat complex component (Sec23b), mRNA
XR-005881640.1	3,32942574338568	3,30859461988868	12,7131209797934	0,000367580497548129	0,0184251403356859	XR_005881640.1	uncharacterized LOC121144313 (LOC121144313), ncRNA
XM-040736406.1	-4,51516180731752	2,95380138037087	12,6908730627291	0,000371967364842391	0,0186145052650861	XM_040736406.1	apolipoprotein L6 (LOC101832069), transcript variant X3, mRNA
XM-040750087.1	-3,42183017956608	3,76020964703983	12,6893585082463	0,000372262965838842	0,0186145052650861	XM_040750087.1	sphingosine kinase 1 (Sphk1), transcript variant X3, mRNA
XM-040735374.1	1,98727019227242	4,6443897724341	12,6768032915665	0,000374762545324345	0,0187060571570854	XM_040735374.1	autocrine motility factor receptor (Amfr), transcript variant X2, mRNA
XM-040748934.1	-1,62253376346709	5,41893852588561	12,6756001214492	0,000375002968303536	0,0187060571570854	XM_040748934.1	EH domain containing 1 (Ehd1), transcript variant X1, mRNA
XM-021227076.2	2,13886913798902	4,37683285175273	12,6654267946483	0,000377037256837065	0,0187847629910602	XM_021227076.2	phosphoribosyl pyrophosphate synthetase associated protein 1 (Prpsap1), transcript variant X2, mRNA
XM-040755162.1	2,02184399571871	4,4112969437452	12,65801471464	0,000378534780988194	0,0188365681281827	XM_040755162.1	thioredoxin reductase 1 (Txnrd1), transcript variant X1, mRNA
NM-001281651.1	-4,51516737320036	2,94767281752525	12,6535446433282	0,000379442735514271	0,0188589455249019	NM_001281651.1	cellular retinoic acid binding protein 1 (Crabp1), mRNA
XM-040746138.1	3,33127711916833	3,46663013534618	12,6389579563146	0,00038240000837903	0,0189830006572041	XM_040746138.1	endothelial differentiation-related factor 1-like (LOC101842590), mRNA
XM-005076085.4	-2,43163771572394	4,70680601934756	12,6312122536038	0,00038397386090234	0,0190381642141132	XM_005076085.4	mitochondrial ribosomal protein L35 (Mrpl35), mRNA
XM-013113574.3	-2,46847742187588	3,46564092918387	12,6229740509179	0,00038567267829882	0,0190767159676828	XM_013113574.3	PR/SET domain 1 (Prdm1), transcript variant X2, mRNA
XM-013115006.3	2,89158895324322	4,05233634369202	12,6229099387666	0,000385678509102912	0,0190767159676828	XM_013115006.3	vascular endothelial growth factor A (Vegfa), transcript variant X1, mRNA
XM-040745821.1	2,07086677931611	3,9321021674188	12,5714368816278	0,000396418568639643	0,0195844097901888	XM_040745821.1	40S ribosomal protein S2-like (LOC121140422), mRNA
XM-040746400.1	-2,56913422072333	4,69527151779756	12,5496633515887	0,000401040027657214	0,0197812306382838	XM_040746400.1	sorting nexin 5 (Snx5), transcript variant X1, mRNA
XM-040742232.1	1,95575232912289	4,40326406382851	12,5481911940074	0,00040136387585272	0,0197812306382838	XM_040742232.1	kelch like family member 2 (Klhl2), transcript variant X1, mRNA
XM-005072036.4	4,64734804873832	5,14894690695716	12,534875871395	0,000404218249553436	0,0198980784974552	XM_005072036.4	CDV3 homolog (Cdv3), transcript variant X3, mRNA
XR-005878322.1	1,87848663595891	10,7240881461845	12,5265512892455	0,0004060146203944	0,0199626280443139	XR_005878322.1	uncharacterized LOC121141414 (LOC121141414), ncRNA
XM-005071561.3	1,65804445738238	5,54479163273467	12,5116303126682	0,000409264329660399	0,0200564762139579	XM_005071561.3	phosphatidylinositol glycan anchor biosynthesis class X (Pigx), partial mRNA
XM-040741774.1	-4,51514473727264	2,90208461025771	12,5111284169171	0,000409385464479494	0,0200564762139579	XM_040741774.1	interferon-inducible GTPase 1-like (LOC101844667), transcript variant X2, mRNA
XM-040741775.1	-4,51514473727264	2,90208461025771	12,5111284169171	0,000409385464479494	0,0200564762139579	XM_040741775.1	interferon-inducible GTPase 1-like (LOC101844667), transcript variant X3, mRNA
XM-021231643.2	-4,51514195437217	2,90087830965783	12,499920308027	0,000411840629506029	0,0201527674507273	XM_021231643.2	interferon stimulated exonuclease gene 20 (Isg20), transcript variant X5, mRNA
XM-005069868.4	1,68895784994341	6,59549267900494	12,4824382210462	0,00041568299190084	0,0203166296504694	XM_005069868.4	serine and arginine rich splicing factor 2 (Srsf2), mRNA
XM-021235806.2	2,0551753726647	5,08725999872113	12,4731481057316	0,00041774857269374	0,0203933653761156	XM_021235806.2	LEM domain nuclear envelope protein 2 (Lemd2), mRNA
NM-001281420.1	-1,96656139513482	4,97595671909051	12,4598457168816	0,000420725604585185	0,0205011600456733	NM_001281420.1	CD3d molecule (Cd3d), mRNA
XM-005075185.4	1,95486596526403	4,45594663798821	12,4588445591354	0,00042095303473851	0,0205011600456733	XM_005075185.4	kelch like family member 2 (Klhl2), transcript variant X2, mRNA
XM-005070805.4	2,47180677313084	4,58966523134132	12,4561111150938	0,000421563568648887	0,0205066259345244	XM_005070805.4	2-aminoethanethiol dioxygenase (Ado), mRNA
XM-021227073.2	-3,41622489986419	4,07521893837384	12,4479859445963	0,000423396666296093	0,0205714793483862	XM_021227073.2	sphingosine kinase 1 (Sphk1), transcript variant X2, mRNA
XM-005088079.4	-2,93055090650572	3,36701845456361	12,4297965175152	0,000427534514192209	0,0207480281398019	XM_005088079.4	immunity-related GTPase family M protein 1 (LOC101839900), mRNA
XM-005076285.4	4,64627865011348	4,79696515636822	12,4239397508337	0,000428866336567898	0,0207881464649926	XM_005076285.4	tubulin polymerization promoting protein family member 3 (Tppp3), mRNA
XM-013115008.3	2,83513023207423	3,64565450814185	12,4108219081826	0,000431886122594254	0,020909893650731	XM_013115008.3	vascular endothelial growth factor A (Vegfa), transcript variant X3, mRNA
XM-040742118.1	-1,8717191614277	4,68301690836572	12,4063415642863	0,000432916147618683	0,0209351330469467	XM_040742118.1	Janus kinase 3 (Jak3), mRNA
XM-040753844.1	4,60115520946695	3,13462638040701	12,3919005308986	0,000436275421830409	0,0210728197589047	XM_040753844.1	transmembrane BAX inhibitor motif containing 6 (Tmbim6), transcript variant X7, mRNA
XR-005872930.1	4,60184156348726	3,09902983690618	12,3877448169002	0,000437244276246777	0,0210948577964638	XR_005872930.1	uncharacterized LOC121135809 (LOC121135809), ncRNA
XM-013113606.3	2,20723395625008	4,28581574999101	12,3849582048024	0,000437889771616543	0,021101262027325	XM_013113606.3	centrosomal protein 68 (Cep68), mRNA
XM-021229967.2	1,85474957994094	4,36494536887435	12,3608193686297	0,000443569028409698	0,0213499371066015	XM_021229967.2	hyaluronidase 3 (Hyal3), transcript variant X2, mRNA
XM-040731404.1	-2,55402290179743	4,59469257397615	12,3557859051681	0,000444762612884221	0,0213762781177219	XM_040731404.1	glucuronidase beta (Gusb), transcript variant X2, mRNA
XM-013111242.3	-2,06804369964625	4,9443479913779	12,3540934575906	0,000445155161151986	0,0213762781177219	XM_013111242.3	aconitase 2 (Aco2), mRNA
XM-040735373.1	1,98540545716758	4,9253653312598	12,3387480643395	0,000448817344027109	0,0215270165020368	XM_040735373.1	autocrine motility factor receptor (Amfr), transcript variant X1, mRNA
XR-005871540.1	4,6017457870951	3,07288911735615	12,3312646959627	0,000450626610789309	0,0215886343583381	XR_005871540.1	WAP four-disulfide core domain 2 (Wfdc2), transcript variant X2, misc_RNA
XM-021231463.2	-2,06444727574319	6,82613419290972	12,3170900933845	0,000454037846524797	0,0217267668581802	XM_021231463.2	catalase (Cat), mRNA
XM-005083804.4	4,64576548108703	3,68429246538339	12,3046881306286	0,000457057578347879	0,0217841702299703	XM_005083804.4	TIMP metallopeptidase inhibitor 3 (Timp3), mRNA
XM-040753837.1	4,59920001209194	3,15344952976433	12,3040044489141	0,00045723696568646	0,0217841702299703	XM_040753837.1	transmembrane BAX inhibitor motif containing 6 (Tmbim6), transcript variant X1, mRNA
XM-040753838.1	4,59920001209194	3,15344952976433	12,3040044489141	0,00045723696568646	0,0217841702299703	XM_040753838.1	transmembrane BAX inhibitor motif containing 6 (Tmbim6), transcript variant X2, mRNA
XM-005084558.4	2,37913687310474	3,82808907899158	12,3032087891426	0,000457416033954612	0,0217841702299703	XM_005084558.4	epithelial membrane protein 2 (Emp2), mRNA
XM-040753839.1	4,59897295363699	3,1559313484547	12,2991922310281	0,000458413515883515	0,0217841702299703	XM_040753839.1	transmembrane BAX inhibitor motif containing 6 (Tmbim6), transcript variant X3, mRNA
XM-040753843.1	4,59897295363699	3,1559313484547	12,2991922310281	0,000458413515883515	0,0217841702299703	XM_040753843.1	transmembrane BAX inhibitor motif containing 6 (Tmbim6), transcript variant X6, mRNA
XM-005064076.4	-2,08530655439914	5,38388633906827	12,2910621395574	0,000460392884195571	0,0218529969588239	XM_005064076.4	coronin 1B (Coro1b), transcript variant X2, mRNA
XM-013117404.3	-2,08522439164215	5,38725535543615	12,2881194695083	0,000461117000006669	0,0218621519599936	XM_013117404.3	coronin 1B (Coro1b), transcript variant X3, mRNA
XM-005071430.4	-2,23610404057562	3,88609403823729	12,2817683267411	0,000462689357464424	0,0219114558431916	XM_005071430.4	SH2 domain containing 1B (Sh2d1b), transcript variant X1, mRNA
XM-005087132.4	-2,67409207528403	3,9878059772688	12,2781817074894	0,0004635737320658	0,0219281032134527	XM_005087132.4	C-type lectin domain containing 7A (Clec7a), transcript variant X2, mRNA
XM-040739421.1	1,86053953927462	5,269678550405	12,2742223556081	0,000464552293359564	0,0219491624898118	XM_040739421.1	potassium channel modulatory factor 1 (Kcmf1), transcript variant X1, mRNA
XM-021235100.2	1,98870856758031	4,35898862991555	12,2638676903808	0,000467138545159057	0,0220292235357765	XM_021235100.2	thioredoxin reductase 1 (Txnrd1), transcript variant X2, mRNA
XM-040733160.1	2,35537905066025	5,27305321557578	12,2622932736607	0,000467521703287577	0,0220292235357765	XM_040733160.1	reticulon 4 (Rtn4), transcript variant X2, mRNA
XM-005081969.4	1,74672183551542	5,72308291950973	12,260968371204	0,000467852680734543	0,0220292235357765	XM_005081969.4	protein phosphatase 3 catalytic subunit alpha (Ppp3ca), transcript variant X2, mRNA
XM-040746477.1	2,11729587314503	4,36854752940894	12,2154207022845	0,000479384689816131	0,0225464207314322	XM_040746477.1	abhydrolase domain containing 17B, depalmitoylase (Abhd17b), mRNA
XM-005064093.3	-1,58697710785252	7,6300859215596	12,2070813457796	0,000481516763449258	0,0226208440253737	XM_005064093.3	unc-93 homolog B1, TLR signaling regulator (Unc93b1), mRNA
XM-005070344.2	2,35564129238991	5,36771396866955	12,2022475751906	0,000482761981726495	0,0226534821368192	XM_005070344.2	reticulon 4 (Rtn4), transcript variant X3, mRNA
XM-013115566.3	-2,11884224166081	4,19956225347076	12,1993755979997	0,000483513454952149	0,0226629034301205	XM_013115566.3	alanyl-tRNA synthetase 1 (Aars1), transcript variant X1, mRNA
XM-040751805.1	-1,58714467330289	6,58861927953884	12,1881981769279	0,000486399710755879	0,0227722494843421	XM_040751805.1	family with sequence similarity 241 member A (Fam241a), mRNA
XM-005069973.4	-1,88188305044109	5,6830453505963	12,1666953190213	0,000492020996780595	0,0230092500914907	XM_005069973.4	ATP-binding cassette sub-family A member 6 (LOC101833744), transcript variant X2, mRNA
XM-040728563.1	1,62916681076493	5,94181549892742	12,1593523514963	0,000493955587006288	0,0230735008763562	XM_040728563.1	base methyltransferase of 25S rRNA 2 homolog (Bmt2), mRNA
XM-021225295.2	3,28808508986009	3,39172689899263	12,1452343972683	0,000497709984625074	0,0231205937656313	XM_021225295.2	casein kinase 1, epsilon (Csnk1e), transcript variant X3, mRNA
XM-021225297.2	3,28808508986009	3,39172689899263	12,1452343972683	0,000497709984625074	0,0231205937656313	XM_021225297.2	casein kinase 1, epsilon (Csnk1e), transcript variant X2, mRNA
XM-021225298.2	3,28808508986009	3,39172689899263	12,1452343972683	0,000497709984625074	0,0231205937656313	XM_021225298.2	casein kinase 1, epsilon (Csnk1e), transcript variant X4, mRNA
XM-021225294.2	3,28764509105444	3,42354545630657	12,1449759189363	0,000497772849521281	0,0231205937656313	XM_021225294.2	casein kinase 1, epsilon (Csnk1e), transcript variant X1, mRNA
XM-021225296.2	3,28764509105444	3,42354545630657	12,1449759189363	0,000497772849521281	0,0231205937656313	XM_021225296.2	casein kinase 1, epsilon (Csnk1e), transcript variant X5, mRNA
XM-005087172.4	-2,31096642916421	4,9395138601228	12,1268071246772	0,000502622901196812	0,0233195493268911	XM_005087172.4	protein disulfide isomerase family A member 4 (Pdia4), mRNA
XM-005063948.4	-1,62078485929675	5,90428714849542	12,1225084570528	0,000503779130106103	0,0233468722311447	XM_005063948.4	EH domain containing 1 (Ehd1), transcript variant X2, mRNA
XM-021235323.2	-3,4286818209442	6,10734228123798	12,1167702891023	0,000505326733747397	0,0233922509267791	XM_021235323.2	leukocyte immunoglobulin-like receptor subfamily A member 5 (LOC110343533), mRNA
XM-040728507.1	-2,232923083305	5,32697451454585	12,1122007277376	0,000506562593481433	0,0234231128197095	XM_040728507.1	staphylococcal nuclease and tudor domain containing 1 (Snd1), mRNA
XM-040750128.1	-1,77749326657671	4,49958133045612	12,0850385223335	0,000513982536925397	0,0237395323704724	XM_040750128.1	phosphatidylglycerophosphate synthase 1 (Pgs1), transcript variant X2, mRNA
XM-040730881.1	-1,95745639744555	4,2024284213479	12,0828506315449	0,000514573560585873	0,0237401858058189	XM_040730881.1	NLR family CARD domain containing 4 (Nlrc4), transcript variant X1, mRNA
XM-013123363.3	1,98831149848223	4,49626985782246	12,0690372001545	0,000518388028273343	0,0238893869289282	XM_013123363.3	thioredoxin reductase 1 (Txnrd1), transcript variant X3, mRNA
XM-040733581.1	3,27959490134201	3,32718437000114	12,0616970794059	0,000520437182278081	0,0239569925752683	XM_040733581.1	collagen type IV alpha 1 chain (Col4a1), mRNA
XM-040735271.1	1,86391586290927	4,59664310221183	12,0518677205163	0,000523179747667031	0,0240563309002696	XM_040735271.1	60S ribosomal protein L35-like (LOC101824480), mRNA
XM-040756840.1	2,11472542859869	3,84844549012724	12,0387365379657	0,000526866369368813	0,0241988076993692	XM_040756840.1	Y-box-binding protein 1-like (LOC101838820), mRNA
XM-005075103.4	1,64707809856841	6,2660651108062	12,028493106816	0,000529749685021038	0,024304112360837	XM_005075103.4	multiple EGF like domains 9 (Megf9), mRNA
XM-040758274.1	4,58288492305809	3,66985546778984	12,0249497998217	0,000530757573393406	0,0243232365454998	XM_040758274.1	PHD finger protein 10 (Phf10), transcript variant X1, mRNA
XR-005869591.1	3,27113654132299	3,32572200690921	12,0105645568749	0,000534867623492425	0,0244843240373568	XR_005869591.1	uncharacterized LOC110341474 (LOC110341474), transcript variant X1, ncRNA
XM-040753842.1	4,56711220896679	5,22725963522628	12,0039192072919	0,000536764306300239	0,0245438461079708	XM_040753842.1	transmembrane BAX inhibitor motif containing 6 (Tmbim6), transcript variant X5, mRNA
XM-040737618.1	-1,68377187599181	5,34854586440651	11,9957883453251	0,000539097560997164	0,0246231763903621	XM_040737618.1	TAP binding protein like (Tapbpl), mRNA
XR-002383427.2	3,2701229962945	3,34445218892283	11,9898081967756	0,000540838833453783	0,0246753220766336	XR_002383427.2	uncharacterized LOC110341474 (LOC110341474), transcript variant X2, ncRNA
XM-021227107.2	1,67847667113372	5,06757265332259	11,9658321900844	0,00054781697982073	0,0249660156927603	XM_021227107.2	RAB37, member RAS oncogene family (Rab37), transcript variant X5, mRNA
XM-005075382.4	-2,26462180353915	4,47582371324368	11,9623569182772	0,000548825384299908	0,0249843042478917	XM_005075382.4	mitochondrial ribosomal protein L30 (Mrpl30), transcript variant X3, mRNA
XM-021222963.2	-2,11536051468771	4,53021460967737	11,955585504511	0,000550817210666184	0,0250472714591663	XM_021222963.2	poly(ADP-ribose) polymerase family member 10 (Parp10), mRNA
XM-040750127.1	-1,77686236779421	4,59901185447657	11,9505963153657	0,000552289462155425	0,0250864991568236	XM_040750127.1	phosphatidylglycerophosphate synthase 1 (Pgs1), transcript variant X1, mRNA
XR-005870964.1	-1,95393931008748	4,74284503596435	11,9187685269146	0,000561786715368702	0,0254897560061392	XR_005870964.1	ATPase sarcoplasmic/endoplasmic reticulum Ca2+ transporting 2 (Atp2a2), transcript variant X1, misc_RNA
XM-005066646.4	2,1481838999817	4,17553698528968	11,9150151941849	0,000562916177778947	0,0255128738591817	XM_005066646.4	microtubule associated scaffold protein 1 (Mtus1), transcript variant X5, mRNA
XR-005872691.1	2,86264941205449	5,37201980431278	11,8880184598433	0,000571099857681852	0,0258553052180212	XR_005872691.1	vasodilator stimulated phosphoprotein (LOC101822629), transcript variant X4, misc_RNA
XM-021228558.2	-1,95500315014659	5,06744745545858	11,878034428196	0,000574167907222636	0,0259656394350914	XM_021228558.2	regulator of G protein signaling 10 (Rgs10), transcript variant X1, mRNA
XM-040749837.1	-1,99764528709965	4,37241908854053	11,8601723280324	0,000579683711482366	0,0261863049161732	XM_040749837.1	solute carrier family 25 member 39 (Slc25a39), mRNA
XM-005072710.4	-2,47548810264502	4,301934364143	11,8573536700632	0,000580547497044135	0,0261965692388786	XM_005072710.4	mediator complex subunit 6 (Med6), mRNA
XM-005075903.4	-3,31900613476416	3,21319851835627	11,8511935963714	0,00058247487479477	0,0262547519413244	XM_005075903.4	T-box transcription factor 21 (Tbx21), mRNA
XM-005065565.4	2,23410706555073	4,09457840343858	11,8409693062088	0,000585661755630679	0,0263695166624391	XM_005065565.4	kinesin family member 2A (Kif2a), transcript variant X6, mRNA
XM-040734115.1	-1,57188203069311	7,49884015055085	11,7998527994121	0,000598709062249524	0,0269275126106608	XM_040734115.1	leukocyte immunoglobulin-like receptor subfamily A member 5 (LOC106022329), transcript variant X2, mRNA
XM-040745428.1	-1,6640094886443	7,08848384907747	11,7938287892865	0,000600631635018259	0,0269844909125616	XM_040745428.1	CD302 molecule (Cd302), mRNA
XM-005065564.4	2,23313938029461	4,12678340231004	11,7899655232867	0,000601875455829439	0,0270108840062692	XM_005065564.4	kinesin family member 2A (Kif2a), transcript variant X1, mRNA
XM-040738586.1	-1,93513556622235	5,44016051230042	11,7769703127387	0,000606078537600165	0,0271698802373198	XM_040738586.1	axin interactor, dorsalization associated (Aida), mRNA
XM-005081773.4	-2,9489578636467	5,52112075212877	11,7747835329568	0,000606788723956029	0,0271721179074673	XM_005081773.4	peptidase D (Pepd), mRNA
XM-021231898.2	-2,30403056099118	3,98118521682624	11,7491878876515	0,000615176008196954	0,0275177589840535	XM_021231898.2	pyrin and HIN domain-containing protein 1-like (LOC101842449), transcript variant X1, mRNA
XM-005063831.4	-1,58573261809545	6,36591116580023	11,7382429815689	0,000618780948803343	0,0276489602454983	XM_005063831.4	solute carrier family 15 member 3 (Slc15a3), mRNA
XR-005881648.1	-1,72448304063941	4,89941429816368	11,7278170475682	0,000622258407086361	0,0277741867969903	XR_005881648.1	uncharacterized LOC121144320 (LOC121144320), transcript variant X1, ncRNA
XM-040754804.1	-1,88394957956232	6,63629259760322	11,7067110041593	0,000629321751423544	0,0280590227912602	XM_040754804.1	glucosamine (N-acetyl)-6-sulfatase (Gns), mRNA
XM-040754810.1	-2,86405251301946	3,61043624763898	11,6998368498563	0,000631655886508495	0,0281326133089655	XM_040754810.1	NSE1 homolog, SMC5-SMC6 complex component (Nsmce1), transcript variant X1, mRNA
XM-005079750.4	-2,43256393224351	3,83370078615599	11,6923305130309	0,000634199536196859	0,0282025011429952	XM_005079750.4	serine hydroxymethyltransferase 2 (Shmt2), mRNA
XM-021223355.2	-2,24483768173284	4,29300973738621	11,6911701744572	0,000634595680956761	0,0282025011429952	XM_021223355.2	formyl peptide receptor 2 (Fpr2), transcript variant X1, mRNA
XM-005084631.4	-1,80068173598755	5,50787436565797	11,6431707689241	0,000651117077132402	0,0288798599678949	XM_005084631.4	eukaryotic translation initiation factor 6 (Eif6), transcript variant X1, mRNA
XM-040733099.1	-1,80065829213411	5,51001314323043	11,6428164265601	0,000651240737010826	0,0288798599678949	XM_040733099.1	eukaryotic translation initiation factor 6 (Eif6), transcript variant X2, mRNA
XM-005070414.4	-2,45864956737358	4,07979195275629	11,6392713206557	0,00065247923007562	0,0289036359045232	XM_005070414.4	PR/SET domain 1 (Prdm1), transcript variant X1, mRNA
XM-005064037.4	-2,65675743296439	4,55909327181463	11,6280321235515	0,000656421432357021	0,0290470012965468	XM_005064037.4	cathepsin F (Ctsf), mRNA
XM-005070545.4	-2,15747348853732	4,60752955491704	11,6224757646072	0,000658391790538098	0,0291028972674698	XM_005070545.4	acyl-CoA dehydrogenase long chain (Acadl), mRNA
XM-040757616.1	-2,34927075327871	4,70967795925245	11,6127912224846	0,000661805730860563	0,0292224154958205	XM_040757616.1	biogenesis of ribosomes BRX1 (Brix1), mRNA
XM-005065573.4	-3,34306173397124	4,41721230214135	11,5850763090679	0,00067171148410744	0,029628020048739	XM_005065573.4	CWC27 spliceosome associated cyclophilin (Cwc27), transcript variant X1, mRNA
XM-040744081.1	-2,87386200431025	3,85502729941891	11,5821762246065	0,000672769390804954	0,0296429108563129	XM_040744081.1	carbonic anhydrase 5B (Ca5b), transcript variant X2, mRNA
XM-040729793.1	-3,30500707923895	3,46063544779951	11,5800818752159	0,000673525202947955	0,0296444734512483	XM_040729793.1	interleukin 18 (Il18), transcript variant X5, mRNA
XM-013112957.3	-3,30472432446813	3,49549696426594	11,5768714879546	0,000674685438787517	0,0296638139555798	XM_013112957.3	interleukin 18 (Il18), transcript variant X4, mRNA
XM-005076689.3	-1,63558964626567	4,7646319630325	11,5739252434682	0,000675751990596349	0,0296789985795214	XM_005076689.3	phosphoribosyl pyrophosphate synthetase 1 (Prps1), mRNA
XM-040730882.1	-1,87248581638986	3,89214937343868	11,5682686610621	0,000677804473598673	0,0297374067185567	XM_040730882.1	NLR family CARD domain containing 4 (Nlrc4), transcript variant X2, mRNA
XM-021227954.2	-2,17826118803199	3,84394259516248	11,5596521667353	0,000680943071128647	0,029843290954374	XM_021227954.2	SH2 domain containing 1B (Sh2d1b), transcript variant X3, mRNA
XM-040752932.1	1,64111560321215	5,22455807114531	11,5477428782925	0,000685305279191623	0,0300025193133754	XM_040752932.1	ralA binding protein 1 (Ralbp1), transcript variant X3, mRNA
XM-021227953.2	-2,17788818126734	3,85746925375387	11,5410960230009	0,000687752199528187	0,0300776474677826	XM_021227953.2	SH2 domain containing 1B (Sh2d1b), transcript variant X2, mRNA
XR-005878227.1	1,96135948953222	4,10350768138342	11,5363996002072	0,000689486424963538	0,0301214807287945	XR_005878227.1	NLR family pyrin domain containing 3 (Nlrp3), transcript variant X7, misc_RNA
XM-040757555.1	-1,59802478947164	7,35053239958009	11,5296905612355	0,000691960360991355	0,0301975023710257	XM_040757555.1	selenoprotein P (Selenop), mRNA
XM-005074212.4	-2,87210796224487	3,92559226634613	11,5261133387929	0,000693298376994128	0,0302013274023228	XM_005074212.4	carbonic anhydrase 5B (Ca5b), transcript variant X1, mRNA
XM-005066681.4	-3,3382049232187	4,58336595712269	11,5254987305795	0,000693515767870995	0,0302013274023228	XM_005066681.4	RWD domain containing 4 (Rwdd4), transcript variant X1, mRNA
XM-005074879.4	-4,34677213730925	4,38772432852577	11,5114134071402	0,000698778183503693	0,0303983283147225	XM_005074879.4	cytochrome b561 domain-containing protein 2 (LOC101828465), mRNA
XM-040738261.1	1,61085822863814	5,67004733479257	11,5084958231668	0,000699881847027909	0,0304141897051104	XM_040738261.1	PRELI domain-containing protein 1, mitochondrial-like (LOC121136846), mRNA
XM-005071356.4	2,48043122540069	3,65611589400426	11,4958648030072	0,000704633769365386	0,0305660112412618	XM_005071356.4	flavin containing dimethylaniline monoxygenase 2 (Fmo2), mRNA
XM-021227049.2	2,03801281747019	4,11378264132854	11,4952786277445	0,000704860998419494	0,0305660112412618	XM_021227049.2	coiled-coil domain containing 186 (Ccdc186), transcript variant X2, mRNA
XM-040737826.1	2,16248963104191	4,90211299814245	11,4739666081378	0,000712951861471427	0,0308843241632986	XM_040737826.1	DnaJ heat shock protein family (Hsp40) member C25 (Dnajc25), mRNA
XM-040742974.1	2,3090458545566	3,86132977827922	11,4603783173817	0,000718167999606866	0,0310597220828297	XM_040742974.1	MAX interactor 1, dimerization protein (Mxi1), transcript variant X2, mRNA
XM-005085586.4	-3,34109310982058	4,85879825849598	11,4594900333758	0,000718510325440523	0,0310597220828297	XM_005085586.4	dehydrogenase/reductase SDR family member 4 (LOC101833108), mRNA
XM-013110777.3	2,48729949718708	3,71780944094158	11,4476986036756	0,000723083558301419	0,0312246145590538	XM_013110777.3	purine rich element binding protein G (Purg), transcript variant X1, mRNA
XM-040729792.1	-3,30084714312814	3,71440990301112	11,444142376768	0,000724464525522184	0,0312514555752772	XM_040729792.1	interleukin 18 (Il18), transcript variant X2, mRNA
XM-040752662.1	-2,0014395160056	5,01809339759031	11,4383579391127	0,000726703001373724	0,0312896884094613	XM_040752662.1	BRCA2 and CDKN1A interacting protein (LOC101833800), mRNA
XM-013122970.3	-2,3785184427782	3,51293456582651	11,4375914062977	0,000727015405180467	0,0312896884094613	XM_013122970.3	granzyme M (Gzmm), transcript variant X4, mRNA
XM-005087640.4	1,79605566263704	6,18587362322085	11,4360118932193	0,000727631808321493	0,0312896884094613	XM_005087640.4	beta-defensin 4 (LOC101838117), mRNA
XM-021230288.2	-2,2104484145792	4,29636403435101	11,430484050899	0,000729793204866416	0,0313280990818663	XM_021230288.2	mitochondrial ribosomal protein L30 (Mrpl30), transcript variant X2, mRNA
XM-040748682.1	2,48285642242111	3,66166063876379	11,4298346313841	0,000730047554722859	0,0313280990818663	XM_040748682.1	secreted protein acidic and cysteine rich (Sparc), transcript variant X2, mRNA
XR-002382976.2	-4,33150292928661	3,12066282360586	11,4188872255485	0,000734356465279223	0,0314801787662874	XR_002382976.2	uncharacterized LOC110341082 (LOC110341082), ncRNA
XM-040732106.1	-4,33149816672187	3,10145378396178	11,4141821241502	0,000736212935197722	0,031526920834747	XM_040732106.1	H-2 class I histocompatibility antigen, Q10 alpha chain-like (LOC106023121), transcript variant X1, mRNA
XM-005071792.4	-2,86325015350302	3,9043785155048	11,4073108439318	0,000738911216469883	0,031609577225972	XM_005071792.4	beta-1,3-N-acetylgalactosaminyltransferase 2 (B3galnt2), mRNA
XR-002385728.2	-4,3310204036601	3,13419644573029	11,4030199883349	0,000740636127100273	0,0316504657721262	XR_002385728.2	interferon-induced protein 44 (LOC101834051), transcript variant X2, misc_RNA
XM-040730498.1	2,28750022618377	3,70148362855582	11,3920569234197	0,000744998736926695	0,031803872428158	XM_040730498.1	transmembrane protein 71 (Tmem71), transcript variant X3, mRNA
XM-005069293.4	-3,29924499268125	3,7937412911394	11,3882716568852	0,000746500069544881	0,0318349402714824	XM_005069293.4	interleukin 18 (Il18), transcript variant X3, mRNA
XR-005872637.1	2,47000775341111	3,71017331124826	11,3702791577636	0,000753757927951082	0,0321111801335102	XR_005872637.1	uncharacterized LOC121135529 (LOC121135529), ncRNA
XM-005086647.4	-2,24826245464853	4,7064938500323	11,3584694248047	0,000758537493962952	0,0322262210964061	XM_005086647.4	formyl peptide receptor 2 (Fpr2), transcript variant X2, mRNA
XM-040755634.1	2,17250429107233	3,9229598221969	11,3499551916766	0,000762030273474835	0,0322262210964061	XM_040755634.1	NME/NM23 family member 8 (Nme8), transcript variant X3, mRNA
XM-005086474.4	-4,33385778958737	3,61888882065477	11,3468434041589	0,00076329037158919	0,0322262210964061	XM_005086474.4	COPI coat complex subunit gamma 2 (Copg2), transcript variant X2, mRNA
XM-040728609.1	-4,33385778958737	3,61888882065477	11,3468434041589	0,00076329037158919	0,0322262210964061	XM_040728609.1	COPI coat complex subunit gamma 2 (Copg2), transcript variant X1, mRNA
XM-040744628.1	-4,33152982266064	3,17748639508569	11,3453144701362	0,00076393107982458	0,0322262210964061	XM_040744628.1	PHD finger protein 6 (Phf6), mRNA
XM-040742907.1	3,20582955535039	3,29082719320253	11,3452160257486	0,000763971453817901	0,0322262210964061	XM_040742907.1	spectrin repeat containing nuclear envelope protein 2 (Syne2), transcript variant X1, mRNA
XM-040742908.1	3,20582955535039	3,29082719320253	11,3452160257486	0,000763971453817901	0,0322262210964061	XM_040742908.1	spectrin repeat containing nuclear envelope protein 2 (Syne2), transcript variant X2, mRNA
XM-040742910.1	3,20582955535039	3,29082719320253	11,3452160257486	0,000763971453817901	0,0322262210964061	XM_040742910.1	spectrin repeat containing nuclear envelope protein 2 (Syne2), transcript variant X4, mRNA
XM-040742911.1	3,20582955535039	3,29082719320253	11,3452160257486	0,000763971453817901	0,0322262210964061	XM_040742911.1	spectrin repeat containing nuclear envelope protein 2 (Syne2), transcript variant X5, mRNA
XM-005076829.4	-4,33274868978136	3,14835762143649	11,344422097549	0,000764289159723286	0,0322262210964061	XM_005076829.4	SH2 domain containing 1A (Sh2d1a), transcript variant X2, mRNA
XR-005878207.1	-4,33150849533826	3,05643343357524	11,3371515105447	0,000767286208297603	0,0322864308078438	XR_005878207.1	uncharacterized LOC106020934 (LOC106020934), transcript variant X2, ncRNA
XR-005878208.1	-4,33150849533826	3,05643343357524	11,3371515105447	0,000767286208297603	0,0322864308078438	XR_005878208.1	uncharacterized LOC106020934 (LOC106020934), transcript variant X3, ncRNA
XM-005070345.4	2,27424965453196	5,15455625678822	11,3331341445973	0,000768924882409278	0,0323223347147998	XM_005070345.4	reticulon 4 (Rtn4), transcript variant X4, mRNA
XM-021233792.2	-4,33150292928661	3,04751568519259	11,3169214622159	0,00077567356480317	0,0325727491962702	XM_021233792.2	uncharacterized LOC110342990 (LOC110342990), transcript variant X1, mRNA
XM-005071833.3	2,17151092322008	3,93799346000839	11,2995643351099	0,000782928510239457	0,0327880113513799	XM_005071833.3	NME/NM23 family member 8 (Nme8), transcript variant X1, mRNA
XR-002383078.2	2,17151092322008	3,93799346000839	11,2995643351099	0,000782928510239457	0,0327880113513799	XR_002383078.2	NME/NM23 family member 8 (Nme8), transcript variant X4, misc_RNA
XM-040731153.1	4,47028586931098	3,12265266521378	11,2974291859745	0,000783818571778914	0,0327880113513799	XM_040731153.1	chromosome unknown C7orf61 homolog (CUNH7orf61), mRNA
XR-005871197.1	-4,33151325793707	3,040423260141	11,2970588217433	0,000783986663663835	0,0327880113513799	XR_005871197.1	uncharacterized LOC121134163 (LOC121134163), ncRNA
XM-005079790.4	1,51511119029879	6,53468770661396	11,2917586724631	0,000786198851558996	0,032847148566708	XM_005079790.4	Ras association domain family member 3 (Rassf3), mRNA
XM-040744354.1	4,47021571086851	3,11463934965025	11,2878818871214	0,000787855662237291	0,0328703495536868	XM_040744354.1	60S ribosomal protein L17-like (LOC106022229), mRNA
XM-013112955.3	-3,29634430356613	3,96084831143199	11,2866667334408	0,000788351639236236	0,0328703495536868	XM_013112955.3	interleukin 18 (Il18), transcript variant X1, mRNA
XM-005077192.4	-2,196036141363	4,13928907019335	11,2783756717411	0,000791869723618741	0,0329836181539292	XM_005077192.4	serine/threonine kinase 25 (Stk25), mRNA
XM-005073396.4	-1,63542684815112	5,66715216489039	11,2744795847142	0,000793534523479801	0,0330135157308028	XM_005073396.4	arginyl aminopeptidase (LOC101829080), mRNA
XM-040728843.1	4,47015501128206	3,11463895120303	11,2724507347688	0,00079441399686605	0,0330135157308028	XM_040728843.1	multiple C2 and transmembrane domain containing 1 (Mctp1), transcript variant X3, mRNA
XM-040749723.1	4,47022516677483	3,09745804374141	11,2699829010677	0,000795465566190712	0,0330135157308028	XM_040749723.1	ATPase H+ transporting V0 subunit a1 (Atp6v0a1), transcript variant X3, mRNA
XM-040747469.1	-3,29153747889938	4,01976426017186	11,2691847914926	0,000795796360045596	0,0330135157308028	XM_040747469.1	RasGEF domain family member 1B (Rasgef1b), transcript variant X1, mRNA
XM-013118717.3	4,46674992918372	3,14139994114596	11,2517189635341	0,000803311386876071	0,0332582228411579	XM_013118717.3	spartin (Spart), transcript variant X1, mRNA
XM-013118718.3	4,46674992918372	3,14139994114596	11,2517189635341	0,000803311386876071	0,0332582228411579	XM_013118718.3	spartin (Spart), transcript variant X2, mRNA
XM-040755348.1	4,46796408203354	3,13746796603758	11,2481847553782	0,000804837818933999	0,0332879304146642	XM_040755348.1	supervillin (Svil), transcript variant X5, mRNA
XM-005077792.4	1,64907535576109	6,79147624462245	11,2428168009437	0,000807139090777679	0,0333131773298382	XM_005077792.4	alanyl aminopeptidase, membrane (LOC101825331), mRNA
XM-005080936.4	4,47126288146892	3,15041470711489	11,2411592138988	0,000807876727703411	0,0333131773298382	XM_005080936.4	caveolin 2 (Cav2), transcript variant X1, mRNA
XM-013121145.3	4,47126288146892	3,15041470711489	11,2411592138988	0,000807876727703411	0,0333131773298382	XM_013121145.3	caveolin 2 (Cav2), transcript variant X2, mRNA
XM-021229919.2	-4,34101945235204	3,34676261406154	11,2364215430747	0,000809920847425399	0,0333640366707682	XM_021229919.2	T-cell receptor-associated transmembrane adapter 1 (LOC101834373), mRNA
XR-001196459.3	-2,45452174728799	4,33285833116861	11,225595735241	0,000814655234397802	0,0335255068611728	XR_001196459.3	uncharacterized LOC106021111 (LOC106021111), ncRNA
XM-005063153.4	-1,91332555853146	4,66946558724997	11,2203769116704	0,000816927898999929	0,0335854483791649	XM_005063153.4	calcium homeostasis modulator family member 2 (Calhm2), mRNA
XM-040748744.1	1,93470311418249	4,10426390736353	11,2148095463878	0,000819389672038517	0,0336530370992027	XM_040748744.1	NLR family pyrin domain containing 3 (Nlrp3), transcript variant X3, mRNA
XM-040730499.1	2,28428768784337	3,78121572221527	11,2120019730789	0,000820620289674981	0,0336699768504431	XM_040730499.1	transmembrane protein 71 (Tmem71), transcript variant X4, mRNA
XM-005070374.4	-1,71144559255405	6,36014805891324	11,2065935484854	0,000822999949869334	0,033733981012921	XM_005070374.4	chaperonin containing TCP1 subunit 4 (Cct4), mRNA
XM-040755183.1	4,47868585586695	3,19117043275692	11,2026309372973	0,00082477295095198	0,0337394445830287	XM_040755183.1	cryptochrome circadian regulator 1 (Cry1), transcript variant X2, mRNA
XM-040755184.1	4,47868585586695	3,19117043275692	11,2026309372973	0,00082477295095198	0,0337394445830287	XM_040755184.1	cryptochrome circadian regulator 1 (Cry1), transcript variant X3, mRNA
XM-040734762.1	4,47022516677483	3,06489477795596	11,1849780851893	0,000832637620295392	0,0340266924951285	XM_040734762.1	ATP synthase subunit d, mitochondrial-like (LOC121135650), mRNA
XM-040754661.1	-4,33152358666144	2,99794445997336	11,1829971447982	0,000833524406967482	0,0340266924951285	XM_040754661.1	diacylglycerol kinase alpha (Dgka), transcript variant X2, mRNA
XM-040751721.1	-1,79796164350828	4,38539376093896	11,1813024309631	0,000834275331751868	0,0340266924951285	XM_040751721.1	methionyl aminopeptidase 1 (Metap1), transcript variant X2, mRNA
XM-013120680.3	4,47026024579941	3,04206677697811	11,1614880642889	0,000843214853896398	0,0343572483984143	XM_013120680.3	nestin (Nes), mRNA
XM-005075829.4	1,58503736628413	6,12649398191239	11,1589240961207	0,000844354074764657	0,034369637229268	XM_005075829.4	transducer of ERBB2, 1 (Tob1), transcript variant X1, mRNA
XM-005073316.4	2,02666398431316	4,40466288483063	11,1563122931607	0,000845548660578865	0,0343842529928874	XM_005073316.4	inhibitor of growth family member 1 (Ing1), transcript variant X2, mRNA
XM-005072876.4	2,73194807399308	3,44314762658416	11,1474671165454	0,000849584350347158	0,0345142593976669	XM_005072876.4	G protein-coupled receptor class C group 5 member A (Gprc5a), mRNA
XM-040739550.1	-2,81917497440488	3,5480067096279	11,1352251988877	0,000855177944784231	0,0347022775174532	XM_040739550.1	poly(ADP-ribose) polymerase family member 3 (Parp3), mRNA
XM-005076070.4	1,54125764282332	8,0976772938878	11,1336572322595	0,000855899003237066	0,0347022775174532	XM_005076070.4	growth arrest and DNA damage inducible alpha (Gadd45a), mRNA
XM-040757711.1	-4,33149538371328	2,96551560512454	11,1180343759449	0,00086314098446279	0,0349614576118083	XM_040757711.1	zinc finger protein 58 (LOC101826680), transcript variant X5, mRNA
XM-021222757.2	2,14644992270274	3,8620199698975	11,1051445682455	0,00086913409277576	0,0351695922517216	XM_021222757.2	kinesin family member 2A (Kif2a), transcript variant X5, mRNA
XM-005066034.4	-1,65500486532438	6,64052015294038	11,0913924209301	0,000875568649646786	0,0353951636924501	XM_005066034.4	mannose-6-phosphate receptor, cation dependent (M6pr), mRNA
XM-005086825.4	4,47465620160983	3,38835280416288	11,0790431297153	0,000881406133401726	0,0355640278321536	XM_005086825.4	dimethylarginine dimethylaminohydrolase 2 (Ddah2), mRNA
XM-013122971.3	-2,37189970329339	3,70882464170515	11,0788902197563	0,000881474215459301	0,0355640278321536	XM_013122971.3	granzyme M (Gzmm), transcript variant X5, mRNA
XM-005072814.4	4,47469917263739	3,4028559783569	11,0768936224889	0,000882440861365702	0,0355681574610996	XM_005072814.4	solute carrier family 10 member 1 (Slc10a1), mRNA
XM-040758275.1	4,46141362670625	3,52977486674644	11,0705559309205	0,000885437783854849	0,0356497244008083	XM_040758275.1	PHD finger protein 10 (Phf10), transcript variant X2, mRNA
XM-005083685.4	4,47562501764369	3,27062231689299	11,0689943353501	0,000886197070979683	0,0356497244008083	XM_005083685.4	chloride intracellular channel 3 (Clic3), mRNA
XM-005063137.4	2,03827908325084	4,51570611954851	11,0668176403886	0,00088721507593677	0,0356558222851815	XM_005063137.4	coiled-coil domain containing 186 (Ccdc186), transcript variant X1, mRNA
XM-021236302.2	2,14552304474403	3,88607212924583	11,0621292058342	0,0008894702239619	0,0357115786601991	XM_021236302.2	kinesin family member 2A (Kif2a), transcript variant X4, mRNA
XM-040752020.1	1,63180337905865	5,69047229701429	11,0563827727961	0,000892207618003171	0,0357865693018367	XM_040752020.1	solute carrier family 25 member 24 (Slc25a24), transcript variant X1, mRNA
XM-005078970.4	-1,56062264490238	5,31076817550024	11,0458540986211	0,000897289416850685	0,0359553567396848	XM_005078970.4	ring finger protein 10 (Rnf10), transcript variant X1, mRNA
XM-040754818.1	-2,83764746385406	4,21304358602305	11,0382459904061	0,000900952839115047	0,0360670352024334	XM_040754818.1	NSE1 homolog, SMC5-SMC6 complex component (Nsmce1), transcript variant X2, mRNA
XM-021223938.2	1,57412849489024	5,6003734511072	11,0339088122344	0,000903056960402536	0,0361161351714729	XM_021223938.2	ring finger protein 217 (Rnf217), mRNA
XM-040749724.1	4,44931213043497	3,53895256804563	11,0222332500134	0,000908750411827404	0,0363085492212943	XM_040749724.1	ATPase H+ transporting V0 subunit a1 (Atp6v0a1), transcript variant X4, mRNA
XM-040749721.1	4,44890771269773	3,55009610268998	11,0162074425557	0,000911700690870307	0,0363910945988223	XM_040749721.1	ATPase H+ transporting V0 subunit a1 (Atp6v0a1), transcript variant X1, mRNA
XR-001197776.3	4,46395801529499	3,38359403363884	11,0142267797106	0,000912679305162423	0,036394856051695	XR_001197776.3	uncharacterized LOC106023145 (LOC106023145), ncRNA
XM-040753079.1	2,70473086374151	3,56936427368007	11,007940544687	0,000915779804952838	0,036483142607187	XM_040753079.1	60S ribosomal protein L27-like (LOC121142757), mRNA
XM-013116668.3	-2,80378383723088	3,56781039927812	10,9957577756166	0,000921796757037663	0,0366569014745436	XM_013116668.3	zinc finger NFX1-type containing 1 (Znfx1), transcript variant X3, mRNA
XM-040736228.1	-2,35219909115095	3,48161094742539	10,9955034261316	0,000921922898115632	0,0366569014745436	XM_040736228.1	zinc finger protein 175 (LOC101842198), mRNA
XM-013123645.3	1,56008380020429	5,83768922731068	10,9758013813705	0,000931731116600174	0,0369698331441316	XM_013123645.3	myeloid associated differentiation marker (Myadm), transcript variant X2, mRNA
XM-040733811.1	1,56008380020429	5,83768922731068	10,9758013813705	0,000931731116600174	0,0369698331441316	XM_040733811.1	myeloid associated differentiation marker (Myadm), transcript variant X3, mRNA
XM-005084151.4	1,56007810252964	5,83995468665923	10,9742917984548	0,00093248819778895	0,0369698331441316	XM_005084151.4	myeloid associated differentiation marker (Myadm), transcript variant X1, mRNA
XM-005071269.4	2,1989074904349	4,69223937611838	10,9495285946401	0,000944996569414836	0,037429686064609	XM_005071269.4	influenza virus NS1A binding protein (LOC101824345), transcript variant X3, mRNA
XM-005086111.4	-4,33149062117344	2,89775768322402	10,9457989442917	0,000946925201845764	0,0374700123380372	XM_005086111.4	UDP-GlcNAc:betaGal beta-1,3-N-acetylglucosaminyltransferase 3 (B3gnt3), mRNA
XR-002383912.2	-2,81887653234107	3,73669185689116	10,9424143139145	0,000948637599755605	0,0375017129132972	XR_002383912.2	uncharacterized LOC110341914 (LOC110341914), ncRNA
XM-005087368.4	4,42973047586557	4,60558904020108	10,9378216045908	0,000950973575307883	0,0375579803691414	XM_005087368.4	keratin, type I cytoskeletal 19 (LOC101826766), mRNA
XM-005077458.4	4,43594773653221	3,53489920154513	10,9314419652872	0,000954248891393939	0,0376512029027179	XM_005077458.4	spartin (Spart), transcript variant X3, mRNA
XM-040751720.1	-1,7943348225101	4,55114969128474	10,92427078692	0,000957929666080234	0,0377602294522987	XM_040751720.1	methionyl aminopeptidase 1 (Metap1), transcript variant X1, mRNA
XM-005088582.4	-2,79152276686352	3,40823945450142	10,9169001447876	0,000961753734474106	0,0378509686861861	XM_005088582.4	ras-related protein Rap-2a (LOC101841869), mRNA
XM-005077165.4	1,63797253508223	5,92458710984371	10,9162555476817	0,000962071130798499	0,0378509686861861	XM_005077165.4	ralA binding protein 1 (Ralbp1), transcript variant X2, mRNA
XM-013111769.3	2,4762102931764	4,0145106452239	10,8934494224366	0,000973954396350155	0,0382816434803719	XM_013111769.3	secreted protein acidic and cysteine rich (Sparc), transcript variant X1, mRNA
XM-005068770.4	2,72796380405076	4,00198749748348	10,8917062333093	0,000974878195208848	0,0382816434803719	XM_005068770.4	solute carrier family 34 member 2 (Slc34a2), mRNA
XM-040730053.1	-4,33148585864932	2,87590025120035	10,8719809888293	0,000985307210826931	0,0386542875568739	XM_040730053.1	interferon stimulated exonuclease gene 20 (Isg20), transcript variant X4, mRNA
XM-013117378.3	-2,15362700481103	4,13114364700763	10,8639175537026	0,000989579750637837	0,0387849290266656	XM_013117378.3	mitochondrial ribosomal protein L30 (Mrpl30), transcript variant X1, mRNA
XM-005069414.4	-1,81645667310535	4,93202065982215	10,8617370441584	0,000990739843849657	0,0387934508029923	XM_005069414.4	Thy-1 cell surface antigen (Thy1), transcript variant X1, mRNA
XM-040754199.1	-4,33148109614091	2,87535937448854	10,8555069369901	0,000994085629048243	0,0388505279128417	XM_040754199.1	transmembrane serine protease 6 (Tmprss6), transcript variant X1, mRNA
XM-040754200.1	-4,33148109614091	2,87535937448854	10,8555069369901	0,000994085629048243	0,0388505279128417	XM_040754200.1	transmembrane serine protease 6 (Tmprss6), transcript variant X2, mRNA
XM-040748712.1	1,4840966945447	6,15631461388994	10,8480505333465	0,000998070434078944	0,0389692529161772	XM_040748712.1	protein RoBo-1 (LOC101835401), transcript variant X2, mRNA
XM-040755639.1	-1,80198283915907	4,3069828733294	10,8334735826696	0,00100592129153914	0,0392385582092041	XM_040755639.1	acyloxyacyl hydrolase (Aoah), transcript variant X1, mRNA
XM-005081015.4	-3,53159015861855	9,48167536712609	10,8315717922713	0,00100695926719729	0,0392418510634186	XM_005081015.4	complement C1q B chain (C1qb), transcript variant X1, mRNA
XM-005066132.4	-1,78440557448167	4,98540973986124	10,8037959883021	0,00102212624315932	0,0397952330035339	XM_005066132.4	SEC13 homolog, nuclear pore and COPII coat complex component (Sec13), mRNA
XM-040731759.1	1,70341893548598	4,48040289860839	10,7744864240521	0,00103840918338788	0,040390976487676	XM_040731759.1	RAB11 family interacting protein 1 (Rab11fip1), transcript variant X2, mRNA
XM-005085065.4	-2,79460147376732	3,74361448940378	10,7683752307949	0,00104181631961267	0,0404852379613032	XM_005085065.4	solute carrier family 46 member 2 (Slc46a2), mRNA
XM-040741526.1	4,40760302768645	3,55081197327127	10,7517439881434	0,00105119841487757	0,0408052226326346	XM_040741526.1	translation initiation factor IF-2-like (LOC121138801), mRNA
XM-021235419.2	-2,37856174850774	4,15799432380507	10,750291793005	0,00105203366007886	0,0408052226326346	XM_021235419.2	cathepsin K (Ctsk), transcript variant X1, mRNA
XM-040738344.1	-2,0787024398832	4,13462354182005	10,7472764565695	0,00105372689769508	0,0408324133906267	XM_040738344.1	scavenger receptor cysteine-rich type 1 protein M130-like (LOC121136869), mRNA
XM-040731817.1	2,69296212542162	3,76978517348598	10,7279242979463	0,00106479012718565	0,041222303014178	XM_040731817.1	LON peptidase N-terminal domain and ring finger 1 (Lonrf1), transcript variant X2, mRNA
XM-040738145.1	1,72736899461814	4,57861561803287	10,7005302273131	0,00108063185549473	0,0417962807792996	XM_040738145.1	myeloblastin (LOC101843355), mRNA
XM-040728993.1	1,94078468342608	4,33949597577454	10,6891441637275	0,00108727906783212	0,0420138924680707	XM_040728993.1	zinc finger AN1-type containing 6 (Zfand6), transcript variant X5, mRNA
XM-013117766.2	1,71359127316624	4,46089693548184	10,6819418200284	0,00109150840270646	0,0421377535615189	XM_013117766.2	vesicle associated membrane protein 5 (Vamp5), transcript variant X1, mRNA
XM-021230512.2	1,53327937765025	5,7203104666785	10,6325215453058	0,0011209814234491	0,0432350032982202	XM_021230512.2	transducer of ERBB2, 1 (Tob1), transcript variant X2, mRNA
XM-040752542.1	3,15615885779699	3,64043263607909	10,614927039919	0,00113166769729505	0,0435685258918073	XM_040752542.1	marker of proliferation Ki-67 (Mki67), mRNA
XM-040732204.1	2,6665263062484	3,41582661187454	10,6147982997683	0,00113174626827551	0,0435685258918073	XM_040732204.1	60S ribosomal protein L23a-like (LOC121134253), mRNA
XM-040728555.1	-1,49924938498431	7,50988177538765	10,612723213595	0,00113299520323333	0,0435758426155713	XM_040728555.1	sterile alpha motif domain containing 9 like (Samd9l), mRNA
XM-013116666.3	-2,50763493469436	3,62629483015735	10,6017550238648	0,00113973535366426	0,0437941447332823	XM_013116666.3	zinc finger NFX1-type containing 1 (Znfx1), transcript variant X2, mRNA
XM-040746450.1	-2,26670581285611	4,54132130238914	10,5813163921663	0,00115235063563827	0,0442375799518858	XM_040746450.1	5'-3' exoribonuclease 2 (Xrn2), transcript variant X2, mRNA
XM-040731816.1	2,68784053827193	3,92418603802553	10,5705806392833	0,0011590433594073	0,0444098632871335	XM_040731816.1	LON peptidase N-terminal domain and ring finger 1 (Lonrf1), transcript variant X1, mRNA
XM-040750456.1	-2,4392557937394	5,56088134118769	10,5695811063712	0,00115966847210152	0,0444098632871335	XM_040750456.1	regulator of calcineurin 1 (Rcan1), transcript variant X4, mRNA
XM-040749556.1	-1,59393196212784	5,55437036810654	10,5689596150277	0,00116007588835974	0,0444098632871335	XM_040749556.1	ABI family member 3 (Abi3), transcript variant X4, mRNA
XM-040749801.1	-1,75445647314002	4,66329127988725	10,5609050769429	0,00116512747590643	0,0445617946245141	XM_040749801.1	N-myristoyltransferase 1 (Nmt1), mRNA
XM-005064843.4	-1,49872112275585	6,47941012454337	10,5570683637239	0,00116752294088194	0,0446119513334396	XM_005064843.4	LIM domain only 2 (Lmo2), transcript variant X1, mRNA
XM-021230524.2	-1,59294405134476	5,59585431283339	10,5208851145028	0,00119055906367776	0,0454499788010489	XM_021230524.2	ABI family member 3 (Abi3), transcript variant X1, mRNA
XM-005080350.4	-1,79501637815044	4,85698075817543	10,5143646616283	0,00119473662109441	0,0455671882927695	XM_005080350.4	abhydrolase domain containing 11 (Abhd11), mRNA
XM-040758218.1	2,46264796422234	4,52095833757409	10,5106933975532	0,00119710596662458	0,0456152794856496	XM_040758218.1	sorting nexin 9 (Snx9), mRNA
XM-040730711.1	1,50791453149785	5,38387508484008	10,4840289982493	0,00121447702453547	0,0462343875954748	XM_040730711.1	FOS like 2, AP-1 transcription factor subunit (Fosl2), transcript variant X2, mRNA
XM-040729762.1	-3,19835326246716	3,40552221087834	10,4740470223419	0,00122103819976963	0,046441206132273	XM_040729762.1	isocitrate dehydrogenase (NAD(+)) 3 catalytic subunit alpha (Idh3a), transcript variant X2, mRNA
XM-040751139.1	-1,47427664714301	7,86930172492436	10,4549165216088	0,00123369384504576	0,0468460388965968	XM_040751139.1	aconitate decarboxylase 1 (Acod1), mRNA
XM-040755040.1	3,14760980621837	4,20270515006723	10,4545187568493	0,00123395879192066	0,0468460388965968	XM_040755040.1	40S ribosomal protein S2-like (LOC121143314), mRNA
XM-021229734.2	-3,19294357424893	3,31040114893174	10,4471895149982	0,0012388704482127	0,0469891571938222	XM_021229734.2	zinc finger NFX1-type containing 1 (Znfx1), transcript variant X4, mRNA
XM-005087080.4	-1,94813470389591	3,92421591220442	10,444061012974	0,00124096471493552	0,0470252494601669	XM_005087080.4	hematopoietic SH2 domain containing (Hsh2d), transcript variant X3, mRNA
XM-040732801.1	-3,19067059012256	3,43335879258207	10,433338948474	0,00124816946021728	0,0472547541824489	XM_040732801.1	fibronectin type III domain containing 3A (Fndc3a), transcript variant X4, mRNA
XM-040729761.1	-3,20573000970091	3,87187177883239	10,4216108630953	0,00125607913426181	0,047510500562754	XM_040729761.1	isocitrate dehydrogenase (NAD(+)) 3 catalytic subunit alpha (Idh3a), transcript variant X1, mRNA
XM-021223587.2	-1,94816640673599	3,93424999814324	10,4180655607725	0,00125850569137193	0,0475585718246365	XM_021223587.2	hematopoietic SH2 domain containing (Hsh2d), transcript variant X1, mRNA
XM-013122126.3	-1,49389299827831	6,40892830085671	10,3992098537585	0,00127136614117104	0,0480004869794602	XM_013122126.3	LIM domain only 2 (Lmo2), transcript variant X2, mRNA
XM-013114539.3	-2,16945551943034	5,37985564089728	10,3653837269078	0,00129480776101915	0,048840718413585	XM_013114539.3	coiled-coil domain containing 50 (Ccdc50), transcript variant X1, mRNA
XM-040734037.1	2,09498223800325	3,94248814872382	10,3533459999267	0,00130327521259805	0,0490701599488083	XM_040734037.1	leukocyte immunoglobulin-like receptor subfamily A member 2 (LOC121135368), transcript variant X1, mRNA
XM-040734040.1	2,09498223800325	3,94248814872382	10,3533459999267	0,00130327521259805	0,0490701599488083	XM_040734040.1	leukocyte immunoglobulin-like receptor subfamily A member 2 (LOC121135368), transcript variant X4, mRNA
XM-013115770.3	3,27602983365502	8,19721691839759	10,3483012967012	0,00130681179135862	0,04915834154459	XM_013115770.3	lactate dehydrogenase A like 6B (Ldhal6b), mRNA
XM-005069953.4	1,59375864813568	4,90156502011518	10,3396978661376	0,00131292031144112	0,0493430224445083	XM_005069953.4	RAB37, member RAS oncogene family (Rab37), transcript variant X7, mRNA
XM-005069952.4	1,59371631097226	4,90424174581154	10,3355467086162	0,00131585956746279	0,0493934669129177	XM_005069952.4	RAB37, member RAS oncogene family (Rab37), transcript variant X3, mRNA
XM-040752146.1	-2,13583186951581	4,42360594698991	10,3344047759013	0,00131666301857631	0,0493934669129177	XM_040752146.1	CD2 molecule (Cd2), mRNA
XM-040740886.1	2,39157065118373	3,77369740548203	10,3260684078711	0,00132262435620088	0,0495719126873724	XM_040740886.1	pleckstrin homology and FYVE domain containing 2 (Plekhf2), transcript variant X2, mRNA
XM-005071591.4	-2,16795649504067	5,42771483350429	10,3240642461498	0,00132403712430116	0,0495797086227167	XM_005071591.4	coiled-coil domain containing 50 (Ccdc50), transcript variant X3, mRNA
XM-040750032.1	1,59355228136236	4,91472214928047	10,32120018918	0,0013261080603988	0,049581802984273	XM_040750032.1	RAB37, member RAS oncogene family (Rab37), transcript variant X1, mRNA
XM-040750639.1	-1,85419829405242	5,1506142341641	10,3206212029516	0,00132650268718403	0,049581802984273	XM_040750639.1	translocase of outer mitochondrial membrane 70 (Tomm70), mRNA
XM-021232361.2	-3,17290639981213	3,26610187882899	10,3171778026594	0,00132899349605381	0,0496050093879789	XM_021232361.2	chemerin chemokine-like receptor 1 (Cmklr1), transcript variant X3, mRNA
XM-021227108.2	1,59350155170298	4,91799918876654	10,3164248791047	0,00132953430746096	0,0496050093879789	XM_021227108.2	RAB37, member RAS oncogene family (Rab37), transcript variant X6, mRNA
XM-040738943.1	-2,3650522575434	4,6776171714733	10,29506589624	0,00134494877318679	0,0501346710715182	XM_040738943.1	glutamyl-prolyl-tRNA synthetase 1 (Eprs1), transcript variant X1, mRNA
XM-040747068.1	2,0922056470137	5,01107702508932	10,2758003887346	0,00135902638990392	0,0505292481622285	XM_040747068.1	oxysterol binding protein (LOC101823323), mRNA
XM-013115806.3	1,94541228487933	4,28959778410589	10,2755683507957	0,00135921749849554	0,0505292481622285	XM_013115806.3	inhibitor of growth family member 1 (Ing1), transcript variant X1, mRNA
XM-021229091.2	1,94541228487933	4,28959778410589	10,2755683507957	0,00135921749849554	0,0505292481622285	XM_021229091.2	inhibitor of growth family member 1 (Ing1), transcript variant X4, mRNA
XM-005080133.4	1,95272084923546	4,02479950963318	10,2629287571539	0,00136853571677556	0,0508297385852568	XM_005080133.4	late endosomal/lysosomal adaptor, MAPK and MTOR activator 2 (Lamtor2), transcript variant X2, mRNA
XM-021224946.2	4,34617068952992	4,36179686059807	10,2608962846125	0,00137002529760096	0,0508391804077297	XM_021224946.2	family with sequence similarity 8 member A1 (Fam8a1), transcript variant X1, mRNA
XM-040756893.1	-1,64721135042238	9,43608733436112	10,2423634158084	0,00138381458900634	0,0513046142174574	XM_040756893.1	peroxiredoxin 1 (Prdx1), mRNA
XM-021225862.2	1,43771981501199	6,2321364448539	10,2367224426737	0,00138806233752353	0,0514157780162969	XM_021225862.2	protein RoBo-1 (LOC101835401), transcript variant X1, mRNA
XM-005078925.4	-3,16803432799536	3,51716663560463	10,2347312906325	0,00138953948677465	0,0514242072834865	XM_005078925.4	chemerin chemokine-like receptor 1 (Cmklr1), transcript variant X1, mRNA
XM-005082436.4	-2,36370293863052	4,79186974820315	10,2283948764626	0,0013943051982322	0,0515542154742584	XM_005082436.4	glutamyl-prolyl-tRNA synthetase 1 (Eprs1), transcript variant X2, mRNA
XM-040731600.1	2,94745648829581	9,64915972479717	10,2223533970134	0,00139887337785593	0,0516766931049418	XM_040731600.1	60S ribosomal protein L37-like (LOC101838074), mRNA
XM-040728235.1	1,88509284039111	4,17850871500862	10,2202286371373	0,00140047545827663	0,0516894767125186	XM_040728235.1	p21 (RAC1) activated kinase 1 (Pak1), transcript variant X1, mRNA
XM-040752936.1	1,47198537002463	7,32542951445861	10,2166089728646	0,00140321924969849	0,0517443385150914	XM_040752936.1	VAMP associated protein A (Vapa), mRNA
XM-040733518.1	1,94447812001355	4,33924779557054	10,2092776013661	0,00140879329843049	0,0519033756582901	XM_040733518.1	inhibitor of growth family member 1 (Ing1), transcript variant X3, mRNA
XM-040751416.1	4,32540096693916	3,12309774727316	10,1794603258887	0,00143172911641251	0,0526070967211821	XM_040751416.1	FRY microtubule binding protein (Fry), transcript variant X2, mRNA
XM-040751417.1	4,32540096693916	3,12309774727316	10,1794603258887	0,00143172911641251	0,0526070967211821	XM_040751417.1	FRY microtubule binding protein (Fry), transcript variant X3, mRNA
XM-040751418.1	4,32540096693916	3,12309774727316	10,1794603258887	0,00143172911641251	0,0526070967211821	XM_040751418.1	FRY microtubule binding protein (Fry), transcript variant X4, mRNA
XM-040734014.1	2,4004345320876	3,9858422339214	10,177631439659	0,00143313383370399	0,0526117365373953	XM_040734014.1	zinc finger protein 787 (Znf787), transcript variant X2, mRNA
XM-005068014.4	-2,28850489917971	3,66846789226618	10,1667325487112	0,00144160748843186	0,052875644359569	XM_005068014.4	suppressor of cytokine signaling 2 (Socs2), mRNA
XM-040730664.1	-2,49914025891691	3,99903198851376	10,1557888626975	0,00145014548286601	0,0530415112054682	XM_040730664.1	LBH regulator of WNT signaling pathway (Lbh), mRNA
XM-040736751.1	4,35993378743848	3,36292497725934	10,1548356789172	0,00145092118128504	0,0530415112054682	XM_040736751.1	zinc finger SWIM-type containing 4 (Zswim4), mRNA
XR-005871555.1	-2,17770594231606	3,8476939501372	10,1546340296253	0,0014510732883826	0,0530415112054682	XR_005871555.1	uncharacterized LOC121134468 (LOC121134468), ncRNA
XM-021226339.2	4,32544508425065	3,10525101123924	10,1535781946608	0,00145190852754042	0,0530415112054682	XM_021226339.2	protein tyrosine phosphatase receptor type A (Ptpra), transcript variant X5, mRNA
XM-040747167.1	-2,29862537227493	3,79365120931555	10,1527191769616	0,00145257412894717	0,0530415112054682	XM_040747167.1	ATPase phospholipid transporting 10D (putative) (Atp10d), transcript variant X1, mRNA
XM-013122885.3	4,32541946161903	3,10742380419146	10,1405568133217	0,00146217270659616	0,0533446749951701	XM_013122885.3	serine/threonine kinase 11 (Stk11), transcript variant X5, mRNA
XM-005063603.4	-1,44019013971216	6,57651460761003	10,1326691221845	0,00146839797902682	0,053524341922844	XM_005063603.4	phosphoinositide-3-kinase adaptor protein 1 (Pik3ap1), mRNA
XM-021229140.2	2,00170350760416	4,08843823474164	10,121150388826	0,00147760027442415	0,0538121098171477	XM_021229140.2	lysine demethylase 5B (Kdm5b), transcript variant X1, mRNA
XM-040742922.1	4,3253749252659	3,11316102782982	10,1186256933583	0,00147962336927312	0,0538381436920397	XM_040742922.1	ras homolog family member J (Rhoj), mRNA
XM-040754988.1	2,62436088021	3,62013424154458	10,1066962717889	0,00148918386605672	0,0541381480917246	XM_040754988.1	non-histone chromosomal protein HMG-17-like (LOC121143300), mRNA
XM-021223588.2	-1,94871371162863	4,12881717408533	10,097669359585	0,00149648597186276	0,0543555932922051	XM_021223588.2	hematopoietic SH2 domain containing (Hsh2d), transcript variant X2, mRNA
XM-021224676.2	4,32548016502147	3,07688195763078	10,089769579295	0,00150291356440275	0,0545409187970603	XM_021224676.2	ubiquitin specific peptidase 45 (Usp45), transcript variant X4, mRNA
XM-040756663.1	1,5595684463881	5,16912642311685	10,0780914202984	0,00151241462637901	0,054837356052313	XM_040756663.1	colony stimulating factor 3 receptor (Csf3r), mRNA
XM-040747470.1	-3,16133887193457	3,984079418597	10,0642269758568	0,00152382036344567	0,0551537198037639	XM_040747470.1	RasGEF domain family member 1B (Rasgef1b), transcript variant X2, mRNA
XM-040747472.1	-3,16133887193457	3,984079418597	10,0642269758568	0,00152382036344567	0,0551537198037639	XM_040747472.1	RasGEF domain family member 1B (Rasgef1b), transcript variant X3, mRNA
XM-040755352.1	4,32538438232327	3,05855237137063	10,0614013399458	0,00152617532164522	0,0551904156517274	XM_040755352.1	supervillin (Svil), transcript variant X9, mRNA
XM-040728897.1	-3,17290226800199	4,04031858729616	10,0562288586756	0,00153044189954885	0,0552961154452449	XM_040728897.1	versican (Vcan), transcript variant X2, mRNA
XM-005081557.4	4,33608046833453	3,25264033933127	10,0400144567461	0,00154392912582844	0,0557344871186122	XM_005081557.4	post-glycosylphosphatidylinositol attachment to proteins 6 (Pgap6), mRNA
XM-021236279.2	2,3986926196695	4,12614171572043	10,0286873125936	0,00155341092768602	0,0560276248089946	XM_021236279.2	zinc finger protein 787 (Znf787), transcript variant X1, mRNA
XM-040758276.1	4,32474577154778	3,22196120249047	10,018014008434	0,00156244384685649	0,0563040732308976	XM_040758276.1	PHD finger protein 10 (Phf10), transcript variant X3, mRNA
XM-040755350.1	4,32538438232327	3,03601959690806	10,0151547320896	0,00156487137292356	0,0563422148818226	XM_040755350.1	supervillin (Svil), transcript variant X7, mRNA
XM-040755347.1	4,31319955185667	3,16718260449333	10,0105246548213	0,00156877709446668	0,0564334648326813	XM_040755347.1	supervillin (Svil), transcript variant X2, mRNA
XM-040731315.1	1,52051773839287	5,32191273796855	10,0078392518172	0,00157106988993162	0,056466584436992	XM_040731315.1	Sin3A associated protein 25 (Sap25), transcript variant X2, mRNA
XM-013114322.3	4,32541946161903	3,01420258845377	9,99115768996605	0,00158533422954986	0,0569295458539838	XM_013114322.3	flavin containing dimethylaniline monoxygenase 1 (Fmo1), mRNA
XM-040747985.1	4,32538438232327	3,01306450769218	9,98182497680072	0,0015933680837983	0,0571681575872287	XM_040747985.1	60S ribosomal protein L31-like (LOC121141133), mRNA
XM-040731337.1	-3,15369980882729	4,00150206514005	9,97562275936688	0,00159870034355823	0,057309508047432	XM_040731337.1	LIM domain kinase 1 (Limk1), mRNA
XM-021224172.2	4,3263006077129	3,30057146517287	9,97387206273938	0,00160024672295868	0,057315016005151	XM_021224172.2	GRB2 binding adaptor protein, transmembrane (Gapt), mRNA
XM-005076595.4	-4,13016833497365	4,76455009622612	10,0344812409523	0,00160863499564741	0,0575653530225026	XM_005076595.4	potassium voltage-gated channel subfamily A member 3 (Kcna3), mRNA
XM-013120798.3	1,52032393515554	5,35734637635486	9,95968503442616	0,00161256243673771	0,0576557619105707	XM_013120798.3	Sin3A associated protein 25 (Sap25), transcript variant X1, mRNA
XM-040744356.1	2,61596101088007	3,57153053974205	9,95555391136512	0,0016161886128513	0,0576965334430217	XM_040744356.1	nucleosome assembly protein 1 like 3 (Nap1l3), mRNA
XM-005081603.4	-4,12776212260554	4,34121481377031	9,95518301852579	0,00161650676888207	0,0576965334430217	XM_005081603.4	growth factor, augmenter of liver regeneration (Gfer), transcript variant X1, mRNA
XM-021230276.2	1,83508693866862	4,07764543524832	9,93298382660437	0,0016360831714956	0,058344654035146	XM_021230276.2	interleukin 1 receptor like 1 (Il1rl1), transcript variant X1, mRNA
XM-005080934.4	4,31628292069331	3,26379113932412	9,92089389538237	0,00164683304715788	0,0586264017211835	XM_005080934.4	caveolin 1 (Cav1), transcript variant X1, mRNA
XM-040728481.1	4,31628292069331	3,26379113932412	9,92089389538237	0,00164683304715788	0,0586264017211835	XM_040728481.1	caveolin 1 (Cav1), transcript variant X2, mRNA
XM-040732875.1	1,54342168127339	5,01811178202256	9,91754296424992	0,00164982950430703	0,0586823107958056	XM_040732875.1	matrilin 4 (Matn4), mRNA
XM-013112888.3	1,98903668180053	4,2675630447384	9,91529859604424	0,0016518137886424	0,0587021527150265	XM_013112888.3	SIK family kinase 3 (Sik3), mRNA
XM-040734719.1	2,64242391296756	4,16331481550408	9,90705053860887	0,00165921363329615	0,0589142525030511	XM_040734719.1	defective in cullin neddylation 1 domain containing 5 (Dcun1d5), transcript variant X2, mRNA
XM-005065412.4	-2,03887628608656	3,70722552199351	9,90138387964269	0,00166432712018748	0,0590011006903523	XM_005065412.4	CTD phosphatase subunit 1 (Ctdp1), transcript variant X1, mRNA
XM-005072757.4	4,29505542176599	3,61721676704564	9,90116608460761	0,00166452695797388	0,0590011006903523	XM_005072757.4	zinc finger and BTB domain containing 1 (Zbtb1), transcript variant X1, mRNA
XM-040739451.1	1,792511813288	4,21364759973237	9,89934298205174	0,00166618256470752	0,0590089596259969	XM_040739451.1	acidic nuclear phosphoprotein 32 family member A (Anp32a), transcript variant X4, mRNA
XM-040751415.1	4,31158598164021	3,39008778531984	9,89505163891766	0,00167005214729244	0,0590951470486036	XM_040751415.1	FRY microtubule binding protein (Fry), transcript variant X1, mRNA
XM-040742233.1	1,75967460847983	4,43945094239556	9,88813321796467	0,00167631270385846	0,0592657188160541	XM_040742233.1	kelch like family member 2 (Klhl2), transcript variant X3, mRNA
XM-040732621.1	1,8762736178521	4,76907708883434	9,86701115692911	0,00169561577495104	0,0598967175850301	XM_040732621.1	itchy E3 ubiquitin protein ligase (Itch), transcript variant X1, mRNA
XM-040730785.1	2,5840722738691	3,46160526008826	9,85890332393453	0,00170310906423876	0,0601098175991577	XM_040730785.1	ring finger protein 144A (Rnf144a), transcript variant X3, mRNA
XM-005064448.4	-2,05058557662332	3,97283333281187	9,8565504134421	0,00170526235648575	0,0601342431503496	XM_005064448.4	interleukin 21 receptor (Il21r), mRNA
XR-002382723.2	-2,10345272491126	3,53101668634701	9,85464619388626	0,0017070511885479	0,0601457855841709	XR_002382723.2	uncharacterized LOC110340889 (LOC110340889), transcript variant X2, ncRNA
XM-013122800.3	-1,42791151923836	7,09514785015735	9,84469560264718	0,00171625442460473	0,060376539709233	XM_013122800.3	lysosomal associated membrane protein 2 (Lamp2), transcript variant X2, mRNA
XR-005879470.1	4,32538438232327	2,94196255117356	9,84442777206033	0,00171653467450253	0,060376539709233	XR_005879470.1	uncharacterized LOC121142441 (LOC121142441), ncRNA
XM-005066230.4	2,5937741432492	3,51256152338761	9,83754881157131	0,00172294202474978	0,060529032093708	XM_005066230.4	ubiquitin specific peptidase 45 (Usp45), transcript variant X1, mRNA
XM-040744842.1	-1,4791718520395	6,4911500191583	9,83661805736012	0,00172381176618535	0,060529032093708	XM_040744842.1	lymphocyte antigen 75 (Ly75), transcript variant X2, mRNA
XM-040734299.1	1,78375696745015	4,20881187912573	9,83182988274041	0,0017282896417534	0,0606345299463578	XM_040734299.1	microtubule affinity regulating kinase 4 (Mark4), transcript variant X1, mRNA
XM-040731861.1	1,94701603853254	3,89797696377498	9,82259815491375	0,00173696661267151	0,0608870417472491	XM_040731861.1	60S acidic ribosomal protein P2-like (LOC101830402), mRNA
XM-040748690.1	1,58679333405241	4,7795935211089	9,8145369034958	0,00174455214365449	0,061100897334309	XM_040748690.1	polypeptide N-acetylgalactosaminyltransferase 10 (Galnt10), mRNA
XM-040748275.1	-4,1213310195309	3,13945279736182	9,80519300956723	0,00175344652683943	0,0613601912576728	XM_040748275.1	growth factor, augmenter of liver regeneration (Gfer), transcript variant X2, mRNA
XM-040753160.1	-4,12100812989106	3,11496711626403	9,80149225221515	0,00175697646325809	0,0613793314027674	XM_040753160.1	nuclear body protein SP140-like protein (LOC101840043), transcript variant X1, mRNA
XM-040753161.1	-4,12100812989106	3,11496711626403	9,80149225221515	0,00175697646325809	0,0613793314027674	XM_040753161.1	nuclear body protein SP140-like protein (LOC101840043), transcript variant X2, mRNA
XM-005079937.4	-4,12489677390403	3,54714525464333	9,79630325328144	0,00176190363960358	0,0614992540123884	XM_005079937.4	aminoacyl tRNA synthetase complex interacting multifunctional protein 2 (Aimp2), transcript variant X1, mRNA
XM-005079938.4	-4,12473449706176	3,51147306630404	9,78874572050027	0,0017691408813412	0,0616747430399208	XM_005079938.4	aminoacyl tRNA synthetase complex interacting multifunctional protein 2 (Aimp2), transcript variant X2, mRNA
XM-040742684.1	-2,12807972148812	3,66868774600483	9,78793602582435	0,00176992859646068	0,0616747430399208	XM_040742684.1	acyl-CoA synthetase long chain family member 5 (Acsl5), transcript variant X2, mRNA
XM-040753163.1	-4,12085716965191	3,15842848088337	9,77950088095851	0,00177804903331946	0,0619052892285922	XM_040753163.1	nuclear body protein SP140-like protein (LOC101840043), transcript variant X3, mRNA
NM-001281646.1	-1,49940457021096	7,18181980956128	9,77771274304204	0,00177974633957407	0,0619120043216329	NM_001281646.1	interferon regulatory factor 1 (Irf1), mRNA
XM-040731456.1	1,41753009138638	5,71502162306413	9,77407045433695	0,00178329101043535	0,0619829180341606	XM_040731456.1	paired immunoglobulin-like type 2 receptor alpha (LOC121133985), mRNA
XM-040749325.1	-2,15365905558817	3,89026475099324	9,76785495660915	0,00178931411595238	0,0621397838091041	XM_040749325.1	schlafen family member 12-like (LOC121141439), transcript variant X1, mRNA
XM-021223631.2	-4,12100720998718	3,12394685902976	9,76593268755953	0,0017911739659932	0,0621510346115456	XM_021223631.2	NKG2-D type II integral membrane protein (LOC101827899), transcript variant X3, mRNA
XM-005070270.4	-1,93531854121819	5,42784365245883	9,7632992485984	0,00179371709682116	0,0621510346115456	XM_005070270.4	nucleolar protein interacting with the FHA domain of MKI67 (Nifk), mRNA
XM-040737786.1	2,60800311411648	3,74995570859639	9,76286061008986	0,00179416881195821	0,0621510346115456	XM_040737786.1	ring finger protein 103 (Rnf103), transcript variant X2, mRNA
XM-040730496.1	2,02913163129812	3,78615552582386	9,75867810161929	0,00179824464400464	0,0622120716118198	XM_040730496.1	transmembrane protein 71 (Tmem71), transcript variant X1, mRNA
XM-005084271.4	-2,33514171683325	5,53378816237712	9,75737239384724	0,00179949411157222	0,0622120716118198	XM_005084271.4	cathepsin K (Ctsk), transcript variant X2, mRNA
XM-040752808.1	2,12578211811199	8,56708893834947	9,75637719359088	0,00180046599979776	0,0622120716118198	XM_040752808.1	40S ribosomal protein S2-like (LOC121142680), mRNA
XM-005063503.4	-1,40921600311222	5,66986151629234	9,75404242583395	0,00180275171623742	0,0622387931026162	XM_005063503.4	nuclear factor kappa B subunit 2 (Nfkb2), mRNA
XM-040756602.1	4,32552470462013	2,90100366542598	9,74213797585441	0,0018144765911339	0,0625910772463816	XM_040756602.1	gap junction protein alpha 4 (Gja4), mRNA
XM-005087234.4	-1,9367314855269	4,20565936055621	9,73628601268117	0,00182020078896195	0,0627359489683009	XM_005087234.4	ATP-binding cassette sub-family F member 2 (LOC101833817), mRNA
XM-040734041.1	2,04188626269915	3,9499955301397	9,73053016716584	0,00182591994677832	0,0628804046608938	XM_040734041.1	leukocyte immunoglobulin-like receptor subfamily A member 2 (LOC121135368), transcript variant X5, mRNA
XM-005071212.4	-4,12540398520876	3,35548682397873	9,72755824824221	0,00182885268997582	0,0629000195233321	XM_005071212.4	SHQ1, H/ACA ribonucleoprotein assembly factor (Shq1), mRNA
XM-005075264.4	-4,12504877523015	3,3498268668995	9,72403645486903	0,00183234772092957	0,0629000195233321	XM_005075264.4	PIN2 (TERF1) interacting telomerase inhibitor 1 (Pinx1), transcript variant X3, mRNA
XM-021229710.2	2,64531404193547	4,86300916365575	9,72402208762952	0,00183236200751589	0,0629000195233321	XM_021229710.2	Kruppel like factor 3 (Klf3), transcript variant X5, mRNA
XM-040754100.1	-4,12040157049298	3,38121611026125	9,72224107166809	0,00183415909817457	0,0629000195233321	XM_040754100.1	GRB2 related adaptor protein 2 (Grap2), transcript variant X3, mRNA
XM-040729473.1	-4,12199383888187	3,17367737987685	9,71866467401007	0,00183772245742599	0,0629000195233321	XM_040729473.1	tyrosine-protein kinase ZAP-70 (LOC101833852), transcript variant X2, mRNA
XM-040742832.1	1,6004794342866	5,3227625257815	9,71758672827926	0,00183876541615536	0,0629000195233321	XM_040742832.1	actinin alpha 1 (Actn1), transcript variant X2, mRNA
XM-013112166.3	-4,10105379904347	6,87175986491314	9,71687179782181	0,00183949339604932	0,0629000195233321	XM_013112166.3	interferon alpha-inducible protein 27-like protein 2 (LOC121132726), mRNA
XM-005080162.4	-2,25427445723544	3,76559457291798	9,71459965424486	0,00184177395391867	0,0629000195233321	XM_005080162.4	tripartite motif containing 46 (Trim46), transcript variant X1, mRNA
XM-005080163.4	-2,25427445723544	3,76559457291798	9,71459965424486	0,00184177395391867	0,0629000195233321	XM_005080163.4	tripartite motif containing 46 (Trim46), transcript variant X3, mRNA
XM-013120667.3	-2,25427445723544	3,76559457291798	9,71459965424486	0,00184177395391867	0,0629000195233321	XM_013120667.3	tripartite motif containing 46 (Trim46), transcript variant X2, mRNA
XM-005076851.4	-4,12101369612226	3,05008966385217	9,70192099821398	0,00185449868690464	0,0632642203825325	XM_005076851.4	apoptosis inducing factor mitochondria associated 1 (Aifm1), transcript variant X2, mRNA
XM-013124541.3	-4,11873563431901	3,20252775164613	9,70089586814694	0,00185551269656445	0,0632642203825325	XM_013124541.3	cAMP responsive element modulator (Crem), transcript variant X15, mRNA
XM-005069962.4	1,43608015785485	8,02503798684774	9,69740829805344	0,00185903939895527	0,0633319936963628	XM_005069962.4	ribosomal protein L38 (Rpl38), transcript variant X2, mRNA
XM-005080085.4	2,05818400692833	4,1965660415786	9,69517256235953	0,00186127138461587	0,0633555841944557	XM_005080085.4	ADP ribosylation factor interacting protein 1 (Arfip1), transcript variant X3, mRNA
XM-013123616.3	-4,12100615025152	3,05090178102859	9,69248380318389	0,00186402987025657	0,0633970423559245	XM_013123616.3	killer cell lectin-like receptor subfamily B member 1B allele C (LOC101822612), mRNA
XM-021230306.2	-4,1237544233998	3,41734325826061	9,68837511973774	0,00186816262443892	0,0634851333472624	XM_021230306.2	tyrosine-protein kinase ZAP-70 (LOC101833852), transcript variant X1, mRNA
XM-040749554.1	-1,52875632754132	5,55495891011041	9,68654459800625	0,00187003445743811	0,0634963102532595	XM_040749554.1	ABI family member 3 (Abi3), transcript variant X2, mRNA
XM-040730497.1	2,02771980256434	3,82159080429054	9,68387963299302	0,00187273075717401	0,0635354401071576	XM_040730497.1	transmembrane protein 71 (Tmem71), transcript variant X2, mRNA
XM-013119026.3	-4,12102322169268	3,04915630627936	9,6811414630837	0,00187552014961261	0,0635776612166454	XM_013119026.3	RAD1 checkpoint DNA exonuclease (Rad1), transcript variant X1, mRNA
XM-040751617.1	-4,12198902215146	3,2654160286533	9,67514337053023	0,00188163715289796	0,0637134609232691	XM_040751617.1	protein kinase cAMP-activated catalytic subunit beta (Prkacb), transcript variant X1, mRNA
XM-005087416.4	-2,09427726890192	4,97460941316645	9,67416103103147	0,00188262261518468	0,0637134609232691	XM_005087416.4	LSM5 homolog, U6 small nuclear RNA and mRNA degradation associated (Lsm5), transcript variant X1, mRNA
XM-021233147.2	1,71641920330692	4,4661377364957	9,67217455916823	0,00188467963152789	0,0637306662910987	XM_021233147.2	leucine rich repeats and calponin homology domain containing 4 (Lrch4), transcript variant X2, mRNA
XM-040737597.1	1,4187556496815	6,54043795807716	9,66814424827088	0,00188878229837038	0,0638162447220743	XM_040737597.1	adenylosuccinate synthase 2 (Adss2), mRNA
XM-040756882.1	-4,12456432085877	3,22210443955442	9,66668547189938	0,0018903118197023	0,0638162447220743	XM_040756882.1	interferon-induced very large GTPase 1-like (LOC110339735), mRNA
XM-005081327.4	-2,70051793904464	3,95186707461643	9,65573569134354	0,00190155018114137	0,0641430283643532	XM_005081327.4	zinc finger protein 414 (Znf414), mRNA
XM-040753556.1	-4,12100336714779	3,02381822919429	9,65351685868542	0,00190387565180246	0,0641688736270487	XM_040753556.1	CASP8 and FADD like apoptosis regulator (Cflar), transcript variant X10, mRNA
XM-021226544.2	3,02855043213397	3,25679149474839	9,65099781141698	0,00190647413366055	0,0642038707222035	XM_021226544.2	zinc finger E-box binding homeobox 2 (Zeb2), transcript variant X3, mRNA
XM-005073994.4	-1,75648728273912	4,99362073007858	9,63140026466107	0,00192684506475651	0,06482244274493	XM_005073994.4	DNA polymerase delta 3, accessory subunit (Pold3), mRNA
XR-005873493.1	3,02107599491649	3,24889942452354	9,63032900885303	0,00192799236798761	0,06482244274493	XR_005873493.1	uncharacterized LOC121136405 (LOC121136405), ncRNA
XM-040739117.1	-1,9418500181467	3,82804025297296	9,62397321549046	0,0019346587621194	0,0649404665884988	XM_040739117.1	transmembrane protein 63A (Tmem63a), transcript variant X1, mRNA
XM-040739118.1	-1,9418500181467	3,82804025297296	9,62397321549046	0,0019346587621194	0,0649404665884988	XM_040739118.1	transmembrane protein 63A (Tmem63a), transcript variant X2, mRNA
XM-021227447.2	-4,12101567577214	2,98506652014179	9,57815705157153	0,00198341833325152	0,0665229133400977	XM_021227447.2	CASP8 and FADD like apoptosis regulator (Cflar), transcript variant X9, mRNA
XM-021234512.2	-2,26683303541671	3,92238809803105	9,56094998620299	0,00200201403917124	0,0670919248811189	XM_021234512.2	pelota mRNA surveillance and ribosome rescue factor (Pelo), mRNA
XR-002384900.2	-4,12100336714779	2,96710531100206	9,54760500648487	0,00201661898623953	0,0675263800982224	XR_002384900.2	uncharacterized LOC110342736 (LOC110342736), ncRNA
XM-013121650.3	-1,54312162722187	4,46839113887777	9,53682840638059	0,00202845616195362	0,0678675255551849	XM_013121650.3	nuclear factor, erythroid 2 like 2 (Nfe2l2), transcript variant X3, mRNA
XM-040732668.1	-2,690359470193	4,09186601558579	9,53402460496791	0,00203152254700432	0,0679149044491216	XM_040732668.1	fibronectin type III domain containing 3A (Fndc3a), transcript variant X1, mRNA
XM-040730252.1	1,72765570487433	4,91167154511938	9,52768361850913	0,00203856278025832	0,0680949465064695	XM_040730252.1	chromodomain helicase DNA binding protein 2 (Chd2), transcript variant X7, mRNA
XM-005067477.4	-2,10543171748201	3,7894388931527	9,52414960988884	0,00204248216042934	0,0681705339401044	XM_005067477.4	enolase 3 (Eno3), transcript variant X2, mRNA
XM-040754690.1	1,78169503780755	4,48949044283308	9,51624144628195	0,00205128039831718	0,0684087052122745	XM_040754690.1	myosin light chain 6 (Myl6), transcript variant X1, mRNA
XM-005068704.4	1,49652643534945	7,61851380600973	9,50607295063911	0,00206262273642387	0,0687312659692726	XM_005068704.4	60S ribosomal protein L38 (LOC101841064), mRNA
XM-040749327.1	-1,85310337463097	4,12494376739181	9,49675295041103	0,00207311514784546	0,0690250062130132	XM_040749327.1	schlafen family member 12-like (LOC121141439), transcript variant X3, mRNA
XM-040741070.1	3,01723025425746	3,38487045142737	9,49448098571125	0,0020756968219899	0,0690550940301941	XM_040741070.1	mitochondrial pyruvate carrier 1-like (LOC121138355), mRNA
XM-005079593.4	1,46204899528477	5,98149463992314	9,49132421360603	0,00207922703392835	0,0691166640769414	XM_005079593.4	arginine and serine rich protein 1 (Rsrp1), transcript variant X1, mRNA
XM-040739028.1	-1,76434986183361	5,19634816480515	9,48888889786576	0,00208198175637231	0,0691172880584525	XM_040739028.1	activating transcription factor 6 (Atf6), mRNA
XM-040755375.1	-4,12099860442024	2,94012420315108	9,48836610691437	0,00208260484515056	0,0691172880584525	XM_040755375.1	cAMP responsive element modulator (Crem), transcript variant X28, mRNA
XM-040757471.1	2,15807220361222	4,0317514389517	9,47894177479836	0,0020932994355016	0,0694053499548862	XM_040757471.1	PR/SET domain 2 (Prdm2), transcript variant X7, mRNA
XM-005085175.4	-4,12099860442024	2,93796869747789	9,47628243067768	0,00209634413029241	0,0694053499548862	XM_005085175.4	cAMP responsive element modulator (Crem), transcript variant X4, mRNA
XM-040755372.1	-4,12099860442024	2,93796869747789	9,47628243067768	0,00209634413029241	0,0694053499548862	XM_040755372.1	cAMP responsive element modulator (Crem), transcript variant X20, mRNA
XM-040730250.1	1,72425985039358	4,89318915843638	9,46417445655341	0,00211017555796067	0,0698071179555912	XM_040730250.1	chromodomain helicase DNA binding protein 2 (Chd2), transcript variant X5, mRNA
XM-040753936.1	1,77172239398316	4,79031442896049	9,46057279460398	0,00211430849346854	0,0698876605877194	XM_040753936.1	YY1 associated factor 2 (Yaf2), mRNA
XM-021226223.2	-1,7487360112237	4,09982030858869	9,45118744151784	0,00212513120359531	0,0701890244153755	XM_021226223.2	G protein-coupled receptor 65 (Gpr65), transcript variant X3, mRNA
XM-040751687.1	-4,12100336714779	2,91959099548356	9,44789804985466	0,0021289601030003	0,0702472103193673	XM_040751687.1	guanylate-binding protein 1 (LOC101834839), transcript variant X4, mRNA
XM-005069841.4	1,59851813415582	4,72539323464773	9,44600366898349	0,00213111488011745	0,0702472103193673	XM_005069841.4	chromobox 8 (Cbx8), mRNA
XM-040746189.1	-4,12101765542474	2,92207518403515	9,43809666988028	0,00214033911572596	0,0702472103193673	XM_040746189.1	solute carrier family 28 member 2 (Slc28a2), transcript variant X1, mRNA
XM-040746190.1	-4,12101765542474	2,92207518403515	9,43809666988028	0,00214033911572596	0,0702472103193673	XM_040746190.1	solute carrier family 28 member 2 (Slc28a2), transcript variant X2, mRNA
XR-005877366.1	-4,12101765542474	2,92207518403515	9,43809666988028	0,00214033911572596	0,0702472103193673	XR_005877366.1	solute carrier family 28 member 2 (Slc28a2), transcript variant X3, misc_RNA
XM-021235998.2	-4,12099860442024	2,91625744696425	9,43205443867714	0,00214737663309514	0,0702472103193673	XM_021235998.2	cAMP responsive element modulator (Crem), transcript variant X21, mRNA
XM-021235999.2	-4,12099860442024	2,91625744696425	9,43205443867714	0,00214737663309514	0,0702472103193673	XM_021235999.2	cAMP responsive element modulator (Crem), transcript variant X23, mRNA
XM-021236000.2	-4,12099860442024	2,91625744696425	9,43205443867714	0,00214737663309514	0,0702472103193673	XM_021236000.2	cAMP responsive element modulator (Crem), transcript variant X26, mRNA
XM-040755359.1	-4,12099860442024	2,91625744696425	9,43205443867714	0,00214737663309514	0,0702472103193673	XM_040755359.1	cAMP responsive element modulator (Crem), transcript variant X1, mRNA
XM-040755363.1	-4,12099860442024	2,91625744696425	9,43205443867714	0,00214737663309514	0,0702472103193673	XM_040755363.1	cAMP responsive element modulator (Crem), transcript variant X6, mRNA
XM-040755370.1	-4,12099860442024	2,91625744696425	9,43205443867714	0,00214737663309514	0,0702472103193673	XM_040755370.1	cAMP responsive element modulator (Crem), transcript variant X18, mRNA
XM-040755376.1	-4,12099860442024	2,91625744696425	9,43205443867714	0,00214737663309514	0,0702472103193673	XM_040755376.1	cAMP responsive element modulator (Crem), transcript variant X29, mRNA
XM-005075462.4	-1,7472659507897	4,58536062370747	9,4289907579469	0,00215094200869542	0,0703079559045613	XM_005075462.4	RNA polymerase II subunit M (Polr2m), mRNA
XM-040737505.1	2,04204206614335	4,1885489193392	9,40990202529457	0,00217339311597234	0,0709854340488967	XM_040737505.1	casein kinase 1 gamma 2 (Csnk1g2), transcript variant X2, mRNA
XM-005065396.4	-1,68607876037048	5,7385030101071	9,40554067319578	0,00217852784150347	0,0710967139265603	XM_005065396.4	carnosine dipeptidase 2 (Cndp2), mRNA
XM-040744350.1	2,00112574733523	3,81844272373243	9,40267607630909	0,00218195379268117	0,0711260187768869	XM_040744350.1	protein max-like (LOC121140006), mRNA
XM-040751684.1	-4,12100336714779	2,89752980980676	9,39900601199934	0,00218633911872189	0,0711260187768869	XM_040751684.1	guanylate-binding protein 1 (LOC101834839), transcript variant X1, mRNA
XM-040751685.1	-4,12100336714779	2,89752980980676	9,39900601199934	0,00218633911872189	0,0711260187768869	XM_040751685.1	guanylate-binding protein 1 (LOC101834839), transcript variant X2, mRNA
XM-040751686.1	-4,12100336714779	2,89752980980676	9,39900601199934	0,00218633911872189	0,0711260187768869	XM_040751686.1	guanylate-binding protein 1 (LOC101834839), transcript variant X3, mRNA
XM-040737506.1	2,04178655359984	4,2057111270356	9,39601918362758	0,00218987058041041	0,0711846319080804	XM_040737506.1	casein kinase 1 gamma 2 (Csnk1g2), transcript variant X3, mRNA
XM-040746191.1	-4,12101765542474	2,90058866005553	9,38169977705424	0,00220702344284234	0,0716855846434814	XM_040746191.1	solute carrier family 28 member 2 (Slc28a2), transcript variant X4, mRNA
XM-040758202.1	1,41026011693171	5,46707598751543	9,37387829981761	0,002216400003367	0,0719333669862477	XM_040758202.1	CD24 molecule (Cd24), mRNA
XM-005074714.4	1,40617552195772	6,49955759496062	9,34902852232702	0,00224656153944659	0,0728548045964109	XM_005074714.4	phorbol-12-myristate-13-acetate-induced protein 1 (Pmaip1), mRNA
XM-040752232.1	-1,61836342840211	9,88349040808381	9,33943005306507	0,00225832935089889	0,0731787620295606	XM_040752232.1	cathepsin S (Ctss), transcript variant X1, mRNA
XM-005073587.4	1,37937537442291	6,614537012517	9,32265173867326	0,00227905019149781	0,0737920948314	XM_005073587.4	Yip1 domain family member 4 (Yipf4), mRNA
XM-040734407.1	-1,71048741401366	3,93015729040844	9,31920649946862	0,00228335780781151	0,0738734464346439	XM_040734407.1	RELB proto-oncogene, NF-kB subunit (Relb), transcript variant X2, mRNA
XM-005081404.4	-1,57584736383639	5,67229950270884	9,3162054947462	0,00228707480377187	0,0739355769046535	XM_005081404.4	adhesion G protein-coupled receptor E3 (Adgre3), transcript variant X1, mRNA
XM-013124272.3	-1,76755197666875	4,63712695094016	9,31268557047297	0,00229147849732535	0,0740197916800864	XM_013124272.3	Fc fragment of IgG receptor and transporter (Fcgrt), transcript variant X1, mRNA
XM-013113621.3	1,46251045393332	5,45536746326732	9,30545093467923	0,00230052229347236	0,0742536423084456	XM_013113621.3	SERTA domain containing 2 (Sertad2), transcript variant X4, mRNA
XM-040737590.1	2,09055901805084	5,15552903958712	9,29866581017592	0,00230900788193301	0,0744691233269506	XM_040737590.1	RING1 and YY1 binding protein (LOC101823191), mRNA
XM-013117605.3	-1,55562860347274	6,3693019969273	9,28338999041097	0,00232829495029029	0,0748199996087826	XM_013117605.3	mitochondrial ribosomal protein L27 (Mrpl27), mRNA
XM-005069951.4	1,4906954331217	4,94494525570296	9,28339312105342	0,0023283077472148	0,0748199996087826	XM_005069951.4	RAB37, member RAS oncogene family (Rab37), transcript variant X2, mRNA
XM-013119507.3	-4,12100336714779	2,85222733993741	9,28289466258206	0,00232897770512115	0,0748199996087826	XM_013119507.3	NLR family CARD domain containing 5 (Nlrc5), transcript variant X1, mRNA
XM-013119508.3	-4,12100336714779	2,85222733993741	9,28289466258206	0,00232897770512115	0,0748199996087826	XM_013119508.3	NLR family CARD domain containing 5 (Nlrc5), transcript variant X3, mRNA
XM-021232167.2	-4,12100336714779	2,85222733993741	9,28289466258206	0,00232897770512115	0,0748199996087826	XM_021232167.2	NLR family CARD domain containing 5 (Nlrc5), transcript variant X2, mRNA
XM-021236005.2	1,38717450032284	6,29907224720161	9,27017955733061	0,00234510611064415	0,0751982808228044	XM_021236005.2	supervillin (Svil), transcript variant X3, mRNA
XM-021226880.2	-4,12100138751479	2,84825074738669	9,26362162413495	0,00235354374407144	0,0751982808228044	XM_021226880.2	GRAM domain containing 2A (Gramd2a), transcript variant X1, mRNA
XM-021226881.2	-4,12100138751479	2,84825074738669	9,26362162413495	0,00235354374407144	0,0751982808228044	XM_021226881.2	GRAM domain containing 2A (Gramd2a), transcript variant X3, mRNA
XM-021226882.2	-4,12100138751479	2,84825074738669	9,26362162413495	0,00235354374407144	0,0751982808228044	XM_021226882.2	GRAM domain containing 2A (Gramd2a), transcript variant X4, mRNA
XM-021226884.2	-4,12100138751479	2,84825074738669	9,26362162413495	0,00235354374407144	0,0751982808228044	XM_021226884.2	GRAM domain containing 2A (Gramd2a), transcript variant X8, mRNA
XM-040730029.1	-4,12100138751479	2,84825074738669	9,26362162413495	0,00235354374407144	0,0751982808228044	XM_040730029.1	GRAM domain containing 2A (Gramd2a), transcript variant X6, mRNA
XM-040730030.1	-4,12100138751479	2,84825074738669	9,26362162413495	0,00235354374407144	0,0751982808228044	XM_040730030.1	GRAM domain containing 2A (Gramd2a), transcript variant X7, mRNA
XM-005064687.4	1,60728573032965	5,46537743625312	9,25285911270783	0,00236733438018588	0,0755272391979622	XM_005064687.4	egl-9 family hypoxia inducible factor 1 (Egln1), mRNA
XM-013119074.3	2,33296048907342	3,8058435923075	9,27293864755745	0,00236750998870972	0,0755272391979622	XM_013119074.3	cadherin like and PC-esterase domain containing 1 (Cped1), transcript variant X1, mRNA
XM-040743427.1	1,36118719418608	7,28459441269739	9,24942527442897	0,00237176655371307	0,075604422141715	XM_040743427.1	cyclin dependent kinase inhibitor 1B (Cdkn1b), mRNA
XM-040734408.1	-1,71017998813231	3,9610529037517	9,24416407080014	0,00237860348495856	0,0757636758641637	XM_040734408.1	RELB proto-oncogene, NF-kB subunit (Relb), transcript variant X3, mRNA
XM-005082661.4	-1,73866743795881	5,0789002230755	9,23409813529241	0,00239165276777241	0,0761204070782197	XM_005082661.4	catenin beta like 1 (Ctnnbl1), mRNA
XR-005875709.1	2,12247203152274	3,90777399271575	9,22322640814294	0,00240589082803171	0,076485831817659	XR_005875709.1	uncharacterized LOC121138841 (LOC121138841), ncRNA
XM-040749460.1	1,68499658274619	4,5441041889977	9,22247095093574	0,00240685131591545	0,076485831817659	XM_040749460.1	coilin (Coil), mRNA
XM-021230652.2	1,87501725541999	4,66418796842416	9,21979567086161	0,00241039219968094	0,0765392516924919	XM_021230652.2	surfactant protein B (Sftpb), transcript variant X3, mRNA
XM-005081346.4	1,35329350967375	6,7376365521037	9,21737560448493	0,00241354259568145	0,076580199259891	XM_005081346.4	TNF superfamily member 14 (Tnfsf14), mRNA
XM-021230651.2	1,87488810540478	4,67010514355717	9,21429924781182	0,00241762172791698	0,076612692016026	XM_021230651.2	surfactant protein B (Sftpb), transcript variant X2, mRNA
XM-005076452.4	2,98925299320709	3,78650357123347	9,21204554085802	0,00242056232173798	0,076612692016026	XM_005076452.4	SMAD family member 7 (Smad7), transcript variant X1, mRNA
XM-040741584.1	2,98925299320709	3,78650357123347	9,21204554085802	0,00242056232173798	0,076612692016026	XM_040741584.1	SMAD family member 7 (Smad7), transcript variant X2, mRNA
XM-040750601.1	1,53433695501999	5,38854954536029	9,21094579210344	0,00242201327516462	0,076612692016026	XM_040750601.1	CGG triplet repeat binding protein 1 (Cggbp1), transcript variant X1, mRNA
XM-005068610.4	1,53295334848778	10,2012639020948	9,20402732872052	0,00243116142193087	0,0768429999974815	XM_005068610.4	interleukin 1 beta (Il1b), mRNA
XM-005076094.4	1,87436204150477	4,69482485148328	9,20219443472156	0,00243359520207612	0,0768608928250488	XM_005076094.4	surfactant protein B (Sftpb), transcript variant X1, mRNA
XM-040739014.1	1,88527169516253	4,80037045351215	9,20062328228763	0,00243567539373418	0,0768675992932075	XM_040739014.1	required for meiotic nuclear division 5 homolog A (Rmnd5a), transcript variant X1, mRNA
XM-040749385.1	1,55281823699824	4,97556795065188	9,19712796072417	0,00244031925675196	0,0769551405157959	XM_040749385.1	ubiquitin specific peptidase 32 (Usp32), transcript variant X2, mRNA
XM-040749383.1	1,55278009723704	4,98012012839249	9,19254900765437	0,00244641643082643	0,0770883425557427	XM_040749383.1	ubiquitin specific peptidase 32 (Usp32), transcript variant X1, mRNA
XM-040739650.1	-2,63501177776061	3,83073653918027	9,18681899343549	0,00245406811096817	0,0772702868941647	XM_040739650.1	NPR2 like, GATOR1 complex subunit (Nprl2), mRNA
XM-013124865.3	-1,58473526770409	5,60452618212239	9,18416088761489	0,00245762590764973	0,0773231490653742	XM_013124865.3	mitochondrial ribosomal protein L52 (Mrpl52), transcript variant X1, mRNA
XR-001196315.3	3,04072940707024	4,92699928285773	9,17846376030529	0,00246526899668685	0,0775043659439679	XR_001196315.3	uncharacterized LOC106020927 (LOC106020927), ncRNA
XM-040741556.1	1,70265556894612	4,26146207401325	9,17690482770517	0,00246738201227783	0,0775115816421905	XM_040741556.1	SET binding protein 1 (Setbp1), mRNA
XM-021225864.2	1,38718935564749	5,91769209684145	9,17337299054197	0,00247213645059113	0,0776017020222553	XM_021225864.2	protein RoBo-1 (LOC101835401), transcript variant X3, mRNA
XM-005071065.4	-1,45809391785288	5,83564902026913	9,14977600057192	0,00250412394911361	0,078545893961793	XM_005071065.4	chaperonin containing TCP1 subunit 7 (Cct7), mRNA
XM-005081847.4	1,98651052993587	3,8708209442188	9,14772875484767	0,00250694678936297	0,0785745477704907	XM_005081847.4	FA core complex associated protein 24 (Faap24), mRNA
XM-021236130.2	-4,12100138751479	2,80471632329473	9,14166556996923	0,00251528736074402	0,0787759670903339	XM_021236130.2	granzyme A (LOC101841412), mRNA
XM-021225835.2	1,6759785560668	4,13805506368927	9,12923112896319	0,00253236270637607	0,079250435327372	XM_021225835.2	NLR family pyrin domain containing 3 (Nlrp3), transcript variant X5, mRNA
XM-005078361.4	1,77994032001563	4,78111974984031	9,12675665813234	0,00253575083970256	0,0792961658862307	XM_005078361.4	G protein-coupled receptor kinase 6 (Grk6), transcript variant X2, mRNA
XM-040737504.1	2,036810430202	4,60046060519729	9,11920523814444	0,00254621405469017	0,0795629058410514	XM_040737504.1	casein kinase 1 gamma 2 (Csnk1g2), transcript variant X1, mRNA
XM-040747365.1	4,17390325177754	3,98874900682159	9,10477797975321	0,00256633537954877	0,0801308041536954	XM_040747365.1	G-rich RNA sequence binding factor 1 (Grsf1), transcript variant X1, mRNA
XM-040747367.1	4,17348949499036	3,92687427499509	9,09804265499212	0,00257577998932565	0,0803647262325387	XM_040747367.1	G-rich RNA sequence binding factor 1 (Grsf1), transcript variant X2, mRNA
XM-040750045.1	2,01838323462665	4,37959262268224	9,08715901901659	0,00259110726736292	0,080781694980141	XM_040750045.1	potassium channel tetramerization domain containing 2 (Kctd2), mRNA
XM-040731240.1	2,24689318476365	3,39839862143612	9,08320053601601	0,00259674865149079	0,0808873964796925	XM_040731240.1	60S ribosomal protein L34-like (LOC101842280), mRNA
XR-005879022.1	1,34661230173839	7,13405141500832	9,08200845575219	0,00259842874507699	0,0808873964796925	XR_005879022.1	uncharacterized LOC121142013 (LOC121142013), ncRNA
XM-040750696.1	1,94007446246733	4,65570597012525	9,07497612311217	0,00260838431473807	0,0811359332610852	XM_040750696.1	zinc finger and BTB domain containing 11 (Zbtb11), mRNA
XM-021226321.2	-1,84521070813652	4,52722321467961	9,06244651981213	0,00262627510250326	0,0816307396475201	XM_021226321.2	StAR related lipid transfer domain containing 7 (Stard7), mRNA
XM-005079985.4	-1,74646007353296	4,03408854057691	9,05255485953428	0,00264051902732869	0,0819433701614937	XM_005079985.4	MAF bZIP transcription factor K (Mafk), mRNA
XM-005073322.4	1,7221445692002	4,13853469324027	9,05213178241443	0,00264112863878586	0,0819433701614937	XM_005073322.4	protein Z, vitamin K dependent plasma glycoprotein (Proz), mRNA
XM-040750602.1	1,50804559217575	5,13122824468999	9,05131439863009	0,00264230681127262	0,0819433701614937	XM_040750602.1	CGG triplet repeat binding protein 1 (Cggbp1), transcript variant X2, mRNA
XM-005075648.4	-2,2243712216366	4,27957968266279	9,04844592590313	0,00264641378560513	0,0819887614309943	XM_005075648.4	RAS related 2 (Rras2), mRNA
XM-040750544.1	-3,03386702417583	3,56508533161452	9,04654214686176	0,00264916430037005	0,0819887614309943	XM_040750544.1	carnitine palmitoyltransferase 1A (Cpt1a), mRNA
XM-040755919.1	4,16454063669809	3,11627229570244	9,04616720607982	0,00264974735021074	0,0819887614309943	XM_040755919.1	family with sequence similarity 8 member A1 (Fam8a1), transcript variant X2, mRNA
XM-040737960.1	4,16441092495804	3,12853314945047	9,04246895262416	0,00265509992616167	0,0820926575967929	XM_040737960.1	cell division cycle 34, ubiqiutin conjugating enzyme (Cdc34), transcript variant X2, mRNA
XM-040757163.1	4,16460134499541	3,12256216681861	9,03475747637953	0,00266629629350483	0,0822600115564093	XM_040757163.1	tumor suppressor candidate 1 (Tusc1), mRNA
XM-040734747.1	-3,03391907859437	3,55818271994877	9,0347420992068	0,00266630950234016	0,0822600115564093	XM_040734747.1	caspase-1 (LOC101833858), transcript variant X2, mRNA
XM-040736976.1	1,72488512650248	4,28429646118042	9,03460481889516	0,00266650925609919	0,0822600115564093	XM_040736976.1	serine/threonine kinase 11 (Stk11), transcript variant X2, mRNA
XM-040736334.1	2,13136042577685	4,05740201420048	9,02490886433006	0,00268062404866482	0,0826334992319876	XM_040736334.1	cysteine and histidine rich 1 (Cyhr1), transcript variant X1, mRNA
XM-013110260.3	2,50847178721005	3,49722534947131	9,0067289515398	0,00270738742923571	0,0833960440683662	XM_013110260.3	ubiquitin specific peptidase 45 (Usp45), transcript variant X2, mRNA
XM-005082426.4	4,16449609488642	3,09650617304771	8,99125795817721	0,00273035806067389	0,0840407070089099	XM_005082426.4	uncharacterized LOC101829285 (LOC101829285), mRNA
XM-040754850.1	4,16573065961425	3,13309538563595	8,98780932352764	0,00273550327976964	0,0841361483350971	XM_040754850.1	tetraspanin 8 (Tspan8), mRNA
XM-005080241.4	4,16444484968269	3,0819123957919	8,9802656732009	0,00274680180444402	0,0844138841791914	XM_005080241.4	protein S100-A15A (LOC101830721), mRNA
XM-005070001.4	4,17186761927541	3,18728749210539	8,97692165333962	0,00275181195714955	0,0844138841791914	XM_005070001.4	chromosome unknown C17orf58 homolog (CUNH17orf58), transcript variant X1, mRNA
XM-040728841.1	4,16444484968269	3,08104891296071	8,9763084174661	0,00275273813740128	0,0844138841791914	XM_040728841.1	multiple C2 and transmembrane domain containing 1 (Mctp1), transcript variant X1, mRNA
XM-040728842.1	4,16444484968269	3,08104891296071	8,9763084174661	0,00275273813740128	0,0844138841791914	XM_040728842.1	multiple C2 and transmembrane domain containing 1 (Mctp1), transcript variant X2, mRNA
XM-040742890.1	4,15784763602549	3,15343520746591	8,97435953814592	0,00275566409358764	0,0844406883420791	XM_040742890.1	zinc finger and BTB domain containing 1 (Zbtb1), transcript variant X2, mRNA
XM-000000018.1	4,15569816266884	3,91641240939523	8,95879695062137	0,00277917099999975	0,0850950715606213	XM_000000018.1	IgAsec description:immunoglobulin alpha secreted
XM-005078994.4	-3,02439502080556	3,40574110873089	8,95634546171975	0,00278287513102934	0,0850950715606213	XM_005078994.4	F-box and WD repeat domain containing 8 (Fbxw8), mRNA
XM-005082567.4	-1,39532072727184	6,71095180783226	8,95498597489992	0,00278492779721795	0,0850950715606213	XM_005082567.4	structural maintenance of chromosomes flexible hinge domain containing 1 (Smchd1), mRNA
XM-005068540.4	-1,45210101179448	9,35601781475164	8,95474747433161	0,00278529053512883	0,0850950715606213	XM_005068540.4	chromosome unknown C15orf48 homolog (CUNH15orf48), mRNA
XM-040750863.1	-2,36217403500733	3,84809440324175	8,95034558183506	0,00279200814650369	0,0852370261521265	XM_040750863.1	protein disulfide isomerase family A member 5 (Pdia5), mRNA
XM-005069163.4	4,17264453464096	3,41898852646189	8,93152407303596	0,00282085159189666	0,0860426845931169	XM_005069163.4	secretoglobin family 3A member 2 (Scgb3a2), mRNA
XM-005082061.4	4,16440976926362	3,04788355044301	8,93041200507855	0,00282257974389978	0,0860426845931169	XM_005082061.4	zinc finger and BTB domain containing 34 (Zbtb34), mRNA
XM-040752857.1	2,94852244988843	3,24847545170534	8,92560448066872	0,00283002040248403	0,0861444264621846	XM_040752857.1	Kruppel like factor 5 (Klf5), transcript variant X2, mRNA
XM-005076449.4	-2,06456423533668	5,46039865407778	8,92552283807785	0,00283010387035875	0,0861444264621846	XM_005076449.4	acetyl-CoA acyltransferase 2 (Acaa2), mRNA
XM-021229572.2	1,7011995421073	4,02924057445354	8,92379566109424	0,00283277989518986	0,0861621515349213	XM_021229572.2	BMX non-receptor tyrosine kinase (Bmx), transcript variant X1, mRNA
XM-040729113.1	1,95903246578185	3,84050264656255	8,91077602982461	0,00285302756054224	0,0867139166905426	XM_040729113.1	kinesin family member 2A (Kif2a), transcript variant X2, mRNA
XM-040755351.1	4,16440976926362	3,03734224885413	8,90848099839322	0,00285662601206319	0,0867592105346396	XM_040755351.1	supervillin (Svil), transcript variant X8, mRNA
XM-040752352.1	2,93851312367619	3,22055917378863	8,90625583415392	0,00286008155208195	0,0868001003781921	XM_040752352.1	tropomyosin 3 (Tpm3), transcript variant X8, mRNA
XM-040731697.1	4,15179437689819	3,18116736660836	8,90106289914064	0,00286821685948506	0,086957091779591	XM_040731697.1	tescalcin (Tesc), transcript variant X1, mRNA
XM-040742691.1	-2,04878867434823	3,65408377069663	8,89890324714168	0,00287159351027785	0,086957091779591	XM_040742691.1	acyl-CoA synthetase long chain family member 5 (Acsl5), transcript variant X3, mRNA
XM-040742699.1	-2,04878867434823	3,65408377069663	8,89890324714168	0,00287159351027785	0,086957091779591	XM_040742699.1	acyl-CoA synthetase long chain family member 5 (Acsl5), transcript variant X4, mRNA
XM-040739892.1	4,16451501307808	3,01579388290015	8,89273574785349	0,00288129590211942	0,0871685769624527	XM_040739892.1	ATPase secretory pathway Ca2+ transporting 1 (Atp2c1), transcript variant X2, mRNA
XM-040755346.1	4,16440976926362	3,0310511902572	8,88944296981641	0,00288649405351054	0,0871685769624527	XM_040755346.1	supervillin (Svil), transcript variant X1, mRNA
XM-040740892.1	2,25465165129509	3,76881795794292	8,88918563722859	0,00288688066037097	0,0871685769624527	XM_040740892.1	zinc finger protein 431-like (LOC121138078), mRNA
XM-021235230.1	4,16454063669809	3,00855032047245	8,88909048057329	0,00288705004251994	0,0871685769624527	XM_021235230.1	ankyrin repeat domain 49 (Ankrd49), transcript variant X3, mRNA
XR-005873808.1	2,23158526246606	3,38160416475735	8,88010401642561	0,00290124206247482	0,0874082860995127	XR_005873808.1	A-kinase anchoring protein 8 like (Akap8l), transcript variant X3, misc_RNA
XM-040742983.1	2,06937585880345	3,68692787085091	8,88002884878271	0,00290136123276394	0,0874082860995127	XM_040742983.1	MAX interactor 1, dimerization protein (Mxi1), transcript variant X4, mRNA
XM-040742987.1	2,06937585880345	3,68692787085091	8,88002884878271	0,00290136123276394	0,0874082860995127	XM_040742987.1	MAX interactor 1, dimerization protein (Mxi1), transcript variant X5, mRNA
XM-040742833.1	1,51695171783732	5,0604155346762	8,8708536642717	0,0029159110821321	0,0877823619334181	XM_040742833.1	actinin alpha 1 (Actn1), transcript variant X3, mRNA
XM-005078992.4	4,14877918269297	3,19963897153269	8,86828879641744	0,00292004472958801	0,0878425444128183	XM_005078992.4	tescalcin (Tesc), transcript variant X3, mRNA
XM-040749942.1	1,34318143610801	6,4549268739756	8,86682626475139	0,00292236987692579	0,0878482743207647	XM_040749942.1	cytochrome c oxidase subunit 6B1 (LOC101824143), mRNA
XM-040755349.1	4,16440976926362	3,01449023543518	8,86504004933626	0,00292524348268546	0,0878704708342735	XM_040755349.1	supervillin (Svil), transcript variant X6, mRNA
XM-040752813.1	2,95335514255068	3,42368689249631	8,86332439742276	0,00292794387191575	0,0878851477234345	XM_040752813.1	Kruppel like factor 5 (Klf5), transcript variant X1, mRNA
XM-040757076.1	1,65204027639345	4,41964344540867	8,86205307091986	0,00293000322398251	0,0878851477234345	XM_040757076.1	MIER1 transcriptional regulator (Mier1), transcript variant X11, mRNA
XR-005880539.1	4,15030618351733	3,2386206317528	8,85983235335879	0,00293357125584966	0,087928082951188	XR_005880539.1	choline phosphotransferase 1 (Chpt1), transcript variant X4, misc_RNA
XM-021231914.2	-1,3593093836517	6,9604518400809	8,8566015267854	0,00293874618661341	0,0880190842923594	XM_021231914.2	CD48 molecule (Cd48), transcript variant X2, mRNA
XR-005870101.1	4,14661656092484	3,39856069177495	8,83464363019258	0,00297422085573663	0,0889780853281256	XR_005870101.1	uncharacterized LOC110341283 (LOC110341283), ncRNA
XM-005067271.4	2,48544123234345	3,39170705694197	8,83409760428802	0,00297508918940298	0,0889780853281256	XM_005067271.4	keratin 7 (Krt7), mRNA
XM-021232962.2	-2,33494067859042	3,5338252530758	8,80905228980943	0,00301613683664543	0,0901402173118879	XM_021232962.2	minichromosome maintenance complex component 4 (Mcm4), transcript variant X2, mRNA
XM-021226354.2	-2,2492420979184	5,3494298645033	8,80419431054616	0,00302412473706904	0,0903133565345444	XM_021226354.2	chromosome unknown C20orf27 homolog (CUNH20orf27), transcript variant X2, mRNA
XM-021223589.2	-1,71879896852476	3,97239087800216	8,78472712149808	0,00305652593807844	0,0912148019795083	XM_021223589.2	hematopoietic SH2 domain containing (Hsh2d), transcript variant X4, mRNA
XM-005081524.4	1,45411789081397	6,21503485503291	8,77682034770153	0,00306973730319518	0,09154268060753	XM_005081524.4	RAB21, member RAS oncogene family (Rab21), mRNA
XM-040742121.1	1,33768508852065	7,19425266863921	8,77370443154739	0,00307497341509696	0,0916324264674043	XM_040742121.1	collagen beta(1-O)galactosyltransferase 1 (Colgalt1), mRNA
XM-040752969.1	4,16444484968269	2,95348169280089	8,76692323415875	0,00308644532946275	0,0919077312904345	XM_040752969.1	solute carrier organic anion transporter family member 4C1 (Slco4c1), transcript variant X1, mRNA
XR-005874821.1	1,32609349074099	6,31344797142995	8,75843973996385	0,0031007914761618	0,0922681645831429	XR_005874821.1	uncharacterized LOC121137542 (LOC121137542), ncRNA
XM-005077463.4	1,78058909847782	4,53878048729246	8,75058463290223	0,00311410953356988	0,0925975069617062	XM_005077463.4	regulatory factor X associated protein (LOC101823038), mRNA
XM-040733580.1	2,47573061915236	3,4995942528507	8,73535686585551	0,00314016260633139	0,0933047738183073	XM_040733580.1	collagen type IV alpha 2 chain (Col4a2), mRNA
XM-040748823.1	1,33389195449787	6,54513262722696	8,72935761275628	0,00315048742828055	0,0935440181356633	XM_040748823.1	nuclear receptor corepressor 1 (Ncor1), mRNA
XM-040734406.1	-1,70790992583628	4,34571593604752	8,72207098226857	0,00316307427818356	0,0938500329993424	XM_040734406.1	RELB proto-oncogene, NF-kB subunit (Relb), transcript variant X1, mRNA
XM-040740504.1	-1,4011687684443	6,48145095817094	8,71183484054175	0,00318084248873607	0,0943092297831091	XM_040740504.1	poly(ADP-ribose) polymerase family member 4 (Parp4), mRNA
XM-040734324.1	-2,04741135927204	3,80716996835498	8,70687051002572	0,0031895320255953	0,0944981552321501	XM_040734324.1	CEA cell adhesion molecule 1 (Ceacam1), transcript variant X7, mRNA
XM-021229195.2	-2,14197297383297	3,52395381317848	8,70556769213838	0,00319180705593003	0,0944981552321501	XM_021229195.2	phospholipase A2 group IVA (Pla2g4a), transcript variant X2, mRNA
XM-040743739.1	1,51958142194765	4,54071491611769	8,70030724039623	0,00320100984964973	0,0947024862276313	XM_040743739.1	serine/threonine/tyrosine kinase 1 (Styk1), transcript variant X2, mRNA
XM-005072859.4	1,5195083771367	4,54518245180111	8,69499951272567	0,0032103226923321	0,0949097771246716	XM_005072859.4	serine/threonine/tyrosine kinase 1 (Styk1), transcript variant X1, mRNA
XM-005068171.4	2,92011923588579	3,2821880184787	8,68685296733177	0,00322466493517314	0,0952653525320748	XM_005068171.4	joining chain of multimeric IgA and IgM (Jchain), mRNA
XM-040734318.1	-2,04762364706511	3,83808695689191	8,67604720494222	0,00324378593486988	0,0957032313202487	XM_040734318.1	CEA cell adhesion molecule 1 (Ceacam1), transcript variant X1, mRNA
XM-040749193.1	1,39008367213103	6,96700921169064	8,67583737720829	0,00324413791684074	0,0957032313202487	XM_040749193.1	nuclear FMR1 interacting protein 2 (Nufip2), mRNA
XR-005879932.1	2,92068438029082	3,30289428233141	8,67367115970974	0,00324803400768277	0,0957495297408087	XR_005879932.1	splicing factor 3b subunit 1 (Sf3b1), transcript variant X4, misc_RNA
XM-005085131.4	-1,49102319097148	6,75263460305221	8,67181008011112	0,00325129842891353	0,095777154076649	XM_005085131.4	RNA binding motif protein 3 (Rbm3), transcript variant X1, mRNA
XM-005076097.4	-1,98948764754445	4,32685394332408	8,66946038472804	0,00325548359532427	0,0958318429172959	XM_005076097.4	chromosome unknown C2orf68 homolog (CUNH2orf68), mRNA
XM-040732714.1	-2,56740793842638	3,45045781898528	8,66381967545804	0,00326558925053962	0,0960134836054425	XM_040732714.1	fibronectin type III domain containing 3A (Fndc3a), transcript variant X2, mRNA
XM-040732755.1	-2,56742526284723	3,43575261801251	8,66341087359414	0,00326632024512477	0,0960134836054425	XM_040732755.1	fibronectin type III domain containing 3A (Fndc3a), transcript variant X3, mRNA
XM-005073727.4	-2,30790187510179	3,29703604829662	8,64963713590909	0,00329104709230517	0,0966279109465724	XM_005073727.4	mitogen-activated protein kinase 6 (Mapk6), transcript variant X2, mRNA
XM-005074421.4	-2,17414000471312	3,87374092199743	8,64913328201966	0,00329191872152928	0,0966279109465724	XM_005074421.4	zinc finger NFX1-type containing 1 (Znfx1), transcript variant X1, mRNA
XM-013119014.3	-2,55774667668142	3,28099096829795	8,63187350058486	0,00332322846548429	0,0974774205560049	XM_013119014.3	major facilitator superfamily domain containing 1 (Mfsd1), transcript variant X1, mRNA
XM-005070668.4	-1,93206995185449	5,27689022059798	8,63049506253413	0,0033256909769643	0,0974801714921735	XM_005070668.4	glyoxalase I (Glo1), mRNA
XM-005071758.4	1,4501436588733	9,79898799441215	8,62856341570008	0,00332921118975482	0,0975138989978505	XM_005071758.4	Kruppel like factor 6 (Klf6), mRNA
XM-040755562.1	-2,57429808047857	3,72774755928395	8,61617107021731	0,00335192208579758	0,0981092813633198	XM_040755562.1	aldo-keto reductase family 1 member C13 (LOC101838853), transcript variant X3, mRNA
XM-013115665.3	-1,85479934170075	3,85965036878799	8,61471852000929	0,00335455313973355	0,0981165070074305	XM_013115665.3	zinc and ring finger 1 (Znrf1), transcript variant X1, mRNA
XM-005072298.4	-1,6538351286442	5,06815755845915	8,61325918379582	0,00335723573862129	0,0981252289428138	XM_005072298.4	TNF receptor superfamily member 21 (Tnfrsf21), mRNA
XR-005872935.1	4,16450555395132	2,87297754933112	8,60927430555852	0,00336464079591481	0,0982718684700369	XR_005872935.1	uncharacterized LOC121135814 (LOC121135814), ncRNA
XM-005087595.4	1,32585243587289	6,8410367551615	8,60458446945414	0,00337322696771888	0,0984527726259113	XM_005087595.4	protein phosphatase 1 regulatory subunit 10 (Ppp1r10), transcript variant X2, mRNA
XM-040757891.1	1,84535234528272	4,91232343060601	8,60111585223818	0,00337965336486537	0,0985704287202726	XM_040757891.1	60S ribosomal protein L10-like (LOC121144350), mRNA
XM-013122883.3	1,65264107610459	4,390877018859	8,58734140544405	0,00340528102955383	0,0992475426410968	XM_013122883.3	serine/threonine kinase 11 (Stk11), transcript variant X1, mRNA
XM-005073726.4	-2,30702021886876	3,3917735706996	8,58080869637327	0,00341745422469941	0,0995318426815673	XM_005073726.4	mitogen-activated protein kinase 6 (Mapk6), transcript variant X1, mRNA
XM-040755560.1	-2,57472268000574	3,81916860415392	8,57393869241226	0,00343038061227678	0,0997671048318207	XM_040755560.1	aldo-keto reductase family 1 member C13 (LOC101838853), transcript variant X1, mRNA
XM-040755561.1	-2,57472268000574	3,81916860415392	8,57393869241226	0,00343038061227678	0,0997671048318207	XM_040755561.1	aldo-keto reductase family 1 member C13 (LOC101838853), transcript variant X2, mRNA
XM-021231738.2	-2,5547016700298	3,43284648280498	8,55144743920781	0,00347289716869467	0,100932300270686	XM_021231738.2	major facilitator superfamily domain containing 1 (Mfsd1), transcript variant X3, mRNA
XM-040748745.1	1,62345430977963	4,12523160558154	8,53732808214365	0,00349990553299913	0,101637552578522	XM_040748745.1	NLR family pyrin domain containing 3 (Nlrp3), transcript variant X4, mRNA
XM-040744577.1	-1,83473377773653	4,46231656585276	8,5361829680401	0,00350210311657336	0,101637552578522	XM_040744577.1	UTP14A small subunit processome component (Utp14a), mRNA
XM-040741838.1	2,88923426450767	3,24263573864291	8,53482212564176	0,00350471652860995	0,101641719028813	XM_040741838.1	60S ribosomal protein L9-like (LOC121138876), mRNA
XM-005079789.4	-1,41911690335221	5,30585602988659	8,53211738539847	0,00350987873878348	0,101719746293772	XM_005079789.4	TANK binding kinase 1 (Tbk1), mRNA
XM-040743275.1	-1,33143664573072	6,91913624369816	8,52676141354305	0,00352019931425087	0,101947053046704	XM_040743275.1	nicotinamide phosphoribosyltransferase (Nampt), mRNA
XM-005072789.4	2,92424556920746	4,63550153837455	8,46909799177392	0,00363328755434963	0,105148159440331	XM_005072789.4	salvador family WW domain containing protein 1 (Sav1), mRNA
XM-021226353.2	-2,15670198135143	3,92460437037964	8,4676016167226	0,0036363097111144	0,105161667984182	XM_021226353.2	chromosome unknown C20orf27 homolog (CUNH20orf27), transcript variant X1, mRNA
XM-000000019.1	-1,50757236762415	5,22093332803063	8,46460110181716	0,00364226063604171	0,105259797721225	XM_000000019.1	CD3a molecule (Cd3a), mRNA
XM-040756583.1	-1,46561252979151	4,64423255777552	8,46084774820135	0,00364980621011026	0,105403842080468	XM_040756583.1	ring finger protein 19B (Rnf19b), transcript variant X1, mRNA
XM-040742062.1	1,91544093246907	3,75345863360049	8,44064395030086	0,00369048526490952	0,106503885067897	XM_040742062.1	COPI coat complex subunit epsilon (Cope), transcript variant X2, mRNA
XM-013119164.3	-1,35681735682374	7,50542080997546	8,42758354419575	0,00371698745056528	0,107161729378598	XM_013119164.3	CD48 molecule (Cd48), transcript variant X1, mRNA
XM-040728241.1	2,18490304743981	3,55219383671663	8,42686711282243	0,0037184883131883	0,107161729378598	XM_040728241.1	p21 (RAC1) activated kinase 1 (Pak1), transcript variant X2, mRNA
XM-040742680.1	-2,0567282192376	4,35123646236321	8,40652697070951	0,00376018826199878	0,108259388038876	XM_040742680.1	acyl-CoA synthetase long chain family member 5 (Acsl5), transcript variant X1, mRNA
XM-005072332.4	-1,38607788337279	5,02863280305738	8,40547427869499	0,00376236138431367	0,108259388038876	XM_005072332.4	GTP binding protein 2 (Gtpbp2), mRNA
XM-040742831.1	1,51225112583537	5,69552669569973	8,40445400957477	0,00376446879410082	0,108259388038876	XM_040742831.1	actinin alpha 1 (Actn1), transcript variant X1, mRNA
XM-013112186.3	-2,29645563461806	3,6621228121971	8,3962392942881	0,00378152020300018	0,108673813487477	XM_013112186.3	nuclear protein 1, transcriptional regulator (Nupr1), transcript variant X2, mRNA
XR-005877435.1	2,19123566371294	3,64144953527239	8,39017770043758	0,00379412325509311	0,108959912293682	XR_005877435.1	hydroxyacid oxidase 1 (Hao1), transcript variant X3, misc_RNA
XM-040740767.1	1,4177103952023	4,81748957304195	8,37788461253834	0,00381981402214278	0,109621203942289	XM_040740767.1	40S ribosomal protein S12-like (LOC121137898), mRNA
XM-013119925.3	1,92525568990221	3,9318892907932	8,35931473799869	0,00385895851057783	0,11066740040823	XM_013119925.3	bromodomain containing 7 (Brd7), transcript variant X2, mRNA
XM-040730254.1	1,62695013481473	4,95976851998429	8,34581442084626	0,00388767268903222	0,111413227139097	XM_040730254.1	chromodomain helicase DNA binding protein 2 (Chd2), transcript variant X8, mRNA
XM-040738406.1	-1,90225992072495	5,11465247075209	8,34067769969401	0,00389861467549183	0,111649053403281	XM_040738406.1	calpain 2 (Capn2), mRNA
XM-021225087.2	2,91027285107306	6,25059116660133	8,32391777925347	0,00393466773692538	0,112603185937198	XM_021225087.2	phosphoglycerate kinase 1 (LOC110340293), mRNA
XM-005069147.4	-1,88885787214393	4,5784885942454	8,30939972278198	0,0039661724590895	0,11342591744886	XM_005069147.4	protein geranylgeranyltransferase type I subunit beta (Pggt1b), mRNA
XM-005073073.4	-3,87636500992772	4,49336113412819	8,39397605622424	0,00398303720898267	0,113565416457969	XM_005073073.4	M-phase phosphoprotein 6 (Mphosph6), transcript variant X1, mRNA
XM-005063641.4	-3,87906276585058	3,9554880892773	8,30853501239316	0,0039830372121986	0,113565416457969	XM_005063641.4	myoferlin (Myof), transcript variant X3, mRNA
XM-040745813.1	-3,88035288763423	4,1709482119765	8,34110584773434	0,00398303721339282	0,113565416457969	XM_040745813.1	acid phosphatase 2, lysosomal (Acp2), transcript variant X1, mRNA
XM-005065936.4	-1,29958965207846	7,59335952843588	8,29970167854518	0,00398736051993861	0,113565416457969	XM_005065936.4	C-type lectin domain family 4 member E (Clec4e), mRNA
XM-040750454.1	-2,28366738495168	3,61555572179676	8,29960749791779	0,00398760787261598	0,113565416457969	XM_040750454.1	regulator of calcineurin 1 (Rcan1), transcript variant X2, mRNA
XM-040750455.1	-2,28366738495168	3,61555572179676	8,29960749791779	0,00398760787261598	0,113565416457969	XM_040750455.1	regulator of calcineurin 1 (Rcan1), transcript variant X3, mRNA
XM-040736401.1	1,72593712493551	3,76843131837981	8,28552387480574	0,00401858462436993	0,114368473752901	XM_040736401.1	protein FAM32A-like (LOC121136247), mRNA
XM-013111635.3	-2,10723630843052	3,59860928493	8,28295022461905	0,00402427175444316	0,114432424458843	XM_013111635.3	transcription factor 7 (Tcf7), transcript variant X1, mRNA
XM-005063722.4	-3,87740891120752	3,78282427066095	8,28197790218799	0,00402639298754417	0,114432424458843	XM_005063722.4	pumilio RNA binding family member 3 (Pum3), transcript variant X3, mRNA
XM-021224763.2	-3,87866318157731	3,82747343603156	8,27684535979218	0,00403776524623202	0,114676434215449	XM_021224763.2	myoferlin (Myof), transcript variant X1, mRNA
XR-005873341.1	1,72126517434014	3,73107144623708	8,27050640641859	0,00405188531753448	0,114998094118963	XR_005873341.1	uncharacterized LOC121136201 (LOC121136201), ncRNA
XM-040736977.1	1,56737728161354	4,5769768934246	8,26699920734433	0,00405970278846335	0,115140557445646	XM_040736977.1	serine/threonine kinase 11 (Stk11), transcript variant X3, mRNA
XM-040752104.1	2,8740707303988	3,86272283188863	8,26397414792167	0,00406641640196909	0,115251538698508	XM_040752104.1	RAP1A, member of RAS oncogene family (Rap1a), transcript variant X2, mRNA
XM-013118072.3	-3,87815207027436	3,56916940288354	8,23971749854563	0,00412100992155269	0,11667452254098	XM_013118072.3	ectonucleoside triphosphate diphosphohydrolase 1 (Entpd1), mRNA
XM-013124001.3	2,39629069994817	3,21489878816151	8,23916937394423	0,00412229377626382	0,11667452254098	XM_013124001.3	family with sequence similarity 174 member B (Fam174b), mRNA
XM-013119095.3	-1,75566369503676	4,52793962111118	8,21717826181377	0,00417238362018902	0,118011067437552	XM_013119095.3	hypoxia inducible lipid droplet associated (Hilpda), mRNA
NM-001281637.1	2,82190496731579	3,10434678669742	8,21351620076111	0,00418083611305541	0,118168920714677	NM_001281637.1	glutathione S-transferase alpha-3-like (LOC101840543), mRNA
XM-040735254.1	2,82180729175827	3,10481395085616	8,20051350303409	0,00421085012403952	0,118927605658264	XM_040735254.1	mortality factor 4-like protein 1 (LOC121135874), mRNA
XM-005071559.4	2,19068754818982	3,99782256887791	8,19936405408753	0,00421345829100549	0,118927605658264	XM_005071559.4	F-box protein 45 (Fbxo45), mRNA
XM-040749167.1	-1,57003580634243	5,20052214847784	8,19467579278185	0,00422433641686095	0,119013231338023	XM_040749167.1	ABR activator of RhoGEF and GTPase (Abr), mRNA
XM-005067227.4	2,82278951631683	3,13905824309043	8,19342137220465	0,00422730654183351	0,119013231338023	XM_005067227.4	aquaporin 5 (Aqp5), mRNA
XM-005068192.4	1,77813275416387	4,27575244647417	8,19000509211854	0,0042352022372042	0,119013231338023	XM_005068192.4	YTH domain containing 1 (Ythdc1), transcript variant X4, mRNA
XM-013112036.3	1,77813275416387	4,27575244647417	8,19000509211854	0,0042352022372042	0,119013231338023	XM_013112036.3	YTH domain containing 1 (Ythdc1), transcript variant X3, mRNA
XM-040734680.1	-1,27399654030488	6,3373952349505	8,18993078922325	0,00423541786231673	0,119013231338023	XM_040734680.1	transforming growth factor beta 1 (Tgfb1), transcript variant X2, mRNA
XM-040739992.1	1,30983459525818	6,4764790537141	8,18972166216331	0,00423590505951082	0,119013231338023	XM_040739992.1	neutrophilic granule protein-like (LOC121137539), mRNA
XM-005068190.4	1,77821331634173	4,28355550278337	8,18639868837175	0,00424361156889519	0,119013231338023	XM_005068190.4	YTH domain containing 1 (Ythdc1), transcript variant X1, mRNA
XM-005063642.4	-3,87744617386392	3,47672255525645	8,18613012920013	0,00424429325893473	0,119013231338023	XM_005063642.4	myoferlin (Myof), transcript variant X4, mRNA
XM-021224769.2	-3,87744617386392	3,47672255525645	8,18613012920013	0,00424429325893473	0,119013231338023	XM_021224769.2	myoferlin (Myof), transcript variant X2, mRNA
XM-040737265.1	1,66220786153703	4,35943305002745	8,18564591968832	0,00424541160071484	0,119013231338023	XM_040737265.1	COP1 E3 ubiquitin ligase (Cop1), transcript variant X2, mRNA
XM-005068191.4	1,77825489004134	4,28763509945297	8,18392945949931	0,00424937906657761	0,119043360603723	XM_005068191.4	YTH domain containing 1 (Ythdc1), transcript variant X2, mRNA
XM-040745371.1	-1,91144266116224	4,08851943956479	8,18086022813809	0,00425660181438586	0,119164581270355	XM_040745371.1	cytohesin 1 interacting protein (LOC101827398), transcript variant X5, mRNA
XM-021230274.2	1,66877880853699	3,95733146751773	8,17508958436131	0,00427013506365148	0,119381024642968	XM_021230274.2	interleukin 1 receptor like 1 (Il1rl1), transcript variant X4, mRNA
XM-021230275.2	1,66877880853699	3,95733146751773	8,17508958436131	0,00427013506365148	0,119381024642968	XM_021230275.2	interleukin 1 receptor like 1 (Il1rl1), transcript variant X3, mRNA
XM-040753974.1	-2,54526955903162	4,71130129248252	8,16402839273921	0,00429615536921943	0,119844755796784	XM_040753974.1	dCTP pyrophosphatase 1 (Dctpp1), mRNA
XM-005073467.4	-2,13617146685276	4,11151278635963	8,16351548473677	0,00429736783720193	0,119844755796784	XM_005073467.4	phospholipase A2 group IVA (Pla2g4a), transcript variant X1, mRNA
XM-005064110.4	1,89335814683594	3,90533106815905	8,1632348949383	0,00429803739435515	0,119844755796784	XM_005064110.4	cyclin D1 (Ccnd1), mRNA
XM-005076048.4	-3,87892842700548	3,45154485808392	8,1630964310105	0,00429837094637216	0,119844755796784	XM_005076048.4	protein phosphatase, Mg2+/Mn2+ dependent 1K (Ppm1k), transcript variant X1, mRNA
XM-040756282.1	1,61152270561178	4,3277284272242	8,16027571380903	0,0043050773743731	0,119945465060746	XM_040756282.1	heterochromatin protein 1 binding protein 3 (Hp1bp3), transcript variant X3, mRNA
XM-040745814.1	-3,87755784118045	3,37138330622241	8,15912662334185	0,0043078122460035	0,119945465060746	XM_040745814.1	acid phosphatase 2, lysosomal (Acp2), transcript variant X2, mRNA
XM-040756910.1	1,7060053197316	3,77805058409299	8,15021616528254	0,00432897128771844	0,120453113863068	XM_040756910.1	ras-related protein Rab-14-like (LOC121143985), mRNA
XM-000000020.1	-1,34359609767792	6,85886678643824	8,14681660699758	0,00433703343205956	0,120595903263208	XM_000000020.1	CD3b molecule (Cd3b), mRNA
XM-005071732.4	-1,40837246844956	5,20618811182986	8,14436777179536	0,00434288153170751	0,120658059586646	XM_005071732.4	RNA binding motif protein 17 (Rbm17), transcript variant X1, mRNA
XR-005880474.1	1,46840054762141	4,42765357666001	8,14344409437999	0,00434513265879545	0,120658059586646	XR_005880474.1	uncharacterized LOC121143275 (LOC121143275), ncRNA
XM-040754821.1	-1,93941889479244	4,27328305940793	8,13928621369795	0,00435504251468219	0,120851695621521	XM_040754821.1	cullin associated and neddylation dissociated 1 (Cand1), mRNA
XM-040728898.1	-2,99207003923957	7,3722530360763	8,13215799640331	0,00437215995876072	0,121244945271482	XM_040728898.1	versican (Vcan), transcript variant X3, mRNA
XM-005084733.4	-1,73498804288685	6,22231450672818	8,12836217781765	0,00438130304671963	0,121344326041196	XM_005084733.4	Fc fragment of IgG receptor and transporter (Fcgrt), transcript variant X2, mRNA
XM-040733577.1	2,83293704656269	3,17044597664991	8,12824522175632	0,00438164091311005	0,121344326041196	XM_040733577.1	MCF.2 cell line derived transforming sequence like (Mcf2l), transcript variant X13, mRNA
XM-013118654.3	-3,87446859135601	3,0852346330847	8,11705335805533	0,00440871455886915	0,121684661462872	XM_013118654.3	leucine rich repeat containing 8 VRAC subunit C (Lrrc8c), transcript variant X1, mRNA
XM-021231390.2	-3,87446859135601	3,0852346330847	8,11705335805533	0,00440871455886915	0,121684661462872	XM_021231390.2	leucine rich repeat containing 8 VRAC subunit C (Lrrc8c), transcript variant X4, mRNA
XM-021231392.2	-3,87446859135601	3,0852346330847	8,11705335805533	0,00440871455886915	0,121684661462872	XM_021231392.2	leucine rich repeat containing 8 VRAC subunit C (Lrrc8c), transcript variant X6, mRNA
XM-040733435.1	-3,87446859135601	3,0852346330847	8,11705335805533	0,00440871455886915	0,121684661462872	XM_040733435.1	leucine rich repeat containing 8 VRAC subunit C (Lrrc8c), transcript variant X2, mRNA
XM-040733436.1	-3,87446859135601	3,0852346330847	8,11705335805533	0,00440871455886915	0,121684661462872	XM_040733436.1	leucine rich repeat containing 8 VRAC subunit C (Lrrc8c), transcript variant X5, mRNA
XM-013117743.3	-3,87740260685401	3,23620567090596	8,11522864815572	0,0044131447464503	0,121725298760502	XM_013117743.3	protein phosphatase, Mg2+/Mn2+ dependent 1K (Ppm1k), transcript variant X2, mRNA
XM-040755419.1	1,39822254235226	5,66407023914658	8,11148405038412	0,00442219425980247	0,121893208555694	XM_040755419.1	phosphatidylinositol-5-phosphate 4-kinase type 2 alpha (Pip4k2a), transcript variant X1, mRNA
XM-040736222.1	-3,87446580815332	3,0671858362746	8,10860270361216	0,00442926994974516	0,122006523588931	XM_040736222.1	M-phase phosphoprotein 6 (Mphosph6), transcript variant X2, mRNA
XM-040735183.1	-3,87446859135601	3,06371697128673	8,1052845909522	0,00443736760188953	0,12214781867596	XM_040735183.1	zinc finger protein 431 (LOC101830808), mRNA
XM-005071722.4	-3,87390840950709	3,16712958553874	8,10359138055099	0,00444148679360657	0,122179482631879	XM_005071722.4	protein kinase C theta (Prkcq), transcript variant X2, mRNA
XM-040750570.1	-3,87514155953241	3,24845176269639	8,09821804452896	0,00445466337371411	0,122460094735108	XM_040750570.1	nuclear receptor interacting protein 1 (Nrip1), transcript variant X2, mRNA
XM-005068135.4	1,47155107094758	4,87833949240647	8,09048674273771	0,00447360831801868	0,122898800474915	XM_005068135.4	cyclin G2 (Ccng2), transcript variant X1, mRNA
XM-005076238.4	1,85221100998223	6,45607550594799	8,08547598169794	0,00448596742026569	0,123156115574512	XM_005076238.4	protein kinase cAMP-dependent type II regulatory subunit beta (Prkar2b), mRNA
XM-005066043.4	-3,87446580815332	3,05245412938952	8,07524001540194	0,00451137959156656	0,123771202887826	XM_005066043.4	peroxisomal biogenesis factor 26 (Pex26), mRNA
XM-040739996.1	-1,23745156838158	6,01761765041483	8,06807596698863	0,00452919980571226	0,12417732152197	XM_040739996.1	C-C chemokine receptor type 1 (LOC101834765), transcript variant X1, mRNA
XR-005872528.1	-1,30456331745828	6,72400558829875	8,06473989631514	0,00453752849766346	0,12432284305216	XR_005872528.1	leukocyte immunoglobulin-like receptor subfamily A member 5 (LOC106022329), transcript variant X4, misc_RNA
XM-040749754.1	1,3169649995664	6,35777012610912	8,04825654760441	0,00457886515975752	0,125371948050234	XM_040749754.1	vesicle amine transport 1 (Vat1), mRNA
XM-040754034.1	2,8145310067846	3,17132582224159	8,03932443970985	0,00460147490981091	0,125861263487363	XM_040754034.1	fibulin 1 (Fbln1), transcript variant X2, mRNA
XM-040749979.1	4,02132657079818	3,89402662184605	8,08292406943568	0,00460543592456238	0,125861263487363	XM_040749979.1	chromosome unknown C17orf58 homolog (CUNH17orf58), transcript variant X2, mRNA
XM-013117334.3	1,66592999120451	4,02160316406122	8,03756759216215	0,00460591118052069	0,125861263487363	XM_013117334.3	interleukin 1 receptor like 1 (Il1rl1), transcript variant X2, mRNA
XM-040732086.1	2,39345901820873	3,30711888043563	8,02809364519696	0,00463006455292802	0,126437323521332	XM_040732086.1	40S ribosomal protein S2-like (LOC106022688), partial mRNA
XM-040750477.1	-1,76756879868856	4,17563511713004	8,02554764898477	0,00463650583465128	0,126529260353716	XM_040750477.1	intersectin 1 (Itsn1), transcript variant X4, mRNA
XM-005078854.4	1,2842646810476	6,22300080064087	8,02323592062536	0,00464241487079339	0,126606560091293	XM_005078854.4	ubiquitin conjugating enzyme E2 R2 (Ube2r2), transcript variant X1, mRNA
XM-013120735.3	-2,87504129695331	3,12612012817505	8,01129246159428	0,00467308546020444	0,127358599962777	XM_013120735.3	SH2B adaptor protein 2 (Sh2b2), transcript variant X3, mRNA
XM-040741818.1	-1,29676609114586	5,65826960845454	8,00966650997278	0,00467729998130986	0,12738909737316	XM_040741818.1	sorting nexin 2 (Snx2), transcript variant X2, mRNA
XM-005087314.4	-1,85944367552345	4,4833505748171	8,00267154300638	0,00469531865847966	0,127795270338898	XM_005087314.4	phenylalanyl-tRNA synthetase subunit alpha (Farsa), mRNA
XM-040729653.1	2,92716929997454	7,67056228591408	7,99893225703915	0,00470501705468062	0,127974598051072	XM_040729653.1	60S ribosomal protein L7-like (LOC121133374), mRNA
XM-005073065.4	1,98837334948768	3,65432528280111	7,99770097463763	0,00470821724190395	0,127977056906257	XM_005073065.4	chromodomain Y like 2 (Cdyl2), mRNA
XM-040729080.1	3,95414150361646	5,30527342166651	7,99361557238657	0,00471882338614827	0,128180685683274	XM_040729080.1	phosphoglycerate mutase 1-like (LOC121133188), mRNA
XM-040734679.1	-1,28209035165345	6,78128748425337	7,99127100299883	0,00472491190556358	0,128261411378402	XM_040734679.1	transforming growth factor beta 1 (Tgfb1), transcript variant X1, mRNA
XM-040750724.1	-2,12495707147237	4,6162886342342	7,98666628163094	0,00473691855651058	0,128502577031035	XM_040750724.1	intraflagellar transport 57 (Ift57), mRNA
XM-040739754.1	-3,87447415777751	2,99326755520769	7,98450898184972	0,00474261285871475	0,128572297084775	XM_040739754.1	uncharacterized LOC121137488 (LOC121137488), transcript variant X2, mRNA
XM-005085171.4	-1,36255097494615	6,35038873741473	7,98130174604251	0,00475094561622478	0,128713406810071	XM_005085171.4	mitogen-activated protein kinase kinase kinase 8 (Map3k8), transcript variant X2, mRNA
XM-005077837.4	-2,29180404711403	4,57072160666335	7,97199594876793	0,00477537867981295	0,129246487943024	XM_005077837.4	chromosome unknown C15orf40 homolog (CUNH15orf40), mRNA
XM-021231907.2	-3,87446859135601	2,97435468501526	7,97142920328559	0,00477690346174858	0,129246487943024	XM_021231907.2	SLAM family member 6 (Slamf6), transcript variant X1, mRNA
XM-040756342.1	2,83227569574351	3,25824169697146	7,96708056993013	0,00478839487872571	0,129410383281591	XM_040756342.1	E2F transcription factor 2 (E2f2), transcript variant X2, mRNA
XM-040731448.1	-2,87423131229607	3,14230208304406	7,9667516163483	0,00478925020625138	0,129410383281591	XM_040731448.1	SH2B adaptor protein 2 (Sh2b2), transcript variant X2, mRNA
XM-040751719.1	-1,38329814293781	5,01005321347225	7,96468518247988	0,00479466343611798	0,12947164329827	XM_040751719.1	eukaryotic translation initiation factor 4E (Eif4e), mRNA
XM-013121201.3	2,83283997183324	3,27190554269826	7,95622154705513	0,00481714752668501	0,1299934899447	XM_013121201.3	E2F transcription factor 2 (E2f2), transcript variant X1, mRNA
XM-021232824.2	1,86726520690187	3,74085239551506	7,9525836651373	0,00482680608648361	0,130168775148794	XM_021232824.2	dehydrogenase/reductase 9 (Dhrs9), transcript variant X1, mRNA
XM-005080386.4	-2,87369880027738	3,14903224054981	7,9511606555987	0,00483056839501006	0,130184925448493	XM_005080386.4	SH2B adaptor protein 2 (Sh2b2), transcript variant X1, mRNA
XM-040750738.1	-2,14918711608899	4,94847770389852	7,94120762682742	0,00485717844822505	0,130742209008457	XM_040750738.1	resistin-like gamma (LOC110341780), mRNA
XM-040739752.1	-3,87447415777751	2,96639291101616	7,94105989186157	0,00485760060199574	0,130742209008457	XM_040739752.1	uncharacterized LOC121137488 (LOC121137488), transcript variant X1, mRNA
XM-040742999.1	1,4575738895453	5,36105590861651	7,93979511080258	0,00486091706823613	0,130745960855635	XM_040742999.1	SOS Ras/Rho guanine nucleotide exchange factor 2 (Sos2), mRNA
XM-040735314.1	2,3840652140009	3,45527624309107	7,93611380313893	0,00487084128504311	0,130924061479845	XM_040735314.1	mitochondrial pyruvate carrier 1-like (LOC121135924), mRNA
XR-002381576.2	2,38445793421886	3,35964295126836	7,93497493655965	0,00487390134831296	0,130924061479845	XR_002381576.2	uncharacterized LOC110339502 (LOC110339502), ncRNA
XM-040738251.1	4,18471551067867	9,65419064107379	7,93012479179486	0,00488693547538045	0,131188555524026	XM_040738251.1	40S ribosomal protein S26-like (LOC121136840), mRNA
XM-013117588.3	-3,87446859135601	2,94789642543808	7,92348130528551	0,00490490720579993	0,131585167040603	XM_013117588.3	pumilio RNA binding family member 3 (Pum3), transcript variant X2, mRNA
XM-040735978.1	1,75457322255898	4,46242285028605	7,92206290394899	0,0049086861045233	0,131600755217881	XM_040735978.1	deoxycytidine kinase (LOC121136173), mRNA
XM-021230221.2	-3,87447057109085	2,95361608824907	7,92055859222762	0,00491282029944452	0,131625842306667	XM_021230221.2	PIN2 (TERF1) interacting telomerase inhibitor 1 (Pinx1), transcript variant X1, mRNA
XM-040737637.1	1,66657053607617	4,74503974659343	7,91855634877828	0,0049181889862201	0,131683950130069	XM_040737637.1	SMAD family member 4 (Smad4), transcript variant X1, mRNA
XM-005070583.3	-3,87445151943502	2,94598298431594	7,90968095694304	0,00494235876455995	0,132245052170309	XM_005070583.3	cytotoxic T-lymphocyte associated protein 4 (Ctla4), transcript variant X1, mRNA
XM-005077259.4	3,96276951653907	4,13135348835959	7,90842962133075	0,00494575148000898	0,132249844481358	XM_005077259.4	protein phosphatase, Mg2+/Mn2+ dependent 1B (Ppm1b), transcript variant X1, mRNA
XM-005065805.4	3,98828339913622	3,14908710327324	7,90724866208305	0,00494898110432874	0,132250272328857	XM_005065805.4	cellular communication network factor 2 (Ccn2), mRNA
XM-005065819.4	1,47950150593897	5,00681954740075	7,90414998679931	0,00495747461395192	0,132391273710554	XM_005065819.4	serum/glucocorticoid regulated kinase 1 (Sgk1), transcript variant X3, mRNA
XM-005071865.4	1,29867932582177	7,70495668611791	7,89715680269468	0,004976590317557	0,132815578040482	XM_005071865.4	ring finger protein 130 (Rnf130), transcript variant X1, mRNA
XM-040747858.1	3,98332063657002	3,13331780659205	7,89132493172729	0,00499270204169912	0,133141384022187	XM_040747858.1	placenta associated 9 (Plac9), mRNA
XM-040739016.1	3,9832658763887	3,1018520051451	7,89038361065767	0,00499526880009371	0,133141384022187	XM_040739016.1	neuron navigator 1 (Nav1), transcript variant X1, mRNA
XM-040735989.1	-1,46758782639805	10,9302081348339	7,88629401813556	0,00500655285495086	0,133316616793438	XM_040735989.1	serum amyloid A-3 protein-like (LOC101833293), transcript variant X1, mRNA
XM-040751421.1	3,98329149912853	3,09481481523256	7,88565843593178	0,00500832234740249	0,133316616793438	XM_040751421.1	FRY microtubule binding protein (Fry), transcript variant X7, mRNA
XM-021229244.2	3,9832658763887	3,09597584692991	7,8798480964629	0,00502441828136352	0,13365862025401	XM_021229244.2	nuclear receptor binding protein 1 (Nrbp1), transcript variant X3, mRNA
XM-013117277.3	-1,45326543875661	4,83431481460548	7,87691294845016	0,00503253549806634	0,133788070640778	XM_013117277.3	protein tyrosine kinase 2 beta (Ptk2b), transcript variant X5, mRNA
XM-040742367.1	1,2790979955024	5,97662976265804	7,87325200248237	0,00504271243397217	0,133972075400424	XM_040742367.1	AKT serine/threonine kinase 1 (Akt1), transcript variant X1, mRNA
XM-040736484.1	-2,87516336656191	3,02962372452958	7,86675860462556	0,00506082838279014	0,134280223519522	XM_040736484.1	MAF bZIP transcription factor (Maf), transcript variant X4, mRNA
XR-005880703.1	3,98056372374509	3,16053181892563	7,86675550517427	0,00506083703931133	0,134280223519522	XR_005880703.1	uncharacterized LOC121143496 (LOC121143496), ncRNA
XM-040733594.1	3,98427350774091	3,16398276371803	7,85904399940412	0,00508240112507232	0,134765498389241	XM_040733594.1	growth arrest specific 6 (Gas6), mRNA
XM-040728929.1	-2,86858501886612	3,17898820078845	7,85139068078522	0,00510392224862158	0,135236118463475	XM_040728929.1	endoplasmic reticulum aminopeptidase 1 (Erap1), transcript variant X3, mRNA
XM-013119210.3	3,98329535978029	3,21360512795404	7,85039233973864	0,00510672194231867	0,135236118463475	XM_013119210.3	phosphatidylinositol glycan anchor biosynthesis class M (Pigm), mRNA
XM-040752249.1	2,81322241883977	3,27478631009109	7,84304322231476	0,00512749379335169	0,135698875934278	XM_040752249.1	MLLT11 transcription factor 7 cofactor (Mllt11), transcript variant X1, mRNA
XM-040757537.1	-2,88782379528663	3,48562184895586	7,83761663279535	0,00514287689744882	0,136018517326935	XM_040757537.1	Rho guanine nucleotide exchange factor 10 like (Arhgef10l), mRNA
XM-040754133.1	-1,82358952156546	4,47704299187779	7,83335911359751	0,00515493112207772	0,136249762663368	XM_040754133.1	GTP binding protein 1 (Gtpbp1), mRNA
XM-021231908.2	-3,87446859135601	2,89580314635318	7,83173250345481	0,00515963759977125	0,136286627819888	XM_021231908.2	SLAM family member 6 (Slamf6), transcript variant X2, mRNA
XM-021229689.2	-2,87520107569523	2,99291985847066	7,82935932509841	0,00516638845889995	0,136377411320789	XM_021229689.2	ras homolog family member H (Rhoh), transcript variant X1, mRNA
XR-005870966.1	3,98330095963616	3,05634504255922	7,82657649125832	0,00517433223565169	0,136481757189279	XR_005870966.1	uncharacterized LOC121133955 (LOC121133955), transcript variant X2, ncRNA
XM-040749428.1	3,9832658763887	3,05487748935171	7,82565190195591	0,00517697429039109	0,136481757189279	XM_040749428.1	60S ribosomal protein L21-like (LOC121141454), mRNA
XR-005869878.1	3,97762200506862	3,20586807080959	7,81619786174998	0,00520406870471812	0,137054085496268	XR_005869878.1	uncharacterized LOC121133133 (LOC121133133), ncRNA
XM-040751422.1	2,81221459621637	3,29450468363242	7,81575399296359	0,00520534434016153	0,137054085496268	XM_040751422.1	FRY microtubule binding protein (Fry), transcript variant X8, mRNA
XM-040728845.1	2,80063508494581	3,22696049137702	7,81158803095027	0,00521732556718675	0,137122225023935	XM_040728845.1	multiple C2 and transmembrane domain containing 1 (Mctp1), transcript variant X5, mRNA
XM-040728846.1	2,80063508494581	3,22696049137702	7,81158803095027	0,00521732556718675	0,137122225023935	XM_040728846.1	multiple C2 and transmembrane domain containing 1 (Mctp1), transcript variant X6, mRNA
XM-040731827.1	-2,88213435111656	3,5086313875747	7,81137643475611	0,00521792832569877	0,137122225023935	XM_040731827.1	RWD domain containing 4 (Rwdd4), transcript variant X3, mRNA
XM-005064263.4	1,5625738422311	4,61244114969181	7,80801626092241	0,00522757116063992	0,137287961693564	XM_005064263.4	protein phosphatase 2 regulatory subunit Bdelta (Ppp2r2d), mRNA
XM-013121820.3	-2,89947576800691	3,85903129445329	7,80545798901797	0,0052350098920568	0,137305292399291	XM_013121820.3	FXYD domain containing ion transport regulator 3 (Fxyd3), mRNA
XM-040739130.1	3,97291963546624	3,35485380471909	7,80434572050561	0,00523824024582473	0,137305292399291	XM_040739130.1	protein phosphatase, Mg2+/Mn2+ dependent 1B (Ppm1b), transcript variant X2, mRNA
XM-021229441.2	-2,26410452027791	4,28418884591565	7,80432420552079	0,00523824044582138	0,137305292399291	XM_021229441.2	regulator of calcineurin 1 (Rcan1), transcript variant X1, mRNA
XM-013121933.3	-2,89543306208422	4,31573790825308	7,79925034098491	0,00525293911643596	0,137602930272877	XM_013121933.3	inorganic pyrophosphatase 2 (Ppa2), transcript variant X2, mRNA
XM-040758119.1	2,13154421530525	3,46224574165066	7,7955003882769	0,00526387788610404	0,13780175995346	XM_040758119.1	ring finger protein 169 (Rnf169), transcript variant X2, mRNA
XM-040728594.1	3,97553638708328	3,24805929137946	7,79407331550436	0,00526804223790172	0,137823103761201	XM_040728594.1	putative RNA-binding protein Luc7-like 2 (LOC106022825), transcript variant X6, mRNA
XM-013112043.3	1,44470912480175	4,86717864550649	7,7877426114474	0,00528643237911367	0,13807001397207	XM_013112043.3	cyclin G2 (Ccng2), transcript variant X2, mRNA
XM-005082286.4	1,39702660153667	5,02741564215576	7,78741219597046	0,00528739726379928	0,13807001397207	XM_005082286.4	SAC1 like phosphatidylinositide phosphatase (Sacm1l), mRNA
XM-005072618.4	-1,76233467793967	5,76477659533045	7,78639134631224	0,00529037950053148	0,13807001397207	XM_005072618.4	ENY2 transcription and export complex 2 subunit (Eny2), transcript variant X1, mRNA
XM-013122586.3	1,30187153332111	8,62801437812339	7,78565164686848	0,00529254147705678	0,13807001397207	XM_013122586.3	embigin (Emb), mRNA
XM-040749991.1	3,98323079399381	3,0263376076486	7,78221448625336	0,00530267576452814	0,13807001397207	XM_040749991.1	solute carrier family 16 member 6 (Slc16a6), transcript variant X2, mRNA
XM-040749993.1	3,98323079399381	3,0263376076486	7,78221448625336	0,00530267576452814	0,13807001397207	XM_040749993.1	solute carrier family 16 member 6 (Slc16a6), transcript variant X4, mRNA
XM-040747513.1	-2,87333726462996	3,24125970968317	7,78186599212317	0,00530364795204945	0,13807001397207	XM_040747513.1	heparanase (Hpse), mRNA
XM-005086879.4	1,24406484823609	6,08084089160979	7,78162705145493	0,00530432027045035	0,13807001397207	XM_005086879.4	FKBP prolyl isomerase like (Fkbpl), mRNA
XM-005082290.4	-1,99754748700326	4,56967929158428	7,77680707486804	0,00531846209780873	0,138350613597423	XM_005082290.4	exosome component 7 (Exosc7), mRNA
XM-013111250.3	-1,86247232849369	3,91264396218541	7,77508860756037	0,00532354117666734	0,138375426091386	XM_013111250.3	small cell adhesion glycoprotein (LOC101837394), transcript variant X1, mRNA
XM-040755120.1	3,96701687761509	3,23402406109649	7,77420719985957	0,0053261408628473	0,138375426091386	XM_040755120.1	choline phosphotransferase 1 (Chpt1), transcript variant X3, mRNA
XM-040750393.1	1,72854032679867	4,1006828694319	7,77234621542308	0,00533160539652756	0,138430004342775	XM_040750393.1	lysine methyltransferase 5B (Kmt5b), transcript variant X3, mRNA
XM-005071266.4	1,25299169158849	6,40733592794471	7,77093034646661	0,00533575647578538	0,138440389660537	XM_005071266.4	influenza virus NS1A binding protein (LOC101824345), transcript variant X1, mRNA
XM-040747883.1	-3,87445349914644	2,87223173115109	7,76745304440384	0,00534610745665583	0,138440389660537	XM_040747883.1	matrix extracellular phosphoglycoprotein (Mepe), mRNA
XM-013118719.3	3,9832658763887	3,00954574939885	7,76677462508127	0,00534809757163474	0,138440389660537	XM_013118719.3	spartin (Spart), transcript variant X4, mRNA
XM-040751420.1	3,97211278450913	3,29000076573355	7,76530894259901	0,00535238102783177	0,138440389660537	XM_040751420.1	FRY microtubule binding protein (Fry), transcript variant X6, mRNA
XM-005074703.3	-3,8744610452315	2,8688034646588	7,76507937901672	0,00535310885438358	0,138440389660537	XM_005074703.3	interferon-inducible GTPase 1-like (LOC101844395), mRNA
XM-040757196.1	-1,4935546191617	4,28469401226731	7,76403963841535	0,00535615678178624	0,138440389660537	XM_040757196.1	perilipin 2 (Plin2), transcript variant X5, mRNA
XM-040751419.1	3,97147735294338	3,31217130195166	7,76329588861814	0,00535832323665604	0,138440389660537	XM_040751419.1	FRY microtubule binding protein (Fry), transcript variant X5, mRNA
XR-005879076.1	2,80439868195737	3,30498232025693	7,76088932088865	0,00536548753264272	0,138440389660537	XR_005879076.1	uncharacterized LOC121142051 (LOC121142051), ncRNA
XM-040739021.1	3,9832658763887	3,00862870190105	7,7608406589892	0,00536564579759813	0,138440389660537	XM_040739021.1	neuron navigator 1 (Nav1), transcript variant X6, mRNA
XM-040739022.1	3,9832658763887	3,00862870190105	7,7608406589892	0,00536564579759813	0,138440389660537	XM_040739022.1	neuron navigator 1 (Nav1), transcript variant X7, mRNA
XM-013124533.3	-1,35655417245446	4,82157349193495	7,75548946963068	0,00538151963476404	0,138678820132523	XM_013124533.3	mitogen-activated protein kinase kinase kinase 8 (Map3k8), transcript variant X1, mRNA
XM-013112191.3	1,27276431926173	6,02625807317926	7,75543705270397	0,00538162650965032	0,138678820132523	XM_013112191.3	AKT serine/threonine kinase 1 (Akt1), transcript variant X2, mRNA
XM-005073461.4	1,33621707537171	9,08063960344837	7,75370005711971	0,00538679413676022	0,138725118341736	XM_005073461.4	regulator of G protein signaling 2 (Rgs2), mRNA
XM-040738418.1	-1,59225606256139	5,03021595287927	7,74654205315648	0,00540814292843802	0,139187808589124	XM_040738418.1	adhesion G protein-coupled receptor E1 (Adgre1), mRNA
XM-040734748.1	-2,87102643725542	3,50332451743487	7,74159750850985	0,00542298965159901	0,139436337154066	XM_040734748.1	caspase-1 (LOC101833858), transcript variant X3, mRNA
XM-005063514.4	-3,8744610452315	2,85572367183155	7,74107766621583	0,00542457599163268	0,139436337154066	XM_005063514.4	armadillo like helical domain containing 3 (Armh3), transcript variant X1, mRNA
XM-040739017.1	3,9832658763887	2,98901715497417	7,73825235772876	0,00543305236765602	0,139567043749156	XM_040739017.1	neuron navigator 1 (Nav1), transcript variant X2, mRNA
XM-013117028.3	-2,86843219224591	3,46850363944411	7,73242005527405	0,00545056468013274	0,139846261468978	XM_013117028.3	SREBF chaperone (LOC101828996), transcript variant X2, mRNA
XM-005079495.4	-1,38851561354461	6,83404251564929	7,73234000278806	0,00545076352394654	0,139846261468978	XM_005079495.4	coiled-coil domain containing 28B (Ccdc28b), mRNA
XM-005067976.4	2,80847329702209	3,75793189341879	7,73122506735221	0,0054541163379999	0,139846261468978	XM_005067976.4	choline phosphotransferase 1 (Chpt1), transcript variant X1, mRNA
XM-005071564.4	-1,71597767475031	4,65706394480328	7,72038330406412	0,00548689830971882	0,140599206811867	XM_005071564.4	nuclear cap binding protein subunit 2 (Ncbp2), mRNA
XR-002382465.2	1,48302981175971	4,40982274498928	7,71720110587264	0,00549660794118245	0,140684013806733	XR_002382465.2	uncharacterized LOC121132758 (LOC121132758), ncRNA
XM-005063980.4	-1,89614841446343	4,79125295456738	7,71704093409759	0,00549704503198375	0,140684013806733	XM_005063980.4	zinc ribbon domain containing 2 (Znrd2), mRNA
XM-040752021.1	1,40548576717985	4,59450100163705	7,71341815251327	0,00550811429708829	0,140879694013719	XM_040752021.1	solute carrier family 25 member 24 (Slc25a24), transcript variant X2, mRNA
XM-040728844.1	3,9832658763887	2,96922665768274	7,70315153943311	0,00553949411130085	0,141332209718318	XM_040728844.1	multiple C2 and transmembrane domain containing 1 (Mctp1), transcript variant X4, mRNA
XM-005074981.4	-2,86668917712237	3,67611154991523	7,70133016371734	0,00554499665605069	0,141332209718318	XM_005074981.4	SREBF chaperone (LOC101828996), transcript variant X1, mRNA
XM-040743732.1	-3,8744666116239	2,83840742425062	7,69871718502399	0,00555310594385659	0,141332209718318	XM_040743732.1	killer cell lectin-like receptor subfamily I member 1 (LOC121139754), mRNA
XM-040747652.1	1,47772696668542	4,431713389748	7,69753936863998	0,00555665899470457	0,141332209718318	XM_040747652.1	pulmonary surfactant-associated protein A (LOC101835350), transcript variant X2, mRNA
XM-040750096.1	-3,87445349914644	2,83700983090623	7,69644088186109	0,00556009923743574	0,141332209718318	XM_040750096.1	ST6 N-acetylgalactosaminide alpha-2,6-sialyltransferase 1 (St6galnac1), transcript variant X1, mRNA
XM-040739018.1	3,9832658763887	2,96525241391734	7,69586888686567	0,0055618436109437	0,141332209718318	XM_040739018.1	neuron navigator 1 (Nav1), transcript variant X3, mRNA
XM-040739019.1	3,9832658763887	2,96525241391734	7,69586888686567	0,0055618436109437	0,141332209718318	XM_040739019.1	neuron navigator 1 (Nav1), transcript variant X4, mRNA
XM-040739020.1	3,9832658763887	2,96525241391734	7,69586888686567	0,0055618436109437	0,141332209718318	XM_040739020.1	neuron navigator 1 (Nav1), transcript variant X5, mRNA
XM-040739024.1	3,9832658763887	2,96525241391734	7,69586888686567	0,0055618436109437	0,141332209718318	XM_040739024.1	neuron navigator 1 (Nav1), transcript variant X9, mRNA
XM-040739025.1	3,9832658763887	2,96525241391734	7,69586888686567	0,0055618436109437	0,141332209718318	XM_040739025.1	neuron navigator 1 (Nav1), transcript variant X10, mRNA
XR-005879453.1	-2,19323170882368	3,23210480944542	7,69418534440576	0,00556700893582455	0,141332209718318	XR_005879453.1	uncharacterized LOC121142428 (LOC121142428), ncRNA
XM-005083007.4	3,98347362985427	2,97254440194869	7,69418689341575	0,00556701849083647	0,141332209718318	XM_005083007.4	phosphodiesterase 10A (Pde10a), transcript variant X1, mRNA
XM-040728927.1	-2,86103554921723	3,28087146326402	7,68870042056132	0,00558387523382294	0,141672760479356	XM_040728927.1	endoplasmic reticulum aminopeptidase 1 (Erap1), transcript variant X1, mRNA
XM-005068665.4	1,78363420456569	4,18964248154071	7,68354810076567	0,00559978531228397	0,141988887835134	XM_005068665.4	CDP-diacylglycerol synthase 2 (Cds2), mRNA
XM-040746229.1	1,73732574269211	3,65496655766629	7,67903098193995	0,0056138410607738	0,142169361474881	XM_040746229.1	phosphatidylinositol-4-phosphate 5-kinase type 1 beta (Pip5k1b), transcript variant X4, mRNA
XM-005079976.4	-1,54516378996799	5,45731394957659	7,67818424442316	0,00561642018578048	0,142169361474881	XM_005079976.4	eukaryotic translation initiation factor 3 subunit B (Eif3b), mRNA
XM-013114085.3	-2,86702540653133	3,34922427771982	7,67681610577434	0,00562072148129255	0,142169361474881	XM_013114085.3	laccase domain containing 1 (Lacc1), transcript variant X3, mRNA
XM-021227679.2	-2,86702540653133	3,34922427771982	7,67681610577434	0,00562072148129255	0,142169361474881	XM_021227679.2	laccase domain containing 1 (Lacc1), transcript variant X1, mRNA
XM-013123876.3	-2,2137335363255	3,40469371869128	7,67411152419952	0,00562913482040896	0,142294708393299	XM_013123876.3	metal regulatory transcription factor 1 (Mtf1), transcript variant X2, mRNA
XM-005085518.4	-2,85879971396184	3,48866055124288	7,66220030892763	0,00566629061919889	0,14307188297293	XM_005085518.4	exosome component 2 (Exosc2), mRNA
XM-040742142.1	-2,85805072921386	3,5658994629624	7,66168757191761	0,00566789783498362	0,14307188297293	XM_040742142.1	BRISC and BRCA1 A complex member 1 (Babam1), transcript variant X1, mRNA
XM-040743308.1	1,63737066201245	4,78011945578797	7,66091852060341	0,00567030936089347	0,14307188297293	XM_040743308.1	STE20 like kinase (Slk), transcript variant X1, mRNA
XM-040740080.1	1,23682875682109	5,77792622833752	7,65754685721287	0,00568094484585328	0,143252403946936	XM_040740080.1	ubiquitin conjugating enzyme E2 R2 (Ube2r2), transcript variant X2, mRNA
XM-040737441.1	1,87573449792397	4,10222092490241	7,65389563874756	0,00569237961008611	0,143452846352648	XM_040737441.1	transformer 2 alpha homolog (Tra2a), transcript variant X6, mRNA
XM-040742143.1	-2,86091912602149	3,37495386465758	7,65169756219497	0,00569935596507951	0,14354075644487	XM_040742143.1	BRISC and BRCA1 A complex member 1 (Babam1), transcript variant X2, mRNA
XM-040744469.1	1,24877341742475	7,13093321526161	7,64961873123627	0,00570586323125456	0,143616752021907	XM_040744469.1	TSC22 domain family member 3 (Tsc22d3), transcript variant X6, mRNA
XM-040742180.1	1,48947891769484	4,25982716141657	7,64273698885754	0,00572767823446321	0,14398970212759	XM_040742180.1	cytochrome P450 4F3 (LOC101835736), transcript variant X1, mRNA
XM-040742181.1	1,48947891769484	4,25982716141657	7,64273698885754	0,00572767823446321	0,14398970212759	XM_040742181.1	cytochrome P450 4F3 (LOC101835736), transcript variant X2, mRNA
XM-013117125.3	1,94068276331413	3,60725969751795	7,63455960219079	0,00575366495109981	0,144482170932967	XM_013117125.3	collagen type XXVII alpha 1 chain (Col27a1), transcript variant X6, mRNA
XR-005880783.1	-2,03450950906172	3,39942892334102	7,63436340785731	0,00575428955748385	0,144482170932967	XR_005880783.1	acyloxyacyl hydrolase (Aoah), transcript variant X2, misc_RNA
XM-040752970.1	3,98323079399381	2,93039537854021	7,62944256446405	0,00576997826026723	0,144787753259011	XM_040752970.1	solute carrier organic anion transporter family member 4C1 (Slco4c1), transcript variant X2, mRNA
XM-005084358.4	-2,21646091700168	3,60835213766835	7,62555228330278	0,00578234651427796	0,144963517315105	XM_005084358.4	metal regulatory transcription factor 1 (Mtf1), transcript variant X1, mRNA
XM-040729533.1	1,6708567905974	3,84895819793849	7,62504286286541	0,00578402778488574	0,144963517315105	XM_040729533.1	interleukin 1 receptor like 1 (Il1rl1), transcript variant X5, mRNA
XM-040735966.1	3,98337112868899	2,92236759203956	7,61700633163355	0,00580983716695293	0,14552174615436	XM_040735966.1	dual specificity protein phosphatase 13-like (LOC121136172), mRNA
XM-005073521.4	-1,86646359919454	4,10757439928111	7,61073069973627	0,00582996936566182	0,145937183275597	XM_005073521.4	transmembrane protein 214 (Tmem214), mRNA
XM-005076235.4	-2,86446401157626	4,0125002538712	7,60957010140988	0,00583371531207236	0,145942180083717	XM_005076235.4	component of oligomeric golgi complex 5 (Cog5), mRNA
XM-005073128.4	1,26107891213884	5,62546620216745	7,60807076273927	0,00583855821337238	0,145974596691928	XM_005073128.4	ring finger protein 166 (Rnf166), transcript variant X2, mRNA
XM-040736304.1	-1,67018229059279	4,16898066586741	7,60087468927744	0,00586191034338636	0,146452741306283	XM_040736304.1	protein tyrosine phosphatase 4A3 (Ptp4a3), transcript variant X2, mRNA
XM-005072046.4	-1,64059886177669	4,90850813322323	7,59941335549889	0,00586660221445587	0,146452741306283	XM_005072046.4	polo like kinase 3 (Plk3), mRNA
XM-040733012.1	-2,43692435479033	3,2157037386389	7,59835837429313	0,00587009526343531	0,146452741306283	XM_040733012.1	antileukoproteinase-like (LOC121134530), mRNA
XM-005075651.4	1,34093945167206	5,34361805128612	7,59777722958325	0,00587191755535116	0,146452741306283	XM_005075651.4	fatty acyl-CoA reductase 1 (Far1), transcript variant X1, mRNA
XM-005084596.4	-1,42199386861734	6,07913288547669	7,59026265700182	0,00589639362024326	0,146912862146297	XM_005084596.4	ribophorin II (Rpn2), transcript variant X2, mRNA
XR-005873889.1	2,77839154317735	3,34860096518415	7,58993783305635	0,00589750560750573	0,146912862146297	XR_005873889.1	uncharacterized LOC106021201 (LOC106021201), transcript variant X2, ncRNA
XM-005080425.4	1,55430348263014	4,85676126240285	7,58750578005024	0,00590539926033059	0,147020505602169	XM_005080425.4	leucine rich repeats and calponin homology domain containing 4 (Lrch4), transcript variant X1, mRNA
XM-040740637.1	-1,55981555734701	5,88216229349795	7,58215565128912	0,00592291612056044	0,147209044648452	XM_040740637.1	ADP ribosylation factor like GTPase 11 (Arl11), mRNA
XM-040739364.1	-1,31485973390631	5,06103416661713	7,58203812181027	0,00592335329129404	0,147209044648452	XM_040739364.1	DnaJ heat shock protein family (Hsp40) member B6 (Dnajb6), transcript variant X5, mRNA
XR-005877957.1	1,44419754542393	5,39308497577913	7,58191773745007	0,00592370368959339	0,147209044648452	XR_005877957.1	ribosomal protein S24 (Rps24), transcript variant X5, ncRNA
XM-040742299.1	2,0889210554546	3,47721658066142	7,57608662006119	0,00594290282607492	0,147597030779397	XM_040742299.1	ectonucleoside triphosphate diphosphohydrolase 5 (inactive) (Entpd5), transcript variant X1, mRNA
XM-040734152.1	-1,30932240716093	5,78172346723544	7,57319805155987	0,00595241494309899	0,147655052533667	XM_040734152.1	leukocyte associated immunoglobulin like receptor 2 (Lair2), transcript variant X1, mRNA
XM-040734153.1	-1,30932240716093	5,78172346723544	7,57319805155987	0,00595241494309899	0,147655052533667	XM_040734153.1	leukocyte associated immunoglobulin like receptor 2 (Lair2), transcript variant X2, mRNA
XM-040753165.1	-2,20776689648437	3,60974071517634	7,56901901939558	0,00596620409763896	0,147907950138636	XM_040753165.1	peptidyl-prolyl cis-trans isomerase A (LOC106022166), transcript variant X3, mRNA
XM-013125468.3	-1,66766941947103	4,03536461344382	7,56033735949074	0,00599493210463031	0,148403802280098	XM_013125468.3	basal cell adhesion molecule (Lutheran blood group) (Bcam), mRNA
XM-005075869.4	-1,33365443111031	5,90745655509916	7,55992649301804	0,0059962664670467	0,148403802280098	XM_005075869.4	ABI family member 3 (Abi3), transcript variant X3, mRNA
XR-002385341.2	-3,87447335430273	2,77960830023418	7,5589545616321	0,00599960665128136	0,148403802280098	XR_002385341.2	uncharacterized LOC106022147 (LOC106022147), transcript variant X2, ncRNA
XM-021228951.2	1,92202490197882	5,41776308781665	7,55861286049069	0,00600063001467897	0,148403802280098	XM_021228951.2	golgi glycoprotein 1 (Glg1), mRNA
XM-040741771.1	-3,87445906550973	2,77795990594805	7,55596218306011	0,00600955684907636	0,148531430869857	XM_040741771.1	interferon-inducible GTPase 1 (LOC101834191), transcript variant X1, mRNA
XM-013111032.3	-1,34474194833649	5,68379935971208	7,55485384018996	0,00601313442599404	0,148531430869857	XM_013111032.3	cytohesin 4 (Cyth4), transcript variant X1, mRNA
XM-013110221.3	3,98323079399381	2,88620289373093	7,55349280848176	0,00601775064715686	0,148531430869857	XM_013110221.3	A-kinase anchoring protein 12 (Akap12), transcript variant X2, mRNA
XM-013115699.3	1,24976199781196	5,4902563831248	7,55274073852012	0,00602022760651525	0,148531430869857	XM_013115699.3	ring finger protein 166 (Rnf166), transcript variant X1, mRNA
XM-040735535.1	-2,44357019757165	3,36188326872277	7,54940161116786	0,00603137090778406	0,14868413805369	XM_040735535.1	ubiquitin like modifier activating enzyme 2 (Uba2), transcript variant X3, mRNA
XM-040738255.1	1,55803175689704	4,37374678711492	7,547939227791	0,00603625778633694	0,14868413805369	XM_040738255.1	cactin, spliceosome C complex subunit (Cactin), mRNA
XM-040735534.1	-2,44347700711472	3,34893098655009	7,54764067483425	0,00603725596402975	0,14868413805369	XM_040735534.1	ubiquitin like modifier activating enzyme 2 (Uba2), transcript variant X2, mRNA
XR-005873828.1	2,30957711673689	3,19282521203879	7,54333252005973	0,00605167856117623	0,148816957213181	XR_005873828.1	cytochrome c oxidase subunit 7A-related protein, mitochondrial (LOC101837612), transcript variant X3, misc_RNA
XM-005076800.4	-2,46610203217763	3,90420122987634	7,54314919939289	0,00605224063791731	0,148816957213181	XM_005076800.4	gamma-glutamylcyclotransferase (Ggct), transcript variant X1, mRNA
XM-040755540.1	-1,34993290833627	4,93365838330192	7,54278990448419	0,00605349759130234	0,148816957213181	XM_040755540.1	RNA binding motif protein 17 (Rbm17), transcript variant X2, mRNA
XR-005872813.1	-2,04426191588589	3,86273584000187	7,53508401532629	0,00607939066063311	0,149283504645495	XR_005872813.1	uncharacterized LOC121135714 (LOC121135714), ncRNA
XM-040735533.1	-2,44501675983178	3,5777418175637	7,53496746412944	0,00607973060981824	0,149283504645495	XM_040735533.1	ubiquitin like modifier activating enzyme 2 (Uba2), transcript variant X1, mRNA
XM-013111124.3	-2,44074866117474	3,44045955447184	7,53287962420206	0,00608676597650633	0,149307917718997	XM_013111124.3	DNA dC-_dU-editing enzyme APOBEC-3 (LOC101832694), transcript variant X1, mRNA
XM-005074285.4	1,26041889409836	5,71436299611955	7,53253486572422	0,00608798109329762	0,149307917718997	XM_005074285.4	3-hydroxyacyl-CoA dehydratase 4 (Hacd4), mRNA
XM-005066814.4	-1,4122911626052	4,66964612713907	7,51945651947893	0,00613219656929926	0,150302731040127	XM_005066814.4	oxidative stress induced growth inhibitor family member 2 (Osgin2), mRNA
XM-040730390.1	-2,05973902905341	3,93369764846125	7,50974411907093	0,00616528400502964	0,151023769439872	XM_040730390.1	exostosin glycosyltransferase 1 (Ext1), mRNA
XM-005069144.4	1,28995196315283	6,41383846030583	7,49807604766271	0,00620527501567433	0,15191295819158	XM_005069144.4	transmembrane p24 trafficking protein 7 (Tmed7), mRNA
XM-040734599.1	-2,47922380227027	4,89866039061509	7,48563308638393	0,00624821379158638	0,152849317476438	XM_040734599.1	branched chain keto acid dehydrogenase E1 subunit alpha (Bckdha), mRNA
XM-005076065.4	3,98333604373624	2,8523502761221	7,48487140895992	0,0062509513598728	0,152849317476438	XM_005076065.4	neuron derived neurotrophic factor (Ndnf), mRNA
XM-040752289.1	1,34033907903569	9,70899681577326	7,48203547310315	0,00626073849631921	0,152997726448352	XM_040752289.1	S100 calcium binding protein A11 (S100a11), transcript variant X1, mRNA
XM-040746464.1	-2,46056361296181	4,00510621402697	7,47956323396381	0,00626932338740757	0,153116596653996	XM_040746464.1	abhydrolase domain containing 12, lysophospholipase (Abhd12), transcript variant X2, mRNA
XM-040744080.1	1,72676969191145	3,74753598000222	7,47703633126626	0,0062781105214308	0,153240262330037	XM_040744080.1	BMX non-receptor tyrosine kinase (Bmx), transcript variant X2, mRNA
XR-005880416.1	3,98323079399381	2,84708006395323	7,47409999505413	0,00628838330486451	0,153400022611197	XR_005880416.1	uncharacterized LOC121143225 (LOC121143225), ncRNA
XM-040732030.1	-2,19981197615843	3,69780265202573	7,46690200210291	0,00631344782206816	0,153920212216571	XM_040732030.1	euchromatic histone lysine methyltransferase 2 (Ehmt2), mRNA
XM-040748084.1	-1,56484438005131	5,77189956322024	7,45199334561011	0,00636582483356261	0,155105263099824	XM_040748084.1	ribosomal L1 domain containing 1 (Rsl1d1), mRNA
XM-005071909.4	1,3218253202242	5,75450932909034	7,44461050757428	0,00639193778454386	0,155649358371203	XM_005071909.4	clathrin interactor 1 (Clint1), transcript variant X2, mRNA
XM-005082874.4	-1,22421340068731	6,96755733879212	7,44141281763417	0,00640328187830547	0,155833388017685	XM_005082874.4	activating transcription factor 3 (Atf3), mRNA
XM-005077948.4	-2,20161236340331	3,75656088606715	7,43537949540174	0,00642474166401495	0,156263235046813	XM_005077948.4	G elongation factor mitochondrial 1 (Gfm1), mRNA
XM-005078848.4	-2,21772511415596	3,98754168070662	7,425492908989	0,00646012036071552	0,157030911520689	XM_005078848.4	nudix hydrolase 2 (Nudt2), mRNA
XM-040749047.1	-2,02384364282641	3,7057565330773	7,4111653264324	0,00651161013967017	0,15818907442612	XM_040749047.1	nucleoporin 88 (Nup88), mRNA
XM-005073998.4	-1,43859628165801	4,7677324778942	7,40898467562746	0,00651949188926591	0,158287108978737	XM_005073998.4	protein phosphatase methylesterase 1 (Ppme1), mRNA
XM-005083299.4	1,42553239870927	5,09748353290411	7,40063315648593	0,00654976787849786	0,158928418339518	XM_005083299.4	Kruppel like factor 16 (Klf16), mRNA
XM-013117099.3	1,34593408505236	4,66452499984804	7,39257505362119	0,00657917127219144	0,159547811057451	XM_013117099.3	N-alpha-acetyltransferase 80, NatH catalytic subunit (Naa80), transcript variant X3, mRNA
XM-005070173.4	-2,19920442639584	3,79029490914986	7,37813173541892	0,00663206488048919	0,160735786823776	XM_005070173.4	CD7 molecule (Cd7), transcript variant X1, mRNA
XM-013118466.3	1,67610333193882	4,12316803589487	7,36561372357106	0,00667834805178309	0,161701973170448	XM_013118466.3	praja ring finger ubiquitin ligase 2 (Pja2), transcript variant X2, mRNA
XM-005066367.4	-1,98201116457244	5,5967637116532	7,36521008771925	0,00667978894344911	0,161701973170448	XM_005066367.4	eukaryotic translation elongation factor 1 epsilon 1 (Eef1e1), mRNA
XM-040739290.1	-1,8261899405586	3,99975979887505	7,36304605396605	0,00668786454916073	0,161802286767555	XM_040739290.1	polypeptide N-acetylgalactosaminyltransferase 11 (Galnt11), mRNA
XM-005073240.4	-2,41961566662291	3,64302148732017	7,35948142007002	0,00670106251422424	0,162026337043402	XM_005073240.4	FIG4 phosphoinositide 5-phosphatase (Fig4), mRNA
XM-040750183.1	1,34381153185676	6,00901802934681	7,34830682571392	0,00674275911830211	0,162913603798287	XM_040750183.1	Aly/REF export factor (Alyref), mRNA
XM-005072544.4	-2,47449170575625	5,85247116042374	7,34752790512706	0,00674567542760626	0,162913603798287	XM_005072544.4	abhydrolase domain containing 12, lysophospholipase (Abhd12), transcript variant X1, mRNA
XM-005084731.4	-2,44254713024475	4,11527267235328	7,33242453105456	0,00680247853239473	0,164189090348176	XM_005084731.4	aldehyde dehydrogenase 16 family member A1 (Aldh16a1), mRNA
XM-013112582.3	-1,69930077362964	4,25583093948555	7,32378668753359	0,00683524067009645	0,164786560806373	XM_013112582.3	cytohesin 1 interacting protein (LOC101827398), transcript variant X2, mRNA
XM-013112584.3	-1,69930077362964	4,25583093948555	7,32378668753359	0,00683524067009645	0,164786560806373	XM_013112584.3	cytohesin 1 interacting protein (LOC101827398), transcript variant X4, mRNA
XM-005073370.4	1,29987031046602	9,21887053783344	7,3067373115875	0,00690021202552533	0,166255518434686	XM_005073370.4	BTG anti-proliferation factor 2 (Btg2), mRNA
XM-005064828.4	-1,30574260173615	7,22876032220487	7,29844029963694	0,00693208575308824	0,166925760676911	XM_005064828.4	eukaryotic translation initiation factor 3 subunit M (Eif3m), mRNA
XM-005064652.4	1,86187606006682	4,6181852077103	7,29712988674673	0,00693713356506527	0,166949624329316	XM_005064652.4	dehydrogenase/reductase 9 (Dhrs9), transcript variant X2, mRNA
XM-005073543.4	-1,85051708070306	4,48659937569465	7,28578255880147	0,00698100176420801	0,167756822076933	XM_005073543.4	mitochondrial inner membrane protein MPV17 (Mpv17), transcript variant X6, mRNA
XM-021229241.2	-1,85051708070306	4,48659937569465	7,28578255880147	0,00698100176420801	0,167756822076933	XM_021229241.2	mitochondrial inner membrane protein MPV17 (Mpv17), transcript variant X5, mRNA
XM-005070283.4	-1,42604607702399	5,44801835013052	7,28507933803911	0,00698372969179922	0,167756822076933	XM_005070283.4	CLN5 intracellular trafficking protein (Cln5), mRNA
XM-005065392.4	-2,04202902442012	4,4440662533495	7,28424178952444	0,00698698012392446	0,167756822076933	XM_005065392.4	translocase of inner mitochondrial membrane 21 (Timm21), mRNA
XR-005880782.1	1,64817188382594	3,86574143817997	7,27434174623662	0,00702557545710364	0,168585135152295	XR_005880782.1	engulfment and cell motility 1 (Elmo1), transcript variant X4, misc_RNA
XM-005080774.4	2,70045818903925	3,12720275527306	7,26823395245571	0,00704947629223549	0,169034557873153	XM_005080774.4	kinase insert domain receptor (Kdr), mRNA
XR-005879237.1	2,70262628257732	3,13366513311038	7,26745307622833	0,00705251952149793	0,169034557873153	XR_005879237.1	uncharacterized LOC121142261 (LOC121142261), ncRNA
XM-005081868.4	2,30491630379099	3,33234966258521	7,25825246354029	0,00708864666974334	0,169801557857944	XM_005081868.4	hepcidin antimicrobial peptide (LOC101832484), mRNA
XM-040732282.1	-1,25366949706425	6,57706333047991	7,25602277665272	0,00709740344568631	0,169912416521425	XM_040732282.1	small nuclear ribonucleoprotein polypeptide C (Snrpc), mRNA
XM-005068645.4	-2,40136571655209	3,56732949015241	7,25333724029072	0,00710806208200852	0,169969830831433	XM_005068645.4	cell division cycle 25B (Cdc25b), transcript variant X1, mRNA
XM-040746321.1	-2,40136571655209	3,56732949015241	7,25333724029072	0,00710806208200852	0,169969830831433	XM_040746321.1	cell division cycle 25B (Cdc25b), transcript variant X2, mRNA
XM-005079778.4	-1,65613877241688	5,198111339984	7,24778659062615	0,00712996742248247	0,170394627954368	XM_005079778.4	cyclin dependent kinase 4 (Cdk4), mRNA
XR-005870626.1	2,70141120721592	3,08853150739526	7,24669765621506	0,00713434173475495	0,170400212077986	XR_005870626.1	uncharacterized LOC121133670 (LOC121133670), ncRNA
XM-040733198.1	1,22428261258078	5,64732120232384	7,24172983611523	0,00715406944023436	0,170772285193715	XM_040733198.1	UDP-GlcNAc:betaGal beta-1,3-N-acetylglucosaminyltransferase 2 (B3gnt2), transcript variant X2, mRNA
XM-040742369.1	-2,4166727076459	3,92980350351402	7,2386529960368	0,0071662581881821	0,170964071430874	XM_040742369.1	inverted formin 2 (Inf2), mRNA
XR-001196754.3	1,28192189649149	4,7776451792215	7,23135935219185	0,00719543156538155	0,171560599774129	XR_001196754.3	uncharacterized LOC106021505 (LOC106021505), ncRNA
XM-005074473.4	-2,43859948432069	4,41142359993431	7,22318762647063	0,00722813830278939	0,17224063438025	XM_005074473.4	prostate transmembrane protein, androgen induced 1 (Pmepa1), mRNA
XM-013125892.3	-1,66829636868472	3,83589478521122	7,21743366653902	0,00725135828711305	0,172604874130716	XM_013125892.3	ATP binding cassette subfamily D member 1 (Abcd1), transcript variant X2, mRNA
XM-013120546.3	-1,69440819462963	4,03525837921836	7,21732109309936	0,00725181219770146	0,172604874130716	XM_013120546.3	solute carrier family 39 member 1 (Slc39a1), transcript variant X1, mRNA
XM-040744858.1	2,69974809817351	3,14608115354875	7,20992768609517	0,00728170371389256	0,173163139305594	XM_040744858.1	heat shock cognate 71 kDa protein-like (LOC121140148), mRNA
XM-040729414.1	1,23724743703419	5,2939825240657	7,20942055120525	0,00728368269963268	0,173163139305594	XM_040729414.1	cellular repressor of E1A stimulated genes 2 (Creg2), mRNA
XM-040733924.1	1,18883049633617	6,08113453034666	7,20782644901865	0,00729020055847694	0,173218027472864	XM_040733924.1	leukocyte immunoglobulin-like receptor subfamily B member 3 (LOC106023256), mRNA
XM-040728599.1	-1,59803860115261	5,20051965152504	7,20273171615983	0,00731082667930242	0,173607876707059	XM_040728599.1	formation of mitochondrial complex V assembly factor 1 homolog (Fmc1), transcript variant X1, mRNA
XM-005069631.4	-1,70023343369339	3,54862303363734	7,2004357616424	0,00732022605056707	0,173730831983268	XM_005069631.4	ADP dependent glucokinase (Adpgk), transcript variant X2, mRNA
XM-040750622.1	1,24117464501676	5,41970994933782	7,19541325920047	0,007340702657199	0,174116389885712	XM_040750622.1	60S ribosomal protein L32-like (LOC121141924), mRNA
XM-005068677.4	1,78981261377033	3,74999509812781	7,18087866127035	0,00740030722814089	0,17542905723484	XM_005068677.4	hydroxyacid oxidase 1 (Hao1), transcript variant X1, mRNA
XM-005067476.4	-1,8716205511661	3,71064163370569	7,17191897342568	0,00743726881621915	0,176102372608669	XM_005067476.4	enolase 3 (Eno3), transcript variant X3, mRNA
XM-040749038.1	-1,8716205511661	3,71064163370569	7,17191897342568	0,00743726881621915	0,176102372608669	XM_040749038.1	enolase 3 (Eno3), transcript variant X1, mRNA
XM-005069535.4	-2,40029685347976	3,79363686413904	7,16837641095716	0,00745188283649826	0,176292055840257	XM_005069535.4	DEAD-box helicase 10 (Ddx10), mRNA
XM-005072619.3	-1,70789350951106	6,06677520379659	7,167902664042	0,00745384728117142	0,176292055840257	XM_005072619.3	ENY2 transcription and export complex 2 subunit (Eny2), transcript variant X2, mRNA
XM-013126089.3	-1,38715136493284	4,35794050289704	7,16165036590817	0,00747988183163674	0,176806190130584	XM_013126089.3	saoe class I histocompatibility antigen, A alpha chain (LOC101826335), mRNA
XM-040747520.1	2,29217412028813	3,42724892895204	7,15831386693371	0,00749378142542744	0,176940254984248	XM_040747520.1	glycerol-3-phosphate acyltransferase 3 (Gpat3), transcript variant X2, mRNA
XM-005067174.4	1,18050691311722	6,0288729194383	7,15780697495997	0,00749584474026373	0,176940254984248	XM_005067174.4	coiled-coil domain containing 184 (Ccdc184), mRNA
XM-040737109.1	1,48771159790803	4,79858134776357	7,15719409347361	0,00749845223173348	0,176940254984248	XM_040737109.1	ArfGAP with GTPase domain, ankyrin repeat and PH domain 3 (Agap3), mRNA
XM-040747519.1	2,29145221885433	3,4517497613188	7,15036202069863	0,00752700631214327	0,177512258317268	XM_040747519.1	glycerol-3-phosphate acyltransferase 3 (Gpat3), transcript variant X1, mRNA
XM-040755607.1	1,24874292875651	5,39792124927415	7,14698814399312	0,00754116082542771	0,177600815972044	XM_040755607.1	lysosomal trafficking regulator (Lyst), transcript variant X2, mRNA
XM-005077734.4	-2,04716980249137	4,68190060370625	7,14659289666454	0,00754276050204742	0,177600815972044	XM_005077734.4	LSM6 homolog, U6 small nuclear RNA and mRNA degradation associated (Lsm6), transcript variant X1, mRNA
XM-005086948.4	-1,67021699786547	3,92980490491571	7,14636713277096	0,00754370826717694	0,177600815972044	XM_005086948.4	ATP binding cassette subfamily D member 1 (Abcd1), transcript variant X1, mRNA
XM-005086069.4	-1,53618720057015	3,99547515690112	7,13401425131192	0,00759576069308762	0,178724036479494	XM_005086069.4	protein O-fucosyltransferase 1 (Pofut1), transcript variant X1, mRNA
XR-005877956.1	1,36394869297688	6,27912586159922	7,13206884968906	0,00760398178235141	0,178815235593776	XR_005877956.1	ribosomal protein S24 (Rps24), transcript variant X4, ncRNA
XM-040750201.1	2,30571804630045	3,30956792611265	7,11875869531228	0,007660592364371	0,179962566514702	XM_040750201.1	cardiotrophin like cytokine factor 1 (Clcf1), transcript variant X3, mRNA
XM-040730251.1	1,50572113270471	4,7673759960188	7,11799426453589	0,00766385324319667	0,179962566514702	XM_040730251.1	chromodomain helicase DNA binding protein 2 (Chd2), transcript variant X6, mRNA
XM-005077579.4	1,43092772348018	4,91378221735893	7,11637986418522	0,00767068470370991	0,179962566514702	XM_005077579.4	kelch like family member 6 (Klhl6), transcript variant X1, mRNA
XM-021225791.2	1,90279966441278	3,87847854606856	7,11538492591243	0,00767493488625805	0,179962566514702	XM_021225791.2	heparan sulfate-glucosamine 3-sulfotransferase 3B1 (Hs3st3b1), mRNA
XM-005072571.4	-1,74486154865135	5,83607307910863	7,11529550260841	0,00767531700315492	0,179962566514702	XM_005072571.4	N-alpha-acetyltransferase 20, NatB catalytic subunit (Naa20), mRNA
XM-021228665.2	-1,65459588374083	3,81476053355896	7,11444568699499	0,00767900922897033	0,179962566514702	XM_021228665.2	proteasome inhibitor subunit 1 (Psmf1), transcript variant X2, mRNA
XM-021235965.2	-1,3121409122256	5,79990847222954	7,10615922516783	0,00771452022990205	0,180590985429566	XM_021235965.2	RNA binding motif protein 3 (Rbm3), transcript variant X4, mRNA
XM-040748280.1	1,65116653104481	4,01730877356019	7,10591303735087	0,00771556922350346	0,180590985429566	XM_040748280.1	ribosomal protein L3 like (Rpl3l), mRNA
XM-005086524.3	1,62502722288882	4,73803951584344	7,10510529512063	0,00771898873400738	0,180590985429566	XM_005086524.3	small ArfGAP 1 (Smap1), transcript variant X2, mRNA
XM-040746693.1	-1,64093196093939	4,22137009616993	7,09732799599713	0,00775255073363504	0,181273136557547	XM_040746693.1	myosin IG (Myo1g), transcript variant X4, mRNA
XM-005067885.4	1,19781697667071	5,98379691228631	7,08388341840641	0,00781081660152263	0,182531820330756	XM_005067885.4	protein RoBo-1 (LOC101835401), transcript variant X4, mRNA
XR-005875409.1	-2,38931185669659	3,80507362804193	7,08191495736877	0,00781938500121569	0,182628349009665	XR_005875409.1	uncharacterized LOC121138337 (LOC121138337), ncRNA
XM-040733394.1	2,72361409075431	3,38788484794481	7,0763331572346	0,0078437340251855	0,183093128949778	XM_040733394.1	translation initiation factor IF-2-like (LOC106021719), mRNA
XM-040749501.1	-1,48967369823022	5,39456019321723	7,07345421095263	0,00785632292119324	0,183283025609901	XM_040749501.1	nucleoside diphosphate kinase A (LOC106021590), transcript variant X1, mRNA
XM-040728851.1	-1,26695279006151	4,68348597467003	7,06552129899409	0,00789111857834248	0,183990483203699	XM_040728851.1	baculoviral IAP repeat-containing protein 1b-like (LOC101825710), mRNA
XM-040734042.1	1,58354140849568	4,16771690710887	7,05537319896173	0,0079358344032393	0,184928308718294	XM_040734042.1	leukocyte immunoglobulin-like receptor subfamily A member 2 (LOC121135368), transcript variant X6, mRNA
XR-005873164.1	2,68907039353197	3,18132793485452	7,05180933312535	0,00795165229266801	0,185192046859178	XR_005873164.1	uncharacterized LOC121136053 (LOC121136053), ncRNA
XM-005077271.4	-1,45489486305963	5,88791273021401	7,04855695058824	0,00796599727791174	0,185373181979591	XM_005077271.4	ras homolog family member Q (Rhoq), mRNA
XM-040738134.1	-1,26208818469825	5,12473991569103	7,048020783537	0,00796843872674886	0,185373181979591	XM_040738134.1	dnaJ homolog subfamily B member 6 (LOC121136805), mRNA
XM-005068983.4	-1,68557853004935	4,55677413068154	7,04410292014503	0,00798579324118355	0,185567108556988	XM_005068983.4	cytohesin 1 interacting protein (LOC101827398), transcript variant X3, mRNA
XM-040745369.1	-1,68557853004935	4,55677413068154	7,04410292014503	0,00798579324118355	0,185567108556988	XM_040745369.1	cytohesin 1 interacting protein (LOC101827398), transcript variant X1, mRNA
XM-013114788.3	1,28718830700143	5,75908983841381	7,03977928974937	0,00800505778881149	0,18581471011346	XM_013114788.3	clathrin interactor 1 (Clint1), transcript variant X1, mRNA
XM-005074991.4	-1,54336670314841	4,65804702713254	7,03968485398453	0,00800547909098157	0,18581471011346	XM_005074991.4	coiled-coil domain containing 12 (Ccdc12), mRNA
XM-005082939.4	-2,17115523629057	4,1789175154961	7,03344699648194	0,00803335807829422	0,186356699546811	XM_005082939.4	succinate dehydrogenase complex assembly factor 3 (Sdhaf3), mRNA
XM-021233512.2	1,46249238126912	5,21539935898614	7,03218199879516	0,00803905892626893	0,186383882812814	XM_021233512.2	pulmonary surfactant-associated protein A (LOC101835350), transcript variant X1, mRNA
XR-001196261.3	-1,22508780925715	5,59821462107974	7,03020914683063	0,00804792965830477	0,18648448717805	XR_001196261.3	uncharacterized LOC106020859 (LOC106020859), ncRNA
XM-005084727.4	-1,23087490979454	7,14767961121633	7,02539954563973	0,00806947153975862	0,18681860309943	XM_005084727.4	CD37 molecule (Cd37), transcript variant X2, mRNA
XM-040753904.1	1,5568416635363	4,53163527179772	7,02497830487523	0,00807142799579098	0,18681860309943	XM_040753904.1	solute carrier family 38 member 2 (Slc38a2), transcript variant X2, mRNA
XM-013117098.3	1,31383664657422	4,65525193697122	7,02043538364431	0,00809189297219928	0,187081837912875	XM_013117098.3	N-alpha-acetyltransferase 80, NatH catalytic subunit (Naa80), transcript variant X2, mRNA
XM-040740177.1	1,31383664657422	4,65525193697122	7,02043538364431	0,00809189297219928	0,187081837912875	XM_040740177.1	N-alpha-acetyltransferase 80, NatH catalytic subunit (Naa80), transcript variant X1, mRNA
XM-021235466.2	2,69866703891152	3,23845292701255	7,01847243366408	0,00810075210121051	0,187181499843412	XM_021235466.2	MLLT11 transcription factor 7 cofactor (Mllt11), transcript variant X3, mRNA
XM-040738924.1	1,22120164583672	6,07063757956242	7,01652433074397	0,00810949233676844	0,187278304228413	XM_040738924.1	WD repeat domain 26 (Wdr26), mRNA
XM-013111251.3	-1,78163600343322	3,86242219555315	7,01228571285399	0,00812873882427376	0,18761749233614	XM_013111251.3	small cell adhesion glycoprotein (LOC101837394), transcript variant X2, mRNA
XM-005068577.4	-1,73288503064798	5,44967457244595	7,00726759063224	0,00815144998019058	0,188036222553129	XM_005068577.4	biliverdin reductase A (Blvra), transcript variant X1, mRNA
XM-005080220.4	-1,70724180342845	4,62023114894185	7,00491975653326	0,00816212718712464	0,188177042090611	XM_005080220.4	solute carrier family 39 member 1 (Slc39a1), transcript variant X2, mRNA
XM-040746216.1	1,48637702054338	4,07082826605787	6,97846789778279	0,00828346910840678	0,190779093088068	XM_040746216.1	phosphatidylinositol-4-phosphate 5-kinase type 1 beta (Pip5k1b), transcript variant X1, mRNA
XR-002385572.2	1,29962364110918	4,72596703793485	6,97828467962786	0,0082842621278735	0,190779093088068	XR_002385572.2	uncharacterized LOC110343322 (LOC110343322), ncRNA
XR-005871332.1	-1,62349929140554	3,72522766432258	6,97589842689504	0,0082953576329773	0,190893447067618	XR_005871332.1	uncharacterized LOC110343673 (LOC110343673), transcript variant X2, ncRNA
XM-013117606.3	2,70217936958764	3,32363159045919	6,97344984914405	0,00830669452127842	0,190893447067618	XM_013117606.3	transmembrane protein 100 (Tmem100), transcript variant X1, mRNA
XM-021230505.2	2,70217936958764	3,32363159045919	6,97344984914405	0,00830669452127842	0,190893447067618	XM_021230505.2	transmembrane protein 100 (Tmem100), transcript variant X2, mRNA
XM-040735524.1	-1,50462407090473	6,48670994342386	6,97320160315721	0,00830778226856133	0,190893447067618	XM_040735524.1	FXYD domain containing ion transport regulator 5 (Fxyd5), transcript variant X8, mRNA
XM-040732456.1	-1,20523684074197	7,50758870689428	6,96978853540632	0,0083236759576413	0,191151917792864	XM_040732456.1	H-2 class I histocompatibility antigen, L-D alpha chain (LOC101823249), transcript variant X2, mRNA
XM-005072366.4	-1,25718151536895	6,05580366976244	6,96567178570125	0,00834274952742009	0,191483084942509	XM_005072366.4	canopy FGF signaling regulator 3 (Cnpy3), transcript variant X1, mRNA
XM-005086523.2	1,6225168507886	5,01636602498593	6,96049420365152	0,00836688076126535	0,191929901877566	XM_005086523.2	small ArfGAP 1 (Smap1), transcript variant X1, mRNA
XM-013116081.3	1,51220937024972	3,97224263455611	6,95672503434375	0,00838455554003727	0,192228197292008	XM_013116081.3	cell cycle progression 1 (Ccpg1), transcript variant X4, mRNA
XR-005870095.1	2,68520370007914	3,22108863328752	6,95508289222601	0,00839224056628591	0,192297258365459	XR_005870095.1	uncharacterized LOC110341301 (LOC110341301), transcript variant X1, ncRNA
XM-040734320.1	-1,87052953575731	3,80469741081649	6,95367663586503	0,00839882740690397	0,192341093086432	XM_040734320.1	CEA cell adhesion molecule 1 (Ceacam1), transcript variant X2, mRNA
XM-040756461.1	-1,40289218752387	5,65802194819867	6,93922307042848	0,00846677160933662	0,193789239176324	XM_040756461.1	YTH N6-methyladenosine RNA binding protein 2 (Ythdf2), mRNA
XM-040736008.1	2,24574685745279	3,19965750108827	6,93684130972629	0,00847809548666571	0,193886553710748	XM_040736008.1	Ras interacting protein 1 (Rasip1), mRNA
XM-040739579.1	-1,59812972293265	3,92469225714231	6,93610583529347	0,00848157583134728	0,193886553710748	XM_040739579.1	5'-3' exoribonuclease 1 (Xrn1), transcript variant X3, mRNA
XR-005873721.1	1,33890888820994	4,59960943834478	6,93534928863214	0,0084851574182455	0,193886553710748	XR_005873721.1	uncharacterized LOC121136668 (LOC121136668), transcript variant X2, ncRNA
XM-040749503.1	-1,48463129298167	5,63348922981751	6,93266353277272	0,00849782135065933	0,19402277323699	XM_040749503.1	nucleoside diphosphate kinase A (LOC106021590), transcript variant X3, mRNA
XM-005077563.4	-1,22973861108524	6,97994363248472	6,93176589871315	0,0085020793832081	0,19402277323699	XM_005077563.4	ubiquitin conjugating enzyme E2 L3 (Ube2l3), transcript variant X1, mRNA
XM-040749502.1	-1,48454974935845	5,63782195611154	6,93109508967021	0,00850526287073919	0,19402277323699	XM_040749502.1	nucleoside diphosphate kinase A (LOC106021590), transcript variant X2, mRNA
XM-005075432.4	1,25475615981125	9,11103331348522	6,90991627119215	0,00860640214408725	0,196221200795359	XM_005075432.4	ring finger protein 149 (Rnf149), mRNA
XM-040738372.1	-1,22515031233469	7,41116157715909	6,90774360971577	0,00861684707415985	0,196350557941805	XM_040738372.1	small nuclear ribonucleoprotein polypeptide E (Snrpe), mRNA
XM-040746056.1	1,3724260281834	4,37899350559528	6,89913338595319	0,00865843190027132	0,197188958490241	XM_040746056.1	ChaC glutathione specific gamma-glutamylcyclotransferase 1 (Chac1), mRNA
XM-005071797.4	-1,2973918232472	7,66340656074521	6,8926314533699	0,00868985783025282	0,197795198721457	XM_005071797.4	proteasome 20S subunit alpha 2 (Psma2), transcript variant X2, mRNA
XM-040736182.1	-1,73069560318809	4,27925887759794	6,88583542483999	0,00872296158532524	0,198438937601376	XM_040736182.1	PIH1 domain containing 1 (Pih1d1), transcript variant X6, mRNA
XM-040754191.1	-1,2645756338402	5,22255680478428	6,88321931772885	0,00873571436836643	0,198619256022864	XM_040754191.1	cytohesin 4 (Cyth4), transcript variant X2, mRNA
XM-040752083.1	2,02388554259799	3,44273562329504	6,88030812620876	0,0087499280509936	0,198832572657393	XM_040752083.1	ligand dependent nuclear receptor interacting factor 1 (Lrif1), transcript variant X3, mRNA
XM-040754192.1	-1,26443467613097	5,23733671820041	6,87335306657204	0,00878398158680091	0,199496244062703	XM_040754192.1	cytohesin 4 (Cyth4), transcript variant X3, mRNA
XM-040750369.1	1,26524500591916	4,70786582783661	6,8680717359235	0,0088099308099372	0,199975224832513	XM_040750369.1	60S ribosomal protein L32-like (LOC121141842), mRNA
XM-040738089.1	-2,01340741901657	5,26634605992622	6,86069217135408	0,00884625635657993	0,200689078193128	XM_040738089.1	mitochondrial ribosomal protein S25 (Mrps25), mRNA
XM-021233662.2	-1,99306483177608	3,93879889732435	6,85796482592634	0,0088597443571624	0,200884330319727	XM_021233662.2	DNA cross-link repair 1C (Dclre1c), mRNA
XM-013111768.3	-1,52037944633848	4,17352403325759	6,85540970598832	0,0088723997315965	0,200960261664883	XM_013111768.3	SMCR8-C9orf72 complex subunit (Smcr8), mRNA
XM-040744383.1	-1,402228727954	5,6922343934549	6,85531690765265	0,00887285970512702	0,200960261664883	XM_040744383.1	galactosidase alpha (Gla), transcript variant X1, mRNA
XM-005078964.4	-1,58703758806944	5,88275165523286	6,85086263008308	0,00889496696987901	0,201243134653955	XM_005078964.4	malectin (Mlec), mRNA
XM-040734039.1	1,62356184450596	4,16634817671521	6,8508429870159	0,00889512944221673	0,201243134653955	XM_040734039.1	leukocyte immunoglobulin-like receptor subfamily A member 2 (LOC121135368), transcript variant X3, mRNA
XM-013113766.3	2,69921826755089	4,15772811297952	6,84562470135611	0,00892103580802898	0,201718344290009	XM_013113766.3	U3 small nucleolar RNA-associated protein 14 homolog B (LOC101828100), mRNA
XM-040742980.1	1,66854133340173	3,87556425044175	6,84400547078364	0,00892913826294982	0,20178345392303	XM_040742980.1	MAX interactor 1, dimerization protein (Mxi1), transcript variant X3, mRNA
XM-005063497.4	1,44109315696742	4,58196810938154	6,84284714663683	0,00893489125830802	0,20178345392303	XM_005063497.4	tripartite motif containing 8 (Trim8), mRNA
XM-040753301.1	-1,66769980167315	4,50930658038484	6,84209940166949	0,00893862504560261	0,20178345392303	XM_040753301.1	mitotic spindle organizing protein 1 (Mzt1), mRNA
XM-005078374.4	-1,5345795769943	6,47211544881549	6,83487685181007	0,00897477248031888	0,202488383707546	XM_005078374.4	transmembrane p24 trafficking protein 9 (Tmed9), mRNA
XM-021235964.2	-1,33137792160604	6,66353592005806	6,8280840188078	0,00900890590290198	0,203147125820343	XM_021235964.2	RNA binding motif protein 3 (Rbm3), transcript variant X2, mRNA
XM-005066562.4	-2,01113600831488	5,08459952317619	6,82569964665289	0,00902091868152217	0,203306608160286	XM_005066562.4	ADAM metallopeptidase domain 9 (Adam9), mRNA
XM-040743311.1	1,49517184474919	4,39082480978563	6,81656023616361	0,00906718194212371	0,204237404742319	XM_040743311.1	STE20 like kinase (Slk), transcript variant X2, mRNA
XM-005070839.4	-1,48172737609191	5,03475304533879	6,80911546861696	0,00910492718563743	0,204975420388696	XM_005070839.4	perforin 1 (Prf1), mRNA
XM-021225356.2	3,78155232966433	3,54170057918736	6,80658118999056	0,00911787271930569	0,2051546287685	XM_021225356.2	thiosulfate sulfurtransferase (Tst), mRNA
XM-021225276.2	1,35613671139134	5,15195750767545	6,79776995580378	0,00916292602010706	0,206055680057632	XM_021225276.2	fatty acid binding protein 5 (Fabp5), transcript variant X3, mRNA
XM-005067898.4	-1,2575479865652	7,82450580473582	6,78658579182384	0,00922033886620308	0,207233536516033	XM_005067898.4	antioxidant 1 copper chaperone (Atox1), transcript variant X3, mRNA
XM-013113318.3	3,75018806015848	3,85375894949728	6,78436043189486	0,0092318574181841	0,207379163935879	XM_013113318.3	MAF bZIP transcription factor G (Mafg), transcript variant X1, mRNA
XM-021232895.2	1,18247369159627	5,89969467517988	6,7814859514173	0,00924673717387139	0,207600095426257	XM_021232895.2	C-X-C motif chemokine receptor 4 (Cxcr4), transcript variant X2, mRNA
XM-040758169.1	3,77601541201899	3,10630880806253	6,7765257255336	0,00927240344345524	0,208062823832341	XM_040758169.1	mitogen-activated protein kinase kinase kinase 4 (Map3k4), transcript variant X1, mRNA
XM-040757906.1	-1,95397418114514	3,6139316104536	6,77171608847963	0,00929739768026691	0,208509976422901	XM_040757906.1	zinc finger protein 208 (LOC101826938), mRNA
XM-040741074.1	2,25348042974523	3,45583520566257	6,76664232381533	0,00932375271439168	0,208987143494205	XM_040741074.1	protein FAM102A (LOC121138361), mRNA
XM-040728596.1	3,78053401613401	3,21965540506192	6,76228384881013	0,00934659639594106	0,209271208641002	XM_040728596.1	putative RNA-binding protein Luc7-like 2 (LOC106022825), transcript variant X8, mRNA
XM-040728597.1	3,78053401613401	3,21965540506192	6,76228384881013	0,00934659639594106	0,209271208641002	XM_040728597.1	putative RNA-binding protein Luc7-like 2 (LOC106022825), transcript variant X9, mRNA
XM-040750194.1	3,77601541201899	3,0926522554546	6,75933625284677	0,00936203887408558	0,209420626192595	XM_040750194.1	MAF bZIP transcription factor G (Mafg), transcript variant X7, mRNA
XM-005072031.4	3,7824874257875	3,30538235598111	6,7577772238034	0,00937012122008188	0,209420626192595	XM_005072031.4	receptor like tyrosine kinase (Ryk), transcript variant X2, mRNA
XM-021233513.2	3,7721827449002	3,4835455716178	6,7572666560631	0,0093728073302487	0,209420626192595	XM_021233513.2	surfactant protein D (Sftpd), transcript variant X1, mRNA
XM-013113324.3	3,77601541201899	3,09183226541861	6,75712525745176	0,0093736250928671	0,209420626192595	XM_013113324.3	MAF bZIP transcription factor G (Mafg), transcript variant X10, mRNA
XM-040739698.1	3,78248082049519	3,30497961287207	6,75461578472044	0,00938670727360528	0,209599112550558	XM_040739698.1	receptor like tyrosine kinase (Ryk), transcript variant X1, mRNA
XM-040758170.1	3,77601541201899	3,08140558669632	6,74835294074643	0,00941968196822729	0,210077372057628	XM_040758170.1	mitogen-activated protein kinase kinase kinase 4 (Map3k4), transcript variant X2, mRNA
XM-040756985.1	3,77601541201899	3,08582261610196	6,7476659376841	0,00942333190438768	0,210077372057628	XM_040756985.1	terminal uridylyl transferase 4 (Tut4), transcript variant X1, mRNA
XM-040748746.1	1,3626931020806	4,33600661251188	6,74764360695556	0,00942344006070957	0,210077372057628	XM_040748746.1	NLR family pyrin domain containing 3 (Nlrp3), transcript variant X6, mRNA
XM-040744839.1	2,66393771224225	3,34591511800917	6,74456618555523	0,00943967905094325	0,210325453158347	XM_040744839.1	attractin (Atrn), transcript variant X2, mRNA
XM-021233590.2	3,77460185440924	3,19007321767439	6,74321669883272	0,00944678992976941	0,210369992413312	XM_021233590.2	NHS like 2 (Nhsl2), transcript variant X1, mRNA
XM-013113320.3	3,77601541201899	3,07282633137536	6,73813838271586	0,00947372839875363	0,210489469353971	XM_013113320.3	MAF bZIP transcription factor G (Mafg), transcript variant X6, mRNA
XM-013113322.3	3,77601541201899	3,07282633137536	6,73813838271586	0,00947372839875363	0,210489469353971	XM_013113322.3	MAF bZIP transcription factor G (Mafg), transcript variant X8, mRNA
XM-013113323.3	3,77601541201899	3,07282633137536	6,73813838271586	0,00947372839875363	0,210489469353971	XM_013113323.3	MAF bZIP transcription factor G (Mafg), transcript variant X9, mRNA
XM-040750192.1	3,77601541201899	3,07282633137536	6,73813838271586	0,00947372839875363	0,210489469353971	XM_040750192.1	MAF bZIP transcription factor G (Mafg), transcript variant X3, mRNA
XM-021234529.2	3,7726631343231	3,34574788748589	6,73738383248295	0,00947772912577231	0,210489469353971	XM_021234529.2	sphingomyelin synthase 2 (Sgms2), transcript variant X3, mRNA
XM-005077170.4	1,66441939415218	5,34449232040266	6,73457307757494	0,00949254175801566	0,210565868118883	XM_005077170.4	praja ring finger ubiquitin ligase 2 (Pja2), transcript variant X1, mRNA
XM-040729198.1	1,3647399989395	4,68222819134725	6,73448684177133	0,00949306697658581	0,210565868118883	XM_040729198.1	protein tyrosine phosphatase 4A1 (Ptp4a1), transcript variant X5, mRNA
XM-005072531.4	-1,6621470063688	4,341920733651	6,73382446110258	0,00949651911716391	0,210565868118883	XM_005072531.4	proteasome inhibitor subunit 1 (Psmf1), transcript variant X1, mRNA
XM-021233632.2	-1,98875924875963	4,56574226248146	6,73103878601732	0,00951133426797918	0,2107031626927	XM_021233632.2	nudix hydrolase 5 (Nudt5), transcript variant X2, mRNA
XM-005081237.4	-1,9885843046172	4,5761268938905	6,7307350457359	0,00951295109185326	0,2107031626927	XM_005081237.4	nudix hydrolase 5 (Nudt5), transcript variant X1, mRNA
XM-005075183.4	3,71479284729387	4,47722084595073	6,72801968654521	0,00952745600656367	0,21085145426427	XM_005075183.4	carboxypeptidase E (Cpe), mRNA
XM-040739997.1	-1,15774715670847	6,46804900554978	6,72755539434641	0,00952989344474383	0,21085145426427	XM_040739997.1	C-C chemokine receptor type 1 (LOC101834765), transcript variant X2, mRNA
XM-013113005.3	3,77618138362824	3,0840268233451	6,72631621158417	0,00953656231049052	0,210885625343158	XM_013113005.3	crystallin alpha B (Cryab), mRNA
XM-040756285.1	1,58707061172094	3,86692618073467	6,72308851150559	0,00955381426134568	0,211009970222891	XM_040756285.1	heterochromatin protein 1 binding protein 3 (Hp1bp3), transcript variant X6, mRNA
XR-005872527.1	-1,18558004508775	6,82959432925895	6,72186677068385	0,00956034911401295	0,211009970222891	XR_005872527.1	leukocyte immunoglobulin-like receptor subfamily A member 5 (LOC106022329), transcript variant X3, misc_RNA
XM-005078647.4	3,77052031855924	3,14919429344009	6,721760204042	0,00956092898314086	0,211009970222891	XM_005078647.4	cadherin 5 (Cdh5), transcript variant X1, mRNA
XM-040752198.1	3,76741731190327	3,16285142055139	6,72142296293051	0,00956269517327271	0,211009970222891	XM_040752198.1	limb and CNS expressed 1 like (Lix1l), mRNA
XM-005066385.4	1,30447648365088	4,98356881722536	6,71198583200907	0,00961333997386507	0,21178977222994	XM_005066385.4	coagulation factor XIII A chain (F13a1), mRNA
XM-040753193.1	3,73698454612542	3,66995812106456	6,70835200639619	0,00963291430452287	0,21178977222994	XM_040753193.1	ArfGAP with FG repeats 1 (Agfg1), transcript variant X1, mRNA
XM-040753201.1	3,73698454612542	3,66995812106456	6,70835200639619	0,00963291430452287	0,21178977222994	XM_040753201.1	ArfGAP with FG repeats 1 (Agfg1), transcript variant X9, mRNA
XM-021224459.2	3,72015418802869	4,20150146426594	6,70831527788851	0,00963311235840822	0,21178977222994	XM_021224459.2	phosphatase and actin regulator 2 (Phactr2), transcript variant X7, mRNA
XM-040756987.1	3,77601541201899	3,04619260592672	6,70547366059463	0,00964849653095436	0,21178977222994	XM_040756987.1	terminal uridylyl transferase 4 (Tut4), transcript variant X3, mRNA
XM-040756988.1	3,77601541201899	3,04619260592672	6,70547366059463	0,00964849653095436	0,21178977222994	XM_040756988.1	terminal uridylyl transferase 4 (Tut4), transcript variant X4, mRNA
XM-040756989.1	3,77601541201899	3,04619260592672	6,70547366059463	0,00964849653095436	0,21178977222994	XM_040756989.1	terminal uridylyl transferase 4 (Tut4), transcript variant X5, mRNA
XM-040756990.1	3,77601541201899	3,04619260592672	6,70547366059463	0,00964849653095436	0,21178977222994	XM_040756990.1	terminal uridylyl transferase 4 (Tut4), transcript variant X6, mRNA
XM-040756991.1	3,77601541201899	3,04619260592672	6,70547366059463	0,00964849653095436	0,21178977222994	XM_040756991.1	terminal uridylyl transferase 4 (Tut4), transcript variant X7, mRNA
XM-013121173.3	3,77346166479092	3,25789871946703	6,70528811323318	0,00964949877119864	0,21178977222994	XM_013121173.3	surfactant protein D (Sftpd), transcript variant X2, mRNA
XR-005873722.1	1,31993483752902	4,62775335380389	6,70423246822428	0,00965515444007126	0,211800943855145	XR_005873722.1	uncharacterized LOC121136668 (LOC121136668), transcript variant X3, ncRNA
XM-040758171.1	3,77601541201899	3,04001001584768	6,70256278848369	0,00966423200455718	0,211887128227779	XM_040758171.1	mitogen-activated protein kinase kinase kinase 4 (Map3k4), transcript variant X3, mRNA
XM-040739939.1	3,72380084831231	4,05418639018694	6,70111677660883	0,00967201006523119	0,211944744523141	XM_040739939.1	RAB27A, member RAS oncogene family (Rab27a), transcript variant X4, mRNA
XM-013112442.3	3,77612067024862	3,05802432158452	6,69710913017589	0,00969380347921304	0,212309257360327	XM_013112442.3	non-structural maintenance of chromosomes element 3 homolog (LOC101837550), mRNA
XM-040756986.1	3,775980327648	3,03840238681747	6,69366832239685	0,00971247653816472	0,212605078178241	XM_040756986.1	terminal uridylyl transferase 4 (Tut4), transcript variant X2, mRNA
XM-021234317.2	3,77611120767057	3,0351739009758	6,68307278124458	0,00977027025951385	0,213756476336934	XM_021234317.2	neuregulin 2 (Nrg2), mRNA
XR-005872988.1	1,51605241362763	3,7476194941622	6,68001548527345	0,00978699229147924	0,214008551419365	XR_005872988.1	uncharacterized LOC121135882 (LOC121135882), ncRNA
XM-040753196.1	3,775980327648	3,01951628761971	6,67315044362859	0,00982473123954622	0,214491864562889	XM_040753196.1	ArfGAP with FG repeats 1 (Agfg1), transcript variant X4, mRNA
XM-040753199.1	3,775980327648	3,01951628761971	6,67315044362859	0,00982473123954622	0,214491864562889	XM_040753199.1	ArfGAP with FG repeats 1 (Agfg1), transcript variant X7, mRNA
XM-040753202.1	3,775980327648	3,01951628761971	6,67315044362859	0,00982473123954622	0,214491864562889	XM_040753202.1	ArfGAP with FG repeats 1 (Agfg1), transcript variant X10, mRNA
XM-040752057.1	3,74437728147415	3,46500224113669	6,6708669571022	0,00983726492770538	0,214527026742112	XM_040752057.1	sortilin 1 (Sort1), transcript variant X1, mRNA
XR-005876982.1	3,77601541201899	3,01659773360264	6,6706750252478	0,00983834204846436	0,214527026742112	XR_005876982.1	RAP2A, member of RAS oncogene family (Rap2a), transcript variant X2, misc_RNA
XM-005088272.4	-1,37324786913509	10,8513516793901	6,66999885865341	0,00984198057223308	0,214527026742112	XM_005088272.4	glutathione peroxidase 1 (Gpx1), mRNA
XM-040752058.1	3,74465073227188	3,45076467268739	6,66684383611867	0,0098594563635509	0,214765180517879	XM_040752058.1	sortilin 1 (Sort1), transcript variant X2, mRNA
XM-040729891.1	3,77601541201899	3,01139354434468	6,66614712204282	0,00986334389178894	0,214765180517879	XM_040729891.1	HYLS1 centriolar and ciliogenesis associated (Hyls1), transcript variant X1, mRNA
XM-021224452.2	3,775980327648	3,01030997019359	6,66046570071248	0,00989475306390655	0,214860792025888	XM_021224452.2	phosphatase and actin regulator 2 (Phactr2), transcript variant X5, mRNA
XM-040758222.1	3,775980327648	3,01030997019359	6,66046570071248	0,00989475306390655	0,214860792025888	XM_040758222.1	phosphatase and actin regulator 2 (Phactr2), transcript variant X1, mRNA
XR-005881711.1	3,77608558331926	3,01588841257904	6,65810431913947	0,00990786001254185	0,214860792025888	XR_005881711.1	uncharacterized LOC121144360 (LOC121144360), ncRNA
NM-001281588.1	3,77605049724273	3,00398528207418	6,65722965461285	0,00991269607344594	0,214860792025888	NM_001281588.1	casein kinase 1, epsilon (Csnk1e), mRNA
XM-021226513.2	1,1893880965747	7,3685616923845	6,6545093718924	0,00992774466651647	0,214860792025888	XM_021226513.2	oncostatin M (Osm), mRNA
XM-005065123.4	2,0543592011737	4,49576620821828	6,65378466345086	0,00993177603538883	0,214860792025888	XM_005065123.4	pleckstrin homology domain containing A3 (Plekha3), transcript variant X1, mRNA
XM-021224455.2	3,775980327648	3,00503531427075	6,65013646271704	0,00995220383010903	0,214860792025888	XM_021224455.2	phosphatase and actin regulator 2 (Phactr2), transcript variant X6, mRNA
XM-040758223.1	3,775980327648	3,00503531427075	6,65013646271704	0,00995220383010903	0,214860792025888	XM_040758223.1	phosphatase and actin regulator 2 (Phactr2), transcript variant X2, mRNA
XM-040753198.1	3,775980327648	2,999896109992	6,64977291270112	0,00995423105398526	0,214860792025888	XM_040753198.1	ArfGAP with FG repeats 1 (Agfg1), transcript variant X6, mRNA
XM-005073337.3	-2,29037301800357	3,07455241846438	6,64607001676958	0,0099748637472228	0,214860792025888	XM_005073337.3	cellular communication network factor 6 (Ccn6), mRNA
XM-040753197.1	3,775980327648	2,99593240698129	6,64415644507704	0,00998560339752758	0,214860792025888	XM_040753197.1	ArfGAP with FG repeats 1 (Agfg1), transcript variant X5, mRNA
XM-040753200.1	3,775980327648	2,99593240698129	6,64415644507704	0,00998560339752758	0,214860792025888	XM_040753200.1	ArfGAP with FG repeats 1 (Agfg1), transcript variant X8, mRNA
XM-005081559.4	3,775980327648	3,00573341295973	6,64231118476983	0,00999591294628468	0,214860792025888	XM_005081559.4	WAP, follistatin/kazal, immunoglobulin, kunitz and netrin domain containing 1 (Wfikkn1), mRNA
XM-040743603.1	-3,56849461740125	5,73747265572687	6,81837279698741	0,0100093860522596	0,214860792025888	XM_040743603.1	basic helix-loop-helix family member e41 (Bhlhe41), mRNA
NM-001310575.1	-3,5681133766027	6,20190748010952	6,86238651579841	0,0100093860522597	0,214860792025888	NM_001310575.1	interferon induced with helicase C domain 1 (Ifih1), mRNA
XM-005078195.4	-3,57572362156168	4,64743401976712	6,80442766677171	0,0100093860657951	0,214860792025888	XM_005078195.4	dual specificity phosphatase 23 (Dusp23), mRNA
XM-040741426.1	-3,57657330633818	4,19291989851788	6,74248006631924	0,0100093860696194	0,214860792025888	XM_040741426.1	lactamase beta 2 (Lactb2), mRNA
XM-005079048.3	-3,58053280847575	5,93548858695989	6,90278391994737	0,0100093860760935	0,214860792025888	XM_005079048.3	2'-5'-oligoadenylate synthetase 2 (Oas2), transcript variant X1, mRNA
XM-040754123.1	-3,57944714644514	4,13274279088502	6,65593679028682	0,0100093860760936	0,214860792025888	XM_040754123.1	synaptogyrin 1 (Syngr1), transcript variant X2, mRNA
XM-040743691.1	-3,57891618507127	3,78507750778093	6,67002496432012	0,0100093860760936	0,214860792025888	XM_040743691.1	nucleolar and coiled-body phosphoprotein 1 (Nolc1), transcript variant X1, mRNA
XM-005075547.4	-3,57984625858432	3,98602066211081	6,71475883601177	0,0100093860799178	0,214860792025888	XM_005075547.4	3-hydroxyacyl-CoA dehydratase 3 (Hacd3), mRNA
XM-005070517.4	-3,5829638960597	5,12012787755428	6,84595928898682	0,0100093860831548	0,214860792025888	XM_005070517.4	fibronectin 1 (Fn1), transcript variant X4, mRNA
XM-005070524.4	-3,58267762996375	4,85923497009206	6,83647605518911	0,010009386083155	0,214860792025888	XM_005070524.4	fibronectin 1 (Fn1), transcript variant X13, mRNA
XM-040744810.1	-3,58199258591815	4,05152223718218	6,70703678173242	0,0100093860869791	0,214860792025888	XM_040744810.1	dyskerin pseudouridine synthase 1 (Dkc1), transcript variant X1, mRNA
XM-005064747.4	-3,58369837022189	4,14683478448822	6,72732345489075	0,0100093860902163	0,214860792025888	XM_005064747.4	Bcl2 modifying factor (Bmf), transcript variant X1, mRNA
XM-040732058.1	-3,58430904817659	3,86566167357091	6,71647629334107	0,0100093860972776	0,214860792025888	XM_040732058.1	transmembrane protein 126B (Tmem126b), transcript variant X1, mRNA
XM-040752269.1	-1,94124449948342	3,70046676682191	6,63923840259803	0,010013118174568	0,214860792025888	XM_040752269.1	sorting nexin 27 (Snx27), transcript variant X3, mRNA
XM-013112601.3	1,17061690014311	6,20159256124824	6,63813832661431	0,0100192231561368	0,214860792025888	XM_013112601.3	Rho GTPase activating protein 15 (Arhgap15), mRNA
XM-040752059.1	3,74699692173788	3,3557909548559	6,63812810950099	0,0100193891724074	0,214860792025888	XM_040752059.1	sortilin 1 (Sort1), transcript variant X3, mRNA
XM-040752060.1	3,7474927123967	3,34042500572927	6,6349507974088	0,010037243550824	0,214860792025888	XM_040752060.1	sortilin 1 (Sort1), transcript variant X4, mRNA
XM-005086369.4	1,37039855454752	11,2920581401044	6,63397453663916	0,0100426272480046	0,214860792025888	XM_005086369.4	Fos proto-oncogene, AP-1 transcription factor subunit (Fos), mRNA
XM-021233366.2	-1,92279625588957	3,47149020873159	6,63324722280233	0,0100467902976832	0,214860792025888	XM_021233366.2	nicotinamide nucleotide adenylyltransferase 3 (Nmnat3), transcript variant X2, mRNA
XM-013120984.3	-1,92252996629951	3,48983835800947	6,63207993309033	0,0100533346134493	0,214860792025888	XM_013120984.3	nicotinamide nucleotide adenylyltransferase 3 (Nmnat3), transcript variant X1, mRNA
XM-040739739.1	-1,37328523417433	5,81196273191965	6,63128548211733	0,0100577718411557	0,214860792025888	XM_040739739.1	C-C motif chemokine receptor 2 (Ccr2), mRNA
XM-005073736.4	3,775980327648	2,98789478948399	6,63074760327357	0,0100609128431436	0,214860792025888	XM_005073736.4	RAB27A, member RAS oncogene family (Rab27a), transcript variant X1, mRNA
XM-040739937.1	3,775980327648	2,98789478948399	6,63074760327357	0,0100609128431436	0,214860792025888	XM_040739937.1	RAB27A, member RAS oncogene family (Rab27a), transcript variant X2, mRNA
XM-040739938.1	3,775980327648	2,98789478948399	6,63074760327357	0,0100609128431436	0,214860792025888	XM_040739938.1	RAB27A, member RAS oncogene family (Rab27a), transcript variant X3, mRNA
XM-040743616.1	-1,70493851945544	4,24708702967664	6,62978570313267	0,0100662286777781	0,214862815755499	XM_040743616.1	transmembrane 7 superfamily member 3 (Tm7sf3), transcript variant X1, mRNA
XM-013118470.3	3,77607612097105	2,98879663557397	6,62861243138167	0,0100729584732516	0,214895002617793	XM_013118470.3	FER tyrosine kinase (Fer), transcript variant X2, mRNA
XM-013119946.3	3,77594524412971	2,9901306379677	6,62744413773371	0,0100795358279318	0,214923905661594	XM_013119946.3	small integral membrane protein 1 (Vel blood group) (Smim1), mRNA
XM-040753194.1	3,775980327648	2,97597646121014	6,61882738190588	0,0101283505791813	0,21583510161363	XM_040753194.1	ArfGAP with FG repeats 1 (Agfg1), transcript variant X2, mRNA
XM-040748579.1	-3,57145065775514	3,62550354471502	6,61763955910789	0,0101350263103015	0,21583510161363	XM_040748579.1	SEC24 homolog A, COPII coat complex component (Sec24a), transcript variant X1, mRNA
XM-005070516.4	-3,58009531132308	3,63317166556861	6,61393373540876	0,0101561501219038	0,21583510161363	XM_005070516.4	fibronectin 1 (Fn1), transcript variant X1, mRNA
XM-040753375.1	-3,58009531132308	3,63317166556861	6,61393373540876	0,0101561501219038	0,21583510161363	XM_040753375.1	fibronectin 1 (Fn1), transcript variant X3, mRNA
XM-005077173.4	3,77607612097105	2,97516535371	6,6132179056651	0,0101602360150357	0,21583510161363	XM_005077173.4	FER tyrosine kinase (Fer), transcript variant X1, mRNA
XM-005070521.4	-3,58005408110373	3,62055163401635	6,61131461000311	0,0101710715383474	0,21583510161363	XM_005070521.4	fibronectin 1 (Fn1), transcript variant X8, mRNA
XM-040728809.1	1,61000455230193	4,3221488891597	6,61115565333452	0,0101718882960024	0,21583510161363	XM_040728809.1	ceramide transporter 1 (Cert1), transcript variant X3, mRNA
XM-005067387.4	1,38578986590165	4,82386019765465	6,60919192193145	0,010183091587112	0,21583510161363	XM_005067387.4	refilin B (Rflnb), mRNA
XM-021234368.2	-1,64801018219357	3,70286016655267	6,60810223436871	0,010189383507624	0,21583510161363	XM_021234368.2	stimulator of interferon response cGAMP interactor 1 (Sting1), transcript variant X2, mRNA
XM-013113722.3	-3,57998379696721	3,60072791644975	6,60745841797469	0,0101930815775163	0,21583510161363	XM_013113722.3	fibronectin 1 (Fn1), transcript variant X10, mRNA
XM-040753374.1	-3,57998379696721	3,60072791644975	6,60745841797469	0,0101930815775163	0,21583510161363	XM_040753374.1	fibronectin 1 (Fn1), transcript variant X2, mRNA
XM-040753376.1	-3,57998379696721	3,60072791644975	6,60745841797469	0,0101930815775163	0,21583510161363	XM_040753376.1	fibronectin 1 (Fn1), transcript variant X5, mRNA
XM-040753377.1	-3,57998379696721	3,60072791644975	6,60745841797469	0,0101930815775163	0,21583510161363	XM_040753377.1	fibronectin 1 (Fn1), transcript variant X7, mRNA
XM-005070518.4	-3,57993365061276	3,58779889668143	6,60516683204852	0,0102061844273838	0,21583510161363	XM_005070518.4	fibronectin 1 (Fn1), transcript variant X6, mRNA
XM-005070522.4	-3,57993365061276	3,58779889668143	6,60516683204852	0,0102061844273838	0,21583510161363	XM_005070522.4	fibronectin 1 (Fn1), transcript variant X9, mRNA
XM-005070523.4	-3,57993365061276	3,58779889668143	6,60516683204852	0,0102061844273838	0,21583510161363	XM_005070523.4	fibronectin 1 (Fn1), transcript variant X11, mRNA
XM-005064873.4	-3,58086781173038	3,51858433408856	6,6040096689125	0,01021273758922	0,215862758094079	XM_005064873.4	low density lipoprotein receptor class A domain containing 3 (Ldlrad3), transcript variant X1, mRNA
XM-005073297.4	1,57272718803412	4,57286128340401	6,60125877726934	0,0102284799848186	0,216084515818912	XM_005073297.4	anti-silencing function 1A histone chaperone (Asf1a), mRNA
XM-040757532.1	1,18788122115874	8,4979394179863	6,59430796380194	0,0102684186404832	0,216760044412169	XM_040757532.1	peptidyl arginine deiminase 4 (Padi4), mRNA
XM-021233577.2	-1,36986330237799	4,62839881483164	6,59387340403055	0,0102709908537343	0,216760044412169	XM_021233577.2	protein DDI1 homolog 2 (LOC101843704), transcript variant X1, mRNA
XM-005080013.4	-2,1066886655344	3,76813286817735	6,5899827783198	0,0102933514073745	0,217116192671236	XM_005080013.4	minichromosome maintenance complex component 4 (Mcm4), transcript variant X1, mRNA
XM-040753378.1	-3,57964855319238	3,5244019087445	6,58912072814192	0,0102984182950029	0,217116192671236	XM_040753378.1	fibronectin 1 (Fn1), transcript variant X12, mRNA
XM-005077521.4	-1,31431673196249	5,86953053150423	6,58812813944079	0,0103040615879282	0,217123935754229	XM_005077521.4	RAN binding protein 1 (Ranbp1), mRNA
XM-013125239.3	-1,47926053369658	3,95944605413836	6,58301492369621	0,0103337188508123	0,217537717151334	XM_013125239.3	protein O-fucosyltransferase 1 (Pofut1), transcript variant X2, mRNA
XM-040752941.1	3,77607612097105	2,95385436130952	6,58292665948477	0,0103342705764065	0,217537717151334	XM_040752941.1	FER tyrosine kinase (Fer), transcript variant X4, mRNA
XM-040729193.1	1,38312167422765	5,307861990332	6,57177454461716	0,0103989966365577	0,218361468602185	XM_040729193.1	protein tyrosine phosphatase 4A1 (Ptp4a1), transcript variant X1, mRNA
XM-005080720.4	-3,58278497331437	3,38631332159396	6,57167159004039	0,0103996373482797	0,218361468602185	XM_005080720.4	procollagen-lysine,2-oxoglutarate 5-dioxygenase 2 (Plod2), transcript variant X1, mRNA
XM-005080721.4	-3,58279541816658	3,38826837811564	6,57078386390285	0,0104048367924571	0,218361468602185	XM_005080721.4	procollagen-lysine,2-oxoglutarate 5-dioxygenase 2 (Plod2), transcript variant X2, mRNA
XM-005080212.4	3,77607612097105	2,95061312888605	6,57025073072858	0,0104079990084509	0,218361468602185	XM_005080212.4	tropomyosin 3 (Tpm3), transcript variant X11, mRNA
XM-005080214.4	3,77607612097105	2,95061312888605	6,57025073072858	0,0104079990084509	0,218361468602185	XM_005080214.4	tropomyosin 3 (Tpm3), transcript variant X13, mRNA
XM-040739023.1	3,77601541201899	2,94633750666308	6,57013923523444	0,0104086499006687	0,218361468602185	XM_040739023.1	neuron navigator 1 (Nav1), transcript variant X8, mRNA
XM-040751527.1	3,77607612097105	2,94362438397001	6,56981447326574	0,0104105460451847	0,218361468602185	XM_040751527.1	atherin-like (LOC110343062), mRNA
XM-005067347.4	-1,28528466114077	6,63841554033165	6,5655092030237	0,0104356051805474	0,218775578194125	XM_005067347.4	heterogeneous nuclear ribonucleoprotein A1 (Hnrnpa1), transcript variant X3, mRNA
XM-040749952.1	-2,71973161366434	5,05648067709165	6,56209056530531	0,0104556360880197	0,219081688085561	XM_040749952.1	platelet and endothelial cell adhesion molecule 1 (Pecam1), transcript variant X1, mRNA
XR-005870864.1	3,77611120767057	2,93930034571656	6,5612201053811	0,0104608538159582	0,219081688085561	XR_005870864.1	uncharacterized LOC121133851 (LOC121133851), ncRNA
XM-005073064.4	2,03792143760872	4,24725360063316	6,55940917639961	0,0104713949813843	0,219190904205955	XM_005073064.4	dynein light chain roadblock-type 2 (Dynlrb2), mRNA
XM-013118471.3	3,77607612097105	2,93594969777875	6,55774716620468	0,0104812536130194	0,219285729505128	XM_013118471.3	FER tyrosine kinase (Fer), transcript variant X3, mRNA
XR-005870968.1	3,77605049724273	2,93884820936699	6,55673630638114	0,0104871787178604	0,219298204154527	XR_005870968.1	uncharacterized LOC121133955 (LOC121133955), transcript variant X4, ncRNA
XM-005078149.4	1,30106586574598	4,81933243581168	6,55237501279497	0,0105127782766403	0,219721401980118	XM_005078149.4	AT-hook containing transcription factor 1 (Ahctf1), transcript variant X3, mRNA
XM-005078196.4	-3,5745004288424	3,38194907980648	6,55148065901965	0,0105180949602904	0,219721401980118	XM_005078196.4	SLAM family member 8 (Slamf8), mRNA
XM-021233525.2	-1,32371072303333	6,26717657039963	6,54986558559314	0,0105275895128884	0,219808163989799	XM_021233525.2	capping actin protein of muscle Z-line subunit beta (Capzb), transcript variant X2, mRNA
XM-040755004.1	2,20877351638345	3,26565024831928	6,5478482209567	0,0105396032264232	0,219904381635327	XM_040755004.1	40S ribosomal protein S27-like (LOC121143309), mRNA
XM-005073599.4	-2,69715325787403	3,1969587105092	6,54684013628214	0,0105455458394527	0,219904381635327	XM_005073599.4	sulfotransferase family 6B member 1 (Sult6b1), mRNA
XM-040756567.1	-1,935050725865	3,77821989657006	6,54518261563588	0,0105552867964553	0,219904381635327	XM_040756567.1	tyrosyl-tRNA synthetase 1 (Yars1), mRNA
XM-040746269.1	-3,57721251130367	3,14814655107493	6,54420547720221	0,0105611667948486	0,219904381635327	XM_040746269.1	anaphase promoting complex subunit 1 (Anapc1), transcript variant X2, mRNA
XM-040746787.1	-3,57902758334712	3,25216861922994	6,54232958379836	0,0105722178717638	0,219904381635327	XM_040746787.1	adaptor related protein complex 1 subunit beta 1 (Ap1b1), transcript variant X1, mRNA
XM-013110816.3	-2,69746076417127	3,2020163860365	6,53981245944352	0,0105872115456124	0,219904381635327	XM_013110816.3	inhibitor of nuclear factor kappa B kinase subunit beta (Ikbkb), transcript variant X3, mRNA
XM-021226776.2	-2,69599314374994	3,17633450022443	6,53979587141277	0,0105872491492932	0,219904381635327	XM_021226776.2	cathepsin W (Ctsw), transcript variant X2, mRNA
XM-040728245.1	2,21449398883184	3,34881317159893	6,53880496399132	0,0105931579528114	0,219904381635327	XM_040728245.1	p21 (RAC1) activated kinase 1 (Pak1), transcript variant X3, mRNA
XR-002385463.2	3,77608558331926	2,9259344112139	6,53716232327648	0,0106029878743223	0,219904381635327	XR_002385463.2	uncharacterized LOC110343253 (LOC110343253), ncRNA
XM-040752347.1	3,775980327648	2,92676285023387	6,53511112475143	0,0106151994710964	0,219904381635327	XM_040752347.1	tropomyosin 3 (Tpm3), transcript variant X2, mRNA
XM-040750006.1	-1,68288662238793	4,40457786734839	6,53428479939853	0,0106201025999396	0,219904381635327	XM_040750006.1	ATP-binding cassette sub-family A member 6 (LOC101833744), transcript variant X3, mRNA
XR-005880911.1	-2,6914985503399	3,0347829060108	6,53339768079052	0,0106253909476644	0,219904381635327	XR_005880911.1	uncharacterized LOC121143637 (LOC121143637), ncRNA
XM-005076143.4	-3,57740433431317	3,27826270548257	6,53265575421175	0,0106297649376515	0,219904381635327	XM_005076143.4	chromosome unknown C4orf46 homolog (CUNH4orf46), mRNA
XM-040749953.1	-2,69842453109018	3,21759247814657	6,53174907644062	0,0106352258900529	0,219904381635327	XM_040749953.1	platelet and endothelial cell adhesion molecule 1 (Pecam1), transcript variant X2, mRNA
XM-040749954.1	-2,69842453109018	3,21759247814657	6,53174907644062	0,0106352258900529	0,219904381635327	XM_040749954.1	platelet and endothelial cell adhesion molecule 1 (Pecam1), transcript variant X3, mRNA
XM-040749955.1	-2,69842453109018	3,21759247814657	6,53174907644062	0,0106352258900529	0,219904381635327	XM_040749955.1	platelet and endothelial cell adhesion molecule 1 (Pecam1), transcript variant X4, mRNA
XM-040749958.1	-2,69842453109018	3,21759247814657	6,53174907644062	0,0106352258900529	0,219904381635327	XM_040749958.1	platelet and endothelial cell adhesion molecule 1 (Pecam1), transcript variant X6, mRNA
XR-005877439.1	-3,57380197463704	3,35762737732141	6,53131519296065	0,0106378566613968	0,219904381635327	XR_005877439.1	ankyrin repeat and EF-hand domain containing 1 (Ankef1), transcript variant X3, misc_RNA
XM-005078362.4	1,52154851527551	4,54452865032057	6,52913829979279	0,0106507791205764	0,219904381635327	XM_005078362.4	G protein-coupled receptor kinase 6 (Grk6), transcript variant X1, mRNA
XM-005067441.4	-3,57825355390181	3,26377471588183	6,52867563635097	0,0106535348393746	0,219904381635327	XM_005067441.4	MYB binding protein 1a (Mybbp1a), transcript variant X2, mRNA
XM-040746268.1	-3,57780158138329	3,20145455615549	6,52848096674812	0,0106547395977378	0,219904381635327	XM_040746268.1	anaphase promoting complex subunit 1 (Anapc1), transcript variant X1, mRNA
XM-005064296.4	-3,57628751563206	3,19521453394476	6,52623238430531	0,0106681737251354	0,219904381635327	XM_005064296.4	phosphoseryl-tRNA kinase (Pstk), transcript variant X1, mRNA
XM-040752270.1	-1,93964579295619	3,91582035256308	6,52329920154421	0,0106857100157325	0,219904381635327	XM_040752270.1	sorting nexin 27 (Snx27), transcript variant X4, mRNA
XM-013122169.3	-3,57936286064623	3,23257492478603	6,5231350578663	0,0106867864024824	0,219904381635327	XM_013122169.3	Bcl2 modifying factor (Bmf), transcript variant X2, mRNA
XM-040742503.1	-3,57798105946619	3,22085519307604	6,52287920918878	0,0106882802374651	0,219904381635327	XM_040742503.1	Enah/Vasp-like (Evl), transcript variant X1, mRNA
XM-040742505.1	-3,57798105946619	3,22085519307604	6,52287920918878	0,0106882802374651	0,219904381635327	XM_040742505.1	Enah/Vasp-like (Evl), transcript variant X3, mRNA
XM-040742507.1	-3,57763539175994	3,18323963441482	6,52260033149741	0,0106899942576659	0,219904381635327	XM_040742507.1	Enah/Vasp-like (Evl), transcript variant X5, mRNA
XM-040742506.1	-3,5777970443059	3,20095498837004	6,52207750997218	0,0106931316502912	0,219904381635327	XM_040742506.1	Enah/Vasp-like (Evl), transcript variant X4, mRNA
[truncated: 39,154 more rows]
[truncated: 1 more columns]
