# Supplementary material for: Central role of lung macrophages in SARS-CoV-2 physiopathology: a cross-model single-cell RNA-seq perspective
Source: Front Immunol. 2023 Jun 7;14:1197588. doi: 10.3389/fimmu.2023.1197588 (PMC10282834; doi:10.3389/fimmu.2023.1197588)
Supplement: Supplementary file 2 [file DataSheet_2.zip › Figshare/Lung_Neutrophils_2dpi_vs_Mock_min2cells_edgeR_results_Genename.csv]

	logFC	logCPM	F	PValue	FDR
XM-013119951.3	8,46037389970676	9,69887059062986	123,735224938547	2,62140000902614e-28	1,07878474571453e-23	XM_013119951.3	ISG15 ubiquitin like modifier (Isg15), mRNA
XM-040730809.1	9,47596661721345	6,88105569720974	118,858236816316	2,84078953889549e-27	5,8453505947083e-23	XM_040730809.1	radical S-adenosyl methionine domain containing 2 (Rsad2), mRNA
XM-040745248.1	9,37979995267426	6,99731116568493	115,112109567326	1,77829812798736e-26	2,43941009536879e-22	XM_040745248.1	interferon-induced protein with tetratricopeptide repeats 1 (LOC106020791), transcript variant X2, mRNA
XM-013110344.3	9,36150786266905	7,08529310232406	113,992210446272	3,07664507912821e-26	3,16532937353408e-22	XM_013110344.3	interferon-induced protein with tetratricopeptide repeats 1 (LOC106020791), transcript variant X1, mRNA
XM-005081921.4	7,57602408090847	8,08292760116683	113,429625037369	4,04262410185718e-26	3,32732219327457e-22	XM_005081921.4	guanylate-binding protein 2 (LOC101824821), mRNA
XM-040731442.1	8,06011958467505	6,95306867099686	112,903673616762	5,23037516133896e-26	3,58742715024304e-22	XM_040731442.1	2'-5'-oligoadenylate synthase-like protein 1 (LOC101822825), transcript variant X1, mRNA
XM-040747937.1	6,46843820408243	7,61094090600837	104,40417290088	3,38584428301571e-24	1,99053785398494e-20	XM_040747937.1	uncharacterized LOC121141088 (LOC121141088), mRNA
XM-005066042.4	8,74584352257505	6,48885409157584	100,188214873579	2,69035964992356e-23	1,3839546334163e-19	XM_005066042.4	ubiquitin specific peptidase 18 (Usp18), mRNA
XM-021224964.2	6,00768270309519	7,1993432789406	97,3191500371428	1,10380268269781e-22	5,04719908900701e-19	XM_021224964.2	interferon induced protein with tetratricopeptide repeats 3 (Ifit3), transcript variant X2, mRNA
XM-021224663.2	5,68984035351573	7,65351451818558	97,0579111642804	1,25533435663698e-22	5,16607747786818e-19	XM_021224663.2	apolipoprotein B mRNA editing enzyme catalytic subunit 1 (Apobec1), transcript variant X1, mRNA
XM-040731373.1	5,89990905209138	7,78916327938546	93,7690291568722	6,34691068331969e-22	2,37449468500596e-18	XM_040731373.1	2'-5'-oligoadenylate synthase 1A (LOC106021992), mRNA
XM-013119716.3	5,92861503700264	7,08908397597827	93,4165874820001	7,55149378623117e-22	2,58972186487309e-18	XM_013119716.3	2'-5'-oligoadenylate synthase-like protein 2 (LOC101829188), mRNA
XM-005063204.4	5,98079777152962	7,89690469511504	92,816859581148	1,01398010157185e-21	3,20987100922973e-18	XM_005063204.4	interferon induced protein with tetratricopeptide repeats 3 (Ifit3), transcript variant X1, mRNA
XM-005086836.4	6,49514781482872	7,0294696468177	91,3732798209368	2,06697732198722e-21	6,07587983798144e-18	XM_005086836.4	complement factor B (Cfb), mRNA
XM-013116299.3	5,6694781227528	6,79455752067122	87,008026893555	1,78603492771234e-20	4,9000463586764e-17	XM_013116299.3	interferon-induced transmembrane protein 3 (LOC101840863), mRNA
XM-005076936.4	5,81094432621587	7,10183749393528	84,8192768830377	5,26898157849989e-20	1,35521499312504e-16	XM_005076936.4	C-C motif chemokine ligand 5 (Ccl5), mRNA
XM-040748502.1	5,33962107771939	8,84971944440303	83,3629047626949	1,0841452374219e-19	2,62446052680139e-16	XM_040748502.1	T-cell-specific guanine nucleotide triphosphate-binding protein 2-like (LOC121141308), mRNA
VV-000000001.1	6,99287098819529	6,40246931832084	82,1256919753828	2,0001515616059e-19	4,5729020674871e-16	VV_000000001.1	NC_045512.2 Severe acute respiratory syndrome coronavirus 2 isolate Wuhan-Hu-1, complete genome
XM-040750270.1	6,1764449011045	5,74602105330329	80,7437535479196	3,96745155283038e-19	8,59329125019097e-16	XM_040750270.1	MX dynamin like GTPase 1 (Mx1), transcript variant X4, mRNA
XM-040731443.1	6,72271090962417	5,88442736350751	80,1013502740318	5,45345426930496e-19	1,12213001772353e-15	XM_040731443.1	2'-5'-oligoadenylate synthase-like protein 1 (LOC101822825), transcript variant X2, mRNA
XM-005065087.4	5,30236989534844	7,1468719895	79,8943220150141	6,03810307656096e-19	1,1832669329034e-15	XM_005065087.4	ubiquitin conjugating enzyme E2 L6 (Ube2l6), mRNA
XM-021231107.2	5,20196443228741	6,38903614352691	79,6132344829939	6,94621240122563e-19	1,29935217703472e-15	XM_021231107.2	schlafen family member 12 (LOC101844930), mRNA
XM-040750267.1	6,05560633959815	5,71781182812142	77,2973445284945	2,19111098785853e-18	3,71420598590258e-15	XM_040750267.1	MX dynamin like GTPase 1 (Mx1), transcript variant X1, mRNA
XM-040750271.1	6,05560633959815	5,71781182812142	77,2973445284945	2,19111098785853e-18	3,71420598590258e-15	XM_040750271.1	MX dynamin like GTPase 1 (Mx1), transcript variant X5, mRNA
XM-040750268.1	6,05550236905121	5,73248855313369	77,2382246177209	2,25633974795433e-18	3,71420598590258e-15	XM_040750268.1	MX dynamin like GTPase 1 (Mx1), transcript variant X2, mRNA
XM-040750269.1	6,05534001358032	5,75574490111786	77,1522283116752	2,35470731263374e-18	3,72704884756986e-15	XM_040750269.1	MX dynamin like GTPase 1 (Mx1), transcript variant X3, mRNA
XM-013114724.3	4,93142672645564	7,17115606413234	76,7798578503105	2,83206059786927e-18	4,16242106371836e-15	XM_013114724.3	T-cell-specific guanine nucleotide triphosphate-binding protein 2 (LOC101836886), transcript variant X1, mRNA
XM-040748503.1	4,93142672645564	7,17115606413234	76,7798578503105	2,83206059786927e-18	4,16242106371836e-15	XM_040748503.1	T-cell-specific guanine nucleotide triphosphate-binding protein 2 (LOC101836886), transcript variant X2, mRNA
XM-005071699.4	5,23148585751535	6,67208012977426	75,853221316453	4,48388066596193e-18	6,36293589814935e-15	XM_005071699.4	receptor transporter protein 4 (Rtp4), mRNA
XM-040751691.1	7,76244045407079	5,83982488203112	75,4815544379768	5,39746969022031e-18	7,40406900538788e-15	XM_040751691.1	guanylate-binding protein 4 (LOC101825087), transcript variant X2, mRNA
XM-040756844.1	5,36213528073246	6,34146530223047	74,7501189527629	7,75861152942988e-18	1,02996819442138e-14	XM_040756844.1	interferon-induced very large GTPase 1-like (LOC101827335), mRNA
XM-005085465.4	5,41027854847229	4,71379392463096	73,6167662800669	1,36237689342574e-17	1,75205925922342e-14	XM_005085465.4	prostate stem cell antigen (Psca), mRNA
NM-001281635.1	6,04978924130701	6,54762923172364	72,9982637595016	1,85202827166989e-17	2,26678511643065e-14	NM_001281635.1	myxovirus (influenza virus) resistance 2 (mouse) (Mx2), mRNA
XM-013112267.3	5,61779051148497	7,73750157239615	72,9754732272648	1,87278434035531e-17	2,26678511643065e-14	XM_013112267.3	interferon induced protein with tetratricopeptide repeats 2 (Ifit2), mRNA
XM-013112167.3	5,41738101399558	11,0508328839146	72,8629064285503	1,98185469785843e-17	2,33026475374194e-14	XM_013112167.3	interferon alpha-inducible protein 27-like protein 2A (LOC101838467), mRNA
XM-040750738.1	5,04436145481538	4,94847770389852	72,7169982734717	2,13095730695694e-17	2,43598016814442e-14	XM_040750738.1	resistin-like gamma (LOC110341780), mRNA
XM-005067892.4	5,3341601464769	5,72332798671555	71,9232521814901	3,16218411295003e-17	3,5171179135198e-14	XM_005067892.4	T-cell-specific guanine nucleotide triphosphate-binding protein 2 (LOC101837503), transcript variant X3, mRNA
XM-005063345.4	5,41945860033382	6,2428103672275	71,8049643464822	3,35199497789216e-17	3,57411332170485e-14	XM_005063345.4	interferon regulatory factor 7 (Irf7), transcript variant X1, mRNA
XM-005077080.4	5,21947166385368	8,77011854643887	71,7850828705786	3,38712656541417e-17	3,57411332170485e-14	XM_005077080.4	C-C motif chemokine 8 (LOC101824449), mRNA
XM-013121853.3	7,56980756515456	5,65935264849943	70,9146254276634	5,22355758473541e-17	5,37412663211541e-14	XM_013121853.3	guanylate-binding protein 5 (LOC106022099), mRNA
XM-021227791.2	5,2985979429733	5,80321251368059	70,6968946080144	5,82024748466526e-17	5,84196694479097e-14	XM_021227791.2	interferon regulatory factor 7 (Irf7), transcript variant X2, mRNA
XM-040748704.1	5,26837294336061	5,70147889521546	70,1677656563341	7,57363351683847e-17	7,4208985742489e-14	XM_040748704.1	T-cell-specific guanine nucleotide triphosphate-binding protein 2 (LOC101837503), transcript variant X4, mRNA
XM-013111449.3	5,24300511068482	5,78680462725541	69,0835004508099	1,2993796290997e-16	1,24356674131024e-13	XM_013111449.3	T-cell-specific guanine nucleotide triphosphate-binding protein 2 (LOC101837503), transcript variant X2, mRNA
XM-005085960.4	4,69381135683298	7,65164944545969	68,1984752433064	2,01803550251356e-16	1,88745943261228e-13	XM_005085960.4	lymphocyte antigen 6 family member E (Ly6e), transcript variant X1, mRNA
XM-013125138.3	4,67626817283734	7,64663331734228	67,7672221821596	2,50175078151607e-16	2,28787888692735e-13	XM_013125138.3	lymphocyte antigen 6 family member E (Ly6e), transcript variant X2, mRNA
XM-040751544.1	5,16983071160327	5,67841906632529	67,5296429419664	2,81774381329021e-16	2,52083937278983e-13	XM_040751544.1	interferon regulatory factor 7 (Irf7), transcript variant X3, mRNA
NM-001281606.1	4,44656876902752	8,43481233915693	67,3231933718327	3,1213548059131e-16	2,73304498569664e-13	NM_001281606.1	macrophage receptor with collagenous structure (Marco), mRNA
XM-040751548.1	5,13901603321835	5,66830858235852	66,6864623448553	4,28961568769874e-16	3,67771988324721e-13	XM_040751548.1	interferon regulatory factor 7 (Irf7), transcript variant X4, mRNA
XM-040748501.1	4,79767946327056	6,14568186910164	66,5510004001421	4,58931115227972e-16	3,85436575203607e-13	XM_040748501.1	uncharacterized LOC101823002 (LOC101823002), mRNA
XM-040748703.1	5,31269511220462	5,5628677808519	65,5217070538908	7,66766105395766e-16	6,31094510707039e-13	XM_040748703.1	T-cell-specific guanine nucleotide triphosphate-binding protein 2 (LOC101837503), transcript variant X1, mRNA
XM-040733433.1	7,33067313506086	5,30149858269655	65,4573049132013	7,91916388843011e-16	6,39014414706988e-13	XM_040733433.1	guanylate-binding protein 6-like (LOC121135108), mRNA
XM-040750845.1	5,30601414153493	5,79001551109057	64,9574913693993	1,01549537813473e-15	8,03666948007277e-13	XM_040750845.1	poly(ADP-ribose) polymerase family member 9 (Parp9), transcript variant X1, mRNA
XM-040757192.1	4,31693326169288	6,51154130091306	64,7690294994822	1,11619564170899e-15	8,66694325344343e-13	XM_040757192.1	tripartite motif-containing protein 30A-like (LOC121144029), transcript variant X1, mRNA
XM-040733432.1	7,33801227426851	5,76362837867163	64,1304424895053	1,53535004652682e-15	1,17007889749478e-12	XM_040733432.1	guanylate-binding protein 6-like (LOC121135107), mRNA
XM-021223958.2	4,19775099224991	6,50474628823073	61,464123510253	5,81432037993004e-15	4,35048593809565e-12	XM_021223958.2	bone marrow stromal cell antigen 2 (Bst2), transcript variant X1, mRNA
XM-040750386.1	4,13170820367646	6,9392364973389	61,3767912000562	6,07372749739967e-15	4,46343049465158e-12	XM_040750386.1	interferon-induced GTP-binding protein Mx1 (LOC101844121), transcript variant X1, mRNA
NM-001281344.1	5,47828930528021	8,36960036790665	61,0707550147248	7,07535224342209e-15	5,10828019076403e-12	NM_001281344.1	C-X-C motif chemokine ligand 10 (Cxcl10), mRNA
XM-040750387.1	4,10619575616239	6,92451373480199	60,7558986764404	8,28419618195778e-15	5,87792285303636e-12	XM_040750387.1	interferon-induced GTP-binding protein Mx1 (LOC101844121), transcript variant X2, mRNA
XM-013117723.3	5,35398137095975	5,20939637911698	59,5947886196712	1,48051881188817e-14	1,03267441806159e-11	XM_013117723.3	HECT and RLD domain containing E3 ubiquitin protein ligase family member 6 (Herc6), transcript variant X2, mRNA
XM-040736440.1	6,83223507340709	4,04468148293564	58,239845833364	2,91761769681228e-14	2,00114535128193e-11	XM_040736440.1	lymphocyte antigen 6C1-like (LOC121136254), transcript variant X1, mRNA
XM-013110297.3	5,68415562914898	4,51317753857933	57,3186899389833	4,62646873354375e-14	3,12119783264797e-11	XM_013110297.3	activation induced cytidine deaminase (Aicda), mRNA
XM-040736441.1	6,78883183747099	4,08116085807619	56,7504506794445	6,15139767815646e-14	4,01822966109798e-11	XM_040736441.1	lymphocyte antigen 6C1-like (LOC121136254), transcript variant X2, mRNA
XM-040736442.1	6,78883183747099	4,08116085807619	56,7504506794445	6,15139767815646e-14	4,01822966109798e-11	XM_040736442.1	lymphocyte antigen 6C1-like (LOC121136254), transcript variant X3, mRNA
XM-040747916.1	3,68271149892493	6,93960775771466	56,5177722850211	6,90774696322279e-14	4,44178923089855e-11	XM_040747916.1	secretoglobin family 1A member 1 (Scgb1a1), mRNA
XM-013121851.3	6,88393241695318	4,7056635035229	56,1646225486493	8,25019157008448e-14	5,22338667205672e-11	XM_013121851.3	guanylate-binding protein 4 (LOC101825087), transcript variant X1, mRNA
XM-040750846.1	4,89783426140684	5,19549729384948	55,9972960680335	8,9699419147217e-14	5,59303060025064e-11	XM_040750846.1	poly(ADP-ribose) polymerase family member 9 (Parp9), transcript variant X2, mRNA
XM-005069030.4	3,83523745580712	6,51801508828157	54,4440214126278	1,95459620389108e-13	1,20055966535417e-10	XM_005069030.4	N-myc and STAT interactor (Nmi), transcript variant X1, mRNA
XM-040750372.1	3,67616110877299	5,9880311901623	53,6940421813511	2,84768465454198e-13	1,7233936262995e-10	XM_040750372.1	resistin-like alpha (LOC101835167), mRNA
XM-013113128.3	4,09322332125728	6,27176671002385	52,9063363193213	4,22887097936532e-13	2,52218445527277e-10	XM_013113128.3	galectin 3 binding protein (Lgals3bp), transcript variant X1, mRNA
NM-001281623.1	3,81332439311036	8,10794668599146	52,7833282725133	4,4983092400785e-13	2,64455600224215e-10	NM_001281623.1	integrin binding sialoprotein (Ibsp), mRNA
XM-013123197.3	3,73145784014216	7,06069797607426	52,6977905284279	4,69412734489072e-13	2,72080876935617e-10	XM_013123197.3	interferon-induced protein 44 (LOC101834051), transcript variant X1, mRNA
XM-021226557.2	3,81680054118903	6,87589212639208	52,4749366875248	5,25003450339697e-13	3,00075930442077e-10	XM_021226557.2	N-myc and STAT interactor (Nmi), transcript variant X2, mRNA
XM-021230610.2	4,72320648702181	5,20053888964903	51,3562621688431	9,21381491497546e-13	5,19419349583541e-10	XM_021230610.2	HECT and RLD domain containing E3 ubiquitin protein ligase family member 6 (Herc6), transcript variant X1, mRNA
XM-005069757.4	4,4145461733894	5,83502340107325	50,40082873376	1,48896024414574e-12	8,28042985504455e-10	XM_005069757.4	TNF superfamily member 10 (Tnfsf10), mRNA
XM-005071027.4	4,71800012826053	3,93308874800777	49,8668929029087	1,94792254867768e-12	1,06883808860977e-09	XM_005071027.4	olfactomedin 4 (Olfm4), mRNA
XM-013124895.3	3,52205075554029	6,88463742918565	49,3195441129968	2,56583254766576e-12	1,38936456360643e-09	XM_013124895.3	interferon regulatory factor 9 (Irf9), transcript variant X2, mRNA
XM-040757751.1	6,33348903736927	3,58717063638146	48,656148945283	3,58354842755131e-12	1,91524374596129e-09	XM_040757751.1	complement C6 (C6), mRNA
XM-013124894.3	3,51599392445425	7,02798494960437	48,5937105392554	3,69627526627031e-12	1,9501643081131e-09	XM_013124894.3	interferon regulatory factor 9 (Irf9), transcript variant X1, mRNA
XR-002382433.2	5,2800357803419	4,30896653582962	47,922066600334	5,18574613513413e-12	2,70137988226803e-09	XR_002382433.2	uncharacterized LOC110340633 (LOC110340633), ncRNA
XM-040753155.1	6,44609291537103	4,28714136554458	47,2791114321149	7,16994117364504e-12	3,68830736398768e-09	XM_040753155.1	nuclear autoantigen Sp-100-like (LOC101840310), transcript variant X4, mRNA
XM-040740073.1	6,4220842108286	4,25266488880742	46,5722221193325	1,02386300249572e-11	5,20185606687732e-09	XM_040740073.1	cyclic GMP-AMP synthase (Cgas), mRNA
XM-005076945.4	3,93700186515825	5,42001768489159	46,1399188151908	1,27287831530948e-11	6,38814162316233e-09	XM_005076945.4	schlafen family member 5 (Slfn5), mRNA
XM-005074580.4	6,39337021638282	4,29000526342935	46,0301580031272	1,34567706289197e-11	6,67212628544495e-09	XM_005074580.4	Z-DNA binding protein 1 (Zbp1), transcript variant X3, mRNA
XM-040753151.1	6,38237394765938	4,26982960040958	45,8506714319848	1,473173230531e-11	7,13241152424024e-09	XM_040753151.1	nuclear autoantigen Sp-100-like (LOC101840310), transcript variant X1, mRNA
XM-040753153.1	6,38237394765938	4,26982960040958	45,8506714319848	1,473173230531e-11	7,13241152424024e-09	XM_040753153.1	nuclear autoantigen Sp-100-like (LOC101840310), transcript variant X2, mRNA
XM-040732476.1	6,37469279396382	4,17386975564316	45,8000793302026	1,51113526885355e-11	7,23113368827096e-09	XM_040732476.1	H-2 class I histocompatibility antigen, Q10 alpha chain (LOC106022689), transcript variant X1, mRNA
XM-005080371.4	3,67299089955457	8,34736674653616	45,1340380666304	2,11394351285733e-11	9,99943877984114e-09	XM_005080371.4	heat shock protein family B (small) member 1 (Hspb1), mRNA
XM-005070670.4	3,79399842136175	5,39832884589344	44,7583632092053	2,55527404864499e-11	1,19496810140781e-08	XM_005070670.4	ATP binding cassette subfamily G member 1 (Abcg1), transcript variant X1, mRNA
XM-040753154.1	6,32449826657974	4,23345816099335	44,6170215617216	2,74532382782148e-11	1,26941923018357e-08	XM_040753154.1	nuclear autoantigen Sp-100-like (LOC101840310), transcript variant X3, mRNA
XM-040738935.1	3,4993296482522	8,72571182145426	44,2909107787133	3,23540787957089e-11	1,47940822742201e-08	XM_040738935.1	uncharacterized LOC106021785 (LOC106021785), mRNA
XM-040745240.1	6,35951005708431	4,65965048369976	44,1465001997713	3,48148975860024e-11	1,57443679160083e-08	XM_040745240.1	interferon-induced protein with tetratricopeptide repeats 1-like (LOC121140331), mRNA
XM-040751123.1	-5,97556879281874	3,29028278616262	43,95738370779	3,83091843979355e-11	1,71362811470461e-08	XM_040751123.1	Ig lambda-3 chain C region (LOC101841371), transcript variant X7, mRNA
XM-040753148.1	3,53194112799757	6,22369729347687	43,7123052920426	4,33350558148509e-11	1,91759951822426e-08	XM_040753148.1	nuclear autoantigen Sp-100 (LOC101840585), transcript variant X1, mRNA
XM-040732909.1	6,27458606456911	4,2288004409518	43,4701392680361	4,89928754222441e-11	2,1448976619698e-08	XM_040732909.1	Z-DNA binding protein 1 (Zbp1), transcript variant X1, mRNA
XM-040750848.1	4,59798978947922	4,38590587389581	43,3867061402684	5,1098808565293e-11	2,21354659882895e-08	XM_040750848.1	deltex E3 ubiquitin ligase 3L (Dtx3l), transcript variant X3, mRNA
XM-040731372.1	6,4573592869171	6,52268556257259	42,9902336705311	6,24237887185192e-11	2,67596476784711e-08	XM_040731372.1	2'-5'-oligoadenylate synthase 1A-like (LOC121133964), mRNA
XM-040732911.1	6,24038769845397	4,18359490410629	42,8453843209791	6,71809433391564e-11	2,83947947410034e-08	XM_040732911.1	Z-DNA binding protein 1 (Zbp1), transcript variant X4, mRNA
XM-040743603.1	4,23458733894134	5,73747265572687	42,8319659741433	6,76181538312719e-11	2,83947947410034e-08	XM_040743603.1	basic helix-loop-helix family member e41 (Bhlhe41), mRNA
XM-040732910.1	6,274547653787	4,41724490855312	42,7436084854918	7,07113469109599e-11	2,93937783780478e-08	XM_040732910.1	Z-DNA binding protein 1 (Zbp1), transcript variant X2, mRNA
XM-040732044.1	3,5423780439207	4,42381812438092	42,4626397642534	8,15119857034845e-11	3,3544627476555e-08	XM_040732044.1	ATP binding cassette subfamily G member 1 (Abcg1), transcript variant X2, mRNA
XM-005088145.4	3,53502332626978	7,31837028021365	42,2289425967961	9,17218822231802e-11	3,7372580387431e-08	XM_005088145.4	ribonuclease A family member k6 (Rnase6), mRNA
XM-005088007.4	3,46813253456194	9,78167630918532	42,1576016938826	9,51066380411503e-11	3,83717987775241e-08	XM_005088007.4	interferon-inducible GTPase 1 (LOC101838193), mRNA
XM-005074758.4	3,60064610467518	4,33485271361938	42,0341780997668	1,01213372251429e-10	4,04391641578936e-08	XM_005074758.4	coiled-coil domain containing 80 (Ccdc80), mRNA
XM-021227024.2	6,1788215895315	4,12777849042815	41,685766947095	1,20750336998536e-10	4,77811405625073e-08	XM_021227024.2	ring finger protein 213 (Rnf213), transcript variant X2, mRNA
XM-021227025.2	6,17882670686154	4,13834763714217	41,6506920470238	1,22912175903957e-10	4,81733788092908e-08	XM_021227025.2	ring finger protein 213 (Rnf213), transcript variant X3, mRNA
XM-005064037.4	4,01395140689457	4,55909327181463	41,485937198128	1,33560072931064e-10	5,09579009517082e-08	XM_005064037.4	cathepsin F (Ctsf), mRNA
XM-040742578.1	5,05186394333179	4,49471937279626	41,465613410409	1,34969776291794e-10	5,09579009517082e-08	XM_040742578.1	interferon alpha-inducible protein 27-like protein 2 (LOC121139264), transcript variant X1, mRNA
XM-040742579.1	5,05186394333179	4,49471937279626	41,465613410409	1,34969776291794e-10	5,09579009517082e-08	XM_040742579.1	interferon alpha-inducible protein 27-like protein 2 (LOC121139264), transcript variant X2, mRNA
XM-040742580.1	5,05186394333179	4,49471937279626	41,465613410409	1,34969776291794e-10	5,09579009517082e-08	XM_040742580.1	interferon alpha-inducible protein 27-like protein 2 (LOC121139264), transcript variant X3, mRNA
XM-040732477.1	6,15389410090096	4,03227287969568	41,3821010199166	1,40812973930561e-10	5,26806937833126e-08	XM_040732477.1	H-2 class I histocompatibility antigen, Q10 alpha chain (LOC106022689), transcript variant X2, mRNA
XM-040730808.1	3,53488637223088	5,69714904648126	40,3871851150769	2,32942818907511e-10	8,58423320987558e-08	XM_040730808.1	cytidine/uridine monophosphate kinase 2 (Cmpk2), mRNA
XM-040742582.1	5,00160161373084	4,47361558272304	40,381763490998	2,3362430916484e-10	8,58423320987558e-08	XM_040742582.1	interferon alpha-inducible protein 27-like protein 2 (LOC121139264), transcript variant X5, mRNA
XM-040757232.1	3,37509576227121	5,85512289085076	40,06217040023	2,74619734005161e-10	1,00012618703667e-07	XM_040757232.1	tripartite motif-containing protein 30A (LOC101823081), mRNA
XM-040732451.1	3,784971027377	5,36957668865571	39,941613172026	2,91973331551538e-10	1,0539981152053e-07	XM_040732451.1	H-2 class I histocompatibility antigen, Q10 alpha chain-like (LOC121134329), transcript variant X1, mRNA
XM-040753159.1	6,06213708151979	3,96044888654079	39,9037275631547	2,97665678495916e-10	1,06520310149065e-07	XM_040753159.1	nuclear autoantigen Sp-100-like (LOC101840310), transcript variant X8, mRNA
XM-040728574.1	3,11230680597846	7,93457770049186	39,789650659064	3,15278164023426e-10	1,11850364517725e-07	XM_040728574.1	sterile alpha motif domain containing 9 (Samd9), mRNA
XM-040755459.1	3,37025461895484	7,91783487479914	39,4751999632421	3,69742016119447e-10	1,30051223840715e-07	XM_040755459.1	mannose receptor C-type 1 (Mrc1), mRNA
XM-040753158.1	6,06717603871989	4,07588446113563	39,4558627309028	3,73498532641696e-10	1,30259195879692e-07	XM_040753158.1	nuclear autoantigen Sp-100-like (LOC101840310), transcript variant X7, mRNA
XM-013118282.3	3,90975614247302	5,60951975937034	39,4168847138954	3,80833306994381e-10	1,31701118342351e-07	XM_013118282.3	galectin 9 (Lgals9), transcript variant X2, mRNA
XM-040745334.1	4,02318856773828	5,20544348316454	39,3355707970749	3,9685737979692e-10	1,36098931256522e-07	XM_040745334.1	RNA binding motif protein 43 (Rbm43), mRNA
XM-021231947.2	6,29904061397055	6,8076085243655	39,1646320009882	4,32827493963211e-10	1,47207850074942e-07	XM_021231947.2	SLAM family member 9 (Slamf9), transcript variant X1, mRNA
XM-040755552.1	3,45561091896402	4,61536217948618	38,9775700225998	4,75833793350145e-10	1,60267488998294e-07	XM_040755552.1	neuroepithelial cell transforming 1 (Net1), transcript variant X3, mRNA
XM-040749308.1	2,97395891120377	5,9684520697032	38,9648055352316	4,79014923499869e-10	1,60267488998294e-07	XM_040749308.1	schlafen family member 12-like (LOC101822857), transcript variant X2, mRNA
XM-040741208.1	4,20575724680631	3,61460513824111	38,7449735549016	5,35588635397625e-10	1,77750638004181e-07	XM_040741208.1	transmembrane protein 176B (Tmem176b), transcript variant X1, mRNA
XM-005077087.4	3,87559620517961	5,63075916998765	38,580081478316	5,8210069750929e-10	1,91641520036799e-07	XM_005077087.4	galectin 9 (Lgals9), transcript variant X1, mRNA
XM-040748504.1	3,39957566387282	5,60212272465001	38,3457681473025	6,5568865950661e-10	2,14155201624409e-07	XM_040748504.1	T-cell-specific guanine nucleotide triphosphate-binding protein 2 (LOC101836886), transcript variant X3, mRNA
XM-040732452.1	3,70657960201239	5,35072629781922	38,1675658772153	7,17731206441238e-10	2,3090530320135e-07	XM_040732452.1	H-2 class I histocompatibility antigen, Q10 alpha chain-like (LOC121134329), transcript variant X2, mRNA
XM-040741211.1	4,17916946360467	3,60206243822652	38,1666038169399	7,18194999386991e-10	2,3090530320135e-07	XM_040741211.1	transmembrane protein 176B (Tmem176b), transcript variant X4, mRNA
XM-005072895.4	3,12589608586439	4,80477702661383	37,7721162762173	8,77097723758676e-10	2,79807772293339e-07	XM_005072895.4	matrix Gla protein (LOC101826966), mRNA
XM-040739136.1	5,91979148198051	3,71422211874406	37,7553046331655	8,84773131943469e-10	2,80085143837458e-07	XM_040739136.1	zona pellucida sperm-binding protein 3 receptor-like (LOC101827079), transcript variant X1, mRNA
XM-040737582.1	4,84859847888705	4,26256355643978	37,6231579884849	9,46132042156035e-10	2,97222686495018e-07	XM_040737582.1	DExD/H-box helicase 58 (Ddx58), transcript variant X2, mRNA
XM-040737580.1	4,94158936458	5,15754696273184	37,384196447971	1,06797632022282e-09	3,3295779928886e-07	XM_040737580.1	DExD/H-box helicase 58 (Ddx58), transcript variant X1, mRNA
XM-005067463.4	3,52650876261929	5,5558519431725	37,3502503392838	1,08654354997697e-09	3,36199448963925e-07	XM_005067463.4	SLP adaptor and CSK interacting membrane protein (LOC101836182), mRNA
XM-021227023.2	6,17928134301397	6,89367533050715	37,285455802612	1,12294235595203e-09	3,44869005779806e-07	XM_021227023.2	ring finger protein 213 (Rnf213), transcript variant X1, mRNA
XM-040728896.1	3,36540273771945	6,47076967104603	37,1664777012954	1,19282056962307e-09	3,63615888160728e-07	XM_040728896.1	versican (Vcan), transcript variant X1, mRNA
XM-005085567.4	3,6345359028881	5,13744187859273	37,150207865688	1,20271709257756e-09	3,6393688610915e-07	XM_005085567.4	matrix metallopeptidase 14 (Mmp14), mRNA
XR-002385965.2	5,87398817709753	3,68050859334076	37,0018426537786	1,2971341540326e-09	3,89642057232873e-07	XR_002385965.2	uncharacterized LOC110343660 (LOC110343660), ncRNA
XM-040753157.1	5,95278607533978	4,14124873310626	36,9055211333549	1,3622404559972e-09	4,06233923809078e-07	XM_040753157.1	nuclear autoantigen Sp-100-like (LOC101840310), transcript variant X6, mRNA
XM-040732711.1	3,34775979173898	5,8475606994624	36,8662233838255	1,38933082386302e-09	4,11331880535503e-07	XM_040732711.1	SAM and HD domain containing deoxynucleoside triphosphate triphosphohydrolase 1 (Samhd1), transcript variant X1, mRNA
XM-005066386.4	2,90573533299069	5,72984816316222	36,6203135723814	1,57420880292393e-09	4,6273867761949e-07	XM_005066386.4	neuritin 1 (Nrn1), mRNA
XM-040750847.1	4,74846307377967	3,97990442742023	36,5904801947795	1,59860068215873e-09	4,6657598491403e-07	XM_040750847.1	deltex E3 ubiquitin ligase 3L (Dtx3l), transcript variant X2, mRNA
XM-005071667.4	4,15104144796928	5,83231504779222	36,4256135067812	1,73799992059065e-09	5,03689512197654e-07	XM_005071667.4	deltex E3 ubiquitin ligase 3L (Dtx3l), transcript variant X1, mRNA
XR-005871165.1	4,12885855383935	3,65973710370063	36,3870401001948	1,77270225482005e-09	5,10153957290975e-07	XR_005871165.1	uncharacterized LOC121134130 (LOC121134130), ncRNA
NM-001281945.1	3,91258447123281	5,39096216022073	36,1130575203346	2,03713797439193e-09	5,82182910139938e-07	NM_001281945.1	eukaryotic translation initiation factor 2 alpha kinase 2 (Eif2ak2), transcript variant 1, mRNA
XM-013125836.3	3,0340400065912	5,55779809375708	36,0961489490511	2,0550616222782e-09	5,83254834080102e-07	XM_013125836.3	complement C4A (Rodgers blood group) (C4a), transcript variant X1, mRNA
XM-040732712.1	3,25779342592935	5,35458760940428	35,9857896078405	2,17364992828437e-09	6,12686407525252e-07	XM_040732712.1	SAM and HD domain containing deoxynucleoside triphosphate triphosphohydrolase 1 (Samhd1), transcript variant X2, mRNA
XM-013115924.3	3,96847323164824	4,2708990330958	35,9548759597681	2,20808131852251e-09	6,18157622456848e-07	XM_013115924.3	eukaryotic translation initiation factor 2 alpha kinase 2 (Eif2ak2), transcript variant X1, mRNA
XM-005086844.4	3,03430033071627	5,61075953636794	35,8800166609173	2,29341966764804e-09	6,37710132315675e-07	XM_005086844.4	complement C4A (Rodgers blood group) (C4a), transcript variant X2, mRNA
XM-021231147.2	3,6411382115403	4,80995020053521	35,362770263379	2,98390885496947e-09	8,24139604755427e-07	XM_021231147.2	galectin 9 (Lgals9), transcript variant X3, mRNA
XM-040753156.1	4,70409654725547	4,10663041536314	35,1380141782717	3,34551810832687e-09	9,17854044746505e-07	XM_040753156.1	nuclear autoantigen Sp-100-like (LOC101840310), transcript variant X5, mRNA
NM-001281687.1	2,87637940630634	6,40197425810638	35,0540837544033	3,49132754941001e-09	9,51513924773975e-07	NM_001281687.1	cathepsin V (Ctsv), mRNA
XR-005871896.1	3,75654251661454	3,6687023455651	35,0194274226457	3,55375878389494e-09	9,62156810747556e-07	XR_005871896.1	uncharacterized LOC121134728 (LOC121134728), ncRNA
XM-040742581.1	5,00855041165361	7,26355639229357	34,948806137907	3,6828957775739e-09	9,90602679310448e-07	XM_040742581.1	interferon alpha-inducible protein 27-like protein 2 (LOC121139264), transcript variant X4, mRNA
XM-040732032.1	4,74950626467006	4,53340908530958	34,8757784158083	3,82310421064775e-09	1,02163771156355e-06	XM_040732032.1	complement C2 (C2), transcript variant X2, mRNA
XM-040743253.1	2,95056001214688	4,7355142959395	34,7990059523325	3,97526597919467e-09	1,05544594091483e-06	XM_040743253.1	glutathione S-transferase omega-1-like (LOC101827709), mRNA
XM-040756859.1	4,15626927136875	4,01535541797452	34,5585058848516	4,49315873989287e-09	1,18530103604366e-06	XM_040756859.1	interferon-induced very large GTPase 1-like (LOC101842856), mRNA
XR-005872436.1	3,24829402375839	4,12003682483058	34,396608318463	4,87899514095861e-09	1,27888717857242e-06	XR_005872436.1	uncharacterized LOC121135226 (LOC121135226), ncRNA
XM-005087391.4	4,74558299406544	4,7767199428441	34,2941852510206	5,13998435857866e-09	1,3387707361303e-06	XM_005087391.4	DExH-box helicase 58 (Dhx58), mRNA
XM-040739137.1	5,74546207543287	3,6484424672924	34,2655630925168	5,21611745823917e-09	1,34161801099323e-06	XM_040739137.1	zona pellucida sperm-binding protein 3 receptor-like (LOC101827079), transcript variant X2, mRNA
XM-040739138.1	5,74546207543287	3,6484424672924	34,2655630925168	5,21611745823917e-09	1,34161801099323e-06	XM_040739138.1	zona pellucida sperm-binding protein 3 receptor-like (LOC101827079), transcript variant X3, mRNA
XM-040754312.1	4,65152199298071	4,05614284031837	34,1422387210252	5,55374928306854e-09	1,41958661022435e-06	XM_040754312.1	chromosome unknown C16orf92 homolog (CUNH16orf92), mRNA
XR-005878184.1	5,78743301496382	3,97461766160703	34,0272668374078	5,8891763686766e-09	1,49603256234659e-06	XR_005878184.1	uncharacterized LOC121141310 (LOC121141310), ncRNA
XM-040732031.1	4,74368849243894	5,17286004538699	33,6012370805979	7,31538363199554e-09	1,84693240863505e-06	XM_040732031.1	complement C2 (C2), transcript variant X1, mRNA
XM-040751603.1	2,86309870626269	7,53775854227573	33,5523588409269	7,49958085729561e-09	1,88189177451394e-06	XM_040751603.1	interferon induced protein 44 like (Ifi44l), transcript variant X1, mRNA
XM-005086859.4	2,95347544528855	8,81572431869865	33,504628437878	7,68424395284537e-09	1,91654358419058e-06	XM_005086859.4	proteasome 20S subunit beta 8 (Psmb8), mRNA
XM-005084333.4	2,8506855231159	7,76493970839786	33,4093456492239	8,06662038329366e-09	1,99026624531177e-06	XM_005084333.4	palmitoyl-protein thioesterase 1 (Ppt1), mRNA
XM-005079129.4	3,53790321852417	5,35597409213919	33,4044574103891	8,08674351124765e-09	1,99026624531177e-06	XM_005079129.4	metallothionein-1 (LOC101828737), mRNA
XM-040741209.1	3,95582819087861	3,50098338447733	33,3840911237849	8,17328008790827e-09	1,99026624531177e-06	XM_040741209.1	transmembrane protein 176B (Tmem176b), transcript variant X2, mRNA
XM-040741210.1	3,95582819087861	3,50098338447733	33,3840911237849	8,17328008790827e-09	1,99026624531177e-06	XM_040741210.1	transmembrane protein 176B (Tmem176b), transcript variant X3, mRNA
XM-040753150.1	2,89854189703936	5,47918065114607	33,3510064585881	8,31126644446548e-09	2,01196204699463e-06	XM_040753150.1	SP110 nuclear body protein (Sp110), transcript variant X2, mRNA
XM-040757321.1	2,89378439729156	5,41328646328952	33,3163236442252	8,4584823186252e-09	2,03562527987358e-06	XM_040757321.1	tripartite motif-containing protein 34A-like (LOC101823628), mRNA
XM-005080188.4	3,66619191346958	3,68452838738938	32,7584290479755	1,12435237954189e-08	2,69014380670276e-06	XM_005080188.4	potassium calcium-activated channel subfamily N member 3 (Kcnn3), transcript variant X1, mRNA
XM-040750854.1	2,79247843036869	6,45763254844701	32,6545638614009	1,18547815864907e-08	2,81999899785464e-06	XM_040750854.1	poly(ADP-ribose) polymerase family member 14 (Parp14), transcript variant X2, mRNA
NM-001310553.1	4,63049890649594	4,38273139193711	32,641363093438	1,19337207210149e-08	2,82246211972372e-06	NM_001310553.1	DExD/H-box helicase 58 (Ddx58), mRNA
XM-040751604.1	2,77472757150812	6,12820416534273	32,4522390492544	1,31437637788318e-08	3,09088749023008e-06	XM_040751604.1	interferon induced protein 44 like (Ifi44l), transcript variant X2, mRNA
XM-013116765.3	4,18391412290235	4,9962661455497	32,4356919430923	1,32552000038342e-08	3,09938207816924e-06	XM_013116765.3	interferon-inducible GTPase 1-like (LOC101833418), mRNA
XR-002382124.2	5,58398018880037	3,26077799839368	32,4208893230756	1,33572277187056e-08	3,10559317688074e-06	XR_002382124.2	uncharacterized LOC110340327 (LOC110340327), ncRNA
XM-040757223.1	3,57703896739532	4,22734670139266	32,3921176725781	1,355320080566e-08	3,13345434132205e-06	XM_040757223.1	tripartite motif-containing protein 30A (LOC106022651), transcript variant X2, mRNA
XM-013122273.3	2,96262402460426	6,6125922141924	32,2795407280272	1,43526534390726e-08	3,29974718982209e-06	XM_013122273.3	transmembrane protein 140 (Tmem140), mRNA
XM-040749307.1	2,69591136481053	5,65756340192394	32,2481537100984	1,45863290948011e-08	3,33484000687971e-06	XM_040749307.1	schlafen family member 12-like (LOC101822857), transcript variant X1, mRNA
XM-040737586.1	4,58499618725831	4,28513098943197	32,0571635689443	1,60797581107409e-08	3,65596842834985e-06	XM_040737586.1	DExD/H-box helicase 58 (Ddx58), transcript variant X3, mRNA
XM-040729647.1	3,5600690700419	5,33433756721602	31,8548812582665	1,78289489771969e-08	4,03139965526695e-06	XM_040729647.1	CMRF35-like molecule 9 (LOC121133371), mRNA
XM-040731267.1	3,0421403890648	5,06146854516757	31,8378206801294	1,79849218902526e-08	4,04444530354953e-06	XM_040731267.1	TRAF-type zinc finger domain containing 1 (Trafd1), transcript variant X2, mRNA
XM-005080651.4	3,04114720386339	5,19619393925821	31,4214984295773	2,22426659757041e-08	4,97474148314212e-06	XM_005080651.4	TRAF-type zinc finger domain containing 1 (Trafd1), transcript variant X1, mRNA
XM-040757218.1	3,51083797207289	4,22413925273666	30,9162797032074	2,87971374636e-08	6,38441457116768e-06	XM_040757218.1	tripartite motif-containing protein 30A (LOC106022651), transcript variant X1, mRNA
XM-005087722.4	4,612450253915	5,31688054023715	30,9120618124304	2,88557604606514e-08	6,38441457116768e-06	XM_005087722.4	transmembrane protein 86A (Tmem86a), mRNA
XM-005087120.4	2,78700677627651	8,1085797671174	30,6607717684712	3,28109894401696e-08	7,22069865471283e-06	XM_005087120.4	glycoprotein nmb (Gpnmb), mRNA
XM-005070131.4	2,67797940693923	7,33740094021832	30,6286316865239	3,33545949027064e-08	7,28816636750965e-06	XM_005070131.4	interferon induced protein 35 (Ifi35), transcript variant X1, mRNA
XM-040748708.1	3,5674235828771	4,60194855884983	30,6220075560724	3,34717625315123e-08	7,28816636750965e-06	XM_040748708.1	immunity-related GTPase family M protein 1 (LOC101837226), transcript variant X5, mRNA
XM-005073273.4	3,02531294202161	6,36898553380704	30,455265876115	3,64463712871507e-08	7,87348452236902e-06	XM_005073273.4	calcium homeostasis modulator family member 6 (Calhm6), mRNA
XM-021225729.2	3,08125163700543	5,02476854859792	30,4503442204119	3,65425496020334e-08	7,87348452236902e-06	XM_021225729.2	membrane-spanning 4-domains subfamily A member 4D (LOC101824907), mRNA
XM-040740637.1	2,75520528659555	5,88216229349795	30,417054817269	3,71655647424818e-08	7,96601294712163e-06	XM_040740637.1	ADP ribosylation factor like GTPase 11 (Arl11), mRNA
XM-005077980.4	5,57860501981133	3,96107527768622	30,3626512419216	3,82180033840383e-08	8,14914763348875e-06	XM_005077980.4	DAB adaptor protein 2 (Dab2), transcript variant X3, mRNA
XR-002383912.2	3,88643784783644	3,73669185689116	30,2666625139047	4,01417798799871e-08	8,51523024433562e-06	XR_002383912.2	uncharacterized LOC110341914 (LOC110341914), ncRNA
XM-005075250.4	3,82003617393141	3,44447558461411	30,2258673102015	4,09923288584103e-08	8,65106312569313e-06	XM_005075250.4	scavenger receptor class A member 3 (Scara3), mRNA
XM-040748043.1	3,02451099021335	5,19995181733823	30,1875797579472	4,17988734694638e-08	8,77627061167778e-06	XM_040748043.1	60S ribosomal protein L11-like (LOC121141201), mRNA
XM-021227972.2	5,48591580461603	3,34420510804528	30,012734827669	4,57130752450731e-08	9,54939180487559e-06	XM_021227972.2	CD80 molecule (Cd80), transcript variant X2, mRNA
XM-005077979.4	5,57707543046364	4,11022287308413	29,9773695355235	4,65439327302337e-08	9,67385082650156e-06	XM_005077979.4	DAB adaptor protein 2 (Dab2), transcript variant X1, mRNA
XM-040753149.1	2,83580900845269	6,83857255463416	29,9008511826269	4,83977019182132e-08	1,000859611578e-05	XM_040753149.1	SP110 nuclear body protein (Sp110), transcript variant X1, mRNA
XM-005078248.4	2,84768360769509	9,57933199729987	29,7749732760856	5,16180691869464e-08	1,0621192006252e-05	XM_005078248.4	myeloid cell nuclear differentiation antigen (Mnda), mRNA
XM-005067233.4	2,75703011850012	4,20623066915422	29,5177063315798	5,88920429797938e-08	1,2057633058445e-05	XM_005067233.4	glycerol-3-phosphate dehydrogenase 1 (Gpd1), mRNA
XM-013110695.3	2,73391108895198	6,94087491075176	29,463524605456	6,05398847835148e-08	1,23336528638415e-05	XM_013110695.3	macrophage scavenger receptor 1 (Msr1), transcript variant X2, mRNA
XR-005872697.1	3,78358371999611	3,44311475715284	29,4289929573269	6,16305473054236e-08	1,24939995727098e-05	XR_005872697.1	uncharacterized LOC121135592 (LOC121135592), ncRNA
XR-005873716.1	4,3729861410867	3,83605263338053	29,287578807732	6,62567981986255e-08	1,33660098836668e-05	XR_005873716.1	uncharacterized LOC121136665 (LOC121136665), ncRNA
XM-040728789.1	3,0719447757604	4,34119357127418	29,1617007332007	7,06667118452683e-08	1,4186083866187e-05	XM_040728789.1	poly(ADP-ribose) polymerase family member 12 (Parp12), transcript variant X2, mRNA
XM-040757577.1	5,42861188032447	3,34870496074665	28,9128967064313	8,02800873531216e-08	1,60377011400146e-05	XM_040757577.1	DAB adaptor protein 2 (Dab2), transcript variant X4, mRNA
XM-013110806.3	4,25355246432961	3,32890882139333	28,7180057450718	8,87084598681688e-08	1,76358417823901e-05	XM_013110806.3	solute carrier family 7 member 2 (Slc7a2), transcript variant X3, mRNA
XM-040729751.1	5,31886314444097	3,15166703757103	28,6938454741646	8,98177459808614e-08	1,77705274055307e-05	XM_040729751.1	nectin-1 (LOC101826699), mRNA
XM-005072537.4	4,25177047612754	3,34667390646545	28,5656645390256	9,59123134831785e-08	1,88855475443696e-05	XM_005072537.4	syndecan binding protein 2 (Sdcbp2), mRNA
NM-001281329.1	5,33398083602086	3,16935187736727	28,5111720198216	9,86321306738903e-08	1,93286098743934e-05	NM_001281329.1	cytochrome P450 2E1-like (LOC101843716), mRNA
XM-040732399.1	2,89043558599085	6,56887888815943	28,4539638621835	1,01547870711107e-07	1,98056849449014e-05	XM_040732399.1	transporter 1, ATP binding cassette subfamily B member (Tap1), transcript variant X1, mRNA
XM-040758288.1	-5,31609558756403	3,6620228286538	28,2670837375815	1,11774268639865e-07	2,16973890440394e-05	XM_040758288.1	UL16-binding protein 1-like (LOC121144488), mRNA
XM-021232990.2	4,2986678264251	3,75797953576691	28,0860318130086	1,22646236538772e-07	2,36960590247891e-05	XM_021232990.2	TLR adaptor interacting with endolysosomal SLC15A4 (Tasl), transcript variant X2, mRNA
XM-040742499.1	2,83728576288852	5,88491940261026	28,0104187172776	1,27490965250274e-07	2,4516989219367e-05	XM_040742499.1	tryptophanyl-tRNA synthetase 1 (Wars1), transcript variant X2, mRNA
XM-040750266.1	5,37015284930551	3,31098032696654	27,9955369292873	1,28480930571964e-07	2,45924452829212e-05	XM_040750266.1	CD80 molecule (Cd80), transcript variant X4, mRNA
XM-040742498.1	2,83726046052871	5,9176303918631	27,9183190685235	1,33653342824503e-07	2,52455555327999e-05	XM_040742498.1	tryptophanyl-tRNA synthetase 1 (Wars1), transcript variant X1, mRNA
XM-005066643.4	4,20937472615399	3,31309913236153	27,9174313883503	1,33733412051379e-07	2,52455555327999e-05	XM_005066643.4	solute carrier family 7 member 2 (Slc7a2), transcript variant X2, mRNA
XM-013110805.3	4,20937472615399	3,31309913236153	27,9174313883503	1,33733412051379e-07	2,52455555327999e-05	XM_013110805.3	solute carrier family 7 member 2 (Slc7a2), transcript variant X1, mRNA
XM-040742735.1	4,19927848029747	3,32633121441755	27,5739360029855	1,59506229409503e-07	2,99733326889921e-05	XM_040742735.1	FLVCR heme transporter 2 (Flvcr2), transcript variant X2, mRNA
XM-040757178.1	2,65973368778748	5,15072285459853	27,5565438338279	1,60931998423967e-07	3,01037933233705e-05	XM_040757178.1	tripartite motif-containing protein 30A-like (LOC101823352), transcript variant X2, mRNA
XM-040749309.1	2,46857647863318	5,81845875661839	27,3459691315259	1,79286587685589e-07	3,3385434131335e-05	XM_040749309.1	schlafen family member 12-like (LOC101822857), transcript variant X3, mRNA
NM-001281585.1	3,42785595266223	4,91407982319383	27,259212016265	1,87453879061117e-07	3,4749051734244e-05	NM_001281585.1	acyl-CoA desaturase 1-like (LOC101834849), mRNA
XM-005064418.4	3,03352806266089	7,8525720074315	27,1721965490112	1,96020300940961e-07	3,60366218608635e-05	XM_005064418.4	nuclear protein 1, transcriptional regulator (Nupr1), transcript variant X1, mRNA
XM-005066788.4	2,62461065264502	9,16412774083398	27,1708983933867	1,96151029009633e-07	3,60366218608635e-05	XM_005066788.4	fatty acid binding protein 5 (Fabp5), transcript variant X2, mRNA
NM-001281946.1	3,63044576761141	5,01770190056724	27,1370918254062	1,99586405802846e-07	3,65047971466867e-05	NM_001281946.1	eukaryotic translation initiation factor 2 alpha kinase 2 (Eif2ak2), transcript variant 2, mRNA
XM-040732401.1	2,519334966247	6,96184398245563	27,1164330840998	2,01734485330335e-07	3,67344215699083e-05	XM_040732401.1	proteasome 20S subunit beta 9 (Psmb9), transcript variant X2, mRNA
XM-040741203.1	2,43045182880702	7,75119791447382	27,034462591258	2,10409337488414e-07	3,81452663685493e-05	XM_040741203.1	sterile alpha motif domain-containing protein 9-like (LOC121138515), mRNA
XM-000000014.1	4,28791878526146	3,98292482041621	26,898722062606	2,2559604171208e-07	4,07190960727071e-05	XM_000000014.1	IgG2asec description:immunoglobulin gamma 2a secreted
XM-040739120.1	4,16192052381684	3,32172043771919	26,8639883485122	2,29673316935793e-07	4,12740000517847e-05	XM_040739120.1	epoxide hydrolase 1 (LOC121137159), mRNA
XM-040739328.1	5,32411269686084	3,57656483585275	26,8528273643797	2,31000297081692e-07	4,13319792426212e-05	XM_040739328.1	pyrin and HIN domain-containing protein 1-like (LOC101842449), transcript variant X2, mRNA
XM-005067820.4	5,33329693132508	3,62747060876478	26,8278894524995	2,3396359427737e-07	4,16809688108078e-05	XM_005067820.4	XIAP associated factor 1 (Xaf1), transcript variant X2, mRNA
XR-005876272.1	5,1966534646262	3,10157719923385	26,7812273516874	2,3966962754985e-07	4,25134663041335e-05	XR_005876272.1	uncharacterized LOC121139335 (LOC121139335), ncRNA
XM-021231898.2	4,26169794305006	3,98118521682624	26,6904421375084	2,51089115436058e-07	4,43479414915883e-05	XM_021231898.2	pyrin and HIN domain-containing protein 1-like (LOC101842449), transcript variant X1, mRNA
XM-005073608.4	4,26333052205506	4,0102388068364	26,6702410558825	2,53699445961089e-07	4,46174927334901e-05	XM_005073608.4	CDC42 effector protein 3 (Cdc42ep3), transcript variant X1, mRNA
XM-040757576.1	5,41605965452874	5,11944872734986	26,6321937375705	2,58715957408244e-07	4,53061182775382e-05	XM_040757576.1	DAB adaptor protein 2 (Dab2), transcript variant X2, mRNA
XM-040728788.1	3,05488952622576	5,28185286572188	26,4296952734848	2,87075363974466e-07	5,00593748035645e-05	XM_040728788.1	poly(ADP-ribose) polymerase family member 12 (Parp12), transcript variant X1, mRNA
XM-021227196.2	2,40036172051882	6,64007212398841	26,3812884640879	2,94336133268787e-07	5,11089235966682e-05	XM_021227196.2	interferon induced protein 35 (Ifi35), transcript variant X2, mRNA
XM-013122977.3	2,2949463894727	6,29298402282085	26,1512781756187	3,31292606669923e-07	5,72843892533081e-05	XM_013122977.3	elastase, neutrophil expressed (Elane), mRNA
XM-040753638.1	4,25286736480797	4,41045292232515	25,8745861188798	3,8194602301779e-07	6,57666304822223e-05	XM_040753638.1	vitamin K epoxide reductase complex subunit 1 (Vkorc1), transcript variant X1, mRNA
XM-005068531.4	3,09170107773466	12,4599167129613	25,7580562554962	4,05540179255481e-07	6,95383124870867e-05	XM_005068531.4	beta-2-microglobulin (B2m), mRNA
XM-021227674.2	3,23163375684857	5,50732047558894	25,7407125127406	4,09191216965574e-07	6,98732205468227e-05	XM_021227674.2	epithelial stromal interaction 1 (Epsti1), transcript variant X2, mRNA
XR-005877631.1	4,13375160208418	3,56419778787161	25,7121063174698	4,15300810585296e-07	7,06234473471764e-05	XR_005877631.1	uncharacterized LOC110342065 (LOC110342065), transcript variant X1, ncRNA
XM-013121951.3	4,06615901886473	3,24345185491079	25,6024028554992	4,39436303456268e-07	7,26269967716297e-05	XM_013121951.3	regucalcin (LOC106022119), transcript variant X7, mRNA
XM-013121952.3	4,06615901886473	3,24345185491079	25,6024028554992	4,39436303456268e-07	7,26269967716297e-05	XM_013121952.3	regucalcin (LOC106022119), transcript variant X8, mRNA
XM-021234029.2	4,06615901886473	3,24345185491079	25,6024028554992	4,39436303456268e-07	7,26269967716297e-05	XM_021234029.2	regucalcin (LOC106022119), transcript variant X3, mRNA
XM-040730777.1	4,06615901886473	3,24345185491079	25,6024028554992	4,39436303456268e-07	7,26269967716297e-05	XM_040730777.1	regucalcin (LOC106022119), transcript variant X1, mRNA
XM-040730778.1	4,06615901886473	3,24345185491079	25,6024028554992	4,39436303456268e-07	7,26269967716297e-05	XM_040730778.1	regucalcin (LOC106022119), transcript variant X2, mRNA
XM-040730780.1	4,06615901886473	3,24345185491079	25,6024028554992	4,39436303456268e-07	7,26269967716297e-05	XM_040730780.1	regucalcin (LOC106022119), transcript variant X6, mRNA
XM-040730781.1	4,06615901886473	3,24345185491079	25,6024028554992	4,39436303456268e-07	7,26269967716297e-05	XM_040730781.1	regucalcin (LOC106022119), transcript variant X9, mRNA
XM-040741212.1	3,86416033538758	5,76614435864135	25,5777151215246	4,45018564335991e-07	7,32553959124761e-05	XM_040741212.1	transmembrane protein 176B (Tmem176b), transcript variant X5, mRNA
XM-021232989.2	4,31354081660051	5,61348467424945	25,345104984243	5,01602820418835e-07	8,22408799549654e-05	XM_021232989.2	TLR adaptor interacting with endolysosomal SLC15A4 (Tasl), transcript variant X1, mRNA
XM-040740126.1	5,3214205805884	5,00270115203917	25,2320681099786	5,31695792179627e-07	8,68288767284453e-05	XM_040740126.1	cyclic GMP-AMP synthase (LOC106021433), mRNA
XM-040732455.1	2,65792361786092	10,1105666878678	25,1552915617509	5,53118029168233e-07	8,99702223492501e-05	XM_040732455.1	H-2 class I histocompatibility antigen, L-D alpha chain (LOC101823249), transcript variant X1, mRNA
XM-013122156.3	5,31033045181666	4,82322246051426	25,1047059599645	5,67734390136581e-07	9,19841470759477e-05	XM_013122156.3	serpin family G member 1 (Serping1), mRNA
XM-040757803.1	3,42420601080328	4,23546205507991	25,0360786532201	5,88214348394626e-07	9,49285689391531e-05	XM_040757803.1	epithelial stromal interaction 1 (Epsti1), transcript variant X3, mRNA
XM-021225684.2	5,20066951643576	3,50916022659855	24,9666491342623	6,09637509872286e-07	9,80016111084929e-05	XM_021225684.2	XIAP associated factor 1 (Xaf1), transcript variant X1, mRNA
XM-040748392.1	-2,31408731468503	6,05575449035327	24,9403128382652	6,17952788049551e-07	9,89517941112963e-05	XM_040748392.1	hemoglobin subunit alpha-like (LOC121141272), transcript variant X1, mRNA
XM-040746464.1	2,72394074202329	4,00510621402697	24,9040755155229	6,29600543096583e-07	0,00010042616724827	XM_040746464.1	abhydrolase domain containing 12, lysophospholipase (Abhd12), transcript variant X2, mRNA
XM-021230612.2	3,61786142074385	3,7219825327099	24,8878027067347	6,34917148065822e-07	0,000100883186850783	XM_021230612.2	HECT and RLD domain containing E3 ubiquitin protein ligase family member 6 (Herc6), transcript variant X3, mRNA
NM-001281613.1	5,17997235156897	3,26863935327256	24,8584124713053	6,44606972981822e-07	0,000102028887535081	NM_001281613.1	mutL homolog 1 (Mlh1), mRNA
XM-021227971.2	4,06390476407512	3,41398842515731	24,8102059475379	6,60822723458204e-07	0,000104194779840902	XM_021227971.2	CD80 molecule (Cd80), transcript variant X3, mRNA
XM-005086860.4	2,52222846136339	8,03169437149738	24,6782977457839	7,07244929499375e-07	0,000111088742685831	XM_005086860.4	proteasome 20S subunit beta 9 (Psmb9), transcript variant X1, mRNA
XM-005086366.4	4,17022258341836	4,28839849643202	24,6136764000826	7,31220486081941e-07	0,000114417934082624	XM_005086366.4	FLVCR heme transporter 2 (Flvcr2), transcript variant X1, mRNA
XR-005875454.1	2,78706958878649	4,86162956431058	24,3879618709853	8,21527163866353e-07	0,000128061770358303	XR_005875454.1	H-2 class I histocompatibility antigen, alpha chain-like (LOC106022691), transcript variant X4, misc_RNA
NM-001281622.1	3,74159100808912	5,11695234686454	24,2363134249145	8,88303466738261e-07	0,000137948500251621	NM_001281622.1	signal transducer and activator of transcription 2 (Stat2), mRNA
XM-005078387.3	2,9141226204945	3,63125575103312	24,2203390644091	8,95722898993616e-07	0,000138577761136407	XM_005078387.3	C-X-C motif chemokine ligand 14 (Cxcl14), mRNA
XM-040748706.1	2,88524793953273	4,62597478248008	24,0685025595781	9,68719605341109e-07	0,000148919974019913	XM_040748706.1	immunity-related GTPase family M protein 1 (LOC101837226), transcript variant X2, mRNA
XR-002385079.2	3,97955250009378	3,2235467675549	24,0664081726551	9,69809079224761e-07	0,000148919974019913	XR_002385079.2	uncharacterized LOC110342906 (LOC110342906), transcript variant X1, ncRNA
XR-005880695.1	3,22130930854255	3,44096396432209	24,026498656213	9,89990069051813e-07	0,000151251881898979	XR_005880695.1	uncharacterized LOC110343737 (LOC110343737), ncRNA
XR-002384057.2	4,03365439105958	3,53728973217443	24,0218932430412	9,92345834148768e-07	0,000151251881898979	XR_002384057.2	uncharacterized LOC110342065 (LOC110342065), transcript variant X2, ncRNA
XR-005875725.1	5,20144718768877	4,47560039689901	23,7784815420918	1,12520242967182e-06	0,000170868839809168	XR_005875725.1	uncharacterized LOC121138852 (LOC121138852), ncRNA
XM-013117189.3	3,50334804500532	3,34176356172458	23,7289488141383	1,15435036322909e-06	0,000174650663595467	XM_013117189.3	integrator complex subunit 10 (Ints10), transcript variant X8, mRNA
XM-005085152.4	3,20478400591213	3,43354938981269	23,6119760104708	1,22620148152816e-06	0,000184173067504208	XM_005085152.4	glyoxalase domain containing 5 (Glod5), mRNA
XM-040750853.1	2,49480318258456	6,92478350957598	23,6117353709111	1,2262391683754e-06	0,000184173067504208	XM_040750853.1	poly(ADP-ribose) polymerase family member 14 (Parp14), transcript variant X1, mRNA
XM-021234031.2	3,91360527204672	3,19209505623624	23,3984329562182	1,36925592510038e-06	0,000204163003933536	XM_021234031.2	regucalcin (LOC106022119), transcript variant X4, mRNA
XM-040730779.1	3,91360527204672	3,19209505623624	23,3984329562182	1,36925592510038e-06	0,000204163003933536	XM_040730779.1	regucalcin (LOC106022119), transcript variant X5, mRNA
XM-040734678.1	3,91220272629066	3,19129515154755	23,3811227813111	1,38155654158522e-06	0,000205253416447135	XM_040734678.1	AXL receptor tyrosine kinase (Axl), transcript variant X7, mRNA
XM-005084866.4	2,31883976086919	5,95958957962858	23,3207570134061	1,425138373075e-06	0,000210966616788329	XM_005084866.4	BCL2 antagonist/killer 1 (Bak1), mRNA
XM-040741492.1	3,20954866920472	3,64999360377849	23,0474610787775	1,64147016505837e-06	0,000242119791048915	XM_040741492.1	short chain dehydrogenase/reductase family 16C member 5 (LOC101823255), mRNA
XM-021223355.2	2,47980403831134	4,29300973738621	22,9953623382935	1,68628413395391e-06	0,000247841610587876	XM_021223355.2	formyl peptide receptor 2 (Fpr2), transcript variant X1, mRNA
XM-040742364.1	2,71509895808532	4,51862863898264	22,8995122028057	1,77184278568756e-06	0,000258591518950391	XM_040742364.1	AHNAK nucleoprotein 2 (Ahnak2), mRNA
XM-021227675.2	2,98955873922394	4,49111581134382	22,89951937656	1,77199252409327e-06	0,000258591518950391	XM_021227675.2	epithelial stromal interaction 1 (Epsti1), transcript variant X4, mRNA
XM-005072544.4	2,8339926946462	5,85247116042374	22,8529000619347	1,81507239480388e-06	0,000263942311884678	XM_005072544.4	abhydrolase domain containing 12, lysophospholipase (Abhd12), transcript variant X1, mRNA
XM-005069403.4	2,39906740340207	5,24609780768892	22,7565320224374	1,90783329966182e-06	0,000276454449933039	XM_005069403.4	sterol-C5-desaturase (Sc5d), mRNA
XM-040741213.1	3,85845924694528	3,17420480080039	22,6233779174735	2,04413903619985e-06	0,000295166504409587	XM_040741213.1	transmembrane protein 176A (Tmem176a), transcript variant X1, mRNA
XM-040732472.1	2,24345247439862	6,01263593846835	22,4943285162772	2,18502867119305e-06	0,000312429941183624	XM_040732472.1	H-2 class I histocompatibility antigen, D-37 alpha chain (LOC101832695), transcript variant X1, mRNA
XM-005069520.4	2,61703851046146	3,74518144284623	22,4932185361257	2,1864705625564e-06	0,000312429941183624	XM_005069520.4	ALG9 alpha-1,2-mannosyltransferase (Alg9), transcript variant X1, mRNA
XM-013113013.3	2,61703851046146	3,74518144284623	22,4932185361257	2,1864705625564e-06	0,000312429941183624	XM_013113013.3	ALG9 alpha-1,2-mannosyltransferase (Alg9), transcript variant X3, mRNA
XM-040755551.1	2,5446120386168	3,79285564473395	22,3989107927861	2,2957953041272e-06	0,00032691648495068	XM_040755551.1	neuroepithelial cell transforming 1 (Net1), transcript variant X2, mRNA
XM-040732457.1	2,38934086438135	9,46567903684115	22,3720395839609	2,32795063613319e-06	0,000330352250099273	XM_040732457.1	H-2 class I histocompatibility antigen, L-D alpha chain (LOC101823249), transcript variant X3, mRNA
XM-040757175.1	2,32706662994793	5,18519942257965	22,3277019173173	2,38199849496983e-06	0,000335757387450729	XM_040757175.1	tripartite motif-containing protein 30A-like (LOC101823352), transcript variant X1, mRNA
XM-005065696.4	3,15164586623503	3,5450766439556	22,3274108201496	2,38235747419661e-06	0,000335757387450729	XM_005065696.4	RNA polymerase III subunit G (Polr3g), mRNA
XM-005063709.4	2,8530484010688	4,41802664328898	22,2687446696049	2,45582377136955e-06	0,000344048301678129	XM_005063709.4	CD274 molecule (Cd274), transcript variant X1, mRNA
XM-040732473.1	2,26423144387261	6,34854462830393	22,2669822518361	2,45790588033363e-06	0,000344048301678129	XM_040732473.1	H-2 class I histocompatibility antigen, D-37 alpha chain (LOC101832695), transcript variant X2, mRNA
XM-040754108.1	-2,89659279106748	4,26121309176087	22,2240489677078	2,51322474619137e-06	0,000350599111796655	XM_040754108.1	60S ribosomal protein L39-like (LOC121142935), mRNA
XM-040740137.1	-2,17725089119918	5,39668866505498	22,2046689575925	2,53859486573327e-06	0,000352941873342977	XM_040740137.1	transmembrane protein 158 (Tmem158), mRNA
XM-040732202.1	3,10387574872681	8,70687131581241	22,1912646956223	2,55618183544657e-06	0,000354190407657012	XM_040732202.1	H-2 class II histocompatibility antigen, E-D beta chain-like (LOC110339725), mRNA
XM-005081263.4	3,90522159361223	3,31558775045288	22,134918185532	2,63201186177795e-06	0,000363473772307879	XM_005081263.4	transmembrane protein 236 (Tmem236), mRNA
XM-005075198.4	3,47896141128114	3,8063865095048	22,0479789021121	2,75318181949414e-06	0,00037893542280148	XM_005075198.4	integrator complex subunit 10 (Ints10), transcript variant X9, mRNA
XM-040732592.1	2,28494612750493	8,64318946327735	21,8827673435232	2,999276039435e-06	0,000411430689502895	XM_040732592.1	H-2 class I histocompatibility antigen, Q10 alpha chain (LOC101831377), transcript variant X3, mRNA
XM-040738279.1	3,86974886689992	3,25079591958671	21,8657673900856	3,02586552495921e-06	0,000413699149331051	XM_040738279.1	peptidase M20 domain containing 1 (Pm20d1), mRNA
XM-040732591.1	2,39754709072818	9,47942629053829	21,7549400158074	3,20447345313762e-06	0,00043666786760587	XM_040732591.1	H-2 class I histocompatibility antigen, Q10 alpha chain (LOC101831377), transcript variant X2, mRNA
XM-005066635.4	4,08813696163849	6,27395105265886	21,7396000205222	3,23005144088003e-06	0,000438700682991868	XM_005066635.4	macrophage scavenger receptor 1 (Msr1), transcript variant X1, mRNA
XM-040754151.1	3,10471711028805	3,47145796728979	21,7157614375254	3,2704680154793e-06	0,000441994660962417	XM_040754151.1	phospholipase A2 group VI (Pla2g6), mRNA
XM-040749327.1	2,90022529705568	4,12494376739181	21,7125418909953	3,27578479317515e-06	0,000441994660962417	XM_040749327.1	schlafen family member 12-like (LOC121141439), transcript variant X3, mRNA
XM-005065261.4	5,08724712698635	6,32937898050039	21,6488616405158	3,38571572414685e-06	0,000454014304153169	XM_005065261.4	heparin binding EGF like growth factor (Hbegf), mRNA
XM-005074970.4	2,80346737048439	5,44278793493317	21,6481012061251	3,38693148433948e-06	0,000454014304153169	XM_005074970.4	three prime repair exonuclease 1 (Trex1), mRNA
XR-005871808.1	3,84943759817769	3,24028247720763	21,6311813134086	3,41703920578437e-06	0,000456563033881961	XR_005871808.1	uncharacterized LOC121134690 (LOC121134690), ncRNA
XM-013114015.3	2,98494479560778	5,42276677585435	21,4886367029654	3,6789451179831e-06	0,000489966435082066	XM_013114015.3	epithelial stromal interaction 1 (Epsti1), transcript variant X1, mRNA
XR-005877439.1	3,38354341318461	3,35762737732141	21,4755273080954	3,7042964459793e-06	0,00049143515492687	XR_005877439.1	ankyrin repeat and EF-hand domain containing 1 (Ankef1), transcript variant X3, misc_RNA
XM-013118223.3	4,90103264596889	3,04897239730455	21,4705735836245	3,71385641829895e-06	0,00049143515492687	XM_013118223.3	proline rich 15 (Prr15), transcript variant X1, mRNA
NM-001281882.1	4,96685987113212	3,33652699368749	21,4343302724838	3,78408824010312e-06	0,000499123664567191	NM_001281882.1	metallothionein 2A (Mt2a), mRNA
XM-040756057.1	2,81876585035246	3,90596432901837	21,2239341731804	4,22026117482259e-06	0,000554876703282664	XM_040756057.1	pterin-4 alpha-carbinolamine dehydratase 2 (Pcbd2), transcript variant X7, mRNA
XM-021225188.2	2,84970025616805	4,95180879680741	21,2117952690673	4,24692451579006e-06	0,000556604091077416	XM_021225188.2	CD274 molecule (Cd274), transcript variant X2, mRNA
XM-040740481.1	2,75685739014636	3,6453493734431	21,1681076555766	4,34454908654505e-06	0,000567591201773297	XM_040740481.1	solute carrier family 7 member 7 (Slc7a7), transcript variant X2, mRNA
XM-040732713.1	2,6734557773683	4,2466307795981	21,0786167663474	4,55106606062569e-06	0,000592689941749775	XM_040732713.1	SAM and HD domain containing deoxynucleoside triphosphate triphosphohydrolase 1 (Samhd1), transcript variant X3, mRNA
XM-005064440.4	2,15542361292123	4,96497106112736	21,0695592055935	4,57224233643805e-06	0,000593569365525031	XM_005064440.4	sphingolipid transporter 1 (putative) (Spns1), mRNA
XM-040734672.1	3,36511124649378	3,48316109034694	21,0162597604219	4,70072754320996e-06	0,000606423324720123	XM_040734672.1	AXL receptor tyrosine kinase (Axl), transcript variant X1, mRNA
XM-040734674.1	3,36511124649378	3,48316109034694	21,0162597604219	4,70072754320996e-06	0,000606423324720123	XM_040734674.1	AXL receptor tyrosine kinase (Axl), transcript variant X3, mRNA
XM-040734673.1	3,32951674754199	3,26185638610959	20,9971183666151	4,74794118283553e-06	0,000608697892514737	XM_040734673.1	AXL receptor tyrosine kinase (Axl), transcript variant X2, mRNA
XM-040734675.1	3,32951674754199	3,26185638610959	20,9971183666151	4,74794118283553e-06	0,000608697892514737	XM_040734675.1	AXL receptor tyrosine kinase (Axl), transcript variant X4, mRNA
XM-040741139.1	2,60261097066039	4,85565429800205	20,905257030844	4,97959277953724e-06	0,000636413607628248	XM_040741139.1	H-2 class I histocompatibility antigen, alpha chain-like (LOC106022691), transcript variant X3, mRNA
XM-005077215.4	3,33132413438748	3,28620526032165	20,8675678477511	5,07815961001516e-06	0,000645004637132574	XM_005077215.4	glypican 1 (Gpc1), transcript variant X1, mRNA
XM-040753008.1	3,33132413438748	3,28620526032165	20,8675678477511	5,07815961001516e-06	0,000645004637132574	XM_040753008.1	glypican 1 (Gpc1), transcript variant X2, mRNA
XR-002383348.2	2,66023545058867	4,29663578571013	20,6766152536349	5,60736724942913e-06	0,000710030721279253	XR_002383348.2	uncharacterized LOC110341412 (LOC110341412), ncRNA
XM-040751755.1	2,57437238370722	11,6637718085045	20,6498888628932	5,68575605203453e-06	0,000717748217206678	XM_040751755.1	interferon-induced transmembrane protein 2-like (LOC106021809), mRNA
XM-005087323.4	2,88949607595172	3,7148847744943	20,566607312651	5,93700760082678e-06	0,000747173314363378	XM_005087323.4	peroxiredoxin 2 (Prdx2), mRNA
XM-013119997.3	4,89583160115066	3,30213992289265	20,5491847819317	5,99123301853027e-06	0,000751698818327976	XM_013119997.3	agrin (Agrn), mRNA
XM-040753825.1	3,31929530599605	3,29965031190983	20,5375042973581	6,0277037890718e-06	0,00075397596970113	XM_040753825.1	LIM domain and actin binding 1 (Lima1), transcript variant X2, mRNA
XM-005085451.4	2,30071765306987	4,50076830528052	20,3904120363769	6,50642050815395e-06	0,000811390070218362	XM_005085451.4	thioesterase superfamily member 6 (Them6), transcript variant X1, mRNA
XR-005871926.1	4,89815882577823	3,53943886510937	20,3552824943092	6,62652321375243e-06	0,000823871026633093	XR_005871926.1	uncharacterized LOC121134735 (LOC121134735), ncRNA
XR-005881640.1	-4,79557892150075	3,30859461988868	20,1896575092236	7,22228390796728e-06	0,000895169080160622	XR_005881640.1	uncharacterized LOC121144313 (LOC121144313), ncRNA
XM-005065469.4	4,88557516631501	3,7071600926714	20,1839748792811	7,24348902129826e-06	0,000895169080160622	XM_005065469.4	carboxymethylenebutenolidase homolog (Cmbl), mRNA
XM-040750736.1	4,81666934198212	3,03995053802752	20,1396279441672	7,41287372969072e-06	0,000911801540129605	XM_040750736.1	resistin-like gamma (LOC101822668), transcript variant X4, mRNA
XM-040732590.1	2,08697395880431	7,62678094705534	20,1370728876568	7,42238757668743e-06	0,000911801540129605	XM_040732590.1	H-2 class I histocompatibility antigen, Q10 alpha chain (LOC101831377), transcript variant X1, mRNA
XM-013119330.3	3,11341861661635	6,52200091533689	20,0997290156629	7,56766126176675e-06	0,000926880844956806	XM_013119330.3	fructose-bisphosphatase 1 (Fbp1), mRNA
XM-021236237.2	2,17277005684935	8,65050708474407	20,0060789206399	7,94530624573278e-06	0,000970246848458876	XM_021236237.2	proteasome activator subunit 1 (Psme1), mRNA
XM-005069770.4	3,00810770646296	3,34614429375937	19,986862114717	8,02567985880199e-06	0,000974279655543594	XM_005069770.4	patched domain containing 3 (Ptchd3), transcript variant X1, mRNA
XM-040750235.1	3,00810770646296	3,34614429375937	19,986862114717	8,02567985880199e-06	0,000974279655543594	XM_040750235.1	patched domain containing 3 (Ptchd3), transcript variant X2, mRNA
XM-040749325.1	2,75285750210795	3,89026475099324	19,9772548523349	8,06577064107633e-06	0,000976266644682983	XM_040749325.1	schlafen family member 12-like (LOC121141439), transcript variant X1, mRNA
XM-005065858.4	3,74741837682779	3,23255919401973	19,9467064715014	8,19510800235561e-06	0,000989012550208036	XM_005065858.4	androgen induced 1 (Aig1), transcript variant X1, mRNA
XM-005074132.4	4,89035570061869	4,03274466466766	19,9263313704894	8,28200968760195e-06	0,000996577616005506	XM_005074132.4	interleukin 18 binding protein (LOC101824440), transcript variant X1, mRNA
XM-040755550.1	2,51829358076839	4,23337636220833	19,8609367735653	8,56854908838311e-06	0,00102805102225723	XM_040755550.1	neuroepithelial cell transforming 1 (Net1), transcript variant X1, mRNA
XM-005074597.4	2,82489179400774	4,48143822972567	19,8018321962076	8,83646858375468e-06	0,001057113929149	XM_005074597.4	helicase with zinc finger 2 (Helz2), transcript variant X1, mRNA
XM-040729577.1	3,85041483616535	4,17374184382954	19,7767977619788	8,95222537411945e-06	0,00106785777049605	XM_040729577.1	microtubule interacting and trafficking domain containing 1 (Mitd1), transcript variant X1, mRNA
XM-005082518.4	3,67878087841217	3,15807056902127	19,7179575453208	9,23126503694542e-06	0,00109796026030467	XM_005082518.4	transmembrane 4 L six family member 20 (Tm4sf20), mRNA
XM-005073579.4	2,00569167394645	6,7087171581642	19,6424601435463	9,60103099716116e-06	0,00113864907385064	XM_005073579.4	xanthine dehydrogenase (Xdh), mRNA
XR-005881649.1	1,99379898109502	6,79977500205985	19,6347508758591	9,63964541549011e-06	0,00113994347064271	XR_005881649.1	uncharacterized LOC121144320 (LOC121144320), transcript variant X2, ncRNA
XM-040749755.1	-3,76246831299405	3,44469981020115	19,6266254801313	9,6804422685821e-06	0,00114148779564172	XM_040749755.1	Rho family GTPase 2 (Rnd2), mRNA
XM-005071206.4	-3,75672293240898	3,54125066470496	19,6206430804518	9,7102883155248e-06	0,00114173570013941	XM_005071206.4	eukaryotic translation initiation factor 4E family member 3 (Eif4e3), mRNA
XM-040748705.1	2,56152181169792	4,56716292952028	19,5955781147087	9,83827893125568e-06	0,0011534891534415	XM_040748705.1	immunity-related GTPase family M protein 1 (LOC101837226), transcript variant X1, mRNA
XM-000000019.1	-2,49711820722218	5,22093332803063	19,5701387832616	9,96896474976287e-06	0,00116549092712213	XM_000000019.1	CD3a molecule (Cd3a), mRNA
XM-040750265.1	2,82374791031737	3,66822831097207	19,520148174505	1,02324186951111e-05	0,00119224877206554	XM_040750265.1	CD80 molecule (Cd80), transcript variant X1, mRNA
XM-005066748.4	2,27710079991298	5,51335867778668	19,5156725815907	1,02557788086215e-05	0,00119224877206554	XM_005066748.4	valosin containing protein interacting protein 1 (Vcpip1), mRNA
XM-040729582.1	4,81630914040437	3,28838042054657	19,4810065137674	1,0443457260987e-05	0,00121064675115887	XM_040729582.1	microtubule interacting and trafficking domain containing 1 (Mitd1), transcript variant X6, mRNA
XR-005877292.1	2,81272857869774	3,60459314048013	19,431181465848	1,07177319222808e-05	0,00123895174662253	XR_005877292.1	uncharacterized LOC121140453 (LOC121140453), ncRNA
XM-005067237.4	3,29854169310311	3,66632748726061	19,3977612624826	1,09055673554651e-05	0,00125713393103489	XM_005067237.4	LIM domain and actin binding 1 (Lima1), transcript variant X1, mRNA
XR-005869803.1	3,28592203415869	3,62564495250282	19,2348040073933	1,18724260446174e-05	0,00136476522070989	XR_005869803.1	uncharacterized LOC121133057 (LOC121133057), ncRNA
XM-040737948.1	3,61512218357378	3,10501129680495	19,0973453102487	1,27548287042543e-05	0,00144600403764787	XM_040737948.1	peroxisome proliferator activated receptor gamma (Pparg), transcript variant X3, mRNA
XM-040737949.1	3,61512218357378	3,10501129680495	19,0973453102487	1,27548287042543e-05	0,00144600403764787	XM_040737949.1	peroxisome proliferator activated receptor gamma (Pparg), transcript variant X4, mRNA
XM-040737950.1	3,61512218357378	3,10501129680495	19,0973453102487	1,27548287042543e-05	0,00144600403764787	XM_040737950.1	peroxisome proliferator activated receptor gamma (Pparg), transcript variant X5, mRNA
XM-040737951.1	3,61512218357378	3,10501129680495	19,0973453102487	1,27548287042543e-05	0,00144600403764787	XM_040737951.1	peroxisome proliferator activated receptor gamma (Pparg), transcript variant X6, mRNA
XM-040737952.1	3,61512218357378	3,10501129680495	19,0973453102487	1,27548287042543e-05	0,00144600403764787	XM_040737952.1	peroxisome proliferator activated receptor gamma (Pparg), transcript variant X7, mRNA
XM-005079597.4	2,48078975222157	5,45147781304511	19,0775007725128	1,28863121436426e-05	0,00145301944353715	XM_005079597.4	chloride intracellular channel 4 (Clic4), mRNA
XM-040742369.1	2,69571458745703	3,92980350351402	19,0773499807354	1,28873252713304e-05	0,00145301944353715	XM_040742369.1	inverted formin 2 (Inf2), mRNA
XM-040745821.1	-2,83018832383966	3,9321021674188	19,0024224518565	1,340141732987e-05	0,00150685389993481	XM_040745821.1	40S ribosomal protein S2-like (LOC121140422), mRNA
XM-005074734.4	1,98406347341419	7,07221162544018	18,9892254027612	1,34939612189269e-05	0,00151312530256812	XM_005074734.4	interferon-inducible GTPase 1 (LOC101834989), mRNA
XM-040757602.1	4,80341112293167	3,93809981783117	18,9603788409263	1,36983013651003e-05	0,00153186466325536	XM_040757602.1	interleukin 18 binding protein (LOC101824440), transcript variant X2, mRNA
XR-002383838.2	4,72688243726707	2,98429331797558	18,767082060647	1,51525720383949e-05	0,00168990188914923	XR_002383838.2	uncharacterized LOC110341833 (LOC110341833), ncRNA
XM-005068577.4	2,1572354662936	5,44967457244595	18,6783377034396	1,5869181515171e-05	0,00176503899160495	XM_005068577.4	biliverdin reductase A (Blvra), transcript variant X1, mRNA
XR-005873374.1	2,20244942323393	4,45751093727576	18,6222941061663	1,63409760295476e-05	0,00181261505807	XR_005873374.1	thioesterase superfamily member 6 (Them6), transcript variant X2, misc_RNA
XM-021223713.2	2,3549115768238	4,49556357384194	18,4645756252375	1,77434292273977e-05	0,00196289070697607	XM_021223713.2	tripartite motif-containing protein 30A (LOC101822541), transcript variant X1, mRNA
XM-021223589.2	2,68296306784622	3,97239087800216	18,40560021245	1,82983888546709e-05	0,00201885682717499	XM_021223589.2	hematopoietic SH2 domain containing (Hsh2d), transcript variant X4, mRNA
XM-005071105.4	2,13533716826925	6,25007244664132	18,3917527872934	1,84303703349968e-05	0,00202798136469552	XM_005071105.4	prenylcysteine oxidase 1 (Pcyox1), mRNA
XM-040729581.1	4,72671586733334	3,27169617560565	18,374013514279	1,86032408277993e-05	0,0020415444527638	XM_040729581.1	microtubule interacting and trafficking domain containing 1 (Mitd1), transcript variant X5, mRNA
XM-040751810.1	4,73170977855228	3,44293615132705	18,3620498267717	1,8719246780709e-05	0,00204881160310244	XM_040751810.1	TRAF interacting protein with forkhead associated domain (Tifa), transcript variant X1, mRNA
XM-040729578.1	3,67327519113148	3,47565980512476	18,2865838305954	1,94722880117711e-05	0,00211995520780004	XM_040729578.1	microtubule interacting and trafficking domain containing 1 (Mitd1), transcript variant X2, mRNA
XM-040729579.1	3,67327519113148	3,47565980512476	18,2865838305954	1,94722880117711e-05	0,00211995520780004	XM_040729579.1	microtubule interacting and trafficking domain containing 1 (Mitd1), transcript variant X3, mRNA
XM-005078010.4	3,65822450800281	3,31680258040987	18,2219402642657	2,01409169044963e-05	0,00218696346535814	XM_005078010.4	alpha-methylacyl-CoA racemase (Amacr), transcript variant X1, mRNA
XM-021223012.2	3,76423935345083	4,71603491137766	18,1802394424151	2,05838291550723e-05	0,00222917452952287	XM_021223012.2	apolipoprotein L2 (LOC101823068), mRNA
XM-040748707.1	2,60563378725102	4,27596069348035	18,1726741564505	2,06661490748562e-05	0,00223041773306779	XM_040748707.1	immunity-related GTPase family M protein 1 (LOC101837226), transcript variant X4, mRNA
XM-040734676.1	3,12780891704227	3,19587239606362	18,1692724278898	2,07037050526546e-05	0,00223041773306779	XM_040734676.1	AXL receptor tyrosine kinase (Axl), transcript variant X5, mRNA
XM-005064345.4	4,63124497439269	3,12023391460597	17,9399307147281	2,3340126326836e-05	0,0025013443196049	XM_005064345.4	hydroxy-delta-5-steroid dehydrogenase, 3 beta- and steroid delta-isomerase 7 (Hsd3b7), transcript variant X1, mRNA
XM-013111752.3	4,63124497439269	3,12023391460597	17,9399307147281	2,3340126326836e-05	0,0025013443196049	XM_013111752.3	hydroxy-delta-5-steroid dehydrogenase, 3 beta- and steroid delta-isomerase 7 (Hsd3b7), transcript variant X2, mRNA
XM-021229287.2	3,54328133781693	3,10896028781304	17,9159615479109	2,36348043097636e-05	0,00252177271348217	XM_021229287.2	CDC42 effector protein 3 (Cdc42ep3), transcript variant X2, mRNA
XM-021223587.2	2,64448689156617	3,93424999814324	17,9135791022526	2,36636862601671e-05	0,00252177271348217	XM_021223587.2	hematopoietic SH2 domain containing (Hsh2d), transcript variant X1, mRNA
XM-005087277.4	2,36986447637372	4,98353410139176	17,9092224018513	2,37166431615796e-05	0,00252177271348217	XM_005087277.4	tripartite motif-containing protein 30A (LOC101822541), transcript variant X2, mRNA
XM-040757744.1	4,63123720679991	3,11801038656215	17,904606815985	2,37758562639682e-05	0,00252177271348217	XM_040757744.1	T-cell ecto-ADP-ribosyltransferase 2 (LOC101839372), transcript variant X1, mRNA
XM-005081522.4	3,54337325317602	3,11829535566788	17,8913370540964	2,39411306179953e-05	0,00253277467435054	XM_005081522.4	WNT inhibitory factor 1 (Wif1), mRNA
XR-005871268.1	3,54332165312731	3,0990851845718	17,884551306135	2,40262439605966e-05	0,0025352615838729	XR_005871268.1	uncharacterized LOC121134222 (LOC121134222), transcript variant X1, ncRNA
XM-040745061.1	2,88180086946653	3,50598506890112	17,7369780028126	2,59537688030084e-05	0,00273165076099797	XM_040745061.1	phytanoyl-CoA dioxygenase domain containing 1 (Phyhd1), transcript variant X3, mRNA
XM-040731134.1	-2,20359893539147	4,4518554436527	17,7232549213149	2,61407891723539e-05	0,00274431606329051	XM_040731134.1	guanine nucleotide-binding protein G(I)/G(S)/G(O) subunit gamma-10 (LOC121133917), mRNA
XM-040757749.1	4,63123720679991	3,04201928728111	17,7068940809892	2,63664815427348e-05	0,00276096645019889	XM_040757749.1	T-cell ecto-ADP-ribosyltransferase 2 (LOC101839372), transcript variant X2, mRNA
XM-040739741.1	3,70193786619178	4,14588334073511	17,6928576040525	2,65598874503882e-05	0,00277416002092849	XM_040739741.1	C-C chemokine receptor type 5 (LOC101833790), transcript variant X1, mRNA
XM-021223531.2	4,63124122315679	3,03659872988908	17,6855099421193	2,66625220262521e-05	0,0027778297948009	XM_021223531.2	negative regulator of P-body association (Nbdy), transcript variant X1, mRNA
XM-040756871.1	4,63129451707353	2,99624759533044	17,555144794047	2,85458616514133e-05	0,00296653496096114	XM_040756871.1	interferon-induced very large GTPase 1-like (LOC101833568), mRNA
XM-040737514.1	-2,20390759190296	4,58092305833149	17,5411513889318	2,87547128899013e-05	0,00298071208956703	XM_040737514.1	60S ribosomal protein L37 (LOC121136697), mRNA
XM-021227954.2	2,74758584875595	3,84394259516248	17,5104926946353	2,92199557689232e-05	0,0030213287431118	XM_021227954.2	SH2 domain containing 1B (Sh2d1b), transcript variant X3, mRNA
XM-040741214.1	3,79025148380052	6,64386778636824	17,4912235862316	2,95160551497001e-05	0,00304429628465065	XM_040741214.1	transmembrane protein 176A (Tmem176a), transcript variant X2, mRNA
XM-013124630.3	-3,29578229150667	3,81757727840548	17,6644149163109	2,97767259963001e-05	0,00305996602997755	XM_013124630.3	CD209 antigen-like protein E (LOC106022439), mRNA
XM-013112978.3	2,36843514967108	4,64434768492436	17,4718794432935	2,98166932671007e-05	0,00305996602997755	XM_013112978.3	PML nuclear body scaffold (Pml), transcript variant X1, mRNA
XM-040751974.1	2,85341319252735	3,31752027419103	17,4646208019159	2,99307571072154e-05	0,00306403096326675	XM_040751974.1	palmdelphin (Palmd), transcript variant X1, mRNA
XM-005070766.4	4,6312072170419	2,98261522584245	17,4555510958185	3,00737649954286e-05	0,0030710313917044	XM_005070766.4	G protein subunit alpha z (Gnaz), mRNA
XM-040734677.1	3,07240840342454	3,17880584764544	17,4412299504006	3,03001329982964e-05	0,00308648854772002	XM_040734677.1	AXL receptor tyrosine kinase (Axl), transcript variant X6, mRNA
XM-021223588.2	2,65010555836369	4,12881717408533	17,4077695799903	3,08341097848302e-05	0,00313312622216078	XM_021223588.2	hematopoietic SH2 domain containing (Hsh2d), transcript variant X2, mRNA
XM-040746562.1	2,43514480888288	4,43297472307248	17,3789738037256	3,13035428402969e-05	0,0031729918682432	XM_040746562.1	integrin binding sialoprotein (Ibsp), transcript variant X1, mRNA
XM-005066966.4	2,0589994069664	9,15916991267821	17,3675458160215	3,14898249962559e-05	0,00318403137118162	XM_005066966.4	galectin 1 (Lgals1), mRNA
XM-040731332.1	1,96587250951639	5,99911659922314	17,3487674641431	3,18010719286762e-05	0,00320762135559022	XM_040731332.1	purinergic receptor P2X 4 (P2rx4), mRNA
XM-040729580.1	3,60511309579461	3,46119859112444	17,3105574815246	3,24456583060485e-05	0,00325854033336935	XM_040729580.1	microtubule interacting and trafficking domain containing 1 (Mitd1), transcript variant X4, mRNA
XM-005073463.4	3,29460896025559	5,36663044292872	17,3074826612674	3,24966518679568e-05	0,00325854033336935	XM_005073463.4	regulator of G protein signaling 1 (Rgs1), mRNA
XM-005075247.4	2,84716992761488	3,32826052089432	17,3048241898581	3,25434373439313e-05	0,00325854033336935	XM_005075247.4	epoxide hydrolase 2 (Ephx2), mRNA
XM-005087080.4	2,60442038443575	3,92421591220442	17,2920936593235	3,27606271461626e-05	0,00327232545860687	XM_005087080.4	hematopoietic SH2 domain containing (Hsh2d), transcript variant X3, mRNA
XM-013116252.3	4,62874966737924	3,22946750917663	17,240464919588	3,36582702395179e-05	0,00334787302536281	XM_013116252.3	potassium channel tetramerization domain containing 14 (Kctd14), mRNA
XM-005068387.4	2,24085968035173	7,00835450191515	17,2390757630218	3,36820090549738e-05	0,00334787302536281	XM_005068387.4	legumain (Lgmn), transcript variant X1, mRNA
XM-040728416.1	3,54050033783707	3,1789583604067	17,2347018522467	3,37610212019917e-05	0,00334787302536281	XM_040728416.1	androgen induced 1 (Aig1), transcript variant X3, mRNA
XM-040749304.1	4,63767401686309	3,43706117816888	17,1968616487455	3,44363157494395e-05	0,00340662909143433	XM_040749304.1	schlafen family member 11 (Slfn11), transcript variant X1, mRNA
XM-005064179.4	1,86459908800709	5,81174106527928	17,17393169993	3,48516112716954e-05	0,00343944450518964	XM_005064179.4	troponin I2, fast skeletal type (Tnni2), mRNA
XM-021222963.2	2,65931469235773	4,53021460967737	17,149068353837	3,53087039645369e-05	0,00347621792883394	XM_021222963.2	poly(ADP-ribose) polymerase family member 10 (Parp10), mRNA
XM-005073322.4	-2,2758828020723	4,13853469324027	17,1241969998574	3,57733866874001e-05	0,00351356129438324	XM_005073322.4	protein Z, vitamin K dependent plasma glycoprotein (Proz), mRNA
XM-005071298.4	-2,42134029738162	3,72784931394524	17,1107838922401	3,60249578672305e-05	0,00352984545502413	XM_005071298.4	regulator of G protein signaling 16 (Rgs16), mRNA
XM-005063613.4	2,52798754856183	5,25731825969081	17,1028842288456	3,61738238705532e-05	0,00353601276423961	XM_005063613.4	PDZ and LIM domain 1 (Pdlim1), mRNA
XM-021226752.2	-2,95320597369937	3,88916441732587	17,0647609658097	3,69054335008513e-05	0,00359897939540411	XM_021226752.2	CD3e molecule (Cd3e), transcript variant X2, mRNA
XM-021226754.2	-2,95457247988671	3,91981171535239	17,0367416975039	3,74509018737385e-05	0,00364353892390061	XM_021226754.2	CD3e molecule (Cd3e), transcript variant X3, mRNA
XM-040737946.1	3,58875941339916	3,56974848334094	17,0290072138197	3,76034908756205e-05	0,0036497558018972	XM_040737946.1	peroxisome proliferator activated receptor gamma (Pparg), transcript variant X1, mRNA
XM-005064854.4	4,6442901000923	3,97634776590463	17,0236605289212	3,77086261543514e-05	0,00365134845207064	XM_005064854.4	APAF1 interacting protein (LOC101825367), transcript variant X1, mRNA
XM-040728897.1	2,3224920749165	4,04031858729616	16,8239427561987	4,18731630911262e-05	0,0040450851659369	XM_040728897.1	versican (Vcan), transcript variant X2, mRNA
XM-040738146.1	2,16589725489359	10,109101101636	16,7924210042062	4,25697584255668e-05	0,00410274770137553	XM_040738146.1	complement factor D (Cfd), mRNA
NM-001281656.1	3,11777936383616	3,42724142296389	16,7874583482335	4,26823620634696e-05	0,00410398889251861	NM_001281656.1	apolipoprotein B mRNA editing enzyme catalytic subunit 1 (Apobec1), mRNA
XM-021233512.2	-2,06317420381044	5,21539935898614	16,750489961954	4,35176356268892e-05	0,00417454838916869	XM_021233512.2	pulmonary surfactant-associated protein A (LOC101835350), transcript variant X1, mRNA
XM-013110777.3	-2,67336415163931	3,71780944094158	16,735745348392	4,38563438664523e-05	0,00419725609101421	XM_013110777.3	purine rich element binding protein G (Purg), transcript variant X1, mRNA
XM-005085602.4	1,99584985611033	7,49238728728925	16,712270918	4,43982513570308e-05	0,00423926041321552	XM_005085602.4	proteasome activator subunit 2 (Psme2), transcript variant X2, mRNA
XM-040737947.1	3,58301216843127	3,77589542512756	16,6769752044639	4,52297799672541e-05	0,00430086077794588	XM_040737947.1	peroxisome proliferator activated receptor gamma (Pparg), transcript variant X2, mRNA
XM-040740719.1	1,87502774940213	6,08319230958166	16,6760320535437	4,52524170012045e-05	0,00430086077794588	XM_040740719.1	proteasome activator subunit 2 (Psme2), transcript variant X1, mRNA
XM-005073396.4	1,92328716286543	5,66715216489039	16,6277412371428	4,64130804987054e-05	0,00440100806857885	XM_005073396.4	arginyl aminopeptidase (LOC101829080), mRNA
XM-040758133.1	4,60792847098709	5,52310458740464	16,5833402848407	4,7508355082937e-05	0,00449450882006461	XM_040758133.1	solute carrier organic anion transporter family member 2B1 (Slco2b1), mRNA
XM-005064024.4	2,78997990779105	3,29604076826864	16,5716661731904	4,78016899748385e-05	0,00451188749434525	XM_005064024.4	transmembrane protein 151A (Tmem151a), mRNA
XM-040752385.1	2,79164972008696	3,30647538268539	16,5638049522622	4,79988756466806e-05	0,00452013210409119	XM_040752385.1	potassium calcium-activated channel subfamily N member 3 (Kcnn3), transcript variant X2, mRNA
XM-005085042.4	1,99372065975681	9,34284438423549	16,5483259450169	4,83882474431236e-05	0,00454639622608873	XM_005085042.4	thioredoxin (Txn), mRNA
XM-040744843.1	2,90015493762063	4,09218940694427	16,537686163136	4,86611204805012e-05	0,0045616197975719	XM_040744843.1	interferon induced with helicase C domain 1 (Ifih1), transcript variant X1, mRNA
XM-005071329.4	3,46356636124208	3,14726795938137	16,5009347508531	4,96095548502641e-05	0,00463995911534755	XM_005071329.4	pappalysin 2 (Pappa2), mRNA
XR-005880303.1	4,52880538018815	3,05441107104805	16,4665715771624	5,05131895103245e-05	0,00471376255763806	XR_005880303.1	uncharacterized LOC110342405 (LOC110342405), ncRNA
XM-005084920.4	1,90773342115733	7,9801261436161	16,4536281379683	5,08553421233743e-05	0,00473495451222449	XM_005084920.4	TAP binding protein (LOC101829214), mRNA
XR-005880511.1	-1,88645405886998	6,42515704465172	16,4103297167463	5,20270410531812e-05	0,00483311246153853	XR_005880511.1	uncharacterized LOC121143303 (LOC121143303), ncRNA
XM-040733943.1	3,00974496768337	3,1821544270175	16,3931794196355	5,24989527082168e-05	0,00486596711892172	XM_040733943.1	osteoclast associated Ig-like receptor (Oscar), transcript variant X1, mRNA
XM-040744845.1	2,85363209194033	3,84962019401141	16,3766720077806	5,29550787194816e-05	0,00489721427987152	XM_040744845.1	interferon induced with helicase C domain 1 (Ifih1), transcript variant X2, mRNA
XM-040738091.1	1,9103566151476	7,22071820745128	16,3526510544601	5,36256336562519e-05	0,00494810695483348	XM_040738091.1	cytochrome c, somatic (LOC121136793), mRNA
XM-040751920.1	3,46314392579479	3,15833653000322	16,3398971544815	5,39886748763114e-05	0,00497046070958578	XM_040751920.1	ubiquitin specific peptidase 53 (Usp53), mRNA
XM-040741292.1	4,52879333064865	2,99679620072784	16,2996646614785	5,51432279476548e-05	0,0050654224547541	XM_040741292.1	H-2 class I histocompatibility antigen, alpha chain-like (LOC121138627), mRNA
XM-013122623.3	2,43514297241667	9,4725572863111	16,2773528964779	5,57898254232851e-05	0,00511340464508787	XM_013122623.3	G0/G1 switch 2 (G0s2), mRNA
XM-005073315.4	2,18494855451531	4,84169657343697	16,2646430955597	5,61636997195035e-05	0,0051362327434594	XM_005073315.4	sphingomyelin phosphodiesterase acid like 3A (Smpdl3a), transcript variant X1, mRNA
XM-000000005.1	-2,12464660771057	4,68684137680347	16,1971437102762	5,81922316528525e-05	0,0053093418747029	XM_000000005.1	IgMmem description:immunoglobulin Mu membrane
XM-040732200.1	1,85233279292888	6,2849946484963	16,1931363321689	5,83146435828666e-05	0,0053093418747029	XM_040732200.1	inorganic pyrophosphatase 1 (Ppa1), mRNA
XM-005074421.4	2,84188493543611	3,87374092199743	16,0843855375474	6,17458853996521e-05	0,00560933426457369	XM_005074421.4	zinc finger NFX1-type containing 1 (Znfx1), transcript variant X1, mRNA
XM-005073316.4	-1,96366282397357	4,40466288483063	16,0232174520424	6,37656316718203e-05	0,00576396080286094	XM_005073316.4	inhibitor of growth family member 1 (Ing1), transcript variant X2, mRNA
XR-001196754.3	-1,99923603848402	4,7776451792215	16,0199941647192	6,38747741172064e-05	0,00576396080286094	XR_001196754.3	uncharacterized LOC106021505 (LOC106021505), ncRNA
XM-040732107.1	3,08191565731126	3,70406535977426	16,0179037859583	6,39456738050782e-05	0,00576396080286094	XM_040732107.1	H-2 class I histocompatibility antigen, Q10 alpha chain-like (LOC106023121), transcript variant X2, mRNA
XM-013117125.3	-2,60227883113519	3,60725969751795	16,0160450868937	6,4008215364796e-05	0,00576396080286094	XM_013117125.3	collagen type XXVII alpha 1 chain (Col27a1), transcript variant X6, mRNA
XM-040749698.1	3,05009849574832	3,44459008785695	16,0094231040067	6,42308939712511e-05	0,00577138423493209	XM_040749698.1	outer dynein arm docking complex subunit 4 (Odad4), mRNA
XM-013115811.3	2,0930245149114	4,1830409182754	16,0021782030213	6,44761147754832e-05	0,00578079640818183	XM_013115811.3	sphingomyelin phosphodiesterase acid like 3A (Smpdl3a), transcript variant X2, mRNA
XM-040745060.1	2,57985840665223	3,53081056406981	15,9796926370899	6,52432077372105e-05	0,00583685593045527	XM_040745060.1	phytanoyl-CoA dioxygenase domain containing 1 (Phyhd1), transcript variant X2, mRNA
XM-005075113.4	-2,60040591944643	3,62164292864745	15,9496949780879	6,62815485670158e-05	0,00586598831866323	XM_005075113.4	collagen type XXVII alpha 1 chain (Col27a1), transcript variant X2, mRNA
XM-013117122.3	-2,60040591944643	3,62164292864745	15,9496949780879	6,62815485670158e-05	0,00586598831866323	XM_013117122.3	collagen type XXVII alpha 1 chain (Col27a1), transcript variant X1, mRNA
XM-013117123.3	-2,60040591944643	3,62164292864745	15,9496949780879	6,62815485670158e-05	0,00586598831866323	XM_013117123.3	collagen type XXVII alpha 1 chain (Col27a1), transcript variant X4, mRNA
XM-013117124.3	-2,60040591944643	3,62164292864745	15,9496949780879	6,62815485670158e-05	0,00586598831866323	XM_013117124.3	collagen type XXVII alpha 1 chain (Col27a1), transcript variant X5, mRNA
XM-021230134.2	-2,60040591944643	3,62164292864745	15,9496949780879	6,62815485670158e-05	0,00586598831866323	XM_021230134.2	collagen type XXVII alpha 1 chain (Col27a1), transcript variant X3, mRNA
XM-005068160.4	-1,78144821100095	5,95953569917366	15,8715425293999	6,90630463030784e-05	0,00609903764916434	XM_005068160.4	platelet basic protein (LOC101837507), mRNA
XM-013112230.3	1,93438367333474	4,4025889409705	15,8524166743322	6,97616248524832e-05	0,00612383652413053	XM_013112230.3	legumain (Lgmn), transcript variant X2, mRNA
XM-021226188.2	1,93438367333474	4,4025889409705	15,8524166743322	6,97616248524832e-05	0,00612383652413053	XM_021226188.2	legumain (Lgmn), transcript variant X3, mRNA
XM-040738147.1	1,97327124698751	9,40533889800307	15,8515715429762	6,97902784685738e-05	0,00612383652413053	XM_040738147.1	CD9 molecule (Cd9), mRNA
XM-005082279.4	3,56926671475491	4,47558067422714	15,7542291744619	7,34590507489887e-05	0,00642254664442138	XM_005082279.4	C-C chemokine receptor type 5 (LOC101833790), transcript variant X2, mRNA
XM-013116666.3	2,78609894120711	3,62629483015735	15,7530624474001	7,35066573402297e-05	0,00642254664442138	XM_013116666.3	zinc finger NFX1-type containing 1 (Znfx1), transcript variant X2, mRNA
XM-040739053.1	2,55920392348923	3,45679901082001	15,7307034766568	7,43751828808272e-05	0,00648466504469212	XM_040739053.1	mitochondrial amidoxime-reducing component 1 (Mtarc1), mRNA
XM-040732304.1	2,73577774652477	3,31460743130656	15,652061966946	7,75220151588639e-05	0,00674474310746877	XM_040732304.1	1-acylglycerol-3-phosphate O-acyltransferase 3 (Agpat3), transcript variant X1, mRNA
XM-013122422.3	2,95145860624114	3,16853649393101	15,6224880471839	7,87395443141056e-05	0,00683472387404122	XM_013122422.3	nuclear receptor subfamily 1 group H member 3 (Nr1h3), transcript variant X5, mRNA
XR-005877829.1	4,50903116716234	4,21244080287876	15,6189200948832	7,88883882139718e-05	0,00683472387404122	XR_005877829.1	uncharacterized LOC106022816 (LOC106022816), ncRNA
XM-005078976.4	2,21878545484402	4,28411926973235	15,5621286351394	8,12787547789526e-05	0,00702702646096268	XM_005078976.4	glutamyl-tRNA amidotransferase subunit C (Gatc), mRNA
XM-005085269.4	2,14256934713783	10,7173348274681	15,5270500921617	8,27946627853788e-05	0,00714307915640816	XM_005085269.4	resistin (Retn), mRNA
XR-005879708.1	2,31790382346736	3,66329268847978	15,4570499984541	8,59080915560012e-05	0,00739155375008235	XR_005879708.1	uncharacterized LOC110343217 (LOC110343217), transcript variant X1, ncRNA
XM-040737588.1	3,38791493518227	3,06445105538674	15,4505576207858	8,62041046154612e-05	0,00739155375008235	XM_040737588.1	epoxide hydrolase 1 (LOC101835523), transcript variant X3, mRNA
XM-013126234.3	2,37927294750802	3,9826135860758	15,4463652327579	8,63931512596799e-05	0,00739155375008235	XM_013126234.3	5'-nucleotidase, cytosolic IIIA (Nt5c3a), transcript variant X4, mRNA
XM-021223764.2	2,37927294750802	3,9826135860758	15,4463652327579	8,63931512596799e-05	0,00739155375008235	XM_021223764.2	5'-nucleotidase, cytosolic IIIA (Nt5c3a), transcript variant X5, mRNA
XM-040753160.1	4,41853899903866	3,11496711626403	15,3741819925792	8,9744761092677e-05	0,00764651377483838	XM_040753160.1	nuclear body protein SP140-like protein (LOC101840043), transcript variant X1, mRNA
XM-040753161.1	4,41853899903866	3,11496711626403	15,3741819925792	8,9744761092677e-05	0,00764651377483838	XM_040753161.1	nuclear body protein SP140-like protein (LOC101840043), transcript variant X2, mRNA
XM-005072550.4	3,50537789507019	4,09647637307403	15,3347291564843	9,16269373577443e-05	0,00779075072951085	XM_005072550.4	acyl-CoA synthetase short chain family member 1 (Acss1), mRNA
XM-005068667.4	4,41798693144682	3,13822222631895	15,3264802513748	9,2029207698308e-05	0,00779275305433842	XM_005068667.4	shieldin complex subunit 1 (Shld1), transcript variant X1, mRNA
XM-040746348.1	4,41798693144682	3,13822222631895	15,3264802513748	9,2029207698308e-05	0,00779275305433842	XM_040746348.1	shieldin complex subunit 1 (Shld1), transcript variant X2, mRNA
XR-002385728.2	4,41867414099232	3,13419644573029	15,3176496391005	9,24594908662967e-05	0,00781311176102815	XR_002385728.2	interferon-induced protein 44 (LOC101834051), transcript variant X2, misc_RNA
XM-005074427.4	1,87798593586096	6,56698190777877	15,3017348380805	9,32338633020837e-05	0,00786240405014478	XM_005074427.4	ring finger protein 114 (Rnf114), mRNA
NM-001310558.1	1,69969193937042	5,76595750647742	15,2899766302862	9,38166493755701e-05	0,00789537131237799	NM_001310558.1	serum amyloid A-3 protein-like (LOC101833293), mRNA
XM-040745059.1	2,53291784663746	3,51723437730728	15,247125631951	9,59605828266622e-05	0,00805931809197067	XM_040745059.1	phytanoyl-CoA dioxygenase domain containing 1 (Phyhd1), transcript variant X1, mRNA
XM-040753163.1	4,41876088033638	3,15842848088337	15,2358826978443	9,65316536485373e-05	0,00809076811119808	XM_040753163.1	nuclear body protein SP140-like protein (LOC101840043), transcript variant X3, mRNA
XM-040751139.1	1,80935303240973	7,86930172492436	15,2276499887557	9,69481688806576e-05	0,00810916258932053	XM_040751139.1	aconitate decarboxylase 1 (Acod1), mRNA
XM-040740625.1	2,32093441622191	3,75232668459041	15,1470702758156	0,000101157488492979	0,00844408544412082	XM_040740625.1	phosphoenolpyruvate carboxykinase 2, mitochondrial (Pck2), mRNA
XM-013116668.3	2,73198600036758	3,56781039927812	15,1203320260665	0,000102597720259889	0,00853824942404033	XM_013116668.3	zinc finger NFX1-type containing 1 (Znfx1), transcript variant X3, mRNA
XM-040749305.1	4,42002067537621	3,17547691980147	15,1184681238531	0,000102700494858211	0,00853824942404033	XM_040749305.1	schlafen family member 11 (Slfn11), transcript variant X2, mRNA
XM-040745567.1	2,04177275446426	4,19306533565284	15,0954640381665	0,000103949482045554	0,00862466337625136	XM_040745567.1	integrin subunit alpha 6 (Itga6), transcript variant X1, mRNA
XM-005085065.4	3,45877329519879	3,74361448940378	15,050559766802	0,000106441954665169	0,008813693682768	XM_005085065.4	solute carrier family 46 member 2 (Slc46a2), mRNA
XM-005086647.4	2,13643506460987	4,7064938500323	14,9993970380292	0,000109355250419639	0,00903674020184619	XM_005086647.4	formyl peptide receptor 2 (Fpr2), transcript variant X2, mRNA
XM-021227953.2	2,44126254976553	3,85746925375387	14,9356237277317	0,000113102755605846	0,00932576527348602	XM_021227953.2	SH2 domain containing 1B (Sh2d1b), transcript variant X2, mRNA
XM-013125607.3	2,99664986346013	3,66581881199771	14,9321649869412	0,000113306019895099	0,00932576527348602	XM_013125607.3	small nuclear ribonucleoprotein polypeptide A (Snrpa), mRNA
XM-040728555.1	1,76885408027763	7,50988177538765	14,8995371272724	0,00011527483218727	0,00946887259281979	XM_040728555.1	sterile alpha motif domain containing 9 like (Samd9l), mRNA
XR-005879858.1	2,56592756970638	3,85298296374149	14,8869186185683	0,000116048971728957	0,00950893714292238	XR_005879858.1	nuclear autoantigen Sp-100 (LOC101840585), transcript variant X2, misc_RNA
XM-040755560.1	2,30824862974147	3,81916860415392	14,8798956872487	0,000116480124506162	0,00950893714292238	XM_040755560.1	aldo-keto reductase family 1 member C13 (LOC101838853), transcript variant X1, mRNA
XM-040755561.1	2,30824862974147	3,81916860415392	14,8798956872487	0,000116480124506162	0,00950893714292238	XM_040755561.1	aldo-keto reductase family 1 member C13 (LOC101838853), transcript variant X2, mRNA
XM-005071430.4	2,44140317613293	3,88609403823729	14,8765133697107	0,000116686833455053	0,00950893714292238	XM_005071430.4	SH2 domain containing 1B (Sh2d1b), transcript variant X1, mRNA
XR-005878272.1	-1,83384428480167	5,38724620939656	14,8686181942657	0,000117175851698693	0,00952991665011127	XR_005878272.1	uncharacterized LOC121141378 (LOC121141378), ncRNA
XM-005087412.4	2,4025210977533	4,55188986539929	14,8597471598043	0,000117722507407071	0,009548762348873	XM_005087412.4	5'-nucleotidase, cytosolic IIIA (Nt5c3a), transcript variant X2, mRNA
XM-013123959.3	1,79202596099196	5,7172942369061	14,8574070806673	0,000117871632037214	0,009548762348873	XM_013123959.3	signal transducer and activator of transcription 1 (Stat1), transcript variant X1, mRNA
XM-005078744.4	-2,02377654019154	4,56271907411369	14,8349905037094	0,000119273292733869	0,00964332773256762	XM_005078744.4	SH2 domain containing adaptor protein B (Shb), mRNA
XR-005871269.1	4,41851114766849	2,92104418298142	14,8105039055921	0,00012083208650173	0,00975020167805034	XR_005871269.1	uncharacterized LOC121134222 (LOC121134222), transcript variant X2, ncRNA
XM-013118389.3	4,41719518881985	3,40371229841712	14,8019371514174	0,000121373302009575	0,0097747074317026	XM_013118389.3	integrator complex subunit 2 (Ints2), mRNA
XM-040747473.1	4,42349091649995	4,19368255390331	14,7619286871964	0,000123966781227594	0,00996407216378746	XM_040747473.1	RasGEF domain family member 1B (Rasgef1b), transcript variant X4, mRNA
XM-040750257.1	4,4110443089804	3,34279012256381	14,7466330254499	0,000124977364385162	0,0100257182778607	XM_040750257.1	CD86 molecule (Cd86), transcript variant X1, mRNA
XM-013111759.3	1,78331778841841	8,18293368839683	14,6612033380735	0,000130744861183995	0,0104679830200485	XM_013111759.3	immunity-related GTPase family M protein 1 (LOC101837226), transcript variant X3, mRNA
XM-013122169.3	3,37682878946161	3,23257492478603	14,6163777793375	0,000133880517611074	0,0106982231868904	XM_013122169.3	Bcl2 modifying factor (Bmf), transcript variant X2, mRNA
XM-005067529.4	1,75750662686041	6,40946639172119	14,5819041134472	0,000136337484427175	0,0108734428229294	XM_005067529.4	transmembrane protein 256 (Tmem256), mRNA
XM-021226751.2	-2,6037526790507	3,97105532189142	14,4342693026752	0,000147411949338722	0,0117339341414631	XM_021226751.2	CD3e molecule (Cd3e), transcript variant X1, mRNA
XM-005075648.4	1,99145018584251	4,27957968266279	14,4200466759406	0,000148520910499696	0,0117993842274015	XM_005075648.4	RAS related 2 (Rras2), mRNA
XM-005078319.4	2,21664093008057	5,91172694186482	14,415428636846	0,000148884172442915	0,0118031804027156	XM_005078319.4	methylenetetrahydrofolate dehydrogenase (NADP+ dependent) 2, methenyltetrahydrofolate cyclohydrolase (Mthfd2), mRNA
XM-005064747.4	3,43656270858441	4,14683478448822	14,4121691747513	0,000149142317921223	0,0118031804027156	XM_005064747.4	Bcl2 modifying factor (Bmf), transcript variant X1, mRNA
XM-040732665.1	2,66561886149372	3,56106164122217	14,2928211647447	0,000158867517727013	0,0125487043320917	XM_040732665.1	fer-1-like protein 4 (LOC101828506), mRNA
XM-005087187.4	2,0279609070575	4,8051837939882	14,2762344411808	0,00016026382460833	0,0126347455442656	XM_005087187.4	tripartite motif containing 26 (Trim26), mRNA
XM-005063642.4	2,4629289397508	3,47672255525645	14,2453301250425	0,000162912844739843	0,0127945654572114	XM_005063642.4	myoferlin (Myof), transcript variant X4, mRNA
XM-021224769.2	2,4629289397508	3,47672255525645	14,2453301250425	0,000162912844739843	0,0127945654572114	XM_021224769.2	myoferlin (Myof), transcript variant X2, mRNA
XM-005084992.4	-3,3538461222845	3,27841335363191	14,1789911364235	0,000168736138850062	0,0132266634706602	XM_005084992.4	spermatogenesis associated 25 (Spata25), mRNA
XM-021230288.2	2,02851788100651	4,29636403435101	14,1556356365091	0,000170834504423477	0,0133656888983638	XM_021230288.2	mitochondrial ribosomal protein L30 (Mrpl30), transcript variant X2, mRNA
XM-040757529.1	-4,228630658086	5,47071917480502	14,1250054487932	0,000173626131768044	0,0135583229613858	XM_040757529.1	60S ribosomal protein L35a-like (LOC121144162), partial mRNA
XM-013115806.3	-1,85691339542941	4,28959778410589	14,0850838453754	0,000177338510064846	0,0137958633359142	XM_013115806.3	inhibitor of growth family member 1 (Ing1), transcript variant X1, mRNA
XM-021229091.2	-1,85691339542941	4,28959778410589	14,0850838453754	0,000177338510064846	0,0137958633359142	XM_021229091.2	inhibitor of growth family member 1 (Ing1), transcript variant X4, mRNA
XM-040746239.1	1,83901041081498	4,57586875416884	14,0775406844689	0,000178048499417671	0,0138249620689348	XM_040746239.1	biliverdin reductase A (Blvra), transcript variant X2, mRNA
XM-040751813.1	4,29912245319817	3,10957294060757	14,0681975904837	0,000178936068319469	0,0138677137844654	XM_040751813.1	TRAF interacting protein with forkhead associated domain (Tifa), transcript variant X4, mRNA
XM-040751811.1	4,29912245319817	3,0881157631603	14,0274794122837	0,000182837853309208	0,01411693466648	XM_040751811.1	TRAF interacting protein with forkhead associated domain (Tifa), transcript variant X2, mRNA
XM-040751812.1	4,29912245319817	3,0881157631603	14,0274794122837	0,000182837853309208	0,01411693466648	XM_040751812.1	TRAF interacting protein with forkhead associated domain (Tifa), transcript variant X3, mRNA
XM-021227419.2	-1,93095671018457	4,61110146024933	13,9696332922851	0,000188519395266498	0,0145283495756596	XM_021227419.2	Kruppel like factor 7 (Klf7), mRNA
XM-040733518.1	-1,85540953242615	4,33924779557054	13,9406443735371	0,000191438064561949	0,0147257021886316	XM_040733518.1	inhibitor of growth family member 1 (Ing1), transcript variant X3, mRNA
XM-040734360.1	4,30211950802258	3,17056478669042	13,8838336515344	0,000197297397967356	0,015145162531512	XM_040734360.1	CD177 antigen (LOC101826588), mRNA
XM-040742436.1	3,29381975300625	3,18179619868833	13,8806687426165	0,000197627202863023	0,015145162531512	XM_040742436.1	CDC42 binding protein kinase beta (Cdc42bpb), transcript variant X2, mRNA
XM-040753165.1	2,64640444482042	3,60974071517634	13,8769394524197	0,000198018308561192	0,0151469283498489	XM_040753165.1	peptidyl-prolyl cis-trans isomerase A (LOC106022166), transcript variant X3, mRNA
XM-040749326.1	4,29914227211163	3,02112589100213	13,8596550949205	0,000199844233165952	0,015258236971203	XM_040749326.1	schlafen family member 12-like (LOC121141439), transcript variant X2, mRNA
XM-005082212.4	2,62501660332835	3,44000906018262	13,8378295961707	0,000202164918662174	0,0153783602545368	XM_005082212.4	receptor activity modifying protein 1 (Ramp1), transcript variant X2, mRNA
XM-021234158.2	2,62501660332835	3,44000906018262	13,8378295961707	0,000202164918662174	0,0153783602545368	XM_021234158.2	receptor activity modifying protein 1 (Ramp1), transcript variant X1, mRNA
XM-005075930.4	4,29908255078923	3,01207776986344	13,7923786500476	0,000207100572577659	0,0157247414451816	XM_005075930.4	protein phosphatase 1 regulatory inhibitor subunit 1B (Ppp1r1b), mRNA
XM-040739125.1	2,30812382325587	3,56901662820908	13,7849886656618	0,000207912276970879	0,0157573000629513	XM_040739125.1	monoglyceride lipase (Mgll), transcript variant X3, mRNA
XM-005074067.4	2,70925180533293	4,08616869125018	13,7738016646705	0,000209144051204661	0,0158215168000468	XM_005074067.4	tripartite motif containing 21 (Trim21), transcript variant X1, mRNA
XM-005064479.4	2,02115694438208	4,06802282199259	13,7550004850421	0,000211245619527865	0,0159511761108812	XM_005064479.4	crystallin mu (Crym), mRNA
XM-021230175.2	4,29980143790179	3,2386429703783	13,7424588308298	0,000212658793674409	0,0160127773582545	XM_021230175.2	DExD/H-box helicase 60 (Ddx60), transcript variant X3, mRNA
XM-005084071.4	1,73300078811819	5,71792809743575	13,7407791617448	0,000212839628094312	0,0160127773582545	XM_005084071.4	cyclin D2 (Ccnd2), mRNA
XM-005076285.4	1,81553330997466	4,79696515636822	13,7367578452889	0,000213295715171756	0,0160178076030352	XM_005076285.4	tubulin polymerization promoting protein family member 3 (Tppp3), mRNA
XM-040734918.1	2,15693900995233	4,3989580021946	13,7049716566629	0,000216921312068947	0,0162604057478568	XM_040734918.1	chromosome unknown C1orf174 homolog (CUNH1orf174), mRNA
XM-021235559.2	1,72138788784592	5,67052898320962	13,6533144684669	0,000222954884634929	0,0166822952134204	XM_021235559.2	signal transducer and activator of transcription 1 (Stat1), transcript variant X2, mRNA
XM-013125780.3	1,76643813000901	5,91411354424769	13,6470520129217	0,000223697044535683	0,0167074491357114	XM_013125780.3	transporter 2, ATP binding cassette subfamily B member (Tap2), transcript variant X1, mRNA
XM-005084163.4	-2,6251869985789	3,47943975024381	13,6307766756988	0,000225634181662143	0,0168216005035184	XM_005084163.4	transmembrane protein 150B (Tmem150b), mRNA
XR-005871414.1	4,29797383882136	3,31818472321405	13,6263785173779	0,000226166437728287	0,0168307909798051	XR_005871414.1	uncharacterized LOC121134333 (LOC121134333), ncRNA
XM-040742958.1	2,40907592571639	4,46718694162194	13,6184448427353	0,000227113246352537	0,0168707426482779	XM_040742958.1	dishevelled associated activator of morphogenesis 1 (Daam1), transcript variant X1, mRNA
XR-005881061.1	4,29772673665499	3,50393706936084	13,5939371718333	0,000230096014648109	0,0170375893327974	XR_005881061.1	uncharacterized LOC121143742 (LOC121143742), ncRNA
XM-040750258.1	4,29910852704004	2,92517294432235	13,593203350895	0,000230187341604144	0,0170375893327974	XM_040750258.1	CD86 molecule (Cd86), transcript variant X2, mRNA
XM-040742960.1	2,40834747430678	4,51616149970866	13,5623809661736	0,000233973384218603	0,0172785089036525	XM_040742960.1	dishevelled associated activator of morphogenesis 1 (Daam1), transcript variant X3, mRNA
XM-040754829.1	-1,64807986611875	6,30415689212398	13,5566148819845	0,000234696645179989	0,0172785089036525	XM_040754829.1	carboxypeptidase M (Cpm), transcript variant X2, mRNA
XM-021234245.2	-1,64647398840337	6,09715169750995	13,5565318359943	0,000234701880230889	0,0172785089036525	XM_021234245.2	C-C motif chemokine receptor 3 (Ccr3), mRNA
XM-040750215.1	3,31371749520448	3,48424300202815	13,5486880396747	0,000235688093147787	0,0173142123750992	XM_040750215.1	secreted and transmembrane protein 1A (LOC101836439), transcript variant X1, mRNA
XM-013116246.3	2,63933879286382	3,65813332609766	13,5459572834582	0,000236028312454272	0,0173142123750992	XM_013116246.3	tripartite motif containing 21 (Trim21), transcript variant X2, mRNA
XM-013125422.3	2,18715395032218	4,19894789529264	13,5386872492756	0,000236937637777651	0,0173499904047396	XM_013125422.3	poliovirus receptor homolog (LOC101826061), mRNA
XM-005065769.4	2,43933386325011	5,16056950322755	13,5339383194234	0,000237533209063484	0,0173627071982052	XM_005065769.4	HD domain containing 2 (Hddc2), mRNA
XM-013126986.3	1,9753676136047	4,2077403387544	13,5255463554055	0,000238599962587977	0,0174097593269202	XM_013126986.3	28S ribosomal protein S36, mitochondrial (LOC101835666), partial mRNA
XM-040754306.1	-2,07284684285272	3,91858907721959	13,4985405784496	0,000242047742260836	0,0176300721013455	XM_040754306.1	60S ribosomal protein L38-like (LOC101831113), mRNA
XM-005077858.4	2,41906141567866	3,40727453350669	13,4870853167871	0,000243522843937216	0,017706175965633	XM_005077858.4	fumarylacetoacetate hydrolase (Fah), mRNA
XM-005081128.4	2,80684498982836	3,17639182673423	13,4676494033704	0,000246051168198927	0,017858454541253	XM_005081128.4	chymotrypsin-like elastase family member 2A (LOC101832564), mRNA
XM-040757671.1	2,23308362060109	3,85978156402895	13,4433206306097	0,000249243050620963	0,0180582733489515	XM_040757671.1	ANKH inorganic pyrophosphate transport regulator (Ankh), mRNA
XM-005073746.4	3,28554989570922	3,2532681042189	13,4332980773418	0,000250576112787056	0,0181229503858097	XM_005073746.4	meiosis specific nuclear structural 1 (Mns1), mRNA
XM-005083315.4	2,44508567188527	3,72428272146404	13,4105740209885	0,000253619087377564	0,0183108531628928	XM_005083315.4	guanidinoacetate N-methyltransferase (Gamt), mRNA
XR-005879709.1	2,09656102055423	3,67856130916272	13,3475510261045	0,000262258615874217	0,0189014515220169	XR_005879709.1	uncharacterized LOC110343217 (LOC110343217), transcript variant X2, ncRNA
XM-040743724.1	1,6666364016427	5,62571115130343	13,2332907100763	0,000278672183159893	0,0200492943244389	XM_040743724.1	C-type lectin domain family 12 member A (Clec12a), transcript variant X1, mRNA
XM-040742435.1	3,28030551096997	3,39187340098859	13,2235203717282	0,000280126397799896	0,0201187463327384	XM_040742435.1	CDC42 binding protein kinase beta (Cdc42bpb), transcript variant X1, mRNA
XM-005071377.4	2,53748239221745	4,47336158881934	13,2038357630117	0,00028307165140532	0,0202948565684375	XM_005071377.4	lymphotactin (LOC101830061), mRNA
XM-021224763.2	2,43686623354903	3,82747343603156	13,1972135068619	0,000284071133705407	0,0203310945484846	XM_021224763.2	myoferlin (Myof), transcript variant X1, mRNA
XM-040750500.1	-1,89868943863136	4,20679006618632	13,1540582647782	0,000290664679111271	0,0207668811449065	XM_040750500.1	oligodendrocyte transcription factor 1 (Olig1), mRNA
XM-021222756.2	-1,80304670370487	4,85978009875685	13,1239304694397	0,00029536587088652	0,0210661900946151	XM_021222756.2	40S ribosomal protein S3a (LOC101822898), mRNA
XM-021225193.2	2,2547787083296	4,17292789475195	13,0702196486255	0,000303926924674969	0,0216392815417803	XM_021225193.2	CD274 molecule (Cd274), transcript variant X3, mRNA
XM-040732229.1	3,21377337109309	3,00843235368449	13,054715848884	0,000306450582312188	0,0217170402811088	XM_040732229.1	solute carrier family 44 member 4 (Slc44a4), transcript variant X1, mRNA
XM-040732230.1	3,21377337109309	3,00843235368449	13,054715848884	0,000306450582312188	0,0217170402811088	XM_040732230.1	solute carrier family 44 member 4 (Slc44a4), transcript variant X2, mRNA
XM-005063266.4	2,00360361392219	6,14557257038256	13,0537034480165	0,000306602201621369	0,0217170402811088	XM_005063266.4	membrane-spanning 4-domains subfamily A member 4A (LOC101825174), transcript variant X1, mRNA
XM-021222825.2	-3,26586600419281	3,47329048261735	13,0225999179666	0,000311726262196848	0,0220420461652696	XM_021222825.2	prostaglandin E receptor 2 (Ptger2), transcript variant X3, mRNA
XM-013113180.3	3,32510819566971	4,63092482984182	12,9840788061675	0,000318178638070558	0,0224597006732721	XM_013113180.3	secreted and transmembrane protein 1A (LOC101836439), transcript variant X2, mRNA
XR-002383614.2	2,43747862350456	3,82064249918103	12,953574899453	0,000323391348435605	0,0227592581334808	XR_002383614.2	uncharacterized LOC110341643 (LOC110341643), ncRNA
XM-005084186.4	2,92915234580587	5,4748131435983	12,9527598957616	0,000323528442837369	0,0227592581334808	XM_005084186.4	osteoclast associated Ig-like receptor (Oscar), transcript variant X2, mRNA
XM-040735456.1	1,93547621337452	3,97949718155754	12,9206920111714	0,000329102389378856	0,0231118611435291	XM_040735456.1	transmembrane protein 147 (Tmem147), transcript variant X2, mRNA
XM-013120619.3	2,82672468350336	3,46081517369215	12,9143955561985	0,000330207499343749	0,0231499646004997	XM_013120619.3	adenosine deaminase RNA specific (Adar), transcript variant X2, mRNA
XM-005080191.4	2,89842745427903	4,39188041411422	12,8906843108935	0,000334395102700933	0,0234036762949856	XM_005080191.4	adenosine deaminase RNA specific (Adar), transcript variant X4, mRNA
XM-005063641.4	2,42835054816032	3,9554880892773	12,8821251267372	0,000335924880132813	0,0234708261326072	XM_005063641.4	myoferlin (Myof), transcript variant X3, mRNA
XM-040750851.1	2,16606736580276	3,76598439431393	12,8689406656103	0,00033828949387191	0,0235959788835775	XM_040750851.1	mitochondrial matrix import factor 23 (Mix23), mRNA
XM-005070842.4	2,12372294942372	6,46876354369988	12,8607633259003	0,000339765907356088	0,0236588602122252	XM_005070842.4	pterin-4 alpha-carbinolamine dehydratase 1 (Pcbd1), mRNA
XM-040742575.1	1,67253608676365	5,41431482570862	12,8399601194722	0,000343559174649667	0,0238825856661449	XM_040742575.1	interferon alpha-inducible protein 27, mitochondrial-like (LOC121139263), transcript variant X2, mRNA
XM-013122355.3	1,78191545253718	4,17001019793216	12,8364312026834	0,000344205520706078	0,0238871665996918	XM_013122355.3	thrombospondin 1 (Thbs1), transcript variant X2, mRNA
XM-013126232.3	2,17399268357381	4,53428195783424	12,8303425475448	0,000345315671480496	0,0239238650310384	XM_013126232.3	5'-nucleotidase, cytosolic IIIA (Nt5c3a), transcript variant X3, mRNA
XM-005081039.4	-2,42982491571518	3,67863210321103	12,7902267695052	0,00035277766841269	0,0243997636776259	XM_005081039.4	calcium/calmodulin dependent protein kinase II inhibitor 1 (Camk2n1), mRNA
XM-040751814.1	4,16892904464417	3,09053307831842	12,7562078823384	0,000359241620185989	0,024763602002536	XM_040751814.1	TRAF interacting protein with forkhead associated domain (Tifa), transcript variant X5, mRNA
XM-040751815.1	4,16892904464417	3,09053307831842	12,7562078823384	0,000359241620185989	0,024763602002536	XM_040751815.1	TRAF interacting protein with forkhead associated domain (Tifa), transcript variant X6, mRNA
XM-040732105.1	2,3642398400415	3,55522537585203	12,7048783316185	0,000369196409813388	0,0254072572793484	XM_040732105.1	E3 ubiquitin-protein ligase TRIM39 (LOC101843020), transcript variant X6, mRNA
XM-021233792.2	4,16893092038826	3,04751568519259	12,6799535245002	0,00037414100347729	0,0257045487747928	XM_021233792.2	uncharacterized LOC110342990 (LOC110342990), transcript variant X1, mRNA
XR-005879828.1	-2,77056713674751	3,17220298568617	12,6692424935691	0,000376278377980179	0,0258083068150305	XR_005879828.1	uncharacterized LOC121142744 (LOC121142744), ncRNA
XM-040747513.1	3,21801704024538	3,24125970968317	12,6536070277772	0,000379421623799663	0,0259805958140225	XM_040747513.1	heparanase (Hpse), mRNA
XM-040740350.1	2,01866868724641	4,23500816366921	12,6390127332968	0,000382380318347738	0,0261396964135622	XM_040740350.1	myosin IE (Myo1e), mRNA
XM-005065546.4	-2,88184002049991	4,18568691747389	12,6253622641396	0,000385173338629568	0,0262869625283957	XM_005065546.4	polo like kinase 2 (Plk2), mRNA
XM-040731816.1	-2,0232439196712	3,92418603802553	12,605692323086	0,000389234253639835	0,0265088204527644	XM_040731816.1	LON peptidase N-terminal domain and ring finger 1 (Lonrf1), transcript variant X1, mRNA
XM-005069273.4	-1,788805134999	5,12313123062347	12,6034313060839	0,000389712448033496	0,0265088204527644	XM_005069273.4	CD3g molecule (Cd3g), transcript variant X1, mRNA
XM-040747407.1	3,26462417016036	4,22576319277453	12,5759215868802	0,000395462855980226	0,0268555823632908	XM_040747407.1	SDA1 domain containing 1 (Sdad1), transcript variant X1, mRNA
XM-005064687.4	-1,59446267738094	5,46537743625312	12,5694957365262	0,00039682041141529	0,02689675717142	XM_005064687.4	egl-9 family hypoxia inducible factor 1 (Egln1), mRNA
XR-005878564.1	4,16893306163148	3,00746892140194	12,5669357704336	0,000397376336117011	0,02689675717142	XR_005878564.1	ring finger protein 213 (Rnf213), transcript variant X4, misc_RNA
XR-001196247.3	1,95452893164329	4,24950534726475	12,5279978924025	0,000405706516290433	0,0274155012559937	XR_001196247.3	RNA binding protein, mRNA processing factor (Rbpms), transcript variant X4, misc_RNA
XR-005875508.1	4,16773358496893	3,44145737649707	12,5146532599357	0,000408611266733754	0,0274764370259709	XR_005875508.1	uncharacterized LOC121138589 (LOC121138589), transcript variant X1, ncRNA
XR-005875509.1	4,16773358496893	3,44145737649707	12,5146532599357	0,000408611266733754	0,0274764370259709	XR_005875509.1	uncharacterized LOC121138589 (LOC121138589), transcript variant X2, ncRNA
XR-005875510.1	4,16773358496893	3,44145737649707	12,5146532599357	0,000408611266733754	0,0274764370259709	XR_005875510.1	uncharacterized LOC121138589 (LOC121138589), transcript variant X3, ncRNA
XM-005066020.4	1,79808801578845	4,912470104202	12,5091727268901	0,000409796130636969	0,0275111585058779	XM_005066020.4	lysophosphatidylcholine acyltransferase 3 (Lpcat3), mRNA
XM-040729040.1	1,78337477906274	5,48184140118968	12,5060976954154	0,00041046893831667	0,0275114466100096	XM_040729040.1	mitochondrial ribosomal protein S36 (Mrps36), mRNA
XR-005875457.1	2,06712232693708	3,77736008050111	12,496437085374	0,000412598917147762	0,0276092410363932	XR_005875457.1	uncharacterized LOC121138460 (LOC121138460), ncRNA
XM-040749306.1	4,17302190461508	3,41298833852189	12,48821509722	0,000414417961269268	0,0276859453897958	XM_040749306.1	schlafen family member 11 (Slfn11), transcript variant X3, mRNA
NM-001310575.1	4,16597888000882	6,20190748010952	12,4705625942579	0,000418333073410619	0,0279022057861705	NM_001310575.1	interferon induced with helicase C domain 1 (Ifih1), mRNA
XM-013111796.3	2,51239751625358	3,30771630331354	12,4557780037938	0,000421647655541773	0,0280777766480753	XM_013111796.3	chromosome unknown C17orf49 homolog (CUNH17orf49), transcript variant X2, mRNA
XM-005084201.4	2,50555658830315	3,29001370023409	12,4521396275502	0,000422469705464761	0,0280870691259956	XM_005084201.4	engrailed homeobox 2 (En2), mRNA
XM-005070012.4	-2,44451499052777	3,906439823096	12,440755275866	0,000425032240746861	0,028211857747509	XM_005070012.4	CD79b molecule (Cd79b), mRNA
XM-040737585.1	3,19636485770728	3,24482031518793	12,4051119827537	0,000433204359912994	0,0287079855450877	XM_040737585.1	epoxide hydrolase 1 (LOC101835523), transcript variant X1, mRNA
XM-040738884.1	2,08534434426681	3,88242316482487	12,3836521726475	0,00043819516108949	0,0289920345085463	XM_040738884.1	tudor domain containing 7 (Tdrd7), transcript variant X2, mRNA
XM-005087411.4	2,13801226781424	4,49882500699295	12,3766467912984	0,000439827475004525	0,0290533227590067	XM_005087411.4	5'-nucleotidase, cytosolic IIIA (Nt5c3a), transcript variant X1, mRNA
XM-021223626.2	-4,08041379564586	3,60559573211252	12,3689232246659	0,000441656860369678	0,0291274114980663	XM_021223626.2	killer cell lectin-like receptor 2 (LOC101826855), mRNA
XM-013116081.3	-2,08695988589299	3,97224263455611	12,3563025420378	0,000444639953682289	0,0292642564192737	XM_013116081.3	cell cycle progression 1 (Ccpg1), transcript variant X4, mRNA
XM-040735159.1	-1,63255308910869	5,36152915050366	12,3540981432342	0,000445154047541257	0,0292642564192737	XM_040735159.1	translation initiation factor IF-2-like (LOC121135836), mRNA
XM-005080125.4	1,94554218214777	7,60571100127642	12,3510316852699	0,000445883437143346	0,029265456281914	XM_005080125.4	lamin A/C (Lmna), transcript variant X1, mRNA
XM-040741671.1	2,35423448065726	3,68203053861637	12,3080686694884	0,000456240123238053	0,0298344225102077	XM_040741671.1	AFG3 like matrix AAA peptidase subunit 2 (Afg3l2), mRNA
XM-040734474.1	1,6577375311826	4,5490302024297	12,3031014079414	0,000457451962285642	0,0298344225102077	XM_040734474.1	phospholipase D family member 3 (Pld3), transcript variant X2, mRNA
XM-040734475.1	1,6577375311826	4,5490302024297	12,3031014079414	0,000457451962285642	0,0298344225102077	XM_040734475.1	phospholipase D family member 3 (Pld3), transcript variant X3, mRNA
XM-040734476.1	1,6577375311826	4,5490302024297	12,3031014079414	0,000457451962285642	0,0298344225102077	XM_040734476.1	phospholipase D family member 3 (Pld3), transcript variant X4, mRNA
XM-021225080.2	3,2105829102493	3,59746129768143	12,2979585433734	0,000458710066640034	0,0298691382475274	XM_021225080.2	histone H4 (LOC110340249), mRNA
XM-021229557.2	2,37509516286362	3,84203196024859	12,2791552213003	0,000463335554524444	0,0301226667856942	XM_021229557.2	toll like receptor 7 (Tlr7), transcript variant X1, mRNA
XM-040750735.1	4,16897832852108	2,91259497950208	12,2758069502806	0,000464177515261003	0,0301298064440632	XM_040750735.1	resistin-like gamma (LOC101822668), transcript variant X3, mRNA
XM-040738340.1	1,62584160546749	5,77507920703443	12,2460165226849	0,000471604282645431	0,0305636709349723	XM_040738340.1	low affinity immunoglobulin gamma Fc region receptor III (LOC101831114), mRNA
XM-040739739.1	1,61772638279076	5,81196273191965	12,2368961228798	0,000473907602707198	0,0306646534185681	XM_040739739.1	C-C motif chemokine receptor 2 (Ccr2), mRNA
XM-040757955.1	1,79477157627914	5,61135890664943	12,2179278621264	0,000478734403454983	0,03092834679024	XM_040757955.1	DnaJ heat shock protein family (Hsp40) member C15 (Dnajc15), mRNA
XM-040754828.1	-1,65481119176908	7,55196130258345	12,2030309843689	0,000482559948643442	0,0311266294146138	XM_040754828.1	carboxypeptidase M (Cpm), transcript variant X1, mRNA
XM-040743737.1	-2,54014874563228	3,72868911366873	12,1966178069801	0,00048422645489287	0,0311644899767155	XM_040743737.1	killer cell lectin-like receptor 2 (LOC106022638), mRNA
XM-040740038.1	4,16890520844656	2,87675628444137	12,1949820066083	0,000484661472677518	0,0311644899767155	XM_040740038.1	protein phosphatase 2 regulatory subunit B''alpha (Ppp2r3a), transcript variant X4, mRNA
XM-021223413.2	3,11821336636385	3,12124335690988	12,1565253565144	0,000494708293745576	0,0317608898791134	XM_021223413.2	histone H3 (LOC101825376), mRNA
XM-040755562.1	2,10621207857352	3,72774755928395	12,1475542231651	0,000497090331105634	0,0318597463757399	XM_040755562.1	aldo-keto reductase family 1 member C13 (LOC101838853), transcript variant X3, mRNA
XM-040746229.1	-2,52653126117924	3,65496655766629	12,1448983243176	0,000497796440590012	0,0318597463757399	XM_040746229.1	phosphatidylinositol-4-phosphate 5-kinase type 1 beta (Pip5k1b), transcript variant X4, mRNA
XM-040741246.1	2,16038316844492	5,09988336715026	12,1229570470426	0,000503668733644727	0,0321855270119277	XM_040741246.1	H-2 class I histocompatibility antigen, alpha chain-like (LOC121138587), mRNA
XM-040734748.1	2,31186087306715	3,50332451743487	12,1008436628965	0,000509657878506869	0,0325177529832452	XM_040734748.1	caspase-1 (LOC101833858), transcript variant X3, mRNA
XM-013122278.3	1,90848881314155	4,64355011138741	12,0950725461115	0,000511222217443893	0,0325670710750287	XM_013122278.3	ribosomal RNA processing 15 homolog (Rrp15), mRNA
XM-040750158.1	2,73226171722603	3,24334267429251	12,0761869864625	0,00051641162895714	0,0328468126220606	XM_040750158.1	regulatory associated protein of MTOR complex 1 (Rptor), mRNA
XM-005064485.4	2,56796904276819	4,20949788233211	12,055331704293	0,000522200914256452	0,0331637873833268	XM_005064485.4	THUMP domain containing 1 (Thumpd1), mRNA
XM-021232028.2	1,73001608500737	4,78747864031263	12,0278489578702	0,000529942980865035	0,0335257169426275	XM_021232028.2	TIFA inhibitor (Tifab), transcript variant X2, mRNA
XM-040742574.1	1,61871264556608	5,39043640400175	12,0264349474352	0,000530343880875039	0,0335257169426275	XM_040742574.1	interferon alpha-inducible protein 27, mitochondrial-like (LOC121139263), transcript variant X1, mRNA
XM-040742577.1	1,61871264556608	5,39043640400175	12,0264349474352	0,000530343880875039	0,0335257169426275	XM_040742577.1	interferon alpha-inducible protein 27, mitochondrial-like (LOC121139263), transcript variant X3, mRNA
XR-005876305.1	-2,76721472548381	3,70127935840431	12,0181535654635	0,000532697974770032	0,0336228830609066	XR_005876305.1	uncharacterized LOC121139353 (LOC121139353), ncRNA
XM-040747552.1	2,35001722190926	3,86326029009687	11,9785271773701	0,00054410922005118	0,0342905462982637	XM_040747552.1	guanylate-binding protein 6 (LOC101823391), mRNA
XM-040750006.1	1,78312094977411	4,40457786734839	11,9752384044996	0,000545067315520727	0,0342984025009548	XM_040750006.1	ATP-binding cassette sub-family A member 6 (LOC101833744), transcript variant X3, mRNA
XM-040734747.1	2,30798837872617	3,55818271994877	11,9512387495433	0,000552110753697552	0,0346885707586494	XM_040734747.1	caspase-1 (LOC101833858), transcript variant X2, mRNA
XM-040732305.1	2,44953156601212	3,23320783631451	11,9422405657611	0,0005547783683906	0,0346972556145568	XM_040732305.1	1-acylglycerol-3-phosphate O-acyltransferase 3 (Agpat3), transcript variant X2, mRNA
XM-040732306.1	2,44953156601212	3,23320783631451	11,9422405657611	0,0005547783683906	0,0346972556145568	XM_040732306.1	1-acylglycerol-3-phosphate O-acyltransferase 3 (Agpat3), transcript variant X3, mRNA
XM-040732307.1	2,44953156601212	3,23320783631451	11,9422405657611	0,0005547783683906	0,0346972556145568	XM_040732307.1	1-acylglycerol-3-phosphate O-acyltransferase 3 (Agpat3), transcript variant X4, mRNA
XM-040746603.1	3,11819809607748	3,03636885044846	11,9022496364658	0,00056678129181862	0,0353941585769525	XM_040746603.1	C-X-C motif chemokine 2-like (LOC101827575), mRNA
XM-040740022.1	-3,15776387197578	3,33740431087223	11,8373179995065	0,000586815937804316	0,0365897519522137	XM_040740022.1	glycerol kinase 5 (Gk5), mRNA
XM-040754100.1	2,29037466701701	3,38121611026125	11,8074183139699	0,000596291999348483	0,0371243640683632	XM_040754100.1	GRB2 related adaptor protein 2 (Grap2), transcript variant X3, mRNA
XM-040746452.1	-2,49408757335639	3,66391782036372	11,7836846107811	0,000603915037307539	0,0375421684747993	XM_040746452.1	40S ribosomal protein S2-like (LOC121140552), mRNA
XM-040752674.1	-2,12083131850602	3,77348738890393	11,7639198649923	0,000610329330391999	0,0378674494348506	XM_040752674.1	casein kinase 1, epsilon (Csnk1e), transcript variant X7, mRNA
XM-005076996.4	2,47149576855507	3,4546524527309	11,7619060937034	0,000610987933437193	0,0378674494348506	XM_005076996.4	LYR motif containing 9 (Lyrm9), transcript variant X2, mRNA
XM-040738887.1	2,04235691286563	3,89738126226577	11,7575832749635	0,000612416068410976	0,0378988849072434	XM_040738887.1	tudor domain containing 7 (Tdrd7), transcript variant X3, mRNA
XM-013111760.3	1,80023799406202	4,3604742209396	11,7521841200096	0,000614189573224693	0,0379515668272009	XM_013111760.3	syntaxin 8 (Stx8), transcript variant X4, mRNA
XM-021225400.2	2,1503263534996	3,5143714513648	11,699426491765	0,000631798265245753	0,0389811004642556	XM_021225400.2	GRB2 related adaptor protein 2 (Grap2), transcript variant X1, mRNA
XM-005073915.4	-2,71188877422267	3,25064412716247	11,661266988085	0,000644852694834825	0,0396900186404325	XM_005073915.4	cysteine and tyrosine rich 1 (Cyyr1), transcript variant X1, mRNA
XM-005077356.4	1,9657923317988	4,01654503299838	11,6592672207035	0,000645537002132156	0,0396900186404325	XM_005077356.4	TNF superfamily member 13b (Tnfsf13b), transcript variant X2, mRNA
XM-040738525.1	2,51461205018617	3,99266519162156	11,6573689015319	0,000646181626833762	0,0396900186404325	XM_040738525.1	torsin 1A interacting protein 2 (Tor1aip2), mRNA
XM-040752833.1	2,07253096256623	3,6847066286825	11,6417519694952	0,000651624824230066	0,0399197615460982	XM_040752833.1	lipin 2 (Lpin2), transcript variant X4, mRNA
XM-005073246.4	-3,98459524356364	3,13227837545181	11,6410472352866	0,000651862069812115	0,0399197615460982	XM_005073246.4	cyclin dependent kinase 19 (Cdk19), transcript variant X1, mRNA
XM-040739314.1	-2,07342594010378	3,69440904280323	11,6284217713328	0,00065629688814421	0,0401316282879624	XM_040739314.1	src kinase associated phosphoprotein 2 (Skap2), transcript variant X1, mRNA
XM-013117401.3	1,66297111278181	4,9093347510245	11,5790833130456	0,000673885867694805	0,0411460313252883	XM_013117401.3	coronin 1B (Coro1b), transcript variant X1, mRNA
XM-040746261.1	1,87484339638726	5,12417207445676	11,5682901966985	0,000677783832302069	0,0412956446082387	XM_040746261.1	mitoregulin (Mtln), mRNA
XM-005069414.4	-1,85447118480792	4,93202065982215	11,5667819010601	0,000678343152508186	0,0412956446082387	XM_005069414.4	Thy-1 cell surface antigen (Thy1), transcript variant X1, mRNA
XM-005080880.4	4,02581046883438	3,1057221537814	11,5286567732706	0,000692357098740151	0,0419039106265576	XM_005080880.4	hepatocyte growth factor (Hgf), transcript variant X1, mRNA
XM-013117498.3	1,99056540169181	3,80581797352886	11,5284910043926	0,000692416787715567	0,0419039106265576	XM_013117498.3	transmembrane protein 109 (Tmem109), transcript variant X2, mRNA
XM-040755720.1	-1,64174601966413	4,69150040589795	11,5284535691725	0,000692423249150828	0,0419039106265576	XM_040755720.1	RHO family interacting cell polarization regulator 2 (Ripor2), transcript variant X2, mRNA
XM-040757197.1	2,28443506332425	3,56738481583391	11,5263355832237	0,000693217613908518	0,0419039106265576	XM_040757197.1	tripartite motif-containing protein 30A-like (LOC121144029), transcript variant X2, mRNA
XM-005087190.3	2,36604308959493	4,47281712386145	11,5257399155802	0,000693426071894777	0,0419039106265576	XM_005087190.3	E3 ubiquitin-protein ligase TRIM39 (LOC101843020), transcript variant X5, mRNA
XM-040738879.1	2,04815174607895	4,03391222806075	11,5155682688171	0,000697219075618877	0,0420713440160464	XM_040738879.1	tudor domain containing 7 (Tdrd7), transcript variant X1, mRNA
XM-040732106.1	4,02580055884443	3,10145378396178	11,5101446863463	0,000699270696637889	0,0421333630728244	XM_040732106.1	H-2 class I histocompatibility antigen, Q10 alpha chain-like (LOC106023121), transcript variant X1, mRNA
XR-005881277.1	-2,4678380894551	3,5935018397766	11,4868155429712	0,000708067978920853	0,0425496670661946	XR_005881277.1	uncharacterized LOC121143957 (LOC121143957), ncRNA
XM-040749501.1	1,53649620713055	5,39456019321723	11,486342136022	0,000708247805514623	0,0425496670661946	XM_040749501.1	nucleoside diphosphate kinase A (LOC106021590), transcript variant X1, mRNA
XR-005877835.1	-3,97486894949762	3,17412640804759	11,4767560097519	0,000711902901585308	0,0427069097797962	XR_005877835.1	uncharacterized LOC121140884 (LOC121140884), ncRNA
XM-040737783.1	2,66111192948826	3,19822217634828	11,4665005004893	0,000715830246627217	0,0428800031141919	XM_040737783.1	sushi domain containing 1 (Susd1), transcript variant X4, mRNA
XM-040742571.1	1,51829884526123	5,48879806905958	11,4452331749922	0,000724040659503687	0,0432459292606026	XM_040742571.1	interferon alpha-inducible protein 27, mitochondrial-like (LOC121139262), transcript variant X1, mRNA
XM-040742572.1	1,51829884526123	5,48879806905958	11,4452331749922	0,000724040659503687	0,0432459292606026	XM_040742572.1	interferon alpha-inducible protein 27, mitochondrial-like (LOC121139262), transcript variant X2, mRNA
XM-040737587.1	3,10319157287657	3,22829019466171	11,4402106302879	0,000725994419144336	0,043299780189923	XM_040737587.1	epoxide hydrolase 1 (LOC101835523), transcript variant X2, mRNA
XM-013117165.2	4,02815114330086	4,42955137750456	11,419365879767	0,000734154290045343	0,0436895423190607	XM_013117165.2	DExD/H-box helicase 60 (Ddx60), transcript variant X1, mRNA
XM-005084326.4	1,53647057800028	5,57538626333947	11,4180863923138	0,000734652717536754	0,0436895423190607	XM_005084326.4	extracellular matrix protein 1 (Ecm1), transcript variant X1, mRNA
XM-005080577.4	1,62396937307627	8,69164975650278	11,4008980145859	0,000741458564592304	0,0439961289196445	XM_005080577.4	cytochrome b-245 heavy chain (LOC101834491), mRNA
XM-040743738.1	-3,10523274587657	3,19596613812805	11,399707148923	0,000741946236489035	0,0439961289196445	XM_040743738.1	killer cell lectin-like receptor 2 (LOC101826590), partial mRNA
XM-040731374.1	4,0303573437782	3,52525044018105	11,3914378319025	0,000745254161783831	0,0441286971509209	XM_040731374.1	2'-5'-oligoadenylate synthase 1A-like (LOC106021986), mRNA
XM-005083717.4	-1,51907754538964	5,20676298118809	11,3836157942303	0,000748369773275059	0,0442264535036466	XM_005083717.4	NOTCH regulated ankyrin repeat protein (LOC101832404), mRNA
XM-021230174.2	4,02646170648997	3,20367303216291	11,376622401454	0,000751203824728428	0,0442264535036466	XM_021230174.2	DExD/H-box helicase 60 (Ddx60), transcript variant X4, mRNA
XM-021230176.2	4,02646170648997	3,20367303216291	11,376622401454	0,000751203824728428	0,0442264535036466	XM_021230176.2	DExD/H-box helicase 60 (Ddx60), transcript variant X5, mRNA
XM-021230177.2	4,02646170648997	3,20367303216291	11,376622401454	0,000751203824728428	0,0442264535036466	XM_021230177.2	DExD/H-box helicase 60 (Ddx60), transcript variant X2, mRNA
XM-005065909.4	4,0244101839882	3,71766124846448	11,3729533918927	0,000752670831197961	0,0442495181661281	XM_005065909.4	transcription factor B1, mitochondrial (Tfb1m), transcript variant X1, mRNA
XM-013119795.3	4,0353613961235	3,84645761235882	11,3665426094261	0,000755267273330006	0,0443388218250353	XM_013119795.3	2'-5'-oligoadenylate synthase 1A (LOC101832301), mRNA
XM-040747470.1	4,02763597528936	3,984079418597	11,3531137841934	0,000760729333498943	0,0445324242695334	XM_040747470.1	RasGEF domain family member 1B (Rasgef1b), transcript variant X2, mRNA
XM-040747472.1	4,02763597528936	3,984079418597	11,3531137841934	0,000760729333498943	0,0445324242695334	XM_040747472.1	RasGEF domain family member 1B (Rasgef1b), transcript variant X3, mRNA
XM-040745727.1	-2,28073520241244	3,60830498657983	11,343818765995	0,000764540738035179	0,0446919673186956	XM_040745727.1	superoxide dismutase [Cu-Zn]-like (LOC121140417), mRNA
XM-040754804.1	1,654708430568	6,63629259760322	11,3341271753736	0,000768515047703805	0,0448562038978448	XM_040754804.1	glucosamine (N-acetyl)-6-sulfatase (Gns), mRNA
XM-005085879.4	-3,98478332100819	2,97352648569794	11,3317069691489	0,000769530288238486	0,0448562038978448	XM_005085879.4	homeobox A5 (Hoxa5), mRNA
XM-021233716.2	-3,98478458364902	2,97294820932117	11,3277576629535	0,000771169715909969	0,0448881857409377	XM_021233716.2	SH2 domain containing 3A (Sh2d3a), mRNA
XM-040732454.1	4,17013061848571	8,56528711998139	11,3189955254363	0,000774796128592692	0,0450355721468574	XM_040732454.1	H-2 class I histocompatibility antigen, Q10 alpha chain-like (LOC121132772), transcript variant X2, mRNA
XM-040745030.1	2,1005773704018	4,08245205833089	11,3149011942862	0,000776503309543782	0,0450711434381598	XM_040745030.1	torsin family 1 member B (Tor1b), mRNA
XM-005075382.4	1,85260285852581	4,47582371324368	11,3002611485881	0,000782617384488283	0,0453620467941498	XM_005075382.4	mitochondrial ribosomal protein L30 (Mrpl30), transcript variant X3, mRNA
XM-040742573.1	1,50825759237593	5,48580618284439	11,2947811316115	0,000784938015304823	0,0454325656031496	XM_040742573.1	interferon alpha-inducible protein 27, mitochondrial-like (LOC121139262), transcript variant X3, mRNA
XR-005878121.1	4,02922835322337	3,2736335874734	11,2852214920142	0,000788982077472364	0,0456024992053655	XR_005878121.1	uncharacterized LOC110342990 (LOC110342990), transcript variant X5, misc_RNA
XM-005079691.4	1,5372485067273	8,17867953467223	11,2630285170146	0,000798438174856105	0,0460843284850678	XM_005079691.4	CD63 molecule (Cd63), transcript variant X1, mRNA
XM-021236235.2	4,0257885075968	2,98009007476584	11,2491837849274	0,000804403968202011	0,0463636365594081	XM_021236235.2	transglutaminase 1 (Tgm1), mRNA
XM-040746908.1	4,02264527369986	3,35075909003989	11,2424402420083	0,000807306503245442	0,0464563636792433	XM_040746908.1	nuclear receptor binding SET domain protein 2 (Nsd2), transcript variant X5, mRNA
XM-040737771.1	2,65937434742171	3,23666577754511	11,2402329280182	0,000808270512340248	0,0464563636792433	XM_040737771.1	sushi domain containing 1 (Susd1), transcript variant X1, mRNA
XM-005080881.4	4,02581046883438	2,9619295580893	11,2259066132115	0,000814523361822515	0,0467504601242426	XM_005080881.4	hepatocyte growth factor (Hgf), transcript variant X2, mRNA
XR-002384248.2	-2,25374762229477	3,32800591335985	11,2165241949787	0,000818635196822461	0,046842152793372	XR_002384248.2	uncharacterized LOC110342220 (LOC110342220), ncRNA
XM-040741143.1	4,02580645171308	2,96003235181468	11,2144970492629	0,00081953563558496	0,046842152793372	XM_040741143.1	RT1 class I histocompatibility antigen, AA alpha chain-like (LOC101831914), transcript variant X1, mRNA
XM-040741144.1	4,02580645171308	2,96003235181468	11,2144970492629	0,00081953563558496	0,046842152793372	XM_040741144.1	RT1 class I histocompatibility antigen, AA alpha chain-like (LOC101831914), transcript variant X2, mRNA
NM-001281668.1	-3,06527894009683	3,18137460232532	11,1422334557766	0,000851964713103806	0,0486281606634687	NM_001281668.1	tropomyosin 2 (Tpm2), mRNA
XM-013110217.3	-1,51415910498679	5,3066663435574	11,1391501199661	0,000853377835326983	0,0486413546498772	XM_013110217.3	FRAT regulator of WNT signaling pathway 2 (Frat2), mRNA
XM-040741145.1	4,01920506970543	6,9651347870076	11,1357207869983	0,000854958768211391	0,0486640638840987	XM_040741145.1	RT1 class I histocompatibility antigen, AA alpha chain-like (LOC101831914), transcript variant X3, mRNA
XM-040728599.1	1,65324651238006	5,20051965152504	11,1280964825	0,000858461177242116	0,0487395989210381	XM_040728599.1	formation of mitochondrial complex V assembly factor 1 homolog (Fmc1), transcript variant X1, mRNA
XM-040738619.1	-1,50254153480134	5,56116084589956	11,1277102938453	0,000858654514075586	0,0487395989210381	XM_040738619.1	cathepsin E (Ctse), mRNA
XM-040729697.1	-1,74355099238244	4,69402455244626	11,1231265910572	0,000860757670594649	0,0487916810165036	XM_040729697.1	DIX domain containing 1 (Dixdc1), mRNA
XM-013117404.3	1,6647828564127	5,38725535543615	11,1176385453221	0,00086330081232273	0,0488685259002989	XM_013117404.3	coronin 1B (Coro1b), transcript variant X3, mRNA
XM-005070160.4	2,44860072288837	3,78969366365725	11,1115056781787	0,000866151753816951	0,0489625592374025	XM_005070160.4	N-acetyl-alpha-glucosaminidase (Naglu), mRNA
XM-040736752.1	-1,48953943274221	5,37691468148181	11,0993583977082	0,000871841978590602	0,0492166158366791	XM_040736752.1	uncharacterized LOC121136389 (LOC121136389), transcript variant X1, mRNA
XM-040754232.1	2,65803408100501	3,26911421646282	11,0864527756663	0,000877912495920625	0,0494896453068048	XM_040754232.1	keratin, type II cytoskeletal 3 (LOC101840337), mRNA
NM-001281646.1	1,59408865838807	7,18181980956128	11,0839407944914	0,000879083680880478	0,0494896453068048	NM_001281646.1	interferon regulatory factor 1 (Irf1), mRNA
XM-040745814.1	2,2337655610537	3,37138330622241	11,0767647920156	0,00088250199251676	0,0496142137951396	XM_040745814.1	acid phosphatase 2, lysosomal (Acp2), transcript variant X2, mRNA
XM-005084033.4	2,69107876857471	3,83211545340643	11,0671489764109	0,000887057012519831	0,0498022608952641	XM_005084033.4	pannexin 1 (Panx1), mRNA
XM-021229734.2	2,65928453891943	3,31040114893174	11,0453053805937	0,000897554250379723	0,0503229564930201	XM_021229734.2	zinc finger NFX1-type containing 1 (Znfx1), transcript variant X4, mRNA
XM-005082507.4	1,75676138557879	4,37960693355011	11,0287753475434	0,00090555381283063	0,0507023891964883	XM_005082507.4	mitochondrial ribosomal protein L44 (Mrpl44), mRNA
XM-040734473.1	1,65730746190881	5,57101313959989	11,0122284558603	0,000913649640899179	0,0510861734672879	XM_040734473.1	phospholipase D family member 3 (Pld3), transcript variant X1, mRNA
XR-002382723.2	2,6732885548206	3,53101668634701	11,0091017052457	0,000915207966663559	0,0511038717124904	XR_002382723.2	uncharacterized LOC110340889 (LOC110340889), transcript variant X2, ncRNA
XM-040753894.1	4,02579252466817	2,88068684504706	10,9969792994647	0,000921204842496105	0,0511859096368522	XM_040753894.1	vitamin D receptor (Vdr), transcript variant X2, mRNA
XM-013117611.3	1,57805603953836	4,77542507092815	10,9968948325676	0,000921233062939669	0,0511859096368522	XM_013117611.3	ribonuclease/angiogenin inhibitor 1 (Rnh1), transcript variant X2, mRNA
XM-013117615.3	1,57805603953836	4,77542507092815	10,9968948325676	0,000921233062939669	0,0511859096368522	XM_013117615.3	ribonuclease/angiogenin inhibitor 1 (Rnh1), transcript variant X3, mRNA
XR-002382976.2	3,01575207974029	3,12066282360586	10,996067341819	0,000921652347117039	0,0511859096368522	XR_002382976.2	uncharacterized LOC110341082 (LOC110341082), ncRNA
NM-001281335.1	1,53384498981867	7,26364210266924	10,9899190241529	0,000924680908450508	0,0512848967998164	NM_001281335.1	low affinity immunoglobulin gamma Fc region receptor III-like (Fcgr4), mRNA
XM-005064456.4	4,02579252466817	2,87558862292244	10,9850146601971	0,000927153590069529	0,0513528286569735	XM_005064456.4	calcineurin like EF-hand protein 2 (Chp2), transcript variant X2, mRNA
XM-040733264.1	2,58134571243098	3,08861628071539	10,9820470973393	0,0009286304724919	0,0513654970893268	XM_040733264.1	ATPase phospholipid transporting 10A (putative) (Atp10a), transcript variant X2, mRNA
XR-001196443.3	2,58129763221697	3,09883000470181	10,9764657230953	0,000931418691031638	0,0514261367848124	XR_001196443.3	ALG9 alpha-1,2-mannosyltransferase (Alg9), transcript variant X2, misc_RNA
XM-005084479.4	2,58140944072631	3,10504394601538	10,9748645431303	0,000932226035561686	0,0514261367848124	XM_005084479.4	collagen type III alpha 1 chain (Col3a1), mRNA
XM-040754699.1	2,10367124409471	3,60737272519338	10,9413784924869	0,000949166546565821	0,0522023505835262	XM_040754699.1	canopy FGF signaling regulator 2 (Cnpy2), transcript variant X1, mRNA
XM-040754702.1	2,10367124409471	3,60737272519338	10,9413784924869	0,000949166546565821	0,0522023505835262	XM_040754702.1	canopy FGF signaling regulator 2 (Cnpy2), transcript variant X4, mRNA
XM-040728940.1	1,93871312639306	3,67068077523617	10,9395474325303	0,00095010231543414	0,0522023505835262	XM_040728940.1	calpastatin (Cast), transcript variant X9, mRNA
XM-040729598.1	2,09037036276949	3,50680246050209	10,9343167431343	0,000952780619615459	0,05227970778538	XM_040729598.1	mitochondrial ribosomal protein L2 (Mrpl2), transcript variant X2, mRNA
XM-040753901.1	3,01689153576526	3,14532961186601	10,9155512290534	0,000962452259161788	0,0526237226111335	XM_040753901.1	PC-esterase domain containing 1B (Pced1b), mRNA
XM-005070976.4	4,02579064892251	2,85475291543868	10,9122839170496	0,000964165111870207	0,0526237226111335	XM_005070976.4	GDNF family receptor alpha 2 (Gfra2), transcript variant X1, mRNA
XM-005070977.4	4,02579064892251	2,85475291543868	10,9122839170496	0,000964165111870207	0,0526237226111335	XM_005070977.4	GDNF family receptor alpha 2 (Gfra2), transcript variant X2, mRNA
XM-005070978.4	4,02579064892251	2,85475291543868	10,9122839170496	0,000964165111870207	0,0526237226111335	XM_005070978.4	GDNF family receptor alpha 2 (Gfra2), transcript variant X3, mRNA
XM-040740036.1	4,02578663185637	2,8541893908175	10,9085313545739	0,000966114537086409	0,0526602801916781	XM_040740036.1	protein phosphatase 2 regulatory subunit B''alpha (Ppp2r3a), transcript variant X2, mRNA
XM-005064076.4	1,64930646091464	5,38388633906827	10,904808741769	0,000968017108995912	0,0526941905906201	XM_005064076.4	coronin 1B (Coro1b), transcript variant X2, mRNA
XM-040750550.1	2,43871344006186	3,92772667060745	10,9022725961186	0,000969339518410922	0,0526964718641541	XM_040750550.1	amyloid beta precursor protein (LOC101836288), transcript variant X4, mRNA
XM-040734998.1	1,66264148464835	5,84494455438322	10,8535404298526	0,000995107678729315	0,0540259449904321	XM_040734998.1	TNF receptor superfamily member 14 (Tnfrsf14), mRNA
XM-013113039.2	-1,80867144540201	4,93627680763913	10,8384219892232	0,00100325871096921	0,0543967137450803	XM_013113039.2	Thy-1 cell surface antigen (Thy1), transcript variant X2, mRNA
XM-040757555.1	1,48236478009838	7,35053239958009	10,8135213150022	0,00101678862505101	0,0550185552444853	XM_040757555.1	selenoprotein P (Selenop), mRNA
XM-021231452.2	-3,07661151284765	3,82216629813374	10,8123982529252	0,00101740141766222	0,0550185552444853	XM_021231452.2	mastermind like transcriptional coactivator 3 (Maml3), mRNA
XM-040747223.1	-2,65433008709195	3,33837334151758	10,8066740300107	0,0010205600139091	0,055116937339109	XM_040747223.1	ubiquitin-conjugating enzyme E2 E3-like (LOC121140845), mRNA
XM-040754090.1	2,57824255306182	3,15272631213802	10,7887493744518	0,00103045632303494	0,0555784653497468	XM_040754090.1	ribosomal RNA processing 7 homolog A (Rrp7a), mRNA
XM-005082863.4	2,23059703371208	3,62761103444612	10,753651779476	0,00105013082215127	0,0565654891675278	XM_005082863.4	NIMA related kinase 2 (Nek2), mRNA
XM-040742884.1	-1,62807020991829	4,31718604147151	10,7471610223933	0,00105380982784164	0,0566894586211333	XM_040742884.1	pleckstrin homology and RhoGEF domain containing G3 (Plekhg3), mRNA
XM-040747175.1	-1,51096063079503	4,89308533744863	10,7370204756272	0,00105957619587517	0,0569252469828339	XM_040747175.1	tec protein tyrosine kinase (Tec), transcript variant X1, mRNA
XM-040732086.1	-2,64393034678077	3,30711888043563	10,7213378989212	0,00106858121123276	0,0573341885082945	XM_040732086.1	40S ribosomal protein S2-like (LOC106022688), partial mRNA
XM-005077975.4	2,57848866466711	3,16549325705784	10,7117411957319	0,00107412209784707	0,0575564410061204	XM_005077975.4	acyl-CoA thioesterase 9 (Acot9), transcript variant X3, mRNA
XR-005881648.1	1,59232264033512	4,89941429816368	10,6851272593232	0,00108963581065932	0,0582925874430234	XR_005881648.1	uncharacterized LOC121144320 (LOC121144320), transcript variant X1, ncRNA
XM-040734749.1	1,93864466117735	3,89971837341131	10,6833280729696	0,00109069308024027	0,0582925874430234	XM_040734749.1	caspase-1 (LOC101833858), transcript variant X4, mRNA
XM-040744647.1	2,42803271786463	3,98046225174558	10,6744120429993	0,00109592995748273	0,0584965052403199	XM_040744647.1	membrane magnesium transporter 1 (Mmgt1), mRNA
XM-000000020.1	-1,51182362140077	6,85886678643824	10,6499747308218	0,00111046386135138	0,0591954913033591	XM_000000020.1	CD3b molecule (Cd3b), mRNA
XM-005074110.4	2,37339825722505	3,43370479189396	10,6293070448674	0,00112292614235985	0,059782379736785	XM_005074110.4	transmembrane protein 126A (Tmem126a), transcript variant X1, mRNA
XM-005064325.4	1,52075144718859	8,23499861980961	10,6212730164475	0,00112778333178769	0,0599633946421946	XM_005064325.4	apoptosis-associated speck-like protein containing a CARD (LOC101843909), mRNA
XM-013126619.3	1,63788380455594	6,17040669151834	10,6058486097826	0,0011372035680447	0,0603862431428951	XM_013126619.3	glutaredoxin (Glrx), transcript variant X2, mRNA
XM-013116691.3	1,74553072830928	5,01339363862827	10,5669016757921	0,00116134588504908	0,0615887464013205	XM_013116691.3	opioid growth factor receptor (Ogfr), transcript variant X2, mRNA
XM-005068678.4	-1,4582108963124	7,51714983661096	10,5627171327886	0,00116397046301344	0,0616484896581625	XM_005068678.4	thioredoxin related transmembrane protein 4 (Tmx4), mRNA
XM-005064807.4	2,02919942687407	4,01091284226589	10,5467733557872	0,00117402566571412	0,0621011288189372	XM_005064807.4	coiled-coil domain containing 34 (Ccdc34), mRNA
XM-021227497.2	2,40399519156407	3,94369636716475	10,5441357431265	0,00117570291993966	0,0621100157436158	XM_021227497.2	1-acylglycerol-3-phosphate O-acyltransferase 3 (Agpat3), transcript variant X5, mRNA
XM-005085736.4	-3,0233321595848	3,55531820872089	10,5032644635471	0,00120191498414657	0,0634133427469025	XM_005085736.4	pellino E3 ubiquitin protein ligase family member 2 (Peli2), transcript variant X2, mRNA
XM-021225061.2	-1,88966344841769	3,52972557780944	10,4907096448183	0,00121010576966076	0,0637637423032642	XM_021225061.2	armadillo like helical domain containing 2 (Armh2), mRNA
XM-005084372.4	1,54867713604257	6,65930744573241	10,4746984907915	0,00122058968617473	0,0642339224490392	XM_005084372.4	mitochondrial ribosomal protein S15 (Mrps15), mRNA
XM-013114397.3	-1,45535253275155	6,15647108468329	10,4675068062002	0,00122533728739873	0,0644014117347634	XM_013114397.3	RCSD domain containing 1 (Rcsd1), transcript variant X2, mRNA
XM-021229558.2	2,20252916487326	3,65701644615847	10,4277936361449	0,00125191226225094	0,0657142159801185	XM_021229558.2	toll like receptor 7 (Tlr7), transcript variant X2, mRNA
XM-013112563.3	1,73575893249211	4,00505565039024	10,4245258100962	0,00125412319699471	0,0657464100967178	XM_013112563.3	transcobalamin 2 (Tcn2), transcript variant X1, mRNA
XM-040731184.1	1,55000336603939	6,56455954080473	10,4163959528338	0,00125962121611335	0,0659506258355122	XM_040731184.1	hydrogen voltage gated channel 1 (Hvcn1), transcript variant X2, mRNA
XM-005065709.4	1,62204916817655	6,15424873373338	10,4076869831522	0,00126555910376106	0,0661773237574066	XM_005065709.4	glutaredoxin (Glrx), transcript variant X1, mRNA
XM-005087539.4	2,99944798660351	3,23712739606425	10,4020818826188	0,00126940134428631	0,0662433093468564	XM_005087539.4	folylpolyglutamate synthase (Fpgs), mRNA
XM-013113132.3	2,31342530452036	3,20967536785916	10,400480222986	0,00127051392669832	0,0662433093468564	XM_013113132.3	dicarbonyl and L-xylulose reductase (Dcxr), transcript variant X1, mRNA
XR-005873720.1	-1,60513688465824	4,23978435998804	10,3978348422593	0,00127233035060808	0,0662433093468564	XR_005873720.1	uncharacterized LOC121136668 (LOC121136668), transcript variant X1, ncRNA
XM-005080190.4	2,43832973616917	4,43835861552058	10,3964540612862	0,00127325973059955	0,0662433093468564	XM_005080190.4	adenosine deaminase RNA specific (Adar), transcript variant X3, mRNA
XM-040737780.1	2,57653792028019	3,22008683318616	10,3799373229471	0,00128468308619976	0,06675323616967	XM_040737780.1	sushi domain containing 1 (Susd1), transcript variant X3, mRNA
XM-040739123.1	2,14543393382295	4,38057712505485	10,3749855157277	0,00128810954978775	0,0668468755389851	XM_040739123.1	monoglyceride lipase (Mgll), transcript variant X1, mRNA
XM-005078784.4	1,66202731759197	5,66132010084915	10,3648155512289	0,00129520522410728	0,0671304541406636	XM_005078784.4	histidine triad nucleotide binding protein 2 (Hint2), mRNA
XM-005084980.4	1,67568905626009	4,82402008725758	10,3607611124116	0,00129805649710828	0,0671387886907285	XM_005084980.4	CD40 molecule (Cd40), transcript variant X2, mRNA
NM-001281681.1	3,87351123857522	5,28036335305632	10,3599612972048	0,00129862891642942	0,0671387886907285	NM_001281681.1	galectin 3 binding protein (Lgals3bp), mRNA
XM-013121820.3	1,8463311290547	3,85903129445329	10,353013671224	0,00130350921394654	0,0672484383090006	XM_013121820.3	FXYD domain containing ion transport regulator 3 (Fxyd3), mRNA
XM-040728241.1	-2,07549835057718	3,55219383671663	10,3506079349849	0,0013052044251585	0,0672484383090006	XM_040728241.1	p21 (RAC1) activated kinase 1 (Pak1), transcript variant X2, mRNA
XM-013120618.3	2,35724345582355	3,47258918638031	10,3499731052859	0,00130565213250289	0,0672484383090006	XM_013120618.3	adenosine deaminase RNA specific (Adar), transcript variant X1, mRNA
XM-005064220.4	1,56758070230557	5,22710285481148	10,3265246910576	0,00132227804367993	0,0680196354144502	XM_005064220.4	ribonuclease/angiogenin inhibitor 1 (Rnh1), transcript variant X1, mRNA
XM-021232125.2	1,48518849851975	6,49445236032698	10,3112462140351	0,00133326009252727	0,0684989420571472	XM_021232125.2	intercellular adhesion molecule 1 (Icam1), transcript variant X1, mRNA
XR-005880062.1	2,59703689591028	3,30740001299041	10,3088318161461	0,00133500074084953	0,0685028497358861	XR_005880062.1	uncharacterized LOC106020881 (LOC106020881), ncRNA
XM-005063828.4	1,95535738669559	4,32722614517226	10,2854424632117	0,00135196221332087	0,0692630600022769	XM_005063828.4	transmembrane protein 109 (Tmem109), transcript variant X1, mRNA
XM-040734746.1	1,92660420916544	4,01807037371403	10,2837859104327	0,00135318203391808	0,0692630600022769	XM_040734746.1	caspase-1 (LOC101833858), transcript variant X1, mRNA
XM-040736539.1	1,46463721137421	7,49281185426587	10,2771809230111	0,00135801266567605	0,0694239692305173	XM_040736539.1	proteasome 20S subunit beta 10 (Psmb10), mRNA
XM-040732474.1	1,59676721259829	6,83753868917542	10,2744147881676	0,00136004460494897	0,0694415826643488	XM_040732474.1	H-2 class I histocompatibility antigen, D-37 alpha chain (LOC101832695), transcript variant X3, mRNA
XR-005873481.1	-1,42683190106232	5,43183670489598	10,2546846108369	0,00137463050462633	0,070099342201843	XR_005873481.1	uncharacterized LOC121136389 (LOC121136389), transcript variant X2, misc_RNA
XM-040747176.1	-1,47657554460264	4,87578466123601	10,2455262292408	0,0013814712577142	0,0703423640202303	XM_040747176.1	tec protein tyrosine kinase (Tec), transcript variant X2, mRNA
XM-040728934.1	1,73153884734874	3,80617619854333	10,2415809082237	0,00138442104940559	0,0703423640202303	XM_040728934.1	calpastatin (Cast), transcript variant X3, mRNA
XM-005063803.4	3,86679493229709	3,13238422819096	10,2414474072482	0,00138452396803116	0,0703423640202303	XM_005063803.4	deltex E3 ubiquitin ligase 4 (Dtx4), transcript variant X3, mRNA
XM-040736407.1	3,86469872702716	5,34508815727366	10,2390613572844	0,0013862991989205	0,0703457101518809	XM_040736407.1	apolipoprotein L6 (LOC101832069), transcript variant X4, mRNA
XM-040730820.1	2,34047388348705	3,36293656832465	10,2274489320841	0,00139504555152203	0,0707023517017069	XM_040730820.1	SH3 and SYLF domain containing 1 (Sh3yl1), mRNA
XM-005064752.4	-2,05293725647577	3,72558139405394	10,3221034151022	0,00141148777630911	0,0714476709206014	XM_005064752.4	RAS guanyl releasing protein 1 (Rasgrp1), mRNA
XM-005072138.4	2,39727260847967	4,22337538221179	10,1981162057201	0,0014173224157635	0,0715891292848723	XM_005072138.4	cytochrome c oxidase assembly factor 7 (LOC101834274), mRNA
XM-005085619.4	-1,43549296912293	5,93918271820472	10,1975434100413	0,00141776153299081	0,0715891292848723	XM_005085619.4	leukotriene B4 receptor (Ltb4r), mRNA
XM-005074523.4	1,71530189183886	5,00612129299345	10,1864663931147	0,00142628056236714	0,0717541216719367	XM_005074523.4	opioid growth factor receptor (Ogfr), transcript variant X1, mRNA
XR-005881097.1	2,99472370395424	3,46742024467551	10,1856943628428	0,00142690367667826	0,0717541216719367	XR_005881097.1	uncharacterized LOC110340179 (LOC110340179), ncRNA
XM-005086564.4	1,47935787688146	8,22977511525841	10,1845176289601	0,00142778465843014	0,0717541216719367	XM_005086564.4	biliverdin reductase B (Blvrb), mRNA
XM-013112266.3	3,86545513111536	3,9123285995466	10,1825534743826	0,00142931445120959	0,0717541216719367	XM_013112266.3	sialic acid binding Ig like lectin 1 (Siglec1), transcript variant X3, mRNA
XM-040747469.1	3,86905336581029	4,01976426017186	10,1812009229592	0,00143036045357885	0,0717541216719367	XM_040747469.1	RasGEF domain family member 1B (Rasgef1b), transcript variant X1, mRNA
XM-040732113.1	3,86657173218625	3,17286352546468	10,1797683198108	0,00143149062990936	0,0717541216719367	XM_040732113.1	H-2 class I histocompatibility antigen, Q10 alpha chain-like (LOC106023121), transcript variant X7, mRNA
XM-040746138.1	-2,17697596432468	3,46663013534618	10,1758470162948	0,00143451772269115	0,0717860415282367	XM_040746138.1	endothelial differentiation-related factor 1-like (LOC101842590), mRNA
XM-021224624.2	3,8656955715582	3,67400090416461	10,1744200599153	0,00143561616838964	0,0717860415282367	XM_021224624.2	transcription factor B1, mitochondrial (Tfb1m), transcript variant X2, mRNA
XM-040742239.1	3,87012000497582	3,91481939890077	10,1621614083399	0,00144517346565506	0,0721437316659555	XM_040742239.1	DExD/H-box helicase 60 (Ddx60), transcript variant X6, mRNA
XM-013117107.3	3,8669226934273	3,06110415533259	10,1607443056824	0,0014462755722405	0,0721437316659555	XM_013117107.3	ubiquitin like modifier activating enzyme 7 (Uba7), transcript variant X1, mRNA
XR-005870616.1	-3,80982422604349	3,1341031762267	10,1484793197891	0,00145592521897235	0,0725371556130375	XR_005870616.1	uncharacterized LOC121133665 (LOC121133665), transcript variant X1, ncRNA
XM-005070063.4	-2,9867805031959	2,94192699720567	10,1373452680435	0,00146472172967531	0,0728871745360679	XM_005070063.4	ADP ribosylation factor like GTPase 4D (Arl4d), mRNA
XM-005075242.4	-3,80511982872455	3,09563493495145	10,1348102446005	0,00146670407627556	0,072897672525324	XM_005075242.4	tripartite motif containing 35 (Trim35), transcript variant X1, mRNA
XR-005876572.1	3,87353376069784	3,23275382857019	10,1247353673093	0,00147473367246912	0,0732083411617871	XR_005876572.1	uncharacterized LOC121139675 (LOC121139675), ncRNA
XM-040755447.1	1,59562457004001	5,80094604718948	10,0770202522506	0,00151329176688097	0,0750319229909067	XM_040755447.1	plexin domain containing 2 (Plxdc2), mRNA
XM-040743888.1	3,8551982233613	3,57496170388973	10,0732616908503	0,00151639262677213	0,0750951934651667	XM_040743888.1	sideroflexin 3 (Sfxn3), mRNA
XM-005078461.4	1,5871104247315	4,74360646192717	10,0667860817929	0,00152172044911352	0,0752584201081752	XM_005078461.4	TIFA inhibitor (Tifab), transcript variant X1, mRNA
XM-040736789.1	1,80017066904727	5,03157349356406	10,0641343333775	0,00152388406138014	0,0752584201081752	XM_040736789.1	mixed lineage kinase domain like pseudokinase (Mlkl), mRNA
XM-005076934.4	1,61980261322664	10,1237491754393	10,0625701962417	0,00152517489296572	0,0752584201081752	XM_005076934.4	C-C motif chemokine 4 (LOC101831947), mRNA
XM-040752067.1	-3,80506622016825	3,04747033688968	10,0525875755524	0,00153347456345335	0,0755773397722107	XM_040752067.1	colony stimulating factor 1 (Csf1), transcript variant X2, mRNA
XM-040750549.1	2,41847911879896	5,22298268751186	10,048207842257	0,00153707959408564	0,075664397769625	XM_040750549.1	amyloid beta precursor protein (LOC101836288), transcript variant X3, mRNA
XM-040745568.1	3,86159461594625	3,36020822034574	10,0342387384461	0,00154876796331374	0,0761327598724886	XM_040745568.1	integrin subunit alpha 6 (Itga6), transcript variant X2, mRNA
XM-005086589.4	3,85280401081186	3,52412325832834	10,0287959795493	0,00155334532630069	0,0761327598724886	XM_005086589.4	cytochrome P450 2S1 (LOC101828339), transcript variant X1, mRNA
XM-021234301.2	1,40520510770119	6,13188752446436	10,0274970951031	0,00155441236024402	0,0761327598724886	XM_021234301.2	cysteine rich transmembrane module containing 1 (Cystm1), transcript variant X2, mRNA
XM-040732089.1	-1,53823393906534	4,04074684504069	10,0261524877078	0,0015555735380602	0,0761327598724886	XM_040732089.1	heat shock 70 kDa protein 1A (LOC101830239), mRNA
XM-040737535.1	3,86693046235853	2,98499777327319	10,025831329599	0,00155584407097327	0,0761327598724886	XM_040737535.1	zinc finger CCHC-type containing 2 (Zcchc2), transcript variant X4, mRNA
XM-040750622.1	-1,46407469115163	5,41970994933782	10,017781678409	0,00156263393664202	0,0763741976183241	XM_040750622.1	60S ribosomal protein L32-like (LOC121141924), mRNA
XM-005082590.4	2,56823157732707	3,44620295306381	10,005152003162	0,00157334811604172	0,0767995224840739	XM_005082590.4	ATPase phospholipid transporting 10A (putative) (Atp10a), transcript variant X1, mRNA
XM-005087134.4	-2,58583707563649	3,29358438261737	10,0009665092795	0,00157693476779439	0,0767995224840739	XM_005087134.4	C-type lectin domain family 1 member B (Clec1b), transcript variant X1, mRNA
XM-013126027.3	-2,58583707563649	3,29358438261737	10,0009665092795	0,00157693476779439	0,0767995224840739	XM_013126027.3	C-type lectin domain family 1 member B (Clec1b), transcript variant X2, mRNA
XM-005079509.4	3,86694439019188	2,98115077484044	9,99855797448632	0,00157899632057535	0,0768090255090277	XM_005079509.4	tubulointerstitial nephritis antigen like 1 (Tinagl1), mRNA
XM-005081800.4	1,85985845017614	5,95351075197469	9,99566097331369	0,00158144299946421	0,0768372181309926	XM_005081800.4	transmembrane protein 147 (Tmem147), transcript variant X1, mRNA
XR-001196460.3	1,67485583789771	4,50602598618838	9,98368296629714	0,00159175882489605	0,0770844415903021	XR_001196460.3	uncharacterized LOC106021112 (LOC106021112), ncRNA
XM-005070694.4	3,86692456923647	2,96373824019583	9,98324380267838	0,00159215064155121	0,0770844415903021	XM_005070694.4	autoimmune regulator (Aire), transcript variant X1, mRNA
XM-005070695.4	3,86692456923647	2,96373824019583	9,98324380267838	0,00159215064155121	0,0770844415903021	XM_005070695.4	autoimmune regulator (Aire), transcript variant X2, mRNA
XM-040742122.1	2,49164583867584	3,11025719689686	9,97753451757756	0,00159706867728796	0,0771987098256503	XM_040742122.1	unc-13 homolog A (Unc13a), mRNA
XM-040745813.1	2,2207039380314	4,1709482119765	9,97488663706101	0,00159934449429176	0,0771987098256503	XM_040745813.1	acid phosphatase 2, lysosomal (Acp2), transcript variant X1, mRNA
XM-005079081.4	-1,40778273104835	7,45382465135037	9,97396276924147	0,00160013849491604	0,0771987098256503	XM_005079081.4	ras homolog family member B (Rhob), mRNA
XM-040729533.1	-1,81954958933309	3,84895819793849	9,96974256123381	0,00160382367524353	0,0772552232520909	XM_040729533.1	interleukin 1 receptor like 1 (Il1rl1), transcript variant X5, mRNA
XM-040740498.1	2,55842978990304	3,32751448684432	9,96831497164596	0,00160506441524403	0,0772552232520909	XM_040740498.1	karyopherin subunit alpha 3 (Kpna3), transcript variant X2, mRNA
XM-021224717.2	1,41132377374697	5,81013934355938	9,95525863389611	0,00161643394003383	0,0777115723530514	XM_021224717.2	C-type lectin domain family 6 member A (LOC101838982), transcript variant X2, mRNA
XM-040742137.1	1,52332757784379	6,09945821200066	9,93012347248042	0,0016385974550604	0,0785953572936631	XM_040742137.1	shootin 1 (Shtn1), mRNA
XR-005875709.1	-1,73103911323791	3,90777399271575	9,93010558886241	0,00163863671076138	0,0785953572936631	XR_005875709.1	uncharacterized LOC121138841 (LOC121138841), ncRNA
XM-040742975.1	1,58896516295224	6,75519206315931	9,92492875240576	0,00164321629071888	0,078723259618107	XM_040742975.1	proteasome 20S subunit alpha 3 (Psma3), transcript variant X1, mRNA
XM-013113274.3	3,86693447968016	2,94176046933748	9,91382324769612	0,00165317194338234	0,0791081220767598	XM_013113274.3	transmembrane channel like 6 (Tmc6), transcript variant X2, mRNA
XM-040757195.1	1,41783107705702	7,05747057084734	9,90596651987551	0,00166018866883291	0,0793006368036152	XM_040757195.1	perilipin 2 (Plin2), transcript variant X4, mRNA
XM-040740767.1	-1,4785519518582	4,81748957304195	9,90503678003812	0,00166104898609375	0,0793006368036152	XM_040740767.1	40S ribosomal protein S12-like (LOC121137898), mRNA
XM-005073251.4	2,48990315585132	3,14190311006565	9,87159564081067	0,00169141726078622	0,0806496851654642	XM_005073251.4	solute carrier family 16 member 10 (Slc16a10), mRNA
XR-005875201.1	1,55842001222496	9,88408483144046	9,86961291295884	0,00169322596124125	0,0806496851654642	XR_005875201.1	28S ribosomal RNA (LOC121137942), rRNA
XM-005071013.4	-3,74542511546648	3,91538216850409	9,86666099822768	0,00169595816101709	0,0806864349136834	XM_005071013.4	early growth response 3 (Egr3), transcript variant X2, mRNA
XM-005081443.4	2,98381832548379	4,07739616179989	9,85768213039982	0,00170422668946908	0,0809861904754287	XM_005081443.4	serpin family B member 10 (Serpinb10), transcript variant X1, mRNA
XM-021234830.2	2,90488334656583	3,13578021545278	9,83759727337183	0,00172289675190193	0,0817789735075202	XM_021234830.2	amyloid beta precursor protein binding family A member 3 (Apba3), transcript variant X2, mRNA
XM-040749324.1	1,57818765864867	10,1744374540342	9,8211989149173	0,00173827466331054	0,082413844722602	XM_040749324.1	schlafen family member 12-like (LOC101822587), mRNA
XM-040752057.1	2,00666556456538	3,46500224113669	9,81520234411557	0,00174394704402168	0,0825876325691879	XM_040752057.1	sortilin 1 (Sort1), transcript variant X1, mRNA
XM-040748454.1	1,50633046694898	5,73857405846393	9,79445376297797	0,00176365796061085	0,0834250759230097	XM_040748454.1	arginyl-tRNA synthetase 1 (Rars1), mRNA
XM-040745340.1	-2,56193256268483	3,40222005426653	9,78730368593865	0,00177053577491045	0,0835583242487269	XM_040745340.1	nebulin (Neb), transcript variant X1, mRNA
XM-040745341.1	-2,56193256268483	3,40222005426653	9,78730368593865	0,00177053577491045	0,0835583242487269	XM_040745341.1	nebulin (Neb), transcript variant X2, mRNA
XM-040728938.1	1,66724973225693	3,86392352428067	9,76696194931568	0,00179018117440103	0,0843886894274064	XM_040728938.1	calpastatin (Cast), transcript variant X7, mRNA
XM-040740636.1	2,08209105790798	4,23904743685009	9,76203926282358	0,00179494365232543	0,0845163800047465	XM_040740636.1	EBP like (Ebpl), mRNA
XR-005878781.1	2,90213065903674	3,15047350271756	9,7469995584568	0,00180968939546775	0,0851133116476393	XR_005878781.1	uncharacterized LOC121141857 (LOC121141857), ncRNA
XM-005065936.4	1,40863003126829	7,59335952843588	9,72821199783766	0,00182819323389553	0,0858854294001174	XM_005065936.4	C-type lectin domain family 4 member E (Clec4e), mRNA
XM-040737272.1	2,90543582540623	3,01711021275863	9,72283511550575	0,00183356069158138	0,0859924772191503	XM_040737272.1	transmembrane serine protease 9 (Tmprss9), mRNA
XR-005872512.1	-3,80511982872455	2,88659362540024	9,72175414183909	0,00183465105820752	0,0859924772191503	XR_005872512.1	uncharacterized LOC121135367 (LOC121135367), ncRNA
XM-040757025.1	2,90545383068511	3,01513810899985	9,71554814241105	0,00184083335064369	0,0861840897372467	XM_040757025.1	heat shock protein family B (small) member 11 (Hspb11), transcript variant X2, mRNA
XR-002384718.2	-3,80506622016825	2,88907037822632	9,71073489043078	0,00184565563608011	0,0863116663540962	XR_002384718.2	uncharacterized LOC110342597 (LOC110342597), ncRNA
XM-040742754.1	1,54058438630306	4,50107142979192	9,69544844953941	0,00186101808736153	0,0869313023259807	XM_040742754.1	FCF1 rRNA-processing protein (Fcf1), transcript variant X1, mRNA
XM-021222780.2	-2,93510774974842	3,25521784739342	9,68335064622542	0,00187327955584735	0,0874048453081473	XM_021222780.2	pellino E3 ubiquitin protein ligase family member 2 (Peli2), transcript variant X1, mRNA
XM-005086474.4	1,90287285019356	3,61888882065477	9,67139184858423	0,00188546234487393	0,0877687547528597	XM_005086474.4	COPI coat complex subunit gamma 2 (Copg2), transcript variant X2, mRNA
XM-040728609.1	1,90287285019356	3,61888882065477	9,67139184858423	0,00188546234487393	0,0877687547528597	XM_040728609.1	COPI coat complex subunit gamma 2 (Copg2), transcript variant X1, mRNA
XM-005073239.4	-2,93994249762377	3,32250483546305	9,66941743595468	0,00188747716949629	0,0877687547528597	XM_005073239.4	zinc finger and BTB domain containing 24 (Zbtb24), transcript variant X1, mRNA
XM-021228665.2	2,16747994468393	3,81476053355896	9,65728154487728	0,00189998055815721	0,0880277515196344	XM_021228665.2	proteasome inhibitor subunit 1 (Psmf1), transcript variant X2, mRNA
XM-040747025.1	3,86691064159437	2,83412611030255	9,65623223070426	0,00190109291502701	0,0880277515196344	XM_040747025.1	deltex E3 ubiquitin ligase 4 (Dtx4), transcript variant X1, mRNA
XR-005877728.1	3,86691064159437	2,83412611030255	9,65623223070426	0,00190109291502701	0,0880277515196344	XR_005877728.1	deltex E3 ubiquitin ligase 4 (Dtx4), transcript variant X2, misc_RNA
XR-005880064.1	-3,8051185660659	2,86101973092685	9,65573089440706	0,00190160306905827	0,0880277515196344	XR_005880064.1	bromodomain containing 1 (Brd1), transcript variant X4, misc_RNA
XM-021234843.2	2,12047746569167	3,48602356260642	9,64734004823463	0,00191026440534307	0,0883293382843632	XM_021234843.2	G protein subunit gamma 7 (Gng7), transcript variant X3, mRNA
XM-040755497.1	3,86690689001467	2,83348883166616	9,63684437282839	0,00192121255186942	0,088636958278492	XM_040755497.1	FERM domain containing 4A (Frmd4a), transcript variant X3, mRNA
XM-040738260.1	3,86689483831368	2,83178604352882	9,63683257267843	0,00192122486293623	0,088636958278492	XM_040738260.1	proline rich 15 (Prr15), transcript variant X2, mRNA
XM-040732120.1	2,5379765214328	3,65274764841637	9,61485605165526	0,00194426980276808	0,0895569433734448	XM_040732120.1	H-2 class I histocompatibility antigen, Q10 alpha chain-like (LOC106023121), transcript variant X15, mRNA
XR-005872921.1	-2,00654974497893	3,41367603901427	9,61366722305191	0,00194551812445896	0,0895569433734448	XR_005872921.1	uncharacterized LOC121135803 (LOC121135803), ncRNA
XM-005071205.4	-1,54316418448901	4,38476381451619	9,60646520202512	0,00195313227920951	0,0898069862416861	XM_005071205.4	G protein-coupled receptor 27 (Gpr27), mRNA
XM-013115155.3	-3,80511982872455	2,83658839052735	9,58508924025763	0,00197597783286822	0,0907560443705646	XM_013115155.3	progestin and adipoQ receptor family member 8 (Paqr8), transcript variant X3, mRNA
XM-040730130.1	-1,39234922055269	5,74243725236808	9,55119554646448	0,0020126537269572	0,0923375014776694	XM_040730130.1	junction adhesion molecule like (Jaml), transcript variant X2, mRNA
XM-005085353.4	1,79793622003722	5,28268175450915	9,54067050328679	0,00202419830159214	0,0927637335249683	XM_005085353.4	peroxiredoxin 3 (Prdx3), mRNA
XM-040754532.1	-3,80511982872455	2,81552884635467	9,52763409400003	0,00203864084085019	0,093321675776983	XM_040754532.1	zinc finger protein 639 (LOC121143219), transcript variant X8, mRNA
XR-001196261.3	1,396408042468	5,59821462107974	9,52017006238255	0,00204690481579751	0,0935818417299408	XR_001196261.3	uncharacterized LOC106020859 (LOC106020859), ncRNA
XM-040753740.1	-2,2831925187634	3,44738020522339	9,5184095112847	0,0020488722425747	0,0935818417299408	XM_040753740.1	anti-Mullerian hormone receptor type 2 (Amhr2), mRNA
XM-013116552.3	2,13360184265029	3,79777320360648	9,50051948218942	0,00206885904677885	0,094389973782805	XM_013116552.3	TBC1 domain family member 1 (Tbc1d1), transcript variant X3, mRNA
XM-005072459.4	2,05438923546007	4,27595349567945	9,48918778998161	0,00208164346347132	0,0948680769127743	XM_005072459.4	mitochondrial ribosomal protein L2 (Mrpl2), transcript variant X1, mRNA
XM-040741092.1	1,3599532876247	6,48190474222213	9,48176661891543	0,00209008683304621	0,0951475038056975	XM_040741092.1	sterile alpha motif domain-containing protein 9-like (LOC121138374), mRNA
XM-005077258.4	1,8568109308477	4,7703138116016	9,47607241290838	0,00209654034278149	0,0952713608008407	XM_005077258.4	leucine rich pentatricopeptide repeat containing (Lrpprc), mRNA
XM-040750825.1	-1,70592793558922	3,951379807048	9,47530948704274	0,00209743768098466	0,0952713608008407	XM_040750825.1	glycogen synthase kinase 3 beta (Gsk3b), transcript variant X3, mRNA
XM-005068677.4	-1,71462662092273	3,74999509812781	9,46681106323073	0,00210716023501542	0,095607458822039	XM_005068677.4	hydroxyacid oxidase 1 (Hao1), transcript variant X1, mRNA
XM-021234509.2	1,8997442965876	3,63758408716405	9,4438419867819	0,00213363768722403	0,0967021935488224	XM_021234509.2	NADH:ubiquinone oxidoreductase subunit S4 (Ndufs4), transcript variant X2, mRNA
XM-005087332.4	1,41007649712157	6,17640017366225	9,44051248534552	0,00213747702657767	0,0967696282450503	XM_005087332.4	deoxyribonuclease 2, lysosomal (Dnase2), transcript variant X1, mRNA
XM-005066306.4	1,62126807931246	5,29844942822109	9,43559204266552	0,0021432049808435	0,0968828889244252	XM_005066306.4	CDC28 protein kinase regulatory subunit 2 (Cks2), mRNA
XM-005081016.4	2,97604771628327	5,70459907119202	9,43432096696797	0,00214468718708603	0,0968828889244252	XM_005081016.4	complement C1q C chain (C1qc), mRNA
XM-005063710.4	2,56247355454287	4,37900047279108	9,42481641441201	0,00215580350079012	0,0972391749668931	XM_005063710.4	plasminogen receptor with a C-terminal lysine (Plgrkt), mRNA
XM-040732184.1	-1,45646524054901	4,29445519140808	9,42356452530029	0,00215729999622806	0,0972391749668931	XM_040732184.1	protein phosphatase 1 regulatory subunit 10 (Ppp1r10), transcript variant X1, mRNA
XM-005077357.4	1,92796639712484	6,66091161703599	9,40781138246436	0,00217583830100706	0,097967476587903	XM_005077357.4	TNF superfamily member 13b (Tnfsf13b), transcript variant X1, mRNA
XM-013125093.3	2,17914882515645	4,59179871693806	9,40270702107028	0,00218189692896176	0,0980306065426633	XM_013125093.3	sorting nexin 10 (Snx10), transcript variant X2, mRNA
XM-021231463.2	1,45676192023218	6,82613419290972	9,40260954210115	0,00218200460702937	0,0980306065426633	XM_021231463.2	catalase (Cat), mRNA
XM-005082815.4	1,83433132754176	4,43027585417594	9,38681522032013	0,00220083621497476	0,0987688252506611	XM_005082815.4	caspase 6 (Casp6), mRNA
XM-040728546.1	-1,35927615306205	5,67068913375982	9,38089967898828	0,00220793170970176	0,0989793177008239	XM_040728546.1	maltase-glucoamylase (Mgam), mRNA
XM-040747706.1	1,71450801893345	3,49959811552955	9,37000594554319	0,00222109582971851	0,0994611062898867	XM_040747706.1	annexin A8 (LOC101841734), mRNA
XM-005086159.4	1,53448763637036	4,50201604209955	9,36394772307831	0,00222839387145674	0,0996794489044123	XM_005086159.4	ATPase 13A1 (Atp13a1), mRNA
XM-021231250.2	-1,77708766577392	4,30275234018798	9,3567715822631	0,00223711384035658	0,099960853281427	XM_021231250.2	F-box and leucine rich repeat protein 17 (Fbxl17), transcript variant X1, mRNA
XM-040750852.1	1,62270506457032	5,87127739315845	9,33087168683887	0,00226887473964693	0,101270067419404	XM_040750852.1	family with sequence similarity 162 member A (Fam162a), mRNA
XM-040741556.1	-1,66523724781389	4,26146207401325	9,32231792798807	0,00227948093277285	0,101449904001979	XM_040741556.1	SET binding protein 1 (Setbp1), mRNA
XM-005072531.4	2,1828831695963	4,341920733651	9,32138012536722	0,00228062844993162	0,101449904001979	XM_005072531.4	proteasome inhibitor subunit 1 (Psmf1), transcript variant X1, mRNA
NM-001281411.1	2,34879922914977	5,68421729148339	9,31984865529585	0,00228253070127483	0,101449904001979	NM_001281411.1	dicarbonyl and L-xylulose reductase (Dcxr), mRNA
XM-005077921.4	1,45608067861386	4,75097544622279	9,31966044621248	0,0022827645883856	0,101449904001979	XM_005077921.4	purinergic receptor P2Y1 (P2ry1), mRNA
XM-013123027.3	1,37746147268477	5,52934499821867	9,29116027366821	0,00231846393374999	0,102925292627415	XM_013123027.3	major facilitator superfamily domain containing 12 (Mfsd12), mRNA
XM-005083879.4	1,61671706856796	4,08050960995837	9,27956770874645	0,00233315903227599	0,103466049197472	XM_005083879.4	hydroxypyruvate isomerase (putative) (Hyi), transcript variant X1, mRNA
XR-005871412.1	2,49365993987449	3,32112182228143	9,25513541938782	0,0023644390547547	0,104740323380323	XR_005871412.1	uncharacterized LOC121134331 (LOC121134331), ncRNA
XM-040745683.1	2,08927706317595	3,55863545223739	9,25008756060894	0,00237094076923195	0,104845567490781	XM_040745683.1	CWC22 spliceosome associated protein homolog (Cwc22), transcript variant X2, mRNA
XM-040743210.1	-1,5418806170557	4,54049172424117	9,24730402935362	0,00237453846118851	0,104845567490781	XM_040743210.1	inositol 1,4,5-trisphosphate receptor interacting protein (LOC101827448), transcript variant X2, mRNA
XM-040750462.1	-2,31472308832974	3,93022826241914	9,24678852744541	0,00237518409692624	0,104845567490781	XM_040750462.1	solute carrier family 5 member 3 (Slc5a3), mRNA
XM-005086833.4	1,43762169334354	5,04732296752043	9,24537464377246	0,00237700567319268	0,104845567490781	XM_005086833.4	neuraminidase 1 (Neu1), mRNA
XM-021226756.2	-1,36505829509675	5,71627073060015	9,20799862619024	0,00242593611710758	0,10688923878729	XM_021226756.2	junction adhesion molecule like (Jaml), transcript variant X1, mRNA
XM-040742562.1	1,66655561078056	3,6240154168067	9,19332467740236	0,00244541278615913	0,107632162982681	XM_040742562.1	serine protease inhibitor A3N (LOC110340613), mRNA
XM-013118271.3	1,99280098297691	3,91747846277716	9,1806877175732	0,00246231296720751	0,108217927304947	XM_013118271.3	nucleotide binding oligomerization domain containing 1 (Nod1), transcript variant X1, mRNA
XM-005068916.4	1,72148641617398	4,9444362365787	9,17942279116234	0,00246398070334447	0,108217927304947	XM_005068916.4	transcobalamin 2 (Tcn2), transcript variant X2, mRNA
XM-040746477.1	-1,52118613619322	4,36854752940894	9,16877190830909	0,0024783529628625	0,108733112452751	XM_040746477.1	abhydrolase domain containing 17B, depalmitoylase (Abhd17b), mRNA
XR-005877017.1	-2,8560360127495	3,06702781458476	9,13280619577021	0,00252743993190564	0,110768621424614	XR_005877017.1	uncharacterized LOC121140219 (LOC121140219), ncRNA
XM-005078855.3	1,74853894408897	4,41993477550945	9,12816185437083	0,00253380862943834	0,110929602688591	XM_005078855.3	aquaporin 3 (Gill blood group) (Aqp3), mRNA
XM-005065120.4	-2,13633196071547	4,01731188830666	9,12192133840909	0,00254244559856868	0,1111894407204	XM_005065120.4	ubiquitin conjugating enzyme E2 E3 (Ube2e3), transcript variant X2, mRNA
XM-040752058.1	1,9468062309328	3,45076467268739	9,11150053173917	0,00255696602058539	0,111596364272679	XM_040752058.1	sortilin 1 (Sort1), transcript variant X2, mRNA
XM-005083767.4	1,91876849209223	4,83330579331818	9,1113292152073	0,0025571737542618	0,111596364272679	XM_005083767.4	transmembrane protein 141 (Tmem141), mRNA
XM-040740497.1	2,46972050371176	3,31126765402629	9,09539072804926	0,00257953073037583	0,112452784054191	XM_040740497.1	karyopherin subunit alpha 3 (Kpna3), transcript variant X1, mRNA
XR-002383598.2	1,31508038908216	5,90707085018912	9,08191750264074	0,00259855766605859	0,113162374213026	XR_002383598.2	uncharacterized LOC110341632 (LOC110341632), transcript variant X1, ncRNA
XM-013115914.3	-1,37180165529824	6,05195078595753	9,077341784934	0,00260502034653669	0,113242469829042	XM_013115914.3	protein phosphatase 1 regulatory subunit 15B (Ppp1r15b), mRNA
XM-005072814.4	-1,85403271501599	3,4028559783569	9,07675114844651	0,00260590039433583	0,113242469829042	XM_005072814.4	solute carrier family 10 member 1 (Slc10a1), mRNA
XM-013117605.3	1,4225463493129	6,3693019969273	9,05373061991148	0,00263879383166593	0,114538590256931	XM_013117605.3	mitochondrial ribosomal protein L27 (Mrpl27), mRNA
XM-005086957.4	2,22799878253376	3,38577944122772	9,05199580277284	0,00264129278919709	0,114538590256931	XM_005086957.4	HAUS augmin like complex subunit 7 (Haus7), mRNA
XM-005074644.4	1,68575674775615	4,7429413252199	9,02390068176736	0,00268209939733482	0,116131317826068	XM_005074644.4	tubulin beta 6 class V (Tubb6), mRNA
NM-001281948.1	-1,35257555108461	5,99165760836177	9,0228311493531	0,00268366542542684	0,116131317826068	NM_001281948.1	adrenoceptor beta 2 (Adrb2), mRNA
XM-005070750.4	1,56460993238021	4,89660457074323	9,01437149023703	0,00269608497916216	0,116546202885988	XM_005070750.4	D-dopachrome decarboxylase (LOC101844189), mRNA
XM-040752059.1	1,83299224773219	3,3557909548559	8,98057290098803	0,0027463411096413	0,118594098305423	XM_040752059.1	sortilin 1 (Sort1), transcript variant X3, mRNA
XR-002384050.2	3,68849486232166	3,12983649136801	8,97637456240397	0,00275264340878162	0,118741650106489	XR_002384050.2	uncharacterized LOC110342059 (LOC110342059), ncRNA
XM-005086498.4	3,67762706978037	4,06088271683822	8,96554263739726	0,00276894812880924	0,119319918685745	XM_005086498.4	calcineurin like phosphoesterase domain containing 1 (Cpped1), mRNA
XM-040732118.1	3,68832122766121	3,10981493598985	8,9625705806723	0,00277346889695971	0,119389712883455	XM_040732118.1	H-2 class I histocompatibility antigen, Q10 alpha chain-like (LOC106023121), transcript variant X13, mRNA
XM-005084803.4	-1,505321306804	4,663323582605	8,93958983716704	0,00280844267934912	0,120667946790527	XM_005084803.4	sialic acid-binding Ig-like lectin 12 (LOC101841931), mRNA
XM-005064104.4	1,4297398265896	5,52795617359852	8,93920885117799	0,00280902711892997	0,120667946790527	XM_005064104.4	mitochondrial ribosomal protein L21 (Mrpl21), mRNA
XM-013126029.3	3,68402281901431	3,74109536991706	8,93224641949344	0,00281974833503779	0,121002193151001	XM_013126029.3	C-type lectin domain containing 7A (Clec7a), transcript variant X1, mRNA
XM-040736740.1	1,33521820808592	5,61008100620903	8,92236252893575	0,00283502686680344	0,121423292857354	XM_040736740.1	deoxyribonuclease 2, lysosomal (Dnase2), transcript variant X2, mRNA
XM-040754099.1	1,92800320283272	3,51673685293217	8,92189241786104	0,00283576450390731	0,121423292857354	XM_040754099.1	GRB2 related adaptor protein 2 (Grap2), transcript variant X2, mRNA
XM-005071796.4	1,51893721093783	4,68877499997038	8,91976401523461	0,0028390205435484	0,121423292857354	XM_005071796.4	mitochondrial ribosomal protein L32 (Mrpl32), mRNA
XM-005087132.4	3,68313089068038	3,9878059772688	8,91729787496095	0,00284285722280069	0,121423292857354	XM_005087132.4	C-type lectin domain containing 7A (Clec7a), transcript variant X2, mRNA
XM-005063330.4	3,68831908607913	3,08256160789184	8,91383271091479	0,00284824363825728	0,121423292857354	XM_005063330.4	NAD synthetase 1 (Nadsyn1), mRNA
XM-040737699.1	1,71592230136883	3,74683912349973	8,91323573253325	0,00284916313622114	0,121423292857354	XM_040737699.1	lon peptidase 1, mitochondrial (Lonp1), mRNA
XM-013112391.3	3,68327256371284	3,52149030145464	8,91153663123034	0,00285183756596876	0,121423292857354	XM_013112391.3	MER proto-oncogene, tyrosine kinase (Mertk), transcript variant X4, mRNA
XM-040748746.1	-1,50367137732394	4,33600661251188	8,91068746129932	0,00285316560622704	0,121423292857354	XM_040748746.1	NLR family pyrin domain containing 3 (Nlrp3), transcript variant X6, mRNA
XM-013115670.3	3,68749544784368	3,39120697985659	8,89496260764014	0,0028777779402706	0,12234421030574	XM_013115670.3	piezo type mechanosensitive ion channel component 1 (Piezo1), transcript variant X1, mRNA
XM-005067160.4	3,68831721026597	3,06064153686966	8,89056034695313	0,00288470822828329	0,122512278347309	XM_005067160.4	vitamin D receptor (Vdr), transcript variant X1, mRNA
XM-021234512.2	2,25398662301922	3,92238809803105	8,88591515245141	0,0028920104873923	0,12261269010415	XM_021234512.2	pelota mRNA surveillance and ribosome rescue factor (Pelo), mRNA
XM-005084726.4	2,39596680095823	3,06161338647877	8,88529661766284	0,00289303142155201	0,12261269010415	XM_005084726.4	transient receptor potential cation channel subfamily M member 4 (Trpm4), mRNA
XM-040735326.1	1,82863082562209	3,49449089921912	8,88213770875845	0,00289801974696933	0,122689940583852	XM_040735326.1	protein Asterix (LOC121135933), transcript variant X1, mRNA
XM-040746563.1	-2,07357467366072	3,55664190350438	8,88037230407308	0,0029008167615505	0,122689940583852	XM_040746563.1	secreted phosphoprotein 1 (Spp1), transcript variant X1, mRNA
XM-040745072.1	3,68970668249571	3,33197168044057	8,86971391089689	0,00291775688821673	0,12327972199259	XM_040745072.1	TBC1 domain family member 13 (Tbc1d13), transcript variant X1, mRNA
XM-005082895.3	3,68885548538801	3,25154259288073	8,86406809393555	0,0029267637508186	0,123533444756347	XM_005082895.3	VPS50 subunit of EARP/GARPII complex (Vps50), transcript variant X1, mRNA
XR-005871197.1	3,68832712089124	3,040423260141	8,86068915595169	0,0029322075996867	0,123636413268347	XR_005871197.1	uncharacterized LOC121134163 (LOC121134163), ncRNA
NM-001281419.1	3,68607931612853	3,3447728064682	8,8530561481932	0,00294445121780831	0,124015037117811	NM_001281419.1	CD80 molecule (Cd80), mRNA
XM-005064247.4	3,68525114380803	3,37267817432586	8,85132803221494	0,00294721420798531	0,124015037117811	XM_005064247.4	fucose mutarotase (Fuom), transcript variant X3, mRNA
XM-040738675.1	2,85878156509278	4,15569900779273	8,83466229188705	0,00297417582604041	0,125021713757958	XM_040738675.1	TBC1 domain family member 2 (Tbc1d2), transcript variant X1, mRNA
XM-005076816.4	-1,41708960909315	5,02301502713762	8,82124600322292	0,00299606070201865	0,125813149051197	XM_005076816.4	cAMP responsive element binding protein 5 (Creb5), transcript variant X1, mRNA
XM-013114396.3	-1,32717071296781	6,20637002394013	8,81106036085363	0,00301279245548298	0,126386797064721	XM_013114396.3	RCSD domain containing 1 (Rcsd1), transcript variant X1, mRNA
XM-040749550.1	-1,54459276378556	4,26702415688748	8,80163352092092	0,00302836235398076	0,12691058651056	XM_040749550.1	zinc finger protein 652 (Znf652), mRNA
XM-005063263.4	-1,78157853031883	3,7462728264312	8,79816039766156	0,00303415405438223	0,127023948931833	XM_005063263.4	membrane spanning 4-domains A3 (Ms4a3), transcript variant X2, mRNA
XM-040749014.1	1,82178747272269	4,19683526724332	8,79316114932593	0,00304246033237843	0,127174250581153	XM_040749014.1	C-X-C motif chemokine ligand 16 (Cxcl16), transcript variant X2, mRNA
XM-040736063.1	-1,32366910844445	6,5321705414686	8,79228118481795	0,00304392478853146	0,127174250581153	XM_040736063.1	napsin A aspartic peptidase (Napsa), transcript variant X3, mRNA
XM-005074131.4	-2,51380814372087	3,63180084666094	8,78316701396857	0,00305913499722197	0,127680103996628	XM_005074131.4	T-cell ecto-ADP-ribosyltransferase 2-like (LOC101824175), transcript variant X1, mRNA
XM-040741838.1	-2,83974199097498	3,24263573864291	8,77894058832741	0,00306621447506258	0,127845921268744	XM_040741838.1	60S ribosomal protein L9-like (LOC121138876), mRNA
XM-005077725.4	3,68832122766121	2,98310740138264	8,76822720743071	0,00308424467483069	0,12833763508929	XM_005077725.4	interleukin 15 (Il15), transcript variant X1, mRNA
XM-021231611.2	3,68832122766121	2,98310740138264	8,76822720743071	0,00308424467483069	0,12833763508929	XM_021231611.2	interleukin 15 (Il15), transcript variant X2, mRNA
XM-040750483.1	-1,83847617928627	3,47251807126675	8,75378441314285	0,00310869827729533	0,1290403897205	XM_040750483.1	DNA replication fork stabilization factor DONSON (Donson), transcript variant X2, mRNA
XM-021228809.2	1,40281190972221	4,95505353613226	8,75270158152626	0,00311054033977439	0,1290403897205	XM_021228809.2	proteasome 20S subunit alpha 3 (Psma3), transcript variant X3, mRNA
XM-040742977.1	1,40281190972221	4,95505353613226	8,75270158152626	0,00311054033977439	0,1290403897205	XM_040742977.1	proteasome 20S subunit alpha 3 (Psma3), transcript variant X4, mRNA
XM-040742506.1	2,16219938230356	3,20095498837004	8,7475657205261	0,0031193024597747	0,129273569110885	XM_040742506.1	Enah/Vasp-like (Evl), transcript variant X4, mRNA
XM-013116243.3	2,25752347505347	4,4044781872304	8,74301496429869	0,00312703284287882	0,129355203741415	XM_013116243.3	transmembrane protein 126A (Tmem126a), transcript variant X2, mRNA
XM-005072798.4	2,78680015935582	3,13517558534856	8,74135532232954	0,00312988363849629	0,129355203741415	XM_005072798.4	dynein axonemal assembly factor 2 (Dnaaf2), mRNA
XM-040745081.1	3,68832524506763	2,97112434088714	8,74088629339329	0,00313070208554538	0,129355203741415	XM_040745081.1	dynein 2 intermediate chain 2 (Dync2i2), mRNA
XM-040749169.1	-1,32927638378712	5,6165047412988	8,73788926914781	0,00313581462568381	0,129436488757037	XM_040749169.1	carboxypeptidase D (Cpd), mRNA
XR-005873754.1	3,68834292487911	2,96402200343486	8,7321444508102	0,00314573259518329	0,129715765019617	XR_005873754.1	zinc finger CCHC-type containing 2 (Zcchc2), transcript variant X2, misc_RNA
XM-005064102.4	-2,34135532073049	3,86869813716693	9,03902128635206	0,00314979512872892	0,129753272204786	XM_005064102.4	galanin and GMAP prepropeptide (Gal), mRNA
XM-040745685.1	-1,93812909542632	3,56561107097383	8,72370488929423	0,00316028303364606	0,130055127683636	XM_040745685.1	ubiquitin conjugating enzyme E2 E3 (Ube2e3), transcript variant X1, mRNA
XM-040744350.1	-1,66402638473644	3,81844272373243	8,71726224170679	0,00317144450347766	0,130384071580036	XM_040744350.1	protein max-like (LOC121140006), mRNA
XM-040730133.1	-1,33200356748867	5,60860393109116	8,71382964754594	0,00317740760636857	0,130498857509866	XM_040730133.1	junction adhesion molecule like (Jaml), transcript variant X6, mRNA
XR-005880157.1	2,78607290450339	3,06398829588102	8,69522541433295	0,00320992576877357	0,131510898177518	XR_005880157.1	U12 minor spliceosomal RNA (LOC121143020), ncRNA
XR-005872930.1	-3,5999004265417	3,09902983690618	8,694877357658	0,0032105579430342	0,131510898177518	XR_005872930.1	uncharacterized LOC121135809 (LOC121135809), ncRNA
XM-021227502.2	3,68833113831406	2,94154754729971	8,69334120534875	0,00321325857883512	0,131510898177518	XM_021227502.2	autoimmune regulator (Aire), transcript variant X4, mRNA
XM-021229975.2	3,68833515574807	2,94253214970277	8,69063194673817	0,00321802722680633	0,131510898177518	XM_021229975.2	ubiquitin like modifier activating enzyme 7 (Uba7), transcript variant X3, mRNA
XM-040740265.1	3,68833515574807	2,94253214970277	8,69063194673817	0,00321802722680633	0,131510898177518	XM_040740265.1	ubiquitin like modifier activating enzyme 7 (Uba7), transcript variant X2, mRNA
XM-013115045.3	3,68835095982391	2,94646078750781	8,6865437811959	0,00322521074426978	0,131673708094181	XM_013115045.3	RIC1 homolog, RAB6A GEF complex partner 1 (Ric1), transcript variant X2, mRNA
XM-040742315.1	1,81341514738312	3,53058632409663	8,68268473956274	0,00323203621671748	0,131821592097695	XM_040742315.1	Rap guanine nucleotide exchange factor 5 (Rapgef5), mRNA
XM-005067973.4	1,67273881403363	4,76113727205591	8,67812653249524	0,00324007496069784	0,132018618670889	XM_005067973.4	WASH complex subunit 3 (Washc3), transcript variant X2, mRNA
XM-040742976.1	1,38947175891544	4,97997875757665	8,67268525610194	0,00324977721408717	0,132282969031978	XM_040742976.1	proteasome 20S subunit alpha 3 (Psma3), transcript variant X2, mRNA
XM-005076815.4	-1,39135826652416	4,95634298577595	8,67013198600609	0,00325428681209032	0,132335637527622	XM_005076815.4	cAMP responsive element binding protein 5 (Creb5), transcript variant X2, mRNA
XM-040734841.1	3,68832122766121	2,93251904292733	8,66733637675544	0,00325933375815867	0,132410031736924	XM_040734841.1	interleukin 15 (Il15), transcript variant X3, mRNA
XM-005074241.4	-1,3777731033447	4,72873680732278	8,66245778778404	0,00326802514129686	0,132632188007682	XM_005074241.4	ubiquitin-conjugating enzyme E2 R1 (LOC101831582), mRNA
XM-040743275.1	1,33050383234744	6,91913624369816	8,65951894708138	0,00327325151842604	0,132713418460874	XM_040743275.1	nicotinamide phosphoribosyltransferase (Nampt), mRNA
XM-005068346.4	-3,60005875237246	3,06881845932952	8,65341042039605	0,00328424393259357	0,133028041887818	XM_005068346.4	BAF chromatin remodeling complex subunit BCL11B (Bcl11b), transcript variant X3, mRNA
XM-040741062.1	3,68835283568094	2,92051668721375	8,64100617785107	0,00330665943132684	0,133804282770298	XM_040741062.1	RT1 class I histocompatibility antigen, AA alpha chain-like (LOC121138339), mRNA
XM-040752831.1	1,82051417170491	3,59239180707185	8,6335417046274	0,00332018319021528	0,134219546981267	XM_040752831.1	lipin 2 (Lpin2), transcript variant X2, mRNA
XM-040754701.1	2,01768018308398	5,54920860656579	8,62943899309348	0,00332761507750012	0,134387971819786	XM_040754701.1	canopy FGF signaling regulator 2 (Cnpy2), transcript variant X3, mRNA
XM-005067265.4	-2,80914520206018	4,75546675311886	8,62671930278844	0,0033325964147539	0,134457196329772	XM_005067265.4	trafficking regulator and scaffold protein tamalin (Tamalin), transcript variant X1, mRNA
XM-005077553.4	1,47279352610134	4,66972683682639	8,62190892730878	0,00334136729664108	0,134679028754819	XM_005077553.4	THAP domain containing 7 (Thap7), mRNA
XM-005071944.4	2,38381683903056	3,17050608531988	8,60228419629416	0,00337749621380325	0,136002056444858	XM_005071944.4	pantothenate kinase 3 (Pank3), mRNA
XM-005069758.4	1,72065817798797	4,39338147047759	8,59626382207258	0,00338863828484618	0,136317332684531	XM_005069758.4	neutral cholesterol ester hydrolase 1 (Nceh1), mRNA
XM-040749503.1	1,34541260068134	5,63348922981751	8,59047443629625	0,00339940348348352	0,13635398373679	XM_040749503.1	nucleoside diphosphate kinase A (LOC106021590), transcript variant X3, mRNA
XM-040749502.1	1,34535040189167	5,63782195611154	8,58770875463339	0,00340455846033948	0,13635398373679	XM_040749502.1	nucleoside diphosphate kinase A (LOC106021590), transcript variant X2, mRNA
XM-040748204.1	3,68832712089124	2,88915507806131	8,58445127902559	0,00341070967964041	0,13635398373679	XM_040748204.1	uncharacterized LOC110342990 (LOC110342990), transcript variant X2, mRNA
XM-040748205.1	3,68832712089124	2,88915507806131	8,58445127902559	0,00341070967964041	0,13635398373679	XM_040748205.1	uncharacterized LOC110342990 (LOC110342990), transcript variant X3, mRNA
XM-005068345.4	-3,60005875237246	3,01733028372896	8,57703634404679	0,0034245843283285	0,13635398373679	XM_005068345.4	BAF chromatin remodeling complex subunit BCL11B (Bcl11b), transcript variant X1, mRNA
XM-013112234.3	-3,60005875237246	3,01733028372896	8,57703634404679	0,0034245843283285	0,13635398373679	XM_013112234.3	BAF chromatin remodeling complex subunit BCL11B (Bcl11b), transcript variant X2, mRNA
XM-013112237.3	-3,60005875237246	3,01733028372896	8,57703634404679	0,0034245843283285	0,13635398373679	XM_013112237.3	BAF chromatin remodeling complex subunit BCL11B (Bcl11b), transcript variant X4, mRNA
XM-040750994.1	3,68831721026597	2,89039686623523	8,57514515068328	0,00342813500749306	0,13635398373679	XM_040750994.1	OPA1 mitochondrial dynamin like GTPase (Opa1), transcript variant X2, mRNA
XM-005085317.4	2,78605522686008	2,98955708728233	8,57393024405518	0,00343040721396754	0,13635398373679	XM_005085317.4	peroxisomal biogenesis factor 11 gamma (Pex11g), transcript variant X1, mRNA
XM-021236101.2	2,78605522686008	2,98955708728233	8,57393024405518	0,00343040721396754	0,13635398373679	XM_021236101.2	peroxisomal biogenesis factor 11 gamma (Pex11g), transcript variant X2, mRNA
XM-040752832.1	1,8198085482571	3,62340569688877	8,5734973774595	0,00343121026575587	0,13635398373679	XM_040752832.1	lipin 2 (Lpin2), transcript variant X3, mRNA
XM-040728538.1	3,68833113831406	2,88992859550257	8,57161716975144	0,00343477948667486	0,13635398373679	XM_040728538.1	VPS50 subunit of EARP/GARPII complex (Vps50), transcript variant X2, mRNA
XM-005070405.4	-1,60866899750871	7,44846433727519	8,57116352685049	0,00343557442296386	0,13635398373679	XM_005070405.4	pleckstrin (Plek), transcript variant X2, mRNA
XM-040750350.1	-2,8037041424492	3,22490103371169	8,57099131084724	0,00343593616832433	0,13635398373679	XM_040750350.1	60S ribosomal protein L39-like (LOC121141823), mRNA
XM-005071266.4	-1,2912846994766	6,40733592794471	8,56825548826835	0,00344104291262589	0,136425085725716	XM_005071266.4	influenza virus NS1A binding protein (LOC101824345), transcript variant X1, mRNA
XM-005066431.4	2,39107451246074	3,19502713902368	8,5624434944679	0,00345206857085672	0,136730488832018	XM_005066431.4	SRY-box transcription factor 4 (Sox4), mRNA
XM-005077328.4	-1,44352355066164	4,66339000693917	8,54764026111937	0,0034801407898847	0,137709840313582	XM_005077328.4	JRK like (Jrkl), mRNA
XM-040736508.1	1,32671610042882	5,69319283381754	8,53394876912089	0,00350635685884418	0,138240873367379	XM_040736508.1	cytochrome b5 type B (LOC121136295), mRNA
XM-013113621.3	-1,27997942948965	5,45536746326732	8,53265888907199	0,00350887497189986	0,138240873367379	XM_013113621.3	SERTA domain containing 2 (Sertad2), transcript variant X4, mRNA
XM-040745932.1	3,68833113831406	2,86629023165147	8,52807849874007	0,00351771832853957	0,138240873367379	XM_040745932.1	APAF1 interacting protein (LOC101825367), transcript variant X2, mRNA
XM-005076802.4	1,93073438234513	3,90575719203663	8,52696007434	0,00351985398837159	0,138240873367379	XM_005076802.4	nucleotide binding oligomerization domain containing 1 (Nod1), transcript variant X2, mRNA
XM-005078332.4	3,68832122766121	2,86538115279616	8,52419718776754	0,00352521119653875	0,138240873367379	XM_005078332.4	sideroflexin 1 (Sfxn1), transcript variant X1, mRNA
XM-040755990.1	3,68832122766121	2,86538115279616	8,52419718776754	0,00352521119653875	0,138240873367379	XM_040755990.1	sideroflexin 1 (Sfxn1), transcript variant X2, mRNA
XM-040745073.1	3,68833301414533	2,86413570250469	8,52152843845337	0,00353038356716517	0,138240873367379	XM_040745073.1	TBC1 domain family member 13 (Tbc1d13), transcript variant X2, mRNA
XM-040745074.1	3,68833301414533	2,86413570250469	8,52152843845337	0,00353038356716517	0,138240873367379	XM_040745074.1	TBC1 domain family member 13 (Tbc1d13), transcript variant X3, mRNA
XM-040746316.1	3,68833113831406	2,86435663547517	8,51820657810024	0,00353681889173437	0,138240873367379	XM_040746316.1	sialic acid binding Ig like lectin 1 (Siglec1), transcript variant X1, mRNA
XM-040746317.1	3,68833113831406	2,86435663547517	8,51820657810024	0,00353681889173437	0,138240873367379	XM_040746317.1	sialic acid binding Ig like lectin 1 (Siglec1), transcript variant X2, mRNA
XM-040746318.1	3,68833113831406	2,86435663547517	8,51820657810024	0,00353681889173437	0,138240873367379	XM_040746318.1	sialic acid binding Ig like lectin 1 (Siglec1), transcript variant X4, mRNA
XM-040746319.1	3,68833113831406	2,86435663547517	8,51820657810024	0,00353681889173437	0,138240873367379	XM_040746319.1	sialic acid binding Ig like lectin 1 (Siglec1), transcript variant X5, mRNA
XM-013123171.3	-3,5999016892651	2,98575433846746	8,5173640791371	0,0035384310438824	0,138240873367379	XM_013123171.3	lysine acetyltransferase 6B (Kat6b), transcript variant X3, mRNA
XM-005069423.4	2,18100013077795	3,40409260492991	8,51622649416264	0,00354058952030756	0,138240873367379	XM_005069423.4	dolichyl-phosphate N-acetylglucosaminephosphotransferase 1 (Dpagt1), transcript variant X1, mRNA
XM-005074953.4	1,48073138725386	4,61685123366742	8,51207946474869	0,00354864896363748	0,138374458931544	XM_005074953.4	solute carrier family 25 member 20 (Slc25a20), mRNA
XM-040750996.1	3,68831721026597	2,86234501129587	8,51104378562024	0,00355073575758049	0,138374458931544	XM_040750996.1	OPA1 mitochondrial dynamin like GTPase (Opa1), transcript variant X4, mRNA
XM-021234219.2	3,68832122766121	2,85777359393543	8,50809022554231	0,00355647956884035	0,138467174736506	XM_021234219.2	anoctamin 10 (Ano10), transcript variant X2, mRNA
XR-001197507.3	1,72936560814388	3,61326358538247	8,5001672783632	0,00357194173919769	0,138937730050286	XR_001197507.3	uncharacterized LOC106022550 (LOC106022550), ncRNA
XM-005086107.4	2,7860056189051	2,9506319377438	8,49748056240435	0,00357723005381689	0,139012038153661	XM_005086107.4	nucleoredoxin like 1 (Nxnl1), mRNA
XM-005080158.4	2,78529928344236	3,20408648528351	8,49146249661116	0,00358901088577316	0,139338268851153	XM_005080158.4	thrombospondin 3 (Thbs3), mRNA
XM-040747256.1	1,60939816896355	3,96941584952096	8,48243588280514	0,00360682174609855	0,139883967388803	XM_040747256.1	phosphoribosylaminoimidazole carboxylase and phosphoribosylaminoimidazolesuccinocarboxamide synthase (Paics), mRNA
XR-005875842.1	2,78599697235648	2,94452411460493	8,47922908686818	0,00361321510528937	0,139883967388803	XR_005875842.1	uncharacterized LOC121138972 (LOC121138972), ncRNA
XM-040757714.1	1,88450862793512	3,48102459610626	8,47919877473601	0,00361326409579611	0,139883967388803	XM_040757714.1	zinc finger protein 58 (LOC106022316), mRNA
XM-005074542.4	2,17366260090535	3,37902974682237	8,46793155037498	0,00363562397380162	0,14034118524415	XM_005074542.4	glucocorticoid modulatory element binding protein 2 (Gmeb2), transcript variant X1, mRNA
XM-013115671.3	3,68832712089124	2,84082912659884	8,46652002783015	0,00363850104774561	0,14034118524415	XM_013115671.3	piezo type mechanosensitive ion channel component 1 (Piezo1), transcript variant X2, mRNA
XM-013115672.3	3,68832712089124	2,84082912659884	8,46652002783015	0,00363850104774561	0,14034118524415	XM_013115672.3	piezo type mechanosensitive ion channel component 1 (Piezo1), transcript variant X3, mRNA
XM-005067364.4	-3,5999004265417	2,95045896278919	8,46597843567186	0,00363955984625855	0,14034118524415	XM_005067364.4	protein O-glucosyltransferase 2 (Poglut2), mRNA
XR-005873515.1	-3,60000513328928	2,95095585878985	8,4646993773049	0,00364212538188593	0,14034118524415	XR_005873515.1	uncharacterized LOC121136459 (LOC121136459), ncRNA
XM-013122368.3	3,68833301414533	2,83867113722036	8,45874527645019	0,00365405151417572	0,140669019609797	XM_013122368.3	dedicator of cytokinesis 10 (Dock10), transcript variant X7, mRNA
XM-005078195.4	1,97509442544474	4,64743401976712	8,45388716932961	0,00366374127015947	0,140813884411517	XM_005078195.4	dual specificity phosphatase 23 (Dusp23), mRNA
XM-040746271.1	3,68831721026597	2,83665456811625	8,45346165472655	0,00366465798859706	0,140813884411517	XM_040746271.1	MER proto-oncogene, tyrosine kinase (Mertk), transcript variant X2, mRNA
XM-040729263.1	1,58156661100061	4,03428504937824	8,44620721787884	0,00367923817276687	0,141242246757346	XM_040729263.1	24-hydroxycholesterol 7-alpha-hydroxylase (LOC101823549), mRNA
XM-021229194.2	3,68831721026597	2,83116515570483	8,44226621771562	0,00368723561655001	0,141417341405296	XM_021229194.2	calcineurin like EF-hand protein 2 (Chp2), transcript variant X1, mRNA
XR-001196205.3	-3,59995530450555	2,9337853328106	8,42038920040147	0,00373175265962375	0,142991449908283	XR_001196205.3	uncharacterized LOC106020774 (LOC106020774), ncRNA
XM-021236302.2	-1,60423551054142	3,88607212924583	8,41119140131636	0,00375061414473987	0,143580487347423	XM_021236302.2	kinesin family member 2A (Kif2a), transcript variant X4, mRNA
XM-040755721.1	-1,34635365434834	4,78540747367019	8,40651318116396	0,00376025631325135	0,143815825333859	XM_040755721.1	RHO family interacting cell polarization regulator 2 (Ripor2), transcript variant X3, mRNA
XM-040728364.1	3,68832122766121	2,81043607059278	8,3885655150902	0,00379752814589851	0,144456032365181	XM_040728364.1	centromere protein J (LOC101844764), transcript variant X1, mRNA
XM-040728365.1	3,68832122766121	2,81043607059278	8,3885655150902	0,00379752814589851	0,144456032365181	XM_040728365.1	centromere protein J (LOC101844764), transcript variant X2, mRNA
XR-005869768.1	1,26695060188957	5,92196682059234	8,38711465059965	0,00380050808952681	0,144456032365181	XR_005869768.1	uncharacterized LOC110341632 (LOC110341632), transcript variant X2, ncRNA
XM-040746270.1	3,68831721026597	2,80986434388391	8,38601540099131	0,00380284784731518	0,144456032365181	XM_040746270.1	MER proto-oncogene, tyrosine kinase (Mertk), transcript variant X1, mRNA
XM-040746272.1	3,68831721026597	2,80986434388391	8,38601540099131	0,00380284784731518	0,144456032365181	XM_040746272.1	MER proto-oncogene, tyrosine kinase (Mertk), transcript variant X3, mRNA
XM-040746273.1	3,68831721026597	2,80986434388391	8,38601540099131	0,00380284784731518	0,144456032365181	XM_040746273.1	MER proto-oncogene, tyrosine kinase (Mertk), transcript variant X5, mRNA
XM-005064519.4	1,52891536712143	5,65468689662649	8,38587229296648	0,00380306099591943	0,144456032365181	XM_005064519.4	thrombospondin 1 (Thbs1), transcript variant X1, mRNA
XR-002381773.2	3,68832926248523	2,81157969676889	8,38494782585758	0,00380507712885711	0,144456032365181	XR_002381773.2	uncharacterized LOC110339788 (LOC110339788), transcript variant X1, ncRNA
XM-040740037.1	3,68831533445524	2,80954414326356	8,3776045483838	0,00382044724196631	0,144731616763834	XM_040740037.1	protein phosphatase 2 regulatory subunit B''alpha (Ppp2r3a), transcript variant X3, mRNA
XM-005065618.4	3,6883113170764	2,80897252206524	8,37644170186202	0,00382288696868484	0,144731616763834	XM_005065618.4	transmembrane protein 171 (Tmem171), transcript variant X1, mRNA
XM-040729066.1	3,6883113170764	2,80897252206524	8,37644170186202	0,00382288696868484	0,144731616763834	XM_040729066.1	transmembrane protein 171 (Tmem171), transcript variant X2, mRNA
XM-021233249.2	3,68830729970875	2,80840095867351	8,37286743181073	0,00383039594862814	0,144882614406153	XM_021233249.2	G protein-coupled receptor 34 (Gpr34), transcript variant X3, mRNA
XM-040729210.1	1,34999436160477	4,8169756545059	8,35130711465348	0,00387596398617921	0,146471575687083	XM_040729210.1	glutathione S-transferase A6 (LOC101822455), mRNA
XM-005087534.4	2,44173646529021	4,41271089509751	8,34932026575379	0,00388015482284301	0,146495423325191	XM_005087534.4	peptidyl-tRNA hydrolase 1 homolog (Ptrh1), transcript variant X1, mRNA
XM-040749317.1	2,39315267947467	3,2949013915828	8,34611110398589	0,00388703933472054	0,146620833860453	XM_040749317.1	schlafen family member 12-like (LOC121141437), transcript variant X7, mRNA
XM-040747168.1	1,75096300827587	3,9303508176087	8,33372458518635	0,00391354822687752	0,147485577088544	XM_040747168.1	ATPase phospholipid transporting 10D (putative) (Atp10d), transcript variant X2, mRNA
XM-040752060.1	1,77550750039693	3,34042500572927	8,32409579385943	0,00393434703780889	0,148133745331152	XM_040752060.1	sortilin 1 (Sort1), transcript variant X4, mRNA
XM-005085582.4	1,57991488502643	3,88631543447124	8,32165754736944	0,00393959645751705	0,148192781095817	XM_005085582.4	adaptor related protein complex 1 subunit gamma 2 (Ap1g2), mRNA
XM-040735989.1	1,50838294638158	10,9302081348339	8,32003139387523	0,00394311703399314	0,148192781095817	XM_040735989.1	serum amyloid A-3 protein-like (LOC101833293), transcript variant X1, mRNA
XM-013120354.3	1,47709044530906	10,3730593297921	8,31372945767601	0,00395674999536911	0,148569464014074	XM_013120354.3	CD63 molecule (Cd63), transcript variant X2, mRNA
XM-013121465.3	1,52165444417115	3,71745450856977	8,28093378779943	0,00402873330504039	0,151091017507041	XM_013121465.3	perilipin 3 (Plin3), transcript variant X2, mRNA
XM-005075075.4	1,30891215042911	6,92090913515977	8,27977973818462	0,00403124771517826	0,151091017507041	XM_005075075.4	shisa family member 5 (Shisa5), transcript variant X1, mRNA
XM-000000007.1	-3,59979446475864	2,8632140717176	8,27620108960918	0,00403924831559351	0,151253126416397	XM_000000007.1	IgDeltamem description:immunoglobulin delta membrane
XM-005078941.4	2,77000396208031	3,30300454314616	8,26817951277908	0,004057070200371	0,151782372687153	XM_005078941.4	mevalonate kinase (Mvk), mRNA
XM-040747907.1	1,3204267096023	7,63412035855625	8,26510672313693	0,00406388597513005	0,151899272965056	XM_040747907.1	interferon regulatory factor 1 (Irf1), transcript variant X1, mRNA
XM-040756191.1	-1,52096394039712	4,16055393610343	8,26008847667055	0,00407515162642061	0,152182136916595	XM_040756191.1	uncharacterized LOC121143725 (LOC121143725), mRNA
XM-005078162.4	2,77114365517034	3,35770654529068	8,25311336441967	0,00409076342476875	0,152282789615925	XM_005078162.4	AKT serine/threonine kinase 3 (Akt3), mRNA
XM-021225706.2	-1,73384107667802	3,73734650638681	8,25064956005025	0,00409634894430123	0,152282789615925	XM_021225706.2	membrane spanning 4-domains A3 (Ms4a3), transcript variant X1, mRNA
XM-021225709.2	-1,73384107667802	3,73734650638681	8,25064956005025	0,00409634894430123	0,152282789615925	XM_021225709.2	membrane spanning 4-domains A3 (Ms4a3), transcript variant X4, mRNA
XM-021225711.2	-1,73384107667802	3,73734650638681	8,25064956005025	0,00409634894430123	0,152282789615925	XM_021225711.2	membrane spanning 4-domains A3 (Ms4a3), transcript variant X5, mRNA
XM-040747222.1	-1,73384107667802	3,73734650638681	8,25064956005025	0,00409634894430123	0,152282789615925	XM_040747222.1	membrane spanning 4-domains A3 (Ms4a3), transcript variant X3, mRNA
XM-040755719.1	-1,3441364295855	4,89560176435504	8,24060954988984	0,00411897756290226	0,152985815565087	XM_040755719.1	RHO family interacting cell polarization regulator 2 (Ripor2), transcript variant X1, mRNA
XM-005071683.4	2,79086947562147	3,80114426772208	8,23477637968399	0,00413226739759903	0,15334102814553	XM_005071683.4	transmembrane 4 L six family member 19 (Tm4sf19), mRNA
XM-013116880.3	1,85573591800901	4,26947260233805	8,22877180341412	0,00414587133606337	0,153707246029744	XM_013116880.3	activated leukocyte cell adhesion molecule (Alcam), transcript variant X2, mRNA
XM-040749167.1	1,38379621477094	5,20052214847784	8,22521939287395	0,00415397676342162	0,153869132083789	XM_040749167.1	ABR activator of RhoGEF and GTPase (Abr), mRNA
XM-005071642.4	2,76714867032921	3,64180290002715	8,21898271845591	0,00416824584565759	0,154120234758623	XM_005071642.4	ALG3 alpha-1,3- mannosyltransferase (Alg3), transcript variant X1, mRNA
XM-005071643.4	2,76714867032921	3,64180290002715	8,21898271845591	0,00416824584565759	0,154120234758623	XM_005071643.4	ALG3 alpha-1,3- mannosyltransferase (Alg3), transcript variant X2, mRNA
XR-002381831.2	-3,5999004265417	2,83230535054066	8,21356169978924	0,00418075570294168	0,154444021044128	XR_002381831.2	uncharacterized LOC110339962 (LOC110339962), ncRNA
XM-040749098.1	1,87358292572627	3,57628556824265	8,19992555592314	0,0042121997569287	0,155289426576319	XM_040749098.1	ankyrin repeat and FYVE domain containing 1 (Ankfy1), transcript variant X2, mRNA
XM-040753746.1	1,79233115942687	3,72845332865714	8,1998209036154	0,00421244219430753	0,155289426576319	XM_040753746.1	MYG1 exonuclease (Myg1), transcript variant X2, mRNA
XM-040748892.1	1,85857334481588	4,52663168101971	8,19871568813703	0,00421496098670202	0,155289426576319	XM_040748892.1	protein SCO1 homolog, mitochondrial (LOC101830766), mRNA
XM-040731600.1	-2,17405774585395	9,64915972479717	8,18516202159177	0,00424651127129542	0,156311876876226	XM_040731600.1	60S ribosomal protein L37-like (LOC101838074), mRNA
XM-013110778.3	-3,5998468133397	2,82068607836565	8,18205201391771	0,00425384898008156	0,156442043858174	XM_013110778.3	purine rich element binding protein G (Purg), transcript variant X2, mRNA
XM-040742755.1	1,41964654617179	4,46708064652799	8,16911652945056	0,00428418303252322	0,157416950301275	XM_040742755.1	FCF1 rRNA-processing protein (Fcf1), transcript variant X2, mRNA
XM-005085933.4	-1,86145000926187	4,02441490656617	8,14260231058266	0,00434710263764174	0,159586364716209	XM_005085933.4	integral membrane protein 2A (Itm2a), mRNA
XM-013111681.3	1,37095712245243	4,45584344158714	8,12489990095455	0,00438970316441066	0,161006643783415	XM_013111681.3	TNF superfamily member 13 (LOC106020722), transcript variant X1, mRNA
XM-005083279.4	1,97863265814419	3,42338446900482	8,12116991006262	0,00439872420904651	0,161050442504351	XM_005083279.4	G protein subunit gamma 7 (Gng7), transcript variant X1, mRNA
XM-040737916.1	1,97863265814419	3,42338446900482	8,12116991006262	0,00439872420904651	0,161050442504351	XM_040737916.1	G protein subunit gamma 7 (Gng7), transcript variant X2, mRNA
XM-005071497.4	1,27499316204095	7,38333400883683	8,10974512576311	0,00442642924081993	0,161920748931078	XM_005071497.4	cytochrome c oxidase copper chaperone (LOC101842784), mRNA
XR-005878366.1	-1,98264866452796	3,30143355905489	8,09061113427608	0,0044733458950095	0,163397040044201	XR_005878366.1	uncharacterized LOC121141452 (LOC121141452), ncRNA
XM-040752411.1	1,78076480504197	3,76350087533311	8,09004766786707	0,0044747275807308	0,163397040044201	XM_040752411.1	chromosome unknown C10orf143 homolog (CUNH10orf143), mRNA
XM-005081633.4	1,33219060932582	4,87220635988214	8,08254514487453	0,00449321248140676	0,163908008005183	XM_005081633.4	amidohydrolase domain containing 2 (Amdhd2), mRNA
XM-040755104.1	2,38976558247333	3,82529264166733	8,08114149636099	0,00449668653653079	0,163908008005183	XM_040755104.1	UTP20 small subunit processome component (Utp20), mRNA
XM-040736414.1	1,97342995348859	3,4803287467591	8,06431394004526	0,00453859304468381	0,165271780291809	XM_040736414.1	gasdermin D (Gsdmd), transcript variant X4, mRNA
XM-021225740.2	1,51541677668158	4,8749751961163	8,06289838633241	0,00454213261512007	0,165271780291809	XM_021225740.2	membrane-spanning 4-domains subfamily A member 4A (LOC101825174), transcript variant X2, mRNA
XM-021225070.2	2,13210548215094	3,59469216514293	8,02476545507565	0,00463854925564579	0,168630934202819	XM_021225070.2	homeostatic iron regulator (Hfe), transcript variant X2, mRNA
XM-040750547.1	2,15244030486254	3,84650734548525	8,01691521180961	0,00465861051362258	0,169210766519956	XM_040750547.1	amyloid beta precursor protein (LOC101836288), transcript variant X1, mRNA
XM-040750548.1	2,15218383394293	3,85782142841214	8,00835929424296	0,00468062522093538	0,169860467122711	XM_040750548.1	amyloid beta precursor protein (LOC101836288), transcript variant X2, mRNA
XM-040742507.1	2,08226546153738	3,18323963441482	7,99857690327155	0,00470598388678036	0,170630268627905	XM_040742507.1	Enah/Vasp-like (Evl), transcript variant X5, mRNA
XM-005066463.4	2,13016846136406	3,62500954136477	7,98438504448956	0,00474289779485334	0,171817317739084	XM_005066463.4	homeostatic iron regulator (Hfe), transcript variant X1, mRNA
NM-001281557.1	1,66936525139764	6,22834840439249	7,96563420424669	0,00479215557619822	0,173449057543787	NM_001281557.1	scavenger receptor class B member 2 (Scarb2), mRNA
XM-005067174.4	-1,23461146228571	6,0288729194383	7,95207995263601	0,00482810740004215	0,174596752050909	XM_005067174.4	coiled-coil domain containing 184 (Ccdc184), mRNA
XM-013118064.3	1,35453402036024	5,11489692511791	7,9424630099926	0,00485381721835485	0,175297332980933	XM_013118064.3	CD59 molecule (CD59 blood group) (Cd59), transcript variant X3, mRNA
XM-040733693.1	2,293500967188	3,1139200549941	7,93847398104816	0,00486451909372889	0,175297332980933	XM_040733693.1	EBP cholestenol delta-isomerase (LOC101824914), transcript variant X1, mRNA
XM-040733694.1	2,293500967188	3,1139200549941	7,93847398104816	0,00486451909372889	0,175297332980933	XM_040733694.1	EBP cholestenol delta-isomerase (LOC101824914), transcript variant X2, mRNA
XM-040733696.1	2,293500967188	3,1139200549941	7,93847398104816	0,00486451909372889	0,175297332980933	XM_040733696.1	EBP cholestenol delta-isomerase (LOC101824914), transcript variant X4, mRNA
XM-040754102.1	1,30452402566355	5,04423616294819	7,936159619377	0,0048707182206603	0,175367162672645	XM_040754102.1	major vault protein (LOC101833970), transcript variant X2, mRNA
XM-040731240.1	-2,1307447058561	3,39839862143612	7,92948064281222	0,00488870499031785	0,175802722791232	XM_040731240.1	60S ribosomal protein L34-like (LOC101842280), mRNA
XM-021231138.2	-1,60319699970303	3,90111883608655	7,92849142740141	0,00489135950224676	0,175802722791232	XM_021231138.2	RAB11 family interacting protein 4 (Rab11fip4), transcript variant X2, mRNA
XM-040754205.1	1,44280471460739	5,08987877342291	7,92128718930111	0,0049107867036464	0,176316805700558	XM_040754205.1	mercaptopyruvate sulfurtransferase (Mpst), mRNA
XM-005067306.4	1,82449077407075	4,36047303885055	7,92001575316124	0,00491423167541954	0,176316805700558	XM_005067306.4	MYG1 exonuclease (Myg1), transcript variant X1, mRNA
XM-013125842.3	-1,55419584963657	4,21828354353993	7,90257460214118	0,00496173813825054	0,177853138279524	XM_013125842.3	advanced glycosylation end-product specific receptor (Ager), mRNA
XM-040738344.1	1,75984968895921	4,13462354182005	7,90112951383996	0,00496569523201646	0,177853138279524	XM_040738344.1	scavenger receptor cysteine-rich type 1 protein M130-like (LOC121136869), mRNA
XM-040752574.1	-1,39059507881551	4,37177739362068	7,88293095050509	0,00501585174296732	0,179493345024638	XM_040752574.1	ADP ribosylation factor interacting protein 1 (Arfip1), transcript variant X2, mRNA
NM-001281367.1	-1,33124383841632	4,55980421981568	7,87220021857236	0,00504564012948903	0,180387994937317	NM_001281367.1	interleukin 12A (Il12a), mRNA
XR-005879065.1	-2,71234179477198	3,05081822553583	7,86655962932635	0,00506137059798095	0,180387994937317	XR_005879065.1	uncharacterized LOC121142040 (LOC121142040), ncRNA
XM-013121264.3	1,60625072784439	3,57889534247923	7,86655265989433	0,00506139006522095	0,180387994937317	XM_013121264.3	ATPase cation transporting 13A2 (Atp13a2), transcript variant X2, mRNA
XM-040757528.1	1,60625072784439	3,57889534247923	7,86655265989433	0,00506139006522095	0,180387994937317	XM_040757528.1	ATPase cation transporting 13A2 (Atp13a2), transcript variant X4, mRNA
XR-005875988.1	-1,2109280369891	6,50530958876938	7,86605904641307	0,00506276903634245	0,180387994937317	XR_005875988.1	uncharacterized LOC121139129 (LOC121139129), ncRNA
XM-005063491.4	-1,89062607369764	3,84703248062989	7,86309875182782	0,00507099970879996	0,180524957626509	XM_005063491.4	TATA-box binding protein associated factor 5 (Taf5), mRNA
XM-040751760.1	-2,34710795954182	3,24525398207424	7,85548040584688	0,00509242762814511	0,18113109263704	XM_040751760.1	60S ribosomal protein L36-like (LOC106022109), mRNA
XR-002381796.2	2,29357930326358	3,03452210833322	7,85379319197286	0,0050971857385306	0,181143769169041	XR_002381796.2	uncharacterized LOC110339847 (LOC110339847), ncRNA
XM-005069974.4	1,84326699850972	3,62814880751942	7,83937677949781	0,0051378616879689	0,182431770530616	XM_005069974.4	ATP binding cassette subfamily A member 9 (Abca9), transcript variant X1, mRNA
XM-040744711.1	1,62682844120907	3,6205761745056	7,83766542229726	0,00514273838125793	0,182447510865437	XM_040744711.1	myotubularin 1 (Mtm1), transcript variant X2, mRNA
XM-013116082.3	-1,35404536985925	4,62765329416673	7,83515485778345	0,00514987095855895	0,182543186526767	XM_013116082.3	cell cycle progression 1 (Ccpg1), transcript variant X5, mRNA
XM-040758202.1	-1,25144653034881	5,46707598751543	7,82968729624294	0,00516541884207619	0,182936731160036	XM_040758202.1	CD24 molecule (Cd24), mRNA
XM-040733208.1	1,47214866303045	4,07586094031505	7,81803327799657	0,00519878353055638	0,183960050415294	XM_040733208.1	C1D nuclear receptor corepressor (C1d), transcript variant X1, mRNA
XM-040750259.1	3,47342239784299	4,49099332493495	7,80490336025317	0,00523659287095524	0,185138751218575	XM_040750259.1	CD86 molecule (Cd86), transcript variant X3, mRNA
XM-005064416.4	1,32252283880544	5,71603718860806	7,80223547520903	0,00524428628188022	0,185251599449113	XM_005064416.4	bolA family member 2B (Bola2b), mRNA
XM-040748731.1	-2,69866564651725	3,1577801414339	7,79537402480086	0,00526424526666701	0,185637948122663	XM_040748731.1	coiled-coil domain containing 88B (Ccdc88b), transcript variant X2, mRNA
XM-040748732.1	-2,69866564651725	3,1577801414339	7,79537402480086	0,00526424526666701	0,185637948122663	XM_040748732.1	coiled-coil domain containing 88B (Ccdc88b), transcript variant X3, mRNA
XM-013118470.3	-2,7122293015841	2,98879663557397	7,78245365471477	0,0053019752689814	0,186808380346226	XM_013118470.3	FER tyrosine kinase (Fer), transcript variant X2, mRNA
XM-005063897.4	2,29355860769625	2,98512875330811	7,78016141260765	0,00530870680245727	0,186885552644588	XM_005063897.4	fibronectin leucine rich transmembrane protein 1 (Flrt1), mRNA
XM-040737839.1	2,1170309520878	3,75214921616453	7,7761726900369	0,00532032624646815	0,187120920675551	XM_040737839.1	prostaglandin reductase 1 (Ptgr1), transcript variant X1, mRNA
XM-040740695.1	3,50478594838379	4,17768035828616	7,77477898946393	0,0053244866257884	0,187120920675551	XM_040740695.1	granzyme C-like (LOC101844828), transcript variant X2, mRNA
XM-040742503.1	2,07268463539694	3,22085519307604	7,76349473685786	0,00535775553161463	0,187969065125777	XM_040742503.1	Enah/Vasp-like (Evl), transcript variant X1, mRNA
XM-040742505.1	2,07268463539694	3,22085519307604	7,76349473685786	0,00535775553161463	0,187969065125777	XM_040742505.1	Enah/Vasp-like (Evl), transcript variant X3, mRNA
XM-040748622.1	1,58366372455679	3,90731640731852	7,76112626831217	0,00536478515496294	0,188055369235255	XM_040748622.1	FKBP prolyl isomerase 2 (Fkbp2), transcript variant X2, mRNA
XM-040737840.1	2,11595717552918	3,7675968987158	7,757432407066	0,00537569649553945	0,188277479047604	XM_040737840.1	prostaglandin reductase 1 (Ptgr1), transcript variant X2, mRNA
XM-040729735.1	2,09530555347414	3,30119781874529	7,7550585503953	0,00538280113278843	0,188365999164662	XM_040729735.1	dolichyl-phosphate N-acetylglucosaminephosphotransferase 1 (Dpagt1), transcript variant X3, mRNA
XM-005079977.4	3,48915191848171	3,81723096299949	7,74895517023755	0,00540097823293914	0,188841509957642	XM_005079977.4	sorting nexin 8 (Snx8), transcript variant X1, mRNA
XM-005077354.4	1,2875372489097	6,30752188635271	7,74665138036618	0,00540781621120669	0,188920085347868	XM_005077354.4	RAB20, member RAS oncogene family (Rab20), mRNA
XM-040755723.1	-1,28676806322295	4,78705960395908	7,74089049920978	0,00542510889848061	0,189363449108713	XM_040755723.1	RHO family interacting cell polarization regulator 2 (Ripor2), transcript variant X5, mRNA
XM-005073787.4	3,48840723945777	3,62108364488815	7,73376732225361	0,00544648651122505	0,189948524912241	XM_005073787.4	guided entry of tail-anchored proteins factor 1 (Get1), mRNA
XM-040745516.1	-1,63057995122039	5,51939591981533	7,72747237595044	0,00546545469269227	0,190448651116313	XM_040745516.1	60S ribosomal protein L23-like (LOC121140374), mRNA
NM-001281603.1	3,48453787218555	3,77796351897531	7,72124040225975	0,00548434186389447	0,190789309127023	NM_001281603.1	transporter 2, ATP binding cassette subfamily B member (Tap2), mRNA
XM-040730132.1	-1,24796507062579	5,63242441866359	7,72118958047622	0,0054845030179396	0,190789309127023	XM_040730132.1	junction adhesion molecule like (Jaml), transcript variant X4, mRNA
XM-005078940.4	2,28491381013003	3,15992484191203	7,71437530377928	0,00550520067412948	0,191347570390583	XM_005078940.4	metabolism of cobalamin associated B (Mmab), transcript variant X2, mRNA
XM-040737613.1	1,29852525218678	4,27975918915446	7,70952413712668	0,00551997701621635	0,191699252445866	XM_040737613.1	endothelial PAS domain protein 1 (Epas1), mRNA
XR-005878147.1	1,81229916281751	3,35107257214918	7,70628553163102	0,00552987600052011	0,191881102065265	XR_005878147.1	uncharacterized LOC106022621 (LOC106022621), misc_RNA
XM-005072179.4	-1,84751554506806	3,40964637927577	7,70380523719121	0,00553747820657605	0,191983016541891	XM_005072179.4	tetratricopeptide repeat domain 22 (Ttc22), mRNA
XM-013121263.3	1,60170676382635	3,65378760552462	7,69546772441747	0,00556302021751077	0,1927062045549	XM_013121263.3	ATPase cation transporting 13A2 (Atp13a2), transcript variant X1, mRNA
XM-040748728.1	-2,69028958176709	3,17934615643516	7,69181999696462	0,00557425878614265	0,192933113394557	XM_040748728.1	coiled-coil domain containing 88B (Ccdc88b), transcript variant X1, mRNA
XR-005878634.1	-2,69538979925078	3,19015771723984	7,68940918409982	0,0055817158942145	0,1930288690711	XR_005878634.1	small nucleolar RNA SNORA48 (LOC121141670), ncRNA
XM-005072768.4	3,48533355242877	3,44503551241303	7,67628031860948	0,00562239436684293	0,194272372274296	XM_005072768.4	tRNA methyltransferase 5 (Trmt5), transcript variant X2, mRNA
XM-040731861.1	-1,49719401332593	3,89797696377498	7,67206508738713	0,00563550935931423	0,194562178409277	XM_040731861.1	60S acidic ribosomal protein P2-like (LOC101830402), mRNA
XM-021226758.2	-1,24729841941882	5,70964626245781	7,66742233850221	0,00564994820531143	0,194584744524732	XM_021226758.2	junction adhesion molecule like (Jaml), transcript variant X5, mRNA
XM-040730131.1	-1,24729841941882	5,70964626245781	7,66742233850221	0,00564994820531143	0,194584744524732	XM_040730131.1	junction adhesion molecule like (Jaml), transcript variant X3, mRNA
XM-000000004.1	-1,2510307273114	6,335420351407	7,66704569506687	0,00565113249288833	0,194584744524732	XM_000000004.1	Igk description:immunoglobulin kappa
XM-040752830.1	1,80758381820599	4,44631392009443	7,66523652753136	0,00565678287083381	0,194584744524732	XM_040752830.1	lipin 2 (Lpin2), transcript variant X1, mRNA
XM-005077846.4	3,48549731577529	3,18433438404039	7,66135930787897	0,00566897031054181	0,194584744524732	XM_005077846.4	elongation factor like GTPase 1 (Efl1), transcript variant X1, mRNA
XM-021231686.2	3,48549731577529	3,18433438404039	7,66135930787897	0,00566897031054181	0,194584744524732	XM_021231686.2	elongation factor like GTPase 1 (Efl1), transcript variant X2, mRNA
XM-005068136.3	3,48446743475208	3,09113260267471	7,66127113016216	0,00566926126127266	0,194584744524732	XM_005068136.3	septin 11 (Septin11), transcript variant X10, mRNA
XM-005074013.4	3,48472943227664	3,16613180731801	7,65973104313063	0,00567407106863749	0,194587538906366	XM_005074013.4	FCH and double SH3 domains 2 (Fchsd2), transcript variant X2, mRNA
XM-013117378.3	1,53007441218185	4,13114364700763	7,65582966474994	0,00568634354341565	0,194754393664463	XM_013117378.3	mitochondrial ribosomal protein L30 (Mrpl30), transcript variant X1, mRNA
XM-005070073.4	3,47312900003241	3,70975636653305	7,65440681215376	0,0056908280722615	0,194754393664463	XM_005070073.4	dual specificity phosphatase 3 (Dusp3), transcript variant X2, mRNA
XM-005078196.4	3,4852925407378	3,38194907980648	7,65366531548579	0,00569313380745874	0,194754393664463	XM_005078196.4	SLAM family member 8 (Slamf8), mRNA
XM-005079855.4	3,48140485921983	3,39669395617922	7,65049933225954	0,00570311326202975	0,194933737601587	XM_005079855.4	eukaryotic translation initiation factor 2D (Eif2d), transcript variant X1, mRNA
XM-040728245.1	-2,11157093341445	3,34881317159893	7,64653701531264	0,00571562073763232	0,195199120511023	XM_040728245.1	p21 (RAC1) activated kinase 1 (Pak1), transcript variant X3, mRNA
XM-040754459.1	3,47665382042136	3,54801323504467	7,64431799236896	0,00572267790548291	0,195278079472917	XM_040754459.1	heat shock protein family A (Hsp70) member 4 like (Hspa4l), mRNA
XM-040758093.1	3,48660169242326	3,23216823326187	7,64092767207089	0,00573342174017609	0,195385247053569	XM_040758093.1	SIL1 nucleotide exchange factor (Sil1), transcript variant X1, mRNA
XM-040743423.1	3,48202444531465	3,20337955678738	7,6403220473857	0,00573531403398809	0,195385247053569	XM_040743423.1	BLOC-1 related complex subunit 5 (Borcs5), transcript variant X1, mRNA
XM-040734426.1	3,48451063542725	3,20457453972275	7,63051388804896	0,00576654433709965	0,196286682468703	XM_040734426.1	F-box protein 27 (Fbxo27), transcript variant X7, mRNA
XR-005879453.1	3,48240585128765	3,23210480944542	7,62620672956198	0,00578031857815501	0,196592934253564	XR_005879453.1	uncharacterized LOC121142428 (LOC121142428), ncRNA
XM-005074844.4	3,48388664350469	3,26992825069022	7,62288213939864	0,00579092565407592	0,196791051562499	XM_005074844.4	phosphoinositide-3-kinase regulatory subunit 4 (Pik3r4), transcript variant X2, mRNA
XM-005080732.4	3,48446341719525	3,07132329623452	7,61869747435787	0,00580438781214538	0,19692759838741	XM_005080732.4	retinol binding protein 1 (Rbp1), mRNA
XM-005071291.4	3,48321339488768	3,28716951248782	7,61864669927821	0,00580451429650154	0,19692759838741	XM_005071291.4	laminin subunit gamma 1 (Lamc1), mRNA
XM-005071144.4	1,37180401223609	5,60154403657611	7,61305070197307	0,00582248868440397	0,197374692610607	XM_005071144.4	SEC61 translocon subunit alpha 1 (Sec61a1), mRNA
XM-005071446.4	1,26910919613814	4,66887788073404	7,60490136479378	0,00584880895640336	0,198103732496187	XM_005071446.4	ribonuclease L (Rnasel), mRNA
XM-005075547.4	2,111689928687	3,98602066211081	7,59773918658783	0,00587205590481102	0,198593441760143	XM_005075547.4	3-hydroxyacyl-CoA dehydratase 3 (Hacd3), mRNA
XM-040749613.1	1,37122732783579	5,55203477579764	7,5974692690573	0,00587291858727416	0,198593441760143	XM_040749613.1	CDGSH iron sulfur domain 3 (Cisd3), mRNA
XM-040754997.1	-1,24117760651403	5,19992331948341	7,59079012076502	0,00589467220030148	0,199008333180539	XM_040754997.1	nudix hydrolase 4 (Nudt4), transcript variant X2, mRNA
XM-013111015.3	2,65510495383534	3,14623064018504	7,5907575732919	0,00589485962498668	0,199008333180539	XM_013111015.3	alpha 1,4-galactosyltransferase (P blood group) (A4galt), transcript variant X2, mRNA
XM-040735233.1	2,65581596165395	3,0500388934844	7,58323846269644	0,00591941836436028	0,19967362618731	XM_040735233.1	TATA-box binding protein associated factor, RNA polymerase I subunit D (Taf1d), transcript variant X2, mRNA
XM-021222824.2	-1,32640896307988	4,83252545616019	7,57416545701559	0,00594922752695484	0,200483550633334	XM_021222824.2	prostaglandin E receptor 2 (Ptger2), transcript variant X2, mRNA
XM-040731900.1	2,65586181798848	3,04134620290111	7,57296827143789	0,00595317228085277	0,200483550633334	XM_040731900.1	small ubiquitin-related modifier 1-like (LOC121134153), mRNA
XM-013116879.3	1,66432601292873	4,36161391300589	7,55586970663765	0,00600975251746978	0,202223503966831	XM_013116879.3	activated leukocyte cell adhesion molecule (Alcam), transcript variant X1, mRNA
XM-005084558.4	-1,68266778678545	3,82808907899158	7,54877944198834	0,00603339721005077	0,202853264203611	XM_005084558.4	epithelial membrane protein 2 (Emp2), mRNA
XM-040729882.1	-1,52363008491922	4,17741318638559	7,54669149678624	0,00604043055195686	0,202923949799739	XM_040729882.1	Rh family C glycoprotein (Rhcg), mRNA
XM-005083655.4	1,56131149745636	4,58856971847957	7,54354635748265	0,00605090945255416	0,203079396742652	XM_005083655.4	DNL-type zinc finger (Dnlz), transcript variant X1, mRNA
XM-040732456.1	1,23781364204579	7,50758870689428	7,54115561023794	0,00605897966899714	0,203079396742652	XM_040732456.1	H-2 class I histocompatibility antigen, L-D alpha chain (LOC101823249), transcript variant X2, mRNA
XM-040749097.1	1,85962295637242	4,08878630381134	7,54087709974623	0,00605986195903037	0,203079396742652	XM_040749097.1	ankyrin repeat and FYVE domain containing 1 (Ankfy1), transcript variant X1, mRNA
XM-040738622.1	2,65581159721028	3,02632307749621	7,53382384650718	0,00608365083731191	0,203710726532056	XM_040738622.1	SLAM family member 9 (Slamf9), transcript variant X2, mRNA
XM-013111425.3	3,48445564797108	2,99563245630789	7,51811367967689	0,00613680569767002	0,205177651700461	XM_013111425.3	NACHT, LRR and PYD domains-containing protein 1a-like (LOC106020903), mRNA
XR-005874102.1	2,66191460114129	3,18647868641376	7,51793651013438	0,00613743078860028	0,205177651700461	XR_005874102.1	uncharacterized LOC121136914 (LOC121136914), ncRNA
XM-040732933.1	2,30921608658028	3,42747487591742	7,51322062329058	0,00615344984217251	0,205546202398478	XM_040732933.1	protein C receptor (Procr), mRNA
XM-005082912.4	1,35340784058591	5,23508877865111	7,5032960727366	0,00618735132456952	0,20651100491485	XM_005082912.4	paraoxonase 2 (Pon2), mRNA
XM-040753779.1	-2,668560340676	3,21099765212004	7,4992433377894	0,00620134596471524	0,206673786157811	XM_040753779.1	trafficking regulator and scaffold protein tamalin (Tamalin), transcript variant X2, mRNA
XM-040754996.1	-1,24492304341309	5,13352197088763	7,49894937376668	0,00620227263880874	0,206673786157811	XM_040754996.1	nudix hydrolase 4 (Nudt4), transcript variant X1, mRNA
XM-005081430.4	1,5082134101661	4,06305243522308	7,49611762832908	0,00621201319249852	0,206695833725268	XM_005081430.4	perilipin 3 (Plin3), transcript variant X1, mRNA
XM-040755162.1	-1,32241769542186	4,4112969437452	7,49429386488044	0,0062183480148676	0,206695833725268	XM_040755162.1	thioredoxin reductase 1 (Txnrd1), transcript variant X1, mRNA
XM-005079245.4	3,48447145232009	2,97294024183413	7,49396722334032	0,00621946614096316	0,206695833725268	XM_005079245.4	peroxisomal biogenesis factor 10 (Pex10), mRNA
XM-040738590.1	-1,94154197390211	3,48417394360824	7,49226393267432	0,00622534737943801	0,206695833725268	XM_040738590.1	forkhead box P1 (Foxp1), transcript variant X1, mRNA
XM-040747167.1	1,65804280259726	3,79365120931555	7,49147930199972	0,00622804737976169	0,206695833725268	XM_040747167.1	ATPase phospholipid transporting 10D (putative) (Atp10d), transcript variant X1, mRNA
XM-005083804.4	1,95078338370449	3,68429246538339	7,48524332013733	0,00624957893690787	0,207243289275237	XM_005083804.4	TIMP metallopeptidase inhibitor 3 (Timp3), mRNA
XM-005064378.4	1,30212493280067	5,6535460204381	7,47629826958276	0,00628062592431261	0,208046252173784	XM_005064378.4	major vault protein (LOC101833970), transcript variant X1, mRNA
XM-021225278.2	2,99972309142472	10,0286546350667	7,47536136701269	0,00628390376040661	0,208046252173784	XM_021225278.2	fatty acid binding protein 4 (Fabp4), mRNA
XM-040738586.1	1,3150374965802	5,44016051230042	7,47256125551943	0,00629364957519575	0,208201415569157	XM_040738586.1	axin interactor, dorsalization associated (Aida), mRNA
XM-040734599.1	1,55023262985894	4,89866039061509	7,45594738762715	0,00635188429137257	0,209959111841651	XM_040734599.1	branched chain keto acid dehydrogenase E1 subunit alpha (Bckdha), mRNA
XM-005086206.4	3,48446957646395	2,94674456942115	7,45191100798114	0,0063662003124946	0,210094820737843	XM_005086206.4	F-box protein 27 (Fbxo27), transcript variant X5, mRNA
XM-021223123.2	3,48446957646395	2,94674456942115	7,45191100798114	0,0063662003124946	0,210094820737843	XM_021223123.2	F-box protein 27 (Fbxo27), transcript variant X1, mRNA
XM-005068715.4	1,37032199138064	6,84714877082615	7,45004311077498	0,00637271216851551	0,210141205024775	XM_005068715.4	CD38 molecule (Cd38), mRNA
XM-013118965.3	3,48446555890116	2,94073161752698	7,44777652820024	0,00638077254416297	0,210238536837421	XM_013118965.3	actin related protein 2/3 complex inhibitor (Arpin), mRNA
XM-040735227.1	2,65581534868071	2,95371454288031	7,44475124907389	0,0063915007649677	0,210423544784572	XM_040735227.1	chromosome unknown C11orf54 homolog (CUNH11orf54), transcript variant X1, mRNA
XM-040737352.1	2,64473822642344	3,18389022465265	7,43255519833592	0,00643484355490827	0,211080344439358	XM_040737352.1	FERM domain containing 4B (Frmd4b), mRNA
XM-005078379.4	1,29909224156346	4,7895728331431	7,43046158189282	0,00644228840989822	0,211080344439358	XM_005078379.4	thioredoxin domain containing 15 (Txndc15), transcript variant X1, mRNA
XM-040756048.1	1,29909224156346	4,7895728331431	7,43046158189282	0,00644228840989822	0,211080344439358	XM_040756048.1	thioredoxin domain containing 15 (Txndc15), transcript variant X2, mRNA
XM-005064197.4	3,48445966550629	2,93975451392927	7,43011768732485	0,00644360266514781	0,211080344439358	XM_005064197.4	tetraspanin 4 (Tspan4), transcript variant X2, mRNA
XM-005064198.4	3,48445966550629	2,93975451392927	7,43011768732485	0,00644360266514781	0,211080344439358	XM_005064198.4	tetraspanin 4 (Tspan4), transcript variant X3, mRNA
XM-040729713.1	2,66682714746604	3,28476044571443	7,42986968824866	0,00644447340983494	0,211080344439358	XM_040729713.1	shiftless antiviral inhibitor of ribosomal frameshifting (Shfl), transcript variant X2, mRNA
XM-040736985.1	-1,71098290732282	3,50581661390395	7,42905933249503	0,00644735482128334	0,211080344439358	XM_040736985.1	complement C3b/C4b receptor 1 like (Cr1l), transcript variant X5, mRNA
XM-005076624.4	1,45026811034081	4,07119103817412	7,42651785137344	0,00645644907429857	0,211081137544195	XM_005076624.4	glutathione S-transferase mu 4 (Gstm4), transcript variant X1, mRNA
XM-040746035.1	3,48446555890116	2,9260096790747	7,42476320790235	0,00646276658580627	0,211081137544195	XM_040746035.1	BUB1 mitotic checkpoint serine/threonine kinase B (Bub1b), transcript variant X1, mRNA
XM-040746036.1	3,48446555890116	2,9260096790747	7,42476320790235	0,00646276658580627	0,211081137544195	XM_040746036.1	BUB1 mitotic checkpoint serine/threonine kinase B (Bub1b), transcript variant X2, mRNA
XM-040736575.1	1,43648838959829	4,44002809288951	7,42004940387584	0,00647959997489041	0,211356587710136	XM_040736575.1	lysyl-tRNA synthetase 1 (Kars1), transcript variant X1, mRNA
XM-040738595.1	-2,11476706268631	3,42517418009716	7,41953945509641	0,0064814719143244	0,211356587710136	XM_040738595.1	forkhead box P1 (Foxp1), transcript variant X13, mRNA
XM-005079325.4	1,868359582819	4,85014137837184	7,41316754346167	0,00650438189258906	0,211935730820046	XM_005079325.4	spermidine synthase (Srm), mRNA
XM-040751674.1	2,66119163607546	3,28313844133643	7,40371099276933	0,00653861685195402	0,212507758290409	XM_040751674.1	kynurenine aminotransferase 3 (Kyat3), mRNA
XM-040731430.1	1,81722435682921	3,75011983298144	7,40365310591681	0,00653880339312266	0,212507758290409	XM_040731430.1	chromosome unknown C12orf76 homolog (CUNH12orf76), mRNA
XM-021230959.2	1,2239702447384	5,10977960608953	7,40355903942136	0,00653919940011853	0,212507758290409	XM_021230959.2	chromosome unknown C1orf162 homolog (CUNH1orf162), transcript variant X5, mRNA
XM-005068509.4	3,48447332817868	2,91898629099603	7,40261736661885	0,00654259300060623	0,212507758290409	XM_005068509.4	leucine carboxyl methyltransferase 2 (Lcmt2), mRNA
XM-040750993.1	3,48446154134955	2,91412109480259	7,39950657952071	0,00655393347058493	0,212708220910869	XM_040750993.1	OPA1 mitochondrial dynamin like GTPase (Opa1), transcript variant X1, mRNA
XM-040755722.1	-1,28178056107934	5,05809380268443	7,39616261914036	0,00656603348170516	0,212867937583681	XM_040755722.1	RHO family interacting cell polarization regulator 2 (Ripor2), transcript variant X4, mRNA
XM-040732466.1	-1,30812218466159	4,7167531330003	7,39530873956394	0,00656919983309296	0,212867937583681	XM_040732466.1	proline rich transmembrane protein 1 (Prrt1), mRNA
XM-005079495.4	1,19600230313495	6,83404251564929	7,38886271483805	0,00659269005338209	0,213303709429681	XM_005079495.4	coiled-coil domain containing 28B (Ccdc28b), mRNA
XM-005078569.4	2,68104142055522	4,20236134142113	7,38633616367608	0,00660194695469622	0,213303709429681	XM_005078569.4	shiftless antiviral inhibitor of ribosomal frameshifting (Shfl), transcript variant X1, mRNA
XM-013114900.3	2,65585378410252	2,92076995367183	7,38596418669252	0,00660338069675149	0,213303709429681	XM_013114900.3	heat shock protein family B (small) member 11 (Hspb11), transcript variant X1, mRNA
XM-013114905.3	2,65585378410252	2,92076995367183	7,38596418669252	0,00660338069675149	0,213303709429681	XM_013114905.3	heat shock protein family B (small) member 11 (Hspb11), transcript variant X6, mRNA
XM-013120401.3	3,48446154134955	2,90031178535921	7,37772816426233	0,00663362934206584	0,214112743775714	XM_013120401.3	eukaryotic translation initiation factor 2D (Eif2d), transcript variant X3, mRNA
XM-005077100.4	3,48445564797108	2,90815657385799	7,37388407054052	0,00664778813250079	0,214401587003766	XM_005077100.4	vascular cell adhesion molecule 1 (Vcam1), mRNA
XM-013122833.2	3,48446743475208	2,89828045244336	7,37161833474891	0,0066561604935322	0,21450350257661	XM_013122833.2	heat shock protein family H (Hsp110) member 1 (Hsph1), transcript variant X3, mRNA
XM-040730774.1	-2,65505881705996	3,52162614099038	7,3672956400242	0,00667207713277835	0,214848192680147	XM_040730774.1	lipid droplet associated hydrolase (Ldah), mRNA
XM-021227501.2	3,4844813633587	2,8958328768458	7,36400852263443	0,00668433248353983	0,215061760309197	XM_021227501.2	autoimmune regulator (Aire), transcript variant X3, mRNA
XM-013114472.3	3,4844813633587	2,89273909269073	7,36154408268596	0,00669345822541136	0,215061760309197	XM_013114472.3	ATP binding cassette subfamily C member 5 (Abcc5), transcript variant X5, mRNA
XM-005065771.4	2,0542993855188	3,49019163854393	7,36081183169361	0,00669614751887564	0,215061760309197	XM_005065771.4	nuclear receptor coactivator 7 (Ncoa7), transcript variant X1, mRNA
XM-013121265.3	1,55887342635206	3,56614428297866	7,35913593982267	0,00670240320497066	0,215061760309197	XM_013121265.3	ATPase cation transporting 13A2 (Atp13a2), transcript variant X3, mRNA
XM-013114904.3	2,65726949948264	3,41352954401419	7,35750677502746	0,00670844316833878	0,215061760309197	XM_013114904.3	heat shock protein family B (small) member 11 (Hspb11), transcript variant X4, mRNA
XM-013114906.3	2,65723286981733	3,3943539318344	7,35638379059506	0,00671262620379039	0,215061760309197	XM_013114906.3	heat shock protein family B (small) member 11 (Hspb11), transcript variant X5, mRNA
XM-040754619.1	-1,80980630029225	3,54261781000504	7,35567522135797	0,00671529079282963	0,215061760309197	XM_040754619.1	rabaptin, RAB GTPase binding effector protein 2 (Rabep2), transcript variant X2, mRNA
XM-021223372.2	1,90235033799657	3,43030304452586	7,35363399615373	0,00672290410817895	0,215138159225418	XM_021223372.2	zinc finger protein 54-like (LOC101828958), mRNA
XM-040731468.1	3,48445966550629	2,89088655579453	7,33927139811112	0,00677675535611919	0,21669293952632	XM_040731468.1	CD209 antigen-like protein C (LOC110340038), mRNA
XM-040728251.1	-2,26896193440564	3,16098294204984	7,33782004555806	0,00678218624628636	0,216698222510421	XM_040728251.1	p21 (RAC1) activated kinase 1 (Pak1), transcript variant X4, mRNA
XM-021229379.2	-1,32306838203409	4,57428532316318	7,33069906336373	0,00680905499344103	0,217387928739394	XM_021229379.2	cell cycle progression 1 (Ccpg1), transcript variant X3, mRNA
XM-040748608.1	1,46121799427315	5,02298373530441	7,3286632698711	0,00681670032451089	0,217414822079449	XM_040748608.1	voltage dependent anion channel 1 (Vdac1), mRNA
XM-021232517.2	3,48446154134955	2,87511052206609	7,32769689328622	0,00682046352160398	0,217414822079449	XM_021232517.2	chloride voltage-gated channel 6 (Clcn6), transcript variant X2, mRNA
XM-021229380.2	-1,32287328986378	4,58215241035107	7,32201563995282	0,00684196635239087	0,217931456114506	XM_021229380.2	cell cycle progression 1 (Ccpg1), transcript variant X2, mRNA
XM-040728935.1	1,53349895728623	3,75220168435356	7,31720285453176	0,00686027743483271	0,218345705549629	XM_040728935.1	calpastatin (Cast), transcript variant X4, mRNA
XM-040755040.1	-1,84515332743484	4,20270515006723	7,31344056989761	0,00687457024911767	0,218631521995316	XM_040755040.1	40S ribosomal protein S2-like (LOC121143314), mRNA
XM-040740266.1	3,4844813633587	2,86899795710861	7,31128042383302	0,00688292757946629	0,218728276971256	XM_040740266.1	ubiquitin like modifier activating enzyme 7 (Uba7), transcript variant X4, mRNA
XM-021232932.2	3,4844773457631	2,86724126162597	7,30886808790788	0,00689215556745301	0,218822091281955	XM_021232932.2	sorting nexin 8 (Snx8), transcript variant X2, mRNA
XM-040751936.1	1,41884430850247	4,72863020885924	7,3077024003425	0,00689651428553679	0,218822091281955	XM_040751936.1	glutamate-cysteine ligase modifier subunit (Gclm), mRNA
XM-005082945.4	3,48449716798931	2,86823936519832	7,30207917168822	0,00691814473445922	0,219253507366483	XM_005082945.4	insulin like growth factor binding protein 3 (Igfbp3), mRNA
XM-013117059.3	3,48446743475208	2,86460304049705	7,30019017070921	0,00692543993475293	0,219253507366483	XM_013117059.3	phosphoinositide-3-kinase regulatory subunit 4 (Pik3r4), transcript variant X1, mRNA
XM-040739630.1	3,48445564797108	2,86604819510349	7,2990166783277	0,00692995568704469	0,219253507366483	XM_040739630.1	malic enzyme 1 (Me1), transcript variant X2, mRNA
XR-005871929.1	3,48446555890116	2,86493646271618	7,29863999646153	0,00693142208548086	0,219253507366483	XR_005871929.1	uncharacterized LOC121134737 (LOC121134737), transcript variant X2, ncRNA
XM-005078647.4	-1,86192824148224	3,14919429344009	7,29440080377405	0,00694772303478616	0,21952286591167	XM_005078647.4	cadherin 5 (Cdh5), transcript variant X1, mRNA
XM-040734775.1	3,48446368305267	2,86515746874522	7,29366447179018	0,0069506061352248	0,21952286591167	XM_040734775.1	matrix metallopeptidase 12 (Mmp12), mRNA
XM-021231913.2	2,64621466145149	3,29234645486678	7,28709429377618	0,00697592430326872	0,220153537463511	XM_021231913.2	SLAM family member 7 (Slamf7), transcript variant X3, mRNA
NM-001310555.1	2,31043866323899	4,8467993504725	7,2712269153196	0,00703770484178939	0,221933078432306	NM_001310555.1	CD86 molecule (Cd86), mRNA
XM-005086419.4	-1,5208952592176	3,98913639702338	7,26854535280151	0,00704823202776362	0,222094864194913	XM_005086419.4	coiled-coil domain containing 8 (Ccdc8), mRNA
XM-005067454.4	1,41145273153534	5,74933625673822	7,26307867607164	0,00706962696980442	0,222598591192319	XM_005067454.4	complement C1q binding protein (LOC101833822), mRNA
XM-040752809.1	2,65099022422148	3,9408474115188	7,26005945942062	0,00708149888745297	0,222708295466031	XM_040752809.1	uncharacterized LOC101840849 (LOC101840849), mRNA
XM-005072523.4	2,65743599062486	4,2300870962713	7,25944482126431	0,0070839345555618	0,222708295466031	XM_005072523.4	sulfiredoxin 1 (Srxn1), mRNA
XR-002384827.2	1,55298928749514	4,29203831225939	7,25287232564112	0,00710987437860953	0,223187498300975	XR_002384827.2	uncharacterized LOC110342683 (LOC110342683), ncRNA
XM-005069329.4	3,48447145232009	2,83711192611178	7,25284697970834	0,00711002382019726	0,223187498300975	XM_005069329.4	SUMO peptidase family member, NEDD8 specific (Senp8), transcript variant X1, mRNA
XM-040750995.1	3,48446154134955	2,83998868519129	7,25061001674726	0,00711889390695704	0,223295610482472	XM_040750995.1	OPA1 mitochondrial dynamin like GTPase (Opa1), transcript variant X3, mRNA
XM-040751637.1	3,48445163044706	2,84119880956375	7,24662815235658	0,00713465856074308	0,223619652513526	XM_040751637.1	lysophosphatidic acid receptor 3 (Lpar3), mRNA
XM-040733695.1	2,26355558138608	3,30359149949404	7,24057997166378	0,00715860243621299	0,223674998527275	XM_040733695.1	EBP cholestenol delta-isomerase (LOC101824914), transcript variant X3, mRNA
XM-040743424.1	3,48445752380912	2,83371281631894	7,24058034358017	0,00715867514320018	0,223674998527275	XM_040743424.1	BLOC-1 related complex subunit 5 (Borcs5), transcript variant X2, mRNA
XM-040743425.1	3,48445752380912	2,83371281631894	7,24058034358017	0,00715867514320018	0,223674998527275	XM_040743425.1	BLOC-1 related complex subunit 5 (Borcs5), transcript variant X3, mRNA
XM-013118618.3	3,48444761293422	2,8377500809069	7,23998144106423	0,00716107530744391	0,223674998527275	XM_013118618.3	ring finger protein 212 (Rnf212), transcript variant X2, mRNA
XM-013122800.3	1,20147567054719	7,09514785015735	7,23846517078881	0,00716700645767897	0,223674998527275	XM_013122800.3	lysosomal associated membrane protein 2 (Lamp2), transcript variant X2, mRNA
XM-040737396.1	3,48445564797108	2,83425959262008	7,23764349285525	0,00717037155404502	0,223674998527275	XM_040737396.1	C-type lectin domain family 2 member E (LOC101822885), transcript variant X1, mRNA
XM-005064039.4	1,37895646380849	4,16189578033676	7,23659467702701	0,00717447082973301	0,223674998527275	XM_005064039.4	copper chaperone for superoxide dismutase (Ccs), transcript variant X1, mRNA
XM-013110208.3	2,0471791455941	3,60492548830921	7,23235966653372	0,0071913734776817	0,224032242791094	XM_013110208.3	nuclear receptor coactivator 7 (Ncoa7), transcript variant X2, mRNA
XR-005878988.1	-3,32811474982804	3,8061980167724	7,22831337640199	0,00720760185523867	0,224367956995943	XR_005878988.1	uncharacterized LOC121141985 (LOC121141985), ncRNA
XM-021229572.2	-1,55737628759512	4,02924057445354	7,22594395436339	0,00721707805578186	0,224493131692812	XM_021229572.2	BMX non-receptor tyrosine kinase (Bmx), transcript variant X1, mRNA
XM-040737198.1	-1,57152720031197	4,03454741145669	7,21762403003311	0,00725059078310689	0,225363833477961	XM_040737198.1	immunoglobulin superfamily member 9 (Igsf9), mRNA
XM-013119705.3	1,73330226547267	3,99662246284044	7,21626294940276	0,00725602214561025	0,225363833477961	XM_013119705.3	glyoxylate and hydroxypyruvate reductase (Grhpr), transcript variant X2, mRNA
XM-021223341.2	3,48446154134955	2,81645239838981	7,20383884803701	0,00730643507234253	0,226744636926446	XM_021223341.2	distal membrane arm assembly component 2 (Dmac2), transcript variant X1, mRNA
XM-013111674.3	3,48448538096548	2,81952938644766	7,20259294048653	0,0073114993609553	0,226744636926446	XM_013111674.3	COP9 signalosome subunit 3 (Cops3), transcript variant X1, mRNA
XM-013116258.3	3,48445752380912	2,81602004592377	7,19998418163557	0,00732211491186641	0,226902857656655	XM_013116258.3	aldehyde dehydrogenase 18 family member A1 (Aldh18a1), transcript variant X1, mRNA
XM-040737953.1	2,63115001320702	3,65674103647706	7,19698234391221	0,0073342909042954	0,226920928995907	XM_040737953.1	peroxisome proliferator activated receptor gamma (Pparg), transcript variant X8, mRNA
XM-005085729.4	3,48445564797108	2,81569905688223	7,19578377587179	0,00733924031039176	0,226920928995907	XM_005085729.4	solute carrier family 9 member A7 (Slc9a7), transcript variant X1, mRNA
XM-013124984.3	3,48445564797108	2,81569905688223	7,19578377587179	0,00733924031039176	0,226920928995907	XM_013124984.3	solute carrier family 9 member A7 (Slc9a7), transcript variant X2, mRNA
XM-013112803.3	3,48447145232009	2,80980855209563	7,19222827257265	0,007353768390687	0,227199422358816	XM_013112803.3	SUMO peptidase family member, NEDD8 specific (Senp8), transcript variant X2, mRNA
XR-005880867.1	3,48445966550629	2,81267884468642	7,18823072404151	0,00737013782445084	0,22753434500347	XR_005880867.1	uncharacterized LOC121143610 (LOC121143610), ncRNA
XM-040740035.1	3,48445564797108	2,8100205861191	7,18395327747991	0,00738770308919462	0,227837710854336	XM_040740035.1	protein phosphatase 2 regulatory subunit B''alpha (Ppp2r3a), transcript variant X1, mRNA
XM-021230654.2	1,40690496185281	4,15496943007598	7,18092518183246	0,00740009891468214	0,227837710854336	XM_021230654.2	ring finger protein 181 (Rnf181), transcript variant X4, mRNA
XR-002386021.2	-1,44462165304886	3,51446178494331	7,17974171136243	0,00740494722110816	0,227837710854336	XR_002386021.2	uncharacterized LOC110343708 (LOC110343708), ncRNA
XM-040748744.1	-1,41665707646083	4,10426390736353	7,17971088175777	0,00740509940378801	0,227837710854336	XM_040748744.1	NLR family pyrin domain containing 3 (Nlrp3), transcript variant X3, mRNA
XM-005069620.4	3,48447359403792	2,8100600528203	7,17910504444026	0,00740764603122741	0,227837710854336	XM_005069620.4	lysyl oxidase like 1 (Loxl1), mRNA
XM-021229555.2	3,48444359543256	2,81341140103741	7,1776114518869	0,00741380353077906	0,227856801121845	XM_021229555.2	Rho GTPase activating protein 6 (Arhgap6), transcript variant X2, mRNA
XM-005075465.4	-1,38528303589141	4,08580943021231	7,16905604055036	0,007449124493565	0,228771507674388	XM_005075465.4	aquaporin 9 (Aqp9), transcript variant X1, mRNA
XM-040744080.1	-1,63881184751423	3,74753598000222	7,16687763111144	0,00745815844000681	0,228878146369575	XM_040744080.1	BMX non-receptor tyrosine kinase (Bmx), transcript variant X2, mRNA
XM-005075966.3	2,11994137660637	4,96697655740823	7,16281914718488	0,00747496001220389	0,229222823682732	XM_005075966.3	insulin like growth factor binding protein 4 (Igfbp4), mRNA
XM-005073735.4	1,50126588422377	5,74672804922605	7,15332336642372	0,00751456160067599	0,230264454614115	XM_005073735.4	ribosomal L24 domain containing 1 (Rsl24d1), mRNA
XM-005085790.4	-1,29465520964988	5,02859387920513	7,15169963287652	0,00752135473532468	0,230264454614115	XM_005085790.4	prostaglandin E receptor 2 (Ptger2), transcript variant X1, mRNA
XM-040748569.1	1,57577433962517	4,81060420141054	7,15065854393709	0,00752571359210713	0,230264454614115	XM_040748569.1	nudix hydrolase 22 (Nudt22), transcript variant X1, mRNA
XM-040729798.1	3,48447145232009	2,78810541805084	7,14169642904186	0,00756347093275603	0,230886562146268	XM_040729798.1	ubiquitin conjugating enzyme E2 Q2 (Ube2q2), transcript variant X3, mRNA
XM-040742936.1	3,48447145232009	2,78810541805084	7,14169642904186	0,00756347093275603	0,230886562146268	XM_040742936.1	tRNA methyltransferase 5 (Trmt5), transcript variant X1, mRNA
XM-040748745.1	-1,41518162302907	4,12523160558154	7,14058223873218	0,00756809446256754	0,230886562146268	XM_040748745.1	NLR family pyrin domain containing 3 (Nlrp3), transcript variant X4, mRNA
XM-005086612.4	3,48446154134955	2,78663157657743	7,13723682190298	0,00758226759247605	0,230886562146268	XM_005086612.4	distal membrane arm assembly component 2 (Dmac2), transcript variant X2, mRNA
XM-040733758.1	3,48446154134955	2,78663157657743	7,13723682190298	0,00758226759247605	0,230886562146268	XM_040733758.1	G protein-coupled receptor 34 (Gpr34), transcript variant X2, mRNA
XM-013122124.3	3,48445752380912	2,78605576005577	7,13321638730012	0,00759925414611272	0,230886562146268	XM_013122124.3	UDP-glucuronosyltransferase 1-6 (LOC101841486), transcript variant X1, mRNA
XM-040736681.1	3,48445752380912	2,78605576005577	7,13321638730012	0,00759925414611272	0,230886562146268	XM_040736681.1	eosinophil cationic protein-like (LOC121136362), mRNA
XM-013120173.3	1,56242725518777	4,27885199910743	7,12891520718116	0,00761734192984923	0,230886562146268	XM_013120173.3	FKBP prolyl isomerase 2 (Fkbp2), transcript variant X6, mRNA
XM-021227687.2	3,48445966550629	2,7863096837866	7,12892637094471	0,00761742262481141	0,230886562146268	XM_021227687.2	tetraspanin 4 (Tspan4), transcript variant X1, mRNA
XM-040751453.1	3,48445966550629	2,7863096837866	7,12892637094471	0,00761742262481141	0,230886562146268	XM_040751453.1	tetraspanin 4 (Tspan4), transcript variant X4, mRNA
XM-040748617.1	1,56247613337854	4,27746388751619	7,12888239599851	0,00761748105785133	0,230886562146268	XM_040748617.1	FKBP prolyl isomerase 2 (Fkbp2), transcript variant X1, mRNA
XM-005063423.4	-3,31110966256448	3,56160246582766	7,12879003006628	0,00761790677171688	0,230886562146268	XM_005063423.4	adrenoceptor beta 1 (Adrb1), mRNA
XM-005065617.4	3,48445163044706	2,78515820982365	7,12683577340911	0,00762629252599423	0,230886562146268	XM_005065617.4	transmembrane protein 171 (Tmem171), transcript variant X3, mRNA
XR-002383566.2	3,48445163044706	2,78515820982365	7,12683577340911	0,00762629252599423	0,230886562146268	XR_002383566.2	uncharacterized LOC110341598 (LOC110341598), transcript variant X1, ncRNA
XM-021225835.2	-1,41432076671858	4,13805506368927	7,12208155631782	0,00764643431751944	0,230886562146268	XM_021225835.2	NLR family pyrin domain containing 3 (Nlrp3), transcript variant X5, mRNA
XM-040749850.1	3,48444761293422	2,78458256356003	7,12195682275179	0,00764703385428435	0,230886562146268	XM_040749850.1	dual specificity phosphatase 3 (Dusp3), transcript variant X1, mRNA
XM-040749851.1	3,48444761293422	2,78458256356003	7,12195682275179	0,00764703385428435	0,230886562146268	XM_040749851.1	dual specificity phosphatase 3 (Dusp3), transcript variant X3, mRNA
XM-040749852.1	3,48444761293422	2,78458256356003	7,12195682275179	0,00764703385428435	0,230886562146268	XM_040749852.1	dual specificity phosphatase 3 (Dusp3), transcript variant X4, mRNA
XM-005067545.4	-1,35630360210964	4,70481303070974	7,11869225308193	0,0076608159257163	0,2309716351834	XM_005067545.4	FMR1 autosomal homolog 2 (Fxr2), mRNA
XM-013120102.3	1,56205388511061	4,28958851988398	7,11863115315362	0,00766107651994608	0,2309716351834	XM_013120102.3	FKBP prolyl isomerase 2 (Fkbp2), transcript variant X4, mRNA
XM-021230276.2	-1,384349311963	4,07764543524832	7,10941318599272	0,00770055564192792	0,231878235813816	XM_021230276.2	interleukin 1 receptor like 1 (Il1rl1), transcript variant X1, mRNA
XM-040755106.1	-1,18333607274618	6,97480803287831	7,10812811700638	0,00770600750601066	0,231878235813816	XM_040755106.1	protein kinase C beta (Prkcb), transcript variant X1, mRNA
XM-005087057.4	1,21109177111948	5,25082778011754	7,10765190019125	0,00770805109210264	0,231878235813816	XM_005087057.4	platelet activating factor acetylhydrolase 1b catalytic subunit 3 (Pafah1b3), transcript variant X1, mRNA
XM-005081969.4	-1,20705758292134	5,72308291950973	7,10310464311653	0,00772759264770984	0,23229628943112	XM_005081969.4	protein phosphatase 3 catalytic subunit alpha (Ppp3ca), transcript variant X2, mRNA
XM-005084063.4	1,30534792962128	5,01336942416104	7,09691387384859	0,00775427858692512	0,232928340647978	XM_005084063.4	NADH:ubiquinone oxidoreductase subunit A9 (Ndufa9), mRNA
XR-005876600.1	1,85612645627291	3,28821619328719	7,09223216058682	0,00777459973719923	0,233368419390926	XR_005876600.1	uncharacterized LOC121139691 (LOC121139691), ncRNA
XM-040752217.1	1,22752057357923	5,2499452491249	7,08705803779932	0,00779696644007324	0,233869212761176	XM_040752217.1	extracellular matrix protein 1 (Ecm1), transcript variant X2, mRNA
XM-005072297.4	1,61341776131593	4,52634285989732	7,08086831296162	0,00782388428999588	0,23447444485527	XM_005072297.4	CD2 associated protein (LOC101832452), mRNA
XM-040750477.1	1,47830388458338	4,17563511713004	7,07812380779924	0,00783585382518198	0,23447444485527	XM_040750477.1	intersectin 1 (Itsn1), transcript variant X4, mRNA
XM-040750211.1	-3,36049072579174	2,96260292804703	7,07595675906526	0,00784541347080343	0,23447444485527	XM_040750211.1	TBC1 domain family member 10C (Tbc1d10c), transcript variant X1, mRNA
XM-040750214.1	-3,36049072579174	2,96260292804703	7,07595675906526	0,00784541347080343	0,23447444485527	XM_040750214.1	TBC1 domain family member 10C (Tbc1d10c), transcript variant X2, mRNA
XM-005080755.4	-1,41796910801099	4,33465524513639	7,07588682648778	0,00784563240992655	0,23447444485527	XM_005080755.4	insulin like growth factor binding protein 7 (Igfbp7), mRNA
XM-005087937.4	1,15903026833823	6,64677069637871	7,07033394415662	0,00786992969571486	0,235029910571665	XM_005087937.4	retrotransposon Gag-like protein 8 (LOC101839265), mRNA
XM-013118334.3	1,3090303282065	5,20488792334955	7,06854450461625	0,00787777878477546	0,235093713074594	XM_013118334.3	ecotropic viral integration site 2A (Evi2a), mRNA
XM-013114251.3	1,20849035081018	7,59260680983209	7,06380419788119	0,00789861011125851	0,23554456660045	XM_013114251.3	mitochondrial pyruvate carrier 2 (Mpc2), mRNA
XM-021222757.2	-1,48687127287032	3,8620199698975	7,05662883401115	0,00793031054943451	0,236318660420622	XM_021222757.2	kinesin family member 2A (Kif2a), transcript variant X5, mRNA
XM-040748420.1	1,90255670323945	3,97637911568687	7,04380396468126	0,00798712375170132	0,237839438316762	XM_040748420.1	endoplasmic reticulum-golgi intermediate compartment 1 (Ergic1), mRNA
XM-005075630.4	1,18811197038807	5,55274335725757	7,04050177711254	0,00800188782580808	0,238106789367664	XM_005075630.4	nucleobindin 2 (Nucb2), mRNA
XM-005073370.4	-1,27030164769439	9,21887053783344	7,03773515529188	0,0080141822683325	0,238300320006277	XM_005073370.4	BTG anti-proliferation factor 2 (Btg2), mRNA
XM-040754608.1	-1,79920529247094	3,78571435352791	7,03382932274728	0,00803164648505775	0,238647182526774	XM_040754608.1	rabaptin, RAB GTPase binding effector protein 2 (Rabep2), transcript variant X1, mRNA
XM-005081968.4	-1,20311920109657	5,64599708627736	7,03107687825025	0,0080439769245402	0,23884111282511	XM_005081968.4	protein phosphatase 3 catalytic subunit alpha (Ppp3ca), transcript variant X1, mRNA
XM-013116080.3	-1,3157174905433	4,86787962584994	7,02000447838958	0,00809377523726191	0,240012528733705	XM_013116080.3	cell cycle progression 1 (Ccpg1), transcript variant X1, mRNA
XM-040755690.1	-3,36038475862291	2,93271058532751	7,01972985120896	0,00809509367196517	0,240012528733705	XM_040755690.1	histone H2B type 1-H (LOC121143562), mRNA
XM-005070401.4	1,45441868157364	4,82487107614009	7,01000594519221	0,00813901486580728	0,241141021434533	XM_005070401.4	C1D nuclear receptor corepressor (C1d), transcript variant X2, mRNA
XR-005876677.1	-3,36038475862291	2,92587382507153	6,99851382975456	0,00819141198173908	0,242518832578783	XR_005876677.1	uncharacterized LOC121139795 (LOC121139795), ncRNA
XM-013124451.2	-3,36043710988777	2,91192857531333	6,98336467727663	0,00826090449309958	0,244319337429313	XM_013124451.2	40S ribosomal protein S6 (LOC101824912), mRNA
XM-005067827.4	1,69339687312828	6,78223155062268	6,98265375362612	0,00826410025275443	0,244319337429313	XM_005067827.4	C-X-C motif chemokine ligand 16 (Cxcl16), transcript variant X1, mRNA
XM-005083262.4	1,49309994819795	5,29991763292671	6,97310590673867	0,0083082257248466	0,245447532846096	XM_005083262.4	mitochondrial ribosomal protein L54 (Mrpl54), mRNA
XM-040736792.1	-1,77624649189159	3,51294986514296	6,97119338529394	0,00831715596538271	0,245535092857529	XM_040736792.1	calcium voltage-gated channel subunit alpha1 A (Cacna1a), mRNA
XM-040737692.1	-1,18508498167563	5,18670502915565	6,9698578154909	0,00832335430202401	0,24554193519082	XM_040737692.1	influenza virus NS1A binding protein (LOC101824345), transcript variant X2, mRNA
XM-040753378.1	1,64891232809772	3,5244019087445	6,9638812502696	0,00835116727800242	0,246185950567073	XM_040753378.1	fibronectin 1 (Fn1), transcript variant X12, mRNA
XM-040736581.1	1,38079134371948	4,29750942701875	6,93981168814593	0,00846405420404125	0,249335162962713	XM_040736581.1	lysyl-tRNA synthetase 1 (Kars1), transcript variant X2, mRNA
XM-040737192.1	-1,36048040905451	4,17600016563333	6,93751297447574	0,00847488223605675	0,249475556981719	XM_040737192.1	pleckstrin homology domain containing A8 (Plekha8), transcript variant X1, mRNA
XM-005087193.4	-3,36038475862291	2,88185301290553	6,93151028067741	0,00850339192144681	0,249832558467009	XM_005087193.4	ring finger protein 39 (Rnf39), mRNA
XM-021226083.2	1,30460169940197	4,25430479235794	6,93111696977225	0,00850522232673873	0,249832558467009	XM_021226083.2	ubiquitin specific peptidase 25 (Usp25), transcript variant X1, mRNA
XM-040750568.1	1,30460169940197	4,25430479235794	6,93111696977225	0,00850522232673873	0,249832558467009	XM_040750568.1	ubiquitin specific peptidase 25 (Usp25), transcript variant X2, mRNA
XM-040732495.1	-1,23503095590359	4,62299892954393	6,92919232141007	0,00851429956243772	0,249920805915121	XM_040732495.1	sirtuin 1 (Sirt1), mRNA
XM-005080231.4	1,15036486566256	6,15133433867951	6,91536309719094	0,00858033744106266	0,251347651513503	XM_005080231.4	S100 calcium binding protein A13 (S100a13), mRNA
XM-040733882.1	1,30904415306242	4,44245846390581	6,91433610997114	0,00858522128710815	0,251347651513503	XM_040733882.1	isochorismatase domain containing 2 (Isoc2), mRNA
NM-001281641.2	-2,01059215724468	6,65208747361716	6,91410652382531	0,00858630344586291	0,251347651513503	NM_001281641.2	secreted phosphoprotein 1 (Spp1), mRNA
XM-005074384.4	1,86476004517652	3,67031219248709	6,91357190288448	0,00858885717653748	0,251347651513503	XM_005074384.4	TBC1 domain family member 1 (Tbc1d1), transcript variant X1, mRNA
XM-040730815.1	-3,36038475862291	2,87440390093646	6,91263180423544	0,00859344751730127	0,251347651513503	XM_040730815.1	tumor protein p53 inducible protein 3 (Tp53i3), mRNA
XM-013124272.3	1,27828339115517	4,63712695094016	6,8958781382145	0,00867418299324046	0,25352887267104	XM_013124272.3	Fc fragment of IgG receptor and transporter (Fcgrt), transcript variant X1, mRNA
XM-005084783.4	-3,36038475862291	2,86097709194392	6,89336795371673	0,00868640407542364	0,253705881416543	XM_005084783.4	leucine rich repeat containing 4B (Lrrc4b), mRNA
XM-005071940.4	1,89081215236084	4,08591016346331	6,88928595921587	0,00870610624107864	0,254100985914262	XM_005071940.4	NudC domain containing 2 (Nudcd2), mRNA
XM-005065473.4	1,33072863848497	7,06699523704883	6,87249836145107	0,00878812052309353	0,256312915582472	XM_005065473.4	granzyme A (LOC101841676), mRNA
XM-040749155.1	-3,36054181811459	2,84745185556596	6,8702559687351	0,00879922627409882	0,25645507001274	XM_040749155.1	scavenger receptor class F member 1 (Scarf1), transcript variant X1, mRNA
XM-005063565.4	1,34454542576325	4,68030150105494	6,86355427088376	0,00883212454691891	0,257119079112199	XM_005063565.4	solute carrier family 25 member 28 (Slc25a28), transcript variant X1, mRNA
XR-005874245.1	-3,36043837258208	2,84472126996999	6,86309246214028	0,00883450484447426	0,257119079112199	XR_005874245.1	uncharacterized LOC121137037 (LOC121137037), ncRNA
XM-013112728.3	-1,23273255767351	4,99842218447611	6,85754600575497	0,00886188220992281	0,257711518522104	XM_013112728.3	nuclear receptor subfamily 3 group C member 1 (Nr3c1), transcript variant X5, mRNA
XM-040750639.1	1,30836599730955	5,1506142341641	6,85517239308328	0,00887357606915765	0,257711518522104	XM_040750639.1	translocase of outer mitochondrial membrane 70 (Tomm70), mRNA
XM-005070732.4	1,58105483429789	3,68309475678452	6,85516354731487	0,00887364765013052	0,257711518522104	XM_005070732.4	lanosterol synthase (Lss), mRNA
XM-005084620.4	1,19902731525194	6,53619891799222	6,84884458629909	0,00890500139351737	0,258439719567997	XM_005084620.4	reactive oxygen species modulator 1 (Romo1), mRNA
XM-040753221.1	-3,36049198853297	2,83732176517107	6,84233966636864	0,00893754607904891	0,259201433256589	XM_040753221.1	collagen type IV alpha 3 chain (Col4a3), mRNA
XR-005878227.1	-1,38512465760097	4,10350768138342	6,82849202302167	0,00900691725711669	0,261029342170509	XR_005878227.1	NLR family pyrin domain containing 3 (Nlrp3), transcript variant X7, misc_RNA
XM-021233213.2	1,30872598981659	4,5932092732773	6,82508044243861	0,00902404099631722	0,261341561661817	XM_021233213.2	protein phosphatase 2 regulatory subunit B''gamma (Ppp2r3c), mRNA
XM-013116654.3	-1,18624288759181	4,92398931180295	6,82055201984479	0,00904690908128918	0,261819584685157	XM_013116654.3	protein-L-isoaspartate (D-aspartate) O-methyltransferase domain containing 2 (Pcmtd2), transcript variant X1, mRNA
XM-040747857.1	2,18323171221167	2,99865964007477	6,8188493286858	0,00905562585513549	0,261860417853273	XM_040747857.1	transmembrane protein 254 (Tmem254), transcript variant X4, mRNA
XM-040740241.1	-1,37176192908946	4,29081250747427	6,81776023773503	0,00906104621833306	0,261860417853273	XM_040740241.1	aquaporin 9 (Aqp9), transcript variant X2, mRNA
XM-040744173.1	1,7147545415616	3,25437742965024	6,81111234212948	0,00909485398971622	0,262653000869327	XM_040744173.1	cyclin-G1 (LOC121139968), mRNA
XR-005872427.1	-3,36048946305162	2,81423268368828	6,80366114337383	0,00913284421789261	0,263565173982423	XR_005872427.1	uncharacterized LOC121135210 (LOC121135210), ncRNA
NM-001281685.1	1,57618375669625	6,40433260539772	6,80042495179933	0,0091492693161101	0,263690167770023	NM_001281685.1	signal transducer and activator of transcription 1 (Stat1), mRNA
XM-005071580.4	-1,14113234062686	6,44283476694757	6,80028396290437	0,00914999051285671	0,263690167770023	XM_005071580.4	hes family bHLH transcription factor 1 (Hes1), mRNA
XM-005078608.4	-1,25047243844398	4,70441562528313	6,79775815930192	0,00916298645226855	0,263879903058228	XM_005078608.4	homocysteine inducible ER protein with ubiquitin like domain 1 (Herpud1), transcript variant X2, mRNA
XM-005074854.4	-1,13356535568614	5,83021763132495	6,79626816484241	0,00917055689133331	0,263913236188139	XM_005074854.4	dual specificity phosphatase 7 (Dusp7), mRNA
XM-005072920.4	-1,38202976846961	6,11592536210491	6,78506652065181	0,00922817530153947	0,265249984369791	XM_005072920.4	lactate dehydrogenase B (Ldhb), mRNA
XM-021230366.2	1,16223092715469	4,82210271583423	6,78474559918179	0,00922989764093848	0,265249984369791	XM_021230366.2	CD44 molecule (Indian blood group) (Cd44), transcript variant X9, mRNA
XM-005065566.4	-1,3021115260896	4,0553030854227	6,77834159778041	0,00926301091957977	0,265980675255077	XM_005065566.4	kinesin family member 2A (Kif2a), transcript variant X7, mRNA
XM-005067271.4	-2,0182299789249	3,39170705694197	6,77731957898697	0,00926824990440018	0,265980675255077	XM_005067271.4	keratin 7 (Krt7), mRNA
XR-005877435.1	-1,47773237300374	3,64144953527239	6,77204316152824	0,00929569708779271	0,266582454532358	XR_005877435.1	hydroxyacid oxidase 1 (Hao1), transcript variant X3, misc_RNA
XM-013113722.3	1,63977441958119	3,60072791644975	6,7658059206207	0,00932820120371548	0,266591622953797	XM_013113722.3	fibronectin 1 (Fn1), transcript variant X10, mRNA
XM-040753374.1	1,63977441958119	3,60072791644975	6,7658059206207	0,00932820120371548	0,266591622953797	XM_040753374.1	fibronectin 1 (Fn1), transcript variant X2, mRNA
XM-040753376.1	1,63977441958119	3,60072791644975	6,7658059206207	0,00932820120371548	0,266591622953797	XM_040753376.1	fibronectin 1 (Fn1), transcript variant X5, mRNA
XM-040753377.1	1,63977441958119	3,60072791644975	6,7658059206207	0,00932820120371548	0,266591622953797	XM_040753377.1	fibronectin 1 (Fn1), transcript variant X7, mRNA
XM-040739781.1	1,34619424761677	4,40529105995644	6,76576280923875	0,0093284070919123	0,266591622953797	XM_040739781.1	cysteine and serine rich nuclear protein 1 (Csrnp1), transcript variant X3, mRNA
XM-005082897.4	-1,33178661513345	4,55707249124883	6,75644817319917	0,00937708071946805	0,267796670956467	XM_005082897.4	G protein subunit gamma 11 (Gng11), mRNA
XM-005065385.4	-3,36049072579174	2,78709083512119	6,7504432919305	0,00940874897814727	0,268343501449912	XM_005065385.4	docking protein 6 (Dok6), mRNA
XM-005076987.4	-1,45714548248389	3,93458418355236	6,7503280189791	0,00940926961806487	0,268343501449912	XM_005076987.4	RAB11 family interacting protein 4 (Rab11fip4), transcript variant X1, mRNA
XR-005877434.1	-1,47661188050383	3,65561078433247	6,74502463791863	0,00943725806490094	0,268955319352402	XR_005877434.1	hydroxyacid oxidase 1 (Hao1), transcript variant X2, misc_RNA
XM-005087172.4	1,31602417790439	4,9395138601228	6,74197601362736	0,00945330214950812	0,269226119971424	XM_005087172.4	protein disulfide isomerase family A member 4 (Pdia4), mRNA
XM-040747925.1	1,37194814807631	4,07914554844545	6,73214109132318	0,00950553619599701	0,269780228326803	XM_040747925.1	AHNAK nucleoprotein (Ahnak), transcript variant X2, mRNA
XM-040747929.1	1,37194814807631	4,07914554844545	6,73214109132318	0,00950553619599701	0,269780228326803	XM_040747929.1	AHNAK nucleoprotein (Ahnak), transcript variant X3, mRNA
XM-040747933.1	1,37194814807631	4,07914554844545	6,73214109132318	0,00950553619599701	0,269780228326803	XM_040747933.1	AHNAK nucleoprotein (Ahnak), transcript variant X4, mRNA
XM-040747938.1	1,37194814807631	4,07914554844545	6,73214109132318	0,00950553619599701	0,269780228326803	XM_040747938.1	AHNAK nucleoprotein (Ahnak), transcript variant X5, mRNA
XM-040747955.1	1,37194814807631	4,07914554844545	6,73214109132318	0,00950553619599701	0,269780228326803	XM_040747955.1	AHNAK nucleoprotein (Ahnak), transcript variant X8, mRNA
XM-013122000.3	-3,36043837258208	2,77907388457497	6,72876136291859	0,00952358905973801	0,270106313284217	XM_013122000.3	cyclin dependent kinase inhibitor 1C (Cdkn1c), transcript variant X2, mRNA
XM-005085804.4	1,2983410997738	5,55778942856297	6,7254328697297	0,00954122024636323	0,270419997795169	XM_005085804.4	GTP cyclohydrolase 1 (Gch1), mRNA
XM-040745317.1	-3,36043837258208	2,77499380144182	6,72181359557358	0,0095606916037658	0,270693757590494	XM_040745317.1	kinesin family member 5C (Kif5c), mRNA
XM-040737859.1	2,07068431143899	5,2453162548819	6,72116549123044	0,0095640347857162	0,270693757590494	XM_040737859.1	CD55 molecule (Cromer blood group) (Cd55), transcript variant X3, mRNA
XM-005066649.4	1,21666412607149	8,19878995925984	6,71450936051229	0,00959973191068248	0,271517365855887	XM_005066649.4	N-acylsphingosine amidohydrolase 1 (Asah1), mRNA
XM-005083179.4	1,1783721200064	7,79841083163444	6,70492143901613	0,00965139256279498	0,272791042676306	XM_005083179.4	proteasome maturation protein (LOC101840410), mRNA
XM-005069099.3	-2,55263976035732	3,08528922800589	6,69845588063045	0,00968645827649944	0,273594246707469	XM_005069099.3	testis expressed 43 (Tex43), mRNA
XM-040729306.1	1,83655423130566	3,36146937640517	6,69712102859326	0,00969367087624171	0,273610176659791	XM_040729306.1	chromosome unknown C6orf132 homolog (CUNH6orf132), mRNA
XM-040731440.1	1,91694682885208	3,11265464318678	6,69046286495054	0,00972992374084861	0,27444520336336	XM_040731440.1	acyl-CoA dehydrogenase short chain (Acads), transcript variant X2, mRNA
XM-005084996.4	1,13409878577961	6,72276077503923	6,68588849118752	0,00975485806302796	0,274960050594376	XM_005084996.4	troponin C2, fast skeletal type (Tnnc2), mRNA
XM-005071854.4	-1,36044290394618	4,64466458496898	6,6776708933319	0,00979978277327689	0,275830253495096	XM_005071854.4	mastermind like transcriptional coactivator 1 (Maml1), mRNA
XR-005879398.1	-1,99071999514198	3,26750760668287	6,67712347599904	0,0098028558140943	0,275830253495096	XR_005879398.1	uncharacterized LOC121142386 (LOC121142386), transcript variant X2, ncRNA
XM-005077000.4	1,9830659442661	3,56717061693724	6,67656786329454	0,0098058382344744	0,275830253495096	XM_005077000.4	transmembrane protein 97 (Tmem97), mRNA
XM-040752976.1	-1,99889371646317	3,34586863520921	6,67284718866505	0,00982636083178907	0,276197066493321	XM_040752976.1	inhibitor of growth family member 5 (Ing5), transcript variant X2, mRNA
XM-040732058.1	1,85054230147323	3,86566167357091	6,67175918753029	0,00983230147043264	0,276197066493321	XM_040732058.1	transmembrane protein 126B (Tmem126b), transcript variant X1, mRNA
XM-040740201.1	-1,41343658367339	3,68228154165042	6,66799985752117	0,00985304515342791	0,276419397440359	XM_040740201.1	RAD54 like 2 (Rad54l2), mRNA
XR-005872637.1	-1,47553138674298	3,71017331124826	6,66646534889867	0,00986154672934333	0,276419397440359	XR_005872637.1	uncharacterized LOC121135529 (LOC121135529), ncRNA
XM-005086122.4	-1,12099102349842	6,05545590712271	6,66565533461253	0,00986595340841448	0,276419397440359	XM_005086122.4	growth differentiation factor 15 (Gdf15), mRNA
XM-013120555.3	-1,41123714127236	3,93190570433036	6,66546321047366	0,00986708368381131	0,276419397440359	XM_013120555.3	Fc receptor-like protein 2 (LOC101841291), mRNA
XM-005079483.4	1,23020923201854	4,83637531361882	6,66114731107531	0,00989089746975465	0,276898029641369	XM_005079483.4	zinc finger and BTB domain containing 8 opposite strand (Zbtb8os), transcript variant X1, mRNA
XR-005869914.1	1,6327511116386	3,64228527216752	6,65777428452784	0,0099096722572117	0,277235039021776	XR_005869914.1	uncharacterized LOC121133152 (LOC121133152), ncRNA
XM-005068689.4	1,88201529211287	4,03264969169171	6,65419081272961	0,00992951652347387	0,277601490143016	XM_005068689.4	jagged canonical Notch ligand 1 (Jag1), mRNA
XM-005064093.3	1,15496968866035	7,6300859215596	6,64788143490329	0,00996467678183615	0,278395345283709	XM_005064093.3	unc-93 homolog B1, TLR signaling regulator (Unc93b1), mRNA
XM-005083352.4	1,24142886175954	5,8055948322588	6,63964390229965	0,0100107742962411	0,279493483455365	XM_005083352.4	tubulin polyglutamylase complex subunit 1 (Tpgs1), mRNA
XM-040739782.1	1,33830946659285	4,4723749402929	6,63251245614786	0,0100509278796896	0,280424294937537	XM_040739782.1	cysteine and serine rich nuclear protein 1 (Csrnp1), transcript variant X4, mRNA
XM-040733169.1	1,54567880707256	4,53730531116032	6,63019399872214	0,0100639256904041	0,280596703209484	XM_040733169.1	activating signal cointegrator 1 complex subunit 3 (Ascc3), transcript variant X1, mRNA
XM-040735235.1	2,16770395239806	3,19957466956538	6,61785194579964	0,0101337802094882	0,282353051429296	XM_040735235.1	TATA-box binding protein associated factor, RNA polymerase I subunit D (Taf1d), transcript variant X4, mRNA
XM-040732453.1	2,61576906300647	7,47594794672477	6,60681346775089	0,0101967176641379	0,283914426273523	XM_040732453.1	H-2 class I histocompatibility antigen, Q10 alpha chain-like (LOC121132772), transcript variant X1, mRNA
XM-021222987.2	1,81852832342495	3,43450864369193	6,593979013947	0,0102703826808208	0,285772182869383	XM_021222987.2	gasdermin D (Gsdmd), transcript variant X1, mRNA
XM-013115008.3	-1,45889070407535	3,64565450814185	6,59142513635314	0,0102850999839589	0,285950389343369	XM_013115008.3	vascular endothelial growth factor A (Vegfa), transcript variant X3, mRNA
XM-021222989.2	1,81842489582682	3,45143165416126	6,59045709534799	0,0102906841935589	0,285950389343369	XM_021222989.2	gasdermin D (Gsdmd), transcript variant X2, mRNA
XM-005065668.4	-1,65557338399635	3,6746333627313	6,58765027058582	0,0103068630643101	0,286013712532404	XM_005065668.4	single stranded DNA binding protein 2 (Ssbp2), transcript variant X2, mRNA
XM-005065672.4	-1,65557338399635	3,6746333627313	6,58765027058582	0,0103068630643101	0,286013712532404	XM_005065672.4	single stranded DNA binding protein 2 (Ssbp2), transcript variant X4, mRNA
XM-040745682.1	1,78949642660952	4,95229651531839	6,58397586634202	0,0103280816246237	0,286409395618692	XM_040745682.1	CWC22 spliceosome associated protein homolog (Cwc22), transcript variant X1, mRNA
XM-005076549.3	1,58092889300265	3,84615770792449	6,58036465527294	0,0103490585341229	0,286797849060445	XM_005076549.3	BCL2 like 15 (Bcl2l15), mRNA
XM-040755626.1	1,45852495178981	4,02646459320927	6,57792571957572	0,0103631833231592	0,286996018370102	XM_040755626.1	VPS35 endosomal protein sorting factor like (Vps35l), transcript variant X1, mRNA
XM-040737179.1	1,65541834574662	3,86951924765144	6,5748903390565	0,010380840047801	0,287291668115101	XM_040737179.1	zinc finger homeobox 3 (Zfhx3), mRNA
XM-040756051.1	1,31141856691299	3,90797953034786	6,56859877167388	0,0104176067505142	0,288115437233811	XM_040756051.1	pterin-4 alpha-carbinolamine dehydratase 2 (Pcbd2), transcript variant X1, mRNA
XM-005086275.4	2,51268686276339	3,10268607447791	6,56724856106696	0,0104254993485052	0,2881400770242	XM_005086275.4	transmembrane protein 185A (Tmem185a), mRNA
XM-005080934.4	-1,82195405930682	3,26379113932412	6,56481125042605	0,0104397519802708	0,288146957239493	XM_005080934.4	caveolin 1 (Cav1), transcript variant X1, mRNA
XM-040728481.1	-1,82195405930682	3,26379113932412	6,56481125042605	0,0104397519802708	0,288146957239493	XM_040728481.1	caveolin 1 (Cav1), transcript variant X2, mRNA
XM-040750551.1	1,98324797023856	3,8033354416102	6,56207651998932	0,010455718465391	0,288394223864769	XM_040750551.1	amyloid beta precursor protein (LOC101836288), transcript variant X5, mRNA
XM-040750552.1	1,98297092453098	3,81506766118156	6,55418504925993	0,0105021082834667	0,289479746945415	XM_040750552.1	amyloid beta precursor protein (LOC101836288), transcript variant X6, mRNA
XM-040756893.1	1,25301746523518	9,43608733436112	6,54778491016836	0,0105398863878587	0,290326602757396	XM_040756893.1	peroxiredoxin 1 (Prdx1), mRNA
XM-005073469.4	-1,14188089493324	7,23651583777171	6,54201822315985	0,0105740448174454	0,291072686536677	XM_005073469.4	prostaglandin-endoperoxide synthase 2 (Ptgs2), mRNA
XM-005079910.4	2,51275904476011	3,07600333846222	6,53972449503334	0,0105877544958008	0,291255254522521	XM_005079910.4	zinc finger and SCAN domain containing 25 (Zscan25), mRNA
XM-040742147.1	1,7106241289784	3,65440017329597	6,5382498532306	0,0105964277461045	0,291299125608174	XM_040742147.1	nuclear receptor subfamily 2 group F member 6 (Nr2f6), mRNA
XM-013110657.3	-1,73403333334905	3,32918703019414	6,53671100984517	0,0106056531089868	0,291305582679163	XM_013110657.3	mitochondrial calcium uniporter regulator 1 (Mcur1), transcript variant X1, mRNA
XM-005070677.4	1,18124290101984	5,20758155994175	6,53500370478584	0,0106158189966119	0,291305582679163	XM_005070677.4	NADH:ubiquinone oxidoreductase subunit V3 (Ndufv3), transcript variant X2, mRNA
XM-021229178.2	-1,55117387539288	3,8591820440387	6,53465468231219	0,0106178984282736	0,291305582679163	XM_021229178.2	NIMA related kinase 7 (Nek7), transcript variant X2, mRNA
XM-013120546.3	1,3278178864521	4,03525837921836	6,53266785355221	0,0106297436658867	0,291436269874906	XM_013120546.3	solute carrier family 39 member 1 (Slc39a1), transcript variant X1, mRNA
XM-013121053.3	2,51269275561564	3,06835656510819	6,52193835816891	0,0106939566094912	0,293001595439674	XM_013121053.3	OCIA domain containing 2 (Ociad2), transcript variant X4, mRNA
XM-005064546.4	1,1563616310404	5,53962753874994	6,52028090228026	0,0107038996202712	0,293078896256168	XM_005064546.4	CD59 molecule (CD59 blood group) (Cd59), transcript variant X2, mRNA
XM-005067073.4	1,42958859757139	4,207062651161	6,51603356177947	0,0107293772976472	0,293581159527976	XM_005067073.4	cysteine rich with EGF like domains 2 (Creld2), mRNA
XM-040754821.1	1,50749286330917	4,27328305940793	6,51070060132392	0,0107615454645282	0,294265701330053	XM_040754821.1	cullin associated and neddylation dissociated 1 (Cand1), mRNA
XM-040728763.1	1,60810904008068	4,33778102927857	6,50704235480533	0,0107836690518168	0,294674855570663	XM_040728763.1	heat shock protein nuclear import factor hikeshi (Hikeshi), transcript variant X1, mRNA
XM-040756590.1	2,50990502975908	3,15200933535506	6,50421303773493	0,0108008423622394	0,294948285158089	XM_040756590.1	zinc finger protein 362 (Znf362), mRNA
XR-005871785.1	2,51269891407809	3,04061482948644	6,49009293318056	0,0108868757624673	0,297100529345369	XR_005871785.1	uncharacterized LOC121134670 (LOC121134670), ncRNA
XM-013113404.3	-1,27183166233071	4,37493222613438	6,48660044259541	0,0109081863419395	0,297484819436604	XM_013113404.3	MIF4G domain containing (Mif4gd), mRNA
XR-002385204.2	2,15922245923454	3,23065276089545	6,48352105349732	0,0109271078577742	0,297539874283372	XR_002385204.2	uncharacterized LOC106022096 (LOC106022096), ncRNA
XM-005084522.4	-2,19697161016375	3,19094083689584	6,4820446518664	0,0109361718079155	0,297539874283372	XM_005084522.4	CD40 ligand (Cd40lg), mRNA
XM-021234253.2	1,26943329387162	4,50167380883495	6,48178859576615	0,010937672292047	0,297539874283372	XM_021234253.2	C-X9-C motif containing 1 (Cmc1), transcript variant X2, mRNA
XM-005085415.4	3,23233471813936	4,03226653674759	6,48155540276817	0,0109391254535694	0,297539874283372	XM_005085415.4	mitochondrial ribosomal protein S2 (Mrps2), mRNA
XM-005081327.4	1,83263199161885	3,95186707461643	6,47179711399978	0,0109992242111212	0,298624510832943	XM_005081327.4	zinc finger protein 414 (Znf414), mRNA
XM-021223503.2	2,1640088180389	3,2499862955859	6,47174511476022	0,010999617972177	0,298624510832943	XM_021223503.2	signal sequence receptor subunit 4 (Ssr4), transcript variant X4, mRNA
XM-005074903.4	1,8206539567966	3,66456130182387	6,47045055868152	0,011007546727844	0,298624510832943	XM_005074903.4	MON1 homolog A, secretory trafficking associated (Mon1a), mRNA
XM-005082462.4	1,6385117741645	3,93004289802634	6,47037269629279	0,0110080281615818	0,298624510832943	XM_005082462.4	proteasome 26S subunit, non-ATPase 10 (Psmd10), transcript variant X1, mRNA
XM-040757600.1	3,24154052466763	3,78816324777513	6,46914624386497	0,0110156972707437	0,298635698144212	XM_040757600.1	solute carrier family 1 member 3 (Slc1a3), mRNA
XM-005077042.4	-1,36737229301722	4,22386482832878	6,46010714710204	0,0110717014753657	0,299708693416773	XM_005077042.4	abhydrolase domain containing 15 (Abhd15), mRNA
XM-013117664.3	-1,98276067864581	3,66280279191043	6,45925589407937	0,0110769871806693	0,299708693416773	XM_013117664.3	thyroid hormone receptor alpha (Thra), mRNA
XM-005074912.4	2,51276306190898	3,0075801652548	6,45818995872946	0,0110836849412116	0,299708693416773	XM_005074912.4	inka box actin regulator 1 (Inka1), transcript variant X2, mRNA
XM-040736589.1	1,69155817321567	3,4114231934354	6,45806720656438	0,0110844077316436	0,299708693416773	XM_040736589.1	component of oligomeric golgi complex 8 (Cog8), mRNA
XM-005077489.4	-1,64783276246217	3,59575860313373	6,45528778084033	0,0111017820166266	0,299981375791355	XM_005077489.4	E74 like ETS transcription factor 2 (Elf2), transcript variant X6, mRNA
XM-005070278.4	2,51274538320463	3,02083876533212	6,45283075673375	0,0111171389932254	0,300002374418496	XM_005070278.4	renin binding protein (LOC101825656), transcript variant X1, mRNA
XM-040747537.1	2,51274538320463	3,02083876533212	6,45283075673375	0,0111171389932254	0,300002374418496	XM_040747537.1	renin binding protein (LOC101825656), transcript variant X2, mRNA
XM-040731837.1	1,54751578505475	4,4442870326831	6,44777445388701	0,0111486737059147	0,300146692291602	XM_040731837.1	aspartylglucosaminidase (Aga), transcript variant X1, mRNA
XM-013122433.3	1,68769742360434	3,37319090386689	6,44730934988463	0,0111516606933604	0,300146692291602	XM_013122433.3	CLN8 transmembrane ER and ERGIC protein (Cln8), transcript variant X3, mRNA
XM-013122434.3	1,68769742360434	3,37319090386689	6,44730934988463	0,0111516606933604	0,300146692291602	XM_013122434.3	CLN8 transmembrane ER and ERGIC protein (Cln8), transcript variant X4, mRNA
XM-040733477.1	1,68769742360434	3,37319090386689	6,44730934988463	0,0111516606933604	0,300146692291602	XM_040733477.1	CLN8 transmembrane ER and ERGIC protein (Cln8), transcript variant X2, mRNA
XM-005075685.4	3,24718903185312	3,53458160214588	6,44403408293736	0,0111721718467094	0,300502214384073	XM_005075685.4	adrenomedullin (Adm), mRNA
XM-013116518.3	-1,23142499859916	9,4912645270169	6,43731208869286	0,0112144121623991	0,301392102594982	XM_013116518.3	Jun proto-oncogene, AP-1 transcription factor subunit (Jun), mRNA
XM-021226908.2	1,11702219020576	7,23740806736472	6,43386291335696	0,0112362448622133	0,301392102594982	XM_021226908.2	annexin A5 (Anxa5), transcript variant X2, mRNA
XM-021233785.2	1,47891946349699	4,81369291053537	6,43034014711435	0,0112584399843329	0,301392102594982	XM_021233785.2	MEFV innate immuity regulator, pyrin (Mefv), mRNA
XM-040747112.1	2,50814660708357	3,18229564255137	6,43018273387812	0,0112594360952638	0,301392102594982	XM_040747112.1	lipoic acid synthetase (Lias), transcript variant X1, mRNA
XM-005082608.4	1,68748123896436	3,40883941430819	6,42970701752585	0,0112625203547369	0,301392102594982	XM_005082608.4	CLN8 transmembrane ER and ERGIC protein (Cln8), transcript variant X1, mRNA
XM-005080812.4	2,51269275561564	2,98597408626981	6,42947964236978	0,0112639807601838	0,301392102594982	XM_005080812.4	OCIA domain containing 2 (Ociad2), transcript variant X2, mRNA
XM-040747190.1	2,51269275561564	2,98597408626981	6,42947964236978	0,0112639807601838	0,301392102594982	XM_040747190.1	OCIA domain containing 2 (Ociad2), transcript variant X3, mRNA
XM-040742012.1	1,74362299651235	4,37047919361497	6,42817708651087	0,0112721357555373	0,301392102594982	XM_040742012.1	5-formyltetrahydrofolate cyclo-ligase (LOC121139104), transcript variant X2, mRNA
XM-040732056.1	2,51270541999052	2,98185932587016	6,4274042121089	0,0112771489868783	0,301392102594982	XM_040732056.1	activating signal cointegrator 1 complex subunit 1 (Ascc1), transcript variant X2, mRNA
XM-040752834.1	2,51269765131244	2,9880130094554	6,42680040967108	0,0112809347541628	0,301392102594982	XM_040752834.1	myomesin 1 (Myom1), mRNA
XM-040735271.1	-1,18137575381971	4,59664310221183	6,42603058012647	0,0112858170752768	0,301392102594982	XM_040735271.1	60S ribosomal protein L35-like (LOC101824480), mRNA
XM-040748966.1	3,24717700059938	3,43075743778917	6,42142528042272	0,0113150801316939	0,301977621698833	XM_040748966.1	basic leucine zipper ATF-like transcription factor 2 (Batf2), transcript variant X2, mRNA
XM-040746280.1	2,52438149741931	3,26657984070091	6,41874538622675	0,0113320753103261	0,302156649994995	XM_040746280.1	serine/threonine kinase 35 (Stk35), transcript variant X1, mRNA
XM-040742011.1	1,7431034393156	4,38705160795802	6,41713244450708	0,0113423338469227	0,302156649994995	XM_040742011.1	5-formyltetrahydrofolate cyclo-ligase (LOC121139104), transcript variant X1, mRNA
XM-021227725.2	-1,10585081698428	7,14993893343492	6,41541261786859	0,0113533788071242	0,302156649994995	XM_021227725.2	prokineticin 2 (Prok2), transcript variant X1, mRNA
XM-021235100.2	-1,2341524929105	4,35898862991555	6,41483359872108	0,0113570750049314	0,302156649994995	XM_021235100.2	thioredoxin reductase 1 (Txnrd1), transcript variant X2, mRNA
XM-005079387.4	1,39727012869037	4,38038756510034	6,41396018272022	0,0113626528375897	0,302156649994995	XM_005079387.4	TNF receptor superfamily member 9 (Tnfrsf9), transcript variant X1, mRNA
XM-013112078.3	1,38999551301527	4,39283897407592	6,41345440748525	0,0113658419603007	0,302156649994995	XM_013112078.3	Fas cell surface death receptor (Fas), transcript variant X1, mRNA
XM-013122088.3	3,24703880762997	3,13421573336011	6,41004966270367	0,0113876291587168	0,302540414957181	XM_013122088.3	zinc finger DHHC-type palmitoyltransferase 21 (Zdhhc21), transcript variant X3, mRNA
XM-005085973.4	3,24698921468643	3,11400425844139	6,40285832798412	0,0114337445673867	0,303569606568816	XM_005085973.4	pyrroline-5-carboxylate reductase 3 (Pycr3), mRNA
XM-005086433.4	1,26040202541098	5,82074699356445	6,40010242736806	0,0114514549491462	0,303843794662936	XM_005086433.4	transmembrane protein 160 (Tmem160), transcript variant X2, mRNA
XM-021229381.2	-1,24183187991486	4,55450912765895	6,39457848379837	0,0114871552267706	0,304577709172449	XM_021229381.2	cell cycle progression 1 (Ccpg1), transcript variant X6, mRNA
XM-021225001.2	1,39067146431829	4,42425502203344	6,39164316254897	0,0115060584785699	0,304577709172449	XM_021225001.2	Fas cell surface death receptor (Fas), transcript variant X2, mRNA
XM-005076086.4	3,24629426626733	3,19785812384217	6,38985125823056	0,011517722879669	0,304577709172449	XM_005076086.4	inner membrane mitochondrial protein (Immt), transcript variant X5, mRNA
XM-040736578.1	3,24698332109498	3,09917231984832	6,38967257351366	0,0115188485210065	0,304577709172449	XM_040736578.1	RAN binding protein 10 (Ranbp10), mRNA
XM-005067898.4	1,15925421646557	7,82450580473582	6,38811823663727	0,0115288903008482	0,304577709172449	XM_005067898.4	antioxidant 1 copper chaperone (Atox1), transcript variant X3, mRNA
XM-040748958.1	3,24715428351998	3,31127579345224	6,3879525428993	0,0115300815009386	0,304577709172449	XM_040748958.1	basic leucine zipper ATF-like transcription factor 2 (Batf2), transcript variant X1, mRNA
XM-040748393.1	-1,16279472043379	5,70840403883274	6,38781622670366	0,0115309229191232	0,304577709172449	XM_040748393.1	hemoglobin subunit alpha-like (LOC121141272), transcript variant X2, mRNA
XM-005082299.4	3,24592252828095	3,16308197829028	6,38641741827326	0,0115399659795319	0,304617357303535	XM_005082299.4	anoctamin 10 (Ano10), transcript variant X1, mRNA
XM-040732037.1	1,12983354180639	5,56674898531876	6,38463409487347	0,0115515036791222	0,304617357303535	XM_040732037.1	serine/threonine kinase 19 (Stk19), mRNA
XM-005085997.4	2,15861373013722	3,41928485996321	6,38415293641549	0,0115546301545651	0,304617357303535	XM_005085997.4	cleavage and polyadenylation specific factor 1 (Cpsf1), mRNA
XM-005063707.4	3,24699725014642	3,09544075819062	6,38264692234827	0,0115644427845089	0,304680866780343	XM_005063707.4	RIC1 homolog, RAB6A GEF complex partner 1 (Ric1), transcript variant X1, mRNA
XM-005079538.4	3,24639745013843	3,39401560695886	6,38093276565107	0,0115756190748486	0,304780199480004	XM_005079538.4	RAB42, member RAS oncogene family (Rab42), mRNA
XM-040742013.1	1,74139971078438	4,44575736901329	6,37917416907449	0,0115870322965608	0,304885639450362	XM_040742013.1	5-formyltetrahydrofolate cyclo-ligase (LOC121139104), transcript variant X3, mRNA
XM-005087831.4	1,7486325738831	4,16797432733915	6,37333519209684	0,0116251516649924	0,305445994446205	XM_005087831.4	abhydrolase domain containing 8 (Abhd8), mRNA
XM-040734064.1	1,13117710669857	7,91536738625536	6,37268444227878	0,0116294080110485	0,305445994446205	XM_040734064.1	leukocyte immunoglobulin-like receptor subfamily A member 6 (LOC106022319), transcript variant X1, mRNA
XM-021225795.2	1,46584083964058	3,56524278820473	6,37148315296729	0,0116373440736921	0,305445994446205	XM_021225795.2	transient receptor potential cation channel subfamily V member 2 (Trpv2), transcript variant X2, mRNA
XM-005083854.4	3,24432304809745	3,31133903577546	6,37137871205034	0,0116380171382803	0,305445994446205	XM_005083854.4	prolyl 3-hydroxylase 1 (P3h1), mRNA
XM-005065581.4	1,50343401041423	3,97339221036298	6,3669243286809	0,0116671529253183	0,305910356884896	XM_005065581.4	neurolysin (Nln), mRNA
XM-040731127.1	-1,60821131126685	3,28573915404533	6,36604931698971	0,0116729724322509	0,305910356884896	XM_040731127.1	sorting nexin 32 (Snx32), partial mRNA
XM-005074012.4	3,24699323241083	3,0763125694909	6,36527904285498	0,0116780106107981	0,305910356884896	XM_005074012.4	FCH and double SH3 domains 2 (Fchsd2), transcript variant X1, mRNA
XM-021235165.2	1,78922207334905	3,52774802280059	6,35694110693293	0,0117328693523525	0,307136354307887	XM_021235165.2	suppressor of cytokine signaling 6 (Socs6), transcript variant X1, mRNA
XR-005873341.1	-1,61974080267087	3,73107144623708	6,35591215317189	0,0117397391520984	0,307136354307887	XR_005873341.1	uncharacterized LOC121136201 (LOC121136201), ncRNA
XM-040756585.1	3,24167905654543	3,2608491275174	6,35116605383484	0,0117711439731901	0,307762317616705	XM_040756585.1	adenylate kinase 2 (Ak2), transcript variant X1, mRNA
NM-001281586.1	1,98378605878567	4,64250674364077	6,34845216984295	0,011789048430928	0,308034736557448	NM_001281586.1	acyl-CoA desaturase 2-like (LOC101835362), mRNA
XM-005072046.4	1,53191153353368	4,90850813322323	6,3425005256818	0,0118286006296735	0,308872082305173	XM_005072046.4	polo like kinase 3 (Plk3), mRNA
XM-005068000.4	1,22875926047209	7,84632111718154	6,33688144179874	0,0118660678736169	0,309653957642966	XM_005068000.4	leukotriene A4 hydrolase (Lta4h), transcript variant X1, mRNA
XM-005069005.4	2,51850259694937	3,99299597233445	6,33468098676256	0,0118807949046775	0,309841795128133	XM_005069005.4	TRAF family member associated NFKB activator (Tank), transcript variant X5, mRNA
XM-040750545.1	1,67759473318841	3,50105748086858	6,33198134372209	0,0118989159861404	0,309937103053739	XM_040750545.1	N-6 adenine-specific DNA methyltransferase 1 (N6amt1), mRNA
XM-040732801.1	1,67489652366975	3,43335879258207	6,33189233779596	0,0118995121333781	0,309937103053739	XM_040732801.1	fibronectin type III domain containing 3A (Fndc3a), transcript variant X4, mRNA
XM-005080756.4	2,50302042873108	3,24726297859983	6,32230758798121	0,0119638134755714	0,311414810854009	XM_005080756.4	serine peptidase inhibitor Kazal type 2 (Spink2), mRNA
XM-040735228.1	2,51269087985711	2,9075741364153	6,31930383127248	0,0119841811419416	0,311747791741039	XM_040735228.1	chromosome unknown C11orf54 homolog (CUNH11orf54), transcript variant X2, mRNA
XM-005086106.4	2,51268284568085	2,90696651249714	6,31698659910554	0,0119998150435719	0,311957289000704	XM_005086106.4	solute carrier family 27 member 1 (Slc27a1), transcript variant X2, mRNA
XM-021231926.2	2,51268284568085	2,90613760969063	6,31443094388303	0,0120171047210152	0,312209539510062	XM_021231926.2	absent in melanoma 2 (Aim2), transcript variant X3, mRNA
XM-040738151.1	1,90510286821297	3,19624704392499	6,31108846146375	0,0120396441260632	0,312591336271668	XM_040738151.1	transmembrane protein 245 (Tmem245), transcript variant X3, mRNA
XM-013114902.3	2,51273922476733	2,89951830282271	6,31001931884868	0,0120469919404871	0,312591336271668	XM_013114902.3	heat shock protein family B (small) member 11 (Hspb11), transcript variant X3, mRNA
XM-040744769.1	1,09679484391711	6,04470147574982	6,30194896356579	0,0121018199748856	0,313676985303695	XM_040744769.1	signal sequence receptor subunit 4 (Ssr4), transcript variant X1, mRNA
XM-040729744.1	1,31806207357496	4,0419468064751	6,30048888593687	0,0121116985310323	0,313676985303695	XM_040729744.1	transmembrane protein 205 (Tmem205), transcript variant X1, mRNA
XM-040729745.1	1,31806207357496	4,0419468064751	6,30048888593687	0,0121116985310323	0,313676985303695	XM_040729745.1	transmembrane protein 205 (Tmem205), transcript variant X2, mRNA
XM-005080412.4	2,14853178310514	3,37008925666555	6,29876066030015	0,012123492264526	0,313784954189962	XM_005080412.4	thyroid hormone receptor interactor 6 (Trip6), mRNA
XM-005079590.4	1,43606614300167	3,78747654305654	6,29629085506975	0,0121404433810975	0,314023564492641	XM_005079590.4	mannosidase alpha class 1C member 1 (Man1c1), mRNA
XM-005083694.4	1,23535729955448	6,11854856864604	6,29517888425206	0,0121479725578277	0,314023564492641	XM_005083694.4	dipeptidyl peptidase 7 (Dpp7), mRNA
XM-005079340.4	3,24698332109498	3,00306494906045	6,290693290058	0,0121788000180921	0,314622823066254	XM_005079340.4	chloride voltage-gated channel 6 (Clcn6), transcript variant X1, mRNA
XM-005077271.4	1,19448026782434	5,88791273021401	6,28729669467057	0,0122020238502393	0,315025023531305	XM_005077271.4	ras homolog family member Q (Rhoq), mRNA
XM-013112981.3	2,50175916100694	3,34769349818266	6,28506386504951	0,0122174784818266	0,315226264553361	XM_013112981.3	PML nuclear body scaffold (Pml), transcript variant X5, mRNA
XM-040731095.1	1,46439949822603	3,66076309051208	6,28249292848281	0,0122351300115008	0,315483900603565	XM_040731095.1	CAP-Gly domain containing linker protein 2 (Clip2), mRNA
XM-040740268.1	2,51276306190898	2,87824695150214	6,27727887960381	0,012271219360172	0,315598625211656	XM_040740268.1	inka box actin regulator 1 (Inka1), transcript variant X1, mRNA
XM-005073516.4	1,22324077063875	4,76303444616824	6,27646487149486	0,0122767054044721	0,315598625211656	XM_005073516.4	solute carrier family 35 member F6 (Slc35f6), mRNA
XM-005086309.4	1,18414515780464	5,02289941554035	6,27422533507095	0,0122922047187315	0,315598625211656	XM_005086309.4	trafficking protein particle complex subunit 6A (Trappc6a), transcript variant X3, mRNA
XM-040746428.1	1,49037183328331	4,65141983097112	6,27421760581729	0,0122922582459188	0,315598625211656	XM_040746428.1	small integral membrane protein 26 (Smim26), mRNA
XM-013125289.3	2,51268284568085	2,88094009328146	6,27409332308161	0,0122932616386238	0,315598625211656	XM_013125289.3	solute carrier family 27 member 1 (Slc27a1), transcript variant X1, mRNA
XM-013125291.3	2,51268284568085	2,88094009328146	6,27409332308161	0,0122932616386238	0,315598625211656	XM_013125291.3	solute carrier family 27 member 1 (Slc27a1), transcript variant X4, mRNA
XM-013125292.3	2,51268284568085	2,88094009328146	6,27409332308161	0,0122932616386238	0,315598625211656	XM_013125292.3	solute carrier family 27 member 1 (Slc27a1), transcript variant X3, mRNA
XM-005085466.4	1,91330451918581	3,20327722586736	6,27055821879534	0,0123177041979658	0,316028978091576	XM_005085466.4	lymphocyte antigen 6 family member D (Ly6d), mRNA
XM-021231911.2	2,50163286863732	3,37367866941461	6,26730970079082	0,0123402701268492	0,316410676965873	XM_021231911.2	SLAM family member 7 (Slamf7), transcript variant X1, mRNA
XM-040731815.1	-2,13555017776739	3,15014485021633	6,26311038596954	0,0123695147857728	0,31684614414233	XM_040731815.1	40S ribosomal protein S27-like (LOC101836510), mRNA
XM-040747945.1	1,31378124829845	3,97413066904182	6,26265874154265	0,0123726521428991	0,31684614414233	XM_040747945.1	AHNAK nucleoprotein (Ahnak), transcript variant X7, mRNA
XM-040740090.1	2,51274136610496	2,87506215153887	6,26147417087888	0,0123809797922202	0,316862227232112	XM_040740090.1	membrane integral NOTCH2 associated receptor 1 (Minar1), transcript variant X1, mRNA
XM-013123363.3	-1,23121410071687	4,49626985782246	6,25397450188579	0,0124332724728929	0,318002773198858	XM_013123363.3	thioredoxin reductase 1 (Txnrd1), transcript variant X3, mRNA
XM-005074414.4	1,43016618705367	4,02928655081042	6,25253322103913	0,0124433756774536	0,318063502642389	XM_005074414.4	ADP ribosylation factor guanine nucleotide exchange factor 2 (Arfgef2), mRNA
XM-005064855.4	2,49405431408507	3,60803265436978	6,24592297517819	0,0124898209189646	0,319052514139136	XM_005064855.4	pyruvate dehydrogenase complex component X (Pdhx), transcript variant X1, mRNA
XM-040731817.1	-1,32956592111546	3,76978517348598	6,24422748832141	0,0125018398710014	0,319161424448709	XM_040731817.1	LON peptidase N-terminal domain and ring finger 1 (Lonrf1), transcript variant X2, mRNA
XM-005079155.4	3,24697742752759	2,965406851178	6,23615250836474	0,0125588193720533	0,320417293005647	XM_005079155.4	FTO alpha-ketoglutarate dependent dioxygenase (Fto), transcript variant X1, mRNA
XM-040737602.1	-1,55316994145126	3,8459072900098	6,23266322575488	0,0125835252454568	0,320848707822977	XM_040737602.1	ATP synthase subunit g, mitochondrial-like (LOC101828270), mRNA
XM-005076452.4	-1,50548871968205	3,78650357123347	6,22804525544465	0,0126163290481746	0,321286998341292	XM_005076452.4	SMAD family member 7 (Smad7), transcript variant X1, mRNA
XM-040741584.1	-1,50548871968205	3,78650357123347	6,22804525544465	0,0126163290481746	0,321286998341292	XM_040741584.1	SMAD family member 7 (Smad7), transcript variant X2, mRNA
XM-005080265.4	1,22142477384492	9,59805150277351	6,22562832922202	0,0126335327431803	0,321526142844836	XM_005080265.4	S100 calcium binding protein A10 (S100a10), mRNA
XM-005070299.4	1,18036848838431	8,11662974276559	6,22370638537338	0,0126472303636972	0,321675816537225	XM_005070299.4	diazepam binding inhibitor, acyl-CoA binding protein (Dbi), mRNA
XM-021232567.2	1,41906638233365	4,53238139925011	6,2216763505518	0,012661792764821	0,321799784404727	XM_021232567.2	TNF receptor superfamily member 9 (Tnfrsf9), transcript variant X2, mRNA
XM-040729341.1	1,76900115343673	3,47179581363742	6,22084303129338	0,0126677435602667	0,321799784404727	XM_040729341.1	mitochondrial ribosomal protein S9 (Mrps9), transcript variant X2, mRNA
XM-040738144.1	1,9020548613224	3,21994668601778	6,21553147020897	0,0127056857253854	0,322558869063998	XM_040738144.1	transmembrane protein 245 (Tmem245), transcript variant X1, mRNA
XM-005070518.4	1,58028537954301	3,58779889668143	6,21229458366454	0,0127289773129525	0,322558869063998	XM_005070518.4	fibronectin 1 (Fn1), transcript variant X6, mRNA
XM-005070522.4	1,58028537954301	3,58779889668143	6,21229458366454	0,0127289773129525	0,322558869063998	XM_005070522.4	fibronectin 1 (Fn1), transcript variant X9, mRNA
XM-005070523.4	1,58028537954301	3,58779889668143	6,21229458366454	0,0127289773129525	0,322558869063998	XM_005070523.4	fibronectin 1 (Fn1), transcript variant X11, mRNA
XM-005088605.4	1,27397560673452	10,4219885411095	6,20946077425149	0,0127492354733066	0,32287340765107	XM_005088605.4	cystatin B (Cstb), mRNA
XR-005878322.1	-1,2915773643827	10,7240881461845	6,20251607620887	0,0127992690095616	0,323941154705098	XR_005878322.1	uncharacterized LOC121141414 (LOC121141414), ncRNA
XM-005074359.4	1,10553599485492	5,46681448957597	6,2004162598202	0,0128144369921057	0,32412570715189	XM_005074359.4	transmembrane protein 33 (Tmem33), transcript variant X1, mRNA
XM-005070971.4	1,26113941663909	10,4341194063461	6,19626670354964	0,0128444656048085	0,324374641016499	XM_005070971.4	integral membrane protein 2B (Itm2b), transcript variant X2, mRNA
XM-040749264.1	-1,36739889728341	3,9369004428983	6,19582212532309	0,0128477655260559	0,324374641016499	XM_040749264.1	RAB11 family interacting protein 4 (Rab11fip4), transcript variant X3, mRNA
XM-021233501.2	2,49175903436601	4,03286026581669	6,19471237510376	0,0128557546308812	0,324374641016499	XM_021233501.2	MyoD family inhibitor domain containing (Mdfic), transcript variant X4, mRNA
XM-040758113.1	1,17006901599081	5,10770269495792	6,1944607620979	0,0128575570400165	0,324374641016499	XM_040758113.1	prefoldin subunit 1 (Pfdn1), mRNA
XM-013114106.3	3,24697930339817	2,93162137171556	6,19363245682319	0,0128636895035338	0,324374641016499	XM_013114106.3	melanocyte inducing transcription factor (Mitf), transcript variant X1, mRNA
XM-040754732.1	1,65030014569024	3,31930780024442	6,19221291249529	0,0128739495614394	0,324434566014644	XM_040754732.1	LDL receptor related protein 1 (Lrp1), transcript variant X2, mRNA
XM-040753752.1	3,24697930339817	2,92603277163385	6,18936048564769	0,0128947045947648	0,324758738181368	XM_040753752.1	F-box and leucine rich repeat protein 19 (Fbxl19), mRNA
XM-005084807.4	2,50838548159865	5,07112871487222	6,18314444619774	0,012939903005023	0,325697754352118	XM_005084807.4	natural killer cell granule protein 7 (Nkg7), mRNA
XM-005072559.4	-1,23625921461155	5,92329992453153	6,17884956221172	0,0129712975873197	0,326125209415434	XM_005072559.4	thrombomodulin (Thbd), mRNA
XM-005071557.4	1,25562183568382	4,0259854317837	6,17806559920508	0,0129771041401598	0,326125209415434	XM_005071557.4	dynein light chain Tctex-type 2B (Dynlt2b), mRNA
XM-040731697.1	-2,13306984509977	3,18116736660836	6,17606687384174	0,012991781602929	0,326125209415434	XM_040731697.1	tescalcin (Tesc), transcript variant X1, mRNA
XM-040751687.1	3,24698733880297	2,91959099548356	6,17538631929682	0,0129968167877615	0,326125209415434	XM_040751687.1	guanylate-binding protein 1 (LOC101834839), transcript variant X4, mRNA
XM-005082357.4	1,22377332493391	4,64104536246952	6,1727948593214	0,0130156891324564	0,326125209415434	XM_005082357.4	C-X9-C motif containing 1 (Cmc1), transcript variant X1, mRNA
XM-013113486.3	1,68513929645412	3,85875631324098	6,17223081363859	0,0130198325195674	0,326125209415434	XM_013113486.3	FtsJ RNA 2'-O-methyltransferase 3 (Ftsj3), mRNA
XM-005068523.4	1,11731858007062	7,35202333583542	6,17146630268157	0,013025450657114	0,326125209415434	XM_005068523.4	huntingtin interacting protein K (Hypk), transcript variant X1, mRNA
XM-005088079.4	1,9217952383417	3,36701845456361	6,17069137028539	0,0130312268802615	0,326125209415434	XM_005088079.4	immunity-related GTPase family M protein 1 (LOC101839900), mRNA
XM-040746189.1	3,24699323241083	2,92207518403515	6,16895669355084	0,013044057412529	0,326125209415434	XM_040746189.1	solute carrier family 28 member 2 (Slc28a2), transcript variant X1, mRNA
XM-040746190.1	3,24699323241083	2,92207518403515	6,16895669355084	0,013044057412529	0,326125209415434	XM_040746190.1	solute carrier family 28 member 2 (Slc28a2), transcript variant X2, mRNA
XR-005877366.1	3,24699323241083	2,92207518403515	6,16895669355084	0,013044057412529	0,326125209415434	XR_005877366.1	solute carrier family 28 member 2 (Slc28a2), transcript variant X3, misc_RNA
XM-040758014.1	-1,71073049088626	3,91027820490566	6,16404804383771	0,0130800946221611	0,326827646621611	XM_040758014.1	SFT2 domain containing 3 (Sft2d3), mRNA
XM-005064900.4	1,53883854361551	3,89350289828156	6,16022755616012	0,0131083288084162	0,327334378308708	XM_005064900.4	peroxisomal biogenesis factor 16 (Pex16), transcript variant X1, mRNA
XM-005071370.4	-1,92229848935688	3,2007170890198	6,1579537329833	0,013125230475244	0,32755767722724	XM_005071370.4	solute carrier family 19 member 2 (Slc19a2), mRNA
XM-040728883.1	1,22169848276045	4,36291555647683	6,15601678527929	0,0131395198915635	0,327715552786372	XM_040728883.1	molybdenum cofactor synthesis 2 (Mocs2), mRNA
XM-013122680.3	1,5184070019572	3,63980115092907	6,15333508226363	0,0131595035974858	0,328015173559863	XM_013122680.3	UBAP1-MVB12-associated (UMA) domain containing 1 (Umad1), transcript variant X1, mRNA
XM-005080195.4	-1,70541159776186	3,29311315362772	6,17782065239231	0,0131690751091636	0,328055053249037	XM_005080195.4	Src homology 2 domain containing E (She), mRNA
XM-040756586.1	1,275238459526	4,41196047418797	6,14687175256638	0,0132075244859412	0,328813826479091	XM_040756586.1	adenylate kinase 2 (Ak2), transcript variant X2, mRNA
XM-021231912.2	2,48570692203081	4,69705313203235	6,14258132720678	0,0132395537499295	0,329411944057346	XM_021231912.2	SLAM family member 7 (Slamf7), transcript variant X2, mRNA
XM-040757537.1	1,65060955518366	3,48562184895586	6,13621832892695	0,0132872822715787	0,330399714394125	XM_040757537.1	Rho guanine nucleotide exchange factor 10 like (Arhgef10l), mRNA
XM-021232323.2	3,24698332109498	2,89823356305494	6,13205333953915	0,0133186127831267	0,330978787357495	XM_021232323.2	2'-5'-oligoadenylate synthetase 2 (Oas2), transcript variant X3, mRNA
XM-040737760.1	1,54454746691979	4,08206216553337	6,12669345509386	0,0133589386490881	0,331780568633627	XM_040737760.1	nucleotide binding oligomerization domain containing 1 (Nod1), transcript variant X3, mRNA
XM-040729658.1	-1,92781660546052	3,23464117851581	6,12415847441906	0,0133780764048023	0,331905997977469	XM_040729658.1	RCC1 domain containing 1 (Rccd1), transcript variant X3, mRNA
XM-005077792.4	-1,16332650998116	6,79147624462245	6,12387750382846	0,0133801193265283	0,331905997977469	XM_005077792.4	alanyl aminopeptidase, membrane (LOC101825331), mRNA
XM-040736413.1	1,81127740647926	4,17303374092725	6,12081325557381	0,0134032941438098	0,33202408052546	XM_040736413.1	gasdermin D (Gsdmd), transcript variant X3, mRNA
XM-005082318.4	1,58315358458214	3,68870388372442	6,12013893725637	0,013408479609423	0,33202408052546	XM_005082318.4	lysozyme like 4 (Lyzl4), transcript variant X2, mRNA
XM-005085908.4	1,43596204406565	5,37991133776512	6,11997863249207	0,0134096135257659	0,33202408052546	XM_005085908.4	hydroxysteroid 17-beta dehydrogenase 10 (Hsd17b10), mRNA
XM-005072326.4	1,14667407153336	5,59777034872285	6,11893825341534	0,0134174950895209	0,33202408052546	XM_005072326.4	mitochondrial ribosomal protein L14 (Mrpl14), mRNA
XM-005078141.4	1,55884771945195	3,37094465389794	6,11792975764478	0,0134252197894288	0,33202408052546	XM_005078141.4	presenilin 2 (Psen2), mRNA
XM-005066372.4	-1,25536743363031	4,76780090382213	6,11172821394449	0,0134722470600489	0,332987016974289	XM_005066372.4	small nuclear ribonucleoprotein U11/U12 subunit 48 (Snrnp48), mRNA
XM-005073068.4	1,56972743621684	4,21602015201769	6,11014022296439	0,013484336885733	0,333085783828673	XM_005073068.4	glycine cleavage system protein H (Gcsh), mRNA
XM-040756493.1	1,18055362413086	5,49693726128612	6,10831711169388	0,0134982305135637	0,333228962402333	XM_040756493.1	syndecan 3 (Sdc3), mRNA
XM-040753242.1	3,24697742752759	2,8749011899747	6,09708482214981	0,0135842822328316	0,335152258230048	XM_040753242.1	phenylalanyl-tRNA synthetase subunit beta (Farsb), transcript variant X3, mRNA
XM-021228163.2	3,24698546292195	2,87574397696715	6,09226502073716	0,0136213253670945	0,335864830935913	XM_021228163.2	ankyrin repeat domain 16 (Ankrd16), transcript variant X2, mRNA
XM-040738450.1	2,4736082171217	4,19823461954293	6,08919535374732	0,0136448908737169	0,336244427620402	XM_040738450.1	absent in melanoma 2 (Aim2), transcript variant X1, mRNA
XM-040738406.1	1,22866976428247	5,11465247075209	6,08713801079384	0,0136607165721776	0,336432955771889	XM_040738406.1	calpain 2 (Capn2), mRNA
XM-040742961.1	-1,67634354867542	3,50513057279552	6,07898667694383	0,013723869761738	0,337546893129864	XM_040742961.1	G protein-coupled receptor 18 (Gpr18), transcript variant X2, mRNA
XM-040743007.1	-1,67634354867542	3,50513057279552	6,07898667694383	0,013723869761738	0,337546893129864	XM_040743007.1	G protein-coupled receptor 18 (Gpr18), transcript variant X3, mRNA
XM-040743054.1	-1,67626300299491	3,51736640873884	6,07812504868094	0,0137305542511941	0,337546893129864	XM_040743054.1	G protein-coupled receptor 18 (Gpr18), transcript variant X4, mRNA
XR-005873164.1	-1,89859939262175	3,18132793485452	6,06958818064094	0,0137969876381152	0,338977571505286	XR_005873164.1	uncharacterized LOC121136053 (LOC121136053), ncRNA
XM-040737483.1	1,36359631581251	3,72941523545182	6,06614061212758	0,0138238773803596	0,339435576273233	XM_040737483.1	tight junction protein 3 (Tjp3), transcript variant X5, mRNA
XM-040745933.1	3,24698332109498	2,84864975671557	6,06243043904207	0,0138529473605487	0,339946537107132	XM_040745933.1	APAF1 interacting protein (LOC101825367), transcript variant X3, mRNA
XM-040731371.1	3,24699323241083	2,84781054130511	6,059997365562	0,0138720144942178	0,340211568820348	XM_040731371.1	2'-5'-oligoadenylate synthase 1A-like (LOC121133963), mRNA
XM-040746056.1	-1,22576317054396	4,37899350559528	6,0564811384473	0,0138995709508487	0,340684361727384	XM_040746056.1	ChaC glutathione specific gamma-glutamylcyclotransferase 1 (Chac1), mRNA
XM-040753506.1	-1,13111799322091	4,56996209880354	6,05463698675808	0,0139140938710831	0,340743554215873	XM_040753506.1	40S ribosomal protein S14 (LOC121142811), mRNA
XR-005869729.1	3,24697528571255	2,84881157574388	6,05407413123861	0,0139185457837067	0,340743554215873	XR_005869729.1	uncharacterized LOC121133009 (LOC121133009), ncRNA
XM-040741831.1	1,21939856275183	5,36960962358561	6,05157094771494	0,01393812998946	0,341017476052784	XM_040741831.1	hydroxysteroid 17-beta dehydrogenase 4 (Hsd17b4), mRNA
XM-040733593.1	-1,16189889884947	5,26216730501794	6,05053353810159	0,0139463079774703	0,341017476052784	XM_040733593.1	PCI domain containing 2 (Pcid2), mRNA
XM-040745186.1	3,24698332109498	2,8417015879719	6,04527181585968	0,0139879912928753	0,34163074520813	XM_040745186.1	ribonuclease P/MRP subunit p30 (Rpp30), transcript variant X2, mRNA
XM-040745194.1	3,24698332109498	2,8417015879719	6,04527181585968	0,0139879912928753	0,34163074520813	XM_040745194.1	ribonuclease P/MRP subunit p30 (Rpp30), transcript variant X3, mRNA
XM-005066076.4	3,24696939217797	2,84239735425074	6,03911828824954	0,014036751031932	0,342618277115715	XM_005066076.4	ret proto-oncogene (Ret), mRNA
XM-013112186.3	1,4424129470322	3,6621228121971	6,03448252283079	0,0140735527644001	0,343279289782255	XM_013112186.3	nuclear protein 1, transcriptional regulator (Nupr1), transcript variant X2, mRNA
XM-013120116.3	-1,67540065906838	3,56090172403493	6,03360359799515	0,0140805151787828	0,343279289782255	XM_013120116.3	G protein-coupled receptor 18 (Gpr18), transcript variant X1, mRNA
XM-005081667.4	1,21713406503545	4,85851817562983	6,03091451532166	0,0141018997924393	0,343597088311578	XM_005081667.4	mitochondrial import inner membrane translocase subunit TIM16 (LOC101843348), transcript variant X1, mRNA
XM-040750858.1	-1,09995663795318	5,58605933339291	6,02893677949142	0,0141176833711793	0,343778120576415	XM_040750858.1	solute carrier family 49 member 4 (Slc49a4), mRNA
XM-040752233.1	1,0871628487805	7,18975956674567	6,02561711152258	0,0141442994978315	0,343890837769429	XM_040752233.1	cathepsin S (Ctss), transcript variant X2, mRNA
XM-005081393.4	1,9236957202254	3,73849312207991	6,02545475310622	0,01414556327738	0,343890837769429	XM_005081393.4	Epstein-Barr virus induced 3 (Ebi3), transcript variant X2, mRNA
XM-040742642.1	-1,66453484825157	3,3329358173124	6,02523194580486	0,0141473814386228	0,343890837769429	XM_040742642.1	forkhead box N3 (Foxn3), transcript variant X4, mRNA
XM-040752857.1	-1,91511199426724	3,24847545170534	6,01918414697427	0,0141958878205041	0,344866216928693	XM_040752857.1	Kruppel like factor 5 (Klf5), transcript variant X2, mRNA
XM-040747408.1	3,24698332109498	2,82046681000004	6,01095379285714	0,0142621659507295	0,345945038711396	XM_040747408.1	SDA1 domain containing 1 (Sdad1), transcript variant X2, mRNA
XM-005074879.4	1,61771880742583	4,38772432852577	6,0109369828452	0,0142621953310871	0,345945038711396	XM_005074879.4	cytochrome b561 domain-containing protein 2 (LOC101828465), mRNA
XM-040741140.1	3,24698332109498	2,82013842519064	6,01053883318338	0,0142655148031307	0,345945038711396	XM_040741140.1	H-2 class I histocompatibility antigen, Q10 alpha chain-like (LOC101830573), transcript variant X1, mRNA
XM-040745934.1	3,24698332109498	2,81916425300379	6,00940765989131	0,0142746478322092	0,345962651495232	XM_040745934.1	APAF1 interacting protein (LOC101825367), transcript variant X4, mRNA
XM-013122089.2	3,24698921468643	2,81877266216105	6,00419342828578	0,0143168488693611	0,346428119162534	XM_013122089.2	zinc finger DHHC-type palmitoyltransferase 21 (Zdhhc21), transcript variant X4, mRNA
XM-040757234.1	3,24698921468643	2,81877266216105	6,00419342828578	0,0143168488693611	0,346428119162534	XM_040757234.1	zinc finger DHHC-type palmitoyltransferase 21 (Zdhhc21), transcript variant X1, mRNA
XR-005879349.1	3,24698332109498	2,81640753493305	6,00343683641338	0,014322955776984	0,346428119162534	XR_005879349.1	uncharacterized LOC121142351 (LOC121142351), ncRNA
XR-001197534.3	3,24697340984719	2,8186705770465	6,00287309038829	0,0143275255464883	0,346428119162534	XR_001197534.3	uncharacterized LOC101835734 (LOC101835734), ncRNA
XM-005081065.4	3,24698332109498	2,81491830626856	6,00127392309165	0,0143405085628168	0,346439223234734	XM_005081065.4	intermediate filament family orphan 2 (Iffo2), transcript variant X1, mRNA
XM-040743456.1	1,10003697101493	7,96596014678423	6,00073523003287	0,0143448214320216	0,346439223234734	XM_040743456.1	microsomal glutathione S-transferase 1 (Mgst1), transcript variant X1, mRNA
XM-005082231.4	3,24697930339817	2,81436501055646	5,99524822130567	0,0143895047950353	0,347229575506539	XM_005082231.4	UDP-glucuronosyltransferase 1-6 (LOC101841486), transcript variant X3, mRNA
XM-040740210.1	1,65140215557839	3,66765595832012	5,99462556130058	0,014394422176127	0,347229575506539	XM_040740210.1	testis expressed 264, ER-phagy receptor (Tex264), transcript variant X9, mRNA
XM-005139261.4	1,68529230845835	4,01892210631875	5,98977101155127	0,014434025421789	0,347365466087331	XM_005139261.4	caspase 9 (Casp9), mRNA
XR-002383507.2	3,24698144521918	2,81202790440373	5,98918617957627	0,0144389346130429	0,347365466087331	XR_002383507.2	uncharacterized LOC110341537 (LOC110341537), transcript variant X1, ncRNA
XM-040745076.1	-1,11403561821753	5,4452710209239	5,98748468902457	0,0144527160079143	0,347365466087331	XM_040745076.1	SET nuclear proto-oncogene (Set), transcript variant X2, mRNA
XM-040745551.1	3,24696939217797	2,81031186063944	5,98670325051306	0,0144592406211105	0,347365466087331	XM_040745551.1	cytochrome b reductase 1 (LOC101837645), transcript variant X2, mRNA
XM-021227615.2	2,06386263212768	3,10474364683734	5,98614636493603	0,0144637513922039	0,347365466087331	XM_021227615.2	family with sequence similarity 241 member B (Fam241b), mRNA
XR-001196385.3	3,24698546292195	2,81638881384055	5,98568723562456	0,0144675821659098	0,347365466087331	XR_001196385.3	uncharacterized LOC106021018 (LOC106021018), transcript variant X1, ncRNA
XR-002382282.2	3,24698546292195	2,81638881384055	5,98568723562456	0,0144675821659098	0,347365466087331	XR_002382282.2	uncharacterized LOC106021018 (LOC106021018), transcript variant X2, ncRNA
XR-005877860.1	3,24698546292195	2,81638881384055	5,98568723562456	0,0144675821659098	0,347365466087331	XR_005877860.1	uncharacterized LOC106021018 (LOC106021018), transcript variant X3, ncRNA
XM-013121188.3	2,06393018027472	3,09517460866289	5,98358741104459	0,014484716694255	0,347574079369491	XM_013121188.3	3-oxoacyl-ACP synthase, mitochondrial (Oxsm), transcript variant X2, mRNA
XM-021225295.2	-1,65913122660551	3,39172689899263	5,96816521377222	0,014611757814284	0,350010284826094	XM_021225295.2	casein kinase 1, epsilon (Csnk1e), transcript variant X3, mRNA
XM-021225297.2	-1,65913122660551	3,39172689899263	5,96816521377222	0,014611757814284	0,350010284826094	XM_021225297.2	casein kinase 1, epsilon (Csnk1e), transcript variant X2, mRNA
XM-021225298.2	-1,65913122660551	3,39172689899263	5,96816521377222	0,014611757814284	0,350010284826094	XM_021225298.2	casein kinase 1, epsilon (Csnk1e), transcript variant X4, mRNA
XM-013121971.3	1,558947527597	3,61241872508695	5,96365674201302	0,0146490819423984	0,350310121109652	XM_013121971.3	transmembrane protein 18 (Tmem18), transcript variant X2, mRNA
XR-002383427.2	-1,77173510709642	3,34445218892283	5,963188406292	0,0146529911970088	0,350310121109652	XR_002383427.2	uncharacterized LOC110341474 (LOC110341474), transcript variant X2, ncRNA
XM-005074914.4	-1,58197874106869	3,57961356002427	5,96285002509966	0,0146557751234453	0,350310121109652	XM_005074914.4	adhesion molecule with Ig like domain 3 (Amigo3), mRNA
XR-002381740.2	3,24698332109498	2,79281803492178	5,96034186371374	0,0146766769624094	0,350310121109652	XR_002381740.2	uncharacterized LOC110339731 (LOC110339731), ncRNA
XR-005871555.1	1,34925841691097	3,8476939501372	5,95885726090074	0,0146889487529428	0,350310121109652	XR_005871555.1	uncharacterized LOC121134468 (LOC121134468), ncRNA
XM-021225294.2	-1,65840397613948	3,42354545630657	5,95823512971846	0,0146941007003711	0,350310121109652	XM_021225294.2	casein kinase 1, epsilon (Csnk1e), transcript variant X1, mRNA
XM-021225296.2	-1,65840397613948	3,42354545630657	5,95823512971846	0,0146941007003711	0,350310121109652	XM_021225296.2	casein kinase 1, epsilon (Csnk1e), transcript variant X5, mRNA
XM-021230644.2	3,24698332109498	2,79065867015398	5,95578206386531	0,0147146235996093	0,350310121109652	XM_021230644.2	inner membrane mitochondrial protein (Immt), transcript variant X9, mRNA
XM-040740483.1	1,61647368788292	3,25135891319376	5,95435796330494	0,0147264235783466	0,350310121109652	XM_040740483.1	solute carrier family 7 member 7 (Slc7a7), transcript variant X4, mRNA
XM-040740485.1	1,61647368788292	3,25135891319376	5,95435796330494	0,0147264235783466	0,350310121109652	XM_040740485.1	solute carrier family 7 member 7 (Slc7a7), transcript variant X6, mRNA
XM-040740486.1	1,61647368788292	3,25135891319376	5,95435796330494	0,0147264235783466	0,350310121109652	XM_040740486.1	solute carrier family 7 member 7 (Slc7a7), transcript variant X7, mRNA
XM-040740487.1	1,61647368788292	3,25135891319376	5,95435796330494	0,0147264235783466	0,350310121109652	XM_040740487.1	solute carrier family 7 member 7 (Slc7a7), transcript variant X8, mRNA
XM-013123772.3	3,24701493116363	2,79592386699975	5,94998781644399	0,0147629771035583	0,350477825733637	XM_013123772.3	gap junction protein alpha 5 (Gja5), mRNA
XM-013119248.3	1,74812667180956	3,46958408550671	5,94906098606361	0,0147706685499054	0,350477825733637	XM_013119248.3	mitochondrial ribosomal protein L19 (Mrpl19), transcript variant X2, mRNA
XM-040735476.1	-1,12270618629122	5,0266046650184	5,94903424891324	0,0147708922288746	0,350477825733637	XM_040735476.1	NFKB inhibitor delta (Nfkbid), transcript variant X1, mRNA
XM-040735477.1	-1,12270618629122	5,0266046650184	5,94903424891324	0,0147708922288746	0,350477825733637	XM_040735477.1	NFKB inhibitor delta (Nfkbid), transcript variant X3, mRNA
XR-005879646.1	3,24697528571255	2,79001952159227	5,94842432186566	0,0147760558804428	0,350477825733637	XR_005879646.1	EEF1A lysine methyltransferase 2 (Eef1akmt2), transcript variant X6, misc_RNA
XM-013125905.3	-1,13823320118557	4,78701175223383	5,94548051919026	0,01480061722851	0,350858180187138	XM_013125905.3	Rho GTPase activating protein 4 (Arhgap4), mRNA
XM-005080013.4	1,57447232966801	3,76813286817735	5,94403792265283	0,0148126680087587	0,350941696352588	XM_005080013.4	minichromosome maintenance complex component 4 (Mcm4), transcript variant X1, mRNA
XM-040729463.1	3,24696537451994	2,79018846025639	5,94125028592706	0,0148362326253975	0,351297745243375	XM_040729463.1	dystonin (Dst), transcript variant X18, mRNA
XR-001197017.3	3,24698546292195	2,79003953070275	5,93984568264275	0,0148480417710292	0,351375194366398	XR_001197017.3	uncharacterized LOC106021874 (LOC106021874), transcript variant X2, ncRNA
XM-040728098.1	-1,18784388257682	4,35187528709504	5,93635389840511	0,0148773683494259	0,351664689993576	XM_040728098.1	ring finger protein 146 (Rnf146), transcript variant X2, mRNA
XM-005072859.4	-1,14580133496814	4,54518245180111	5,93571676985044	0,0148827390939737	0,351664689993576	XM_005072859.4	serine/threonine/tyrosine kinase 1 (Styk1), transcript variant X1, mRNA
XM-040741633.1	3,24696537451994	2,78655709139279	5,93394320763632	0,0148977725291767	0,351664689993576	XM_040741633.1	RAB27B, member RAS oncogene family (Rab27b), transcript variant X2, mRNA
XM-040732734.1	1,62337886085849	3,40435882257666	5,92627449289523	0,0149624839101656	0,351664689993576	XM_040732734.1	Cdk5 and Abl enzyme substrate 2 (Cables2), mRNA
XM-040735766.1	1,08138107281851	6,95598186623168	5,92488434617375	0,0149742740039364	0,351664689993576	XM_040735766.1	purine nucleoside phosphorylase (LOC101828969), mRNA
XM-021233496.2	1,92027666614185	4,41626456522362	5,92488287753928	0,0149742864647592	0,351664689993576	XM_021233496.2	transcription factor EC (Tfec), transcript variant X1, mRNA
XM-021230512.2	-1,04579882265481	5,7203104666785	5,92237420008913	0,0149956718049536	0,351664689993576	XM_021230512.2	transducer of ERBB2, 1 (Tob1), transcript variant X2, mRNA
XM-005087521.4	1,20607680309348	5,45678335162354	5,92191699555334	0,0149994726892292	0,351664689993576	XM_005087521.4	membrane palmitoylated protein 1 (Mpp1), transcript variant X2, mRNA
XM-021230274.2	-1,31394666123822	3,95733146751773	5,92013553379152	0,0150147063961105	0,351664689993576	XM_021230274.2	interleukin 1 receptor like 1 (Il1rl1), transcript variant X4, mRNA
XM-021230275.2	-1,31394666123822	3,95733146751773	5,92013553379152	0,0150147063961105	0,351664689993576	XM_021230275.2	interleukin 1 receptor like 1 (Il1rl1), transcript variant X3, mRNA
XM-005080220.4	1,3124439062635	4,62023114894185	5,91466355239754	0,0150612528748605	0,351664689993576	XM_005080220.4	solute carrier family 39 member 1 (Slc39a1), transcript variant X2, mRNA
XM-040747958.1	1,29904416660378	3,9352318348808	5,91268747594603	0,0150782139827489	0,351664689993576	XM_040747958.1	AHNAK nucleoprotein (Ahnak), transcript variant X9, mRNA
XM-040730655.1	1,88211547545738	3,45972844538902	5,90732325058715	0,0151240398074153	0,351664689993576	XM_040730655.1	leucine rich repeat kinase 1 (Lrrk1), transcript variant X1, mRNA
XM-013112989.3	3,24699323241083	2,76444208564556	5,90528361677117	0,0151417164783571	0,351664689993576	XM_013112989.3	inositol polyphosphate-5-phosphatase F (Inpp5f), transcript variant X4, mRNA
XM-040728142.1	3,24698921468643	2,76386187750151	5,90437915826416	0,0151494808975129	0,351664689993576	XM_040728142.1	uncharacterized LOC101831404 (LOC101831404), transcript variant X6, mRNA
XM-040757244.1	3,24698921468643	2,76386187750151	5,90437915826416	0,0151494808975129	0,351664689993576	XM_040757244.1	tripartite motif-containing protein 30A (LOC101822815), transcript variant X1, mRNA
XM-040758094.1	3,24698921468643	2,76386187750151	5,90437915826416	0,0151494808975129	0,351664689993576	XM_040758094.1	SIL1 nucleotide exchange factor (Sil1), transcript variant X2, mRNA
XM-040758095.1	3,24698921468643	2,76386187750151	5,90437915826416	0,0151494808975129	0,351664689993576	XM_040758095.1	SIL1 nucleotide exchange factor (Sil1), transcript variant X3, mRNA
XR-005869433.1	3,24698921468643	2,76386187750151	5,90437915826416	0,0151494808975129	0,351664689993576	XR_005869433.1	uncharacterized LOC101831404 (LOC101831404), transcript variant X4, misc_RNA
XR-005869434.1	3,24698921468643	2,76386187750151	5,90437915826416	0,0151494808975129	0,351664689993576	XR_005869434.1	uncharacterized LOC101831404 (LOC101831404), transcript variant X7, misc_RNA
XM-040729796.1	3,24698332109498	2,76295808879673	5,90298707558566	0,0151614393949211	0,351664689993576	XM_040729796.1	ubiquitin conjugating enzyme E2 Q2 (Ube2q2), transcript variant X1, mRNA
XM-040747509.1	1,30810388830833	11,420628382186	5,90223276920568	0,0151677407080392	0,351664689993576	XM_040747509.1	placenta associated 8 (Plac8), mRNA
XM-005082229.4	3,24697930339817	2,7623780574221	5,90060127828148	0,0151819568876862	0,351664689993576	XM_005082229.4	UDP-glucuronosyltransferase 1-6 (LOC101841486), transcript variant X2, mRNA
XM-005082232.4	3,24697930339817	2,7623780574221	5,90060127828148	0,0151819568876862	0,351664689993576	XM_005082232.4	UDP-glucuronosyltransferase 1-6 (LOC101841486), transcript variant X4, mRNA
XM-013114107.3	3,24697930339817	2,7623780574221	5,90060127828148	0,0151819568876862	0,351664689993576	XM_013114107.3	melanocyte inducing transcription factor (Mitf), transcript variant X3, mRNA
XM-013114109.3	3,24697930339817	2,7623780574221	5,90060127828148	0,0151819568876862	0,351664689993576	XM_013114109.3	melanocyte inducing transcription factor (Mitf), transcript variant X7, mRNA
XM-013120597.3	3,24697930339817	2,7623780574221	5,90060127828148	0,0151819568876862	0,351664689993576	XM_013120597.3	S100 calcium binding protein A3 (S100a3), mRNA
XM-040736967.1	3,24697930339817	2,7623780574221	5,90060127828148	0,0151819568876862	0,351664689993576	XM_040736967.1	melanocyte inducing transcription factor (Mitf), transcript variant X2, mRNA
XM-040736968.1	3,24697930339817	2,7623780574221	5,90060127828148	0,0151819568876862	0,351664689993576	XM_040736968.1	melanocyte inducing transcription factor (Mitf), transcript variant X4, mRNA
XM-040736970.1	3,24697930339817	2,7623780574221	5,90060127828148	0,0151819568876862	0,351664689993576	XM_040736970.1	melanocyte inducing transcription factor (Mitf), transcript variant X5, mRNA
XM-040753065.1	3,24697930339817	2,7623780574221	5,90060127828148	0,0151819568876862	0,351664689993576	XM_040753065.1	UDP-glucuronosyltransferase 1-6 (LOC101841486), transcript variant X5, mRNA
XM-005081170.4	1,74418078940393	3,72409652845399	5,89744158143798	0,0152089910912647	0,351664689993576	XM_005081170.4	PDZ domain containing 11 (Pdzd11), transcript variant X2, mRNA
XM-013121308.3	1,74418078940393	3,72409652845399	5,89744158143798	0,0152089910912647	0,351664689993576	XM_013121308.3	PDZ domain containing 11 (Pdzd11), transcript variant X1, mRNA
XM-005066385.4	-1,12040921568201	4,98356881722536	5,89713874507794	0,0152116508798289	0,351664689993576	XM_005066385.4	coagulation factor XIII A chain (F13a1), mRNA
XM-040746673.1	3,24697742752759	2,76205450196139	5,89619617866312	0,0152199152872783	0,351664689993576	XM_040746673.1	prune homolog 2 with BCH domain (Prune2), transcript variant X11, mRNA
XM-005080826.4	3,24697340984719	2,76147458461251	5,89529151168177	0,0152277228286772	0,351664689993576	XM_005080826.4	small integral membrane protein 8 (Smim8), transcript variant X1, mRNA
XM-013111379.3	3,24697340984719	2,76147458461251	5,89529151168177	0,0152277228286772	0,351664689993576	XM_013111379.3	septin 3 (Septin3), transcript variant X6, mRNA
XM-040739396.1	3,24697340984719	2,76147458461251	5,89529151168177	0,0152277228286772	0,351664689993576	XM_040739396.1	VOPP1 WW domain binding protein (Vopp1), transcript variant X1, mRNA
XM-040740040.1	3,24697340984719	2,76147458461251	5,89529151168177	0,0152277228286772	0,351664689993576	XM_040740040.1	protein phosphatase 2 regulatory subunit B''alpha (Ppp2r3a), transcript variant X6, mRNA
XM-040751728.1	3,24697340984719	2,76147458461251	5,89529151168177	0,0152277228286772	0,351664689993576	XM_040751728.1	alcohol dehydrogenase 1 (LOC101823051), mRNA
XM-040752713.1	3,24697340984719	2,76147458461251	5,89529151168177	0,0152277228286772	0,351664689993576	XM_040752713.1	septin 3 (Septin3), transcript variant X1, mRNA
XM-040752715.1	3,24697340984719	2,76147458461251	5,89529151168177	0,0152277228286772	0,351664689993576	XM_040752715.1	septin 3 (Septin3), transcript variant X2, mRNA
XM-040752718.1	3,24697340984719	2,76147458461251	5,89529151168177	0,0152277228286772	0,351664689993576	XM_040752718.1	septin 3 (Septin3), transcript variant X5, mRNA
XM-040740039.1	3,24696939217797	2,76089473048661	5,89195185312176	0,0152565808196355	0,352133522417532	XM_040740039.1	protein phosphatase 2 regulatory subunit B''alpha (Ppp2r3a), transcript variant X5, mRNA
XM-005068216.4	1,21876559557412	4,36822121064861	5,88028213627271	0,015357678540515	0,354268242700567	XM_005068216.4	ubiquitin specific peptidase 25 (Usp25), transcript variant X3, mRNA
XM-040731404.1	1,13981115181801	4,59469257397615	5,87712725551617	0,0153852639297182	0,354705751540445	XM_040731404.1	glucuronidase beta (Gusb), transcript variant X2, mRNA
XM-040745901.1	1,87212408618226	3,3029101347161	5,8744233502193	0,0154087998042016	0,355049461557844	XM_040745901.1	exostosin glycosyltransferase 2 (Ext2), mRNA
XM-040757193.1	1,15073928667094	9,06314505904552	5,8725455775539	0,0154252053862476	0,355228582686204	XM_040757193.1	ribosomal protein S6 (Rps6), mRNA
XM-040740484.1	1,61595794074157	3,29470719894119	5,86347943692459	0,0155048126504183	0,356862167227441	XM_040740484.1	solute carrier family 7 member 7 (Slc7a7), transcript variant X5, mRNA
XM-005082769.4	1,1672644651516	5,70648571711236	5,85931821053306	0,0155413672790025	0,357503570504634	XM_005082769.4	NADH:ubiquinone oxidoreductase subunit S4 (Ndufs4), transcript variant X1, mRNA
XM-005072376.4	1,74824282886158	3,81104835818042	5,8578861010466	0,0155539979518389	0,357594233358674	XM_005072376.4	mitochondrial ribosomal protein S10 (Mrps10), transcript variant X1, mRNA
XM-013120958.3	1,92026875587749	4,17985296851992	5,85525904571843	0,0155771951167514	0,357909211318871	XM_013120958.3	eukaryotic translation initiation factor 2B subunit alpha (Eif2b1), mRNA
XM-005080185.4	1,66540180116968	4,12097906782545	5,85436560878304	0,0155850923792534	0,357909211318871	XM_005080185.4	CDC28 protein kinase regulatory subunit 1B (Cks1b), mRNA
XM-021229703.2	1,22848701050697	4,3606211599154	5,85166411682893	0,0156090826644509	0,358260222470801	XM_021229703.2	transmembrane protein 156 (Tmem156), mRNA
XM-005077500.4	1,11776570345638	6,22674880354072	5,84933940023844	0,0156295969928835	0,35853110649283	XM_005077500.4	mitotic spindle organizing protein 2B (Mzt2b), mRNA
XM-013115006.3	-1,42424001522616	4,05233634369202	5,84786996563106	0,0156426451502741	0,358630515804584	XM_013115006.3	vascular endothelial growth factor A (Vegfa), transcript variant X1, mRNA
XM-040735624.1	1,49975828951613	3,83653314515684	5,84621264008453	0,0156573489994691	0,358767752436052	XM_040735624.1	niban apoptosis regulator 2 (Niban2), mRNA
XM-005072377.4	1,74734466592871	3,82552441474745	5,84430011113389	0,015674348956341	0,358957419365776	XM_005072377.4	mitochondrial ribosomal protein S10 (Mrps10), transcript variant X2, mRNA
XM-040737618.1	1,1499361902576	5,34854586440651	5,84331748056371	0,0156830906941498	0,358957859475165	XM_040737618.1	TAP binding protein like (Tapbpl), mRNA
XM-040742128.1	-1,35036219308126	4,24358159155364	5,84182916666322	0,0156964270805501	0,359063403916553	XM_040742128.1	plasmalemma vesicle associated protein (LOC101837498), transcript variant X1, mRNA
XM-021230927.2	-1,37429866509173	4,02854765770939	5,83381078498029	0,0157680112873464	0,360297782988303	XM_021230927.2	CD101 molecule (Cd101), transcript variant X2, mRNA
XR-002381871.2	2,07316508263686	3,21001311452234	5,83285102830034	0,0157766020519032	0,360297782988303	XR_002381871.2	uncharacterized LOC110340097 (LOC110340097), ncRNA
XM-005071014.4	-3,05783703137649	3,51362423782474	5,83284394323296	0,0157766530980711	0,360297782988303	XM_005071014.4	early growth response 3 (Egr3), transcript variant X3, mRNA
XR-005872383.1	1,30317187546781	3,78383910695059	5,8251112952048	0,0158460568660653	0,361483879503978	XR_005872383.1	uncharacterized LOC121135172 (LOC121135172), ncRNA
XM-005064681.4	1,42629942925296	4,34637747799906	5,8248119059024	0,0158486630704841	0,361483879503978	XM_005064681.4	family with sequence similarity 89 member A (Fam89a), mRNA
XM-005074212.4	1,25842633165863	3,92559226634613	5,82412238909386	0,0158549413774131	0,361483879503978	XM_005074212.4	carbonic anhydrase 5B (Ca5b), transcript variant X1, mRNA
XM-021231267.2	-1,8948639938739	3,35300299290041	5,81958819802403	0,0158957754404867	0,362214200831866	XM_021231267.2	inhibitor of growth family member 5 (Ing5), transcript variant X3, mRNA
XM-005078607.4	-1,27356117822303	7,20670744413382	5,81671640729617	0,0159216604466206	0,362433126854342	XM_005078607.4	homocysteine inducible ER protein with ubiquitin like domain 1 (Herpud1), transcript variant X1, mRNA
XM-040744329.1	1,1744806487555	8,04330739752907	5,81594314365339	0,0159286511037787	0,362433126854342	XM_040744329.1	10 kDa heat shock protein, mitochondrial-like (LOC121140001), mRNA
XM-005065667.4	-1,56720867882716	3,64533812975497	5,8146265276683	0,0159406108814998	0,362433126854342	XM_005065667.4	single stranded DNA binding protein 2 (Ssbp2), transcript variant X1, mRNA
XM-005065670.4	-1,56720867882716	3,64533812975497	5,8146265276683	0,0159406108814998	0,362433126854342	XM_005065670.4	single stranded DNA binding protein 2 (Ssbp2), transcript variant X3, mRNA
XM-013124089.3	-1,73412782833428	3,2635813756352	5,80526666228451	0,0160256077615312	0,364164459530807	XM_013124089.3	copine 1 (Cpne1), transcript variant X11, mRNA
XM-013121155.3	1,2382611489588	3,86609378855046	5,80341600276778	0,0160424314658935	0,364202568272279	XM_013121155.3	transmembrane protein 106B (Tmem106b), transcript variant X1, mRNA
XM-013125017.3	1,03757109107761	6,44842490450195	5,80313572801737	0,0160449847223202	0,364202568272279	XM_013125017.3	C-type lectin domain containing 5A (Clec5a), transcript variant X4, mRNA
XR-005878260.1	-1,74982379740627	3,49897878716534	5,79854669274304	0,0160868497247401	0,364744709124361	XR_005878260.1	uncharacterized LOC121141366 (LOC121141366), ncRNA
XM-005082192.4	1,21849386592553	5,38177068706345	5,79793165408126	0,0160923817701268	0,364744709124361	XM_005082192.4	NADH:ubiquinone oxidoreductase subunit A10 (Ndufa10), mRNA
XM-013126143.3	-1,20762391504473	4,03230636960538	5,79760459950676	0,0160954582113051	0,364744709124361	XM_013126143.3	kinesin family member 2A (Kif2a), transcript variant X3, mRNA
XM-005064719.4	1,07823504330167	5,22132414182747	5,79414693804922	0,0161270062381992	0,365258496268912	XM_005064719.4	calcineurin like EF-hand protein 1 (Chp1), mRNA
XM-013117334.3	-1,30829773763021	4,02160316406122	5,78205406182007	0,0162381662371903	0,367454851204992	XM_013117334.3	interleukin 1 receptor like 1 (Il1rl1), transcript variant X2, mRNA
XM-040739374.1	-3,07328008120887	3,07836008141496	5,7816600669777	0,0162418383676009	0,367454851204992	XM_040739374.1	beta-1,4-galactosyltransferase 3 (B4galt3), transcript variant X1, mRNA
XM-021227084.2	-3,06323199918943	3,24051545384894	5,77855127193254	0,0162705458997342	0,367529443641922	XM_021227084.2	TBC1 domain family member 10C (Tbc1d10c), transcript variant X4, mRNA
XM-021227086.2	-3,06323199918943	3,24051545384894	5,77855127193254	0,0162705458997342	0,367529443641922	XM_021227086.2	TBC1 domain family member 10C (Tbc1d10c), transcript variant X6, mRNA
XM-013126291.3	1,1879080288426	5,37553612980131	5,77691646490089	0,0162856129971214	0,367529443641922	XM_013126291.3	membrane palmitoylated protein 1 (Mpp1), transcript variant X1, mRNA
XM-005084805.4	1,06687030744246	7,41070070009975	5,77683449707248	0,0162863713449385	0,367529443641922	XM_005084805.4	electron transfer flavoprotein subunit beta (Etfb), mRNA
XM-040752198.1	-3,06337228025229	3,16285142055139	5,77647051570167	0,0162897894491985	0,367529443641922	XM_040752198.1	limb and CNS expressed 1 like (Lix1l), mRNA
XM-005079339.4	1,1851233184421	5,45530095009342	5,77234603274745	0,0163279532556771	0,368188635797741	XM_005079339.4	angiotensin II receptor associated protein (LOC101838072), mRNA
XM-040740480.1	1,61515640357288	3,45911494165585	5,77121303458842	0,0163384668458366	0,368223946389219	XM_040740480.1	solute carrier family 7 member 7 (Slc7a7), transcript variant X1, mRNA
XM-005064934.4	1,81243142941626	3,13269239419817	5,76865856858273	0,0163622845764916	0,368558892816835	XM_005064934.4	nuclear receptor subfamily 1 group H member 3 (Nr1h3), transcript variant X2, mRNA
XM-021223903.2	1,06207754951035	5,55273015100874	5,76187195830195	0,0164255016129701	0,369780452887615	XM_021223903.2	mas-related G-protein coupled receptor member A (LOC101840439), transcript variant X1, mRNA
XM-040741850.1	1,51209193325792	4,09138020877209	5,74953777717249	0,0165409513963848	0,372175928275245	XM_040741850.1	YTH domain containing 2 (Ythdc2), mRNA
XM-040743739.1	-1,12792329116324	4,54071491611769	5,74157119153391	0,016616110898337	0,373662738688121	XM_040743739.1	serine/threonine/tyrosine kinase 1 (Styk1), transcript variant X2, mRNA
XM-040732272.1	-3,05502029330817	3,20270351108158	5,74023148630472	0,0166287570344297	0,37374289363074	XM_040732272.1	putative uncharacterized protein ZNRD1-AS1 (LOC101829230), transcript variant X1, mRNA
XM-005077529.4	1,26015783417676	4,50649102976401	5,73650444808828	0,0166639499383213	0,374329438761865	XM_005077529.4	solute carrier family 25 member 1 (Slc25a1), mRNA
XM-005080988.4	2,07820621279242	3,43150904809282	5,7340261801689	0,0166874444972443	0,374594776917577	XM_005080988.4	3-oxoacyl-ACP synthase, mitochondrial (Oxsm), transcript variant X1, mRNA
XR-005877735.1	-1,42825450002454	3,65206994766876	5,73201144472926	0,0167066587884828	0,374594776917577	XR_005877735.1	uncharacterized LOC121140810 (LOC121140810), ncRNA
XM-040737295.1	-3,07327881845091	3,02689489879626	5,72944793481215	0,016731000803551	0,374594776917577	XM_040737295.1	CD247 molecule (Cd247), transcript variant X4, mRNA
XM-021230348.2	1,81426632748592	3,14559079139769	5,72936216527104	0,0167318676744631	0,374594776917577	XM_021230348.2	BCL2 interacting protein 2 (Bnip2), transcript variant X5, mRNA
XM-013112529.3	1,44937125364616	3,51322711593819	5,72874835643636	0,016737669748305	0,374594776917577	XM_013112529.3	mannosidase alpha class 2B member 2 (Man2b2), mRNA
XM-040750440.1	1,33012412594288	4,11323567847888	5,72865239970453	0,0167385066677475	0,374594776917577	XM_040750440.1	carbonyl reductase 3 (Cbr3), mRNA
XM-021231933.2	1,81444745395246	3,0394618497241	5,72665321371957	0,0167576843560678	0,374594776917577	XM_021231933.2	nuclear receptor subfamily 1 group H member 3 (Nr1h3), transcript variant X1, mRNA
XM-021231934.2	1,81444745395246	3,0394618497241	5,72665321371957	0,0167576843560678	0,374594776917577	XM_021231934.2	nuclear receptor subfamily 1 group H member 3 (Nr1h3), transcript variant X3, mRNA
XM-021231938.2	1,81444745395246	3,0394618497241	5,72665321371957	0,0167576843560678	0,374594776917577	XM_021231938.2	nuclear receptor subfamily 1 group H member 3 (Nr1h3), transcript variant X4, mRNA
XM-005063651.4	1,23836292697108	4,72043040216198	5,72267715005393	0,0167954733892782	0,375235676649818	XM_005063651.4	membrane associated ring-CH-type finger 5 (Marchf5), transcript variant X1, mRNA
XM-005081038.4	1,3649050329411	4,33070860954475	5,71698639909265	0,0168499137644034	0,37624769459929	XM_005081038.4	mitochondrial E3 ubiquitin protein ligase 1 (Mul1), mRNA
XM-040737658.1	-1,49040866991033	3,59406247557073	5,70651324947581	0,0169506707824748	0,378235885744169	XM_040737658.1	peptidoglycan recognition protein 2 (Pglyrp2), transcript variant X3, mRNA
XM-040737293.1	-3,07327881845091	3,00296600653189	5,70581953103151	0,0169573350472139	0,378235885744169	XM_040737293.1	CD247 molecule (Cd247), transcript variant X2, mRNA
XM-013116553.3	1,70952773870239	3,43833333676988	5,70210421456493	0,0169932357954735	0,378831328651746	XM_013116553.3	TBC1 domain family member 1 (Tbc1d1), transcript variant X2, mRNA
XM-040752104.1	-1,76283359709644	3,86272283188863	5,69865676762624	0,0170265047064036	0,379367486834125	XM_040752104.1	RAP1A, member of RAS oncogene family (Rap1a), transcript variant X2, mRNA
XM-040728774.1	1,45912702984908	3,6108066368481	5,69581300902349	0,0170541624489756	0,379778109990634	XM_040728774.1	heat shock protein nuclear import factor hikeshi (Hikeshi), transcript variant X2, mRNA
XM-005076611.4	-1,174700286814	5,06578342422364	5,68704013257517	0,0171394221000826	0,381470328655867	XM_005076611.4	colony stimulating factor 1 (Csf1), transcript variant X3, mRNA
XM-040736162.1	-3,07338479869576	2,98772012905208	5,68098216053107	0,0171987102344964	0,382559388536051	XM_040736162.1	fms related receptor tyrosine kinase 3 ligand (Flt3lg), transcript variant X5, mRNA
XM-040754170.1	1,50976994690046	3,48383237701973	5,68013829864634	0,0172069455004551	0,382559388536051	XM_040754170.1	nucleolar protein 12 (Nol12), transcript variant X1, mRNA
XM-005063334.4	-1,62952134234515	3,58113941461636	5,67572906340929	0,0172501768759625	0,383313460570457	XM_005063334.4	tetraspanin 32 (Tspan32), mRNA
XM-040747445.1	-1,32039374341946	4,09560216584367	5,66952248833015	0,017311130350081	0,384460306150505	XM_040747445.1	CCR4-NOT transcription complex subunit 6 like (Cnot6l), transcript variant X1, mRNA
XM-040745941.1	1,17959458776103	6,55269781056927	5,66841304552847	0,0173220655627481	0,384495665643889	XM_040745941.1	CD59 molecule (CD59 blood group) (Cd59), transcript variant X1, mRNA
XM-021234703.2	1,6309697766317	3,77188417033382	5,66435894457009	0,0173620854470819	0,385176227710924	XM_021234703.2	lysosomal associated membrane protein 2 (Lamp2), transcript variant X1, mRNA
XM-040737034.1	-3,07338479869576	2,97440399970839	5,66157537872422	0,0173897351060306	0,385581771992715	XM_040737034.1	kelch like family member 7 (Klhl7), mRNA
XM-005065396.4	1,12577653892487	5,7385030101071	5,6602873035728	0,017402374556018	0,385654238074211	XM_005065396.4	carnosine dipeptidase 2 (Cndp2), mRNA
XM-005064079.4	1,24366044037711	4,27396812690853	5,65644407422041	0,0174404920716606	0,386290941994107	XM_005064079.4	transmembrane protein 134 (Tmem134), transcript variant X1, mRNA
XR-001197433.3	-3,07317410865349	2,95795123983206	5,65099188408332	0,0174947802159277	0,387284932881158	XR_001197433.3	uncharacterized LOC106022463 (LOC106022463), ncRNA
XM-005078854.4	-1,04131408358752	6,22300080064087	5,64954520644242	0,0175091320948251	0,387394254353946	XM_005078854.4	ubiquitin conjugating enzyme E2 R2 (Ube2r2), transcript variant X1, mRNA
XM-013126839.3	-1,0305177732554	6,59597029067128	5,63542429001933	0,0176504987470251	0,389902447935539	XM_013126839.3	HEXIM P-TEFb complex subunit 1 (Hexim1), mRNA
XM-005074506.4	-3,07317410865349	2,94818650487837	5,63452524720021	0,0176595911097598	0,389902447935539	XM_005074506.4	family with sequence similarity 217 member B (Fam217b), transcript variant X2, mRNA
XM-005086450.4	-3,07322772531468	2,94131268692156	5,63115940182762	0,0176935440021505	0,389902447935539	XM_005086450.4	EH domain containing 2 (Ehd2), mRNA
XM-040739832.1	1,041111973996	5,90736466606617	5,6306884521721	0,0176982647579422	0,389902447935539	XM_040739832.1	shisa family member 5 (Shisa5), transcript variant X2, mRNA
XM-013122095.3	-3,07317410865349	2,94510597852369	5,63026760709384	0,0177025470053003	0,389902447935539	XM_013122095.3	cyclin dependent kinase inhibitor 1C (Cdkn1c), transcript variant X4, mRNA
XM-040732714.1	1,59492633880723	3,45045781898528	5,63000372170933	0,0177051688055645	0,389902447935539	XM_040732714.1	fibronectin type III domain containing 3A (Fndc3a), transcript variant X2, mRNA
XM-005085120.4	1,10564328972474	5,00214531951124	5,62863232734031	0,0177189133769324	0,389902447935539	XM_005085120.4	translocase of inner mitochondrial membrane 17B (Timm17b), mRNA
XM-040735189.1	-1,34616510270414	3,84689457534014	5,62828616154095	0,0177224989803334	0,389902447935539	XM_040735189.1	SRSF protein kinase 2 (Srpk2), transcript variant X5, mRNA
XM-040735192.1	-1,34616510270414	3,84689457534014	5,62828616154095	0,0177224989803334	0,389902447935539	XM_040735192.1	SRSF protein kinase 2 (Srpk2), transcript variant X8, mRNA
XM-005079006.4	-3,07322646260254	2,93609874601303	5,6281858682731	0,0177234722701347	0,389902447935539	XM_005079006.4	two pore segment channel 1 (Tpcn1), transcript variant X1, mRNA
XM-021231252.2	1,83379293160031	3,21125429237757	5,62496627507416	0,0177560724879379	0,389902447935539	XM_021231252.2	uncharacterized LOC101841100 (LOC101841100), transcript variant X1, mRNA
XM-021231253.2	1,83379293160031	3,21125429237757	5,62496627507416	0,0177560724879379	0,389902447935539	XM_021231253.2	uncharacterized LOC101841100 (LOC101841100), transcript variant X2, mRNA
XM-021231254.2	1,83379293160031	3,21125429237757	5,62496627507416	0,0177560724879379	0,389902447935539	XM_021231254.2	uncharacterized LOC101841100 (LOC101841100), transcript variant X3, mRNA
XM-040735652.1	-2,43402298672616	3,24693619332643	5,62419320755496	0,017763854424378	0,389902447935539	XM_040735652.1	complement C5 (LOC101837460), transcript variant X1, mRNA
XM-021232962.2	1,51359714449528	3,5338252530758	5,62411960987017	0,0177646122975029	0,389902447935539	XM_021232962.2	minichromosome maintenance complex component 4 (Mcm4), transcript variant X2, mRNA
XM-005084733.4	1,23287345861767	6,22231450672818	5,62232293884335	0,0177827124492992	0,390020175050946	XM_005084733.4	Fc fragment of IgG receptor and transporter (Fcgrt), transcript variant X2, mRNA
XM-005063638.4	1,36770812638068	4,52563503969026	5,62050143148284	0,0178011752040253	0,390020175050946	XM_005063638.4	free fatty acid receptor 4 (Ffar4), mRNA
XM-040734460.1	-1,05846003153995	5,44585134242726	5,61998791286933	0,0178064753810025	0,390020175050946	XM_040734460.1	surfactant protein C (Sftpc), transcript variant X4, mRNA
XM-005068795.4	1,21827028054724	6,90528205703459	5,61983989456971	0,0178078854256246	0,390020175050946	XM_005068795.4	leucine aminopeptidase 3 (Lap3), mRNA
XM-040754803.1	1,28301103197414	3,91310474549704	5,61702921034337	0,0178364244096439	0,390437432835146	XM_040754803.1	exportin for tRNA (Xpot), mRNA
XM-005078363.4	-1,48361823241524	3,52537258905045	5,61380641148696	0,0178692584208532	0,39074048448107	XM_005078363.4	proline rich 7, synaptic (Prr7), transcript variant X2, mRNA
XM-021231988.2	-1,48361823241524	3,52537258905045	5,61380641148696	0,0178692584208532	0,39074048448107	XM_021231988.2	proline rich 7, synaptic (Prr7), transcript variant X1, mRNA
XM-040757562.1	1,17862867971341	4,5959716889265	5,61055633069931	0,0179023282024195	0,391255715620908	XM_040757562.1	3-oxoacid CoA-transferase 1 (Oxct1), mRNA
XM-040745542.1	-1,04156344566826	6,54936456505273	5,60838862569592	0,0179244549200622	0,391521061659881	XM_040745542.1	DnaJ heat shock protein family (Hsp40) member C3 (Dnajc3), mRNA
XM-040737612.1	-2,43820189395194	3,516649527216	5,63167601117081	0,0179334969802657	0,391521061659881	XM_040737612.1	CD8b molecule (Cd8b), transcript variant X1, mRNA
XM-040732177.1	2,05604835439503	3,57449441888548	5,60243044364045	0,0179854183384243	0,392328137894124	XM_040732177.1	phenazine biosynthesis-like domain-containing protein 2 (LOC101838315), mRNA
XM-005078963.4	1,87680960744046	4,21176500240423	5,60203174631835	0,0179895316551943	0,392328137894124	XM_005078963.4	acyl-CoA dehydrogenase short chain (Acads), transcript variant X1, mRNA
XM-005087724.4	1,04575181301222	5,55466608593803	5,59828538356782	0,0180280485004048	0,392959894034512	XM_005087724.4	mas-related G-protein coupled receptor member A (LOC101840439), transcript variant X2, mRNA
XM-040732512.1	1,30041534819102	4,42339010726913	5,59734298127481	0,0180376421489466	0,392960872078137	XM_040732512.1	cap methyltransferase 1 (Cmtr1), mRNA
XM-040728399.1	-1,54113036314775	3,6902444352399	5,59524928187382	0,0180592061620367	0,393222492691163	XM_040728399.1	interaction protein for cytohesin exchange factors 1 (Ipcef1), transcript variant X1, mRNA
XM-040755972.1	1,5920599954743	3,46326305729586	5,59374589891191	0,0180747536329342	0,393345064925586	XM_040755972.1	SECIS binding protein 2 (Secisbp2), transcript variant X2, mRNA
XM-040756259.1	-1,90588744521376	3,5971409004699	5,59542975078112	0,0180935097782454	0,393345064925586	XM_040756259.1	LCK proto-oncogene, Src family tyrosine kinase (Lck), transcript variant X1, mRNA
XM-040756260.1	-1,90370397466499	3,57749308872629	5,59339885898825	0,0180935097782454	0,393345064925586	XM_040756260.1	LCK proto-oncogene, Src family tyrosine kinase (Lck), transcript variant X2, mRNA
XM-040758274.1	-1,55652374008829	3,66985546778984	5,58819274853422	0,0181319920323452	0,393973531207551	XM_040758274.1	PHD finger protein 10 (Phf10), transcript variant X1, mRNA
XM-005085884.4	1,70671655049653	3,64237770973379	5,58129918865668	0,0182034821453496	0,394693309129384	XM_005085884.4	sorting nexin 10 (Snx10), transcript variant X1, mRNA
XM-013125089.3	1,70671655049653	3,64237770973379	5,58129918865668	0,0182034821453496	0,394693309129384	XM_013125089.3	sorting nexin 10 (Snx10), transcript variant X5, mRNA
XM-013125090.3	1,70671655049653	3,64237770973379	5,58129918865668	0,0182034821453496	0,394693309129384	XM_013125090.3	sorting nexin 10 (Snx10), transcript variant X3, mRNA
XM-013125091.3	1,70671655049653	3,64237770973379	5,58129918865668	0,0182034821453496	0,394693309129384	XM_013125091.3	sorting nexin 10 (Snx10), transcript variant X4, mRNA
XM-013122681.3	1,45608620113142	3,64016953531774	5,57945086700093	0,01822263508192	0,394867330333586	XM_013122681.3	UBAP1-MVB12-associated (UMA) domain containing 1 (Umad1), transcript variant X2, mRNA
XM-021235147.2	1,08260062942646	5,36100530194061	5,57866731752688	0,0182306983120019	0,394867330333586	XM_021235147.2	peptidylprolyl isomerase H (Ppih), transcript variant X2, mRNA
XM-005083571.4	1,12707362924881	6,99919934823286	5,57739805861505	0,0182438962572486	0,394945324920859	XM_005083571.4	RNA transcription, translation and transport factor (Rtraf), mRNA
XM-005076367.4	1,07133698952338	6,72094472431961	5,57570693713925	0,0182614961319729	0,395066080518972	XM_005076367.4	hydroxysteroid 17-beta dehydrogenase 11 (Hsd17b11), mRNA
XM-040752208.1	-3,07322772531468	2,89790430359847	5,5750304138755	0,0182686742455618	0,395066080518972	XM_040752208.1	OTU deubiquitinase 7B (Otud7b), transcript variant X2, mRNA
XM-040729673.1	-3,07317410865349	2,90029660538757	5,57360095981968	0,0182835174600276	0,395179408630523	XM_040729673.1	chloride intracellular channel 5 (Clic5), transcript variant X1, mRNA
XM-013112888.3	-1,25825756947616	4,2675630447384	5,5693516484481	0,0183277940052463	0,395928454959528	XM_013112888.3	SIK family kinase 3 (Sik3), mRNA
XM-021234604.2	1,45606935885143	3,65585061543056	5,56754832961747	0,0183466910875713	0,396128739940621	XM_021234604.2	UBAP1-MVB12-associated (UMA) domain containing 1 (Umad1), transcript variant X3, mRNA
XM-005079542.4	-1,71004676085484	3,32311954323558	5,56619973170714	0,0183607932537452	0,396225340729615	XM_005079542.4	XK related 8 (Xkr8), mRNA
XM-040750219.1	-3,07322646260254	2,89065601160943	5,56160554472543	0,0184090834231239	0,396643460791528	XM_040750219.1	TBC1 domain family member 10C (Tbc1d10c), transcript variant X3, mRNA
XM-040750227.1	-3,07322646260254	2,89065601160943	5,56160554472543	0,0184090834231239	0,396643460791528	XM_040750227.1	TBC1 domain family member 10C (Tbc1d10c), transcript variant X5, mRNA
XM-040750234.1	-3,07322646260254	2,89065601160943	5,56160554472543	0,0184090834231239	0,396643460791528	XM_040750234.1	TBC1 domain family member 10C (Tbc1d10c), transcript variant X7, mRNA
XM-013118869.3	1,22035409281023	4,35357532025081	5,55776520484631	0,0184493036070807	0,397302036285815	XM_013118869.3	short coiled-coil protein (Scoc), mRNA
XM-013115007.3	-1,40929019315597	4,35301484610956	5,55584403228174	0,0184695316813642	0,397355671857497	XM_013115007.3	vascular endothelial growth factor A (Vegfa), transcript variant X2, mRNA
XM-040754796.1	1,69067670618344	3,53041085512986	5,5552369970349	0,0184759279342005	0,397355671857497	XM_040754796.1	ribitol xylosyltransferase 1 (Rxylt1), mRNA
XM-040743597.1	2,04335641097482	3,32097330431272	5,55477846324527	0,0184807609636053	0,397355671857497	XM_040743597.1	electron transfer flavoprotein regulatory factor 1 (Etfrf1), transcript variant X1, mRNA
XM-005071652.4	1,24919045976485	4,73792672325273	5,55090468372482	0,0185216434775529	0,398026733175841	XM_005071652.4	eukaryotic translation initiation factor 2B subunit epsilon (Eif2b5), mRNA
XM-040738149.1	1,64876128195537	3,166311476527	5,5447794501025	0,0185865979944549	0,398638809475229	XM_040738149.1	transmembrane protein 245 (Tmem245), transcript variant X2, mRNA
XM-040738152.1	1,64876128195537	3,166311476527	5,5447794501025	0,0185865979944549	0,398638809475229	XM_040738152.1	transmembrane protein 245 (Tmem245), transcript variant X4, mRNA
XM-013113684.3	-1,88058092468686	3,28125536726004	5,54330707184076	0,0186021376300039	0,398638809475229	XM_013113684.3	CD28 molecule (Cd28), mRNA
XM-040758020.1	-3,07317410865349	2,87573736429277	5,54208899501605	0,0186151233401699	0,398638809475229	XM_040758020.1	bridging integrator 1 (Bin1), transcript variant X1, mRNA
XM-040758021.1	-3,07317410865349	2,87573736429277	5,54208899501605	0,0186151233401699	0,398638809475229	XM_040758021.1	bridging integrator 1 (Bin1), transcript variant X2, mRNA
XM-040758024.1	-3,07317410865349	2,87573736429277	5,54208899501605	0,0186151233401699	0,398638809475229	XM_040758024.1	bridging integrator 1 (Bin1), transcript variant X5, mRNA
XM-040750033.1	-1,26197190808986	4,12507435134651	5,5418244833954	0,0186179328800182	0,398638809475229	XM_040750033.1	RAB37, member RAS oncogene family (Rab37), transcript variant X4, mRNA
XM-040737292.1	-3,07327881845091	2,87299649106316	5,53857493134601	0,0186525109308167	0,398887467291408	XM_040737292.1	CD247 molecule (Cd247), transcript variant X1, mRNA
XM-040737294.1	-3,07327881845091	2,87299649106316	5,53857493134601	0,0186525109308167	0,398887467291408	XM_040737294.1	CD247 molecule (Cd247), transcript variant X3, mRNA
XM-005086930.4	1,51216561123867	3,58850277823945	5,53788008724378	0,0186598807556369	0,398887467291408	XM_005086930.4	N-alpha-acetyltransferase 10, NatA catalytic subunit (Naa10), transcript variant X3, mRNA
XM-005070827.4	-3,07317410865349	2,87442615365045	5,53709293193614	0,0186683173037993	0,398887467291408	XM_005070827.4	tetraspanin 15 (Tspan15), mRNA
XR-005871283.1	2,04019736611624	3,32009959030151	5,53318499661522	0,0187099663011755	0,399527324746502	XR_005871283.1	uncharacterized LOC121134234 (LOC121134234), ncRNA
XM-005080172.4	-3,07317410865349	2,87658325833043	5,53246519210738	0,0187176799288328	0,399527324746502	XM_005080172.4	ephrin A4 (Efna4), mRNA
XM-040753675.1	-3,07328008120887	2,86354791693317	5,52731463361206	0,0187727510533816	0,400495087661905	XM_040753675.1	O-sialoglycoprotein endopeptidase like 1 (Osgepl1), transcript variant X1, mRNA
XR-005879397.1	-1,70449962690787	3,33166847587174	5,52512906405794	0,0187961548870123	0,400786612469025	XR_005879397.1	uncharacterized LOC121142386 (LOC121142386), transcript variant X1, ncRNA
XM-013120266.3	-1,48543072446326	3,89512931717617	5,52259314955724	0,018823379392989	0,400957679167567	XM_013120266.3	stathmin 1 (Stmn1), transcript variant X2, mRNA
XM-013118831.3	1,10100609720362	4,97937976082776	5,52245699071226	0,0188247483710786	0,400957679167567	XM_013118831.3	nuclear receptor coactivator 4 (Ncoa4), transcript variant X1, mRNA
XM-040732081.1	-1,2252850242043	4,44045392282207	5,52166006096593	0,0188334068921077	0,400957679167567	XM_040732081.1	SRSF protein kinase 1 (Srpk1), transcript variant X1, mRNA
XM-040738945.1	-2,37292520027183	3,12319120975737	5,51881891010495	0,0188638795201872	0,401398776574076	XM_040738945.1	DDB1 and CUL4 associated factor 10 (Dcaf10), transcript variant X1, mRNA
XM-013115764.3	2,35381676606077	3,11212441023849	5,51664199593382	0,0188873614176121	0,401690741301804	XM_013115764.3	X-prolyl aminopeptidase 1 (Xpnpep1), transcript variant X2, mRNA
XM-040758188.1	-1,29614028646596	3,84030731329382	5,5114732897318	0,0189432395811425	0,402463158741744	XM_040758188.1	hdc homolog, cell cycle regulator (Heca), transcript variant X3, mRNA
XR-005881816.1	-1,29614028646596	3,84030731329382	5,5114732897318	0,0189432395811425	0,402463158741744	XR_005881816.1	hdc homolog, cell cycle regulator (Heca), transcript variant X2, misc_RNA
NM-001281572.1	-1,06220336325154	5,9440478405624	5,50954097100958	0,0189640540062764	0,402697479112637	NM_001281572.1	G protein-coupled receptor kinase 2 (Grk2), mRNA
XR-005874705.1	-3,07328134396793	2,85561878139542	5,50702728135439	0,0189914644167486	0,402984553285501	XR_005874705.1	uncharacterized LOC121137472 (LOC121137472), ncRNA
XM-005073064.4	-1,44364280800438	4,24725360063316	5,50648858865103	0,0189971577618611	0,402984553285501	XM_005073064.4	dynein light chain roadblock-type 2 (Dynlrb2), mRNA
XM-005083518.4	1,27107423454094	4,04951842879889	5,50259796879312	0,0190394045919664	0,403467669742059	XM_005083518.4	leucine rich melanocyte differentiation associated (Lrmda), transcript variant X5, mRNA
XM-040752207.1	-3,07322772531468	2,85065797762522	5,50169503407168	0,0190493446968343	0,403467669742059	XM_040752207.1	OTU deubiquitinase 7B (Otud7b), transcript variant X1, mRNA
XM-040752209.1	-3,07322772531468	2,85065797762522	5,50169503407168	0,0190493446968343	0,403467669742059	XM_040752209.1	OTU deubiquitinase 7B (Otud7b), transcript variant X3, mRNA
XM-021223144.2	1,53861622547437	5,55073821102457	5,49960674811447	0,0190719242518685	0,403590144084713	XM_021223144.2	mitochondrial ribosomal protein S12 (Mrps12), transcript variant X1, mRNA
XM-013117214.3	-3,07317410865349	2,84925215485008	5,4983219994622	0,0190860695313516	0,403590144084713	XM_013117214.3	cell division cycle associated 2 (Cdca2), transcript variant X2, mRNA
XM-021230203.2	-3,07317410865349	2,84925215485008	5,4983219994622	0,0190860695313516	0,403590144084713	XM_021230203.2	cell division cycle associated 2 (Cdca2), transcript variant X1, mRNA
XM-040730728.1	-3,07317410865349	2,84738542393625	5,49693779351689	0,0191011616262611	0,403590144084713	XM_040730728.1	zinc finger protein 512 (Znf512), transcript variant X3, mRNA
XR-005881576.1	-3,07333117619873	2,84763829394718	5,49535849096055	0,0191183959430633	0,403590144084713	XR_005881576.1	uncharacterized LOC121144264 (LOC121144264), ncRNA
XM-005063469.4	2,35381676606077	3,08767018521569	5,49472025377151	0,0191252435369096	0,403590144084713	XM_005063469.4	X-prolyl aminopeptidase 1 (Xpnpep1), transcript variant X1, mRNA
XR-005872753.1	-2,37287031203106	3,08979137366785	5,49404858189728	0,0191326484549135	0,403590144084713	XR_005872753.1	small nucleolar RNA SNORA48 (LOC121135651), ncRNA
NM-001287611.1	-3,07327881845091	2,84546660667323	5,49351241809464	0,0191385753752372	0,403590144084713	NM_001287611.1	melanocortin 5 receptor (Mc5r), mRNA
XR-005877154.1	-3,07317410865349	2,84567811144342	5,49256283032804	0,0191489433327409	0,403590144084713	XR_005877154.1	uncharacterized LOC106021020 (LOC106021020), ncRNA
XM-040731403.1	1,10795162282281	4,87970748245992	5,49216021564743	0,0191531978567163	0,403590144084713	XM_040731403.1	glucuronidase beta (Gusb), transcript variant X1, mRNA
XM-013125432.3	1,57856496661594	3,44160980853603	5,48763510522036	0,0192028422489319	0,404296369642057	XM_013125432.3	ankyrin repeat domain 55 (Ankrd55), mRNA
XM-040753676.1	-3,07328008120887	2,83803767087712	5,48732042754997	0,0192063616905261	0,404296369642057	XM_040753676.1	O-sialoglycoprotein endopeptidase like 1 (Osgepl1), transcript variant X2, mRNA
XM-040729079.1	-3,07317410865349	2,84171598943662	5,48318984105077	0,0192517552762322	0,40492207324617	XM_040729079.1	forkhead box D1 (Foxd1), mRNA
XM-013115809.3	-3,07322646260254	2,83709789384778	5,48282029282927	0,0192557650072353	0,40492207324617	XM_013115809.3	cyclin dependent kinase 19 (Cdk19), transcript variant X3, mRNA
XM-040728741.1	1,48660843381165	4,1578942156128	5,48141985583216	0,0192710524565089	0,405019838747433	XM_040728741.1	embryonic ectoderm development (Eed), transcript variant X1, mRNA
XM-021233909.2	-1,08201828652209	5,12224488620223	5,48059834252216	0,0192800977840308	0,405019838747433	XM_021233909.2	NFKB inhibitor delta (Nfkbid), transcript variant X2, mRNA
XR-005876629.1	-3,07322646260254	2,83432361271913	5,47760591809023	0,0193132326500176	0,40534660440771	XR_005876629.1	uncharacterized LOC121139712 (LOC121139712), ncRNA
XM-040729848.1	-1,52300122849624	3,67143122248175	5,47740518193791	0,0193153522524122	0,40534660440771	XM_040729848.1	F-box and leucine rich repeat protein 12 (Fbxl12), transcript variant X1, mRNA
XR-005871540.1	-2,37287368091141	3,07288911735615	5,47638021765245	0,0193267331616656	0,405378720592265	XR_005871540.1	WAP four-disulfide core domain 2 (Wfdc2), transcript variant X2, misc_RNA
XM-005068616.4	1,04627444554506	5,23734572623982	5,47511607327338	0,0193405731875772	0,405462357813736	XM_005068616.4	isocitrate dehydrogenase (NAD(+)) 3 non-catalytic subunit beta (Idh3b), transcript variant X1, mRNA
XM-005078628.4	2,353853324611	3,05285056398943	5,47090488466615	0,0193872419143754	0,405954450479996	XM_005078628.4	katanin regulatory subunit B1 (Katnb1), mRNA
XM-005070994.4	-2,37297248790851	3,07838272304705	5,47060463593064	0,0193906087872055	0,405954450479996	XM_005070994.4	leucine rich repeat LGI family member 3 (Lgi3), mRNA
XM-040745886.1	1,42325845299238	3,48363678739441	5,46968961343954	0,0194007213241646	0,405954450479996	XM_040745886.1	peroxisomal biogenesis factor 16 (Pex16), transcript variant X2, mRNA
XM-040757007.1	1,09341598501281	5,60326102672515	5,46942999360841	0,0194035040967645	0,405954450479996	XM_040757007.1	sterol carrier protein 2 (Scp2), transcript variant X2, mRNA
XM-040734383.1	1,43083408556689	3,56407241350652	5,46826193674524	0,0194165530299163	0,40602104006105	XM_040734383.1	mitochondrial ribosomal protein S12 (Mrps12), transcript variant X2, mRNA
XM-005063955.4	1,08311988943474	6,40025406498124	5,46703120090621	0,0194301163011743	0,40609831190565	XM_005063955.4	ADP ribosylation factor like GTPase 2 (Arl2), mRNA
XM-040756492.1	-3,07317410865349	2,83076318992179	5,46511618821813	0,0194515384560271	0,406277448399207	XM_040756492.1	matrilin 1 (Matn1), mRNA
XM-005077377.4	1,14945156519086	5,36970006696203	5,4640997365703	0,0194626892195855	0,406277448399207	XM_005077377.4	pyruvate dehydrogenase E1 subunit beta (Pdhb), mRNA
XM-013119764.3	-3,07322646260254	2,82699859203396	5,46350028025583	0,0194695069948235	0,406277448399207	XM_013119764.3	two pore segment channel 1 (Tpcn1), transcript variant X4, mRNA
XM-021223684.2	-3,07317410865349	2,82579508552851	5,46175181687873	0,0194889551810249	0,406277448399207	XM_021223684.2	E3 ubiquitin-protein ligase TRIM39 (LOC101843020), transcript variant X1, mRNA
XM-040739996.1	1,04695788500031	6,01761765041483	5,46042076369267	0,0195037434018882	0,406277448399207	XM_040739996.1	C-C chemokine receptor type 1 (LOC101834765), transcript variant X1, mRNA
XM-005071015.4	-3,07322646260254	2,82339877824042	5,46029715066663	0,0195052032264349	0,406277448399207	XM_005071015.4	early growth response 3 (Egr3), transcript variant X1, mRNA
XM-005073284.3	-3,07317410865349	2,82527421173852	5,45917692850107	0,0195176661600669	0,406277448399207	XM_005073284.3	family with sequence similarity 162 member B (Fam162b), mRNA
XM-013116598.3	-3,07317410865349	2,82527421173852	5,45917692850107	0,0195176661600669	0,406277448399207	XM_013116598.3	family with sequence similarity 217 member B (Fam217b), transcript variant X3, mRNA
XM-040730729.1	-3,07317410865349	2,82178819477078	5,45477027610422	0,0195668800323078	0,406904019035465	XM_040730729.1	zinc finger protein 512 (Znf512), transcript variant X4, mRNA
XM-040742892.1	-1,8112059139163	3,06507505502067	5,45470863642689	0,019567541945209	0,406904019035465	XM_040742892.1	heat shock protein family A (Hsp70) member 2 (Hspa2), transcript variant X2, mRNA
XM-021231421.2	-1,80690960435543	3,13840169200843	5,45144886977239	0,0196040311781283	0,407456916703795	XM_021231421.2	metal response element binding transcription factor 2 (Mtf2), transcript variant X4, mRNA
XM-040750049.1	-3,07322646260254	2,81842201731397	5,44875248131804	0,019634294673466	0,407482162737675	XM_040750049.1	RNA-binding protein 14 (LOC101843260), transcript variant X10, mRNA
XM-040739375.1	-3,07328008120887	2,81459138102756	5,44869402037101	0,0196349507620054	0,407482162737675	XM_040739375.1	beta-1,4-galactosyltransferase 3 (B4galt3), transcript variant X2, mRNA
XM-040739376.1	-3,07328008120887	2,81459138102756	5,44869402037101	0,0196349507620054	0,407482162737675	XM_040739376.1	beta-1,4-galactosyltransferase 3 (B4galt3), transcript variant X3, mRNA
XM-040737036.1	-3,07328134396793	2,81605004302467	5,44705039196806	0,0196533922353683	0,407659299728887	XM_040737036.1	phosphatidylethanolamine binding protein 4 (Pebp4), mRNA
XM-040755323.1	-3,07322646260254	2,81435213546249	5,44356830472841	0,0196925632752115	0,408266023407948	XM_040755323.1	ATP binding cassette subfamily B member 10 (Abcb10), transcript variant X4, mRNA
XM-005085609.4	-3,07322772531468	2,81242111499156	5,44140414101998	0,0197169407220988	0,408481699923827	XM_005085609.4	TERF1 interacting nuclear factor 2 (Tinf2), transcript variant X1, mRNA
XM-005072545.4	2,35379782405035	3,02963529970411	5,44087789404776	0,0197228182088461	0,408481699923827	XM_005072545.4	glycogen phosphorylase B (Pygb), mRNA
XM-040738948.1	-2,3729239245696	3,02737358562189	5,43954505920153	0,0197377557210562	0,408585443253836	XM_040738948.1	DDB1 and CUL4 associated factor 10 (Dcaf10), transcript variant X2, mRNA
XM-021231745.2	0,992227743849364	5,89485078580391	5,43708388989678	0,0197656430367505	0,408596659676074	XM_021231745.2	spermidine/spermine N1-acetyltransferase 1 (Sat1), transcript variant X2, mRNA
XM-005077321.4	-3,07322772531468	2,81095106260722	5,43530328009964	0,0197858298531955	0,408596659676074	XM_005077321.4	matrix metallopeptidase 27 (Mmp27), transcript variant X1, mRNA
XM-040746459.1	-3,07322772531468	2,80743419605337	5,43437071385511	0,0197963820345935	0,408596659676074	XM_040746459.1	NSF attachment protein beta (Napb), transcript variant X1, mRNA
XM-021234578.2	-1,16536244171667	4,04568560465494	5,43433921413468	0,0197966835211814	0,408596659676074	XM_021234578.2	complement C3b/C4b receptor 1 like (Cr1l), transcript variant X3, mRNA
XM-040747511.1	2,35380371710788	3,01977660926166	5,43192428386722	0,0198240365015069	0,408596659676074	XM_040747511.1	coenzyme Q2, polyprenyltransferase (Coq2), transcript variant X2, mRNA
XM-040731564.1	-3,07322646260254	2,80563041395646	5,42962380848568	0,0198501845630121	0,408596659676074	XM_040731564.1	two pore segment channel 1 (Tpcn1), transcript variant X5, mRNA
XM-040731565.1	-3,07322646260254	2,80563041395646	5,42962380848568	0,0198501845630121	0,408596659676074	XM_040731565.1	two pore segment channel 1 (Tpcn1), transcript variant X6, mRNA
XM-021228213.2	-1,0622396436112	4,72865662101709	5,42907973286338	0,0198563057834996	0,408596659676074	XM_021228213.2	NME/NM23 family member 8 (Nme8), transcript variant X2, mRNA
XM-021225433.2	2,35380961018948	3,01751883017871	5,42786128530767	0,0198701034967553	0,408596659676074	XM_021225433.2	cysteine rich DPF motif domain containing 1 (Cdpf1), mRNA
XM-021228214.2	-1,06216750893856	4,73081889852311	5,42606082246264	0,0198906124834418	0,408596659676074	XM_021228214.2	NME/NM23 family member 8 (Nme8), transcript variant X5, mRNA
XM-040742964.1	-3,0733337018074	2,80380020934707	5,42368398064894	0,0199177210872537	0,408596659676074	XM_040742964.1	translocase of outer mitochondrial membrane 20 like (Tomm20l), mRNA
[truncated: 39,154 more rows]
[truncated: 1 more columns]
