# Supplementary material for: Central role of lung macrophages in SARS-CoV-2 physiopathology: a cross-model single-cell RNA-seq perspective
Source: Front Immunol. 2023 Jun 7;14:1197588. doi: 10.3389/fimmu.2023.1197588 (PMC10282834; doi:10.3389/fimmu.2023.1197588)
Supplement: Supplementary file 2 [file DataSheet_2.zip › Figshare/Lung_Neutrophils_3dpi_vs_2dpi_min2cells_edgeR_results_Genename.csv]

	logFC	logCPM	F	PValue	FDR
XM-040747916.1	-4,70921411164582	6,93960775771466	69,6156923837145	9,96319461108934e-17	4,1001534783016e-12	XM_040747916.1	secretoglobin family 1A member 1 (Scgb1a1), mRNA
XM-005070839.4	4,32475733536754	5,03475304533879	67,8971773094555	2,34488846569623e-16	4,82495975143984e-12	XM_005070839.4	perforin 1 (Prf1), mRNA
NM-001281606.1	-4,26367691983236	8,43481233915693	60,2187965386052	1,08316770853099e-14	1,48585335697253e-10	NM_001281606.1	macrophage receptor with collagenous structure (Marco), mRNA
XM-005077690.4	5,05068024464323	3,47327346218606	53,7430340308871	2,7785196982516e-13	2,74824505141876e-09	XM_005077690.4	chromosome unknown C10orf99 homolog (CUNH10orf99), mRNA
XM-013113039.2	3,78937232842776	4,93627680763913	53,0464890083652	3,94151443306329e-13	2,74824505141876e-09	XM_013113039.2	Thy-1 cell surface antigen (Thy1), transcript variant X2, mRNA
XM-000000019.1	3,99270093056916	5,22093332803063	53,0130427141379	4,00686956200339e-13	2,74824505141876e-09	XM_000000019.1	CD3a molecule (Cd3a), mRNA
XM-005087640.4	3,41733064714942	6,18587362322085	52,3456517977108	5,60416631834796e-13	3,29468937855677e-09	XM_005087640.4	beta-defensin 4 (LOC101838117), mRNA
XM-021231745.2	-5,18791470065594	5,89485078580391	52,075208266065	6,41962865157569e-13	3,30233722372868e-09	XM_021231745.2	spermidine/spermine N1-acetyltransferase 1 (Sat1), transcript variant X2, mRNA
XM-005068088.4	6,67364872758497	3,25632946176102	49,3918195707491	2,47472825692975e-12	1,13158324397144e-08	XM_005068088.4	alveolar macrophage chemotactic factor (LOC101835923), mRNA
XM-021233512.2	3,51014739285315	5,21539935898614	48,838947786937	3,267538292213e-12	1,34469003339442e-08	XM_021233512.2	pulmonary surfactant-associated protein A (LOC101835350), transcript variant X1, mRNA
XM-000000005.1	3,55095279707359	4,68684137680347	47,1587615384015	7,61519576323322e-12	2,84898319313033e-08	XM_000000005.1	IgMmem description:immunoglobulin Mu membrane
XM-013122977.3	-3,52132329876032	6,29298402282085	45,8291828753774	1,48900321697292e-11	5,10641244900721e-08	XM_013122977.3	elastase, neutrophil expressed (Elane), mRNA
XM-005084807.4	3,8266661553981	5,07112871487222	44,8870446590198	2,39458002127137e-11	7,58031935502929e-08	XM_005084807.4	natural killer cell granule protein 7 (Nkg7), mRNA
XM-005080371.4	-3,90887347299219	8,34736674653616	43,1122778190418	5,86820296553044e-11	1,72495826171767e-07	XM_005080371.4	heat shock protein family B (small) member 1 (Hspb1), mRNA
XM-005086836.4	-3,77010874800641	7,0294696468177	40,8299418932634	1,86153592790667e-10	5,10718586940956e-07	XM_005086836.4	complement factor B (Cfb), mRNA
XM-040750738.1	-3,99506268367773	4,94847770389852	40,5227913559552	2,17521281940314e-10	5,5947833223061e-07	XM_040750738.1	resistin-like gamma (LOC110341780), mRNA
XM-021223626.2	6,33277228220178	3,60559573211252	39,2211425981859	4,20662278184597e-10	1,01832439612534e-06	XM_021223626.2	killer cell lectin-like receptor 2 (LOC101826855), mRNA
XM-040757742.1	3,29844585322903	4,76649422866219	38,8846691127627	4,98879614051602e-10	1,14057737539253e-06	XM_040757742.1	T-cell ecto-ADP-ribosyltransferase 2-like (LOC121144298), mRNA
XM-000000020.1	2,95088012877367	6,85886678643824	38,5044410367398	6,04867895683835e-10	1,31011202689878e-06	XM_000000020.1	CD3b molecule (Cd3b), mRNA
XM-005065473.4	2,93211625039387	7,06699523704883	38,2669528623816	6,82329238731351e-10	1,35261896496498e-06	XM_005065473.4	granzyme A (LOC101841676), mRNA
XM-005066386.4	-3,44036427558682	5,72984816316222	38,2442119420191	6,90229102720691e-10	1,35261896496498e-06	XM_005066386.4	neuritin 1 (Nrn1), mRNA
XM-005063821.4	5,05021519258586	3,26191711415213	37,294027277878	1,11817761702941e-09	2,09165288516416e-06	XM_005063821.4	membrane spanning 4-domains A1 (Ms4a1), mRNA
XM-005070670.4	-4,46719096284132	5,39832884589344	36,9130364861504	1,3566829822227e-09	2,42745977249612e-06	XM_005070670.4	ATP binding cassette subfamily G member 1 (Abcg1), transcript variant X1, mRNA
VV-000000001.1	-4,00850148148976	6,40246931832084	36,1154023212222	2,03499884810079e-09	3,4343679336365e-06	VV_000000001.1	NC_045512.2 Severe acute respiratory syndrome coronavirus 2 isolate Wuhan-Hu-1, complete genome
XM-040734291.1	3,92311906333249	3,64872919532248	36,0662935299066	2,08634117417715e-09	3,4343679336365e-06	XM_040734291.1	CD79a molecule (Cd79a), mRNA
XM-005069273.4	2,97421793428502	5,12313123062347	35,1708782395676	3,28989592112989e-09	5,2072725708561e-06	XM_005069273.4	CD3g molecule (Cd3g), transcript variant X1, mRNA
XM-005072895.4	-4,33774340152257	4,80477702661383	35,0654460340587	3,47073704140961e-09	5,29004598018998e-06	XM_005072895.4	matrix Gla protein (LOC101826966), mRNA
XM-013116299.3	-3,21376283369334	6,79455752067122	34,8106667797164	3,95148256314101e-09	5,8076914971765e-06	XM_013116299.3	interferon-induced transmembrane protein 3 (LOC101840863), mRNA
XM-040755552.1	-4,91040914561637	4,61536217948618	34,5510347756206	4,50940259861481e-09	6,39915328071708e-06	XM_040755552.1	neuroepithelial cell transforming 1 (Net1), transcript variant X3, mRNA
XM-005085465.4	-3,68638582448505	4,71379392463096	34,4357296991752	4,78266883749816e-09	6,56070568898539e-06	XM_005085465.4	prostate stem cell antigen (Psca), mRNA
NM-001281687.1	-3,13485982351513	6,40197425810638	34,0868833376928	5,71255609237123e-09	7,58351035062429e-06	NM_001281687.1	cathepsin V (Ctsv), mRNA
XM-040740699.1	3,48050894616493	5,9942357819955	33,5355623394695	7,56405181894078e-09	9,72760701577719e-06	XM_040740699.1	granzyme B (LOC101844297), mRNA
XM-040747387.1	-4,54656417437765	7,6356089980469	33,4309878611366	7,9781282923076e-09	9,94920950343439e-06	XM_040747387.1	growth-regulated alpha protein (LOC121140874), mRNA
XM-021224717.2	-3,99454361477442	5,81013934355938	33,3647663969274	8,25201074809553e-09	9,98808818577575e-06	XM_021224717.2	C-type lectin domain family 6 member A (LOC101838982), transcript variant X2, mRNA
XM-005074758.4	-4,79957771807707	4,33485271361938	33,2104041919854	8,92774976773682e-09	1,02948994733236e-05	XM_005074758.4	coiled-coil domain containing 80 (Ccdc80), mRNA
XM-040732044.1	-4,18171046162164	4,42381812438092	33,1935620025305	9,00581685514178e-09	1,02948994733236e-05	XM_040732044.1	ATP binding cassette subfamily G member 1 (Abcg1), transcript variant X2, mRNA
NM-001310558.1	-3,19251486965579	5,76595750647742	32,8574596069176	1,06893357080118e-08	1,18891414159949e-05	NM_001310558.1	serum amyloid A-3 protein-like (LOC101833293), mRNA
XM-005064179.4	-3,25541393821955	5,81174106527928	32,7842848654739	1,10942746362772e-08	1,20148074764925e-05	XM_005064179.4	troponin I2, fast skeletal type (Tnni2), mRNA
XM-005084333.4	-2,95218978159859	7,76493970839786	32,0842687373611	1,58567456525514e-08	1,67321193292166e-05	XM_005084333.4	palmitoyl-protein thioesterase 1 (Ppt1), mRNA
XM-005070012.4	3,80706722653894	3,906439823096	31,9031406317819	1,73927923369472e-08	1,78941395760597e-05	XM_005070012.4	CD79b molecule (Cd79b), mRNA
XM-040743747.1	-2,89158897740831	6,48282232984013	30,7300086678834	3,16737433412226e-08	3,17919404810081e-05	XM_040743747.1	spermidine/spermine N1-acetyltransferase 1 (Sat1), transcript variant X1, mRNA
XM-040743603.1	-4,79082868357648	5,73747265572687	30,6506724772069	3,29819716847478e-08	3,23168352557721e-05	XM_040743603.1	basic helix-loop-helix family member e41 (Bhlhe41), mRNA
XM-005069414.4	2,98652990049198	4,93202065982215	30,469482954306	3,61860396855684e-08	3,42096963430582e-05	XM_005069414.4	Thy-1 cell surface antigen (Thy1), transcript variant X1, mRNA
XM-040734374.1	2,68386971322019	8,38734636669845	30,4483373447681	3,65763526132861e-08	3,42096963430582e-05	XM_040734374.1	surfactant protein C (Sftpc), transcript variant X2, mRNA
XM-040752146.1	3,14310189160034	4,42360594698991	30,3840960211903	3,77979555004316e-08	3,4566650282428e-05	XM_040752146.1	CD2 molecule (Cd2), mRNA
NM-001281338.1	-4,31762770226565	7,60935577800929	29,9512367314634	4,71658325661916e-08	4,21959892955757e-05	NM_001281338.1	chemokine (C-C motif) ligand 3 (Ccl3), mRNA
XM-040750739.1	2,55071883194769	5,01555675838762	29,6817189294399	5,41476788147269e-08	4,74114771545204e-05	XM_040750739.1	resistin-like alpha (LOC101834902), mRNA
XM-040738147.1	-2,7962802981976	9,40533889800307	29,0559644431328	7,4591516530644e-08	6,39513474955332e-05	XM_040738147.1	CD9 molecule (Cd9), mRNA
XM-005068770.4	3,08454998282027	4,00198749748348	28,4549184139793	1,01504219926419e-07	8,52490441353454e-05	XM_005068770.4	solute carrier family 34 member 2 (Slc34a2), mRNA
XM-021231516.2	4,18469994033719	3,34878261215831	28,3804414695689	1,05462743781579e-07	8,52776744316627e-05	XM_021231516.2	lysosomal associated membrane protein 3 (Lamp3), transcript variant X2, mRNA
XM-005077577.4	4,1847350478718	3,36693513843838	28,3762905705133	1,05682730202289e-07	8,52776744316627e-05	XM_005077577.4	lysosomal associated membrane protein 3 (Lamp3), transcript variant X1, mRNA
XM-005064003.4	4,15032875555734	3,7182327261294	27,3747472349972	1,76664314852778e-07	0,000139812818252623	XM_005064003.4	cathepsin W (Ctsw), transcript variant X1, mRNA
XM-040751796.1	2,44075329323126	6,20748544667096	27,1271638948729	2,00606682383687e-07	0,000155765411323318	XM_040751796.1	interferon-induced transmembrane protein 2 (LOC121132778), mRNA
NM-001281645.1	-2,60493495959242	7,69736849903041	27,0668617925286	2,06936728900634e-07	0,000156551617411753	NM_001281645.1	arginase 1 (Arg1), mRNA
XM-040740695.1	3,3381405183934	4,17768035828616	27,0454811663076	2,09227491498709e-07	0,000156551617411753	XM_040740695.1	granzyme C-like (LOC101844828), transcript variant X2, mRNA
XM-021226178.2	4,569357333122	3,060935815214	26,6458029069714	2,56929560196032e-07	0,000188811110549059	XM_021226178.2	interferon alpha-inducible protein 27-like protein 2A (LOC106020766), mRNA
XM-040755459.1	-2,81932856709859	7,91783487479914	26,4036278721284	2,90948635841273e-07	0,000210059810715367	XM_040755459.1	mannose receptor C-type 1 (Mrc1), mRNA
XM-040741208.1	-6,47314276778209	3,61460513824111	25,3833926846026	4,91886306492082e-07	0,000349010296052908	XM_040741208.1	transmembrane protein 176B (Tmem176b), transcript variant X1, mRNA
NM-001281420.1	2,59598945524222	4,97595671909051	25,2795380792792	5,18835634303941e-07	0,000361892251839154	NM_001281420.1	CD3d molecule (Cd3d), mRNA
XM-040741211.1	-6,44607140334254	3,60206243822652	24,9995975554076	5,99402975032655e-07	0,000411120510525314	XM_040741211.1	transmembrane protein 176B (Tmem176b), transcript variant X4, mRNA
XM-021230652.2	2,45745368729261	4,66418796842416	24,7712020975441	6,7422651404974e-07	0,000452872105919221	XM_021230652.2	surfactant protein B (Sftpb), transcript variant X3, mRNA
XM-040742137.1	-3,32486447430683	6,09945821200066	24,7479974845316	6,82284901878155e-07	0,000452872105919221	XM_040742137.1	shootin 1 (Shtn1), mRNA
XM-005080188.4	-6,43165635807878	3,68452838738938	24,6133209222178	7,31412167723906e-07	0,000477774681560982	XM_005080188.4	potassium calcium-activated channel subfamily N member 3 (Kcnn3), transcript variant X1, mRNA
XR-005872436.1	-3,67927026403914	4,12003682483058	24,4592051626886	7,91889941107751e-07	0,000509197605412614	XR_005872436.1	uncharacterized LOC121135226 (LOC121135226), ncRNA
XM-040734149.1	-3,76253244678358	5,14079979898221	24,2420202276448	8,8575976832983e-07	0,000560794949939654	XM_040734149.1	leukocyte immunoglobulin-like receptor subfamily B member 3 (LOC121135407), transcript variant X1, mRNA
XM-005064102.4	3,70493338260088	3,86869813716693	24,160056465954	9,24019428693383e-07	0,000576154114379073	XM_005064102.4	galanin and GMAP prepropeptide (Gal), mRNA
XM-021226752.2	3,68115951715426	3,88916441732587	23,9396898512411	1,03530930018774e-06	0,000635911695979491	XM_021226752.2	CD3e molecule (Cd3e), transcript variant X2, mRNA
XM-021226754.2	3,68065201742017	3,91981171535239	23,891984001759	1,06108615858384e-06	0,000642159980650013	XM_021226754.2	CD3e molecule (Cd3e), transcript variant X3, mRNA
XM-021230651.2	2,40047964456985	4,67010514355717	23,8428729455751	1,08836566623321e-06	0,00064912336612312	XM_021230651.2	surfactant protein B (Sftpb), transcript variant X2, mRNA
XM-005076094.4	2,400433625696	4,69482485148328	23,799522848955	1,11292752367138e-06	0,000654290091166407	XM_005076094.4	surfactant protein B (Sftpb), transcript variant X1, mRNA
XM-005085269.4	-2,85595496820434	10,7173348274681	23,7534032136515	1,13973460202476e-06	0,000660612648973592	XM_005085269.4	resistin (Retn), mRNA
XM-005074131.4	3,96699156926664	3,63180084666094	23,5410266994316	1,27194162859036e-06	0,000727002970019153	XM_005074131.4	T-cell ecto-ADP-ribosyltransferase 2-like (LOC101824175), transcript variant X1, mRNA
XM-040740637.1	-2,7272160351953	5,88216229349795	23,4318562232272	1,34563603968038e-06	0,000758588492342012	XM_040740637.1	ADP ribosylation factor like GTPase 11 (Arl11), mRNA
XM-040731442.1	-2,3723175293233	6,95306867099686	22,7676255368451	1,89691717635769e-06	0,00105491665619794	XM_040731442.1	2'-5'-oligoadenylate synthase-like protein 1 (LOC101822825), transcript variant X1, mRNA
XM-013112166.3	4,01990976878783	6,87175986491314	22,64408119246	2,02218568089469e-06	0,00110958676434479	XM_013112166.3	interferon alpha-inducible protein 27-like protein 2 (LOC121132726), mRNA
XM-040741209.1	-6,21875810340959	3,50098338447733	21,9260798774889	2,93287995540032e-06	0,00156749102343623	XM_040741209.1	transmembrane protein 176B (Tmem176b), transcript variant X2, mRNA
XM-040741210.1	-6,21875810340959	3,50098338447733	21,9260798774889	2,93287995540032e-06	0,00156749102343623	XM_040741210.1	transmembrane protein 176B (Tmem176b), transcript variant X3, mRNA
XM-005076934.4	-2,50266755277225	10,1237491754393	21,6689231379002	3,35057178051827e-06	0,00176777026261113	XM_005076934.4	C-C motif chemokine 4 (LOC101831947), mRNA
XM-040746562.1	-6,29350126653147	4,43297472307248	21,6099525116719	3,45485117926872e-06	0,00179971507063855	XM_040746562.1	integrin binding sialoprotein (Ibsp), transcript variant X1, mRNA
XM-005063320.4	2,29754153013878	5,56254820169395	21,5445032496871	3,57381097363156e-06	0,00183841303747324	XM_005063320.4	protein tyrosine phosphatase receptor type C associated protein (LOC101840490), mRNA
XM-021235743.2	-4,13180005171088	4,79059109944508	21,2980669503414	4,06127781377701e-06	0,0020583805421065	XM_021235743.2	sialic acid-binding Ig-like lectin 5 (LOC101843539), transcript variant X4, mRNA
XM-013124121.3	-4,13173867440251	4,81670187697613	21,2790900434415	4,10145565214523e-06	0,0020583805421065	XM_013124121.3	sialic acid-binding Ig-like lectin 5 (LOC101843539), transcript variant X1, mRNA
XM-013119330.3	-6,32500412395039	6,52200091533689	21,1458750102703	4,39477469478828e-06	0,00217901401222436	XM_013119330.3	fructose-bisphosphatase 1 (Fbp1), mRNA
XM-021226751.2	3,32520707144797	3,97105532189142	21,1026326489171	4,4946961956961e-06	0,00220202657787478	XM_021226751.2	CD3e molecule (Cd3e), transcript variant X1, mRNA
XR-005880511.1	2,22345572140257	6,42515704465172	21,0730507221231	4,56423163009381e-06	0,0022097861679206	XR_005880511.1	uncharacterized LOC121143303 (LOC121143303), ncRNA
XM-040755551.1	-3,96472319217382	3,79285564473395	20,2370949090261	7,0462125527464e-06	0,00337177657189736	XM_040755551.1	neuroepithelial cell transforming 1 (Net1), transcript variant X2, mRNA
XM-021225276.2	2,05313715243792	5,15195750767545	20,1967314473372	7,19565564023984e-06	0,00340371053520449	XM_021225276.2	fatty acid binding protein 5 (Fabp5), transcript variant X3, mRNA
XM-013122623.3	-3,87862690236415	9,4725572863111	20,1351749379362	7,4293188011011e-06	0,00347430405251947	XM_013122623.3	G0/G1 switch 2 (G0s2), mRNA
XM-005075250.4	-6,08202920033375	3,44447558461411	20,070620868861	7,683749176122e-06	0,00355291381848257	XM_005075250.4	scavenger receptor class A member 3 (Scara3), mRNA
XM-040734150.1	-3,48042880316901	5,00974347375107	20,0405709592786	7,80443451029847e-06	0,00356862103780348	XM_040734150.1	leukocyte immunoglobulin-like receptor subfamily B member 3 (LOC121135407), transcript variant X2, mRNA
XM-021235741.2	-4,04571983267164	4,86867492774079	20,0128751754962	7,91726557397558e-06	0,00358043110072327	XM_021235741.2	sialic acid-binding Ig-like lectin 5 (LOC101843539), transcript variant X2, mRNA
XM-040741212.1	-6,1703110992694	5,76614435864135	19,8684958832114	8,5352924351316e-06	0,00381796619111925	XM_040741212.1	transmembrane protein 176B (Tmem176b), transcript variant X5, mRNA
XM-040747896.1	2,01866060350692	6,13518601554999	19,6957684914115	9,33823674518031e-06	0,00413221996531619	XM_040747896.1	angiotensin-converting enzyme-like (LOC101824864), transcript variant X1, mRNA
XR-005872697.1	-6,04612428808275	3,44311475715284	19,6335111337893	9,64615222513654e-06	0,00422306492043664	XR_005872697.1	uncharacterized LOC121135592 (LOC121135592), ncRNA
XM-005071377.4	2,14547882863905	4,47336158881934	19,554140724228	1,00524357860243e-05	0,00435460936739218	XM_005071377.4	lymphotactin (LOC101830061), mRNA
XM-040738803.1	-3,14048275150585	5,14064556739515	19,5325023497935	1,0166795376651e-05	0,00435827218890958	XM_040738803.1	C-type lectin domain family 6 member A (LOC101838982), transcript variant X1, mRNA
XM-021235744.2	-3,99950732680467	4,80191208375937	19,4665645519493	1,05220072146004e-05	0,00446404291652012	XM_021235744.2	sialic acid-binding Ig-like lectin 5 (LOC101843539), transcript variant X5, mRNA
XM-040738786.1	5,24005816893919	3,10444426321866	19,3846505371302	1,09803876807858e-05	0,00459098079418232	XM_040738786.1	killer cell lectin like receptor G1 (Klrg1), transcript variant X2, mRNA
XM-013116256.3	-4,02085092235679	5,01410945663313	19,3735608764515	1,10443248031504e-05	0,00459098079418232	XM_013116256.3	60S ribosomal protein L15 (LOC101838491), mRNA
XM-040755550.1	-3,96142584865833	4,23337636220833	19,3189791157006	1,13623478340203e-05	0,00466440344196179	XM_040755550.1	neuroepithelial cell transforming 1 (Net1), transcript variant X1, mRNA
XM-021226750.2	2,91350861031264	3,711893239769	19,3046401707639	1,14476404548427e-05	0,00466440344196179	XM_021226750.2	CD3g molecule (Cd3g), transcript variant X2, mRNA
XR-005872541.1	2,79339860206731	3,63597190513992	19,2677661158875	1,16702262737965e-05	0,004698366592844	XR_005872541.1	uncharacterized LOC121135405 (LOC121135405), ncRNA
XM-005081206.4	5,24004457642747	3,04798532683141	19,2531567636232	1,17593312531998e-05	0,004698366592844	XM_005081206.4	C-X-C motif chemokine receptor 3 (Cxcr3), mRNA
XM-005075903.4	5,24379869203615	3,21319851835627	19,1627092577581	1,23269457905878e-05	0,00486922048898264	XM_005075903.4	T-box transcription factor 21 (Tbx21), mRNA
XM-021224727.2	5,24005816893919	3,02797154596502	19,1477668550931	1,2423593695312e-05	0,00486922048898264	XM_021224727.2	killer cell lectin like receptor G1 (Klrg1), transcript variant X1, mRNA
XM-021232880.2	5,24006988405082	3,02417553288338	19,1269862714135	1,2558554188674e-05	0,00487568094836322	XM_021232880.2	SLIT-ROBO Rho GTPase activating protein 2 (Srgap2), transcript variant X7, mRNA
XM-005069520.4	-3,86299665197621	3,74518144284623	18,8517939378088	1,449690270042e-05	0,00552399108176284	XM_005069520.4	ALG9 alpha-1,2-mannosyltransferase (Alg9), transcript variant X1, mRNA
XM-013113013.3	-3,86299665197621	3,74518144284623	18,8517939378088	1,449690270042e-05	0,00552399108176284	XM_013113013.3	ALG9 alpha-1,2-mannosyltransferase (Alg9), transcript variant X3, mRNA
XM-040745485.1	-2,47953791295669	6,1756968597665	18,7872655438251	1,49927313846835e-05	0,00566051261168696	XM_040745485.1	polypeptide N-acetylgalactosaminyltransferase 3 (Galnt3), mRNA
XM-040730884.1	5,24006425148118	2,93229876871912	18,7246991328125	1,54905723853405e-05	0,00579530477612651	XM_040730884.1	ribonucleotide reductase regulatory subunit M2 (Rrm2), mRNA
XM-040738145.1	-6,01857295680651	4,57861561803287	18,5973355522974	1,65554738750364e-05	0,00613790465206644	XM_040738145.1	myeloblastin (LOC101843355), mRNA
XM-040735652.1	4,15761355922398	3,24693619332643	18,4901035856713	1,75083720173327e-05	0,00643323244311868	XM_040735652.1	complement C5 (LOC101837460), transcript variant X1, mRNA
XM-000000004.1	1,96855109439279	6,335420351407	18,33655868851	1,89695488832333e-05	0,00690844110789115	XM_000000004.1	Igk description:immunoglobulin kappa
XM-040757437.1	-2,06797848826322	6,46635247333699	18,2992510056406	1,93436090930819e-05	0,00698287320182103	XM_040757437.1	40S ribosomal protein S11-like (LOC101822867), partial mRNA
XM-005085152.4	-5,93583947967082	3,43354938981269	18,2565986658275	1,97797305870368e-05	0,00707821958998543	XM_005085152.4	glyoxalase domain containing 5 (Glod5), mRNA
XM-005071027.4	-2,89067844427421	3,93308874800777	17,7008425520576	2,64486699634718e-05	0,00938312168109271	XM_005071027.4	olfactomedin 4 (Olfm4), mRNA
XM-040730809.1	-2,02529618493567	6,88105569720974	17,451630813015	3,01337977497969e-05	0,0105609918692416	XM_040730809.1	radical S-adenosyl methionine domain containing 2 (Rsad2), mRNA
XM-005068609.4	-5,96242630646644	5,83908615035768	17,4422474572814	3,02820460372394e-05	0,0105609918692416	XM_005068609.4	interleukin 1 alpha (Il1a), mRNA
XM-005064440.4	-2,24962339088426	4,96497106112736	17,3078594547646	3,24898652160077e-05	0,011211541859083	XM_005064440.4	sphingolipid transporter 1 (putative) (Spns1), mRNA
XM-005070842.4	-3,90513888074365	6,46876354369988	17,2960040947949	3,26922708694376e-05	0,011211541859083	XM_005070842.4	pterin-4 alpha-carbinolamine dehydratase 1 (Pcbd1), mRNA
XM-040751755.1	-2,3274777376631	11,6637718085045	17,1467871368439	3,53523406762621e-05	0,012023594015291	XM_040751755.1	interferon-induced transmembrane protein 2-like (LOC106021809), mRNA
XM-040738146.1	-2,26906867369348	10,109101101636	17,0254124803174	3,76731670892181e-05	0,012651951275391	XM_040738146.1	complement factor D (Cfd), mRNA
XM-013120266.3	2,68747148999016	3,89512931717617	16,9888690078076	3,84034408975207e-05	0,012651951275391	XM_013120266.3	stathmin 1 (Stmn1), transcript variant X2, mRNA
NM-001281379.1	-2,05609592247421	9,10527195915567	16,9877236105282	3,84258715218295e-05	0,012651951275391	NM_001281379.1	haptoglobin (Hp), mRNA
XM-040735929.1	-5,86992493437992	4,47557628575186	16,9773409912804	3,86367083320308e-05	0,012651951275391	XM_040735929.1	cysteine rich secretory protein LCCL domain containing 2 (Crispld2), transcript variant X2, mRNA
XM-005073196.4	-5,87051182918345	4,5909483733813	16,9723310396619	3,87370510217789e-05	0,012651951275391	XM_005073196.4	cysteine rich secretory protein LCCL domain containing 2 (Crispld2), transcript variant X1, mRNA
XM-040736972.1	-2,11823635713591	7,17963264681034	16,5428697630166	4,85288604894709e-05	0,0151732851026431	XM_040736972.1	prokineticin 2 (Prok2), transcript variant X2, mRNA
XM-005067233.4	-2,50413296000224	4,20623066915422	16,5383076095578	4,86457595098546e-05	0,0151732851026431	XM_005067233.4	glycerol-3-phosphate dehydrogenase 1 (Gpd1), mRNA
XM-013110806.3	-5,77843619079623	3,32890882139333	16,5339013814784	4,87589496974623e-05	0,0151732851026431	XM_013110806.3	solute carrier family 7 member 2 (Slc7a2), transcript variant X3, mRNA
XM-040756260.1	3,25094488690573	3,57749308872629	16,525655622114	4,89694798736683e-05	0,0151732851026431	XM_040756260.1	LCK proto-oncogene, Src family tyrosine kinase (Lck), transcript variant X2, mRNA
XM-005087147.4	3,03070032154043	3,30883491413463	16,5252578395935	4,89797090935134e-05	0,0151732851026431	XM_005087147.4	killer cell lectin-like receptor subfamily E member 1 (LOC101828423), mRNA
XM-040734474.1	-2,68073677580131	4,5490302024297	16,4957628284027	4,97442111229484e-05	0,0151732851026431	XM_040734474.1	phospholipase D family member 3 (Pld3), transcript variant X2, mRNA
XM-040734475.1	-2,68073677580131	4,5490302024297	16,4957628284027	4,97442111229484e-05	0,0151732851026431	XM_040734475.1	phospholipase D family member 3 (Pld3), transcript variant X3, mRNA
XM-040734476.1	-2,68073677580131	4,5490302024297	16,4957628284027	4,97442111229484e-05	0,0151732851026431	XM_040734476.1	phospholipase D family member 3 (Pld3), transcript variant X4, mRNA
XM-040756259.1	3,25045334500065	3,5971409004699	16,4934250323662	4,98045322158088e-05	0,0151732851026431	XM_040756259.1	LCK proto-oncogene, Src family tyrosine kinase (Lck), transcript variant X1, mRNA
XM-005072537.4	-5,77696126032036	3,34667390646545	16,4805683494187	5,01437750336418e-05	0,0151732851026431	XM_005072537.4	syndecan binding protein 2 (Sdcbp2), mRNA
XM-040743253.1	-2,17037294760423	4,7355142959395	16,4310384889311	5,14641904260929e-05	0,0154591666321533	XM_040743253.1	glutathione S-transferase omega-1-like (LOC101827709), mRNA
XM-013117189.3	-5,76291823578918	3,34176356172458	16,3086358033179	5,48833363181239e-05	0,0163667676775344	XM_013117189.3	integrator complex subunit 10 (Ints10), transcript variant X8, mRNA
XM-040737034.1	5,02399884947956	2,97440399970839	16,2213253062805	5,7459617767931e-05	0,0170117672662134	XM_040737034.1	kelch like family member 7 (Klhl7), mRNA
XM-000000014.1	-5,78509140180197	3,98292482041621	16,1643842859462	5,92038998649284e-05	0,0174029863652957	XM_000000014.1	IgG2asec description:immunoglobulin gamma 2a secreted
XM-005066643.4	-5,73381642075585	3,31309913236153	16,0804115199143	6,18784569319025e-05	0,017932986888159	XM_005066643.4	solute carrier family 7 member 2 (Slc7a2), transcript variant X2, mRNA
XM-013110805.3	-5,73381642075585	3,31309913236153	16,0804115199143	6,18784569319025e-05	0,017932986888159	XM_013110805.3	solute carrier family 7 member 2 (Slc7a2), transcript variant X1, mRNA
XM-005075198.4	-5,75282589099639	3,8063865095048	16,0666273833281	6,23264140175888e-05	0,0179364959165443	XM_005075198.4	integrator complex subunit 10 (Ints10), transcript variant X9, mRNA
XM-005079151.4	5,02399884947956	2,89821778908898	15,9522281897679	6,6193934560515e-05	0,0189172152011727	XM_005079151.4	iroquois homeobox 5 (Irx5), mRNA
XM-040732202.1	-3,16832120747665	8,70687131581241	15,9024301635311	6,79473682027194e-05	0,0192844003010104	XM_040732202.1	H-2 class II histocompatibility antigen, E-D beta chain-like (LOC110339725), mRNA
XM-005066649.4	-2,05103534129806	8,19878995925984	15,8886810708089	6,8440694621142e-05	0,0192913692174237	XM_005066649.4	N-acylsphingosine amidohydrolase 1 (Asah1), mRNA
XM-005069770.4	-5,71756052907244	3,34614429375937	15,8614754187135	6,94305474734301e-05	0,0193059143255005	XM_005069770.4	patched domain containing 3 (Ptchd3), transcript variant X1, mRNA
XM-040750235.1	-5,71756052907244	3,34614429375937	15,8614754187135	6,94305474734301e-05	0,0193059143255005	XM_040750235.1	patched domain containing 3 (Ptchd3), transcript variant X2, mRNA
XM-005087129.3	5,02401852521303	2,86995226904861	15,811392599688	7,12855104206239e-05	0,0195574174022662	XM_005087129.3	C-type lectin domain family 7 member A (LOC101823880), transcript variant X1, mRNA
XM-040743736.1	5,02401852521303	2,86995226904861	15,811392599688	7,12855104206239e-05	0,0195574174022662	XM_040743736.1	C-type lectin domain family 7 member A (LOC101823880), transcript variant X2, mRNA
XM-040756011.1	-5,71102321290146	3,68372750398265	15,7174555426474	7,48968040692344e-05	0,0204121071381537	XM_040756011.1	tetraspanin 17 (Tspan17), transcript variant X1, mRNA
XM-040755447.1	-2,56182197221304	5,80094604718948	15,6316052026404	7,83583002752326e-05	0,0212149942843858	XM_040755447.1	plexin domain containing 2 (Plxdc2), mRNA
XM-040739053.1	-5,6852043459777	3,45679901082001	15,5429740413733	8,2103788107451e-05	0,0220837724966401	XM_040739053.1	mitochondrial amidoxime-reducing component 1 (Mtarc1), mRNA
XM-040734473.1	-2,67781711711451	5,57101313959989	15,5002080363434	8,39738282041518e-05	0,022440097091464	XM_040734473.1	phospholipase D family member 3 (Pld3), transcript variant X1, mRNA
XM-040736440.1	-2,75838320053256	4,04468148293564	15,4152609357248	8,78225833198737e-05	0,0233171791700823	XM_040736440.1	lymphocyte antigen 6C1-like (LOC121136254), transcript variant X1, mRNA
XR-005877631.1	-5,66234016146379	3,56419778787161	15,2680556767024	9,49090384505933e-05	0,0250371260215209	XR_005877631.1	uncharacterized LOC110342065 (LOC110342065), transcript variant X1, ncRNA
XM-040731332.1	-2,01454900997725	5,99911659922314	15,2088455793152	9,79144220119373e-05	0,0256654280831672	XM_040731332.1	purinergic receptor P2X 4 (P2rx4), mRNA
XM-005085567.4	-2,38587003593417	5,13744187859273	15,1364746714027	0,000101724503258266	0,0264515430696853	XM_005085567.4	matrix metallopeptidase 14 (Mmp14), mRNA
XR-005877439.1	-5,64410126175578	3,35762737732141	15,1277466261824	0,000102198997596286	0,0264515430696853	XR_005877439.1	ankyrin repeat and EF-hand domain containing 1 (Ankef1), transcript variant X3, misc_RNA
XM-005079586.4	2,66779118109645	5,82789229500531	15,0928573267071	0,000104092551012273	0,0267732546988004	XM_005079586.4	stathmin 1 (Stmn1), transcript variant X1, mRNA
XM-005085626.4	3,44730386770742	3,49613942596718	15,0576146967391	0,000106048755093104	0,0271069839648851	XM_005085626.4	chymase (LOC101842838), mRNA
XM-040734672.1	-5,62776750466334	3,48316109034694	14,980675159361	0,000110444160696757	0,02788410150401	XM_040734672.1	AXL receptor tyrosine kinase (Axl), transcript variant X1, mRNA
XM-040734674.1	-5,62776750466334	3,48316109034694	14,980675159361	0,000110444160696757	0,02788410150401	XM_040734674.1	AXL receptor tyrosine kinase (Axl), transcript variant X3, mRNA
XM-005072544.4	-2,83367626372787	5,85247116042374	14,947627523518	0,000112384849128719	0,0282010591231352	XM_005072544.4	abhydrolase domain containing 12, lysophospholipase (Abhd12), transcript variant X1, mRNA
XM-040753506.1	-5,66701702050536	4,56996209880354	14,8479871277625	0,000118460488099998	0,0295454816168438	XM_040753506.1	40S ribosomal protein S14 (LOC121142811), mRNA
XR-005871896.1	-2,96928755124397	3,6687023455651	14,8257728279864	0,000119859487573223	0,0297143222415713	XR_005871896.1	uncharacterized LOC121134728 (LOC121134728), ncRNA
XM-013122970.3	3,13522649467642	3,51293456582651	14,743119736722	0,000125206349380366	0,0300445547990644	XM_013122970.3	granzyme M (Gzmm), transcript variant X4, mRNA
XM-021223355.2	-2,53250756113365	4,29300973738621	14,734354219923	0,000125787531556764	0,0300445547990644	XM_021223355.2	formyl peptide receptor 2 (Fpr2), transcript variant X1, mRNA
XM-040746464.1	-2,69751494083483	4,00510621402697	14,7077693331295	0,000127566866396947	0,0300445547990644	XM_040746464.1	abhydrolase domain containing 12, lysophospholipase (Abhd12), transcript variant X2, mRNA
XM-013121951.3	-5,58817894565899	3,24345185491079	14,6941385798825	0,000128492251953329	0,0300445547990644	XM_013121951.3	regucalcin (LOC106022119), transcript variant X7, mRNA
XM-013121952.3	-5,58817894565899	3,24345185491079	14,6941385798825	0,000128492251953329	0,0300445547990644	XM_013121952.3	regucalcin (LOC106022119), transcript variant X8, mRNA
XM-021234029.2	-5,58817894565899	3,24345185491079	14,6941385798825	0,000128492251953329	0,0300445547990644	XM_021234029.2	regucalcin (LOC106022119), transcript variant X3, mRNA
XM-040730777.1	-5,58817894565899	3,24345185491079	14,6941385798825	0,000128492251953329	0,0300445547990644	XM_040730777.1	regucalcin (LOC106022119), transcript variant X1, mRNA
XM-040730778.1	-5,58817894565899	3,24345185491079	14,6941385798825	0,000128492251953329	0,0300445547990644	XM_040730778.1	regucalcin (LOC106022119), transcript variant X2, mRNA
XM-040730780.1	-5,58817894565899	3,24345185491079	14,6941385798825	0,000128492251953329	0,0300445547990644	XM_040730780.1	regucalcin (LOC106022119), transcript variant X6, mRNA
XM-040730781.1	-5,58817894565899	3,24345185491079	14,6941385798825	0,000128492251953329	0,0300445547990644	XM_040730781.1	regucalcin (LOC106022119), transcript variant X9, mRNA
XM-040743737.1	3,13620969087007	3,72868911366873	14,6543903332342	0,0001312164698698	0,0303635597805276	XM_040743737.1	killer cell lectin-like receptor 2 (LOC106022638), mRNA
XR-002382124.2	-5,58398018880037	3,26077799839368	14,630648392453	0,000132876710673509	0,0303635597805276	XR_002382124.2	uncharacterized LOC110340327 (LOC110340327), ncRNA
XM-040734673.1	-5,58436769354041	3,26185638610959	14,6212258057896	0,000133540129374288	0,0303635597805276	XM_040734673.1	AXL receptor tyrosine kinase (Axl), transcript variant X2, mRNA
XM-040734675.1	-5,58436769354041	3,26185638610959	14,6212258057896	0,000133540129374288	0,0303635597805276	XM_040734675.1	AXL receptor tyrosine kinase (Axl), transcript variant X4, mRNA
XM-021227971.2	-5,59048763051178	3,41398842515731	14,6211157572848	0,000133545654515479	0,0303635597805276	XM_021227971.2	CD80 molecule (Cd80), transcript variant X3, mRNA
XR-005880562.1	-2,14693201594035	5,24730714039443	14,6055071635083	0,000134647513974429	0,0303893432362577	XR_005880562.1	chromosome unknown C12orf75 homolog (CUNH12orf75), ncRNA
XM-013122971.3	3,1351610241077	3,70882464170515	14,5986492618257	0,000135135951503782	0,0303893432362577	XM_013122971.3	granzyme M (Gzmm), transcript variant X5, mRNA
XM-021227725.2	-1,98464695515369	7,14993893343492	14,5463250930924	0,000138930299176999	0,0310728184892991	XM_021227725.2	prokineticin 2 (Prok2), transcript variant X1, mRNA
XM-040751974.1	-5,58191258688368	3,31752027419103	14,526262019014	0,000140413674142748	0,0312348320648459	XM_040751974.1	palmdelphin (Palmd), transcript variant X1, mRNA
XM-005077980.4	-5,57860501981133	3,96107527768622	14,3684175488506	0,000152637167342927	0,0337713835895886	XM_005077980.4	DAB adaptor protein 2 (Dab2), transcript variant X3, mRNA
XM-040737613.1	-2,70133082469397	4,27975918915446	14,3530422511278	0,000153883950168111	0,0338651668517021	XM_040737613.1	endothelial PAS domain protein 1 (Epas1), mRNA
XM-040757818.1	-1,76450023357662	7,214008814423	14,3358444183817	0,00015529131070557	0,0339774962179527	XM_040757818.1	40S ribosomal protein SA-like (LOC121144327), mRNA
XR-002384057.2	-5,56152811923371	3,53728973217443	14,3267173811113	0,000156045653662991	0,0339774962179527	XR_002384057.2	uncharacterized LOC110342065 (LOC110342065), transcript variant X2, ncRNA
XM-005077979.4	-5,57707543046364	4,11022287308413	14,3008154816831	0,000158196152819792	0,0342644540894363	XM_005077979.4	DAB adaptor protein 2 (Dab2), transcript variant X1, mRNA
NM-001281585.1	-3,03823806940908	4,91407982319383	14,2815855831499	0,000159810561472425	0,0344329007134801	NM_001281585.1	acyl-CoA desaturase 1-like (LOC101834849), mRNA
XM-021223644.2	2,74523573695943	3,63406684572413	14,2682330247843	0,000160949783305551	0,0344977418352779	XM_021223644.2	uncharacterized LOC101827642 (LOC101827642), mRNA
XM-040752385.1	-5,53972588376273	3,30647538268539	14,1426773715346	0,000172012166371831	0,0366778066461138	XM_040752385.1	potassium calcium-activated channel subfamily N member 3 (Kcnn3), transcript variant X2, mRNA
XM-005064024.4	-5,53617434398641	3,29604076826864	14,1038221458668	0,000175589868704891	0,0372476797258371	XM_005064024.4	transmembrane protein 151A (Tmem151a), mRNA
XM-005079129.4	-2,43994473725357	5,35597409213919	13,9611465752914	0,000189369183474818	0,0399646667053291	XM_005079129.4	metallothionein-1 (LOC101828737), mRNA
XM-005068346.4	4,76981548550079	3,06881845932952	13,7746673918158	0,000209051948437087	0,0438934430307727	XM_005068346.4	BAF chromatin remodeling complex subunit BCL11B (Bcl11b), transcript variant X3, mRNA
XR-002385079.2	-5,48691974545379	3,2235467675549	13,7521857710279	0,000211564405862608	0,0441954822054004	XR_002385079.2	uncharacterized LOC110342906 (LOC110342906), transcript variant X1, ncRNA
XM-005068345.4	4,76981548550079	3,01733028372896	13,6530936482905	0,000222984301495757	0,0457841728783007	XM_005068345.4	BAF chromatin remodeling complex subunit BCL11B (Bcl11b), transcript variant X1, mRNA
XM-013112234.3	4,76981548550079	3,01733028372896	13,6530936482905	0,000222984301495757	0,0457841728783007	XM_013112234.3	BAF chromatin remodeling complex subunit BCL11B (Bcl11b), transcript variant X2, mRNA
XM-013112237.3	4,76981548550079	3,01733028372896	13,6530936482905	0,000222984301495757	0,0457841728783007	XM_013112237.3	BAF chromatin remodeling complex subunit BCL11B (Bcl11b), transcript variant X4, mRNA
XM-021227972.2	-5,48591580461603	3,34420510804528	13,6471899555814	0,000223683967750771	0,0457841728783007	XM_021227972.2	CD80 molecule (Cd80), transcript variant X2, mRNA
XR-005871165.1	-2,87658727885744	3,65973710370063	13,6383662416421	0,000224732168284615	0,0457841728783007	XR_005871165.1	uncharacterized LOC121134130 (LOC121134130), ncRNA
XR-002384561.2	-3,48913541895907	4,22055004441857	13,6158411676757	0,000227433128440485	0,0461061849000556	XR_002384561.2	uncharacterized LOC110342481 (LOC110342481), ncRNA
XM-013116372.3	2,77529137735439	8,41530420569743	13,4447581494098	0,000249052820823633	0,0500315626162533	XM_013116372.3	interferon-induced transmembrane protein 1 (LOC106021464), mRNA
XM-013125017.3	-1,75801269518603	6,44842490450195	13,4434831644938	0,000249227767995819	0,0500315626162533	XM_013125017.3	C-type lectin domain containing 5A (Clec5a), transcript variant X4, mRNA
XM-005083743.4	-1,87058738165126	6,65554645347917	13,419141780361	0,000252471027082853	0,0504366028035953	XM_005083743.4	interleukin 1 receptor antagonist (Il1rn), transcript variant X1, mRNA
XM-021223631.2	3,29123798747485	3,12394685902976	13,4096824226656	0,000253741043066601	0,0504454354846369	XM_021223631.2	NKG2-D type II integral membrane protein (LOC101827899), transcript variant X3, mRNA
XM-021234031.2	-5,43244578509884	3,19209505623624	13,3770138365426	0,000258190580480019	0,0508388371219819	XM_021234031.2	regucalcin (LOC106022119), transcript variant X4, mRNA
XM-040730779.1	-5,43244578509884	3,19209505623624	13,3770138365426	0,000258190580480019	0,0508388371219819	XM_040730779.1	regucalcin (LOC106022119), transcript variant X5, mRNA
XM-040734678.1	-5,43123050316819	3,19129515154755	13,3647175039618	0,000259882887041644	0,0509283830972609	XM_040734678.1	AXL receptor tyrosine kinase (Axl), transcript variant X7, mRNA
XM-005068387.4	-2,2753040107287	7,00835450191515	13,2586260543337	0,000274944045848805	0,053624513359317	XM_005068387.4	legumain (Lgmn), transcript variant X1, mRNA
XM-021233676.2	-2,63953810359882	4,64824803122463	13,2152257580858	0,000281368385370032	0,05461864699591	XM_021233676.2	TNF superfamily member 9 (Tnfsf9), transcript variant X1, mRNA
XR-002383348.2	-2,90696949079911	4,29663578571013	13,1855178749402	0,00028584821656212	0,0552147220484673	XR_002383348.2	uncharacterized LOC110341412 (LOC110341412), ncRNA
XM-040754198.1	2,98468376636138	3,15550663250347	13,1771535226611	0,00028712245810444	0,0552147220484673	XM_040754198.1	interleukin 2 receptor subunit beta (Il2rb), transcript variant X2, mRNA
NM-001281344.1	-2,02343788412894	8,36960036790665	13,1679816499844	0,000288521344278771	0,0552256692144385	NM_001281344.1	C-X-C motif chemokine ligand 10 (Cxcl10), mRNA
XM-040757577.1	-5,42861188032447	3,34870496074665	13,1236246573056	0,000295419994700848	0,0560423163923866	XM_040757577.1	DAB adaptor protein 2 (Dab2), transcript variant X4, mRNA
XM-005081263.4	-5,42973475800492	3,31558775045288	13,122997644866	0,000295511448913758	0,0560423163923866	XM_005081263.4	transmembrane protein 236 (Tmem236), mRNA
XM-040752059.1	-5,42310678517094	3,3557909548559	13,0756580938892	0,000303052936308121	0,0570093653548212	XM_040752059.1	sortilin 1 (Sort1), transcript variant X3, mRNA
XM-005080014.4	-1,74713208675024	8,1449106443959	13,0709076604775	0,000303808484319831	0,0570093653548212	XM_005080014.4	CCAAT enhancer binding protein delta (Cebpd), mRNA
XR-002383817.2	4,76982509867994	2,83467307512263	13,0650723181976	0,000304766611864522	0,0570093653548212	XR_002383817.2	uncharacterized LOC110341808 (LOC110341808), ncRNA
XM-040757196.1	-3,4259286037121	4,28469401226731	12,9609784131083	0,000322119370336601	0,0599827079070686	XM_040757196.1	perilipin 2 (Plin2), transcript variant X5, mRNA
XM-013121173.3	2,63182413045387	3,25789871946703	12,9313894604609	0,000327235575156069	0,0604430944965031	XM_013121173.3	surfactant protein D (Sftpd), transcript variant X2, mRNA
XM-040757576.1	-5,41605965452874	5,11944872734986	12,921469778469	0,000328965046986737	0,0604430944965031	XM_040757576.1	DAB adaptor protein 2 (Dab2), transcript variant X2, mRNA
XM-040741213.1	-5,37624693398491	3,17420480080039	12,9213256131676	0,00032899796289983	0,0604430944965031	XM_040741213.1	transmembrane protein 176A (Tmem176a), transcript variant X1, mRNA
XM-040757751.1	-2,80493156623647	3,58717063638146	12,8806693175349	0,000336195396682856	0,0614908851541758	XM_040757751.1	complement C6 (C6), mRNA
XM-040754197.1	2,98200886064323	3,22320177663058	12,8676436137463	0,000338526583224404	0,0616432941567872	XM_040754197.1	interleukin 2 receptor subunit beta (Il2rb), transcript variant X1, mRNA
XM-040734676.1	-5,3752561087143	3,19587239606362	12,8501535598432	0,000341705798965068	0,0619481001973984	XM_040734676.1	AXL receptor tyrosine kinase (Axl), transcript variant X5, mRNA
XM-021233513.2	2,63203996675144	3,4835455716178	12,7671484784726	0,000357141990214986	0,0644625628215672	XM_021233513.2	surfactant protein D (Sftpd), transcript variant X1, mRNA
XM-005071105.4	-1,9838852505367	6,25007244664132	12,696501723544	0,000370840024959434	0,0664725106478994	XM_005071105.4	prenylcysteine oxidase 1 (Pcyox1), mRNA
XM-005085042.4	-1,7400239222937	9,34284438423549	12,6931241587317	0,000371508212014115	0,0664725106478994	XM_005085042.4	thioredoxin (Txn), mRNA
XM-040750266.1	-5,37015284930551	3,31098032696654	12,6416177674127	0,000381863023566263	0,0680294762286686	XM_040750266.1	CD80 molecule (Cd80), transcript variant X4, mRNA
XM-040752057.1	-5,3654257373644	3,46500224113669	12,6234061721948	0,000385583831726058	0,0683962561509589	XM_040752057.1	sortilin 1 (Sort1), transcript variant X1, mRNA
XM-040752060.1	-5,36578861006654	3,34042500572927	12,5825126221546	0,000394088974621319	0,0694539493304424	XM_040752060.1	sortilin 1 (Sort1), transcript variant X4, mRNA
XM-005076367.4	-1,87587851522797	6,72094472431961	12,5779629678592	0,000395032566035669	0,0694539493304424	XM_005076367.4	hydroxysteroid 17-beta dehydrogenase 11 (Hsd17b11), mRNA
XR-005880695.1	-3,32924574420662	3,44096396432209	12,5705568461001	0,000396609678338249	0,0694539493304424	XR_005880695.1	uncharacterized LOC110343737 (LOC110343737), ncRNA
XM-013114019.2	-1,94149709988225	8,01202641705549	12,5537256677823	0,000400172040833544	0,0697808474424696	XM_013114019.2	regulator of cell cycle (Rgcc), mRNA
NM-001281329.1	-5,33398083602086	3,16935187736727	12,5163439398611	0,000408248032671624	0,0708887396140731	NM_001281329.1	cytochrome P450 2E1-like (LOC101843716), mRNA
XM-040729751.1	-5,31886314444097	3,15166703757103	12,486398222353	0,000414823765783887	0,0717279093836315	XM_040729751.1	nectin-1 (LOC101826699), mRNA
XM-040734677.1	-5,31751160984001	3,17880584764544	12,3948336554619	0,000435595591176996	0,0750044575887318	XM_040734677.1	AXL receptor tyrosine kinase (Axl), transcript variant X6, mRNA
XM-040729403.1	-1,90106564700193	5,20960724105082	12,377986020541	0,000439522569144522	0,0753653012000187	XM_040729403.1	protein tyrosine phosphatase non-receptor type 18 (Ptpn18), transcript variant X2, mRNA
XM-021234301.2	-1,72310672740968	6,13188752446436	12,3440239957606	0,000447554822953682	0,0764241644357381	XM_021234301.2	cysteine rich transmembrane module containing 1 (Cystm1), transcript variant X2, mRNA
XM-005082952.4	-2,12260425481203	5,71356928433484	12,2589502308758	0,000468367154806469	0,0796475765361596	XM_005082952.4	uridine phosphorylase 1 (Upp1), transcript variant X3, mRNA
XM-005074359.4	-1,87285540251416	5,46681448957597	12,1837473515289	0,000487557900575842	0,0822655394227171	XM_005074359.4	transmembrane protein 33 (Tmem33), transcript variant X1, mRNA
XR-002386027.2	-3,35737589215455	4,20310069230289	12,1830103431842	0,000487760105439287	0,0822655394227171	XR_002386027.2	uncharacterized LOC110343712 (LOC110343712), ncRNA
XM-040757714.1	-5,31260123956586	3,48102459610626	12,1387810737565	0,000499429613641284	0,0838899056742031	XM_040757714.1	zinc finger protein 58 (LOC106022316), mRNA
XM-040752058.1	-5,3055815300949	3,45076467268739	12,1244694497955	0,000503261723586444	0,0840663499552578	XM_040752058.1	sortilin 1 (Sort1), transcript variant X2, mRNA
XM-040748747.1	1,56064556674624	6,81116631008584	12,1196287187024	0,000504565607342081	0,0840663499552578	XM_040748747.1	40S ribosomal protein S26 (LOC121141346), mRNA
XM-040731184.1	-1,96134737246631	6,56455954080473	12,0947564649061	0,000511308611075072	0,0848463035144049	XM_040731184.1	hydrogen voltage gated channel 1 (Hvcn1), transcript variant X2, mRNA
XM-040741214.1	-5,34412947937302	6,64386778636824	12,017691358841	0,000532828126605979	0,0880621521856059	XM_040741214.1	transmembrane protein 176A (Tmem176a), transcript variant X2, mRNA
XM-040740625.1	-3,28764359504533	3,75232668459041	11,9343575802056	0,000557108902290507	0,0917068106238449	XM_040740625.1	phosphoenolpyruvate carboxykinase 2, mitochondrial (Pck2), mRNA
XM-040733943.1	-5,2553224385871	3,1821544270175	11,8632645102669	0,00057873160152625	0,0948866199107959	XM_040733943.1	osteoclast associated Ig-like receptor (Oscar), transcript variant X1, mRNA
XM-005077354.4	-1,89128044613549	6,30752188635271	11,7846786736691	0,00060358183346156	0,0983637007838038	XM_005077354.4	RAB20, member RAS oncogene family (Rab20), mRNA
XM-040739136.1	-3,27361327937449	3,71422211874406	11,7812043844792	0,000604719371571996	0,0983637007838038	XM_040739136.1	zona pellucida sperm-binding protein 3 receptor-like (LOC101827079), transcript variant X1, mRNA
XM-005065858.4	-5,25440514824614	3,23255919401973	11,7574152553822	0,000612474598835408	0,0992329415979274	XM_005065858.4	androgen induced 1 (Aig1), transcript variant X1, mRNA
XM-040750265.1	-3,25988228883418	3,66822831097207	11,7268076444964	0,000622594958265588	0,100477060068642	XM_040750265.1	CD80 molecule (Cd80), transcript variant X1, mRNA
XM-040746670.1	-2,07253456253142	5,70540702387112	11,6422433319783	0,000651453251678702	0,104524955975115	XM_040746670.1	uridine phosphorylase 1 (Upp1), transcript variant X5, mRNA
XM-040746669.1	-2,07253902073242	5,71595501486958	11,6385124947975	0,000652757118207773	0,104524955975115	XM_040746669.1	uridine phosphorylase 1 (Upp1), transcript variant X4, mRNA
XM-040746668.1	-2,07254378575046	5,72736119176286	11,6307524589854	0,000655477576917838	0,104553754739922	XM_040746668.1	uridine phosphorylase 1 (Upp1), transcript variant X1, mRNA
XR-005877955.1	-3,31115782841532	4,72434134041357	11,6161537776072	0,000660626571110319	0,104968205717772	XR_005877955.1	ribosomal protein S24 (Rps24), transcript variant X3, ncRNA
XM-021234616.2	-2,07260175803738	5,87530221935201	11,5640230706561	0,000679336282301405	0,107525869329037	XM_021234616.2	uridine phosphorylase 1 (Upp1), transcript variant X2, mRNA
XM-005067463.4	-1,943974223695	5,5558519431725	11,5414830380781	0,000687596540159448	0,10769041680768	XM_005067463.4	SLP adaptor and CSK interacting membrane protein (LOC101836182), mRNA
XM-005078387.3	-2,69615315264699	3,63125575103312	11,5365571198405	0,000689428186877862	0,10769041680768	XM_005078387.3	C-X-C motif chemokine ligand 14 (Cxcl14), mRNA
XR-005876272.1	-5,1966534646262	3,10157719923385	11,5340907240402	0,000690355526669557	0,10769041680768	XR_005876272.1	uncharacterized LOC121139335 (LOC121139335), ncRNA
XM-005084186.4	-5,23302260419557	5,4748131435983	11,5327186307621	0,000690843195811423	0,10769041680768	XM_005084186.4	osteoclast associated Ig-like receptor (Oscar), transcript variant X2, mRNA
XM-040747652.1	1,93718234910563	4,431713389748	11,4679289875806	0,000715272377585792	0,111077751527502	XM_040747652.1	pulmonary surfactant-associated protein A (LOC101835350), transcript variant X2, mRNA
XM-005070994.4	3,59171119276185	3,07838272304705	11,4564936224193	0,000719683487631681	0,111310686981636	XM_005070994.4	leucine rich repeat LGI family member 3 (Lgi3), mRNA
XM-005082518.4	-5,19498874367149	3,15807056902127	11,4500439434597	0,000722181941148809	0,111310686981636	XM_005082518.4	transmembrane 4 L six family member 20 (Tm4sf20), mRNA
XR-002383049.2	3,58885350545171	3,15576580482709	11,4175848506575	0,000734862091644229	0,112842461408339	XR_002383049.2	uncharacterized LOC110341186 (LOC110341186), ncRNA
XM-013122422.3	-5,19492542082532	3,16853649393101	11,4028638408098	0,0007406981934431	0,113315809497263	XM_013122422.3	nuclear receptor subfamily 1 group H member 3 (Nr1h3), transcript variant X5, mRNA
NM-001281623.1	-1,64410426062151	8,10794668599146	11,36963805059	0,000754017357949105	0,114489241623823	NM_001281623.1	integrin binding sialoprotein (Ibsp), mRNA
XM-021233675.2	-2,48278605128414	4,72331143889754	11,3677833668087	0,000754754565788455	0,114489241623823	XM_021233675.2	TNF superfamily member 9 (Tnfsf9), transcript variant X2, mRNA
XM-005063853.4	3,59169973898349	3,01227705497329	11,3629858992586	0,00075671454624644	0,114489241623823	XM_005063853.4	fatty acid desaturase 2 (Fads2), mRNA
XM-040732200.1	-1,62625867316233	6,2849946484963	11,297238734377	0,000783888611561344	0,118166183265875	XM_040732200.1	inorganic pyrophosphatase 1 (Ppa1), mRNA
XM-021227801.2	-5,19885753198599	3,68110559260075	11,2863461972803	0,000788505677058238	0,118428372729846	XM_021227801.2	IQ motif and Sec7 domain ArfGEF 1 (Iqsec1), transcript variant X10, mRNA
XM-005066788.4	-1,62898411141044	9,16412774083398	11,1647153588778	0,000841730191759491	0,125962627569012	XM_005066788.4	fatty acid binding protein 5 (Fabp5), transcript variant X2, mRNA
XR-005870616.1	4,46101082249689	3,1341031762267	11,0631377427113	0,000888996825958293	0,132553936154571	XR_005870616.1	uncharacterized LOC121133665 (LOC121133665), transcript variant X1, ncRNA
XR-005869928.1	2,62863192855283	3,20167434110365	11,0055707579404	0,000916943451241934	0,134078959175984	XR_005869928.1	uncharacterized LOC121133161 (LOC121133161), ncRNA
XM-040737948.1	-5,12823186256109	3,10501129680495	11,0018928932036	0,000918773029612118	0,134078959175984	XM_040737948.1	peroxisome proliferator activated receptor gamma (Pparg), transcript variant X3, mRNA
XM-040737949.1	-5,12823186256109	3,10501129680495	11,0018928932036	0,000918773029612118	0,134078959175984	XM_040737949.1	peroxisome proliferator activated receptor gamma (Pparg), transcript variant X4, mRNA
XM-040737950.1	-5,12823186256109	3,10501129680495	11,0018928932036	0,000918773029612118	0,134078959175984	XM_040737950.1	peroxisome proliferator activated receptor gamma (Pparg), transcript variant X5, mRNA
XM-040737951.1	-5,12823186256109	3,10501129680495	11,0018928932036	0,000918773029612118	0,134078959175984	XM_040737951.1	peroxisome proliferator activated receptor gamma (Pparg), transcript variant X6, mRNA
XM-040737952.1	-5,12823186256109	3,10501129680495	11,0018928932036	0,000918773029612118	0,134078959175984	XM_040737952.1	peroxisome proliferator activated receptor gamma (Pparg), transcript variant X7, mRNA
XM-013112230.3	-1,93512376911849	4,4025889409705	10,9824962102667	0,000928396977264538	0,134529298610449	XM_013112230.3	legumain (Lgmn), transcript variant X2, mRNA
XM-021226188.2	-1,93512376911849	4,4025889409705	10,9824962102667	0,000928396977264538	0,134529298610449	XM_021226188.2	legumain (Lgmn), transcript variant X3, mRNA
XM-040738073.1	2,48778829343847	3,55508239777882	10,866103062044	0,000988408851230685	0,142722770016478	XM_040738073.1	epithelial cell adhesion molecule (Epcam), mRNA
XM-040749557.1	1,48808420247249	6,10780986270807	10,8263866105544	0,00100976539659602	0,144558732711198	XM_040749557.1	G protein subunit gamma transducin 2 (Gngt2), transcript variant X2, mRNA
XM-040757891.1	-5,15067905206327	4,91232343060601	10,8195732603917	0,00101348225616023	0,144558732711198	XM_040757891.1	60S ribosomal protein L10-like (LOC121144350), mRNA
XM-040746020.1	2,48775918531798	3,63090491944613	10,8178343837262	0,00101443183821683	0,144558732711198	XM_040746020.1	family with sequence similarity 98 member B (Fam98b), mRNA
XM-005083685.4	3,09756446111265	3,27062231689299	10,8037332032578	0,00102218271745817	0,144558732711198	XM_005083685.4	chloride intracellular channel 3 (Clic3), mRNA
XM-040736063.1	1,51626253045955	6,5321705414686	10,8012555443174	0,00102354287932787	0,144558732711198	XM_040736063.1	napsin A aspartic peptidase (Napsa), transcript variant X3, mRNA
XR-005870996.1	-5,13208998734452	3,62440440569869	10,7923633239531	0,00102846205654862	0,144558732711198	XR_005870996.1	HscB mitochondrial iron-sulfur cluster cochaperone (Hscb), transcript variant X2, misc_RNA
XR-005878407.1	-5,13429415446159	3,61283528752384	10,7861988547943	0,00103188286306031	0,144558732711198	XR_005878407.1	calcium binding and coiled-coil domain 2 (Calcoco2), transcript variant X2, misc_RNA
XM-005067364.4	4,46105225752572	2,95045896278919	10,7820445729819	0,0010341946616329	0,144558732711198	XM_005067364.4	protein O-glucosyltransferase 2 (Poglut2), mRNA
XM-005064752.4	2,37409808881891	3,72558139405394	10,7787115198361	0,00103604832432005	0,144558732711198	XM_005064752.4	RAS guanyl releasing protein 1 (Rasgrp1), mRNA
XR-002383912.2	-2,6367761120361	3,73669185689116	10,7783489104111	0,00103625072655222	0,144558732711198	XR_002383912.2	uncharacterized LOC110341914 (LOC110341914), ncRNA
XM-040750372.1	-1,46853194867409	5,9880311901623	10,7279923780814	0,00106475106367771	0,148032772038948	XM_040750372.1	resistin-like alpha (LOC101835167), mRNA
XM-005079691.4	-1,52289808053934	8,17867953467223	10,7025248875848	0,00107946566151772	0,149272966158529	XM_005079691.4	CD63 molecule (Cd63), transcript variant X1, mRNA
XM-040737946.1	-5,11684121783854	3,56974848334094	10,700012388106	0,00108092590856661	0,149272966158529	XM_040737946.1	peroxisome proliferator activated receptor gamma (Pparg), transcript variant X1, mRNA
XM-040737947.1	-5,11477797282023	3,77589542512756	10,6798439171651	0,00109274090401575	0,150348744792858	XM_040737947.1	peroxisome proliferator activated receptor gamma (Pparg), transcript variant X2, mRNA
XM-013122613.3	-5,11612984632854	3,26032410583436	10,6715453631471	0,00109765299989947	0,150348744792858	XM_013122613.3	sphingomyelin synthase 2 (Sgms2), transcript variant X2, mRNA
XM-021228213.2	-3,20365485959658	4,72865662101709	10,6632078618353	0,0011025874378636	0,150348744792858	XM_021228213.2	NME/NM23 family member 8 (Nme8), transcript variant X2, mRNA
XM-021228214.2	-3,20365834475026	4,73081889852311	10,6619598145243	0,00110332954893794	0,150348744792858	XM_021228214.2	NME/NM23 family member 8 (Nme8), transcript variant X5, mRNA
XM-021223529.2	4,461058115675	2,89110824697648	10,6255338886867	0,00112521059427641	0,152754190786566	XM_021223529.2	ligand dependent nuclear receptor corepressor (Lcor), transcript variant X2, mRNA
XM-040733924.1	-1,73689673084293	6,08113453034666	10,6202801194588	0,00112840555971901	0,152754190786566	XM_040733924.1	leukocyte immunoglobulin-like receptor subfamily B member 3 (LOC106023256), mRNA
XR-005877953.1	-3,20240311915786	4,53647927111992	10,5742250781944	0,00115678552232774	0,156023648469041	XR_005877953.1	ribosomal protein S24 (Rps24), transcript variant X1, ncRNA
NM-001319637.1	-1,89347485036642	6,82627121350929	10,5688277045512	0,00116013987878226	0,156023648469041	NM_001319637.1	hydroxycarboxylic acid receptor 2 (Hcar2), mRNA
XM-005068000.4	-1,79961243714494	7,84632111718154	10,4691983672904	0,00122421892194898	0,164105150797936	XM_005068000.4	leukotriene A4 hydrolase (Lta4h), transcript variant X1, mRNA
XM-040733183.1	-5,08934272112234	4,10573570141143	10,4512050654595	0,00123617377496017	0,164734495716509	XM_040733183.1	solute carrier family 1 member 4 (Slc1a4), mRNA
XM-040754437.1	2,62840339102183	4,47287653520831	10,4500793184462	0,00123691976712272	0,164734495716509	XM_040754437.1	forkhead box O1 (Foxo1), mRNA
XM-005081522.4	-5,05648419492897	3,11829535566788	10,4359173726421	0,00124644418166729	0,165316292605546	XM_005081522.4	WNT inhibitory factor 1 (Wif1), mRNA
XR-005871268.1	-5,05637897011069	3,0990851845718	10,4316454633398	0,00124932245523595	0,165316292605546	XR_005871268.1	uncharacterized LOC121134222 (LOC121134222), transcript variant X1, ncRNA
XM-040740481.1	-2,59060465787004	3,6453493734431	10,4192430057097	0,0012577057840509	0,165858385061209	XM_040740481.1	solute carrier family 7 member 7 (Slc7a7), transcript variant X2, mRNA
XM-040731443.1	-1,63337341277172	5,88442736350751	10,4136945102131	0,00126147971045023	0,165858385061209	XM_040731443.1	2'-5'-oligoadenylate synthase-like protein 1 (LOC101822825), transcript variant X2, mRNA
XM-040738427.1	4,46104850217965	2,81753224633356	10,401791077379	0,00126962611934245	0,16586959901365	XM_040738427.1	killer cell lectin-like receptor subfamily B member 1A (LOC121136913), transcript variant X1, mRNA
XM-040738428.1	4,46104850217965	2,81753224633356	10,401791077379	0,00126962611934245	0,16586959901365	XM_040738428.1	killer cell lectin-like receptor subfamily B member 1A (LOC121136913), transcript variant X2, mRNA
XM-005077726.4	4,46104639940022	2,80962155706573	10,3840347958524	0,00128186011770653	0,166937941215116	XM_005077726.4	hedgehog interacting protein (LOC101828564), mRNA
XM-005071854.4	1,86178061296597	4,64466458496898	10,3713550903711	0,00129063800065175	0,167550869529405	XM_005071854.4	mastermind like transcriptional coactivator 1 (Maml1), mRNA
XM-040757195.1	-1,51727008834932	7,05747057084734	10,3485583632532	0,00130663031495643	0,169093576576735	XM_040757195.1	perilipin 2 (Plin2), transcript variant X4, mRNA
XM-040753638.1	-3,15309948439527	4,41045292232515	10,3190751300905	0,00132761714174295	0,171270934903284	XM_040753638.1	vitamin K epoxide reductase complex subunit 1 (Vkorc1), transcript variant X1, mRNA
XM-040728416.1	-5,05005381697925	3,1789583604067	10,2938407641751	0,0013458659704284	0,17308256962825	XM_040728416.1	androgen induced 1 (Aig1), transcript variant X3, mRNA
XM-021226295.2	1,66057614031376	3,98207778565443	10,2778052261025	0,00135757512394004	0,173570503001548	XM_021226295.2	deoxyuridine triphosphatase (Dut), mRNA
XM-005086057.4	-1,82702921296088	5,29307906726971	10,2761329850685	0,00135878209486157	0,173570503001548	XM_005086057.4	inhibitor of DNA binding 1, HLH protein (Id1), transcript variant X2, mRNA
XM-040732089.1	-5,06367744314323	4,04074684504069	10,2713676418831	0,00136231313560372	0,173570503001548	XM_040732089.1	heat shock 70 kDa protein 1A (LOC101830239), mRNA
XR-005877957.1	-3,17843643633981	5,39308497577913	10,2382134625775	0,00138692588430032	0,175681639673633	XR_005877957.1	ribosomal protein S24 (Rps24), transcript variant X5, ncRNA
XM-005074473.4	-2,05790655883246	4,41142359993431	10,2375494303392	0,00138742091448815	0,175681639673633	XM_005074473.4	prostate transmembrane protein, androgen induced 1 (Pmepa1), mRNA
XM-021230559.2	4,46105413520242	2,76295242377883	10,2251104920197	0,00139682865704525	0,176090547656805	XM_021230559.2	SRC kinase signaling inhibitor 1 (Srcin1), mRNA
XM-040756051.1	-2,59408544785407	3,90797953034786	10,2219308726782	0,00139920805491155	0,176090547656805	XM_040756051.1	pterin-4 alpha-carbinolamine dehydratase 2 (Pcbd2), transcript variant X1, mRNA
XM-040748322.1	2,03741111265365	3,95105813827391	10,2018173421651	0,00141450957131626	0,176934881810985	XM_040748322.1	phospholipase A and acyltransferase 3 (LOC101830643), transcript variant X2, mRNA
XM-040736589.1	-5,05038034994393	3,4114231934354	10,1953002138942	0,00141948860640715	0,176934881810985	XM_040736589.1	component of oligomeric golgi complex 8 (Cog8), mRNA
XM-013112568.3	-2,61720199480575	4,23458761648439	10,1921716354881	0,00142188636098458	0,176934881810985	XM_013112568.3	glycerol-3-phosphate dehydrogenase 2 (Gpd2), transcript variant X2, mRNA
XM-040738340.1	-1,68453769605333	5,77507920703443	10,1899548358253	0,00142359211791161	0,176934881810985	XM_040738340.1	low affinity immunoglobulin gamma Fc region receptor III (LOC101831114), mRNA
XM-013112567.3	-2,61713223298134	4,24572713447734	10,1849972840857	0,0014274143017823	0,176934881810985	XM_013112567.3	glycerol-3-phosphate dehydrogenase 2 (Gpd2), transcript variant X1, mRNA
XM-005072550.4	-5,04237540167258	4,09647637307403	10,1678651527645	0,00144070921360448	0,178046565367764	XM_005072550.4	acyl-CoA synthetase short chain family member 1 (Acss1), mRNA
XM-040739137.1	-3,09933195624001	3,6484424672924	10,1397622098547	0,00146280764897304	0,179021423399642	XM_040739137.1	zona pellucida sperm-binding protein 3 receptor-like (LOC101827079), transcript variant X2, mRNA
XM-040739138.1	-3,09933195624001	3,6484424672924	10,1397622098547	0,00146280764897304	0,179021423399642	XM_040739138.1	zona pellucida sperm-binding protein 3 receptor-like (LOC101827079), transcript variant X3, mRNA
XM-040751778.1	-5,0444739768504	3,28579751630807	10,1350573643601	0,00146652972976353	0,179021423399642	XM_040751778.1	sphingomyelin synthase 2 (Sgms2), transcript variant X4, mRNA
XM-040744173.1	-5,04296698971182	3,25437742965024	10,1304084838406	0,00147022313479885	0,179021423399642	XM_040744173.1	cyclin-G1 (LOC121139968), mRNA
XM-005080498.4	-3,0935418845321	3,63876662084582	10,1302433886552	0,00147034823971713	0,179021423399642	XM_005080498.4	egl-9 family hypoxia inducible factor 3 (Egln3), mRNA
XM-013120064.3	-2,30283061992875	3,94147559904968	10,0881866558023	0,00150419535844276	0,182537890216702	XM_013120064.3	SKI proto-oncogene (Ski), transcript variant X2, mRNA
XM-040742735.1	-3,07747956304203	3,32633121441755	10,0830217274061	0,00150841248469244	0,182537890216702	XM_040742735.1	FLVCR heme transporter 2 (Flvcr2), transcript variant X2, mRNA
XM-005085991.4	-2,0782939688259	5,14575149191358	10,0779423725454	0,00151253664529671	0,182537890216702	XM_005085991.4	diacylglycerol O-acyltransferase 1 (Dgat1), mRNA
XM-040745248.1	-1,49551216832694	6,99731116568493	10,0696468555302	0,00151937855725281	0,182827443762061	XM_040745248.1	interferon-induced protein with tetratricopeptide repeats 1 (LOC106020791), transcript variant X2, mRNA
XM-040730739.1	-2,07748341045615	5,28765088062819	9,98593067225811	0,00158979924031351	0,190548873873211	XM_040730739.1	ornithine decarboxylase 1 (Odc1), mRNA
XM-021230366.2	-1,77113158030029	4,82210271583423	9,98246686942289	0,00159280763522428	0,190548873873211	XM_021230366.2	CD44 molecule (Indian blood group) (Cd44), transcript variant X9, mRNA
XM-040749558.1	1,43257608308766	5,83658069296206	9,9547275180084	0,00161692227984421	0,192873050963562	XM_040749558.1	G protein subunit gamma transducin 2 (Gngt2), transcript variant X3, mRNA
XM-040748325.1	2,03522532950024	4,27497304402819	9,92251018531945	0,0016453712363958	0,195671356520338	XM_040748325.1	phospholipase A and acyltransferase 3 (LOC101830643), transcript variant X3, mRNA
XM-013115152.3	2,03517749667216	4,28598866008605	9,91744801419227	0,00164989091226781	0,195671356520338	XM_013115152.3	phospholipase A and acyltransferase 3 (LOC101830643), transcript variant X1, mRNA
XM-040749754.1	-1,52771814443183	6,35777012610912	9,84506826215067	0,00171590768633321	0,20125054875596	XM_040749754.1	vesicle amine transport 1 (Vat1), mRNA
XM-040734062.1	-1,49823179359057	6,13128546083964	9,83941821216517	0,00172119651080836	0,20125054875596	XM_040734062.1	leukocyte immunoglobulin-like receptor subfamily B member 4 (LOC106022318), transcript variant X1, mRNA
XM-040748523.1	-4,99316925866659	3,55523779437681	9,83742279945293	0,00172306667046423	0,20125054875596	XM_040748523.1	MRN complex interacting protein (Mrnip), mRNA
XM-040751920.1	-4,9793772458818	3,15833653000322	9,8339939406862	0,00172627319233419	0,20125054875596	XM_040751920.1	ubiquitin specific peptidase 53 (Usp53), mRNA
XM-040753968.1	-2,06458403527023	5,34375546020246	9,81814455639065	0,00174114234982444	0,20125054875596	XM_040753968.1	copine 8 (Cpne8), mRNA
XM-021222803.2	-1,50237165854144	6,42455554197833	9,81300632877158	0,00174600081969237	0,20125054875596	XM_021222803.2	C-type lectin domain containing 5A (Clec5a), transcript variant X2, mRNA
XM-040728938.1	-2,54999156393436	3,86392352428067	9,80024037900876	0,00175815577368929	0,20125054875596	XM_040728938.1	calpastatin (Cast), transcript variant X7, mRNA
XM-040755634.1	-4,99179800730347	3,9229598221969	9,79745535803971	0,00176082053475416	0,20125054875596	XM_040755634.1	NME/NM23 family member 8 (Nme8), transcript variant X3, mRNA
XM-005071833.3	-4,99191769559087	3,93799346000839	9,79300205722246	0,00176507879187052	0,20125054875596	XM_005071833.3	NME/NM23 family member 8 (Nme8), transcript variant X1, mRNA
XR-002383078.2	-4,99191769559087	3,93799346000839	9,79300205722246	0,00176507879187052	0,20125054875596	XR_002383078.2	NME/NM23 family member 8 (Nme8), transcript variant X4, misc_RNA
XM-040741878.1	1,48372356283685	8,89590051974764	9,78888331538654	0,00176901939547991	0,20125054875596	XM_040741878.1	60S ribosomal protein L13 (LOC121138880), mRNA
XM-040756573.1	-4,98687971383363	3,86386693295937	9,78110670484156	0,0017765044192147	0,20125054875596	XM_040756573.1	S100P binding protein (LOC101832004), transcript variant X6, mRNA
XM-005076608.4	-2,61904286624568	5,41814437184605	9,76707949200688	0,00179006702290304	0,20125054875596	XM_005076608.4	colony stimulating factor 1 (Csf1), transcript variant X1, mRNA
XM-013114175.3	-4,98097527064267	3,61585425240826	9,75759385521438	0,00179930988679324	0,20125054875596	XM_013114175.3	IQ motif and Sec7 domain ArfGEF 1 (Iqsec1), transcript variant X1, mRNA
XM-013114177.3	-4,98097527064267	3,61585425240826	9,75759385521438	0,00179930988679324	0,20125054875596	XM_013114177.3	IQ motif and Sec7 domain ArfGEF 1 (Iqsec1), transcript variant X4, mRNA
XM-013114178.3	-4,98097527064267	3,61585425240826	9,75759385521438	0,00179930988679324	0,20125054875596	XM_013114178.3	IQ motif and Sec7 domain ArfGEF 1 (Iqsec1), transcript variant X3, mRNA
XM-013114179.3	-4,98097527064267	3,61585425240826	9,75759385521438	0,00179930988679324	0,20125054875596	XM_013114179.3	IQ motif and Sec7 domain ArfGEF 1 (Iqsec1), transcript variant X5, mRNA
XM-013114181.3	-4,98097527064267	3,61585425240826	9,75759385521438	0,00179930988679324	0,20125054875596	XM_013114181.3	IQ motif and Sec7 domain ArfGEF 1 (Iqsec1), transcript variant X6, mRNA
XM-040737278.1	-4,98097527064267	3,61585425240826	9,75759385521438	0,00179930988679324	0,20125054875596	XM_040737278.1	IQ motif and Sec7 domain ArfGEF 1 (Iqsec1), transcript variant X2, mRNA
XM-040739120.1	-3,04000879523061	3,32172043771919	9,75590637740606	0,00180095796855521	0,20125054875596	XM_040739120.1	epoxide hydrolase 1 (LOC121137159), mRNA
XM-040753035.1	-4,97699214474964	3,59731662818844	9,74804969496241	0,00180865140380136	0,20125054875596	XM_040753035.1	LRR binding FLII interacting protein 1 (Lrrfip1), transcript variant X7, mRNA
XM-040745567.1	-2,11948402753516	4,19306533565284	9,74366338470209	0,00181292892646106	0,20125054875596	XM_040745567.1	integrin subunit alpha 6 (Itga6), transcript variant X1, mRNA
XM-040738177.1	-4,97281893601703	4,35819041848791	9,73902466546908	0,00181750499804295	0,20125054875596	XM_040738177.1	TP53 induced glycolysis regulatory phosphatase (Tigar), mRNA
XM-005081566.4	1,88331954372132	3,7535065551954	9,7373331186485	0,00181919189699942	0,20125054875596	XM_005081566.4	meteorin, glial cell differentiation regulator (Metrn), transcript variant X2, mRNA
XM-040748354.1	1,88331954372132	3,7535065551954	9,7373331186485	0,00181919189699942	0,20125054875596	XM_040748354.1	meteorin, glial cell differentiation regulator (Metrn), transcript variant X1, mRNA
XM-005071362.4	-4,97274034380762	3,55314560037267	9,70765234284938	0,00184872792279061	0,203969705647727	XM_005071362.4	kinesin associated protein 3 (Kifap3), transcript variant X2, mRNA
XM-040753460.1	-4,98383058063448	4,27511322079485	9,65699578408505	0,00190028275155035	0,20909715527955	XM_040753460.1	60S ribosomal protein L9-like (LOC121142807), mRNA
XM-005084071.4	-1,59738584647029	5,71792809743575	9,65092079974627	0,00190652804237804	0,20920571042508	XM_005084071.4	cyclin D2 (Ccnd2), mRNA
XM-021234529.2	-4,97123405171427	3,34574788748589	9,64622467764027	0,00191143652029816	0,20920571042508	XM_021234529.2	sphingomyelin synthase 2 (Sgms2), transcript variant X3, mRNA
XM-005065936.4	-1,45665996634014	7,59335952843588	9,62776182043067	0,00193065617686609	0,210748789513449	XM_005065936.4	C-type lectin domain family 4 member E (Clec4e), mRNA
XM-005077913.4	-1,8218876263323	6,22081199702827	9,59295935488664	0,00196749882128341	0,213744919229012	XM_005077913.4	purinergic receptor P2Y13 (P2ry13), mRNA
NM-001281882.1	-4,96685987113212	3,33652699368749	9,59204855533016	0,00196849134662832	0,213744919229012	NM_001281882.1	metallothionein 2A (Mt2a), mRNA
XM-040728934.1	-2,52339238906158	3,80617619854333	9,58555940474773	0,0019754504725442	0,213936087622662	XM_040728934.1	calpastatin (Cast), transcript variant X3, mRNA
XM-005080562.4	-1,50767680155314	6,96139969910213	9,56584366784954	0,00199669774899695	0,215566958213268	XM_005080562.4	ATPase H+ transporting accessory protein 2 (Atp6ap2), transcript variant X1, mRNA
XM-005079242.4	-2,29869437262281	4,66926911874676	9,56189524811245	0,00200098602866057	0,215566958213268	XM_005079242.4	SKI proto-oncogene (Ski), transcript variant X1, mRNA
XM-040741411.1	-1,70568929339732	5,66901533716518	9,54677124587153	0,00201749843815785	0,216778363513081	XM_040741411.1	ubiquitin conjugating enzyme E2 W (Ube2w), mRNA
XM-040753771.1	2,25702946378413	3,30524776395988	9,52885947837323	0,00203726810718647	0,217765440039078	XM_040753771.1	keratin, type II cytoskeletal 6A-like (LOC121142864), transcript variant X1, mRNA
XM-040753772.1	2,25702946378413	3,30524776395988	9,52885947837323	0,00203726810718647	0,217765440039078	XM_040753772.1	keratin, type II cytoskeletal 6A-like (LOC121142864), transcript variant X2, mRNA
XM-013117716.3	1,3981898529868	5,84144392660489	9,5094602335196	0,00205885546099196	0,219502794782907	XM_013117716.3	G protein subunit gamma transducin 2 (Gngt2), transcript variant X4, mRNA
XM-021231881.2	2,25242369769642	3,54966799407374	9,43443576067752	0,0021445811394115	0,228051544264086	XM_021231881.2	pyrin domain-containing protein 3-like (LOC106021786), mRNA
XM-005066173.4	-1,63151498804551	6,73826062988663	9,39791008717741	0,00218759062712045	0,232025559479093	XM_005066173.4	basic helix-loop-helix family member e40 (Bhlhe40), mRNA
XM-005083280.4	-1,53684072592079	9,82201982429876	9,3561516325792	0,0022378687851252	0,236624173291068	XM_005083280.4	growth arrest and DNA damage inducible beta (Gadd45b), mRNA
XM-005070264.4	1,42889080655592	5,84294246542493	9,35164758210027	0,00224336136874322	0,236624173291068	XM_005070264.4	receptor activity modifying protein 2 (Ramp2), mRNA
XM-040750775.1	-1,58770836691017	5,62337595256574	9,34769149029192	0,00224819701496385	0,236624173291068	XM_040750775.1	cell surface glycoprotein CD200 receptor 1 (LOC106021521), transcript variant X1, mRNA
XM-005070405.4	-4,98805096848701	7,44846433727519	9,3348201692837	0,00226401155998997	0,237656183010962	XM_005070405.4	pleckstrin (Plek), transcript variant X2, mRNA
XM-040734427.1	-2,55524871877831	4,90037188422597	9,33032329300364	0,00226955215715277	0,237656183010962	XM_040734427.1	BCL3 transcription coactivator (Bcl3), mRNA
XR-005873028.1	-4,91684823397026	3,56140026937501	9,32499959900977	0,00227617629589323	0,237744880976889	XR_005873028.1	uncharacterized LOC121135915 (LOC121135915), ncRNA
XM-005064448.4	1,92021717325931	3,97283333281187	9,2800598797222	0,0023325253659937	0,242971983134143	XM_005064448.4	interleukin 21 receptor (Il21r), mRNA
XM-040737588.1	-4,90102461416958	3,06445105538674	9,27576550623742	0,00233802894858505	0,242971983134143	XM_040737588.1	epoxide hydrolase 1 (LOC101835523), transcript variant X3, mRNA
XM-005087120.4	-1,46333577989579	8,1085797671174	9,25109142611172	0,00236961494319578	0,245512140478229	XM_005087120.4	glycoprotein nmb (Gpnmb), mRNA
XM-013118223.3	-4,90103264596889	3,04897239730455	9,24668766595092	0,00237535716641056	0,245512140478229	XM_013118223.3	proline rich 15 (Prr15), transcript variant X1, mRNA
XM-040737783.1	-4,89827070477835	3,19822217634828	9,24280825426643	0,00238036945182158	0,245512140478229	XM_040737783.1	sushi domain containing 1 (Susd1), transcript variant X4, mRNA
XM-005080707.4	-1,54118876119609	10,1432032994877	9,23786034547474	0,00238675586299757	0,245555410074848	XM_005080707.4	cathepsin H (Ctsh), mRNA
XM-005065861.4	-3,02585554620999	4,6376226304499	9,23239842458756	0,0023938684603675	0,245672989400259	XM_005065861.4	alpha-L-fucosidase 2 (Fuca2), mRNA
XM-040750848.1	-1,86366835732314	4,38590587389581	9,21679837907429	0,00241434046424076	0,246222193226654	XM_040750848.1	deltex E3 ubiquitin ligase 3L (Dtx3l), transcript variant X3, mRNA
XM-005074542.4	-4,90397453124219	3,37902974682237	9,21638762635339	0,00241485078273286	0,246222193226654	XM_005074542.4	glucocorticoid modulatory element binding protein 2 (Gmeb2), transcript variant X1, mRNA
XM-040740561.1	-1,99664044606931	5,18699796439508	9,21461993256833	0,00241716924801516	0,246222193226654	XM_040740561.1	mitochondrial calcium uptake 2 (Micu2), mRNA
XM-040737771.1	-4,89729575493058	3,23666577754511	9,19327361581765	0,00244547216852819	0,24849016333689	XM_040737771.1	sushi domain containing 1 (Susd1), transcript variant X1, mRNA
XM-040754181.1	-1,72952726891815	5,23185278146824	9,17436440270111	0,00247078349422215	0,250443726940207	XM_040754181.1	MFNG O-fucosylpeptide 3-beta-N-acetylglucosaminyltransferase (Mfng), transcript variant X1, mRNA
XM-005065469.4	-4,88557516631501	3,7071600926714	9,15185446835094	0,00250131441363797	0,252915459617797	XM_005065469.4	carboxymethylenebutenolidase homolog (Cmbl), mRNA
XM-013122612.3	-4,89494223586019	3,43275163388579	9,14618047743638	0,00250905499560985	0,253076324103755	XM_013122612.3	sphingomyelin synthase 2 (Sgms2), transcript variant X1, mRNA
XR-002382723.2	-4,88868713447751	3,53101668634701	9,11775471888923	0,00254826890846823	0,256403203888003	XR_002382723.2	uncharacterized LOC110340889 (LOC110340889), transcript variant X2, ncRNA
XM-005072180.4	1,79699312834907	3,69932577736945	9,08870962411236	0,00258893009456689	0,259367823110254	XM_005072180.4	24-dehydrocholesterol reductase (Dhcr24), mRNA
XM-005070971.4	-1,55160921757883	10,4341194063461	9,08770345994279	0,00259033789270076	0,259367823110254	XM_005070971.4	integral membrane protein 2B (Itm2b), transcript variant X2, mRNA
XM-040736861.1	3,33815701812995	3,17667110143819	9,06397380112659	0,00262409219165139	0,261705701059159	XM_040736861.1	GTPase, IMAP family member 8 (Gimap8), transcript variant X1, mRNA
XM-005067030.4	3,33257027875954	3,62238884790983	9,06235570262901	0,00262640523260595	0,261705701059159	XM_005067030.4	coiled-coil domain containing 134 (Ccdc134), mRNA
XM-013110344.3	-1,41487041948605	7,08529310232406	9,03315477127651	0,00266863846929548	0,265271688229268	XM_013110344.3	interferon-induced protein with tetratricopeptide repeats 1 (LOC106020791), transcript variant X1, mRNA
XM-005086647.4	-2,08173070840775	4,7064938500323	9,01468158164203	0,0026956287074436	0,267308935415485	XM_005086647.4	formyl peptide receptor 2 (Fpr2), transcript variant X2, mRNA
XM-013121465.3	-2,45082416888188	3,71745450856977	8,98909279137185	0,00273357793934162	0,270311096692967	XM_013121465.3	perilipin 3 (Plin3), transcript variant X2, mRNA
XM-005066401.4	-1,50072103351893	7,05667114549786	8,98372995886709	0,00274156034443714	0,270311096692967	XM_005066401.4	tubulin beta 2A class IIa (Tubb2a), mRNA
XM-040734063.1	-1,47049497996399	5,91334998922841	8,97992473165449	0,0027472944567199	0,270311096692967	XM_040734063.1	leukocyte immunoglobulin-like receptor subfamily B member 4 (LOC106022318), transcript variant X2, mRNA
XR-001196752.3	-4,83643354741674	5,41557085148668	8,97441823397561	0,00275720550327325	0,270311096692967	XR_001196752.3	uncharacterized LOC106021494 (LOC106021494), transcript variant X1, ncRNA
XM-040752561.1	-1,82363488344227	5,39912437299642	8,97228462831447	0,0027587456713009	0,270311096692967	XM_040752561.1	protein tyrosine phosphatase receptor type E (Ptpre), transcript variant X3, mRNA
XM-040746881.1	-2,27040446133229	5,3437447768345	8,95294620878816	0,00278806456262104	0,271610654646696	XM_040746881.1	spondin 2 (Spon2), mRNA
XM-040737612.1	3,32572187156966	3,516649527216	8,94801666132597	0,00279555201505756	0,271610654646696	XM_040737612.1	CD8b molecule (Cd8b), transcript variant X1, mRNA
XM-005077215.4	-2,94141008484609	3,28620526032165	8,94617729520919	0,00279840880543822	0,271610654646696	XM_005077215.4	glypican 1 (Gpc1), transcript variant X1, mRNA
XM-040753008.1	-2,94141008484609	3,28620526032165	8,94617729520919	0,00279840880543822	0,271610654646696	XM_040753008.1	glypican 1 (Gpc1), transcript variant X2, mRNA
XM-040746194.1	-1,86515912694161	4,88499388362156	8,90240671182827	0,00286606878062124	0,277144011690754	XM_040746194.1	sulfide quinone oxidoreductase (Sqor), transcript variant X1, mRNA
XM-005063345.4	-1,45670428358477	6,2428103672275	8,9006101904902	0,00286888802712466	0,277144011690754	XM_005063345.4	interferon regulatory factor 7 (Irf7), transcript variant X1, mRNA
XM-040743728.1	-2,00276125165047	8,70188106204025	8,87908521089651	0,00290282393706609	0,279199556962237	XM_040743728.1	oxidized low density lipoprotein receptor 1 (Olr1), mRNA
XM-040739760.1	2,46329861790583	3,80332969657808	8,87820776774764	0,00290421611683975	0,279199556962237	XM_040739760.1	DNA topoisomerase II binding protein 1 (Topbp1), mRNA
XM-040742118.1	1,55788028404148	4,68301690836572	8,87111597988867	0,00291551243569593	0,279199556962237	XM_040742118.1	Janus kinase 3 (Jak3), mRNA
XM-040729473.1	2,62785659258453	3,17367737987685	8,87000711155086	0,00291730395095769	0,279199556962237	XM_040729473.1	tyrosine-protein kinase ZAP-70 (LOC101833852), transcript variant X2, mRNA
XM-040729502.1	2,88731031326133	3,09133259017917	8,85385229144551	0,0029431653489544	0,28102107565086	XM_040729502.1	interleukin 18 receptor 1 (Il18r1), transcript variant X2, mRNA
XM-040754896.1	-1,54161751570477	5,17485752433753	8,84566506051553	0,00295636567049457	0,281628047309869	XM_040754896.1	nucleosome assembly protein 1 like 1 (Nap1l1), transcript variant X4, mRNA
XM-040753825.1	-2,9329879320766	3,29965031190983	8,83461691122556	0,00297428391867812	0,282680614562034	XM_040753825.1	LIM domain and actin binding 1 (Lima1), transcript variant X2, mRNA
XM-005075247.4	-2,93041947667197	3,32826052089432	8,79598601601987	0,00303777888702035	0,287317211154973	XM_005075247.4	epoxide hydrolase 2 (Ephx2), mRNA
XM-040732099.1	1,33955292358853	7,80689752308998	8,79522554729004	0,00303902752622489	0,287317211154973	XM_040732099.1	40S ribosomal protein S27 (LOC121134231), mRNA
XM-013125658.3	-1,59388679859015	6,95894799154936	8,78906239208593	0,00304925287212847	0,287317211154973	XM_013125658.3	formyl peptide receptor 1 (Fpr1), transcript variant X1, mRNA
XM-040733264.1	-4,81658231102221	3,08861628071539	8,78556657310328	0,00305514298180497	0,287317211154973	XM_040733264.1	ATPase phospholipid transporting 10A (putative) (Atp10a), transcript variant X2, mRNA
XM-005071446.4	-1,76909224123239	4,66887788073404	8,78376324038646	0,00305810275511696	0,287317211154973	XM_005071446.4	ribonuclease L (Rnasel), mRNA
XM-005084479.4	-4,81664603931754	3,10504394601538	8,7797013462079	0,00306495895067269	0,287317211154973	XM_005084479.4	collagen type III alpha 1 chain (Col3a1), mRNA
XM-005071722.4	2,88583014451124	3,16712958553874	8,77271662020718	0,00307666526145472	0,287583214372427	XM_005071722.4	protein kinase C theta (Prkcq), transcript variant X2, mRNA
NM-001281669.1	2,88730051190499	3,03408144533747	8,76876138565619	0,00308334362783036	0,287583214372427	NM_001281669.1	carboxylesterase 1D-like (LOC101832386), mRNA
XM-005077975.4	-4,81488808530875	3,16549325705784	8,76555213933887	0,00308876098346689	0,287583214372427	XM_005077975.4	acyl-CoA thioesterase 9 (Acot9), transcript variant X3, mRNA
XM-005081039.4	2,44783546287983	3,67863210321103	8,75539982958364	0,00310593213243375	0,288529176176176	XM_005081039.4	calcium/calmodulin dependent protein kinase II inhibitor 1 (Camk2n1), mRNA
XM-040740280.1	3,3375163749366	2,8978017151392	8,73657012935893	0,003138119249875	0,290862661013752	XM_040740280.1	PCNA clamp associated factor (Pclaf), transcript variant X2, mRNA
XM-005076815.4	-2,97497187526599	4,95634298577595	8,70900200578529	0,00318577771426765	0,29206229997361	XM_005076815.4	cAMP responsive element binding protein 5 (Creb5), transcript variant X2, mRNA
XR-001197144.3	1,77630364833702	3,90432116036436	8,70894237709545	0,00318591744725607	0,29206229997361	XR_001197144.3	uncharacterized LOC106022083 (LOC106022083), ncRNA
XR-005871631.1	-4,82425364916754	3,2703534307839	8,70858716602947	0,00318654709712903	0,29206229997361	XR_005871631.1	uncharacterized LOC106021494 (LOC106021494), transcript variant X2, ncRNA
XR-005871632.1	-4,82425364916754	3,2703534307839	8,70858716602947	0,00318654709712903	0,29206229997361	XR_005871632.1	uncharacterized LOC106021494 (LOC106021494), transcript variant X3, ncRNA
XR-005871633.1	-4,82425364916754	3,2703534307839	8,70858716602947	0,00318654709712903	0,29206229997361	XR_005871633.1	uncharacterized LOC106021494 (LOC106021494), transcript variant X4, ncRNA
XR-005873870.1	-4,81177878341838	3,67604336137488	8,7009115212125	0,00319996160386813	0,292640044186634	XR_005873870.1	uncharacterized LOC121136755 (LOC121136755), ncRNA
XM-040737780.1	-4,81415976761124	3,22008683318616	8,68984002522525	0,0032193915404518	0,293383830790724	XM_040737780.1	sushi domain containing 1 (Susd1), transcript variant X3, mRNA
XM-005079714.4	-2,10492042055953	6,06640088839363	8,68814572815986	0,00322235296375495	0,293383830790724	XM_005079714.4	myosin light chain 6 (Myl6), transcript variant X3, mRNA
XM-040750736.1	-4,81666934198212	3,03995053802752	8,67350899947706	0,00324834313466451	0,293430270947878	XM_040750736.1	resistin-like gamma (LOC101822668), transcript variant X4, mRNA
XM-021230375.2	-1,65701495107852	4,78808630462815	8,67212274166686	0,00325077815904305	0,293430270947878	XM_021230375.2	CD44 molecule (Indian blood group) (Cd44), transcript variant X3, mRNA
XM-005081430.4	-2,44657302567525	4,06305243522308	8,67153781112834	0,00325178310120693	0,293430270947878	XM_005081430.4	perilipin 3 (Plin3), transcript variant X1, mRNA
XM-040740631.1	3,33751633856769	2,87227526268884	8,66779548085897	0,0032585094124936	0,293430270947878	XM_040740631.1	mast cell protease 8 (LOC101827633), mRNA
XM-040746344.1	-1,46521896800241	6,24722630175259	8,66778116062114	0,00325851417449955	0,293430270947878	XM_040746344.1	glycerophosphocholine phosphodiesterase 1 (Gpcpd1), transcript variant X2, mRNA
XM-021230959.2	-1,60264551404269	5,10977960608953	8,65969777051701	0,0032729674133044	0,294088270654401	XM_021230959.2	chromosome unknown C1orf162 homolog (CUNH1orf162), transcript variant X5, mRNA
XM-005067237.4	-2,92475641140843	3,66632748726061	8,65503902661789	0,00328130088811004	0,294194717752489	XM_005067237.4	LIM domain and actin binding 1 (Lima1), transcript variant X1, mRNA
XM-005082590.4	-4,80701188111206	3,44620295306381	8,64626948799222	0,00329710598184292	0,294969135806047	XM_005082590.4	ATPase phospholipid transporting 10A (putative) (Atp10a), transcript variant X1, mRNA
XM-021230306.2	2,62013030157491	3,41734325826061	8,63286001869368	0,003321401970748	0,296498167683715	XM_021230306.2	tyrosine-protein kinase ZAP-70 (LOC101833852), transcript variant X1, mRNA
XM-040740279.1	3,3375163749366	2,84337327066858	8,60720539635332	0,00336844555488469	0,300046839654047	XM_040740279.1	PCNA clamp associated factor (Pclaf), transcript variant X1, mRNA
XM-013124233.3	-1,82583000275375	4,75979406672303	8,59906918767444	0,00338343426418978	0,300731037309292	XM_013124233.3	NPC intracellular cholesterol transporter 1 (Npc1), mRNA
XM-021229919.2	2,87556770685881	3,34676261406154	8,57487363837455	0,00342859688259689	0,30408846446015	XM_021229919.2	T-cell receptor-associated transmembrane adapter 1 (LOC101834373), mRNA
XM-040746345.1	-1,43869550952188	6,29269180400045	8,54754227482181	0,00348036546926173	0,308016086358125	XM_040746345.1	glycerophosphocholine phosphodiesterase 1 (Gpcpd1), transcript variant X3, mRNA
XM-040734850.1	2,00827877984348	3,72157666379881	8,53920925853327	0,00349629841990625	0,308762164966528	XM_040734850.1	60S ribosomal protein L13-like (LOC121135707), mRNA
XM-005082728.4	4,06927787520131	3,81904752066136	8,57250162312316	0,00363580290384155	0,3203944259139	XM_005082728.4	syntrophin beta 1 (Sntb1), mRNA
XM-013110695.3	-1,4053411366661	6,94087491075176	8,41344170820566	0,00374594555449554	0,328867854719353	XM_013110695.3	macrophage scavenger receptor 1 (Msr1), transcript variant X2, mRNA
XR-005872813.1	-2,9125000597935	3,86273584000187	8,41249044049613	0,00374794119173272	0,328867854719353	XR_005872813.1	uncharacterized LOC121135714 (LOC121135714), ncRNA
XM-005076967.4	2,21749795474116	7,8383114602047	8,38212063675307	0,00381091288954993	0,333681910943932	XM_005076967.4	C-C motif chemokine 2 (LOC101839392), mRNA
XR-005872930.1	4,06768626062987	3,09902983690618	8,30528480606727	0,0039752130146925	0,347328962194566	XR_005872930.1	uncharacterized LOC121135809 (LOC121135809), ncRNA
XM-005076829.4	4,06786033318636	3,14835762143649	8,29532936772974	0,00399698002214976	0,348086694284545	XM_005076829.4	SH2 domain containing 1A (Sh2d1a), transcript variant X2, mRNA
XM-005067315.4	-1,39680744625389	9,12351342534274	8,29055751122158	0,00400744402378772	0,348086694284545	XM_005067315.4	proline rich 13 (Prr13), transcript variant X1, mRNA
XM-005076816.4	-2,92087685231146	5,02301502713762	8,28973280496606	0,00400926039634716	0,348086694284545	XM_005076816.4	cAMP responsive element binding protein 5 (Creb5), transcript variant X1, mRNA
XM-013117160.3	-1,79914310626076	4,73180176028364	8,25705615868835	0,00408190760280371	0,353647881217223	XM_013117160.3	translation machinery associated 16 homolog (Tma16), mRNA
XM-021227600.2	-4,72509521850376	4,28182241039385	8,23261241514472	0,0041371384118319	0,356797185444477	XM_021227600.2	early growth response 2 (Egr2), transcript variant X2, mRNA
XM-040738522.1	-4,72656266619843	3,77977789404582	8,23247863253961	0,00413746069000142	0,356797185444477	XM_040738522.1	torsin-1A-interacting protein 2 (LOC101834096), transcript variant X1, mRNA
XM-040732092.1	-4,72512795479762	4,22343791754918	8,22665408518646	0,00415071332074275	0,356797185444477	XM_040732092.1	early growth response 2 (Egr2), transcript variant X1, mRNA
XM-005064180.4	-1,39508982091241	9,30013718982122	8,22567432349199	0,00415293786183036	0,356797185444477	XM_005064180.4	cathepsin D (Ctsd), mRNA
XM-040738149.1	-4,72424173060092	3,166311476527	8,21246846329451	0,00418325762693902	0,357791432180097	XM_040738149.1	transmembrane protein 245 (Tmem245), transcript variant X2, mRNA
XM-040738152.1	-4,72424173060092	3,166311476527	8,21246846329451	0,00418325762693902	0,357791432180097	XM_040738152.1	transmembrane protein 245 (Tmem245), transcript variant X4, mRNA
XM-040751810.1	-4,73170977855228	3,44293615132705	8,20927461744338	0,00419059291693939	0,357791432180097	XM_040751810.1	TRAF interacting protein with forkhead associated domain (Tifa), transcript variant X1, mRNA
XM-040754572.1	-4,72133866501761	3,68324050686404	8,19124954620559	0,00423235908447026	0,358539487265819	XM_040754572.1	G protein-coupled receptor 160 (Gpr160), transcript variant X3, mRNA
XM-005077974.4	-4,71756333668731	3,70829379893503	8,19093725975443	0,0042330435247494	0,358539487265819	XM_005077974.4	acyl-CoA thioesterase 9 (Acot9), transcript variant X4, mRNA
XM-040739992.1	1,26871822790056	6,4764790537141	8,18919591290143	0,00423713013429092	0,358539487265819	XM_040739992.1	neutrophilic granule protein-like (LOC121137539), mRNA
XM-005071149.3	-4,72662240975322	3,58077303209489	8,1880508632422	0,00423976910128517	0,358539487265819	XM_005071149.3	podocalyxin like 2 (Podxl2), mRNA
XR-002383614.2	-2,87808832194362	3,82064249918103	8,18671487415992	0,00424291619805249	0,358539487265819	XR_002383614.2	uncharacterized LOC110341643 (LOC110341643), ncRNA
XM-040736162.1	4,06767642170981	2,98772012905208	8,13880345484476	0,00435625528557514	0,367362651162446	XM_040736162.1	fms related receptor tyrosine kinase 3 ligand (Flt3lg), transcript variant X5, mRNA
XM-040732229.1	-4,72688431284605	3,00843235368449	8,12303244750967	0,00439425467370666	0,369054617524592	XM_040732229.1	solute carrier family 44 member 4 (Slc44a4), transcript variant X1, mRNA
XM-040732230.1	-4,72688431284605	3,00843235368449	8,12303244750967	0,00439425467370666	0,369054617524592	XM_040732230.1	solute carrier family 44 member 4 (Slc44a4), transcript variant X2, mRNA
XM-021233716.2	4,06767454399273	2,97294820932117	8,1157157923888	0,00441197406896514	0,36978812395137	XM_021233716.2	SH2 domain containing 3A (Sh2d3a), mRNA
NM-001281692.1	-2,16181350174223	4,82068896601051	8,1068371342973	0,00443352683838202	0,370839288577104	NM_001281692.1	prokineticin 2 (Prok2), mRNA
XR-001197386.3	1,47561350528875	4,55120428236981	8,10133737365475	0,00444700764640267	0,371212384731053	XR_001197386.3	CD37 molecule (Cd37), transcript variant X5, misc_RNA
XM-005074792.4	-1,57771660510298	6,67758188436688	8,09547674160505	0,00446133489586663	0,371654483744128	XM_005074792.4	NFKB inhibitor zeta (Nfkbiz), transcript variant X1, mRNA
XM-021233343.2	4,06768040229941	2,95558368996775	8,08723262244929	0,0044816872878286	0,372051354453193	XM_021233343.2	ras homolog family member F, filopodia associated (Rhof), transcript variant X2, mRNA
XM-040737585.1	-4,71844437011928	3,24482031518793	8,08277749798005	0,00449268172855239	0,372051354453193	XM_040737585.1	epoxide hydrolase 1 (LOC101835523), transcript variant X1, mRNA
XR-002383838.2	-4,72688243726707	2,98429331797558	8,08228005653761	0,00449396300276193	0,372051354453193	XR_002383838.2	uncharacterized LOC110341833 (LOC110341833), ncRNA
XM-005067885.4	-1,46784689338441	5,98379691228631	8,07890903628603	0,00450226167029598	0,372051354453193	XM_005067885.4	protein RoBo-1 (LOC101835401), transcript variant X4, mRNA
XM-005087624.4	1,5256599055266	3,99288300964533	8,05291318398649	0,00456714233358325	0,376656529967839	XM_005087624.4	surfactant associated 2 (Sfta2), mRNA
XM-005077019.4	1,27855918226101	5,55553992951192	8,02382515847722	0,00464095290268374	0,381978269608288	XM_005077019.4	40S ribosomal protein S29 (LOC101829442), mRNA
XM-005074408.4	-1,60361035050043	5,61883870832708	8,01982160194781	0,00465115629059192	0,382053961729999	XM_005074408.4	phosphoglucomutase 2 (Pgm2), mRNA
XM-021225862.2	-1,44550843046539	6,2321364448539	7,99272926155932	0,00472116139190112	0,387031782392244	XM_021225862.2	protein RoBo-1 (LOC101835401), transcript variant X1, mRNA
XM-021233228.2	-1,32773154878592	6,0316255271029	7,97977989026856	0,00475497819770807	0,389029061173519	XM_021233228.2	ATPase H+ transporting accessory protein 2 (Atp6ap2), transcript variant X2, mRNA
XM-005063967.3	4,06768813836219	2,89436050774949	7,96323688800701	0,00479855217226083	0,391815114176686	XM_005063967.3	DNA polymerase alpha 2, accessory subunit (Pola2), mRNA
XR-005873716.1	-2,34854197609892	3,83605263338053	7,95656824069298	0,00481622683343987	0,391817104658893	XR_005873716.1	uncharacterized LOC121136665 (LOC121136665), ncRNA
XM-040736170.1	4,06766868570984	2,88744315510426	7,9534126150896	0,0048246268304873	0,391817104658893	XM_040736170.1	fms related receptor tyrosine kinase 3 ligand (Flt3lg), transcript variant X12, mRNA
XM-040732805.1	-1,5255127148266	5,40295306969768	7,95244111342738	0,00482713950531088	0,391817104658893	XM_040732805.1	ER degradation enhancing alpha-mannosidase like protein 2 (Edem2), mRNA
XM-040733433.1	-1,58456312802683	5,30149858269655	7,93446021278444	0,0048752982652646	0,394874140408439	XM_040733433.1	guanylate-binding protein 6-like (LOC121135108), mRNA
XR-005880318.1	4,06768813836219	2,87157184488316	7,9305867245985	0,00488573706670207	0,394874140408439	XR_005880318.1	uncharacterized LOC121143170 (LOC121143170), ncRNA
XM-040729210.1	-1,55258346938469	4,8169756545059	7,92766565701364	0,00489358762686326	0,394874140408439	XM_040729210.1	glutathione S-transferase A6 (LOC101822455), mRNA
XR-005874821.1	-1,34511664924372	6,31344797142995	7,9225298694515	0,00490746844678575	0,395219273954156	XR_005874821.1	uncharacterized LOC121137542 (LOC121137542), ncRNA
XM-040730323.1	1,28312276330117	5,59834567695519	7,91498004277126	0,00492794674710257	0,395915341643971	XM_040730323.1	eukaryotic translation initiation factor 3 subunit H (Eif3h), transcript variant X2, mRNA
XM-040747388.1	-1,41030239421744	9,84721489485288	7,91046663895784	0,00494018397204018	0,395915341643971	XM_040747388.1	C-X-C motif chemokine 2 (LOC101834882), mRNA
XM-040744889.1	4,06768228002411	2,86606599371348	7,90873199778356	0,00494497328517972	0,395915341643971	XM_040744889.1	RAP2A, member of RAS oncogene family (Rap2a), transcript variant X3, mRNA
XM-040756057.1	-2,07951072450549	3,90596432901837	7,90441285438034	0,00495670908632327	0,396084367047498	XM_040756057.1	pterin-4 alpha-carbinolamine dehydratase 2 (Pcbd2), transcript variant X7, mRNA
XM-005083691.4	4,06766868570984	2,85379583643626	7,88893455951727	0,00499927751141216	0,398206828759442	XM_005083691.4	ectonucleoside triphosphate diphosphohydrolase 2 (Entpd2), mRNA
XM-013120354.3	-1,46031002642832	10,3730593297921	7,88452440369103	0,00501139665327505	0,398206828759442	XM_013120354.3	CD63 molecule (Cd63), transcript variant X2, mRNA
XM-021235739.2	1,40479525731351	4,74063846887681	7,88421512707631	0,005012298916176	0,398206828759442	XM_021235739.2	CD37 molecule (Cd37), transcript variant X4, mRNA
XM-005073469.4	-1,49107578626936	7,23651583777171	7,87760334351747	0,00503057153979762	0,398888459686496	XM_005073469.4	prostaglandin-endoperoxide synthase 2 (Ptgs2), mRNA
XM-040729300.1	4,06768228002411	2,84212435893616	7,86693729608397	0,00506034288755697	0,400477482406985	XM_040729300.1	2'-deoxynucleoside 5'-phosphate N-hydrolase 1 (Dnph1), transcript variant X2, mRNA
XM-005068577.4	-1,45755504781377	5,44967457244595	7,85785354547363	0,00508570092062645	0,401711804196815	XM_005068577.4	biliverdin reductase A (Blvra), transcript variant X1, mRNA
XM-005071667.4	-1,73262373902952	5,83231504779222	7,84715118258839	0,0051158459060925	0,402886600126396	XM_005071667.4	deltex E3 ubiquitin ligase 3L (Dtx3l), transcript variant X1, mRNA
XM-040755956.1	4,06767642170981	2,8354773660782	7,84564798089672	0,00512015386159223	0,402886600126396	XM_040755956.1	centromere protein P (LOC106020806), mRNA
XM-021235460.2	4,06767642170981	2,83107408983135	7,83996583128129	0,00513621852990632	0,403379391529074	XM_021235460.2	CD160 molecule (Cd160), mRNA
XM-040751139.1	-1,31803751001332	7,86930172492436	7,83254949430753	0,0051572357372946	0,403431217840162	XM_040751139.1	aconitate decarboxylase 1 (Acod1), mRNA
XM-040755020.1	4,06768228002411	2,82362298163016	7,82878808165858	0,00516803181277477	0,403431217840162	XM_040755020.1	FYVE, RhoGEF and PH domain containing 6 (Fgd6), mRNA
XM-040742221.1	-4,63366152269751	4,66728673594229	7,82630998650578	0,00517504570631027	0,403431217840162	XM_040742221.1	membrane associated ring-CH-type finger 1 (Marchf1), transcript variant X1, mRNA
XM-040728837.1	-4,64138909768384	4,52014061644946	7,82594409460637	0,00517609124534312	0,403431217840162	XM_040728837.1	serine incorporator 5 (Serinc5), transcript variant X1, mRNA
XM-005080502.4	-1,44647843257921	6,08962647209432	7,81761527831144	0,00519993554826002	0,404120010606296	XM_005080502.4	signal recognition particle 54 kDa protein (LOC101833350), transcript variant X3, mRNA
XM-021231602.2	-1,93011734184289	4,22908781786029	7,81601199540152	0,00520456845482315	0,404120010606296	XM_021231602.2	selenoprotein K (Selenok), mRNA
XM-021222758.2	4,06769001609696	2,81664404753879	7,80067673705252	0,00524887864448841	0,406088858669079	XM_021222758.2	MICAL-like protein 2 (LOC110339225), mRNA
XM-013117728.3	-1,61704018865161	4,69009768255047	7,79890314209899	0,00525399477725793	0,406088858669079	XM_013117728.3	CD44 molecule (Indian blood group) (Cd44), transcript variant X7, mRNA
XM-040734039.1	-2,09554448176334	4,16634817671521	7,79699720113394	0,00525952814304228	0,406088858669079	XM_040734039.1	leukocyte immunoglobulin-like receptor subfamily A member 2 (LOC121135368), transcript variant X3, mRNA
XM-040734221.1	4,06767454399273	2,80261698197442	7,77444362731668	0,00532547314245011	0,410410479833801	XM_040734221.1	zinc finger protein 60 (LOC101831992), transcript variant X1, mRNA
XM-021227944.2	4,06769189383417	2,80529608011012	7,76812066021345	0,00534412199232407	0,411077854860023	XM_021227944.2	regulator of G protein signaling 4 (Rgs4), mRNA
XM-040758133.1	-4,60792847098709	5,52310458740464	7,73871544790268	0,0054316268246053	0,416077629663354	XM_040758133.1	solute carrier organic anion transporter family member 2B1 (Slco2b1), mRNA
XM-040754571.1	-4,63844527043632	3,7031024342322	7,73516276813226	0,0054423229592739	0,416077629663354	XM_040754571.1	G protein-coupled receptor 160 (Gpr160), transcript variant X1, mRNA
XM-021227791.2	-1,33520425611355	5,80321251368059	7,73437574265268	0,00544467655786757	0,416077629663354	XM_021227791.2	interferon regulatory factor 7 (Irf7), transcript variant X2, mRNA
XM-021224861.2	4,06767454399273	2,78789044143862	7,72699919721067	0,0054669621291841	0,416077629663354	XM_021224861.2	RNA binding motif protein 12B (Rbm12b), transcript variant X2, mRNA
XM-040731440.1	-4,63124497439269	3,11265464318678	7,72531656412807	0,00547202051482894	0,416077629663354	XM_040731440.1	acyl-CoA dehydrogenase short chain (Acads), transcript variant X2, mRNA
XM-021225517.2	4,06766868570984	2,78722909866485	7,72401886275225	0,00547597526704599	0,416077629663354	XM_021225517.2	adenylate cyclase 6 (Adcy6), mRNA
XM-005078963.4	-4,62252202889962	4,21176500240423	7,72256616128155	0,00548029606285992	0,416077629663354	XM_005078963.4	acyl-CoA dehydrogenase short chain (Acads), transcript variant X1, mRNA
XM-040743971.1	4,06768415775125	2,78141895348443	7,71938983859627	0,00549000444456544	0,416077629663354	XM_040743971.1	Ras related GTP binding B (Rragb), transcript variant X3, mRNA
XM-040728839.1	-4,63811221582908	3,65873325716528	7,70555293058126	0,00553213039174106	0,417939714085433	XM_040728839.1	serine incorporator 5 (Serinc5), transcript variant X3, mRNA
XM-040728838.1	-4,63806309680094	3,64909816579301	7,70465232240174	0,00553488552903947	0,417939714085433	XM_040728838.1	serine incorporator 5 (Serinc5), transcript variant X2, mRNA
XR-005870335.1	2,1789695616216	3,18545094299959	7,69933310024229	0,00555117236413314	0,418342797340728	XR_005870335.1	uncharacterized LOC121133481 (LOC121133481), ncRNA
XM-040753079.1	-4,63678641603732	3,56936427368007	7,69325047434513	0,00556988731163498	0,418342797340728	XM_040753079.1	60S ribosomal protein L27-like (LOC121142757), mRNA
XM-040753037.1	-4,63261430028592	3,4929524970017	7,68987794426193	0,00558028363501025	0,418342797340728	XM_040753037.1	LRR binding FLII interacting protein 1 (Lrrfip1), transcript variant X10, mRNA
XM-005075245.4	1,34970936312927	4,85727977923483	7,68677398419434	0,00558980512810785	0,418342797340728	XM_005075245.4	protein tyrosine kinase 2 beta (Ptk2b), transcript variant X6, mRNA
XM-005078048.4	-4,62119284167762	3,80241783444472	7,67675377461676	0,00562087933201973	0,418342797340728	XM_005078048.4	FAM3 metabolism regulating signaling molecule C (Fam3c), transcript variant X1, mRNA
XM-021227601.2	-4,62734397013184	3,71051723504282	7,67221258640572	0,0056350640702478	0,418342797340728	XM_021227601.2	early growth response 2 (Egr2), transcript variant X3, mRNA
XM-040734220.1	4,06768813836219	2,76040395076161	7,66364755199078	0,00566185046387838	0,418342797340728	XM_040734220.1	zinc finger protein 60-like (LOC101831457), transcript variant X20, mRNA
XM-040742222.1	-4,63257843088759	3,44099914323669	7,66352342752971	0,00566221024272314	0,418342797340728	XM_040742222.1	membrane associated ring-CH-type finger 1 (Marchf1), transcript variant X2, mRNA
XM-040742223.1	-4,63257843088759	3,44099914323669	7,66352342752971	0,00566221024272314	0,418342797340728	XM_040742223.1	membrane associated ring-CH-type finger 1 (Marchf1), transcript variant X3, mRNA
XM-040742224.1	-4,63257843088759	3,44099914323669	7,66352342752971	0,00566221024272314	0,418342797340728	XM_040742224.1	membrane associated ring-CH-type finger 1 (Marchf1), transcript variant X4, mRNA
XM-040742225.1	-4,63257843088759	3,44099914323669	7,66352342752971	0,00566221024272314	0,418342797340728	XM_040742225.1	membrane associated ring-CH-type finger 1 (Marchf1), transcript variant X5, mRNA
XM-040742226.1	-4,63257843088759	3,44099914323669	7,66352342752971	0,00566221024272314	0,418342797340728	XM_040742226.1	membrane associated ring-CH-type finger 1 (Marchf1), transcript variant X6, mRNA
XM-040731228.1	-4,63469581248939	3,40222043104193	7,64819246031217	0,00571043223242821	0,420783557619621	XM_040731228.1	huntingtin interacting protein 1 (Hip1), transcript variant X8, mRNA
XM-040728649.1	4,06769189383417	2,75509317728823	7,64653640529731	0,00571569530069176	0,420783557619621	XM_040728649.1	CF transmembrane conductance regulator (Cftr), mRNA
XM-040728508.1	-4,62734274830707	3,20194983868991	7,63489761308003	0,00575258901828164	0,4220075212727	XM_040728508.1	FAM3 metabolism regulating signaling molecule C (Fam3c), transcript variant X2, mRNA
XM-040738151.1	-4,62719751314559	3,19624704392499	7,63480584013725	0,00575283015658602	0,4220075212727	XM_040738151.1	transmembrane protein 245 (Tmem245), transcript variant X3, mRNA
XM-005072324.4	-4,6200035332558	3,61419147511573	7,62902390225583	0,0057712639979042	0,422606454280696	XM_005072324.4	solute carrier family 35 member B2 (Slc35b2), transcript variant X1, mRNA
XM-040750776.1	-1,50337509629109	5,00988268453231	7,6181064478549	0,00580627189295006	0,42372809645594	XM_040750776.1	cell surface glycoprotein CD200 receptor 1 (LOC106021521), transcript variant X2, mRNA
XM-013115075.3	-4,62600242279619	3,20581247488942	7,61783016494907	0,00580717435912692	0,42372809645594	XM_013115075.3	solute carrier family 35 member B2 (Slc35b2), transcript variant X2, mRNA
XM-040738144.1	-4,62621049270558	3,21994668601778	7,61045446729955	0,0058308753508184	0,424579271312848	XM_040738144.1	transmembrane protein 245 (Tmem245), transcript variant X1, mRNA
XM-040733914.1	-1,42830539915127	5,80409842729825	7,60687530926768	0,00584247386433601	0,424579271312848	XM_040733914.1	formyl peptide receptor 1 (Fpr1), transcript variant X2, mRNA
XM-005063266.4	-1,78988940297022	6,14557257038256	7,60127962718487	0,00586054518586848	0,424579271312848	XM_005063266.4	membrane-spanning 4-domains subfamily A member 4A (LOC101825174), transcript variant X1, mRNA
XM-040753099.1	4,06769001609696	2,73198296304286	7,59305531677637	0,00588739617104838	0,424579271312848	XM_040753099.1	potassium inwardly rectifying channel subfamily J member 13 (Kcnj13), transcript variant X2, mRNA
XR-005870664.1	4,06769001609696	2,73198296304286	7,59305531677637	0,00588739617104838	0,424579271312848	XR_005870664.1	uncharacterized LOC121133698 (LOC121133698), ncRNA
XM-040736167.1	4,06768040229941	2,73126381715777	7,59193164991546	0,00589105931328545	0,424579271312848	XM_040736167.1	fms related receptor tyrosine kinase 3 ligand (Flt3lg), transcript variant X9, mRNA
XR-005878932.1	4,06768040229941	2,73126381715777	7,59193164991546	0,00589105931328545	0,424579271312848	XR_005878932.1	ELL associated factor 2 (Eaf2), transcript variant X2, misc_RNA
XM-040737587.1	-4,62445571764506	3,22829019466171	7,5727151682766	0,00595400660340324	0,427922783200247	XM_040737587.1	epoxide hydrolase 1 (LOC101835523), transcript variant X2, mRNA
XM-040753328.1	1,20274012529454	5,99356005983697	7,57142922754462	0,00595824738837367	0,427922783200247	XM_040753328.1	60S ribosomal protein L31 (LOC121142791), mRNA
XM-040738884.1	-2,3030045172565	3,88242316482487	7,56800136746571	0,00596956688085903	0,427988825519149	XM_040738884.1	tudor domain containing 7 (Tdrd7), transcript variant X2, mRNA
XM-040742232.1	-2,80481411452006	4,40326406382851	7,56043542525025	0,00599462892424867	0,428318714536565	XM_040742232.1	kelch like family member 2 (Klhl2), transcript variant X1, mRNA
XM-040756871.1	-4,63129451707353	2,99624759533044	7,56034194774082	0,00599498407341047	0,428318714536565	XM_040756871.1	interferon-induced very large GTPase 1-like (LOC101833568), mRNA
XM-005075185.4	-2,80493286402094	4,45594663798821	7,55396307032153	0,00601612383829462	0,428604420316307	XM_005075185.4	kelch like family member 2 (Klhl2), transcript variant X2, mRNA
XM-013126870.3	-1,66271042483137	4,88943382706596	7,55286516730748	0,00601981277046207	0,428604420316307	XM_013126870.3	TNF alpha induced protein 3 (Tnfaip3), transcript variant X2, mRNA
XM-040747706.1	-2,27925000629318	3,49959811552955	7,53222132165998	0,00608905363028142	0,432441880883887	XM_040747706.1	annexin A8 (LOC101841734), mRNA
XM-040741203.1	-1,24645375865033	7,75119791447382	7,53053570588973	0,00609472677356826	0,432441880883887	XM_040741203.1	sterile alpha motif domain-containing protein 9-like (LOC121138515), mRNA
XM-005070766.4	-4,6312072170419	2,98261522584245	7,51738847886335	0,00613932487105602	0,434824620177557	XM_005070766.4	G protein subunit alpha z (Gnaz), mRNA
XM-005081633.4	-1,55579662934247	4,87220635988214	7,51438809406551	0,00614944059833641	0,434824620177557	XM_005081633.4	amidohydrolase domain containing 2 (Amdhd2), mRNA
XM-005075467.4	-1,4805042097289	5,4220987450289	7,46984446988129	0,00630313499674862	0,444927812214744	XM_005075467.4	ADAM metallopeptidase domain 10 (Adam10), mRNA
XM-040729543.1	-1,34559797948849	9,27939211481156	7,43221493729457	0,00643602696206273	0,452813385943733	XM_040729543.1	triggering receptor expressed on myeloid cells 1 (Trem1), mRNA
XM-005063334.4	2,17082795608616	3,58113941461636	7,4319986009911	0,00643685346820606	0,452813385943733	XM_005063334.4	tetraspanin 32 (Tspan32), mRNA
XM-005078729.4	-1,83152171995837	5,71618706022721	7,42868300729631	0,00644864627533604	0,452868839878676	XM_005078729.4	transforming growth factor beta receptor 1 (Tgfbr1), transcript variant X1, mRNA
XM-005082161.4	2,1776765740202	3,76060354692701	7,41052652784854	0,0065139180063277	0,456673369189785	XM_005082161.4	PC4 and SFRS1 interacting protein 1 (Psip1), transcript variant X1, mRNA
XM-040732795.1	-1,36678982640273	10,1738747685757	7,3948869926802	0,00657068228352674	0,459869537438734	XM_040732795.1	CCAAT enhancer binding protein beta (Cebpb), mRNA
XM-005077067.3	2,27748284670845	3,1135053565529	7,37281698437867	0,00665170240261639	0,464304976882761	XM_005077067.3	WAP four-disulfide core domain protein 18-like (LOC101843331), transcript variant X1, mRNA
XM-040739996.1	-1,40028978335457	6,01761765041483	7,36885369653522	0,00666634957010956	0,464304976882761	XM_040739996.1	C-C chemokine receptor type 1 (LOC101834765), transcript variant X1, mRNA
XM-040758014.1	2,17672702818408	3,91027820490566	7,3684187323203	0,00666790370903001	0,464304976882761	XM_040758014.1	SFT2 domain containing 3 (Sft2d3), mRNA
XM-021232990.2	-2,27159132547609	3,75797953576691	7,3567041211061	0,00671145656563059	0,466548263590196	XM_021232990.2	TLR adaptor interacting with endolysosomal SLC15A4 (Tasl), transcript variant X2, mRNA
XM-005069752.4	-1,61277457035476	5,53305873139582	7,32972700943045	0,00681267511568383	0,472785866839353	XM_005069752.4	SKI like proto-oncogene (Skil), transcript variant X2, mRNA
XM-005073973.3	-1,91894082212177	5,12850439647734	7,32021989275768	0,00684873653241413	0,47426835956787	XM_005073973.3	diacylglycerol O-acyltransferase 2 (Dgat2), mRNA
XR-005876572.1	1,86752546614661	3,23275382857019	7,31803852739635	0,00685708633496665	0,47426835956787	XR_005876572.1	uncharacterized LOC121139675 (LOC121139675), ncRNA
XM-005077361.4	1,29847140759326	5,36585759661182	7,30978346544569	0,00688857170994633	0,475646630166815	XM_005077361.4	ephrin B2 (Efnb2), mRNA
XM-040743456.1	-1,24354230335027	7,96596014678423	7,30133218898779	0,00692101578587221	0,477086369574538	XM_040743456.1	microsomal glutathione S-transferase 1 (Mgst1), transcript variant X1, mRNA
XM-021225864.2	-1,39488976732245	5,91769209684145	7,2921363621195	0,00695643583841887	0,47872609374323	XM_021225864.2	protein RoBo-1 (LOC101835401), transcript variant X3, mRNA
XM-040728104.1	1,52943860525088	4,03406333247257	7,26362935066714	0,00706746384659298	0,485554824171688	XM_040728104.1	acetyl-CoA acetyltransferase, cytosolic (LOC121132796), mRNA
XM-005087057.4	-1,38587620634012	5,25082778011754	7,24806135280606	0,0071288786176342	0,488296821714708	XM_005087057.4	platelet activating factor acetylhydrolase 1b catalytic subunit 3 (Pafah1b3), transcript variant X1, mRNA
XM-040738138.1	-1,70670640762637	5,11013899621957	7,24594834027454	0,00713725626331324	0,488296821714708	XM_040738138.1	ribose 5-phosphate isomerase A (Rpia), mRNA
XM-040748398.1	-1,5166461554516	5,09183068034001	7,24451254996523	0,0071429710269544	0,488296821714708	XM_040748398.1	hemoglobin subunit alpha (LOC121141276), mRNA
XR-005878206.1	1,58801088206027	3,93249977923672	7,23369721292558	0,00718608583827661	0,490429503321057	XR_005878206.1	uncharacterized LOC106020934 (LOC106020934), transcript variant X1, ncRNA
XM-005073608.4	-2,27454930195479	4,0102388068364	7,22816214789068	0,00720820787428872	0,491124799090403	XM_005073608.4	CDC42 effector protein 3 (Cdc42ep3), transcript variant X1, mRNA
XM-005078347.4	-1,3116026151544	5,93846334335779	7,21436632132244	0,00726367853313152	0,493026385754006	XM_005078347.4	hexokinase 3 (Hk3), transcript variant X1, mRNA
XM-040738887.1	-2,25949360580257	3,89738126226577	7,21155677665217	0,00727509353109774	0,493026385754006	XM_040738887.1	tudor domain containing 7 (Tdrd7), transcript variant X3, mRNA
XM-040753028.1	-4,52542631736953	3,96509129663379	7,20435413723313	0,00730424986475374	0,493026385754006	XM_040753028.1	LRR binding FLII interacting protein 1 (Lrrfip1), transcript variant X1, mRNA
XM-040747126.1	-4,52136956210904	4,15196223630076	7,20074884939968	0,00731890985529997	0,493026385754006	XM_040747126.1	syntaxin 3 (Stx3), transcript variant X7, mRNA
XM-013117729.3	-1,51651170580421	4,74049957222198	7,19649562035947	0,00733628495512627	0,493026385754006	XM_013117729.3	CD44 molecule (Indian blood group) (Cd44), transcript variant X1, mRNA
XM-040744835.1	-1,51651170580421	4,74049957222198	7,19649562035947	0,00733628495512627	0,493026385754006	XM_040744835.1	CD44 molecule (Indian blood group) (Cd44), transcript variant X2, mRNA
XM-005077956.4	-4,54478026089325	3,48302915739858	7,19425716670059	0,00734544103740935	0,493026385754006	XM_005077956.4	ankyrin repeat and ubiquitin domain containing 1 (Ankub1), transcript variant X1, mRNA
XM-040752166.1	-4,54320615095439	3,48293039951435	7,19046941871938	0,00736093251554128	0,493026385754006	XM_040752166.1	myomegalin (LOC101838805), transcript variant X12, mRNA
XM-005066646.4	-2,74531162160237	4,17553698528968	7,17046463827064	0,00744328894325164	0,493026385754006	XM_005066646.4	microtubule associated scaffold protein 1 (Mtus1), transcript variant X5, mRNA
XM-040728668.1	-4,527962928258	3,56070438067632	7,16946188886893	0,0074474005789123	0,493026385754006	XM_040728668.1	phosphatidylinositol binding clathrin assembly protein (Picalm), transcript variant X2, mRNA
XM-040728714.1	-4,52797818743274	3,54899531685583	7,16945665705784	0,00744742225694721	0,493026385754006	XM_040728714.1	phosphatidylinositol binding clathrin assembly protein (Picalm), transcript variant X11, mRNA
XM-005064934.4	-4,52850854266059	3,13269239419817	7,16779886932624	0,0074543366639053	0,493026385754006	XM_005064934.4	nuclear receptor subfamily 1 group H member 3 (Nr1h3), transcript variant X2, mRNA
XM-040742233.1	-2,74976246977555	4,43945094239556	7,16500311962208	0,00746588211172669	0,493026385754006	XM_040742233.1	kelch like family member 2 (Klhl2), transcript variant X3, mRNA
XM-040747105.1	-4,5229062858734	3,762711069967	7,16491802941733	0,00746631144223515	0,493026385754006	XM_040747105.1	syntaxin 3 (Stx3), transcript variant X3, mRNA
XM-040747121.1	-4,5229062858734	3,762711069967	7,16491802941733	0,00746631144223515	0,493026385754006	XM_040747121.1	syntaxin 3 (Stx3), transcript variant X6, mRNA
XM-040747102.1	-4,52286173906112	3,77153312095554	7,16482523954926	0,00746669692403908	0,493026385754006	XM_040747102.1	syntaxin 3 (Stx3), transcript variant X1, mRNA
XM-040747103.1	-4,52286173906112	3,77153312095554	7,16482523954926	0,00746669692403908	0,493026385754006	XM_040747103.1	syntaxin 3 (Stx3), transcript variant X2, mRNA
XR-002382976.2	-4,52880939672366	3,12066282360586	7,16260732762057	0,0074759338890296	0,493026385754006	XR_002382976.2	uncharacterized LOC110341082 (LOC110341082), ncRNA
XM-040733843.1	1,71285233390823	3,59599369602865	7,16142687100929	0,00748081206951238	0,493026385754006	XM_040733843.1	natural cytotoxicity triggering receptor 1 (LOC101829237), mRNA
XM-013115813.3	-1,375028881196	6,22518896775248	7,15824388357429	0,00749401416463116	0,493026385754006	XM_013115813.3	CD164 molecule (Cd164), transcript variant X1, mRNA
NM-001281679.1	-4,52808314967405	3,13864002771537	7,15624279791783	0,00750243955381556	0,493026385754006	NM_001281679.1	aldo-keto reductase family 1 member B10 (Akr1b10), mRNA
XM-021231813.2	-4,5190618594541	3,76364594992364	7,15510387887639	0,00750713664630654	0,493026385754006	XM_021231813.2	FAM3 metabolism regulating signaling molecule C (Fam3c), transcript variant X3, mRNA
XM-021230348.2	-4,52779786326127	3,14559079139769	7,15194941713391	0,00752038547469916	0,493026385754006	XM_021230348.2	BCL2 interacting protein 2 (Bnip2), transcript variant X5, mRNA
XM-040730869.1	-4,52880634022572	3,48531279586953	7,14969893316422	0,00752975050656911	0,493026385754006	XM_040730869.1	CEBPZ opposite strand (Cebpzos), transcript variant X3, mRNA
XM-040729786.1	-4,51888183624625	3,78632281114564	7,14692851766042	0,00754138563336681	0,493026385754006	XM_040729786.1	Dmx like 2 (Dmxl2), transcript variant X1, mRNA
XM-040739437.1	-4,52880991276531	3,16362944010612	7,14442631737076	0,00755193724117121	0,493026385754006	XM_040739437.1	synaptotagmin binding cytoplasmic RNA interacting protein (LOC101830868), transcript variant X4, mRNA
XM-040753036.1	-4,52803290457185	3,46682276151074	7,14260737412902	0,00755958616408957	0,493026385754006	XM_040753036.1	LRR binding FLII interacting protein 1 (Lrrfip1), transcript variant X9, mRNA
XM-040738879.1	-2,25884638011367	4,03391222806075	7,12911995735068	0,00761647379425082	0,493962347260067	XM_040738879.1	tudor domain containing 7 (Tdrd7), transcript variant X1, mRNA
XM-005066031.4	-2,08442199769149	6,30426575838195	7,12205291501751	0,00764649649042183	0,493962347260067	XM_005066031.4	complement C3a receptor 1 (C3ar1), mRNA
XR-005877829.1	-4,50903116716234	4,21244080287876	7,11976785761119	0,00765634111670444	0,493962347260067	XR_005877829.1	uncharacterized LOC106022816 (LOC106022816), ncRNA
XM-040747406.1	-1,54900313205822	5,47319497201823	7,1175494467886	0,00766569155279567	0,493962347260067	XM_040747406.1	N-acylethanolamine acid amidase (Naaa), mRNA
XM-040738012.1	-4,53239459850043	3,2179371942207	7,11650792969253	0,00767021479700197	0,493962347260067	XM_040738012.1	zinc finger protein 431 (LOC101837548), mRNA
XM-013123174.3	-4,53316332964269	3,29570886775234	7,1140175144605	0,00768083145684681	0,493962347260067	XM_013123174.3	sterile alpha motif domain containing 8 (Samd8), transcript variant X3, mRNA
XM-021231252.2	-4,53304013850526	3,21125429237757	7,10826977426575	0,00770547690353219	0,493962347260067	XM_021231252.2	uncharacterized LOC101841100 (LOC101841100), transcript variant X1, mRNA
XM-021231253.2	-4,53304013850526	3,21125429237757	7,10826977426575	0,00770547690353219	0,493962347260067	XM_021231253.2	uncharacterized LOC101841100 (LOC101841100), transcript variant X2, mRNA
XM-021231254.2	-4,53304013850526	3,21125429237757	7,10826977426575	0,00770547690353219	0,493962347260067	XM_021231254.2	uncharacterized LOC101841100 (LOC101841100), transcript variant X3, mRNA
XM-040741070.1	-4,52948855721229	3,38487045142737	7,1058185495889	0,00771600095527976	0,493962347260067	XM_040741070.1	mitochondrial pyruvate carrier 1-like (LOC121138355), mRNA
NM-001281367.1	-2,743237365818	4,55980421981568	7,10420763514304	0,0077229080317703	0,493962347260067	NM_001281367.1	interleukin 12A (Il12a), mRNA
XM-040732933.1	-4,52589706818463	3,42747487591742	7,10234065397423	0,00773091513334658	0,493962347260067	XM_040732933.1	protein C receptor (Procr), mRNA
XM-040729787.1	-4,52879520628748	3,05498708080607	7,10195552460042	0,00773263349715721	0,493962347260067	XM_040729787.1	Dmx like 2 (Dmxl2), transcript variant X2, mRNA
XM-040737447.1	-4,52877940558895	3,07544471679158	7,09970166560754	0,00774234451246446	0,493962347260067	XM_040737447.1	protein associated with LIN7 2, MAGUK family member (Pals2), transcript variant X2, mRNA
XM-040755797.1	-4,53222579671861	3,35538684951161	7,09246830417175	0,00777357736033342	0,493962347260067	XM_040755797.1	tubulin beta-2B chain (LOC106020738), mRNA
XM-040753756.1	2,26935476203084	3,31750504412216	7,07930645041665	0,00783075423572331	0,493962347260067	XM_040753756.1	keratin, type II cytoskeletal 78 (LOC101840884), mRNA
XR-002381796.2	-4,52881716460262	3,03452210833322	7,07866022673466	0,00783360812600066	0,493962347260067	XR_002381796.2	uncharacterized LOC110339847 (LOC110339847), ncRNA
XM-013117159.3	-4,53062946740861	3,21962337473839	7,07747869920546	0,00783874795006456	0,493962347260067	XM_013117159.3	lipoprotein lipase (Lpl), transcript variant X1, mRNA
XM-021231933.2	-4,52879922279469	3,0394618497241	7,07730436440696	0,00783952655312023	0,493962347260067	XM_021231933.2	nuclear receptor subfamily 1 group H member 3 (Nr1h3), transcript variant X1, mRNA
XM-021231934.2	-4,52879922279469	3,0394618497241	7,07730436440696	0,00783952655312023	0,493962347260067	XM_021231934.2	nuclear receptor subfamily 1 group H member 3 (Nr1h3), transcript variant X3, mRNA
XM-021231938.2	-4,52879922279469	3,0394618497241	7,07730436440696	0,00783952655312023	0,493962347260067	XM_021231938.2	nuclear receptor subfamily 1 group H member 3 (Nr1h3), transcript variant X4, mRNA
XM-040757743.1	-4,52877137269594	3,05548146308403	7,07496945664818	0,00784972061014724	0,493962347260067	XM_040757743.1	tubulin polymerization promoting protein (LOC101829394), mRNA
XM-005067647.4	2,26509514362931	3,4688508530844	7,072591422624	0,00786004769295392	0,493962347260067	XM_005067647.4	GRB2-related adapter protein (LOC101835140), transcript variant X1, mRNA
XM-013111421.3	2,26608188567072	3,36317547705948	7,07215496241583	0,00786201097016849	0,493962347260067	XM_013111421.3	GRB2-related adapter protein (LOC101835140), transcript variant X2, mRNA
XM-021223030.2	-1,52047333076494	4,98725678455846	7,06729656580373	0,00788331816241604	0,494546024905347	XM_021223030.2	inhibitor of DNA binding 1, HLH protein (Id1), transcript variant X1, mRNA
XM-005087539.4	-4,52118103466261	3,23712739606425	7,06086643117012	0,0079115658047108	0,49462867628274	XM_005087539.4	folylpolyglutamate synthase (Fpgs), mRNA
XR-005870096.1	-4,52090076870047	3,28729556739656	7,05547206827992	0,00793544087073715	0,49462867628274	XR_005870096.1	uncharacterized LOC110341301 (LOC110341301), transcript variant X2, ncRNA
XM-040754690.1	-1,75169625929763	4,48949044283308	7,05115687690903	0,00795452616008023	0,49462867628274	XM_040754690.1	myosin light chain 6 (Myl6), transcript variant X1, mRNA
XM-005082653.4	-2,03823668304521	4,90724709568205	7,05111736307035	0,00795470129956938	0,49462867628274	XM_005082653.4	lipopolysaccharide binding protein (LOC101826995), mRNA
XM-021230381.2	-1,54307210469344	4,66846877254546	7,05065493538301	0,00795675123804276	0,49462867628274	XM_021230381.2	CD44 molecule (Indian blood group) (Cd44), transcript variant X5, mRNA
XM-021230393.2	-1,54307210469344	4,66846877254546	7,05065493538301	0,00795675123804276	0,49462867628274	XM_021230393.2	CD44 molecule (Indian blood group) (Cd44), transcript variant X6, mRNA
XM-021236005.2	-1,29149615840481	6,29907224720161	7,03003126585521	0,00804866614909867	0,49920238575885	XM_021236005.2	supervillin (Svil), transcript variant X3, mRNA
XM-040735081.1	2,41608112617159	3,11313083390243	7,0287257934439	0,00805458615760398	0,49920238575885	XM_040735081.1	AFG3-like protein 1 (LOC101844656), transcript variant X2, mRNA
XM-005063897.4	-4,52879520628748	2,98512875330811	7,01233124671741	0,00812858561721472	0,503031103616898	XM_005063897.4	fibronectin leucine rich transmembrane protein 1 (Flrt1), mRNA
XM-040735162.1	2,41607125044543	3,09871904903719	6,99702798322734	0,00819817468898708	0,506575800264092	XM_040735162.1	coiled-coil domain containing 146 (Ccdc146), mRNA
XM-021233919.2	-2,73287578270034	4,91033595840195	6,98763655379346	0,00824116751818661	0,508468915855972	XM_021233919.2	free fatty acid receptor 2 (Ffar2), transcript variant X1, mRNA
XM-005069403.4	-1,36096311745833	5,24609780768892	6,98151240928928	0,00826936233953829	0,509444713112304	XM_005069403.4	sterol-C5-desaturase (Sc5d), mRNA
XM-013122813.3	-1,28528332053092	7,2388203942716	6,96463509120969	0,00834757555419861	0,513494434651623	XM_013122813.3	interleukin 13 receptor subunit alpha 1 (Il13ra1), mRNA
XM-021229178.2	1,8651416628337	3,8591820440387	6,95714087473695	0,0083826106007018	0,514879961269673	XM_021229178.2	NIMA related kinase 7 (Nek7), transcript variant X2, mRNA
XR-005881814.1	-1,49117498915574	5,38687312093393	6,93868704602113	0,0084693676997525	0,519433515570663	XR_005881814.1	uncharacterized LOC121144459 (LOC121144459), ncRNA
XM-040730429.1	-1,49632104314824	5,63481832914653	6,92399152773953	0,00853911298299851	0,522931721115086	XM_040730429.1	tribbles pseudokinase 1 (Trib1), transcript variant X2, mRNA
XM-005065840.4	-1,6685274531459	6,66624119067559	6,90970177809098	0,00860743272887205	0,526332361205455	XM_005065840.4	TNF alpha induced protein 3 (Tnfaip3), transcript variant X1, mRNA
XM-040746343.1	-1,3404496508993	6,91873705437603	6,88546679574872	0,00872469320641627	0,532711126889686	XM_040746343.1	glycerophosphocholine phosphodiesterase 1 (Gpcpd1), transcript variant X1, mRNA
XM-005084576.4	-1,31762246968842	7,10064310069612	6,87653022106854	0,00876834435769273	0,533831279683417	XM_005084576.4	lipopolysaccharide induced TNF factor (Litaf), mRNA
XM-021232989.2	-2,27285418689391	5,61348467424945	6,87639987327141	0,00876898270031322	0,533831279683417	XM_021232989.2	TLR adaptor interacting with endolysosomal SLC15A4 (Tasl), transcript variant X1, mRNA
XM-021226087.2	-1,45590134999558	5,43105457674222	6,86986585535708	0,00880104232515397	0,533843347379474	XM_021226087.2	SAM domain, SH3 domain and nuclear localization signals 1 (Samsn1), transcript variant X2, mRNA
XM-040742180.1	-2,70374461940592	4,25982716141657	6,86693988525761	0,008815502238476	0,533843347379474	XM_040742180.1	cytochrome P450 4F3 (LOC101835736), transcript variant X1, mRNA
XM-040742181.1	-2,70374461940592	4,25982716141657	6,86693988525761	0,008815502238476	0,533843347379474	XM_040742181.1	cytochrome P450 4F3 (LOC101835736), transcript variant X2, mRNA
XM-040741176.1	-2,68042403399832	3,60886082342871	6,86580959745786	0,00882106957495304	0,533843347379474	XM_040741176.1	ras-specific guanine nucleotide-releasing factor RalGPS1-like (LOC121138494), mRNA
XM-040736441.1	-1,54283504338611	4,08116085807619	6,85459161634072	0,00887655750808891	0,535626057375928	XM_040736441.1	lymphocyte antigen 6C1-like (LOC121136254), transcript variant X2, mRNA
XM-040736442.1	-1,54283504338611	4,08116085807619	6,85459161634072	0,00887655750808891	0,535626057375928	XM_040736442.1	lymphocyte antigen 6C1-like (LOC121136254), transcript variant X3, mRNA
XM-013121155.3	-1,95453137473334	3,86609378855046	6,83182352471542	0,00899016400114507	0,541113304107286	XM_013121155.3	transmembrane protein 106B (Tmem106b), transcript variant X1, mRNA
XM-021229927.2	-1,51442334598847	5,34860976967782	6,83053886952163	0,00899662041376349	0,541113304107286	XM_021229927.2	NFKB inhibitor zeta (Nfkbiz), transcript variant X2, mRNA
XM-005079154.4	2,41606940914987	2,96169936143299	6,82848559333253	0,00900694027928683	0,541113304107286	XM_005079154.4	iroquois homeobox 3 (Irx3), mRNA
XM-040734393.1	-2,21303086575545	3,97655355026706	6,81403683210648	0,00907991432480312	0,543909336548214	XM_040734393.1	Yip1 interacting factor homolog B, membrane trafficking protein (Yif1b), transcript variant X1, mRNA
XM-040734395.1	-2,21303086575545	3,97655355026706	6,81403683210648	0,00907991432480312	0,543909336548214	XM_040734395.1	Yip1 interacting factor homolog B, membrane trafficking protein (Yif1b), transcript variant X3, mRNA
XM-005070340.4	-1,39697755650578	7,37014832457014	6,80998479831821	0,00910050368425171	0,544350331566876	XM_005070340.4	reticulon 4 (Rtn4), transcript variant X1, mRNA
XM-005070611.4	-1,59947873252866	5,19321400685943	6,80452317081848	0,0091283312347675	0,545222373446135	XM_005070611.4	CDC like kinase 1 (Clk1), transcript variant X1, mRNA
XM-040734394.1	-2,21296638813714	3,99951894583361	6,79920296758564	0,009155522035017	0,546053910589934	XM_040734394.1	Yip1 interacting factor homolog B, membrane trafficking protein (Yif1b), transcript variant X2, mRNA
XM-040756100.1	-2,23158005618549	4,47550693917298	6,7937215211265	0,00918362372444864	0,546937289626968	XM_040756100.1	solute carrier family 28 member 3 (Slc28a3), mRNA
XM-005067405.4	1,59208502042851	4,10914436422113	6,77548760210477	0,00927774098183805	0,551744038476273	XM_005067405.4	MAX network transcriptional repressor (Mnt), mRNA
XM-005071895.4	2,41113958414394	3,41109190967408	6,77011221081615	0,00930568458208937	0,552607269273772	XM_005071895.4	IL2 inducible T cell kinase (Itk), mRNA
XM-021230960.2	-1,45199020480026	4,97391185775686	6,76000762982527	0,00935848539398187	0,554124549882815	XM_021230960.2	chromosome unknown C1orf162 homolog (CUNH1orf162), transcript variant X4, mRNA
XM-005066410.4	-1,34048984560283	10,6612175708473	6,75920074663483	0,00936264369520293	0,554124549882815	XM_005066410.4	serpin family B member 1 (Serpinb1), mRNA
XM-005071206.4	3,02725750300902	3,54125066470496	6,75748759803145	0,00937162993508224	0,554124549882815	XM_005071206.4	eukaryotic translation initiation factor 4E family member 3 (Eif4e3), mRNA
XM-040729040.1	-1,47290069884713	5,48184140118968	6,74554432958386	0,00943444753701209	0,557038478465794	XM_040729040.1	mitochondrial ribosomal protein S36 (Mrps36), mRNA
XM-005066237.4	-1,59495587660801	5,22678038825578	6,73820903431749	0,00947324838309979	0,557733992421041	XM_005066237.4	mannosidase endo-alpha (Manea), mRNA
XM-021231658.2	3,03129377615061	3,44955279677837	6,73018376729296	0,00951588629266694	0,557733992421041	XM_021231658.2	uncharacterized LOC110342360 (LOC110342360), mRNA
XM-013118143.3	-4,41725160113591	4,614821177978	6,76672629719509	0,00952754347049787	0,557733992421041	XM_013118143.3	DNA damage regulated autophagy modulator 2 (Dram2), transcript variant X1, mRNA
XM-005076590.4	-4,41716211250764	4,94631441641911	6,7998830881149	0,00952754347049787	0,557733992421041	XM_005076590.4	DNA damage regulated autophagy modulator 2 (Dram2), transcript variant X5, mRNA
XM-040746322.1	-4,43454321669353	5,21578404494844	6,89660326829919	0,00952754347477443	0,557733992421041	XM_040746322.1	pantothenate kinase 2 (Pank2), transcript variant X1, mRNA
XM-013118370.3	-4,4422816596632	6,00707660452362	6,89798843604974	0,00952754347610119	0,557733992421041	XM_013118370.3	WD repeat and SOCS box containing 1 (Wsb1), transcript variant X2, mRNA
XM-040733198.1	-1,44388595068463	5,64732120232384	6,72145002961117	0,00956257922822361	0,55898980536802	XM_040733198.1	UDP-GlcNAc:betaGal beta-1,3-N-acetylglucosaminyltransferase 2 (B3gnt2), transcript variant X2, mRNA
XM-040747473.1	-4,42349091649995	4,19368255390331	6,71587506528573	0,00959243500274313	0,559939684635302	XM_040747473.1	RasGEF domain family member 1B (Rasgef1b), transcript variant X4, mRNA
XM-040740142.1	2,63310351802636	3,10789826336215	6,70350484844916	0,00965907842458648	0,561527163322069	XM_040740142.1	nuclear transcription factor, X-box binding 1 (Nfx1), transcript variant X1, mRNA
XM-040744836.1	-1,4663591619858	4,72550133475152	6,70334885622019	0,00965996071489227	0,561527163322069	XM_040744836.1	CD44 molecule (Indian blood group) (Cd44), transcript variant X4, mRNA
XM-005067376.4	3,02837198863608	3,1490478512398	6,69873384218026	0,00968491219810689	0,561527163322069	XM_005067376.4	nucleoredoxin (Nxn), mRNA
XM-040752542.1	1,71652625820752	3,64043263607909	6,69854786523783	0,00968595945386038	0,561527163322069	XM_040752542.1	marker of proliferation Ki-67 (Mki67), mRNA
XM-040754141.1	2,64116079332818	3,60190553290398	6,69818945268248	0,00968785473619588	0,561527163322069	XM_040754141.1	KDEL endoplasmic reticulum protein retention receptor 3 (Kdelr3), mRNA
XM-040736174.1	1,9031841467568	5,763979709425	6,68391381425312	0,0097655822973265	0,565236298568041	XM_040736174.1	dihydrodiol dehydrogenase (Dhdh), mRNA
XR-002382794.2	2,63313660067601	3,08742446767458	6,67886628957088	0,00979331236125359	0,565858303133306	XR_002382794.2	uncharacterized LOC110340942 (LOC110340942), ncRNA
XM-040743543.1	2,63311309486589	3,05790809216811	6,6748633260872	0,00981524243578928	0,565858303133306	XM_040743543.1	ST8 alpha-N-acetyl-neuraminide alpha-2,8-sialyltransferase 1 (St8sia1), mRNA
XM-005075931.4	-2,67020757658491	4,58896123164516	6,67443121781192	0,00981757899635946	0,565858303133306	XM_005075931.4	StAR related lipid transfer domain containing 3 (Stard3), transcript variant X1, mRNA
XM-040731697.1	2,6325228057606	3,18116736660836	6,67029410206814	0,00984044124829805	0,565956404379501	XM_040731697.1	tescalcin (Tesc), transcript variant X1, mRNA
XM-040736591.1	-2,66863652385372	4,23830480329967	6,66792112184547	0,00985344058501806	0,565956404379501	XM_040736591.1	syntrophin beta 2 (Sntb2), transcript variant X1, mRNA
XM-040741838.1	3,0261329449628	3,24263573864291	6,66664788671155	0,00986053852550488	0,565956404379501	XM_040741838.1	60S ribosomal protein L9-like (LOC121138876), mRNA
XM-005063709.4	-1,70306009999363	4,41802664328898	6,66275218796267	0,00988207844102688	0,566232776405861	XM_005063709.4	CD274 molecule (Cd274), transcript variant X1, mRNA
XM-040757532.1	-1,22746116060587	8,4979394179863	6,64846695829399	0,00996140846972472	0,566232776405861	XM_040757532.1	peptidyl arginine deiminase 4 (Padi4), mRNA
XM-040746201.1	-1,8389039633865	5,13067062817044	6,63960177572858	0,0100110105991261	0,566232776405861	XM_040746201.1	60S ribosomal protein L23a-like (LOC101825466), mRNA
XM-040728677.1	-4,41782818874703	3,5473984113745	6,63959243986814	0,0100110826683508	0,566232776405861	XM_040728677.1	phosphatidylinositol binding clathrin assembly protein (Picalm), transcript variant X4, mRNA
XM-040728679.1	-4,41782818874703	3,5473984113745	6,63959243986814	0,0100110826683508	0,566232776405861	XM_040728679.1	phosphatidylinositol binding clathrin assembly protein (Picalm), transcript variant X5, mRNA
XM-040728689.1	-4,41782818874703	3,5473984113745	6,63959243986814	0,0100110826683508	0,566232776405861	XM_040728689.1	phosphatidylinositol binding clathrin assembly protein (Picalm), transcript variant X7, mRNA
XM-040728699.1	-4,41782818874703	3,5473984113745	6,63959243986814	0,0100110826683508	0,566232776405861	XM_040728699.1	phosphatidylinositol binding clathrin assembly protein (Picalm), transcript variant X8, mRNA
XM-040728720.1	-4,41782818874703	3,5473984113745	6,63959243986814	0,0100110826683508	0,566232776405861	XM_040728720.1	phosphatidylinositol binding clathrin assembly protein (Picalm), transcript variant X12, mRNA
XM-040728723.1	-4,41782818874703	3,5473984113745	6,63959243986814	0,0100110826683508	0,566232776405861	XM_040728723.1	phosphatidylinositol binding clathrin assembly protein (Picalm), transcript variant X13, mRNA
XM-040732488.1	-4,42395050960609	3,46190430780757	6,63382050518005	0,0100435138458474	0,566232776405861	XM_040732488.1	HECT and RLD domain containing E3 ubiquitin protein ligase 4 (Herc4), transcript variant X2, mRNA
XM-005085057.4	-1,28210675726881	6,96167790097995	6,62892754796216	0,0100710708556179	0,566232776405861	XM_005085057.4	UDP-glucose ceramide glucosyltransferase (Ugcg), mRNA
XM-040732487.1	-4,42389503386043	3,44420391547779	6,62873689571173	0,0100721667065175	0,566232776405861	XM_040732487.1	HECT and RLD domain containing E3 ubiquitin protein ligase 4 (Herc4), transcript variant X1, mRNA
XM-040753816.1	-4,41832823256613	3,13413087979485	6,62678523303082	0,0100832585368823	0,566232776405861	XM_040753816.1	disco interacting protein 2 homolog B (Dip2b), transcript variant X3, mRNA
XM-040753817.1	-4,41832823256613	3,13413087979485	6,62678523303082	0,0100832585368823	0,566232776405861	XM_040753817.1	disco interacting protein 2 homolog B (Dip2b), transcript variant X4, mRNA
XM-040735522.1	-2,67343898336811	4,72302157489183	6,62648626831148	0,0100849282567571	0,566232776405861	XM_040735522.1	free fatty acid receptor 2 (Ffar2), transcript variant X2, mRNA
XM-040730249.1	-4,41705272001951	3,52165666885003	6,6242878023721	0,010097381435945	0,566232776405861	XM_040730249.1	chromodomain helicase DNA binding protein 2 (Chd2), transcript variant X4, mRNA
XM-005069751.4	-1,49955007854516	5,62369785980778	6,6239400643074	0,0100992602697714	0,566232776405861	XM_005069751.4	SKI like proto-oncogene (Skil), transcript variant X1, mRNA
XM-040741224.1	2,63311125349633	3,01551026778868	6,62034517918218	0,0101196982756673	0,566606725358555	XM_040741224.1	GTPase IMAP family member 1 (LOC106022640), transcript variant X2, mRNA
XM-005080337.4	-4,41143862208842	3,64612418765405	6,6068651047975	0,0101964025926748	0,570125755293946	XM_005080337.4	vitamin K epoxide reductase complex subunit 1 like 1 (Vkorc1l1), transcript variant X2, mRNA
XM-021223589.2	-1,93788845236276	3,97239087800216	6,60242557442203	0,010221861119409	0,570330850312808	XM_021223589.2	hematopoietic SH2 domain containing (Hsh2d), transcript variant X4, mRNA
XR-005878781.1	-4,41753148968429	3,15047350271756	6,60039459286841	0,0102335466755725	0,570330850312808	XR_005878781.1	uncharacterized LOC121141857 (LOC121141857), ncRNA
XM-040738675.1	-4,39760755174504	4,15569900779273	6,59863265289099	0,0102435706019964	0,570330850312808	XM_040738675.1	TBC1 domain family member 2 (Tbc1d2), transcript variant X1, mRNA
XM-040757405.1	-4,42009098362239	3,17948212752279	6,59296413531114	0,0102762486074172	0,570330850312808	XM_040757405.1	FKBP prolyl isomerase family member 15 (Fkbp15), transcript variant X3, mRNA
XM-005079937.4	-4,410599426909	3,54714525464333	6,58438768338953	0,0103257368478523	0,570330850312808	XM_005079937.4	aminoacyl tRNA synthetase complex interacting multifunctional protein 2 (Aimp2), transcript variant X1, mRNA
XM-040756701.1	-4,41854114005219	3,10746011550972	6,5818365430527	0,010340610187047	0,570330850312808	XM_040756701.1	microtubule actin crosslinking factor 1 (Macf1), transcript variant X19, mRNA
XM-005079938.4	-4,41090408758573	3,51147306630404	6,58034699378161	0,0103491610376669	0,570330850312808	XM_005079938.4	aminoacyl tRNA synthetase complex interacting multifunctional protein 2 (Aimp2), transcript variant X2, mRNA
XM-021230969.2	-4,41819004740659	3,20566473808492	6,58020273407329	0,0103500485880503	0,570330850312808	XM_021230969.2	DNA damage regulated autophagy modulator 2 (Dram2), transcript variant X4, mRNA
XM-040752091.1	-4,41819004740659	3,20566473808492	6,58020273407329	0,0103500485880503	0,570330850312808	XM_040752091.1	DNA damage regulated autophagy modulator 2 (Dram2), transcript variant X7, mRNA
XR-005880783.1	-4,4200512057602	3,39942892334102	6,57322826876353	0,0103906118910414	0,570330850312808	XR_005880783.1	acyloxyacyl hydrolase (Aoah), transcript variant X2, misc_RNA
XM-021230968.2	-4,41813779423371	3,22116187965686	6,57215793561007	0,0103968513380097	0,570330850312808	XM_021230968.2	DNA damage regulated autophagy modulator 2 (Dram2), transcript variant X2, mRNA
XM-040752089.1	-4,41813779423371	3,22116187965686	6,57215793561007	0,0103968513380097	0,570330850312808	XM_040752089.1	DNA damage regulated autophagy modulator 2 (Dram2), transcript variant X3, mRNA
XM-040752090.1	-4,41813779423371	3,22116187965686	6,57215793561007	0,0103968513380097	0,570330850312808	XM_040752090.1	DNA damage regulated autophagy modulator 2 (Dram2), transcript variant X6, mRNA
XM-021231960.2	-2,19629246617042	4,21175802211711	6,56954533306313	0,0104120773216016	0,570330850312808	XM_021231960.2	cAMP-regulated phosphoprotein 19 (LOC110342464), mRNA
XM-040749315.1	-4,41856069312067	3,06848465951539	6,56680069595222	0,0104281388774138	0,570330850312808	XM_040749315.1	schlafen family member 12-like (LOC121141437), transcript variant X5, mRNA
XM-040753814.1	-4,41512313246964	3,36189348765231	6,56550155716314	0,0104356700674445	0,570330850312808	XM_040753814.1	disco interacting protein 2 homolog B (Dip2b), transcript variant X1, mRNA
XM-040753815.1	-4,41512313246964	3,36189348765231	6,56550155716314	0,0104356700674445	0,570330850312808	XM_040753815.1	disco interacting protein 2 homolog B (Dip2b), transcript variant X2, mRNA
XM-005067518.4	1,30799970044078	5,86559530013441	6,55915539483043	0,0104728656735222	0,571126295563825	XM_005067518.4	CTD nuclear envelope phosphatase 1 (Ctdnep1), mRNA
XM-040745939.1	-4,41648661435486	3,24421313316739	6,55461907452447	0,0104996424434284	0,571126295563825	XM_040745939.1	F-box protein 3 (Fbxo3), transcript variant X2, mRNA
XM-005080637.4	-4,40667338568028	3,44374250550455	6,55246739025179	0,0105122536588026	0,571126295563825	XM_005080637.4	ras homolog family member F, filopodia associated (Rhof), transcript variant X1, mRNA
XM-040739089.1	-2,21384956632378	5,30187195929329	6,5514238933089	0,0105183894926109	0,571126295563825	XM_040739089.1	EMAP like 4 (Eml4), transcript variant X3, mRNA
XM-005063638.4	-2,19907382676285	4,52563503969026	6,55121616941466	0,0105196153873929	0,571126295563825	XM_005063638.4	free fatty acid receptor 4 (Ffar4), mRNA
XM-021223012.2	-2,65972021621149	4,71603491137766	6,54720193535094	0,010543344551203	0,571400643745876	XM_021223012.2	apolipoprotein L2 (LOC101823068), mRNA
XM-005085486.4	-4,41297258521872	3,36880554856918	6,54386330687595	0,01056312355636	0,571400643745876	XM_005085486.4	dolichol kinase (Dolk), mRNA
XM-005080336.4	-4,41358510714812	3,29682033611517	6,54333556970152	0,0105663229871604	0,571400643745876	XM_005080336.4	vitamin K epoxide reductase complex subunit 1 like 1 (Vkorc1l1), transcript variant X1, mRNA
XM-005087937.4	-1,15793475121369	6,64677069637871	6,54026122021771	0,0105844748184113	0,571631092128712	XM_005087937.4	retrotransposon Gag-like protein 8 (LOC101839265), mRNA
XM-005084988.4	-1,19649576665556	7,6634962422346	6,52729868672404	0,0106617505394736	0,575049829555647	XM_005084988.4	cathepsin A (Ctsa), mRNA
XM-040750257.1	-4,4110443089804	3,34279012256381	6,5236506398304	0,0106837353014696	0,575481359766202	XM_040750257.1	CD86 molecule (Cd86), transcript variant X1, mRNA
XM-040737272.1	-4,41854676715919	3,01711021275863	6,5144279817547	0,0107391232920392	0,577708680833058	XM_040737272.1	transmembrane serine protease 9 (Tmprss9), mRNA
XM-005071107.4	-1,21800934877198	8,19479143485624	6,50233032251421	0,010812234302419	0,580882347581525	XM_005071107.4	MAX dimerization protein 1 (Mxd1), mRNA
XM-040739997.1	-1,33782766127342	6,46804900554978	6,49631080572088	0,0108488387770643	0,582088998947235	XM_040739997.1	C-C chemokine receptor type 1 (LOC101834765), transcript variant X2, mRNA
XM-040756631.1	1,25044800831259	9,5493465544825	6,49030161015513	0,0108855073524756	0,583295942807849	XM_040756631.1	ribosomal protein L27a (Rpl27a), transcript variant X2, mRNA
XM-005086366.4	-2,18492968677643	4,28839849643202	6,48704901399211	0,010905428573006	0,583603513738511	XM_005086366.4	FLVCR heme transporter 2 (Flvcr2), transcript variant X1, mRNA
XM-040743458.1	-1,1918665661685	8,22309901560667	6,48185399504535	0,010937270570456	0,584047553087285	XM_040743458.1	microsomal glutathione S-transferase 1 (Mgst1), transcript variant X2, mRNA
XM-040728703.1	-2,63481367095271	3,97190678126721	6,48106626999228	0,0109421102575826	0,584047553087285	XM_040728703.1	phosphatidylinositol binding clathrin assembly protein (Picalm), transcript variant X9, mRNA
XM-021225188.2	-1,70230449483736	4,95180879680741	6,45167907622759	0,0111242411757548	0,592714346552178	XM_021225188.2	CD274 molecule (Cd274), transcript variant X2, mRNA
XM-005083968.4	-1,42025883895567	5,5890525080756	6,45023229910774	0,0111332877283511	0,592714346552178	XM_005083968.4	STEAP4 metalloreductase (Steap4), mRNA
XM-040736225.1	-2,62394709797779	3,84988038605583	6,44137893182845	0,0111888848392398	0,59490462246671	XM_040736225.1	sialic acid-binding Ig-like lectin 12 (LOC101831711), transcript variant X8, mRNA
XM-040737179.1	-2,62325275582934	3,86951924765144	6,42748530014177	0,0112765195230564	0,59879046184818	XM_040737179.1	zinc finger homeobox 3 (Zfhx3), mRNA
XM-040740703.1	1,72272670719325	3,26761780137993	6,41438250245418	0,0113599554568531	0,602443617159635	XM_040740703.1	mast cell protease 8-like (LOC121137865), mRNA
XM-040738153.1	3,02873369496977	2,87747878668661	6,40716811827218	0,0114061140373742	0,604113012844349	XM_040738153.1	solute carrier family 26 member 9 (Slc26a9), mRNA
XM-040742000.1	-1,15381410326526	7,40119612757997	6,39459923960538	0,0114869470326351	0,606637381510327	XM_040742000.1	granulocyte-macrophage colony-stimulating factor receptor subunit alpha-like (LOC121139019), mRNA
XR-005881844.1	-1,61389667708555	4,99597806486883	6,39343700498783	0,0114945312908307	0,606637381510327	XR_005881844.1	uncharacterized LOC121144479 (LOC121144479), transcript variant X1, ncRNA
XR-005881845.1	-1,61390880435791	5,00180509476044	6,39290060366912	0,0114979991149626	0,606637381510327	XR_005881845.1	uncharacterized LOC121144479 (LOC121144479), transcript variant X2, ncRNA
XM-005078302.4	-2,61930342202444	4,00468925149003	6,37822755128038	0,0115932034972298	0,610109439073909	XM_005078302.4	polycomb group ring finger 1 (Pcgf1), mRNA
XR-005871269.1	-4,41851114766849	2,92104418298142	6,37821302912492	0,0115934581040458	0,610109439073909	XR_005871269.1	uncharacterized LOC121134222 (LOC121134222), transcript variant X2, ncRNA
XM-040750703.1	-1,36279240981933	5,71928423656395	6,3740750353155	0,0116203890850665	0,610745685846415	XM_040750703.1	NFKB inhibitor zeta (Nfkbiz), transcript variant X3, mRNA
XM-013110292.3	-1,26371025058397	6,66653153789136	6,36399211587861	0,0116864154569458	0,613432468494504	XM_013110292.3	C-type lectin domain family 4 member D (LOC101838715), transcript variant X1, mRNA
XM-040749640.1	-2,61141604428815	3,92902656149081	6,36103376593407	0,0117059576272467	0,613675508578449	XM_040749640.1	StAR related lipid transfer domain containing 3 (Stard3), transcript variant X2, mRNA
XM-040729878.1	-1,29217548936924	5,42582053492537	6,35343106811977	0,0117561400710874	0,615522178556564	XM_040729878.1	hexosaminidase subunit alpha (Hexa), transcript variant X3, mRNA
XM-040751544.1	-1,20626640225854	5,67841906632529	6,34458503554479	0,0118148075234311	0,617807844995885	XM_040751544.1	interferon regulatory factor 7 (Irf7), transcript variant X3, mRNA
XM-005085266.4	-1,91419275249018	4,11133926079976	6,34206022943669	0,0118316073056115	0,617901187116534	XM_005085266.4	syntaxin binding protein 2 (Stxbp2), transcript variant X2, mRNA
XM-021223587.2	-1,90060177431183	3,93424999814324	6,33448231761825	0,0118821774067759	0,619755699392964	XM_021223587.2	hematopoietic SH2 domain containing (Hsh2d), transcript variant X1, mRNA
XM-021230401.2	-1,46736670934189	4,64031378681463	6,32984622100487	0,0119132251551262	0,620045571676273	XM_021230401.2	CD44 molecule (Indian blood group) (Cd44), transcript variant X8, mRNA
XM-005066669.4	1,48763705933602	4,60025542957698	6,32914266330683	0,0119178686170129	0,620045571676273	XM_005066669.4	solute carrier family 25 member 4 (Slc25a4), mRNA
XM-040741798.1	-1,18494976444019	7,45533573785995	6,32499416854954	0,0119457328173095	0,62071053362467	XM_040741798.1	lamin B1 (Lmnb1), mRNA
XM-005082010.4	-1,66258699591893	4,63146983391801	6,28505049217212	0,0122174721528125	0,634029800132021	XM_005082010.4	isoamyl acetate hydrolyzing esterase 1 (putative) (Iah1), transcript variant X2, mRNA
XM-013112563.3	-1,7391194679663	4,00505565039024	6,27075270261972	0,0123163545564351	0,638356346424401	XM_013112563.3	transcobalamin 2 (Tcn2), transcript variant X1, mRNA
XM-040734064.1	-1,14362953404321	7,91536738625536	6,26390875803353	0,0123638634876437	0,640012671832707	XM_040734064.1	leukocyte immunoglobulin-like receptor subfamily A member 6 (LOC106022319), transcript variant X1, mRNA
XM-040731374.1	1,7111077857125	3,52525044018105	6,25267965558161	0,0124424701898318	0,643272582565515	XM_040731374.1	2'-5'-oligoadenylate synthase 1A-like (LOC106021986), mRNA
XM-021223588.2	-1,90136338115664	4,12881717408533	6,22667685778062	0,012626110733029	0,651947722705575	XM_021223588.2	hematopoietic SH2 domain containing (Hsh2d), transcript variant X2, mRNA
XM-021224241.2	-1,57311387528969	4,62840964378076	6,21750312406032	0,0126916229595299	0,653690062144599	XM_021224241.2	serum/glucocorticoid regulated kinase 1 (Sgk1), transcript variant X4, mRNA
XM-040758206.1	-1,57311387528969	4,62840964378076	6,21750312406032	0,0126916229595299	0,653690062144599	XM_040758206.1	serum/glucocorticoid regulated kinase 1 (Sgk1), transcript variant X1, mRNA
XM-040756056.1	-2,11923191893857	3,76224383415926	6,20840052813737	0,0127569391898461	0,656232898099672	XM_040756056.1	pterin-4 alpha-carbinolamine dehydratase 2 (Pcbd2), transcript variant X6, mRNA
XM-005077801.4	-1,31815540427903	6,01472366645735	6,20038345963905	0,0128146740701214	0,65798482601133	XM_005077801.4	neugrin, neurite outgrowth associated (Ngrn), mRNA
XM-005068540.4	-1,22931693002364	9,35601781475164	6,19923560449426	0,0128229735489779	0,65798482601133	XM_005068540.4	chromosome unknown C15orf48 homolog (CUNH15orf48), mRNA
XM-005082369.4	-1,2010590010036	6,06548969697221	6,1945592352909	0,0128568428452685	0,658901187560813	XM_005082369.4	abhydrolase domain containing 5, lysophosphatidic acid acyltransferase (Abhd5), transcript variant X1, mRNA
XM-040733434.1	1,48606196936323	3,88439094798675	6,19180252574719	0,0128769302982447	0,659109841497095	XM_040733434.1	1-acylglycerol-3-phosphate O-acyltransferase 5 (Agpat5), transcript variant X1, mRNA
XM-013121156.3	-1,8732493104266	3,84370681611245	6,1840790671354	0,0129331601691198	0,661165640297873	XM_013121156.3	transmembrane protein 106B (Tmem106b), transcript variant X2, mRNA
XM-040744081.1	-1,87516743154073	3,85502729941891	6,17170580011891	0,0130237693368895	0,664971686750638	XM_040744081.1	carbonic anhydrase 5B (Ca5b), transcript variant X2, mRNA
XM-005083524.4	-4,30897625645193	3,82764049051964	6,16841537291644	0,0130592427632729	0,665956651099097	XM_005083524.4	sterile alpha motif domain containing 8 (Samd8), transcript variant X2, mRNA
XM-021234215.2	-1,19258583906486	5,96056963586761	6,15603986493064	0,0131394280028144	0,669216436385918	XM_021234215.2	abhydrolase domain containing 5, lysophosphatidic acid acyltransferase (Abhd5), transcript variant X2, mRNA
XM-040737266.1	-2,13291747381052	4,14787970668085	6,15152308235186	0,0131729703730781	0,670095487964503	XM_040737266.1	COP1 E3 ubiquitin ligase (Cop1), transcript variant X3, mRNA
XR-005877429.1	-2,12338485396885	4,02039094772354	6,13328036017964	0,0133093425740472	0,676163882701184	XR_005877429.1	uncharacterized LOC106021029 (LOC106021029), ncRNA
XM-040754575.1	-4,3013203004712	3,69442014113377	6,13117383419647	0,0133251259658023	0,676163882701184	XM_040754575.1	G protein-coupled receptor 160 (Gpr160), transcript variant X6, mRNA
XM-005066298.4	-1,91658799574109	5,0088994906771	6,12862461051092	0,0133442984673154	0,676254533532173	XM_005066298.4	nuclear factor, interleukin 3 regulated (Nfil3), transcript variant X1, mRNA
XM-040732046.1	-4,30127648612345	3,66623154129563	6,12657616425619	0,0133597777989857	0,676254533532173	XM_040732046.1	potassium channel tetramerization domain containing 20 (Kctd20), transcript variant X1, mRNA
XM-013113081.3	-4,30123957323419	3,64481328063671	6,12077901498654	0,0134036563275949	0,677068029906982	XM_013113081.3	G protein-coupled receptor 160 (Gpr160), transcript variant X2, mRNA
XM-040757404.1	-4,30117567738769	3,61215330879113	6,11989667247753	0,0134102571046194	0,677068029906982	XM_040757404.1	FKBP prolyl isomerase family member 15 (Fkbp15), transcript variant X2, mRNA
XM-021231278.2	-4,30418727328344	3,53718570622218	6,11779354216458	0,013426195409169	0,677068029906982	XM_021231278.2	protein phosphatase 1 regulatory subunit 7 (Ppp1r7), transcript variant X3, mRNA
XM-040756429.1	-4,30256008478755	3,533166187371	6,11576007137344	0,0134416586988556	0,677068029906982	XM_040756429.1	zinc finger protein 143 (Znf143), transcript variant X3, mRNA
XM-040754574.1	-4,30107360587948	3,56976919113531	6,10659434943119	0,0135114763288675	0,678667049040638	XM_040754574.1	G protein-coupled receptor 160 (Gpr160), transcript variant X5, mRNA
XM-005063613.4	-1,67184318604093	5,25731825969081	6,10372081271861	0,0135333235565692	0,678667049040638	XM_005063613.4	PDZ and LIM domain 1 (Pdlim1), mRNA
XM-005086303.4	-1,23785654979568	6,31166259233122	6,09857589030688	0,0135727167442697	0,678667049040638	XM_005086303.4	FosB proto-oncogene, AP-1 transcription factor subunit (Fosb), mRNA
XM-040728665.1	-4,29614977841073	3,53322998008305	6,09535012277264	0,0135974986812695	0,678667049040638	XM_040728665.1	phosphatidylinositol binding clathrin assembly protein (Picalm), transcript variant X1, mRNA
XM-040728671.1	-4,29614977841073	3,53322998008305	6,09535012277264	0,0135974986812695	0,678667049040638	XM_040728671.1	phosphatidylinositol binding clathrin assembly protein (Picalm), transcript variant X3, mRNA
XM-005080118.4	-4,30036970226478	3,73585666956056	6,09359296105142	0,0136110050908397	0,678667049040638	XM_005080118.4	SMG5 nonsense mediated mRNA decay factor (Smg5), mRNA
XM-040728704.1	-4,29618912027109	3,52124669359039	6,0933247609512	0,0136130678227609	0,678667049040638	XM_040728704.1	phosphatidylinositol binding clathrin assembly protein (Picalm), transcript variant X10, mRNA
XM-040753033.1	-4,30388407128352	3,43981328718842	6,08860945051695	0,0136494668129249	0,678667049040638	XM_040753033.1	LRR binding FLII interacting protein 1 (Lrrfip1), transcript variant X6, mRNA
XM-005076996.4	-2,55657184230956	3,4546524527309	6,07962385491251	0,0137188477280234	0,678667049040638	XM_005076996.4	LYR motif containing 9 (Lyrm9), transcript variant X2, mRNA
XM-005085933.4	1,93333076942764	4,02441490656617	6,07923750915462	0,0137218434550616	0,678667049040638	XM_005085933.4	integral membrane protein 2A (Itm2a), mRNA
XM-005065818.4	-1,57254881660001	4,99907082848965	6,07573858089328	0,0137490048381409	0,678667049040638	XM_005065818.4	serum/glucocorticoid regulated kinase 1 (Sgk1), transcript variant X2, mRNA
XM-040733170.1	-4,2990627874351	3,14218235866029	6,07449353868394	0,013758787475368	0,678667049040638	XM_040733170.1	activating signal cointegrator 1 complex subunit 3 (Ascc3), transcript variant X2, mRNA
XM-005073700.4	-4,29913236262089	3,1218400613657	6,07340537748985	0,0137672520561083	0,678667049040638	XM_005073700.4	filamin A interacting protein 1 (Filip1), transcript variant X1, mRNA
XM-021229338.2	-4,29913236262089	3,1218400613657	6,07340537748985	0,0137672520561083	0,678667049040638	XM_021229338.2	filamin A interacting protein 1 (Filip1), transcript variant X3, mRNA
XM-040739889.1	-4,29913236262089	3,1218400613657	6,07340537748985	0,0137672520561083	0,678667049040638	XM_040739889.1	filamin A interacting protein 1 (Filip1), transcript variant X4, mRNA
XM-021235099.2	-1,22390291069342	6,75878865094568	6,07233754304025	0,0137754593505518	0,678667049040638	XM_021235099.2	cytoskeleton associated protein 4 (Ckap4), mRNA
XM-040731854.1	-4,3043011867509	3,35630257945441	6,06859450926646	0,013804692576192	0,678667049040638	XM_040731854.1	transforming acidic coiled-coil containing protein 1 (Tacc1), transcript variant X5, mRNA
XM-005065087.4	-1,12544921043572	7,1468719895	6,06681328600175	0,0138185407352045	0,678667049040638	XM_005065087.4	ubiquitin conjugating enzyme E2 L6 (Ube2l6), mRNA
XR-005869744.1	-4,29629501902437	3,45001106529202	6,06512666947084	0,0138318261542767	0,678667049040638	XR_005869744.1	phosphatidylinositol binding clathrin assembly protein (Picalm), transcript variant X6, misc_RNA
XM-005072798.4	-4,29936640648327	3,13517558534856	6,06510811443176	0,0138318898453264	0,678667049040638	XM_005072798.4	dynein axonemal assembly factor 2 (Dnaaf2), mRNA
XM-040735902.1	-4,30110357920917	3,16194094336038	6,06477793874867	0,0138345530932028	0,678667049040638	XM_040735902.1	sterile alpha motif domain containing 8 (Samd8), transcript variant X1, mRNA
XM-040757192.1	-1,10151994104944	6,51154130091306	6,06023979618219	0,013870066784494	0,678667049040638	XM_040757192.1	tripartite motif-containing protein 30A-like (LOC121144029), transcript variant X1, mRNA
XM-040747858.1	-4,2997826846873	3,13331780659205	6,05964129725087	0,0138748071400711	0,678667049040638	XM_040747858.1	placenta associated 9 (Plac9), mRNA
XM-040751813.1	-4,29912245319817	3,10957294060757	6,05851094766555	0,0138836996892558	0,678667049040638	XM_040751813.1	TRAF interacting protein with forkhead associated domain (Tifa), transcript variant X4, mRNA
XM-021223335.2	-4,30738685168552	3,21086954214146	6,05094939242113	0,0139431341648823	0,678667049040638	XM_021223335.2	latent transforming growth factor beta binding protein 4 (Ltbp4), mRNA
XM-040750622.1	1,26382096393823	5,41970994933782	6,05089160636381	0,0139435663581437	0,678667049040638	XM_040750622.1	60S ribosomal protein L32-like (LOC121141924), mRNA
XM-040756654.1	-4,29664348355956	3,15415464998035	6,04751280794436	0,0139702538834073	0,678667049040638	XM_040756654.1	MAP7 domain containing 1 (Map7d1), transcript variant X15, mRNA
XM-005074994.4	-4,30219415839727	3,3654750763617	6,04532859443801	0,0139874719650933	0,678667049040638	XM_005074994.4	LRR binding FLII interacting protein 2 (Lrrfip2), transcript variant X11, mRNA
XM-040744429.1	-4,29893965085533	3,17059121063447	6,04405697880962	0,013997580225348	0,678667049040638	XM_040744429.1	SAP domain-containing ribonucleoprotein-like (LOC121140012), mRNA
XM-013116707.3	-4,29913236262089	3,08457114008868	6,04205191265838	0,0140134601378556	0,678667049040638	XM_013116707.3	glucocorticoid modulatory element binding protein 2 (Gmeb2), transcript variant X2, mRNA
XM-040751811.1	-4,29912245319817	3,0881157631603	6,04097554365897	0,0140220394684599	0,678667049040638	XM_040751811.1	TRAF interacting protein with forkhead associated domain (Tifa), transcript variant X2, mRNA
XM-040751812.1	-4,29912245319817	3,0881157631603	6,04097554365897	0,0140220394684599	0,678667049040638	XM_040751812.1	TRAF interacting protein with forkhead associated domain (Tifa), transcript variant X3, mRNA
XM-040729719.1	-4,29911817096247	3,09872750636685	6,04066064217499	0,0140244897502442	0,678667049040638	XM_040729719.1	zinc finger protein 809-like (LOC101839930), transcript variant X2, mRNA
XM-040737312.1	-4,29912432891495	3,08330470704065	6,039448281996	0,0140341082966875	0,678667049040638	XM_040737312.1	sperm motility kinase X-like (LOC121136631), transcript variant X2, mRNA
XM-005071683.4	-4,29018260212577	3,80114426772208	6,03429008727999	0,0140751197754207	0,678751857026596	XM_005071683.4	transmembrane 4 L six family member 19 (Tm4sf19), mRNA
XM-021226695.2	-4,29865902491798	3,31051995820083	6,03323196074081	0,014083533735728	0,678751857026596	XM_021226695.2	EH domain binding protein 1 like 1 (Ehbp1l1), transcript variant X15, mRNA
XM-005087080.4	-1,86087567472134	3,92421591220442	6,03300198951125	0,0140853421597627	0,678751857026596	XM_005087080.4	hematopoietic SH2 domain containing (Hsh2d), transcript variant X3, mRNA
XM-005070100.4	-4,29877189709009	3,23108403511882	6,02881837256454	0,014118734545106	0,679565242964618	XM_005070100.4	upstream binding transcription factor (Ubtf), transcript variant X2, mRNA
XR-005880784.1	-4,30069467514098	3,33548795432618	6,02640853106096	0,0141379925800917	0,679697206365086	XR_005880784.1	acyloxyacyl hydrolase (Aoah), transcript variant X3, misc_RNA
XM-040751548.1	-1,17543716087437	5,66830858235852	6,02201793670729	0,0141731256122321	0,680591176569649	XM_040751548.1	interferon regulatory factor 7 (Irf7), transcript variant X4, mRNA
XM-040741357.1	-2,54725975390544	3,60854575330693	6,01569637799005	0,0142239020354828	0,682233380496766	XM_040741357.1	copine 3 (Cpne3), transcript variant X7, mRNA
XM-005064808.4	-4,29570764885416	3,23402389733519	6,00556845809255	0,0143056547152174	0,684840179866789	XM_005064808.4	leucine rich repeat containing G protein-coupled receptor 4 (Lgr4), mRNA
XM-005087114.4	-4,29515747066777	3,27146582070271	6,00483355310132	0,0143115339023993	0,684840179866789	XM_005087114.4	nucleoporin 42 (Nup42), transcript variant X1, mRNA
XM-040732875.1	-1,41191213503714	5,01811178202256	5,9940372851585	0,0143992982508844	0,68823962940609	XM_040732875.1	matrilin 4 (Matn4), mRNA
XM-040729176.1	-2,54558106802933	3,76174177050091	5,98121321205036	0,0145041963014122	0,692449176788884	XM_040729176.1	phospholipase C like 2 (Plcl2), transcript variant X4, mRNA
XM-040752202.1	-1,15068368400585	7,30495661523844	5,97765080991464	0,0145334753895995	0,693043004296857	XM_040752202.1	Fc fragment of IgG receptor Ia (Fcgr1a), transcript variant X2, mRNA
XM-040749326.1	-4,29914227211163	3,02112589100213	5,96871276471395	0,0146072525314436	0,695754934521408	XM_040749326.1	schlafen family member 12-like (LOC121141439), transcript variant X2, mRNA
XM-005082600.4	1,48482435150221	4,16212812830177	5,96293317965872	0,014655001451597	0,696386515045849	XM_005082600.4	1-acylglycerol-3-phosphate O-acyltransferase 5 (Agpat5), transcript variant X2, mRNA
XM-040741369.1	-1,8521271139784	3,92739434902351	5,96269685755139	0,0146570462820055	0,696386515045849	XM_040741369.1	signal-regulatory protein beta-1 (LOC101843190), transcript variant X2, mRNA
XM-040755609.1	-1,38510310874098	5,35815338744941	5,96084620154598	0,0146724141087761	0,696386515045849	XM_040755609.1	lysosomal trafficking regulator (Lyst), transcript variant X3, mRNA
XM-040755610.1	-1,38510526630079	5,36592090680966	5,9578104717237	0,0146976587240838	0,696386515045849	XM_040755610.1	lysosomal trafficking regulator (Lyst), transcript variant X4, mRNA
XM-005081941.4	-4,28616137385451	3,31167804805757	5,95690684711628	0,0147051219005867	0,696386515045849	XM_005081941.4	zinc finger HIT-type containing 6 (Znhit6), mRNA
XM-021231944.2	-4,29911843636718	3,00020373427783	5,94616639334002	0,0147949526793658	0,69668573491947	XM_021231944.2	nuclear receptor subfamily 1 group H member 3 (Nr1h3), transcript variant X6, mRNA
XM-040745810.1	-4,29911843636718	3,00020373427783	5,94616639334002	0,0147949526793658	0,69668573491947	XM_040745810.1	nuclear receptor subfamily 1 group H member 3 (Nr1h3), transcript variant X7, mRNA
XM-040745811.1	-4,29911843636718	3,00020373427783	5,94616639334002	0,0147949526793658	0,69668573491947	XM_040745811.1	nuclear receptor subfamily 1 group H member 3 (Nr1h3), transcript variant X8, mRNA
XM-040745812.1	-4,29911843636718	3,00020373427783	5,94616639334002	0,0147949526793658	0,69668573491947	XM_040745812.1	nuclear receptor subfamily 1 group H member 3 (Nr1h3), transcript variant X9, mRNA
XM-013113022.3	-1,2388627741192	5,48249038736302	5,94200495687597	0,014829819435483	0,69668573491947	XM_013113022.3	hexosaminidase subunit alpha (Hexa), transcript variant X1, mRNA
XM-005085317.4	-4,29911254384346	2,98955708728233	5,9365906816199	0,0148753969851286	0,69668573491947	XM_005085317.4	peroxisomal biogenesis factor 11 gamma (Pex11g), transcript variant X1, mRNA
XM-021236101.2	-4,29911254384346	2,98955708728233	5,9365906816199	0,0148753969851286	0,69668573491947	XM_021236101.2	peroxisomal biogenesis factor 11 gamma (Pex11g), transcript variant X2, mRNA
XM-013122278.3	-1,54492268900817	4,64355011138741	5,93636360070216	0,0148772023647106	0,69668573491947	XM_013122278.3	ribosomal RNA processing 15 homolog (Rrp15), mRNA
XM-005072046.4	-2,11798664404253	4,90850813322323	5,93608442746538	0,0148795554204242	0,69668573491947	XM_005072046.4	polo like kinase 3 (Plk3), mRNA
XM-040755606.1	-1,38512608196253	5,44530932757444	5,93594486041882	0,0148807319270579	0,69668573491947	XM_040755606.1	lysosomal trafficking regulator (Lyst), transcript variant X1, mRNA
XR-005874913.1	-4,29910665134379	2,99707436492036	5,93067443878946	0,0149253628254333	0,697268892581999	XR_005874913.1	uncharacterized LOC121137624 (LOC121137624), ncRNA
XR-005877292.1	-1,8283639044088	3,60459314048013	5,93046632179003	0,0149270744384308	0,697268892581999	XR_005877292.1	uncharacterized LOC121140453 (LOC121140453), ncRNA
XM-005063204.4	-1,1282060000684	7,89690469511504	5,92558572198962	0,0149683243089328	0,698403004858857	XM_005063204.4	interferon induced protein with tetratricopeptide repeats 3 (Ifit3), transcript variant X1, mRNA
XM-005088605.4	-1,25955936349822	10,4219885411095	5,92278562096925	0,0149920918194704	0,698413813117835	XM_005088605.4	cystatin B (Cstb), mRNA
XR-005876232.1	-2,55017449111092	4,13936689661829	5,92157100158409	0,015002498257628	0,698413813117835	XR_005876232.1	uncharacterized LOC121139309 (LOC121139309), ncRNA
XM-040750928.1	-2,55002612019218	4,13018247572434	5,91937031118775	0,0150211339196808	0,698491213781497	XM_040750928.1	UBX domain protein 7 (Ubxn7), mRNA
XM-005066953.4	-1,13410135384078	7,48226070508394	5,91426784168075	0,0150646308174802	0,699595974335639	XM_005066953.4	neutrophil cytosolic factor 4 (Ncf4), mRNA
XM-005068916.4	-1,73797072242362	4,9444362365787	5,91259825333942	0,0150788916782668	0,699595974335639	XM_005068916.4	transcobalamin 2 (Tcn2), transcript variant X2, mRNA
XM-005064242.4	-4,29910451024779	2,97449317204413	5,90697394993995	0,0151271922380424	0,701046556500177	XM_005064242.4	shadow of prion protein (Sprn), mRNA
XM-040757616.1	1,33046220957737	4,70967795925245	5,90415579167368	0,0151512166216004	0,701370098569991	XM_040757616.1	biogenesis of ribosomes BRX1 (Brix1), mRNA
XM-021236106.2	-1,11326161860244	7,12717612130237	5,90083015491407	0,0151798897848924	0,701907870019862	XM_021236106.2	mast cell expressed membrane protein 1 (Mcemp1), transcript variant X2, mRNA
XM-040742562.1	-1,82352195291336	3,6240154168067	5,89136772031641	0,0152615362913177	0,704729618293358	XM_040742562.1	serine protease inhibitor A3N (LOC110340613), mRNA
XM-005074547.4	1,49316077580362	4,59237308876081	5,88839421168644	0,0152872012023422	0,704729618293358	XM_005074547.4	zinc finger CCCH-type and G-patch domain containing (Zgpat), mRNA
XM-040742932.1	1,38751569092739	4,56164738090072	5,88780736334305	0,0152922885120397	0,704729618293358	XM_040742932.1	small nuclear RNA activating complex polypeptide 1 (Snapc1), mRNA
XM-005086107.4	-4,29911656065805	2,9506319377438	5,88388665371147	0,0153264557801542	0,705514132797188	XM_005086107.4	nucleoredoxin like 1 (Nxnl1), mRNA
XM-040755123.1	1,98807539723819	3,25322856705144	5,87451680683897	0,0154080565795853	0,707724110929103	XM_040755123.1	WASH complex subunit 3 (Washc3), transcript variant X4, mRNA
XM-021223903.2	-1,22498661652586	5,55273015100874	5,8715247394311	0,0154342240716038	0,707724110929103	XM_021223903.2	mas-related G-protein coupled receptor member A (LOC101840439), transcript variant X1, mRNA
XR-005875842.1	-4,29910665134379	2,94452411460493	5,87125111042171	0,015436668529794	0,707724110929103	XR_005875842.1	uncharacterized LOC121138972 (LOC121138972), ncRNA
XM-005087724.4	-1,22498443147383	5,55466608593803	5,87049338949902	0,0154432544799731	0,707724110929103	XM_005087724.4	mas-related G-protein coupled receptor member A (LOC101840439), transcript variant X2, mRNA
XM-040736792.1	1,98769440884228	3,51294986514296	5,86689557838727	0,0154747992500778	0,708380882690155	XM_040736792.1	calcium voltage-gated channel subunit alpha1 A (Cacna1a), mRNA
XM-040750258.1	-4,29910852704004	2,92517294432235	5,85394552457931	0,0155889671753971	0,712814184632354	XM_040750258.1	CD86 molecule (Cd86), transcript variant X2, mRNA
XM-005078769.4	-1,15573563056987	7,60663587565204	5,85094519912614	0,0156153642074958	0,713085608220943	XM_005078769.4	clathrin light chain A (Clta), transcript variant X7, mRNA
XM-040735766.1	-1,13747394613446	6,95598186623168	5,84904647789786	0,0156321947130001	0,713085608220943	XM_040735766.1	purine nucleoside phosphorylase (LOC101828969), mRNA
XM-013123787.3	-1,15058937575377	7,55277103408214	5,84739080002403	0,0156468861133699	0,713085608220943	XM_013123787.3	Fc fragment of IgG receptor Ia (Fcgr1a), transcript variant X1, mRNA
XM-005064253.4	-2,09600542009816	4,44561107096373	5,82155534370664	0,0158780728791931	0,722274594282233	XM_005064253.4	ADAM metallopeptidase domain 8 (Adam8), transcript variant X1, mRNA
XM-021228059.2	-2,09602150921707	4,45114955057215	5,82094027385425	0,0158836174234059	0,722274594282233	XM_021228059.2	ADAM metallopeptidase domain 8 (Adam8), transcript variant X3, mRNA
XM-013120546.3	-1,68170917073351	4,03525837921836	5,7885488382557	0,0161784489904012	0,73486943852316	XM_013120546.3	solute carrier family 39 member 1 (Slc39a1), transcript variant X1, mRNA
XM-005075468.4	-1,5359442917751	4,93917442454471	5,78033293372658	0,0162540369728748	0,737488846245551	XM_005075468.4	MINDY lysine 48 deubiquitinase 2 (Mindy2), transcript variant X1, mRNA
XM-040750863.1	1,42337473479832	3,84809440324175	5,77467846685918	0,0163063691843643	0,739048470312936	XM_040750863.1	protein disulfide isomerase family A member 5 (Pdia5), mRNA
XR-005879022.1	-1,13407910879223	7,13405141500832	5,7652007969221	0,0163944621773236	0,742223654547194	XR_005879022.1	uncharacterized LOC121142013 (LOC121142013), ncRNA
XM-040729647.1	-1,44046392128878	5,33433756721602	5,75855532096159	0,0164564875692123	0,744213003226147	XM_040729647.1	CMRF35-like molecule 9 (LOC121133371), mRNA
XM-040756284.1	-1,84714525610423	4,42078941626591	5,75228122116812	0,0165152688941326	0,745650216689626	XM_040756284.1	heterochromatin protein 1 binding protein 3 (Hp1bp3), transcript variant X5, mRNA
XM-005076070.4	-1,13167738240476	8,0976772938878	5,75128795355258	0,0165245060535305	0,745650216689626	XM_005076070.4	growth arrest and DNA damage inducible alpha (Gadd45a), mRNA
XM-005069522.4	-1,3107325311364	4,91658823532362	5,73964278829277	0,0166342467049248	0,748342078611771	XM_005069522.4	protein phosphatase 2 scaffold subunit Abeta (Ppp2r1b), transcript variant X9, mRNA
XM-005069633.4	-1,25081845101133	6,30550529971544	5,73923515928138	0,0166381016744799	0,748342078611771	XM_005069633.4	hexosaminidase subunit alpha (Hexa), transcript variant X2, mRNA
XM-040730711.1	-1,36249073926294	5,38387508484008	5,73762577623447	0,0166534195143237	0,748342078611771	XM_040730711.1	FOS like 2, AP-1 transcription factor subunit (Fosl2), transcript variant X2, mRNA
XM-021224663.2	-1,07621096109627	7,65351451818558	5,73725833561597	0,0166568985009205	0,748342078611771	XM_021224663.2	apolipoprotein B mRNA editing enzyme catalytic subunit 1 (Apobec1), transcript variant X1, mRNA
XM-021223810.2	1,69893346863171	4,74198986796127	5,73337989004414	0,0166935770953593	0,749112846328407	XM_021223810.2	interleukin 27 receptor subunit alpha (Il27ra), mRNA
XM-040734461.1	-1,74424114504943	5,9738459609773	5,73137436466963	0,0167126221818671	0,749112846328407	XM_040734461.1	complement C5a receptor 1 (C5ar1), transcript variant X2, mRNA
XM-021225996.2	-1,15902469176309	5,78106786345677	5,72968693422466	0,0167286639072681	0,749112846328407	XM_021225996.2	nucleosome assembly protein 1 like 1 (Nap1l1), transcript variant X1, mRNA
XR-005881649.1	-1,0808972642323	6,79977500205985	5,72255075102645	0,0167967697737366	0,751345072281066	XR_005881649.1	uncharacterized LOC121144320 (LOC121144320), transcript variant X2, ncRNA
XM-005073791.4	-1,23291447579061	7,32170833242104	5,71045749985106	0,0169125966132381	0,755704764847542	XM_005073791.4	ETS proto-oncogene 2, transcription factor (Ets2), mRNA
NM-001281411.1	-2,51886900635904	5,68421729148339	5,68962501519271	0,0171142195722949	0,763884466441054	NM_001281411.1	dicarbonyl and L-xylulose reductase (Dcxr), mRNA
XM-005085451.4	-1,2825128794409	4,50076830528052	5,68432379664699	0,0171660112717027	0,765366047523707	XM_005085451.4	thioesterase superfamily member 6 (Them6), transcript variant X1, mRNA
XM-040742934.1	-1,25657952940273	5,85358030153357	5,67021610883895	0,0173043877047949	0,76987885056816	XM_040742934.1	hypoxia inducible factor 1 subunit alpha (Hif1a), transcript variant X2, mRNA
XM-005080264.4	-1,29004946349908	11,6057682585297	5,65801866850896	0,0174248646826243	0,76987885056816	XM_005080264.4	S100 calcium binding protein A11 (S100a11), transcript variant X2, mRNA
XM-040748396.1	-1,37701975002921	4,9207452661286	5,65050560063416	0,0174996768897976	0,76987885056816	XM_040748396.1	hemoglobin subunit alpha (LOC121141274), mRNA
XM-040731149.1	-1,59910411409872	4,96328034677355	5,64794591873923	0,0175251748579087	0,76987885056816	XM_040731149.1	serine dehydratase (Sds), transcript variant X1, mRNA
XM-000000018.1	3,51933197485413	3,91641240939523	5,77515133040856	0,0175732136439943	0,76987885056816	XM_000000018.1	IgAsec description:immunoglobulin alpha secreted
XM-005077253.4	3,51652808854873	4,88932070084163	5,985632024409	0,0175732136439943	0,76987885056816	XM_005077253.4	3-hydroxyanthranilate 3,4-dioxygenase (Haao), transcript variant X1, mRNA
XM-040749100.1	3,52110970958587	3,54185066708674	5,68724402564519	0,0175732136439943	0,76987885056816	XM_040749100.1	integrin subunit alpha E (Itgae), mRNA
XM-040741226.1	3,52414514380511	5,63529661857927	6,07024026151428	0,0175732137940244	0,76987885056816	XM_040741226.1	GTPase IMAP family member 1 (LOC106022640), transcript variant X4, mRNA
XM-040741223.1	3,52414400553201	5,64618392371069	6,07026717897597	0,0175732137940244	0,76987885056816	XM_040741223.1	GTPase IMAP family member 1 (LOC106022640), transcript variant X1, mRNA
XM-005074179.4	3,52742724359472	3,54008504401681	5,71552018351676	0,0175732139029637	0,76987885056816	XM_005074179.4	phosphoribosyl pyrophosphate synthetase 2 (Prps2), transcript variant X1, mRNA
XM-005074178.4	3,52757171991533	3,57638791524279	5,72561021758878	0,0175732139029638	0,76987885056816	XM_005074178.4	phosphoribosyl pyrophosphate synthetase 2 (Prps2), transcript variant X2, mRNA
XR-002383598.2	-1,12090123452215	5,90707085018912	5,64312690833705	0,0175733322067028	0,76987885056816	XR_002383598.2	uncharacterized LOC110341632 (LOC110341632), transcript variant X1, ncRNA
XM-040749308.1	-1,07663857406808	5,9684520697032	5,64236910874144	0,0175809174752253	0,76987885056816	XM_040749308.1	schlafen family member 12-like (LOC101822857), transcript variant X2, mRNA
XM-040731150.1	-1,59910076412398	4,97596971985159	5,64158434151033	0,0175887371685787	0,76987885056816	XM_040731150.1	serine dehydratase (Sds), transcript variant X2, mRNA
XM-005068532.4	3,52632406606951	3,33849561762904	5,6287362172322	0,0177179170229802	0,76987885056816	XM_005068532.4	sorbitol dehydrogenase (Sord), transcript variant X1, mRNA
XM-005087332.4	-1,13564493157503	6,17640017366225	5,61684044333757	0,0178383427944426	0,76987885056816	XM_005087332.4	deoxyribonuclease 2, lysosomal (Dnase2), transcript variant X1, mRNA
XM-040757972.1	-1,35712899230873	5,70168820381946	5,61512898512649	0,0178557455793932	0,76987885056816	XM_040757972.1	RAB6A, member RAS oncogene family (Rab6a), transcript variant X2, mRNA
XM-021225278.2	-4,48024580299153	10,0286546350667	5,60775163159155	0,0179309885837145	0,76987885056816	XM_021225278.2	fatty acid binding protein 4 (Fabp4), mRNA
XM-040750904.1	-4,16580857714677	4,05032915514998	5,62632833415482	0,0179505396269119	0,76987885056816	XM_040750904.1	forty-two-three domain containing 1 (Fyttd1), transcript variant X1, mRNA
NM-001310575.1	-4,16597888000882	6,20190748010952	5,73997464373486	0,0179505396271934	0,76987885056816	NM_001310575.1	interferon induced with helicase C domain 1 (Ifih1), mRNA
XM-040757403.1	-4,16815584282693	4,47899888200412	5,69338228065684	0,0179505396284386	0,76987885056816	XM_040757403.1	FKBP prolyl isomerase family member 15 (Fkbp15), transcript variant X1, mRNA
XM-005082613.4	-4,16804115116434	5,29337267552611	5,76224709930362	0,0179505396284386	0,76987885056816	XM_005082613.4	coordinator of PRMT5 and differentiation stimulator (Coprs), transcript variant X2, mRNA
XM-040745516.1	-4,17094478110769	5,51939591981533	5,69193321165152	0,0179505396290016	0,76987885056816	XM_040745516.1	60S ribosomal protein L23-like (LOC121140374), mRNA
XR-005872691.1	-4,17092493860103	5,37201980431278	5,74197874039763	0,0179505396290016	0,76987885056816	XR_005872691.1	vasodilator stimulated phosphoprotein (LOC101822629), transcript variant X4, misc_RNA
XM-005069123.4	-4,17507110709438	4,3200588738512	5,673929266589	0,0179505396327375	0,76987885056816	XM_005069123.4	serum response factor binding protein 1 (Srfbp1), transcript variant X1, mRNA
XM-040730573.1	-4,17772607061081	4,30136777152687	5,70536627967391	0,0179505396342641	0,76987885056816	XM_040730573.1	myocyte enhancer factor 2A (Mef2a), transcript variant X6, mRNA
XM-040730581.1	-4,17775705385122	4,31242132782717	5,70653927806392	0,0179505396342642	0,76987885056816	XM_040730581.1	myocyte enhancer factor 2A (Mef2a), transcript variant X8, mRNA
XM-040746619.1	-4,18195584303981	4,31727030363481	5,72159977602597	0,0179505396370361	0,76987885056816	XM_040746619.1	glucosaminyl (N-acetyl) transferase 1 (Gcnt1), transcript variant X1, mRNA
XM-040728338.1	-4,18005691929811	3,70107145814316	5,61784516608963	0,017950539638563	0,76987885056816	XM_040728338.1	PR/SET domain 9 (Prdm9), mRNA
XM-040754121.1	-4,18009860906606	3,60302211033287	5,60462102871516	0,0179630059110773	0,76987885056816	XM_040754121.1	TGF-beta activated kinase 1 (MAP3K7) binding protein 1 (Tab1), mRNA
XM-040742884.1	1,40187703968545	4,31718604147151	5,60412283540096	0,0179681722056913	0,76987885056816	XM_040742884.1	pleckstrin homology and RhoGEF domain containing G3 (Plekhg3), mRNA
XM-013123027.3	-1,17130021308091	5,52934499821867	5,60385094851951	0,0179708644836173	0,76987885056816	XM_013123027.3	major facilitator superfamily domain containing 12 (Mfsd12), mRNA
XM-005072523.4	-4,15224760033614	4,2300870962713	5,60355569615943	0,0179739147500702	0,76987885056816	XM_005072523.4	sulfiredoxin 1 (Srxn1), mRNA
XM-040747119.1	1,72391111138311	4,02245614533606	5,6006899161145	0,0180032676003006	0,76987885056816	XM_040747119.1	PDS5 cohesin associated factor A (Pds5a), transcript variant X1, mRNA
XM-005083180.4	-4,180406690956	3,62976945373156	5,59692734070392	0,0180419551428146	0,76987885056816	XM_005083180.4	fms related receptor tyrosine kinase 1 (Flt1), mRNA
XM-005064687.4	1,15579741294031	5,46537743625312	5,59458331976772	0,0180660361244	0,76987885056816	XM_005064687.4	egl-9 family hypoxia inducible factor 1 (Egln1), mRNA
XR-002383147.2	2,06145626906666	3,11306031488329	5,59299228056897	0,0180825458453962	0,76987885056816	XR_002383147.2	uncharacterized LOC106021232 (LOC106021232), ncRNA
XM-005081404.4	1,0780713458301	5,67229950270884	5,59068256484852	0,0181062890194476	0,76987885056816	XM_005081404.4	adhesion G protein-coupled receptor E3 (Adgre3), transcript variant X1, mRNA
XM-040745240.1	-1,58148975784769	4,65965048369976	5,58954184869936	0,0181181719815901	0,76987885056816	XM_040745240.1	interferon-induced protein with tetratricopeptide repeats 1-like (LOC121140331), mRNA
XM-005087722.4	-1,7078379440149	5,31688054023715	5,58688885767715	0,0181454480247679	0,76987885056816	XM_005087722.4	transmembrane protein 86A (Tmem86a), mRNA
XM-040756214.1	1,05786670287631	7,681821031262	5,57994123800958	0,0182175543549296	0,76987885056816	XM_040756214.1	40S ribosomal protein S27 (LOC121143769), mRNA
XM-040753030.1	-2,4770814040055	3,67905568746399	5,57980225749895	0,018218997933891	0,76987885056816	XM_040753030.1	LRR binding FLII interacting protein 1 (Lrrfip1), transcript variant X3, mRNA
XM-005077031.4	3,52493586003034	3,19709195366279	5,57923361722113	0,0182248394356648	0,76987885056816	XM_005077031.4	TNF receptor associated factor 4 (Traf4), mRNA
XR-005877835.1	3,52612708635009	3,17412640804759	5,57765795635832	0,018241312113494	0,76987885056816	XR_005877835.1	uncharacterized LOC121140884 (LOC121140884), ncRNA
XM-040732722.1	2,06145007488138	3,07695242923832	5,57358815587827	0,0182836642090326	0,76987885056816	XM_040732722.1	ubiquitin conjugating enzyme E2 C (Ube2c), mRNA
XM-040732048.1	-4,16844883126313	3,59228501785133	5,56657448648192	0,0183569626273031	0,76987885056816	XM_040732048.1	potassium channel tetramerization domain containing 20 (Kctd20), transcript variant X3, mRNA
XM-040732453.1	-4,1700625184273	7,47594794672477	5,56307950012369	0,0183935214810936	0,76987885056816	XM_040732453.1	H-2 class I histocompatibility antigen, Q10 alpha chain-like (LOC121132772), transcript variant X1, mRNA
XM-021231306.2	3,52432896524144	3,15533016718792	5,5630331197435	0,018394061207984	0,76987885056816	XM_021231306.2	3-hydroxyanthranilate 3,4-dioxygenase (Haao), transcript variant X2, mRNA
XM-040734599.1	-1,68813006879007	4,89866039061509	5,56157083320264	0,0184093016068508	0,76987885056816	XM_040734599.1	branched chain keto acid dehydrogenase E1 subunit alpha (Bckdha), mRNA
XM-040752198.1	3,52479631661713	3,16285142055139	5,56140738999835	0,018411070852093	0,76987885056816	XM_040752198.1	limb and CNS expressed 1 like (Lix1l), mRNA
XM-005080220.4	-1,67733699922227	4,62023114894185	5,55947767663658	0,0184312922451337	0,76987885056816	XM_005080220.4	solute carrier family 39 member 1 (Slc39a1), transcript variant X2, mRNA
XM-040737568.1	-4,18178229029901	3,46785419896632	5,55882378004176	0,0184381941750174	0,76987885056816	XM_040737568.1	von Willebrand factor (Vwf), mRNA
XM-013121946.3	-1,55627111306641	4,22025614261587	5,55857844027519	0,0184408409805109	0,76987885056816	XM_013121946.3	isoamyl acetate hydrolyzing esterase 1 (putative) (Iah1), transcript variant X1, mRNA
XM-040746621.1	-4,17616261726154	3,43493382752973	5,55357884853011	0,0184935311570326	0,76987885056816	XM_040746621.1	glucosaminyl (N-acetyl) transferase 1 (Gcnt1), transcript variant X3, mRNA
XM-005082953.3	1,37868074538758	3,71357001762395	5,55148463258419	0,0185156101790827	0,76987885056816	XM_005082953.3	60S ribosomal protein L10-like (LOC101840408), partial mRNA
XM-040737953.1	-4,16090378011716	3,65674103647706	5,54718722407691	0,0185610440962743	0,76987885056816	XM_040737953.1	peroxisome proliferator activated receptor gamma (Pparg), transcript variant X8, mRNA
XR-005873871.1	-1,40084401718026	4,96775542921252	5,54662589463557	0,0185670022988157	0,76987885056816	XR_005873871.1	uncharacterized LOC121136756 (LOC121136756), ncRNA
XM-005081346.4	-1,17724026588574	6,7376365521037	5,54507267456419	0,0185833688058574	0,76987885056816	XM_005081346.4	TNF superfamily member 14 (Tnfsf14), mRNA
XM-040736774.1	1,27083316040606	4,2071205086107	5,54429410506895	0,0185917185609985	0,76987885056816	XM_040736774.1	WD repeat domain 83 opposite strand (Wdr83os), transcript variant X2, mRNA
XM-005069498.4	-4,16850417448248	3,46794111377786	5,53994950864338	0,0186377938814646	0,76987885056816	XM_005069498.4	6-pyruvoyltetrahydropterin synthase (Pts), transcript variant X1, mRNA
XM-040753029.1	-4,17154049307106	3,42449049667917	5,53964217354343	0,0186411560369413	0,76987885056816	XM_040753029.1	LRR binding FLII interacting protein 1 (Lrrfip1), transcript variant X2, mRNA
XM-040753031.1	-4,17154049307106	3,42449049667917	5,53964217354343	0,0186411560369413	0,76987885056816	XM_040753031.1	LRR binding FLII interacting protein 1 (Lrrfip1), transcript variant X4, mRNA
XM-040753032.1	-4,17154049307106	3,42449049667917	5,53964217354343	0,0186411560369413	0,76987885056816	XM_040753032.1	LRR binding FLII interacting protein 1 (Lrrfip1), transcript variant X5, mRNA
XM-013123928.3	-4,17153827402286	3,42323576279218	5,53695012428211	0,0186697180786062	0,76987885056816	XM_013123928.3	zinc finger and BTB domain containing 44 (Zbtb44), transcript variant X3, mRNA
XM-005074996.4	-4,17002713828525	3,42427179678663	5,53060172253498	0,0187375145186655	0,76987885056816	XM_005074996.4	LRR binding FLII interacting protein 2 (Lrrfip2), transcript variant X13, mRNA
XM-005084004.4	-1,2091805062127	6,3595613435434	5,52759474329496	0,0187696296235039	0,76987885056816	XM_005084004.4	interferon regulatory factor 2 binding protein like (Irf2bpl), mRNA
XM-005073076.4	-1,12719301165233	8,9854034083434	5,52670935950714	0,0187791162730391	0,76987885056816	XM_005073076.4	heat shock factor binding protein 1 (Hsbp1), mRNA
XM-040742374.1	-4,1685125127654	3,43445715156899	5,52644691213365	0,0187820499706779	0,76987885056816	XM_040742374.1	asparaginase (Aspg), transcript variant X3, mRNA
XM-040742376.1	-4,1685125127654	3,43445715156899	5,52644691213365	0,0187820499706779	0,76987885056816	XM_040742376.1	asparaginase (Aspg), transcript variant X5, mRNA
XM-005075418.4	-4,16889085779277	3,12358885240686	5,52556039362578	0,0187914881053856	0,76987885056816	XM_005075418.4	zinc finger protein 451 (Znf451), transcript variant X2, mRNA
XM-021231738.2	-4,17078117288279	3,43284648280498	5,52104032825739	0,0188400027984509	0,76987885056816	XM_021231738.2	major facilitator superfamily domain containing 1 (Mfsd1), transcript variant X3, mRNA
XR-005878337.1	-4,1760386838832	3,28289635307223	5,51637932814543	0,0188902877218234	0,76987885056816	XR_005878337.1	zinc finger protein 207 (Znf207), transcript variant X3, misc_RNA
XM-013112982.3	-4,16777980265495	3,38896365001812	5,51346115931856	0,0189216874312788	0,76987885056816	XM_013112982.3	Bardet-Biedl syndrome 4 (Bbs4), transcript variant X1, mRNA
XM-005074212.4	-1,63925314939832	3,92559226634613	5,51305353278538	0,0189261448048045	0,76987885056816	XM_005074212.4	carbonic anhydrase 5B (Ca5b), transcript variant X1, mRNA
XM-040742372.1	-4,16627839844473	3,40331528041375	5,50885642646127	0,0189715880610375	0,76987885056816	XM_040742372.1	asparaginase (Aspg), transcript variant X1, mRNA
XM-021230051.2	-4,16996467856715	3,35363788693816	5,50860205949288	0,0189743433296604	0,76987885056816	XM_021230051.2	LRR binding FLII interacting protein 2 (Lrrfip2), transcript variant X8, mRNA
XM-021230053.2	-4,16996467856715	3,35363788693816	5,50860205949288	0,0189743433296604	0,76987885056816	XM_021230053.2	LRR binding FLII interacting protein 2 (Lrrfip2), transcript variant X10, mRNA
XR-005876665.1	-4,17832187239168	3,33160094231215	5,50785508118167	0,0189824368890011	0,76987885056816	XR_005876665.1	uncharacterized LOC121139751 (LOC121139751), ncRNA
XM-040737265.1	-1,81224766890537	4,35943305002745	5,50748270023531	0,0189864459935779	0,76987885056816	XM_040737265.1	COP1 E3 ubiquitin ligase (Cop1), transcript variant X2, mRNA
XM-040749307.1	-1,09077303391947	5,65756340192394	5,5064188887947	0,0189979811493204	0,76987885056816	XM_040749307.1	schlafen family member 12-like (LOC101822857), transcript variant X1, mRNA
XM-005074016.4	3,52511509220436	3,06140743123867	5,50476358206671	0,0190159039599766	0,76987885056816	XM_005074016.4	StAR related lipid transfer domain containing 10 (Stard10), transcript variant X1, mRNA
XM-040739448.1	-4,16840814118268	3,18828267998302	5,50372867872945	0,0190272110883582	0,76987885056816	XM_040739448.1	dipeptidyl peptidase 8 (Dpp8), transcript variant X3, mRNA
XM-013116460.3	-4,17070503322382	3,36409872904972	5,50348122510521	0,0190298051177994	0,76987885056816	XM_013116460.3	ALG6 alpha-1,3-glucosyltransferase (Alg6), transcript variant X3, mRNA
XM-013111015.3	-4,16683622008806	3,14623064018504	5,4953443739736	0,0191185500687442	0,76987885056816	XM_013111015.3	alpha 1,4-galactosyltransferase (P blood group) (A4galt), transcript variant X2, mRNA
XM-013114904.3	-4,16100931648696	3,41352954401419	5,49510086651471	0,0191211140481205	0,76987885056816	XM_013114904.3	heat shock protein family B (small) member 11 (Hspb11), transcript variant X4, mRNA
XM-040733884.1	-4,16786311542969	3,32438222678876	5,4940215327654	0,0191329169350035	0,76987885056816	XM_040733884.1	zinc finger protein 628 (Znf628), mRNA
XM-040751814.1	-4,16892904464417	3,09053307831842	5,4934651192438	0,0191391059212349	0,76987885056816	XM_040751814.1	TRAF interacting protein with forkhead associated domain (Tifa), transcript variant X5, mRNA
XM-040751815.1	-4,16892904464417	3,09053307831842	5,4934651192438	0,0191391059212349	0,76987885056816	XM_040751815.1	TRAF interacting protein with forkhead associated domain (Tifa), transcript variant X6, mRNA
XR-005874102.1	-4,17109365088797	3,18647868641376	5,49307478459517	0,0191433184534856	0,76987885056816	XR_005874102.1	uncharacterized LOC121136914 (LOC121136914), ncRNA
XM-021230052.2	-4,16977982956484	3,26475875652543	5,49305563544622	0,0191435142477551	0,76987885056816	XM_021230052.2	LRR binding FLII interacting protein 2 (Lrrfip2), transcript variant X9, mRNA
XM-005073441.4	1,47062690034234	4,40288503535812	5,49237733021451	0,0191508231449882	0,76987885056816	XM_005073441.4	NIMA related kinase 7 (Nek7), transcript variant X1, mRNA
XM-040730236.1	-4,16803095342026	3,26295605157533	5,49203802504025	0,0191546562187486	0,76987885056816	XM_040730236.1	Bardet-Biedl syndrome 4 (Bbs4), transcript variant X4, mRNA
XM-013117043.3	-4,16962283741901	3,22248165886796	5,49185336233834	0,0191566763760914	0,76987885056816	XM_013117043.3	LRR binding FLII interacting protein 2 (Lrrfip2), transcript variant X12, mRNA
XM-040749284.1	-4,16744654511055	3,20804079246636	5,49169965371153	0,0191583580726586	0,76987885056816	XM_040749284.1	EH domain binding protein 1 like 1 (Ehbp1l1), transcript variant X14, mRNA
XM-013114906.3	-4,16112467469559	3,3943539318344	5,49110435254785	0,0191648048589164	0,76987885056816	XM_013114906.3	heat shock protein family B (small) member 11 (Hspb11), transcript variant X5, mRNA
XM-021230049.2	-4,16964615779749	3,22708704513861	5,49110739099615	0,019164839332543	0,76987885056816	XM_021230049.2	LRR binding FLII interacting protein 2 (Lrrfip2), transcript variant X7, mRNA
XM-040750634.1	-4,16659195805978	3,30626090879353	5,48994251525068	0,0191775392222078	0,76987885056816	XM_040750634.1	TBC1 domain family member 23 (Tbc1d23), transcript variant X1, mRNA
XM-040750635.1	-4,1666908284876	3,28950569068615	5,48950612368506	0,0191823194815307	0,76987885056816	XM_040750635.1	TBC1 domain family member 23 (Tbc1d23), transcript variant X2, mRNA
XM-040749271.1	-4,16717057819833	3,22846966996038	5,48925776446254	0,0191850947970178	0,76987885056816	XM_040749271.1	EH domain binding protein 1 like 1 (Ehbp1l1), transcript variant X12, mRNA
XM-040749277.1	-4,16717057819833	3,22846966996038	5,48925776446254	0,0191850947970178	0,76987885056816	XM_040749277.1	EH domain binding protein 1 like 1 (Ehbp1l1), transcript variant X13, mRNA
XM-040746325.1	-4,16890306724464	3,0881183058033	5,48851312623977	0,019193255660472	0,76987885056816	XM_040746325.1	pantothenate kinase 2 (Pank2), transcript variant X4, mRNA
XM-013119014.3	-4,17044027960497	3,28099096829795	5,4858086781406	0,0192229252648502	0,76987885056816	XM_013119014.3	major facilitator superfamily domain containing 1 (Mfsd1), transcript variant X1, mRNA
XR-002384442.2	-4,16892904464417	3,07946740020529	5,48434833092055	0,0192389659632973	0,76987885056816	XR_002384442.2	cyclin L1 (Ccnl1), transcript variant X5, misc_RNA
XM-040751396.1	-4,16720964757564	3,16967772560461	5,4807081105593	0,0192790110292629	0,76987885056816	XM_040751396.1	ubiquitin specific peptidase like 1 (Uspl1), transcript variant X1, mRNA
XM-040755870.1	-1,0516885921044	7,10402664442847	5,47920153013788	0,0192954875598469	0,76987885056816	XM_040755870.1	transmembrane protein 14C (LOC121143621), mRNA
XM-040756650.1	-4,1598777809862	3,36622127392039	5,47816985269389	0,019306889615736	0,76987885056816	XM_040756650.1	MAP7 domain containing 1 (Map7d1), transcript variant X11, mRNA
XM-005066194.4	-4,17106771690933	3,22279592826422	5,47723549120413	0,0193172383007662	0,76987885056816	XM_005066194.4	GTP binding protein overexpressed in skeletal muscle (Gem), mRNA
XM-013122355.3	-1,40817418644298	4,17001019793216	5,47503454396644	0,0193415690827104	0,76987885056816	XM_013122355.3	thrombospondin 1 (Thbs1), transcript variant X2, mRNA
XM-005075291.4	-4,16595038397087	3,24312066449075	5,47384643300143	0,0193546609483152	0,76987885056816	XM_005075291.4	mitochondrial intermediate peptidase (LOC101825843), mRNA
XM-040737352.1	-4,16324551071456	3,18389022465265	5,47284408975091	0,0193657474051106	0,76987885056816	XM_040737352.1	FERM domain containing 4B (Frmd4b), mRNA
XM-040748039.1	-4,16893092038826	3,07820914955624	5,47258877971327	0,0193686403701424	0,76987885056816	XM_040748039.1	BSCL2 lipid droplet biogenesis associated, seipin (Bscl2), transcript variant X4, mRNA
XM-040737295.1	3,52510735588217	3,02689489879626	5,47252368331245	0,0193693062536661	0,76987885056816	XM_040737295.1	CD247 molecule (Cd247), transcript variant X4, mRNA
XM-005063591.4	-1,51170971982678	5,22686191856691	5,47144315616511	0,0193811991638183	0,76987885056816	XM_005063591.4	phosphatidylinositol 4-kinase type 2 alpha (Pi4k2a), mRNA
XM-021228054.2	-2,04205942107	4,43850819211816	5,4694187101143	0,0194037243823793	0,770030346680864	XM_021228054.2	ADAM metallopeptidase domain 8 (Adam8), transcript variant X2, mRNA
XM-021233792.2	-4,16893092038826	3,04751568519259	5,46062711921852	0,0195015256980995	0,772428627875193	XM_021233792.2	uncharacterized LOC110342990 (LOC110342990), transcript variant X1, mRNA
XM-040731760.1	-1,7010270597973	5,88201108058144	5,46059580613334	0,0195016971876249	0,772428627875193	XM_040731760.1	RAB11 family interacting protein 1 (Rab11fip1), transcript variant X3, mRNA
XM-040741829.1	-4,16894083014148	3,05350351447145	5,45554382431904	0,0195582043134112	0,773921905874818	XM_040741829.1	serum response factor binding protein 1 (Srfbp1), transcript variant X2, mRNA
XM-005073798.4	-4,16275333675613	3,20952211935087	5,45333714521696	0,0195828856000934	0,774154170125497	XM_005073798.4	phosphatidylinositol glycan anchor biosynthesis class P (LOC101825145), transcript variant X2, mRNA
XM-040737293.1	3,52510735588217	3,00296600653189	5,44995484234215	0,0196207237939982	0,774905610647223	XM_040737293.1	CD247 molecule (Cd247), transcript variant X2, mRNA
XM-040733607.1	-4,16893092038826	3,02633950135069	5,43899854499167	0,0197440743316674	0,779029617421965	XM_040733607.1	coordinator of PRMT5 and differentiation stimulator (Coprs), transcript variant X1, mRNA
XR-002385130.2	-1,18375606649609	6,63038450387631	5,43685723004013	0,0197681085212501	0,779230814152303	XR_002385130.2	uncharacterized LOC110342945 (LOC110342945), ncRNA
XM-005079068.4	3,52509961960147	2,98395037876015	5,43352663672033	0,0198058279739662	0,779970563265676	XM_005079068.4	syndecan 1 (Sdc1), mRNA
XM-040757103.1	-4,16896466692725	3,03001046638153	5,43120130313502	0,0198322605540463	0,780264836119184	XM_040757103.1	leptin receptor (Lepr), transcript variant X3, mRNA
XM-040747775.1	-2,4622372986092	4,51509678138914	5,42547394747047	0,0198971925506179	0,782071790864928	XM_040747775.1	adaptor protein, phosphotyrosine interacting with PH domain and leucine zipper 1 (Appl1), transcript variant X1, mRNA
XM-021229287.2	-2,41111650338941	3,10896028781304	5,42067578996877	0,0199520151961859	0,78287461452299	XM_021229287.2	CDC42 effector protein 3 (Cdc42ep3), transcript variant X2, mRNA
XM-040756039.1	-1,23683350688251	5,12136759679181	5,41925422623439	0,0199680909608884	0,78287461452299	XM_040756039.1	PDZ and LIM domain 7 (Pdlim7), mRNA
XM-040738396.1	-4,16894698842546	3,0293541450979	5,41821315170289	0,0199801353464106	0,78287461452299	XM_040738396.1	lymphocyte antigen 6E-like (LOC101835497), mRNA
XM-005074799.3	3,52509961960147	2,97541185942327	5,4170182254135	0,0199937117552466	0,78287461452299	XM_005074799.3	T cell immunoreceptor with Ig and ITIM domains (Tigit), mRNA
XM-013120632.3	-1,55485022065594	4,58310454673453	5,40137389115009	0,0201734645669888	0,789162155252176	XM_013120632.3	Ras like without CAAX 1 (Rit1), transcript variant X1, mRNA
XM-040732074.1	-4,16892502766803	2,97695310700912	5,38671015741938	0,0203434981222163	0,795057909044222	XM_040732074.1	ADP/ATP translocase 2-like (LOC121134224), mRNA
XM-005082751.4	-1,2902927291692	6,5715851548136	5,38237713332344	0,0203938554732116	0,795740142067357	XM_005082751.4	tribbles pseudokinase 1 (Trib1), transcript variant X1, mRNA
XM-021232291.2	3,52510735588217	2,94694550754338	5,38188868044402	0,0203996269987865	0,795740142067357	XM_021232291.2	signaling threshold regulating transmembrane adaptor 1 (Sit1), mRNA
XM-040749946.1	-2,01951115047036	4,25404362869929	5,37838123708333	0,0204405508503046	0,796581429112298	XM_040749946.1	coiled-coil domain containing 47 (Ccdc47), mRNA
XM-005084948.4	3,52511509220436	2,94278661032054	5,37073042946664	0,0205303914704427	0,799325638773066	XM_005084948.4	tribbles pseudokinase 2 (Trib2), mRNA
XM-005085982.4	-4,16891297680667	2,96450699973501	5,36875513677521	0,0205536483771263	0,799474755825972	XM_005085982.4	plectin (Plec), transcript variant X21, mRNA
XM-040735227.1	-4,16892502766803	2,95371454288031	5,36003112193331	0,020656524318391	0,802717606491731	XM_040735227.1	chromosome unknown C11orf54 homolog (CUNH11orf54), transcript variant X1, mRNA
XM-005073132.4	3,52511133663148	2,9095288810551	5,33402908284874	0,0209664771048875	0,813605431023121	XM_005073132.4	chromatin licensing and DNA replication factor 1 (Cdt1), mRNA
XM-005066406.4	-1,78818112340502	4,44330459732688	5,33320443731486	0,0209762438295029	0,813605431023121	XM_005066406.4	biphenyl hydrolase like (Bphl), mRNA
XM-005064719.4	-1,17820134939939	5,22132414182747	5,32599080181681	0,0210631174277723	0,81550830929712	XM_005064719.4	calcineurin like EF-hand protein 1 (Chp1), mRNA
XR-002382958.2	-4,16891699374928	2,92923567869696	5,32585528870386	0,0210649365242592	0,81550830929712	XR_002382958.2	uncharacterized LOC110341065 (LOC110341065), ncRNA
XM-040748712.1	-1,18349318389011	6,15631461388994	5,31767062637699	0,0211638787700345	0,817112220655575	XM_040748712.1	protein RoBo-1 (LOC101835401), transcript variant X2, mRNA
XM-013114900.3	-4,16891110108589	2,92076995367183	5,31750596205414	0,0211659326712231	0,817112220655575	XM_013114900.3	heat shock protein family B (small) member 11 (Hspb11), transcript variant X1, mRNA
XM-013114905.3	-4,16891110108589	2,92076995367183	5,31750596205414	0,0211659326712231	0,817112220655575	XM_013114905.3	heat shock protein family B (small) member 11 (Hspb11), transcript variant X6, mRNA
XM-040728410.1	3,52509961960147	2,88798448966496	5,30886857293207	0,0212709423208968	0,820396522335396	XM_040728410.1	SR-related CTD associated factor 8 (Scaf8), transcript variant X2, mRNA
XM-040733184.1	1,32441500762361	3,59750524922288	5,30258687304828	0,0213476294780196	0,822583329502754	XM_040733184.1	galectin like (Lgalsl), mRNA
XM-021225391.2	-1,11132364997695	9,19699116708527	5,29750659535044	0,0214098085514913	0,824207531636595	XM_021225391.2	activating transcription factor 4 (Atf4), mRNA
XM-005079545.4	1,74616118874948	3,72726001897181	5,29236975945584	0,0214729571294863	0,825119204095795	XM_005079545.4	protein phosphatase 1 regulatory subunit 8 (Ppp1r8), mRNA
XM-040737292.1	3,52510735588217	2,87299649106316	5,29020995189224	0,0214996939025349	0,825119204095795	XM_040737292.1	CD247 molecule (Cd247), transcript variant X1, mRNA
XM-040737294.1	3,52510735588217	2,87299649106316	5,29020995189224	0,0214996939025349	0,825119204095795	XM_040737294.1	CD247 molecule (Cd247), transcript variant X3, mRNA
XM-005070827.4	3,5251132144167	2,87442615365045	5,28907728581253	0,021513690520613	0,825119204095795	XM_005070827.4	tetraspanin 15 (Tspan15), mRNA
XM-040750735.1	-4,16897832852108	2,91259497950208	5,28660516342758	0,0215442380726425	0,825521442647538	XM_040750735.1	resistin-like gamma (LOC101822668), transcript variant X3, mRNA
XM-040730815.1	3,52511133663148	2,87440390093646	5,28252858807537	0,02159460518926	0,826681662654529	XM_040730815.1	tumor protein p53 inducible protein 3 (Tp53i3), mRNA
XM-005069085.4	3,52510735588217	2,86552980648072	5,27874456933353	0,0216415487924716	0,827708789457793	XM_005069085.4	chondroitin sulfate synthase 3 (Chsy3), mRNA
XM-013113179.3	3,5251132144167	2,86561989247315	5,27395899614943	0,0217010038657031	0,829212081787631	XM_013113179.3	ST6 N-acetylgalactosaminide alpha-2,6-sialyltransferase 2 (St6galnac2), mRNA
XM-005088361.4	-1,0798178125514	8,05738816225654	5,27132060287385	0,021733742303692	0,829692668853279	XM_005088361.4	Pim-1 proto-oncogene, serine/threonine kinase (Pim1), transcript variant X1, mRNA
XM-005081352.4	-1,80898310904524	5,23441232292933	5,2696775102872	0,021754236705842	0,829705378272027	XM_005081352.4	caseinolytic mitochondrial matrix peptidase proteolytic subunit (LOC101826471), mRNA
XM-040741225.1	3,52510735588217	2,86049923233552	5,2679641275765	0,0217757579339251	0,829757190976684	XM_040741225.1	GTPase IMAP family member 1 (LOC106022640), transcript variant X3, mRNA
XM-040732454.1	-4,17013061848571	8,56528711998139	5,26317232051213	0,0218356590063416	0,830375179528015	XM_040732454.1	H-2 class I histocompatibility antigen, Q10 alpha chain-like (LOC121132772), transcript variant X2, mRNA
NM-001281639.1	-2,41965625546105	3,53425881762984	5,26292365306862	0,0218387887637561	0,830375179528015	NM_001281639.1	Parkinsonism associated deglycase (Park7), mRNA
XM-005073266.4	3,52510735588217	2,85272285655262	5,25971315260425	0,0218791534204124	0,830375179528015	XM_005073266.4	fyn related Src family tyrosine kinase (Frk), mRNA
XM-021236105.2	-1,10011874414212	8,01743770453439	5,25931590229075	0,0218839398345551	0,830375179528015	XM_021236105.2	mast cell expressed membrane protein 1 (Mcemp1), transcript variant X1, mRNA
XR-005870609.1	3,52509961960147	2,85767690271254	5,25861551932796	0,0218928649135639	0,830375179528015	XR_005870609.1	uncharacterized LOC121133660 (LOC121133660), ncRNA
XM-021234715.2	1,38914168956941	3,8627480610563	5,2551894784112	0,0219359162828824	0,830790609623419	XM_021234715.2	septin 6 (Septin6), transcript variant X2, mRNA
XM-005065819.4	-1,23559868502185	5,00681954740075	5,25253960270373	0,0219692968818696	0,830790609623419	XM_005065819.4	serum/glucocorticoid regulated kinase 1 (Sgk1), transcript variant X3, mRNA
XM-040740038.1	-4,16890520844656	2,87675628444137	5,25176114145323	0,0219792284995664	0,830790609623419	XM_040740038.1	protein phosphatase 2 regulatory subunit B''alpha (Ppp2r3a), transcript variant X4, mRNA
XM-040738420.1	3,52511509220436	2,85021350010668	5,25034351911052	0,0219970441260531	0,830790609623419	XM_040738420.1	assembly factor for spindle microtubules (Aspm), mRNA
XM-040749155.1	3,52510735588217	2,84745185556596	5,24973377689686	0,0220047569919453	0,830790609623419	XM_040749155.1	scavenger receptor class F member 1 (Scarf1), transcript variant X1, mRNA
XM-021233677.2	3,52510735588217	2,84231239411887	5,24454619498887	0,0220703382597518	0,830981008798511	XM_021233677.2	crumbs cell polarity complex component 3 (Crb3), mRNA
XM-013113132.3	-2,40321678275584	3,20967536785916	5,2371918445576	0,0221636713590461	0,830981008798511	XM_013113132.3	dicarbonyl and L-xylulose reductase (Dcxr), transcript variant X1, mRNA
XM-040743732.1	3,52510547810458	2,83840742425062	5,2353121552887	0,0221876860135044	0,830981008798511	XM_040743732.1	killer cell lectin-like receptor subfamily I member 1 (LOC121139754), mRNA
XM-040750096.1	3,52510735588217	2,83700983090623	5,2338001965493	0,0222069522473425	0,830981008798511	XM_040750096.1	ST6 N-acetylgalactosaminide alpha-2,6-sialyltransferase 1 (St6galnac1), transcript variant X1, mRNA
XM-040732304.1	-1,9604719629069	3,31460743130656	5,22593445487192	0,0223074040734233	0,830981008798511	XM_040732304.1	1-acylglycerol-3-phosphate O-acyltransferase 3 (Agpat3), transcript variant X1, mRNA
XM-040728591.1	-2,42903901885312	4,09761769532922	5,22253750751307	0,0223509275102472	0,830981008798511	XM_040728591.1	putative RNA-binding protein Luc7-like 2 (LOC106022825), transcript variant X3, mRNA
XM-040741671.1	-1,97452481449774	3,68203053861637	5,22076470858192	0,0223736916289684	0,830981008798511	XM_040741671.1	AFG3 like matrix AAA peptidase subunit 2 (Afg3l2), mRNA
XM-040742228.1	-2,41511434171867	3,71297630021114	5,2103986838656	0,022507281443229	0,830981008798511	XM_040742228.1	membrane associated ring-CH-type finger 1 (Marchf1), transcript variant X8, mRNA
XM-040742229.1	-2,415088494765	3,69823163479567	5,20905337004108	0,0225246793926664	0,830981008798511	XM_040742229.1	membrane associated ring-CH-type finger 1 (Marchf1), transcript variant X9, mRNA
XM-013116346.3	3,52511509220436	2,81442749758631	5,1984440337025	0,0226624299035346	0,830981008798511	XM_013116346.3	StAR related lipid transfer domain containing 10 (Stard10), transcript variant X2, mRNA
XM-040739054.1	-1,95923320047975	3,51468706889711	5,19815380252265	0,0226661505331545	0,830981008798511	XM_040739054.1	mitochondrial amidoxime reducing component 2 (Mtarc2), transcript variant X2, mRNA
XM-040741351.1	-2,40736691083885	3,57255052766681	5,19760091556359	0,0226733512425164	0,830981008798511	XM_040741351.1	copine 3 (Cpne3), transcript variant X5, mRNA
XM-040741360.1	-2,40736691083885	3,57255052766681	5,19760091556359	0,0226733512425164	0,830981008798511	XM_040741360.1	copine 3 (Cpne3), transcript variant X8, mRNA
XM-005079330.4	3,52511509220436	2,81542455093708	5,19623933416186	0,0226911235428987	0,830981008798511	XM_005079330.4	UbiA prenyltransferase domain containing 1 (Ubiad1), mRNA
XM-005076831.4	3,52510735588217	2,81213831691843	5,19262128022193	0,0227383706032795	0,830981008798511	XM_005076831.4	SH2 domain containing 1A (Sh2d1a), transcript variant X3, mRNA
XM-013120217.3	3,52510735588217	2,81024823343934	5,19233567192839	0,0227420876857963	0,830981008798511	XM_013120217.3	KIAA1522 ortholog (Kiaa1522), transcript variant X3, mRNA
XM-040741356.1	-2,40729473939227	3,58805256176707	5,19182251549863	0,0227487502633832	0,830981008798511	XM_040741356.1	copine 3 (Cpne3), transcript variant X6, mRNA
XM-013111251.3	1,37891920527266	3,86242219555315	5,18040236218652	0,0228985309098804	0,830981008798511	XM_013111251.3	small cell adhesion glycoprotein (LOC101837394), transcript variant X2, mRNA
XR-001196733.3	3,5251132144167	2,80145568046521	5,17839027837206	0,0229250554054446	0,830981008798511	XR_001196733.3	uncharacterized LOC106021478 (LOC106021478), ncRNA
XM-005065261.4	-2,43761321792426	6,32937898050039	5,1755847821476	0,022961978146942	0,830981008798511	XM_005065261.4	heparin binding EGF like growth factor (Hbegf), mRNA
XM-005068917.4	1,56496242198586	3,99205832377672	5,17433219848005	0,0229784574192924	0,830981008798511	XM_005068917.4	pescadillo ribosomal biogenesis factor 1 (Pes1), mRNA
XM-005083375.4	1,56946708096043	4,15225219842583	5,16649125451048	0,0230822616031758	0,830981008798511	XM_005083375.4	A-kinase anchoring protein 8 (Akap8), mRNA
XM-040741052.1	3,52509961960147	2,79435976688318	5,16603560836149	0,0230884701233678	0,830981008798511	XM_040741052.1	complement C5-like (LOC106022126), mRNA
XR-005875112.1	3,52509961960147	2,79543119860564	5,16599621372823	0,023089007748406	0,830981008798511	XR_005875112.1	uncharacterized LOC121137839 (LOC121137839), ncRNA
XM-040738926.1	-1,0881315187174	8,42155955854085	5,15615442640472	0,0232199546939803	0,830981008798511	XM_040738926.1	glutamate-ammonia ligase (Glul), transcript variant X2, mRNA
XM-040742227.1	-2,41607849979612	4,36116014960771	5,15601664907414	0,0232216914872529	0,830981008798511	XM_040742227.1	membrane associated ring-CH-type finger 1 (Marchf1), transcript variant X7, mRNA
XM-005066368.4	1,27354595051888	5,19662926358103	5,15406715713612	0,0232477378982416	0,830981008798511	XM_005066368.4	biogenesis of lysosomal organelles complex 1 subunit 5 (Bloc1s5), mRNA
XM-013111250.3	1,37867506914237	3,91264396218541	5,15363349314635	0,0232535947959884	0,830981008798511	XM_013111250.3	small cell adhesion glycoprotein (LOC101837394), transcript variant X1, mRNA
XM-013120219.3	3,52510735588217	2,78562149395948	5,15213916505173	0,0232736888125166	0,830981008798511	XM_013120219.3	KIAA1522 ortholog (Kiaa1522), transcript variant X1, mRNA
XM-040756566.1	3,52510735588217	2,78562149395948	5,15213916505173	0,0232736888125166	0,830981008798511	XM_040756566.1	KIAA1522 ortholog (Kiaa1522), transcript variant X2, mRNA
XM-013119394.3	3,52511133663148	2,78392356889406	5,14968260321767	0,0233065910598927	0,830981008798511	XM_013119394.3	zinc finger protein 426 (LOC101823211), transcript variant X1, mRNA
XM-013115835.3	-1,17149764946689	5,11060806095225	5,14800966256125	0,0233289663422058	0,830981008798511	XM_013115835.3	chitinase 3 like 1 (Chi3l1), transcript variant X2, mRNA
XM-013120633.3	-1,52144634682396	4,57672228057519	5,14785958742152	0,0233309799607712	0,830981008798511	XM_013120633.3	Ras like without CAAX 1 (Rit1), transcript variant X2, mRNA
XM-021233007.2	-1,52144634682396	4,57672228057519	5,14785958742152	0,0233309799607712	0,830981008798511	XM_021233007.2	Ras like without CAAX 1 (Rit1), transcript variant X3, mRNA
XM-040739642.1	3,52509961960147	2,78429872139914	5,14776662697555	0,0233323159778256	0,830981008798511	XM_040739642.1	lysozyme like 4 (Lyzl4), transcript variant X4, mRNA
XM-021228816.2	3,52509961960147	2,78341546457246	5,14670987142254	0,0233465008070334	0,830981008798511	XM_021228816.2	abhydrolase domain containing 12B (Abhd12b), mRNA
XM-040743735.1	3,52510547810458	2,78274825302724	5,1445111988723	0,0233760422631887	0,830981008798511	XM_040743735.1	killer cell lectin-like receptor subfamily I member 1 (LOC101827116), transcript variant X7, mRNA
XM-040736536.1	3,52509961960147	2,78448653368387	5,14404727889636	0,0233822508600576	0,830981008798511	XM_040736536.1	capping protein regulator and myosin 1 linker 2 (Carmil2), transcript variant X1, mRNA
XM-040742748.1	3,52510735588217	2,77950681023821	5,14400339099995	0,0233828115243436	0,830981008798511	XM_040742748.1	eukaryotic translation initiation factor 2B subunit beta (Eif2b2), transcript variant X3, mRNA
XM-005082430.4	-1,95774312022572	3,61315589990621	5,14289530368592	0,0233975862972822	0,830981008798511	XM_005082430.4	mitochondrial amidoxime reducing component 2 (Mtarc2), transcript variant X1, mRNA
XM-005066748.4	-1,24367009092883	5,51335867778668	5,14137940875763	0,0234179961058205	0,830981008798511	XM_005066748.4	valosin containing protein interacting protein 1 (Vcpip1), mRNA
XM-013121950.3	3,52510735588217	2,77976655348361	5,14063970901812	0,0234281244259425	0,830981008798511	XM_013121950.3	phosphatidylinositol specific phospholipase C X domain containing 1 (Plcxd1), transcript variant X3, mRNA
XM-021234038.2	3,52510735588217	2,77976655348361	5,14063970901812	0,0234281244259425	0,830981008798511	XM_021234038.2	phosphatidylinositol specific phospholipase C X domain containing 1 (Plcxd1), transcript variant X2, mRNA
XM-040730782.1	3,52510735588217	2,77976655348361	5,14063970901812	0,0234281244259425	0,830981008798511	XM_040730782.1	phosphatidylinositol specific phospholipase C X domain containing 1 (Plcxd1), transcript variant X1, mRNA
XR-005872301.1	3,52510735588217	2,77814724938912	5,14060588947983	0,0234285801807245	0,830981008798511	XR_005872301.1	uncharacterized LOC121135121 (LOC121135121), ncRNA
XM-013114620.3	3,52510735588217	2,77836630049503	5,14043959425801	0,0234308509516024	0,830981008798511	XM_013114620.3	GATA binding protein 3 (Gata3), transcript variant X1, mRNA
XM-013114621.3	3,52510735588217	2,77836630049503	5,14043959425801	0,0234308509516024	0,830981008798511	XM_013114621.3	GATA binding protein 3 (Gata3), transcript variant X3, mRNA
XM-013113625.3	3,52511509220436	2,78048638112329	5,13986283959707	0,0234385959012502	0,830981008798511	XM_013113625.3	U2 small nuclear ribonucleoprotein auxiliary factor 35 kDa subunit-related protein 1 (LOC106021165), mRNA
XM-005075075.4	-1,08307864701294	6,92090913515977	5,13789200858282	0,0234650201509171	0,830981008798511	XM_005075075.4	shisa family member 5 (Shisa5), transcript variant X1, mRNA
XM-040738098.1	3,52510735588217	2,77281835247181	5,13504371079512	0,0235036618370941	0,830981008798511	XM_040738098.1	hemicentin 1 (Hmcn1), mRNA
XM-021235240.2	3,52511509220436	2,77197618052411	5,1307760219568	0,0235614389047948	0,830981008798511	XM_021235240.2	centrosomal protein 295 (Cep295), transcript variant X10, mRNA
XM-013114891.3	-1,44380789886873	4,66025344261594	5,12344679901472	0,0236609484915063	0,830981008798511	XM_013114891.3	oxysterol binding protein like 9 (Osbpl9), transcript variant X1, mRNA
XM-040750326.1	3,52510735588217	2,76587991744785	5,12254125031106	0,0236733402291052	0,830981008798511	XM_040750326.1	60S ribosomal protein L6-like (LOC101826179), mRNA
XM-021227954.2	-1,73227447438214	3,84394259516248	5,11640135985794	0,0237570737235008	0,830981008798511	XM_021227954.2	SH2 domain containing 1B (Sh2d1b), transcript variant X3, mRNA
XM-040742381.1	1,01222023925568	5,85451553910821	5,11510209852624	0,0237748445481823	0,830981008798511	XM_040742381.1	ATP synthase membrane subunit j (Atp5mj), transcript variant X2, mRNA
XM-021227953.2	-1,73233049310331	3,85746925375387	5,11438906388213	0,0237846030388233	0,830981008798511	XM_021227953.2	SH2 domain containing 1B (Sh2d1b), transcript variant X2, mRNA
XM-005064174.4	-1,03550255459144	6,82928886867159	5,11226681143311	0,0238135685509022	0,830981008798511	XM_005064174.4	lymphocyte specific protein 1 (Lsp1), transcript variant X4, mRNA
XM-021225868.2	3,52510735588217	2,76052319165576	5,11065193404529	0,0238358615682463	0,830981008798511	XM_021225868.2	CD5 molecule (Cd5), transcript variant X2, mRNA
XR-005869961.1	3,52510735588217	2,76023186854973	5,10822239788266	0,0238692323888058	0,830981008798511	XR_005869961.1	uncharacterized LOC121133184 (LOC121133184), ncRNA
XM-021223635.2	3,5251132144167	2,7580074306472	5,10633757085693	0,0238951431726709	0,830981008798511	XM_021223635.2	killer cell lectin-like receptor subfamily I member 1 (LOC101827116), transcript variant X4, mRNA
XM-040743734.1	3,5251132144167	2,75635527519696	5,10459550174883	0,0239191174156669	0,830981008798511	XM_040743734.1	killer cell lectin-like receptor subfamily I member 1 (LOC101827116), transcript variant X5, mRNA
XM-005071430.4	-1,73244094695817	3,88609403823729	5,10397839205558	0,0239275116648864	0,830981008798511	XM_005071430.4	SH2 domain containing 1B (Sh2d1b), transcript variant X1, mRNA
XM-021235154.2	3,52510735588217	2,75675219065676	5,10313859420577	0,0239392163453432	0,830981008798511	XM_021235154.2	CD226 molecule (Cd226), transcript variant X3, mRNA
XM-040746181.1	3,52511133663148	2,75614095391034	5,10004381309049	0,0239818753548771	0,830981008798511	XM_040746181.1	sorbitol dehydrogenase (Sord), transcript variant X2, mRNA
XR-002384312.2	3,52509961960147	2,75501209587469	5,09977527697909	0,0239855832211278	0,830981008798511	XR_002384312.2	uncharacterized LOC110342277 (LOC110342277), ncRNA
XM-040741453.1	3,52510547810458	2,75035807051721	5,09607170893061	0,0240368116572106	0,830981008798511	XM_040741453.1	minichromosome maintenance domain containing 2 (Mcmdc2), mRNA
XM-040740626.1	3,52510735588217	2,75138248074257	5,09605399219282	0,0240370718318788	0,830981008798511	XM_040740626.1	interleukin 17D (Il17d), mRNA
XM-040742208.1	3,52511509220436	2,75083895228928	5,09396207079843	0,0240660262129083	0,830981008798511	XM_040742208.1	SH2 domain containing 4A (Sh2d4a), mRNA
XR-002381729.2	3,52510735588217	2,7488515238479	5,09377885285881	0,0240685352177207	0,830981008798511	XR_002381729.2	uncharacterized LOC110339719 (LOC110339719), transcript variant X2, ncRNA
XM-040743610.1	-1,97527618551968	4,2898346629954	5,09349655114835	0,0240722835596438	0,830981008798511	XM_040743610.1	inositol 1,4,5-trisphosphate receptor type 2 (Itpr2), transcript variant X1, mRNA
XM-040741371.1	-1,09288392605189	5,93332959287187	5,09194111097178	0,0240939574761773	0,830981008798511	XM_040741371.1	signal-regulatory protein beta-1 (LOC101832871), transcript variant X2, mRNA
XM-005074546.4	2,16117204335092	3,14475836482037	5,09007300763078	0,0241198444271853	0,830981008798511	XM_005074546.4	Lck interacting transmembrane adaptor 1 (Lime1), transcript variant X2, mRNA
XM-005067392.4	-1,97787667578829	4,4808383778587	5,08774134873337	0,0241521919099416	0,830981008798511	XM_005067392.4	CRK proto-oncogene, adaptor protein (Crk), transcript variant X1, mRNA
XM-013113111.3	-1,105197771567	8,7150360835085	5,07795791763574	0,0242886628294454	0,830981008798511	XM_013113111.3	annexin A5 (Anxa5), transcript variant X1, mRNA
XM-021229792.2	2,16187241737721	3,07035964575176	5,07020749104331	0,0243974481068237	0,830981008798511	XM_021229792.2	Lck interacting transmembrane adaptor 1 (Lime1), transcript variant X1, mRNA
XM-040736740.1	-1,05356798449376	5,61008100620903	5,06717253447737	0,0244401432798071	0,830981008798511	XM_040736740.1	deoxyribonuclease 2, lysosomal (Dnase2), transcript variant X2, mRNA
XM-005080140.4	-1,52211312618567	4,96252436650007	5,06173066084895	0,0245167876555995	0,830981008798511	XM_005080140.4	Ras like without CAAX 1 (Rit1), transcript variant X5, mRNA
XM-040734055.1	3,5251132144167	2,73187746922541	5,06122758112861	0,0245240911441813	0,830981008798511	XM_040734055.1	protein kinase C gamma (Prkcg), mRNA
XM-005065327.4	2,1758389896833	3,76035145961627	5,05913546779884	0,0245534770266236	0,830981008798511	XM_005065327.4	solute carrier family 39 member 6 (Slc39a6), mRNA
XR-005869653.1	3,52510735588217	2,72893587681798	5,05759770572026	0,0245754397803263	0,830981008798511	XR_005869653.1	uncharacterized LOC121132930 (LOC121132930), ncRNA
XR-005878997.1	3,52510735588217	2,72893587681798	5,05759770572026	0,0245754397803263	0,830981008798511	XR_005878997.1	uncharacterized LOC121141990 (LOC121141990), ncRNA
XM-021225867.2	3,52510735588217	2,72870909989063	5,05731525028983	0,02457944010581	0,830981008798511	XM_021225867.2	CD5 molecule (Cd5), transcript variant X1, mRNA
XM-021232597.2	3,52510735588217	2,72870909989063	5,05731525028983	0,02457944010581	0,830981008798511	XM_021232597.2	espin (Espn), mRNA
NM-001281631.1	3,52511509220436	2,729512097728	5,05488261830349	0,0246139206903582	0,830981008798511	NM_001281631.1	interferon gamma (Ifng), mRNA
XM-005067696.4	3,52509961960147	2,72695339357512	5,05439940290515	0,0246207607291168	0,830981008798511	XM_005067696.4	jumonji domain containing 4 (Jmjd4), mRNA
XR-002385421.2	3,52509961960147	2,72835988371087	5,05367547149044	0,0246310496585893	0,830981008798511	XR_002385421.2	uncharacterized LOC110343210 (LOC110343210), ncRNA
XR-005872889.1	3,52509961960147	2,72813318395943	5,05339338623095	0,0246350541282404	0,830981008798511	XR_005872889.1	uncharacterized LOC121135779 (LOC121135779), ncRNA
XR-005869768.1	-1,06691012834808	5,92196682059234	5,05298384786994	0,0246407784620425	0,830981008798511	XR_005869768.1	uncharacterized LOC110341632 (LOC110341632), transcript variant X2, ncRNA
XR-005879011.1	3,5251132144167	2,72352512741804	5,05053034654911	0,0246757359818123	0,830981008798511	XR_005879011.1	uncharacterized LOC121142001 (LOC121142001), ncRNA
XM-040735702.1	3,52510735588217	2,72166536535828	5,04773853487741	0,0247154729160171	0,830981008798511	XM_040735702.1	multivesicular body subunit 12B (Mvb12b), transcript variant X2, mRNA
XR-005880604.1	3,52510547810458	2,72152406168546	5,04759439135671	0,0247175263695525	0,830981008798511	XR_005880604.1	U6 spliceosomal RNA (LOC121143415), ncRNA
XM-005084624.4	3,52511509220436	2,72366655805338	5,04736488845097	0,0247207962095771	0,830981008798511	XM_005084624.4	sperm associated antigen 4 (Spag4), transcript variant X1, mRNA
XM-040733096.1	3,52511509220436	2,72366655805338	5,04736488845097	0,0247207962095771	0,830981008798511	XM_040733096.1	sperm associated antigen 4 (Spag4), transcript variant X2, mRNA
XR-005873940.1	3,52511133663148	2,72338371087773	5,04707700790444	0,0247248984194868	0,830981008798511	XR_005873940.1	DNA polymerase epsilon 4, accessory subunit (Pole4), transcript variant X2, misc_RNA
XM-040745501.1	-4,00793334951457	4,76367269076938	5,131241706986	0,0247560168082136	0,830981008798511	XM_040745501.1	ceramide synthase 6 (Cers6), transcript variant X1, mRNA
XM-040738450.1	-4,01182510955585	4,19823461954293	5,06622538528094	0,0247560168101434	0,830981008798511	XM_040738450.1	absent in melanoma 2 (Aim2), transcript variant X1, mRNA
XM-005069005.4	-4,01554649494533	3,99299597233445	5,05796216626603	0,0247560168125095	0,830981008798511	XM_005069005.4	TRAF family member associated NFKB activator (Tank), transcript variant X5, mRNA
XM-013124019.3	-4,01937894019875	4,40356798838728	5,11268660626349	0,024756016817242	0,830981008798511	XM_013124019.3	stannin (Snn), mRNA
XM-040747470.1	-4,02763597528936	3,984079418597	5,07750630308673	0,0247560168243401	0,830981008798511	XM_040747470.1	RasGEF domain family member 1B (Rasgef1b), transcript variant X2, mRNA
XM-040747472.1	-4,02763597528936	3,984079418597	5,07750630308673	0,0247560168243401	0,830981008798511	XM_040747472.1	RasGEF domain family member 1B (Rasgef1b), transcript variant X3, mRNA
XM-040737858.1	-4,03104309298575	4,44348694401927	5,13049037372254	0,0247560168281996	0,830981008798511	XM_040737858.1	CD55 molecule (Cromer blood group) (Cd55), transcript variant X2, mRNA
XM-040756847.1	-4,03279619995779	3,77863525706515	5,08516468224775	0,0247560168324958	0,830981008798511	XM_040756847.1	ring finger protein 220 (Rnf220), transcript variant X3, mRNA
XM-005078593.4	-4,03871062171389	5,33471386044911	5,21323865395322	0,0247560168329327	0,830981008798511	XM_005078593.4	intercellular adhesion molecule 1 (Icam1), transcript variant X2, mRNA
XR-005873532.1	-4,03612450256231	3,96180255940387	5,10547329050807	0,0247560168348618	0,830981008798511	XR_005873532.1	CD46 molecule (Cd46), transcript variant X1, misc_RNA
XM-013114664.3	-4,04107267716023	4,3980772840485	5,17427747929184	0,0247560168372279	0,830981008798511	XM_013114664.3	ATP synthase F1 subunit gamma (Atp5f1c), transcript variant X3, mRNA
XM-021232295.2	3,52511133663148	2,72195698086797	5,04474896767373	0,0247580982659502	0,830981008798511	XM_021232295.2	paired box 5 (Pax5), transcript variant X1, mRNA
XM-040748482.1	3,52511133663148	2,72195698086797	5,04474896767373	0,0247580982659502	0,830981008798511	XM_040748482.1	EBF transcription factor 1 (Ebf1), transcript variant X1, mRNA
XM-040748483.1	3,52511133663148	2,72195698086797	5,04474896767373	0,0247580982659502	0,830981008798511	XM_040748483.1	EBF transcription factor 1 (Ebf1), transcript variant X2, mRNA
XM-040748484.1	3,52511133663148	2,72195698086797	5,04474896767373	0,0247580982659502	0,830981008798511	XM_040748484.1	EBF transcription factor 1 (Ebf1), transcript variant X3, mRNA
XM-040748485.1	3,52511133663148	2,72195698086797	5,04474896767373	0,0247580982659502	0,830981008798511	XM_040748485.1	EBF transcription factor 1 (Ebf1), transcript variant X4, mRNA
XM-040733592.1	1,24083754319085	4,39879150807679	5,04144552601568	0,0248050910491048	0,830981008798511	XM_040733592.1	cullin 4A (Cul4a), mRNA
XM-040748579.1	-4,02914999799798	3,62550354471502	5,03936032199319	0,0248349863689715	0,830981008798511	XM_040748579.1	SEC24 homolog A, COPII coat complex component (Sec24a), transcript variant X1, mRNA
XM-040731694.1	-1,32946903484763	4,82226528487879	5,03823219832179	0,0248510826334282	0,830981008798511	XM_040731694.1	coronin 1C (Coro1c), transcript variant X1, mRNA
XM-013125256.3	2,1628803765478	3,20563088026877	5,03771788768865	0,0248585124552955	0,830981008798511	XM_013125256.3	inositol-3-phosphate synthase 1 (Isyna1), mRNA
XM-040756846.1	-4,02885260112265	3,55028182905565	5,03479730848371	0,0249003735296521	0,830981008798511	XM_040756846.1	ring finger protein 220 (Rnf220), transcript variant X2, mRNA
XM-005078992.4	2,15999525625326	3,19963897153269	5,02997896722857	0,0249697517665707	0,830981008798511	XM_005078992.4	tescalcin (Tesc), transcript variant X3, mRNA
XM-005084934.4	-4,0173445248564	4,1361170895069	5,02883182174847	0,0249861673964998	0,830981008798511	XM_005084934.4	BCL2/adenovirus E1B 19 kDa protein-interacting protein 3 (LOC101833362), mRNA
XM-040731886.1	-4,02884390149818	3,54843793271186	5,02660248764311	0,0250184139481335	0,830981008798511	XM_040731886.1	microtubule associated scaffold protein 1 (Mtus1), transcript variant X3, mRNA
XM-005063675.4	-1,20200977681096	5,87565789495527	5,02547500370464	0,0250345488241739	0,830981008798511	XM_005063675.4	lipase A, lysosomal acid type (Lipa), transcript variant X2, mRNA
XM-040731884.1	-4,02882890101035	3,54528998150843	5,02539840134333	0,0250357911850832	0,830981008798511	XM_040731884.1	microtubule associated scaffold protein 1 (Mtus1), transcript variant X1, mRNA
XM-040731885.1	-4,02882890101035	3,54528998150843	5,02539840134333	0,0250357911850832	0,830981008798511	XM_040731885.1	microtubule associated scaffold protein 1 (Mtus1), transcript variant X2, mRNA
XM-005068677.4	-4,02640517537469	3,74999509812781	5,02511255480576	0,0250399183309551	0,830981008798511	XM_005068677.4	hydroxyacid oxidase 1 (Hao1), transcript variant X1, mRNA
XM-040732047.1	-4,02547123758128	3,57927935229624	5,02487295113503	0,0250433783516197	0,830981008798511	XM_040732047.1	potassium channel tetramerization domain containing 20 (Kctd20), transcript variant X2, mRNA
XM-040731887.1	-4,0287765805724	3,53461313179271	5,02467803305354	0,0250461934518984	0,830981008798511	XM_040731887.1	microtubule associated scaffold protein 1 (Mtus1), transcript variant X4, mRNA
XM-005071645.4	-4,01945398081472	3,71407495766874	5,0237197974925	0,0250599312856711	0,830981008798511	XM_005071645.4	ATP binding cassette subfamily F member 3 (Abcf3), transcript variant X1, mRNA
XM-040753663.1	-4,02549640515573	3,51978533266817	5,0233709904877	0,0250650029458009	0,830981008798511	XM_040753663.1	glutaminase (Gls), transcript variant X3, mRNA
XM-005087609.4	-1,11578431536825	9,74798713650872	5,02084272435944	0,025101515110965	0,830981008798511	XM_005087609.4	immediate early response 3 (Ier3), mRNA
XM-013110845.3	-4,0263166807624	3,55823432990942	5,01809065318226	0,0251414186820172	0,830981008798511	XM_013110845.3	protein phosphatase 1 regulatory subunit 3B (Ppp1r3b), transcript variant X1, mRNA
XM-040729532.1	-4,03191418073255	3,49454984250073	5,01764062781382	0,0251479906616139	0,830981008798511	XM_040729532.1	zinc finger protein 592 (Znf592), transcript variant X1, mRNA
XM-040742958.1	-1,74166948604916	4,46718694162194	5,0151638785405	0,0251838649866367	0,830981008798511	XM_040742958.1	dishevelled associated activator of morphogenesis 1 (Daam1), transcript variant X1, mRNA
XM-040732439.1	-1,72895809351031	4,00959907357238	5,01330448275195	0,025210995727951	0,830981008798511	XM_040732439.1	pyridoxal kinase (LOC106023151), mRNA
XM-040729589.1	3,5251132144167	2,70004365478023	5,0092055652751	0,0252707979032674	0,830981008798511	XM_040729589.1	60S ribosomal protein L37-like (LOC101842407), mRNA
XM-040746051.1	3,5251132144167	2,70004365478023	5,0092055652751	0,0252707979032674	0,830981008798511	XM_040746051.1	RAD51 recombinase (Rad51), mRNA
XM-040756720.1	3,5251132144167	2,70004365478023	5,0092055652751	0,0252707979032674	0,830981008798511	XM_040756720.1	succinyl-CoA:3-ketoacid coenzyme A transferase 2A, mitochondrial (LOC121143947), mRNA
XM-005078531.4	3,52510735588217	2,6996095714904	5,00873865104532	0,0252776054643177	0,830981008798511	XM_005078531.4	angiopoietin like 8 (Angptl8), mRNA
XM-005084862.3	3,52510735588217	2,6996095714904	5,00873865104532	0,0252776054643177	0,830981008798511	XM_005084862.3	synaptic Ras GTPase activating protein 1 (Syngap1), mRNA
XM-040734773.1	3,52510735588217	2,6996095714904	5,00873865104532	0,0252776054643177	0,830981008798511	XM_040734773.1	matrix metallopeptidase 20 (Mmp20), mRNA
XR-002384798.2	3,52510735588217	2,6996095714904	5,00873865104532	0,0252776054643177	0,830981008798511	XR_002384798.2	uncharacterized LOC110342659 (LOC110342659), ncRNA
NM-001281634.1	3,52510547810458	2,69946793673395	5,00859248102477	0,0252797369995992	0,830981008798511	NM_001281634.1	cyclin A2 (Ccna2), mRNA
XM-040738276.1	3,52510547810458	2,69946793673395	5,00859248102477	0,0252797369995992	0,830981008798511	XM_040738276.1	fukutin (Fktn), transcript variant X2, mRNA
XR-002382095.2	3,52510547810458	2,69946793673395	5,00859248102477	0,0252797369995992	0,830981008798511	XR_002382095.2	uncharacterized LOC110340312 (LOC110340312), ncRNA
XM-005081695.4	-4,01797279292058	3,79087897524917	5,00748017929377	0,025295764967469	0,830981008798511	XM_005081695.4	N-acetylglucosamine-1-phosphodiester alpha-N-acetylglucosaminidase (Nagpa), mRNA
XM-040742960.1	-1,74147121806022	4,51616149970866	5,00492845683754	0,0253330000499081	0,830981008798511	XM_040742960.1	dishevelled associated activator of morphogenesis 1 (Daam1), transcript variant X3, mRNA
XM-040756845.1	-4,02858322230878	3,42692678189938	5,00252792689616	0,02536814000951	0,830981008798511	XM_040756845.1	ring finger protein 220 (Rnf220), transcript variant X1, mRNA
XM-040749309.1	-1,04732651146959	5,81845875661839	5,0004724693145	0,0253982123382316	0,830981008798511	XM_040749309.1	schlafen family member 12-like (LOC101822857), transcript variant X3, mRNA
XM-040729538.1	-4,03167245410169	3,42622811536737	5,00040911654597	0,0253992780190424	0,830981008798511	XM_040729538.1	zinc finger protein 592 (Znf592), transcript variant X2, mRNA
XM-040752673.1	-4,02150870581459	3,49251419232946	4,99735278566522	0,0254441092945749	0,830981008798511	XM_040752673.1	casein kinase 1, epsilon (Csnk1e), transcript variant X6, mRNA
XM-040739410.1	2,16186066387114	2,99123876441146	4,99556770957318	0,0254703314079976	0,830981008798511	XM_040739410.1	CD4 molecule (Cd4), transcript variant X1, mRNA
XM-040731049.1	-4,02309253761798	3,49829192888466	4,9952277960874	0,02547522084172	0,830981008798511	XM_040731049.1	MLX interacting protein (LOC101838513), transcript variant X1, mRNA
XM-013110846.3	-4,02627263846834	3,4316837492226	4,99460509835317	0,0254844834656848	0,830981008798511	XM_013110846.3	protein phosphatase 1 regulatory subunit 3B (Ppp1r3b), transcript variant X2, mRNA
XM-013123926.3	-4,02854692962981	3,40848377147333	4,99459317946716	0,0254845517770854	0,830981008798511	XM_013123926.3	zinc finger and BTB domain containing 44 (Zbtb44), transcript variant X1, mRNA
XM-013123927.3	-4,02854692962981	3,40848377147333	4,99459317946716	0,0254845517770854	0,830981008798511	XM_013123927.3	zinc finger and BTB domain containing 44 (Zbtb44), transcript variant X2, mRNA
XM-040740979.1	-4,02702882119089	3,40697081789554	4,99426503939272	0,0254894389807417	0,830981008798511	XM_040740979.1	Hermansky-Pudlak syndrome 3 protein homolog (LOC110339913), transcript variant X1, mRNA
XM-005071893.4	-4,02703157495192	3,40995831843831	4,99362544532367	0,025498787464071	0,830981008798511	XM_005071893.4	mediator complex subunit 7 (Med7), transcript variant X2, mRNA
XM-040748492.1	-4,02703157495192	3,40995831843831	4,99362544532367	0,025498787464071	0,830981008798511	XM_040748492.1	mediator complex subunit 7 (Med7), transcript variant X4, mRNA
XM-005066302.4	-1,04652094922873	8,4168699676148	4,9929177834928	0,0255091721301327	0,830981008798511	XM_005066302.4	growth arrest and DNA damage inducible gamma (Gadd45g), mRNA
XM-040746626.1	-4,03075110839512	3,38848771600713	4,9914479597274	0,0255309562588533	0,830981008798511	XM_040746626.1	glucosaminyl (N-acetyl) transferase 1 (Gcnt1), transcript variant X6, mRNA
XM-005071849.4	-4,03066270770406	3,36840140986974	4,99014689915578	0,0255500721292055	0,830981008798511	XM_005071849.4	heterogeneous nuclear ribonucleoprotein H1 (Hnrnph1), transcript variant X5, mRNA
XM-040735169.1	-4,02705814550156	3,44108015916811	4,98943084067478	0,0255605870663137	0,830981008798511	XM_040735169.1	gamma-secretase activating protein (LOC101826824), transcript variant X7, mRNA
XM-013113684.3	2,16199765480297	3,28125536726004	4,98902190981822	0,0255666354894984	0,830981008798511	XM_013113684.3	CD28 molecule (Cd28), mRNA
XM-040746620.1	-4,03069340805842	3,37514688381156	4,9880172001847	0,0255815565759052	0,830981008798511	XM_040746620.1	glucosaminyl (N-acetyl) transferase 1 (Gcnt1), transcript variant X2, mRNA
XM-040746624.1	-4,03069340805842	3,37514688381156	4,9880172001847	0,0255815565759052	0,830981008798511	XM_040746624.1	glucosaminyl (N-acetyl) transferase 1 (Gcnt1), transcript variant X5, mRNA
XM-040740636.1	-1,95712923565742	4,23904743685009	4,98672640454145	0,0256004837973475	0,830981008798511	XM_040740636.1	EBP like (Ebpl), mRNA
XM-040746622.1	-4,03063597752866	3,36271573058614	4,98512526051633	0,0256242907723536	0,830981008798511	XM_040746622.1	glucosaminyl (N-acetyl) transferase 1 (Gcnt1), transcript variant X4, mRNA
XM-005064519.4	-1,41436798786492	5,65468689662649	4,98092197292295	0,0256863971746238	0,830981008798511	XM_005064519.4	thrombospondin 1 (Thbs1), transcript variant X1, mRNA
XM-040756668.1	-4,02551539024816	3,40513800797175	4,98083265822734	0,0256877520776461	0,830981008798511	XM_040756668.1	MYST/Esa1 associated factor 6 (Meaf6), transcript variant X2, mRNA
XM-040737699.1	-1,70469824447954	3,74683912349973	4,9805744590802	0,0256915503422906	0,830981008798511	XM_040737699.1	lon peptidase 1, mitochondrial (Lonp1), mRNA
XM-040730631.1	-4,03207466911782	3,2971710667861	4,97685811587366	0,0257468025903963	0,830981008798511	XM_040730631.1	PHD finger protein 20 like 1 (Phf20l1), transcript variant X5, mRNA
XM-040742375.1	-4,02699594407143	3,3742733270037	4,97656051468435	0,0257512877603296	0,830981008798511	XM_040742375.1	asparaginase (Aspg), transcript variant X4, mRNA
XM-040747524.1	-4,02832935363262	3,32701577133916	4,97431590251133	0,0257846786445526	0,830981008798511	XM_040747524.1	WD repeat and FYVE domain containing 3 (Wdfy3), transcript variant X2, mRNA
XM-005077352.4	-4,02572433848091	3,12766469957905	4,97371865909184	0,0257935708235863	0,830981008798511	XM_005077352.4	NAD(P)HX dehydratase (Naxd), transcript variant X1, mRNA
XM-005077353.4	-4,02572433848091	3,12766469957905	4,97371865909184	0,0257935708235863	0,830981008798511	XM_005077353.4	NAD(P)HX dehydratase (Naxd), transcript variant X2, mRNA
XM-021231708.2	-4,03240258250236	3,31826141598071	4,97351923981161	0,0257965406274192	0,830981008798511	XM_021231708.2	ankyrin repeat and ubiquitin domain containing 1 (Ankub1), transcript variant X2, mRNA
XM-040735814.1	-4,02574710092948	3,13588487632805	4,97269425938625	0,0258088302271284	0,830981008798511	XM_040735814.1	carnitine O-octanoyltransferase (Crot), transcript variant X2, mRNA
XM-040748528.1	-4,03007463894322	3,29346364163704	4,97069204440351	0,0258386822106706	0,830981008798511	XM_040748528.1	heterogeneous nuclear ribonucleoprotein H1 (Hnrnph1), transcript variant X7, mRNA
XM-013112033.3	-4,02582627184192	3,11785511325098	4,96962381135794	0,0258545467975319	0,830981008798511	XM_013112033.3	nuclear receptor interacting protein 1 (Nrip1), transcript variant X1, mRNA
XM-040757042.1	-4,02624207632305	3,14272677980621	4,96945041280078	0,0258572123168228	0,830981008798511	XM_040757042.1	ubiquitin specific peptidase 24 (Usp24), transcript variant X4, mRNA
XM-040740731.1	-4,02573779757764	3,12448455620309	4,96933229855685	0,0258588681757613	0,830981008798511	XM_040740731.1	paraspeckle component 1 (Pspc1), transcript variant X1, mRNA
XM-040757039.1	-4,02741417633761	3,1895230514548	4,9667169154581	0,0258979480507533	0,830981008798511	XM_040757039.1	ubiquitin specific peptidase 24 (Usp24), transcript variant X1, mRNA
XM-013114785.3	-4,02984248939491	3,27422540500708	4,96556894502954	0,0259152284560038	0,830981008798511	XM_013114785.3	heterogeneous nuclear ribonucleoprotein H1 (Hnrnph1), transcript variant X1, mRNA
XM-013114786.3	-4,02984248939491	3,27422540500708	4,96556894502954	0,0259152284560038	0,830981008798511	XM_013114786.3	heterogeneous nuclear ribonucleoprotein H1 (Hnrnph1), transcript variant X2, mRNA
XM-040736986.1	-4,03091052168799	3,26512509002366	4,96492491630231	0,0259248678060144	0,830981008798511	XM_040736986.1	CD46 molecule (Cd46), transcript variant X2, mRNA
XM-005080880.4	-4,02581046883438	3,1057221537814	4,96478947841798	0,0259268800037205	0,830981008798511	XM_005080880.4	hepatocyte growth factor (Hgf), transcript variant X1, mRNA
XM-040757574.1	-4,02685856938339	3,14872826206008	4,96399973389131	0,0259387217808425	0,830981008798511	XM_040757574.1	tetratricopeptide repeat domain 33 (Ttc33), transcript variant X5, mRNA
XM-040746280.1	-4,0303345361215	3,26657984070091	4,9624145830481	0,0259623684525804	0,830981008798511	XM_040746280.1	serine/threonine kinase 35 (Stk35), transcript variant X1, mRNA
XM-013126541.3	-4,02737708529618	3,16554145774759	4,96231190317472	0,0259640157211456	0,830981008798511	XM_013126541.3	zinc finger protein X-linked (Zfx), transcript variant X5, mRNA
XM-005071892.4	-4,02630554765071	3,17939072780866	4,96146856839399	0,0259766635945407	0,830981008798511	XM_005071892.4	mediator complex subunit 7 (Med7), transcript variant X3, mRNA
XM-040750636.1	-4,02559266824843	3,15247222072577	4,95958343837317	0,026004958905325	0,830981008798511	XM_040750636.1	TBC1 domain family member 23 (Tbc1d23), transcript variant X3, mRNA
XM-005078160.4	-4,02489182054471	3,30258386321916	4,95935079166226	0,0260083452465024	0,830981008798511	XM_005078160.4	zinc finger and BTB domain containing 18 (Zbtb18), transcript variant X1, mRNA
XM-013114708.3	-4,02643070071371	3,19876893674384	4,95928736862989	0,026009405745105	0,830981008798511	XM_013114708.3	mediator complex subunit 7 (Med7), transcript variant X1, mRNA
XM-040735172.1	-4,02619071711249	3,28069219946082	4,95858589868303	0,0260199446760795	0,830981008798511	XM_040735172.1	gamma-secretase activating protein (LOC101826824), transcript variant X12, mRNA
XM-040737715.1	-4,02538525788274	3,17992752787886	4,95705138495897	0,0260430147909883	0,830981008798511	XM_040737715.1	zinc finger and BTB domain containing 18 (Zbtb18), transcript variant X2, mRNA
XM-005085969.4	-4,02481099526072	3,3459804070325	4,95693979531082	0,0260446161599659	0,830981008798511	XM_005085969.4	MAF bZIP transcription factor A (Mafa), mRNA
XM-013113376.3	-4,02483048043809	3,1752995585491	4,95596730048303	0,0260593258990837	0,830981008798511	XM_013113376.3	upstream binding transcription factor (Ubtf), transcript variant X1, mRNA
XM-040749838.1	-4,02483048043809	3,1752995585491	4,95596730048303	0,0260593258990837	0,830981008798511	XM_040749838.1	upstream binding transcription factor (Ubtf), transcript variant X4, mRNA
XM-040755002.1	-1,16754249530736	5,53846475320784	4,95570872213995	0,0260630793286332	0,830981008798511	XM_040755002.1	plexin C1 (Plxnc1), mRNA
XM-005083958.4	-4,02541027526832	3,17578685378652	4,95571223860775	0,0260631650966533	0,830981008798511	XM_005083958.4	carnitine O-octanoyltransferase (Crot), transcript variant X1, mRNA
XM-040756848.1	-4,02582627184192	3,09721810212175	4,95394918934887	0,0260897186401167	0,830981008798511	XM_040756848.1	ring finger protein 220 (Rnf220), transcript variant X4, mRNA
XM-040756849.1	-4,02582627184192	3,09721810212175	4,95394918934887	0,0260897186401167	0,830981008798511	XM_040756849.1	ring finger protein 220 (Rnf220), transcript variant X5, mRNA
XM-013125442.3	-4,02339532671997	3,3403334292325	4,95375443318725	0,0260925610327027	0,830981008798511	XM_013125442.3	protein phosphatase, Mg2+/Mn2+ dependent 1N (putative) (Ppm1n), transcript variant X1, mRNA
XM-005084994.4	-4,02623156146961	3,16949204506621	4,95356566144146	0,0260954061465315	0,830981008798511	XM_005084994.4	zinc finger SWIM-type containing 3 (Zswim3), mRNA
XM-040739411.1	2,15202357227867	3,38430046163331	4,9533559323308	0,0260985983332142	0,830981008798511	XM_040739411.1	CD4 molecule (Cd4), transcript variant X2, mRNA
XM-040750637.1	-4,02529769786749	3,1954505908367	4,95267448801066	0,0261088728495243	0,830981008798511	XM_040750637.1	TBC1 domain family member 23 (Tbc1d23), transcript variant X4, mRNA
XM-040754985.1	-4,02582439605241	3,08990695615429	4,94649410301108	0,0262022965726416	0,832891681589422	XM_040754985.1	transmembrane O-mannosyltransferase targeting cadherins 3 (Tmtc3), mRNA
XM-040750638.1	-4,02581046883438	3,08990106177402	4,94529334494609	0,0262204941552216	0,832891681589422	XM_040750638.1	TBC1 domain family member 23 (Tbc1d23), transcript variant X5, mRNA
XM-040747670.1	-1,9386106294843	3,78047361395343	4,94468884323679	0,026229621639732	0,832891681589422	XM_040747670.1	nucleophosmin-like (LOC121132757), mRNA
XM-005071329.4	-2,33372692085783	3,14726795938137	4,94266033431767	0,0262603941406084	0,833225905989558	XM_005071329.4	pappalysin 2 (Pappa2), mRNA
XM-040755947.1	1,21604380698998	4,22858872336654	4,93728459701871	0,0263420071809697	0,834975801015336	XM_040755947.1	sushi domain containing 3 (Susd3), mRNA
XM-005079910.4	-4,02581636174348	3,07600333846222	4,93535664338562	0,0263714619102033	0,834975801015336	XM_005079910.4	zinc finger and SCAN domain containing 25 (Zscan25), mRNA
XM-040742933.1	-1,18831293268505	6,19530893383099	4,93502259378437	0,0263764134162743	0,834975801015336	XM_040742933.1	hypoxia inducible factor 1 subunit alpha (Hif1a), transcript variant X1, mRNA
XM-040737744.1	-4,01667733895756	3,37655187703501	4,93031510149499	0,0264483409955621	0,83638853969048	XM_040737744.1	SET and MYND domain containing 2 (Smyd2), mRNA
XM-005082581.4	-1,93867053603044	3,93316696204663	4,92896528827165	0,0264690116899064	0,83638853969048	XM_005082581.4	tubulin gamma complex associated protein 5 (Tubgcp5), mRNA
XM-040746324.1	-4,0257885075968	3,06946750452599	4,92719954389265	0,0264960676285542	0,83638853969048	XM_040746324.1	pantothenate kinase 2 (Pank2), transcript variant X3, mRNA
XM-040757040.1	-4,02582225467665	3,05818889815699	4,92413855679331	0,0265429842984902	0,83638853969048	XM_040757040.1	ubiquitin specific peptidase 24 (Usp24), transcript variant X2, mRNA
XM-040757041.1	-4,02582225467665	3,05818889815699	4,92413855679331	0,0265429842984902	0,83638853969048	XM_040757041.1	ubiquitin specific peptidase 24 (Usp24), transcript variant X3, mRNA
XM-040757043.1	-4,02582225467665	3,05818889815699	4,92413855679331	0,0265429842984902	0,83638853969048	XM_040757043.1	ubiquitin specific peptidase 24 (Usp24), transcript variant X5, mRNA
XM-040751037.1	-1,56887820131008	4,05587496484265	4,91614117475894	0,0266659395672662	0,83897814297531	XM_040751037.1	eukaryotic translation initiation factor 4A2 (Eif4a2), transcript variant X5, mRNA
XM-040751038.1	-1,56887820131008	4,05587496484265	4,91614117475894	0,0266659395672662	0,83897814297531	XM_040751038.1	eukaryotic translation initiation factor 4A2 (Eif4a2), transcript variant X6, mRNA
XM-013123616.3	-4,0258085930654	3,05090178102859	4,91059540876038	0,026751634466676	0,841031331709029	XM_013123616.3	killer cell lectin-like receptor subfamily B member 1B allele C (LOC101822612), mRNA
XM-040756054.1	-1,91719853333649	3,59102904179023	4,90027045104532	0,0269117630135746	0,84479370378784	XM_040756054.1	pterin-4 alpha-carbinolamine dehydratase 2 (Pcbd2), transcript variant X4, mRNA
XM-040743693.1	-4,02580055884443	3,04506551564855	4,90023580986121	0,0269123647283517	0,84479370378784	XM_040743693.1	nucleolar and coiled-body phosphoprotein 1 (Nolc1), transcript variant X2, mRNA
XR-005871785.1	-4,0258085930654	3,04061482948644	4,89810911202019	0,0269454534271988	0,845187686653592	XR_005871785.1	uncharacterized LOC121134670 (LOC121134670), ncRNA
XM-013119357.3	-4,02579440041626	3,03535709958825	4,89449847528015	0,0270017806001168	0,846309426532069	XM_013119357.3	zinc finger protein 809-like (LOC101839930), transcript variant X1, mRNA
XR-005876605.1	-1,05882164045162	7,05921023520996	4,89029145116963	0,0270675348078513	0,847724703156396	XR_005876605.1	uncharacterized LOC121139695 (LOC121139695), ncRNA
XM-040728840.1	-4,02581636174348	3,01190372071226	4,88505933384515	0,027149613860041	0,849003084485007	XM_040728840.1	adaptor related protein complex 3 subunit beta 1 (Ap3b1), transcript variant X2, mRNA
XR-005869832.1	-4,02581636174348	3,01190372071226	4,88505933384515	0,027149613860041	0,849003084485007	XR_005869832.1	adaptor related protein complex 3 subunit beta 1 (Ap3b1), transcript variant X3, misc_RNA
XM-013118668.3	-2,37910004652216	4,0778445306131	4,88107213767143	0,0272121875157369	0,850313707543752	XM_013118668.3	claudin 5 (Cldn5), mRNA
XM-021228099.2	-2,35167286891217	3,52642368997692	4,87549514739691	0,027300233132781	0,852417673834096	XM_021228099.2	ST6 beta-galactoside alpha-2,6-sialyltransferase 1 (St6gal1), transcript variant X3, mRNA
XM-005074912.4	-4,02582037889235	3,0075801652548	4,87382115504845	0,0273266746777658	0,852596393490595	XM_005074912.4	inka box actin regulator 1 (Inka1), transcript variant X2, mRNA
XM-005070278.4	-4,02580270018801	3,02083876533212	4,8697921268681	0,0273905096699886	0,853294204730539	XM_005070278.4	renin binding protein (LOC101825656), transcript variant X1, mRNA
XM-040747537.1	-4,02580270018801	3,02083876533212	4,8697921268681	0,0273905096699886	0,853294204730539	XM_040747537.1	renin binding protein (LOC101825656), transcript variant X2, mRNA
XM-040749319.1	-4,02584019921241	3,00938341325591	4,86770553508082	0,0274236055892648	0,853679002129362	XM_040749319.1	schlafen family member 12-like (LOC121141437), transcript variant X9, mRNA
XM-005083694.4	-1,21158753314564	6,11854856864604	4,85907876394973	0,0275607373097486	0,854139768846157	XM_005083694.4	dipeptidyl peptidase 7 (Dpp7), mRNA
XM-021235051.2	-1,18547053408803	6,96352563291806	4,85882093579462	0,027564850980483	0,854139768846157	XM_021235051.2	interleukin 1 receptor antagonist (Il1rn), transcript variant X3, mRNA
XM-005067127.4	-1,72123652485076	4,37538570133315	4,85585116348628	0,0276122800506119	0,854139768846157	XM_005067127.4	leucine rich repeat kinase 2 (Lrrk2), transcript variant X1, mRNA
XR-002385437.2	-4,02580270018801	2,9970218792978	4,85580484349442	0,0276131940088765	0,854139768846157	XR_002385437.2	uncharacterized LOC106022169 (LOC106022169), ncRNA
XM-005066045.4	-4,02581636174348	2,98178371984593	4,85505368431136	0,027625204294565	0,854139768846157	XM_005066045.4	BCL2 like 13 (Bcl2l13), transcript variant X4, mRNA
XM-021224733.2	-4,02581636174348	2,98178371984593	4,85505368431136	0,027625204294565	0,854139768846157	XM_021224733.2	BCL2 like 13 (Bcl2l13), transcript variant X1, mRNA
XM-021224734.2	-4,02581636174348	2,98178371984593	4,85505368431136	0,027625204294565	0,854139768846157	XM_021224734.2	BCL2 like 13 (Bcl2l13), transcript variant X2, mRNA
XM-040739341.1	-4,02581636174348	2,98178371984593	4,85505368431136	0,027625204294565	0,854139768846157	XM_040739341.1	BCL2 like 13 (Bcl2l13), transcript variant X3, mRNA
XM-040739342.1	-4,02581636174348	2,98178371984593	4,85505368431136	0,027625204294565	0,854139768846157	XM_040739342.1	BCL2 like 13 (Bcl2l13), transcript variant X5, mRNA
XM-040732056.1	-4,02581636174348	2,98185932587016	4,85079565808074	0,0276933887169034	0,854191969844838	XM_040732056.1	activating signal cointegrator 1 complex subunit 1 (Ascc1), transcript variant X2, mRNA
XM-040733102.1	-4,02581046883438	2,97742080058793	4,84471393787657	0,0277910484132369	0,854191969844838	XM_040733102.1	adenosine deaminase (Ada), transcript variant X2, mRNA
XM-021236235.2	-4,0257885075968	2,98009007476584	4,84442501550272	0,0277957141701303	0,854191969844838	XM_021236235.2	transglutaminase 1 (Tgm1), mRNA
XM-040739781.1	-1,47739951384398	4,40529105995644	4,84317036411687	0,0278158683548461	0,854191969844838	XM_040739781.1	cysteine and serine rich nuclear protein 1 (Csrnp1), transcript variant X3, mRNA
XR-005874036.1	-1,14017601574827	5,20885210737894	4,83844936478577	0,0278920203364662	0,854191969844838	XR_005874036.1	uncharacterized LOC121136864 (LOC121136864), ncRNA
XM-040748044.1	-1,94218944321033	4,4712125357335	4,83449994525935	0,0279558930658061	0,854191969844838	XM_040748044.1	cleavage and polyadenylation specificity factor subunit 6-like (LOC121141202), mRNA
XM-005080881.4	-4,02581046883438	2,9619295580893	4,83441081949773	0,0279573679690831	0,854191969844838	XM_005080881.4	hepatocyte growth factor (Hgf), transcript variant X2, mRNA
XM-005071858.4	-1,20380458264685	6,88209221454303	4,83422060291344	0,0279603056960576	0,854191969844838	XM_005071858.4	sequestosome 1 (Sqstm1), transcript variant X1, mRNA
XM-005080878.4	-4,02580055884443	2,96378790105929	4,8334605370731	0,0279727760252312	0,854191969844838	XM_005080878.4	CD36 molecule (Cd36), transcript variant X5, mRNA
XR-001197419.3	1,75670856795622	3,33669090124531	4,832533743727	0,0279877485804437	0,854191969844838	XR_001197419.3	uncharacterized LOC106022440 (LOC106022440), ncRNA
XM-040734446.1	-1,17104564300995	5,56894053215423	4,8268898680216	0,0280793981989002	0,854191969844838	XM_040734446.1	SERTA domain containing 1 (Sertad1), transcript variant X3, mRNA
XM-040734445.1	-1,17105485079196	5,57655307010991	4,82432927795811	0,0281210820185927	0,854191969844838	XM_040734445.1	SERTA domain containing 1 (Sertad1), transcript variant X2, mRNA
XM-005072552.4	1,20711772610327	6,1370779790913	4,82413218090254	0,0281241979756605	0,854191969844838	XM_005072552.4	cystatin F (Cst7), mRNA
XM-005080577.4	-1,05442853819854	8,69164975650278	4,81258542658041	0,0283129756232628	0,854191969844838	XM_005080577.4	cytochrome b-245 heavy chain (LOC101834491), mRNA
XM-021235715.2	-2,34389661202337	3,80733619386484	4,80984286650079	0,0283581225259243	0,854191969844838	XM_021235715.2	sialic acid-binding Ig-like lectin 12 (LOC101831711), transcript variant X5, mRNA
XM-040736223.1	-2,34389661202337	3,80733619386484	4,80984286650079	0,0283581225259243	0,854191969844838	XM_040736223.1	sialic acid-binding Ig-like lectin 12 (LOC101831711), transcript variant X6, mRNA
XM-040736224.1	-2,34389661202337	3,80733619386484	4,80984286650079	0,0283581225259243	0,854191969844838	XM_040736224.1	sialic acid-binding Ig-like lectin 12 (LOC101831711), transcript variant X7, mRNA
XM-040736226.1	-2,34389661202337	3,80733619386484	4,80984286650079	0,0283581225259243	0,854191969844838	XM_040736226.1	sialic acid-binding Ig-like lectin 12 (LOC101831711), transcript variant X9, mRNA
XM-013116913.3	-1,34748471350078	4,76954984968582	4,80946749221346	0,0283642923391803	0,854191969844838	XM_013116913.3	solute carrier family 35 member A5 (Slc35a5), transcript variant X2, mRNA
XM-040736219.1	-2,34402177796412	3,83402982612368	4,80875443964024	0,0283760162277018	0,854191969844838	XM_040736219.1	sialic acid-binding Ig-like lectin 12 (LOC101831711), transcript variant X2, mRNA
XM-040736220.1	-2,34402177796412	3,83402982612368	4,80875443964024	0,0283760162277018	0,854191969844838	XM_040736220.1	sialic acid-binding Ig-like lectin 12 (LOC101831711), transcript variant X3, mRNA
XM-021234703.2	-2,34569297298474	3,77188417033382	4,80870380530095	0,0283767374571708	0,854191969844838	XM_021234703.2	lysosomal associated membrane protein 2 (Lamp2), transcript variant X1, mRNA
XM-005065512.4	-2,35648309420364	5,44179455276488	4,80813419537646	0,0283861067836367	0,854191969844838	XM_005065512.4	zinc finger FYVE-type containing 16 (Zfyve16), transcript variant X2, mRNA
XM-013121094.3	-4,02580055884443	2,93879774078015	4,80812346363579	0,0283864587335488	0,854191969844838	XM_013121094.3	CD36 molecule (Cd36), transcript variant X1, mRNA
XM-013121098.3	-4,02580055884443	2,93879774078015	4,80812346363579	0,0283864587335488	0,854191969844838	XM_013121098.3	CD36 molecule (Cd36), transcript variant X3, mRNA
XM-013121099.3	-4,02580055884443	2,93879774078015	4,80812346363579	0,0283864587335488	0,854191969844838	XM_013121099.3	CD36 molecule (Cd36), transcript variant X6, mRNA
XM-021233450.2	-4,02580055884443	2,93879774078015	4,80812346363579	0,0283864587335488	0,854191969844838	XM_021233450.2	CD36 molecule (Cd36), transcript variant X4, mRNA
XM-040735118.1	-4,02580055884443	2,93879774078015	4,80812346363579	0,0283864587335488	0,854191969844838	XM_040735118.1	CD36 molecule (Cd36), transcript variant X7, mRNA
XM-040735119.1	-4,02580055884443	2,93879774078015	4,80812346363579	0,0283864587335488	0,854191969844838	XM_040735119.1	CD36 molecule (Cd36), transcript variant X8, mRNA
XM-040735120.1	-4,02580055884443	2,93879774078015	4,80812346363579	0,0283864587335488	0,854191969844838	XM_040735120.1	CD36 molecule (Cd36), transcript variant X9, mRNA
XM-005078941.4	1,4476245799826	3,30300454314616	4,80718395194225	0,028401855716991	0,854191969844838	XM_005078941.4	mevalonate kinase (Mvk), mRNA
XR-005873374.1	-1,18325065471755	4,45751093727576	4,80526633242883	0,0284334398496655	0,854191969844838	XR_005873374.1	thioesterase superfamily member 6 (Them6), transcript variant X2, misc_RNA
XM-040739773.1	-2,34109283812975	3,37463438356644	4,80366867661814	0,0284597819524199	0,854191969844838	XM_040739773.1	tetratricopeptide repeat domain 21A (Ttc21a), transcript variant X1, mRNA
XM-040740483.1	-2,33178474510414	3,25135891319376	4,80205363441104	0,0284864365525912	0,854191969844838	XM_040740483.1	solute carrier family 7 member 7 (Slc7a7), transcript variant X4, mRNA
XM-040740485.1	-2,33178474510414	3,25135891319376	4,80205363441104	0,0284864365525912	0,854191969844838	XM_040740485.1	solute carrier family 7 member 7 (Slc7a7), transcript variant X6, mRNA
XM-040740486.1	-2,33178474510414	3,25135891319376	4,80205363441104	0,0284864365525912	0,854191969844838	XM_040740486.1	solute carrier family 7 member 7 (Slc7a7), transcript variant X7, mRNA
XM-040740487.1	-2,33178474510414	3,25135891319376	4,80205363441104	0,0284864365525912	0,854191969844838	XM_040740487.1	solute carrier family 7 member 7 (Slc7a7), transcript variant X8, mRNA
XM-013118428.2	-2,34291878620625	3,77884840453321	4,79965081611609	0,0285261407015726	0,854191969844838	XM_013118428.2	macrophage immunometabolism regulator (Macir), transcript variant X2, mRNA
XM-040731780.1	-2,33740950033806	3,67521867173596	4,7977619644888	0,0285572807692674	0,854191969844838	XM_040731780.1	heparan-alpha-glucosaminide N-acetyltransferase (Hgsnat), transcript variant X1, mRNA
XM-013110614.3	-2,34398913710502	3,88382815906512	4,79754800522267	0,0285609348165747	0,854191969844838	XM_013110614.3	semaphorin 4D (Sema4d), transcript variant X2, mRNA
XM-013110616.3	-2,34398913710502	3,88382815906512	4,79754800522267	0,0285609348165747	0,854191969844838	XM_013110616.3	semaphorin 4D (Sema4d), transcript variant X5, mRNA
XM-013110618.3	-2,34398913710502	3,88382815906512	4,79754800522267	0,0285609348165747	0,854191969844838	XM_013110618.3	semaphorin 4D (Sema4d), transcript variant X6, mRNA
XM-021224919.2	-2,34398913710502	3,88382815906512	4,79754800522267	0,0285609348165747	0,854191969844838	XM_021224919.2	semaphorin 4D (Sema4d), transcript variant X7, mRNA
XM-040755962.1	-2,34398913710502	3,88382815906512	4,79754800522267	0,0285609348165747	0,854191969844838	XM_040755962.1	semaphorin 4D (Sema4d), transcript variant X3, mRNA
XM-040755963.1	-2,34398913710502	3,88382815906512	4,79754800522267	0,0285609348165747	0,854191969844838	XM_040755963.1	semaphorin 4D (Sema4d), transcript variant X4, mRNA
XM-005075080.4	1,02831504806942	8,66507223333564	4,79346713510247	0,0286284731567977	0,855590091373781	XM_005075080.4	cathelicidin antimicrobial peptide (LOC101829350), mRNA
XM-040743789.1	-4,02579252466817	2,93165263518261	4,79195871193454	0,0286537292177608	0,855723453191951	XM_040743789.1	X-linked lymphocyte-regulated protein 3C-like (LOC121139790), mRNA
XM-021225740.2	-1,41035717490115	4,8749751961163	4,78864292425275	0,0287087731825501	0,856745571270113	XM_021225740.2	membrane-spanning 4-domains subfamily A member 4A (LOC101825174), transcript variant X2, mRNA
XM-005067593.4	-1,29702324687497	4,77074798521059	4,78439705895763	0,0287795416166982	0,857613668466316	XM_005067593.4	phosphoinositide-3-kinase regulatory subunit 5 (Pik3r5), transcript variant X1, mRNA
XM-040748918.1	-1,29702324687497	4,77074798521059	4,78439705895763	0,0287795416166982	0,857613668466316	XM_040748918.1	phosphoinositide-3-kinase regulatory subunit 5 (Pik3r5), transcript variant X2, mRNA
XM-005065297.4	-4,02578663185637	2,91867486035586	4,77915958160271	0,028867152558288	0,858805790163301	XM_005065297.4	neuronal regeneration related protein (LOC101840871), transcript variant X1, mRNA
XM-040758051.1	-4,02578663185637	2,91867486035586	4,77915958160271	0,028867152558288	0,858805790163301	XM_040758051.1	neuronal regeneration related protein (LOC101840871), transcript variant X2, mRNA
XM-040758041.1	1,75034198933105	3,45002291754694	4,77826004322097	0,0288821522996138	0,858805790163301	XM_040758041.1	WD repeat domain 36 (Wdr36), transcript variant X2, mRNA
XM-040740480.1	-2,33054495699477	3,45911494165585	4,77633385238267	0,0289143243691066	0,859014277174146	XM_040740480.1	solute carrier family 7 member 7 (Slc7a7), transcript variant X1, mRNA
XM-005066304.4	-2,34471694760139	4,05549427191807	4,77534605246382	0,0289309111890595	0,859014277174146	XM_005066304.4	semaphorin 4D (Sema4d), transcript variant X1, mRNA
XM-040738182.1	0,987531630603205	6,08232489184195	4,77215456034359	0,0289846139684512	0,85965231847355	XM_040738182.1	protein tyrosine phosphatase non-receptor type 6 (Ptpn6), transcript variant X2, mRNA
XM-005066822.4	-1,90634964863363	3,83195415773145	4,76961739781556	0,0290273037082364	0,85965231847355	XM_005066822.4	phosphatidylinositol-4,5-bisphosphate 4-phosphatase 2 (Pip4p2), mRNA
XM-040735228.1	-4,02580055884443	2,9075741364153	4,76922056633535	0,0290340510824038	0,85965231847355	XM_040735228.1	chromosome unknown C11orf54 homolog (CUNH11orf54), transcript variant X2, mRNA
XM-005069976.4	-1,58050041467941	4,95402662799658	4,76909692950581	0,0290359566174576	0,85965231847355	XM_005069976.4	WD repeat domain, phosphoinositide interacting 1 (Wipi1), mRNA
XM-005086106.4	-4,02579252466817	2,90696651249714	4,76747860298238	0,0290633898278487	0,859845924935627	XM_005086106.4	solute carrier family 27 member 1 (Slc27a1), transcript variant X2, mRNA
XM-021231926.2	-4,02579252466817	2,90613760969063	4,76554983023627	0,0290959449506461	0,860190677122082	XM_021231926.2	absent in melanoma 2 (Aim2), transcript variant X3, mRNA
XM-000000006.1	1,4307367207688	3,97448406367716	4,76249608731781	0,0291473790537412	0,86026696797988	XM_000000006.1	IgMsec description:immunoglobulin Mu secreted
XM-013114902.3	-4,02579654175071	2,89951830282271	4,76202121181988	0,0291555721015762	0,86026696797988	XM_013114902.3	heat shock protein family B (small) member 11 (Hspb11), transcript variant X3, mRNA
XM-005064681.4	-1,70604300235682	4,34637747799906	4,76118770262558	0,0291694982157532	0,86026696797988	XM_005064681.4	family with sequence similarity 89 member A (Fam89a), mRNA
XM-040731781.1	-2,33775638179426	3,99922175664872	4,76044081247124	0,0291821419410471	0,86026696797988	XM_040731781.1	heparan-alpha-glucosaminide N-acetyltransferase (Hgsnat), transcript variant X2, mRNA
XM-040739782.1	-1,46764272562133	4,4723749402929	4,75755534384026	0,0292311550038748	0,861095004920873	XM_040739782.1	cysteine and serine rich nuclear protein 1 (Csrnp1), transcript variant X4, mRNA
XM-005068704.4	1,04505231807871	7,61851380600973	4,75303103704588	0,0293078880531036	0,862737851966648	XM_005068704.4	60S ribosomal protein L38 (LOC101841064), mRNA
XM-013122596.3	1,02976453407909	9,0503822799817	4,75074501535309	0,0293467963848267	0,863265698087757	XM_013122596.3	ribosomal protein L34 (Rpl34), transcript variant X2, mRNA
XM-021231947.2	-1,53588310233323	6,8076085243655	4,74624908768773	0,0294235391983593	0,864904934735771	XM_021231947.2	SLAM family member 9 (Slamf9), transcript variant X1, mRNA
XM-021227047.2	-1,04560537922342	7,83635034860931	4,7448038858051	0,0294481669638833	0,865011002901277	XM_021227047.2	suppressor of cytokine signaling 3 (Socs3), transcript variant X1, mRNA
XM-040740268.1	-4,02582037889235	2,87824695150214	4,7372924604359	0,0295770639721945	0,866190812507443	XM_040740268.1	inka box actin regulator 1 (Inka1), transcript variant X1, mRNA
XM-005080004.4	-2,34276165966437	4,93512481946262	4,73679465015238	0,0295854025012066	0,866190812507443	XM_005080004.4	FAM20C golgi associated secretory pathway kinase (Fam20c), mRNA
XM-040753894.1	-4,02579252466817	2,88068684504706	4,73581574691416	0,0296024320729515	0,866190812507443	XM_040753894.1	vitamin D receptor (Vdr), transcript variant X2, mRNA
XM-013125289.3	-4,02579252466817	2,88094009328146	4,7351067160949	0,0296146203970056	0,866190812507443	XM_013125289.3	solute carrier family 27 member 1 (Slc27a1), transcript variant X1, mRNA
XM-013125291.3	-4,02579252466817	2,88094009328146	4,7351067160949	0,0296146203970056	0,866190812507443	XM_013125291.3	solute carrier family 27 member 1 (Slc27a1), transcript variant X4, mRNA
XM-013125292.3	-4,02579252466817	2,88094009328146	4,7351067160949	0,0296146203970056	0,866190812507443	XM_013125292.3	solute carrier family 27 member 1 (Slc27a1), transcript variant X3, mRNA
XM-005064456.4	-4,02579252466817	2,87558862292244	4,73066321133993	0,0296911239686287	0,867811665256374	XM_005064456.4	calcineurin like EF-hand protein 2 (Chp2), transcript variant X2, mRNA
XM-040740090.1	-4,02579868308833	2,87506215153887	4,72538348603678	0,0297822925637025	0,86985854213914	XM_040740090.1	membrane integral NOTCH2 associated receptor 1 (Minar1), transcript variant X1, mRNA
XM-040739434.1	-2,32338905199571	3,80643107659142	4,71028272510204	0,0300444501126214	0,876893088996246	XM_040739434.1	synaptotagmin binding cytoplasmic RNA interacting protein (LOC101830868), transcript variant X1, mRNA
XM-005087000.4	-1,13277613294977	10,8606882754298	4,7085268310908	0,030075113964646	0,877165956759091	XM_005087000.4	dual specificity phosphatase 1 (Dusp1), mRNA
XM-005070976.4	-4,02579064892251	2,85475291543868	4,69934109789611	0,0302363058918195	0,879784572523714	XM_005070976.4	GDNF family receptor alpha 2 (Gfra2), transcript variant X1, mRNA
XM-005070977.4	-4,02579064892251	2,85475291543868	4,69934109789611	0,0302363058918195	0,879784572523714	XM_005070977.4	GDNF family receptor alpha 2 (Gfra2), transcript variant X2, mRNA
XM-005070978.4	-4,02579064892251	2,85475291543868	4,69934109789611	0,0302363058918195	0,879784572523714	XM_005070978.4	GDNF family receptor alpha 2 (Gfra2), transcript variant X3, mRNA
XM-040740036.1	-4,02578663185637	2,8541893908175	4,69772328374729	0,0302647451929014	0,879784572523714	XM_040740036.1	protein phosphatase 2 regulatory subunit B''alpha (Ppp2r3a), transcript variant X2, mRNA
XM-005080237.4	1,07157876498364	9,63794737670796	4,69690131393108	0,0302789597807819	0,879784572523714	XM_005080237.4	protein S100-A4 (LOC101829732), mRNA
XM-040752417.1	1,15227450257928	4,42708373214163	4,69610054703715	0,0302931679164606	0,879784572523714	XM_040752417.1	farnesyl diphosphate synthase (Fdps), transcript variant X4, mRNA
XM-005068383.4	-2,3285374125146	4,65388917072294	4,6926989563188	0,0303529994127685	0,88090055347931	XM_005068383.4	transmembrane protein 251 (Tmem251), transcript variant X1, mRNA
XM-040742602.1	-2,32857405191035	4,62700097754259	4,69109786031677	0,0303812581177435	0,881099306074348	XM_040742602.1	transmembrane protein 251 (Tmem251), transcript variant X2, mRNA
XM-021227389.2	-1,07538742648766	6,41148251924456	4,68919416133187	0,0304148933511447	0,881453595830745	XM_021227389.2	solute carrier family 11 member 1 (Slc11a1), transcript variant X3, mRNA
XM-040738404.1	2,3243634968663	3,11556559750595	4,6837660401007	0,0305110454270287	0,883617911652719	XM_040738404.1	CHM like Rab escort protein (Chml), mRNA
XM-005076611.4	-1,92521180626963	5,06578342422364	4,68143486054093	0,0305524060294817	0,883745089788865	XM_005076611.4	colony stimulating factor 1 (Csf1), transcript variant X3, mRNA
XM-021234717.2	1,29966123422021	3,87354418967881	4,68110374949134	0,0305583860901892	0,883745089788865	XM_021234717.2	septin 6 (Septin6), transcript variant X4, mRNA
XM-005067174.4	-1,23271411631296	6,0288729194383	4,67826867379806	0,0306086975733909	0,884578462947862	XM_005067174.4	coiled-coil domain containing 184 (Ccdc184), mRNA
XR-005872527.1	0,961152343602168	6,82959432925895	4,65983114999651	0,0309387528260121	0,893009195981311	XR_005872527.1	leukocyte immunoglobulin-like receptor subfamily A member 5 (LOC106022329), transcript variant X3, misc_RNA
XM-040728581.1	2,32470023088736	3,1648727318503	4,6588221720087	0,0309568667454783	0,893009195981311	XM_040728581.1	transmembrane protein 209 (Tmem209), mRNA
XM-021224964.2	-0,965296460083888	7,1993432789406	4,65834433779384	0,0309655218979256	0,893009195981311	XM_021224964.2	interferon induced protein with tetratricopeptide repeats 3 (Ifit3), transcript variant X2, mRNA
XM-040753955.1	-1,67706408428866	4,06741291752958	4,655603447227	0,0310149331716657	0,893807804491287	XM_040753955.1	leucine rich repeat kinase 2 (Lrrk2), transcript variant X3, mRNA
XM-005085110.4	2,32376497357859	3,52370393223943	4,65209953112805	0,0310781042943207	0,894925774050912	XM_005085110.4	Pim-2 proto-oncogene, serine/threonine kinase (Pim2), mRNA
XM-013115833.3	-1,17280917211908	6,61188900866116	4,65104268531189	0,0310972190822736	0,894925774050912	XM_013115833.3	chitinase 3 like 1 (Chi3l1), transcript variant X1, mRNA
XM-021229518.2	-1,69902765655474	4,74936696006687	4,64932730002751	0,0311282707524577	0,895193379647724	XM_021229518.2	RELT TNF receptor (Relt), transcript variant X1, mRNA
XM-005069967.4	2,32238708734	3,17775562066188	4,64498828698601	0,0312069594715488	0,895419905973746	XM_005069967.4	component of oligomeric golgi complex 1 (Cog1), transcript variant X1, mRNA
XM-040750125.1	-1,01701727701693	7,49658822110893	4,64491240396114	0,0312084530262679	0,895419905973746	XM_040750125.1	suppressor of cytokine signaling 3 (Socs3), transcript variant X2, mRNA
XM-013111182.3	1,73971932911986	4,3565156326099	4,63700403946675	0,031352297958884	0,895419905973746	XM_013111182.3	ERCC excision repair 5, endonuclease (Ercc5), mRNA
XM-040753954.1	-1,67693566469664	4,13713710569853	4,6365924733957	0,0313599246405693	0,895419905973746	XM_040753954.1	leucine rich repeat kinase 2 (Lrrk2), transcript variant X2, mRNA
XM-040752413.1	1,15303462220928	4,60194422308032	4,6346902770913	0,0313945476032264	0,895419905973746	XM_040752413.1	farnesyl diphosphate synthase (Fdps), transcript variant X1, mRNA
XM-040752414.1	1,15303462220928	4,60194422308032	4,6346902770913	0,0313945476032264	0,895419905973746	XM_040752414.1	farnesyl diphosphate synthase (Fdps), transcript variant X2, mRNA
XM-040752415.1	1,15303462220928	4,60194422308032	4,6346902770913	0,0313945476032264	0,895419905973746	XM_040752415.1	farnesyl diphosphate synthase (Fdps), transcript variant X3, mRNA
XM-021227650.2	-1,66996678167682	4,01635406418422	4,6297370571991	0,031485309937795	0,895419905973746	XM_021227650.2	LIM zinc finger domain containing 1 (Lims1), transcript variant X4, mRNA
XM-040755060.1	2,3219964611391	3,20614390833595	4,62829397337638	0,031511654507985	0,895419905973746	XM_040755060.1	thymopoietin (Tmpo), transcript variant X1, mRNA
XM-013116857.3	-1,11482641632307	4,81833081376804	4,62655370757573	0,0315437110535558	0,895419905973746	XM_013116857.3	lipase A, lysosomal acid type (Lipa), transcript variant X1, mRNA
XM-021231107.2	-0,953320820217135	6,38903614352691	4,6251956549771	0,0315686600170546	0,895419905973746	XM_021231107.2	schlafen family member 12 (LOC101844930), mRNA
XM-040741372.1	-1,19566217685182	5,22587303697742	4,62240944070487	0,0316199104208644	0,895419905973746	XM_040741372.1	signal-regulatory protein beta-1 (LOC101832871), transcript variant X3, mRNA
XM-040736304.1	1,25199294498779	4,16898066586741	4,62177923346286	0,0316315146670298	0,895419905973746	XM_040736304.1	protein tyrosine phosphatase 4A3 (Ptp4a3), transcript variant X2, mRNA
XM-005069962.4	0,973187318553104	8,02503798684774	4,62108402613378	0,0316443209410491	0,895419905973746	XM_005069962.4	ribosomal protein L38 (Rpl38), transcript variant X2, mRNA
XM-005085448.4	1,25195747373097	4,17905409898188	4,61640400266395	0,0317306716690778	0,895419905973746	XM_005085448.4	protein tyrosine phosphatase 4A3 (Ptp4a3), transcript variant X1, mRNA
XM-005065926.4	-1,15547619136628	11,5153027677199	4,61257024136691	0,0318014749790102	0,895419905973746	XM_005065926.4	superoxide dismutase 2 (Sod2), mRNA
XM-005070033.4	1,43800583703313	3,6626753783273	4,61224500591875	0,0318076153875607	0,895419905973746	XM_005070033.4	cytochrome b561 (LOC101825473), transcript variant X1, mRNA
XM-013113418.3	1,43800583703313	3,6626753783273	4,61224500591875	0,0318076153875607	0,895419905973746	XM_013113418.3	cytochrome b561 (LOC101825473), transcript variant X3, mRNA
XM-040749922.1	1,43800583703313	3,6626753783273	4,61224500591875	0,0318076153875607	0,895419905973746	XM_040749922.1	cytochrome b561 (LOC101825473), transcript variant X2, mRNA
XM-005083745.4	-1,18509755291802	7,65303360849633	4,6034623877221	0,0319706226754449	0,895419905973746	XM_005083745.4	interleukin 1 receptor antagonist (Il1rn), transcript variant X2, mRNA
XM-040738279.1	-1,85363087371239	3,25079591958671	4,59993791021283	0,0320364798742833	0,895419905973746	XM_040738279.1	peptidase M20 domain containing 1 (Pm20d1), mRNA
XM-005076800.4	1,44902501105117	3,90420122987634	4,59707970290525	0,0320897190956379	0,895419905973746	XM_005076800.4	gamma-glutamylcyclotransferase (Ggct), transcript variant X1, mRNA
XM-005086562.4	-1,17189219267949	6,37749132557998	4,59653534474718	0,0320998978513119	0,895419905973746	XM_005086562.4	SERTA domain containing 1 (Sertad1), transcript variant X1, mRNA
XM-005081454.4	1,10163854633862	4,77012551004341	4,58582625854649	0,0323008301807207	0,895419905973746	XM_005081454.4	BCL2 apoptosis regulator (Bcl2), mRNA
XM-013113710.3	-0,993804704291402	7,51867530072582	4,58326966438998	0,0323489929342365	0,895419905973746	XM_013113710.3	C-X-C motif chemokine receptor 2 (Cxcr2), mRNA
XM-005087784.4	-1,31958956438761	4,81294553298537	4,57901464119179	0,0324293181262985	0,895419905973746	XM_005087784.4	F11 receptor (F11r), mRNA
XR-005871808.1	-1,8486810857219	3,24028247720763	4,57420728584347	0,032520471675159	0,895419905973746	XR_005871808.1	uncharacterized LOC121134690 (LOC121134690), ncRNA
XM-040752549.1	-1,3797622228584	4,94305296961281	4,56803435623864	0,0326375815955434	0,895419905973746	XM_040752549.1	protein tyrosine phosphatase receptor type E (Ptpre), transcript variant X1, mRNA
XM-040741246.1	1,08925529295572	5,09988336715026	4,5663107197655	0,0326704986161383	0,895419905973746	XM_040741246.1	H-2 class I histocompatibility antigen, alpha chain-like (LOC121138587), mRNA
XM-040752158.1	2,3243597415001	2,96742958946588	4,55957479379566	0,0327991084960042	0,895419905973746	XM_040752158.1	phosphoglycerate dehydrogenase (Phgdh), mRNA
XM-013124224.3	-1,86585165769113	3,71468568081659	4,55955874187062	0,0327993818270725	0,895419905973746	XM_013124224.3	VRK serine/threonine kinase 3 (Vrk3), transcript variant X2, mRNA
XM-005075533.4	-1,22329217170598	5,50430697637385	4,5574419453511	0,0328397792375388	0,895419905973746	XM_005075533.4	SPG21 abhydrolase domain containing, maspardin (Spg21), mRNA
XM-040745419.1	2,32436777607691	2,96361568229686	4,5535947346065	0,0329136995978194	0,895419905973746	XM_040745419.1	bromodomain adjacent to zinc finger domain 2B (Baz2b), transcript variant X14, mRNA
XM-005068500.4	1,31085331277862	4,33991321964014	4,54421036978593	0,0330942167568841	0,895419905973746	XM_005068500.4	zinc finger protein 106 (Znf106), transcript variant X1, mRNA
XM-040738134.1	-1,15807084931761	5,12473991569103	4,54227934068517	0,0331316395917974	0,895419905973746	XM_040738134.1	dnaJ homolog subfamily B member 6 (LOC121136805), mRNA
XM-021224714.2	-1,06610132444904	6,55549324563706	4,53919347505454	0,0331913454394683	0,895419905973746	XM_021224714.2	C-type lectin domain family 4 member D (LOC101838715), transcript variant X2, mRNA
XM-013126271.3	-1,63266786249519	3,6138483518495	4,53839745501348	0,0332067652029628	0,895419905973746	XM_013126271.3	ribonuclease A family member 4 (Rnase4), transcript variant X1, mRNA
XM-005070863.4	-1,66882848089971	4,41168494108917	4,53748279372134	0,0332243741990744	0,895419905973746	XM_005070863.4	LIM zinc finger domain containing 1 (Lims1), transcript variant X2, mRNA
XM-005087034.4	1,56872160086724	3,5106445734256	4,53522726433455	0,0332681481058786	0,895419905973746	XM_005087034.4	methyltransferase like 17 (Mettl17), mRNA
XM-040732093.1	0,972948071399021	8,27056765676566	4,53299216344147	0,0333116697002309	0,895419905973746	XM_040732093.1	ribosomal protein L10a (Rpl10a), transcript variant X2, mRNA
XM-013124223.3	-1,86644925548143	3,83117307774417	4,5298068148497	0,0333735338363339	0,895419905973746	XM_013124223.3	VRK serine/threonine kinase 3 (Vrk3), transcript variant X1, mRNA
XM-005067289.4	2,63776109528306	4,30867620066901	4,5595979202042	0,0335258758156823	0,895419905973746	XM_005067289.4	keratin 8 (Krt8), mRNA
XM-040751604.1	-0,962118352533134	6,12820416534273	4,52175824854186	0,0335308040071182	0,895419905973746	XM_040751604.1	interferon induced protein 44 like (Ifi44l), transcript variant X2, mRNA
XM-005073564.4	-1,88075868721756	4,0130183141862	4,52045275544407	0,0335562992907506	0,895419905973746	XM_005073564.4	ribokinase (Rbks), mRNA
XM-005064418.4	-1,15911760488054	7,8525720074315	4,5136939006376	0,0336889209838095	0,895419905973746	XM_005064418.4	nuclear protein 1, transcriptional regulator (Nupr1), transcript variant X1, mRNA
XM-040739125.1	-1,62286857673387	3,56901662820908	4,51311634579084	0,0337004022764096	0,895419905973746	XM_040739125.1	monoglyceride lipase (Mgll), transcript variant X3, mRNA
XM-040742959.1	-1,62100698148317	3,55415084741621	4,50588063999775	0,0338430934202661	0,895419905973746	XM_040742959.1	dishevelled associated activator of morphogenesis 1 (Daam1), transcript variant X2, mRNA
XR-002385519.2	2,32433443142721	2,91851674932362	4,50568867699358	0,0338468875999337	0,895419905973746	XR_002385519.2	uncharacterized LOC110343282 (LOC110343282), ncRNA
XM-040729696.1	-1,85961819766638	3,73530373298107	4,50194945394313	0,0339207636126923	0,895419905973746	XM_040729696.1	dihydrolipoamide S-acetyltransferase (Dlat), mRNA
XM-005078730.4	-1,2906854118494	4,37330536426093	4,50165988339402	0,0339266200406617	0,895419905973746	XM_005078730.4	transforming growth factor beta receptor 1 (Tgfbr1), transcript variant X2, mRNA
XM-005067141.4	-1,53190251187839	4,71751694059257	4,50061602027518	0,0339471916548774	0,895419905973746	XM_005067141.4	twinfilin actin binding protein 1 (Twf1), transcript variant X1, mRNA
XM-040754100.1	-1,84596010131446	3,38121611026125	4,49918880664179	0,0339756555151317	0,895419905973746	XM_040754100.1	GRB2 related adaptor protein 2 (Grap2), transcript variant X3, mRNA
XM-040752452.1	-1,43173170319066	4,54718482633137	4,49576840840347	0,0340435698682311	0,895419905973746	XM_040752452.1	Ras like without CAAX 1 (Rit1), transcript variant X4, mRNA
XM-021227686.2	-1,00385525679884	8,99900823098326	4,4898888043475	0,0341607043480588	0,895419905973746	XM_021227686.2	integral membrane protein 2B (Itm2b), transcript variant X1, mRNA
XM-013119359.3	-3,85911565544977	5,59994600692934	4,65403854012422	0,034278163150378	0,895419905973746	XM_013119359.3	acid phosphatase 5, tartrate resistant (Acp5), transcript variant X1, mRNA
XM-040747469.1	-3,86905336581029	4,01976426017186	4,54016786856918	0,0342781631615858	0,895419905973746	XM_040747469.1	RasGEF domain family member 1B (Rasgef1b), transcript variant X1, mRNA
XM-005066391.4	-3,86962093127204	4,50093826967596	4,62675925446245	0,0342781631639437	0,895419905973746	XM_005066391.4	chromodomain Y like (Cdyl), transcript variant X5, mRNA
XM-040742239.1	-3,87012000497582	3,91481939890077	4,51902029098607	0,0342781631646327	0,895419905973746	XM_040742239.1	DExD/H-box helicase 60 (Ddx60), transcript variant X6, mRNA
XM-013120770.3	-3,87079212668343	3,73600960901407	4,51037022076846	0,0342781631676797	0,895419905973746	XM_013120770.3	UFM1 specific peptidase 1 (inactive) (Ufsp1), partial mRNA
NM-001281681.1	-3,87351123857522	5,28036335305632	4,69314551154097	0,0342781631676797	0,895419905973746	NM_001281681.1	galectin 3 binding protein (Lgals3bp), mRNA
XM-040730555.1	-3,87179383403024	4,05501649731989	4,57099716942036	0,0342781631676799	0,895419905973746	XM_040730555.1	myocyte enhancer factor 2A (Mef2a), transcript variant X1, mRNA
XM-040730578.1	-3,87174022143762	4,03533118543472	4,56813452213135	0,0342781631676799	0,895419905973746	XM_040730578.1	myocyte enhancer factor 2A (Mef2a), transcript variant X7, mRNA
XM-005063858.4	-3,87425436602178	3,78794267317758	4,54031199792831	0,0342781631744624	0,895419905973746	XM_005063858.4	glucosidase II alpha subunit (Ganab), transcript variant X1, mRNA
XM-005063859.4	-3,87425436602178	3,78794267317758	4,54031199792831	0,0342781631744624	0,895419905973746	XM_005063859.4	glucosidase II alpha subunit (Ganab), transcript variant X2, mRNA
XM-040754306.1	-3,87603575213279	3,91858907721959	4,51616275672772	0,0342781631751512	0,895419905973746	XM_040754306.1	60S ribosomal protein L38-like (LOC101831113), mRNA
XR-005881190.1	-3,88686093215246	5,83132694238731	4,72641997944458	0,034278163181934	0,895419905973746	XR_005881190.1	arginine and serine rich protein 1 (Rsrp1), transcript variant X2, misc_RNA
XM-005073064.4	-3,88352948993552	4,24725360063316	4,58690681631501	0,0342781631849809	0,895419905973746	XM_005073064.4	dynein light chain roadblock-type 2 (Dynlrb2), mRNA
NM-001286114.1	-3,87025433568772	3,57462890437047	4,48222691998028	0,0343138930075024	0,895419905973746	NM_001286114.1	adenylate kinase 6 (Ak6), mRNA
XM-005072757.4	-3,86575586831019	3,61721676704564	4,48124372932575	0,0343336476418917	0,895419905973746	XM_005072757.4	zinc finger and BTB domain containing 1 (Zbtb1), transcript variant X1, mRNA
XM-005077458.4	-3,86838687858867	3,53489920154513	4,47878319298999	0,0343830521417334	0,895419905973746	XM_005077458.4	spartin (Spart), transcript variant X3, mRNA
XM-005064079.4	-1,4172522027834	4,27396812690853	4,47871872931429	0,0343842791641908	0,895419905973746	XM_005064079.4	transmembrane protein 134 (Tmem134), transcript variant X1, mRNA
XM-005079610.4	-1,85995056791291	3,907614112934	4,47463307007614	0,0344664815743882	0,895419905973746	XM_005079610.4	serine and arginine rich splicing factor 10 (Srsf10), transcript variant X2, mRNA
XM-040738517.1	-3,86503991164646	3,53540494886331	4,47345254767713	0,0344903058166277	0,895419905973746	XM_040738517.1	torsin 1A interacting protein 1 (Tor1aip1), transcript variant X1, mRNA
XM-005066966.4	-1,01602434151376	9,15916991267821	4,47106777900698	0,034538382245525	0,895419905973746	XM_005066966.4	galectin 1 (Lgals1), mRNA
XM-040755935.1	-1,85811214202641	3,86491614545397	4,47090076262452	0,0345418569918833	0,895419905973746	XM_040755935.1	thiopurine S-methyltransferase (Tpmt), transcript variant X1, mRNA
XM-040755936.1	-1,85809511945456	3,87910491119003	4,4691521310159	0,0345771309275177	0,895419905973746	XM_040755936.1	thiopurine S-methyltransferase (Tpmt), transcript variant X2, mRNA
XM-005072121.4	-1,35497934623375	4,5997438742499	4,4677271651904	0,0346059970294876	0,895419905973746	XM_005072121.4	oxysterol binding protein like 9 (Osbpl9), transcript variant X2, mRNA
XM-005070990.4	-3,86752737042058	3,48710506670501	4,46652453113736	0,0346302668500691	0,895419905973746	XM_005070990.4	nudix hydrolase 18 (Nudt18), mRNA
XM-040740556.1	-3,87066654438225	3,44255416708129	4,46571766474821	0,0346466058888528	0,895419905973746	XM_040740556.1	nucleoporin 58 (Nup58), transcript variant X1, mRNA
XM-040739274.1	0,969885107005898	8,50843690320257	4,46385998423271	0,0346843403501172	0,895419905973746	XM_040739274.1	ribosomal protein L32 (Rpl32), transcript variant X2, mRNA
XM-005079609.4	-1,8617734007817	3,96310319725095	4,4618532927468	0,0347249369991138	0,895419905973746	XM_005079609.4	serine and arginine rich splicing factor 10 (Srsf10), transcript variant X1, mRNA
XM-021225185.2	-3,86752550014031	3,48100719730093	4,46095914916705	0,0347432501770219	0,895419905973746	XM_021225185.2	microtubule associated scaffold protein 1 (Mtus1), transcript variant X6, mRNA
XM-040739364.1	-1,16911507044737	5,06103416661713	4,46037374345143	0,03475510986356	0,895419905973746	XM_040739364.1	DnaJ heat shock protein family (Hsp40) member B6 (Dnajb6), transcript variant X5, mRNA
XM-005071339.4	1,77700149144269	3,10697488749325	4,46018322983221	0,0347589815759465	0,895419905973746	XM_005071339.4	Fas ligand (Faslg), transcript variant X1, mRNA
XM-040733273.1	-0,986286998266979	6,48531686160478	4,45801026901273	0,0348031734996707	0,895419905973746	XM_040733273.1	L-lactate dehydrogenase A chain (LOC101836091), transcript variant X3, mRNA
XM-013117681.3	-3,86182986481332	3,50858631976365	4,45683094259713	0,0348270963855232	0,895419905973746	XM_013117681.3	nuclear factor, erythroid 2 like 1 (Nfe2l1), transcript variant X1, mRNA
XM-040738945.1	2,63535968630102	3,12319120975737	4,45179944582677	0,034929688267769	0,895419905973746	XM_040738945.1	DDB1 and CUL4 associated factor 10 (Dcaf10), transcript variant X1, mRNA
XR-005879237.1	2,63565046727429	3,13366513311038	4,45141462212167	0,0349376707705399	0,895419905973746	XR_005879237.1	uncharacterized LOC121142261 (LOC121142261), ncRNA
XM-013110261.3	2,63553286177923	3,17652592205751	4,45058082509297	0,034954591730725	0,895419905973746	XM_013110261.3	zinc finger protein 22 (Znf22), transcript variant X1, mRNA
XM-021226373.2	-3,86017010540632	3,51965678669298	4,4498279381811	0,0349700211912873	0,895419905973746	XM_021226373.2	cardiolipin synthase 1 (Crls1), transcript variant X1, mRNA
XM-040739117.1	-1,85126168221058	3,82804025297296	4,44715312545719	0,0350248595408717	0,895419905973746	XM_040739117.1	transmembrane protein 63A (Tmem63a), transcript variant X1, mRNA
XM-040739118.1	-1,85126168221058	3,82804025297296	4,44715312545719	0,0350248595408717	0,895419905973746	XM_040739118.1	transmembrane protein 63A (Tmem63a), transcript variant X2, mRNA
XM-005065200.4	2,32433627300458	2,86622444086267	4,44694424379428	0,0350292080632893	0,895419905973746	XM_005065200.4	GDNF family receptor alpha 3 (Gfra3), mRNA
XM-005070733.4	-3,86827936752724	3,41890511863311	4,44434751764027	0,0350822994485369	0,895419905973746	XM_005070733.4	ybeY metalloendoribonuclease (Ybey), transcript variant X1, mRNA
XM-013118427.2	-2,27041387498476	3,58609345458527	4,44424419534162	0,0350845059738572	0,895419905973746	XM_013118427.2	macrophage immunometabolism regulator (Macir), transcript variant X3, mRNA
XM-005076528.4	-3,87202574729547	3,38686129415881	4,44404214110462	0,0350885840379551	0,895419905973746	XM_005076528.4	tetraspanin 2 (Tspan2), transcript variant X2, mRNA
XM-013113321.3	-3,86825031643184	3,39159609969784	4,44193034227815	0,0351320610120347	0,895419905973746	XM_013113321.3	MAF bZIP transcription factor G (Mafg), transcript variant X4, mRNA
XM-040750191.1	-3,86825031643184	3,39159609969784	4,44193034227815	0,0351320610120347	0,895419905973746	XM_040750191.1	MAF bZIP transcription factor G (Mafg), transcript variant X2, mRNA
XM-040750193.1	-3,86825031643184	3,39159609969784	4,44193034227815	0,0351320610120347	0,895419905973746	XM_040750193.1	MAF bZIP transcription factor G (Mafg), transcript variant X5, mRNA
XM-040728112.1	-2,27118175888232	3,72018278714044	4,44051142703605	0,0351611833528365	0,895419905973746	XM_040728112.1	karyopherin subunit alpha 5 (Kpna5), transcript variant X1, mRNA
XM-005066121.4	-3,8620482406847	3,43144111128365	4,44006767112948	0,0351702436192434	0,895419905973746	XM_005066121.4	vestigial like family member 4 (Vgll4), transcript variant X5, mRNA
XR-005878634.1	2,63623519636811	3,19015771723984	4,43840531295921	0,0352045508887064	0,895419905973746	XR_005878634.1	small nucleolar RNA SNORA48 (LOC121141670), ncRNA
XM-040731851.1	-3,86600031098652	3,36345229099714	4,43631147952153	0,0352476693037238	0,895419905973746	XM_040731851.1	transforming acidic coiled-coil containing protein 1 (Tacc1), transcript variant X2, mRNA
XM-040732975.1	-3,86599046576195	3,3744848777709	4,43489110752262	0,0352770431404145	0,895419905973746	XM_040732975.1	synaptonemal complex protein 2 (Sycp2), mRNA
XM-013115404.3	-3,86967094371113	3,35483844079386	4,43482649291364	0,0352782559869633	0,895419905973746	XM_013115404.3	zinc finger and BTB domain containing 1 (Zbtb1), transcript variant X3, mRNA
XM-040736983.1	-3,86749000484331	3,38796606212877	4,43439808499912	0,0352872210086376	0,895419905973746	XM_040736983.1	complement C3b/C4b receptor 1 like (Cr1l), transcript variant X2, mRNA
XR-005869869.1	-3,87112542103917	3,35190017207383	4,43335383710503	0,0353087884225855	0,895419905973746	XR_005869869.1	uncharacterized LOC121133128 (LOC121133128), transcript variant X1, ncRNA
NM-001281668.1	2,6345649023494	3,18137460232532	4,43198946948515	0,0353368500485526	0,895419905973746	NM_001281668.1	tropomyosin 2 (Tpm2), mRNA
XM-040731850.1	-3,86601880650035	3,34433011654949	4,43122163058171	0,0353527997088356	0,895419905973746	XM_040731850.1	transforming acidic coiled-coil containing protein 1 (Tacc1), transcript variant X1, mRNA
XR-005878541.1	-3,86965886996411	3,35071067013674	4,43081219966764	0,0353613398976154	0,895419905973746	XR_005878541.1	uncharacterized LOC121141573 (LOC121141573), ncRNA
XM-005085174.4	-3,86939167915067	3,2971469804188	4,42724043096778	0,0354352079250296	0,895419905973746	XM_005085174.4	cullin 2 (Cul2), transcript variant X1, mRNA
NM-001281843.1	-3,87110503742062	3,34741573635438	4,42627004178728	0,0354554585414816	0,895419905973746	NM_001281843.1	vascular endothelial growth factor A (Vegfa), mRNA
XM-040751715.1	-3,86814295323325	3,32144737842858	4,426114684741	0,0354585785342872	0,895419905973746	XM_040751715.1	Rap1 GTPase-GDP dissociation stimulator 1 (Rap1gds1), transcript variant X2, mRNA
XM-040754757.1	-1,12248088169218	6,04708674950416	4,42562943709607	0,035468598061848	0,895419905973746	XM_040754757.1	DNA damage inducible transcript 3 (Ddit3), transcript variant X1, mRNA
XM-040745290.1	-3,86941652425631	3,30100617530657	4,42543197141531	0,0354728529372655	0,895419905973746	XM_040745290.1	pleckstrin and Sec7 domain containing 4 (Psd4), transcript variant X5, mRNA
XM-021226077.2	-3,86717102305412	3,13244451335884	4,42436998590657	0,035494907587783	0,895419905973746	XM_021226077.2	glucosidase II alpha subunit (Ganab), transcript variant X3, mRNA
XM-005081490.4	-3,86688880958637	3,12844003013553	4,42407573568078	0,0355009516567319	0,895419905973746	XM_005081490.4	fibroblast growth factor receptor substrate 2 (Frs2), transcript variant X2, mRNA
XM-021235973.2	-3,86913552275147	3,2615889881431	4,42366693428385	0,035509516018882	0,895419905973746	XM_021235973.2	OTU deubiquitinase 5 (Otud5), transcript variant X6, mRNA
XM-005063153.4	1,13201966980533	4,66946558724997	4,42339582043293	0,0355149953835964	0,895419905973746	XM_005063153.4	calcium homeostasis modulator family member 2 (Calhm2), mRNA
XM-040745286.1	-3,86929725004126	3,28315184234967	4,42290442903915	0,0355253669268777	0,895419905973746	XM_040745286.1	pleckstrin and Sec7 domain containing 4 (Psd4), transcript variant X1, mRNA
XM-040745287.1	-3,86929725004126	3,28315184234967	4,42290442903915	0,0355253669268777	0,895419905973746	XM_040745287.1	pleckstrin and Sec7 domain containing 4 (Psd4), transcript variant X2, mRNA
XM-040745289.1	-3,86929725004126	3,28315184234967	4,42290442903915	0,0355253669268777	0,895419905973746	XM_040745289.1	pleckstrin and Sec7 domain containing 4 (Psd4), transcript variant X4, mRNA
XM-040745291.1	-3,86929725004126	3,28315184234967	4,42290442903915	0,0355253669268777	0,895419905973746	XM_040745291.1	pleckstrin and Sec7 domain containing 4 (Psd4), transcript variant X6, mRNA
XM-040745292.1	-3,86929725004126	3,28315184234967	4,42290442903915	0,0355253669268777	0,895419905973746	XM_040745292.1	pleckstrin and Sec7 domain containing 4 (Psd4), transcript variant X7, mRNA
XM-040751714.1	-3,86808348925129	3,30074550996359	4,42278016967256	0,0355278468399192	0,895419905973746	XM_040751714.1	Rap1 GTPase-GDP dissociation stimulator 1 (Rap1gds1), transcript variant X1, mRNA
XM-040730953.1	-3,86692456923647	3,11875287175693	4,42165525317352	0,0355513507173056	0,895419905973746	XM_040730953.1	baculoviral IAP repeat containing 6 (Birc6), transcript variant X5, mRNA
XM-040730955.1	-3,86692456923647	3,11875287175693	4,42165525317352	0,0355513507173056	0,895419905973746	XM_040730955.1	baculoviral IAP repeat containing 6 (Birc6), transcript variant X7, mRNA
XM-040730956.1	-3,86692456923647	3,11875287175693	4,42165525317352	0,0355513507173056	0,895419905973746	XM_040730956.1	baculoviral IAP repeat containing 6 (Birc6), transcript variant X8, mRNA
XM-005077488.4	-3,87036587255563	3,20015852453346	4,42149727379649	0,0355546382228833	0,895419905973746	XM_005077488.4	E74 like ETS transcription factor 2 (Elf2), transcript variant X3, mRNA
XM-040748530.1	-3,86914675781196	3,26299007367919	4,42049037316937	0,0355755990148257	0,895419905973746	XM_040748530.1	heterogeneous nuclear ribonucleoprotein H1 (Hnrnph1), transcript variant X8, mRNA
XM-040748531.1	-3,86914675781196	3,26299007367919	4,42049037316937	0,0355755990148257	0,895419905973746	XM_040748531.1	heterogeneous nuclear ribonucleoprotein H1 (Hnrnph1), transcript variant X9, mRNA
XM-040748532.1	-3,86914675781196	3,26299007367919	4,42049037316937	0,0355755990148257	0,895419905973746	XM_040748532.1	heterogeneous nuclear ribonucleoprotein H1 (Hnrnph1), transcript variant X10, mRNA
XM-040749282.1	-3,87014520058137	3,24815892608422	4,4203633478958	0,0355782442364263	0,895419905973746	XM_040749282.1	zinc finger protein 207 (Znf207), transcript variant X4, mRNA
XM-021233742.2	-3,86671338056847	3,15325412037875	4,42035613676236	0,0355783250834562	0,895419905973746	XM_021233742.2	fibroblast growth factor receptor substrate 2 (Frs2), transcript variant X3, mRNA
XM-040757570.1	-3,86810502747428	3,30801697512341	4,42006192917922	0,0355844006832025	0,895419905973746	XM_040757570.1	tetratricopeptide repeat domain 33 (Ttc33), transcript variant X1, mRNA
XM-013113661.3	-1,02411607661672	6,50136145258173	4,41972704627865	0,0355913421180063	0,895419905973746	XM_013113661.3	solute carrier family 11 member 1 (Slc11a1), transcript variant X1, mRNA
XM-040732937.1	-1,28173432676938	13,5782251363054	4,41955646333078	0,0355949133797216	0,895419905973746	XM_040732937.1	antileukoproteinase-like (LOC121134510), mRNA
XM-005080180.4	-3,87019819792801	3,2230826716871	4,41941956751298	0,0355979043187872	0,895419905973746	XM_005080180.4	ADAM metallopeptidase domain 15 (Adam15), transcript variant X5, mRNA
XM-040742380.1	1,03736936471647	8,10425190876079	4,41940201252418	0,0355981143087171	0,895419905973746	XM_040742380.1	ATP synthase membrane subunit j (Atp5mj), transcript variant X1, mRNA
XM-040742506.1	-2,25120069749647	3,20095498837004	4,4193798944053	0,0355987310064225	0,895419905973746	XM_040742506.1	Enah/Vasp-like (Evl), transcript variant X4, mRNA
XM-040752103.1	-1,16011847679608	4,9264686473706	4,41899107320262	0,035606799433468	0,895419905973746	XM_040752103.1	chromosome unknown C1orf162 homolog (CUNH1orf162), transcript variant X2, mRNA
XM-040756851.1	-3,86692456923647	3,120235104124	4,41897310635962	0,0356072086041118	0,895419905973746	XM_040756851.1	ring finger protein 220 (Rnf220), transcript variant X7, mRNA
XM-005080141.4	-3,86730884241751	3,14419862126628	4,41885022546719	0,0356097698981984	0,895419905973746	XM_005080141.4	misato mitochondrial distribution and morphology regulator 1 (Msto1), mRNA
XM-040748684.1	0,958395044511678	5,478789342653	4,41877971320644	0,0356112050300615	0,895419905973746	XM_040748684.1	antioxidant 1 copper chaperone (Atox1), transcript variant X1, mRNA
XM-021233096.2	-3,86897292326677	3,24294289718852	4,41875372090049	0,0356117815469104	0,895419905973746	XM_021233096.2	CDC like kinase 2 (Clk2), transcript variant X4, mRNA
XM-040743037.1	-3,86668692465573	3,13921273547244	4,41847852297154	0,0356175187324365	0,895419905973746	XM_040743037.1	MIA SH3 domain ER export factor 2 (LOC101822410), transcript variant X9, mRNA
XM-040730559.1	-3,86800203407662	3,17475574885435	4,41841334309189	0,0356188777108968	0,895419905973746	XM_040730559.1	myocyte enhancer factor 2A (Mef2a), transcript variant X2, mRNA
XM-040730949.1	-3,86652384608632	3,18156104694141	4,41820746729422	0,0356230492300423	0,895419905973746	XM_040730949.1	baculoviral IAP repeat containing 6 (Birc6), transcript variant X1, mRNA
XM-005085368.4	-3,86691867613848	3,1211495271136	4,41813226444352	0,0356246174474625	0,895419905973746	XM_005085368.4	frizzled class receptor 4 (Fzd4), transcript variant X1, mRNA
XM-040730565.1	-3,86900527592362	3,24640681177976	4,41811636361016	0,0356250703197543	0,895419905973746	XM_040730565.1	myocyte enhancer factor 2A (Mef2a), transcript variant X4, mRNA
XM-040746219.1	-3,87034572559809	3,22925797009749	4,41796073588088	0,03562829856162	0,895419905973746	XM_040746219.1	phosphatidylinositol-4-phosphate 5-kinase type 1 beta (Pip5k1b), transcript variant X2, mRNA
XM-021233095.2	-3,868807483696	3,22779470178205	4,41791252099271	0,0356293214932176	0,895419905973746	XM_021233095.2	CDC like kinase 2 (Clk2), transcript variant X3, mRNA
XM-013112219.3	-3,86691867613848	3,11890691932767	4,41787861004711	0,0356300287634375	0,895419905973746	XM_013112219.3	ataxin 3 (Atxn3), transcript variant X2, mRNA
XM-013113477.3	-0,970379455490049	7,51043171682805	4,41756288800526	0,0356364585196732	0,895419905973746	XM_013113477.3	granulin precursor (Grn), mRNA
XM-040746029.1	-3,86461119894114	3,33075955444757	4,41746490775856	0,0356386584088786	0,895419905973746	XM_040746029.1	60S ribosomal protein L26-like (LOC121140481), mRNA
XM-013118717.3	-3,8670652756216	3,14139994114596	4,41732141149515	0,0356416869274295	0,895419905973746	XM_013118717.3	spartin (Spart), transcript variant X1, mRNA
XM-013118718.3	-3,8670652756216	3,14139994114596	4,41732141149515	0,0356416869274295	0,895419905973746	XM_013118718.3	spartin (Spart), transcript variant X2, mRNA
XM-040746220.1	-3,86806445866225	3,15418128914507	4,41714802793252	0,0356452698605331	0,895419905973746	XM_040746220.1	phosphatidylinositol-4-phosphate 5-kinase type 1 beta (Pip5k1b), transcript variant X3, mRNA
XM-005076980.4	-3,86689295866482	3,14147451615517	4,41705862895967	0,0356470140266646	0,895419905973746	XM_005076980.4	chromosome unknown C17orf75 homolog (CUNH17orf75), transcript variant X2, mRNA
XM-040738523.1	-3,86804441028752	3,28818871864849	4,4168698042328	0,035651075840578	0,895419905973746	XM_040738523.1	torsin-1A-interacting protein 2 (LOC101834096), transcript variant X2, mRNA
XM-040738524.1	-3,86804441028752	3,28818871864849	4,4168698042328	0,035651075840578	0,895419905973746	XM_040738524.1	torsin-1A-interacting protein 2 (LOC101834096), transcript variant X3, mRNA
XM-021233094.2	-3,86890760419332	3,23633450201297	4,41656786946707	0,0356573777438648	0,895419905973746	XM_021233094.2	CDC like kinase 2 (Clk2), transcript variant X2, mRNA
XM-005080144.4	-3,86871585071992	3,22114888561317	4,4164533062831	0,0356597691817512	0,895419905973746	XM_005080144.4	CDC like kinase 2 (Clk2), transcript variant X1, mRNA
XM-040731853.1	-3,8661979373177	3,2572501639773	4,41631329502542	0,0356626920609101	0,895419905973746	XM_040731853.1	transforming acidic coiled-coil containing protein 1 (Tacc1), transcript variant X4, mRNA
XM-040731855.1	-3,8662494151823	3,24001060500284	4,41603447075744	0,0356684441645866	0,895419905973746	XM_040731855.1	transforming acidic coiled-coil containing protein 1 (Tacc1), transcript variant X6, mRNA
XM-040742811.1	-3,86653954276149	3,17859197888559	4,41602562421227	0,0356686982722963	0,895419905973746	XM_040742811.1	pecanex 1 (Pcnx1), transcript variant X4, mRNA
XM-013114787.3	-3,86897648799445	3,24331844770794	4,4159989912229	0,0356692543897801	0,895419905973746	XM_013114787.3	heterogeneous nuclear ribonucleoprotein H1 (Hnrnph1), transcript variant X4, mRNA
XM-021228256.2	-3,86897648799445	3,24331844770794	4,4159989912229	0,0356692543897801	0,895419905973746	XM_021228256.2	heterogeneous nuclear ribonucleoprotein H1 (Hnrnph1), transcript variant X3, mRNA
XM-040748527.1	-3,86897648799445	3,24331844770794	4,4159989912229	0,0356692543897801	0,895419905973746	XM_040748527.1	heterogeneous nuclear ribonucleoprotein H1 (Hnrnph1), transcript variant X6, mRNA
XM-040744564.1	-3,86690073131435	3,11475338944728	4,41594220675313	0,0356703187903013	0,895419905973746	XM_040744564.1	X-linked inhibitor of apoptosis (LOC101824803), transcript variant X4, mRNA
XM-040738519.1	-3,8667845602206	3,1380195431199	4,41587553671631	0,0356718323342155	0,895419905973746	XM_040738519.1	torsin 1A interacting protein 1 (Tor1aip1), transcript variant X3, mRNA
XM-040753396.1	-3,86731849779671	3,16436154195652	4,41481820737985	0,0356939191960695	0,895419905973746	XM_040753396.1	ribulose-5-phosphate-3-epimerase (Rpe), transcript variant X3, mRNA
XM-040753397.1	-3,86731849779671	3,16436154195652	4,41481820737985	0,0356939191960695	0,895419905973746	XM_040753397.1	ribulose-5-phosphate-3-epimerase (Rpe), transcript variant X4, mRNA
XM-005063803.4	-3,86679493229709	3,13238422819096	4,41426292928613	0,035705506928509	0,895419905973746	XM_005063803.4	deltex E3 ubiquitin ligase 4 (Dtx4), transcript variant X3, mRNA
XM-040731852.1	-3,86625905405597	3,23710164966646	4,41425273291987	0,0357057374322536	0,895419905973746	XM_040731852.1	transforming acidic coiled-coil containing protein 1 (Tacc1), transcript variant X3, mRNA
XM-040747794.1	-3,86472880788576	3,30738215382711	4,41417475187108	0,0357073675326972	0,895419905973746	XM_040747794.1	decapping mRNA 1A (Dcp1a), transcript variant X2, mRNA
XM-040750774.1	-3,86804383770308	3,17722587635728	4,41379608075741	0,0357151802339203	0,895419905973746	XM_040750774.1	cell surface glycoprotein CD200 receptor 5-like (LOC101830168), mRNA
XM-040739463.1	-3,86669182454594	3,15637652957217	4,41339857737796	0,0357235967782123	0,895419905973746	XM_040739463.1	LRR binding FLII interacting protein 2 (Lrrfip2), transcript variant X4, mRNA
XM-040739464.1	-3,86669182454594	3,15637652957217	4,41339857737796	0,0357235967782123	0,895419905973746	XM_040739464.1	LRR binding FLII interacting protein 2 (Lrrfip2), transcript variant X5, mRNA
XM-040739465.1	-3,86669182454594	3,15637652957217	4,41339857737796	0,0357235967782123	0,895419905973746	XM_040739465.1	LRR binding FLII interacting protein 2 (Lrrfip2), transcript variant X6, mRNA
XM-013121462.3	1,77380293378456	3,15884938554704	4,41336141596508	0,035724339259551	0,895419905973746	XM_013121462.3	HDGF like 2 (Hdgfl2), transcript variant X2, mRNA
XM-040733516.1	-3,8669087658033	3,10905307776211	4,41331269619706	0,0357253929657781	0,895419905973746	XM_040733516.1	NAD(P)HX dehydratase (Naxd), transcript variant X3, mRNA
XM-013117682.3	-3,86690474855324	3,11423191610041	4,41296929944544	0,0357325759843425	0,895419905973746	XM_013117682.3	nuclear factor, erythroid 2 like 1 (Nfe2l1), transcript variant X3, mRNA
XM-005085836.4	-3,86772062157314	3,16171384953655	4,41274900478241	0,0357371674328976	0,895419905973746	XM_005085836.4	TIR domain containing adaptor protein (LOC101839883), transcript variant X3, mRNA
XM-005076824.4	-3,86527411551188	3,15931275985011	4,41249306415622	0,035742418743879	0,895419905973746	XM_005076824.4	X-linked inhibitor of apoptosis (LOC101824803), transcript variant X1, mRNA
XM-005079217.4	2,63537731104227	3,07887707820466	4,41148412476059	0,0357635554915162	0,895419905973746	XM_005079217.4	TNF receptor superfamily member 18 (Tnfrsf18), transcript variant X2, mRNA
XM-040745961.1	-3,8668371611508	3,20170022758151	4,41099213040395	0,0357738761388458	0,895419905973746	XM_040745961.1	inner mitochondrial membrane peptidase subunit 1 (Immp1l), transcript variant X1, mRNA
XM-005064452.4	-3,86742471225328	3,17527096657075	4,40983277796071	0,0357982543386683	0,895419905973746	XM_005064452.4	trinucleotide repeat containing adaptor 6A (Tnrc6a), transcript variant X5, mRNA
XM-040745140.1	-3,86689253355604	3,1496779523322	4,4095739575785	0,0358037144390872	0,895419905973746	XM_040745140.1	ral guanine nucleotide dissociation stimulator (Ralgds), transcript variant X2, mRNA
XM-040745141.1	-3,86689253355604	3,1496779523322	4,4095739575785	0,0358037144390872	0,895419905973746	XM_040745141.1	ral guanine nucleotide dissociation stimulator (Ralgds), transcript variant X3, mRNA
XM-040745142.1	-3,86689253355604	3,1496779523322	4,4095739575785	0,0358037144390872	0,895419905973746	XM_040745142.1	ral guanine nucleotide dissociation stimulator (Ralgds), transcript variant X4, mRNA
XM-040745143.1	-3,86689253355604	3,1496779523322	4,4095739575785	0,0358037144390872	0,895419905973746	XM_040745143.1	ral guanine nucleotide dissociation stimulator (Ralgds), transcript variant X5, mRNA
XM-040745144.1	-3,86689253355604	3,1496779523322	4,4095739575785	0,0358037144390872	0,895419905973746	XM_040745144.1	ral guanine nucleotide dissociation stimulator (Ralgds), transcript variant X6, mRNA
XM-021230044.2	-3,8664511018903	3,19599378538511	4,40936734802697	0,0358079937599988	0,895419905973746	XM_021230044.2	LRR binding FLII interacting protein 2 (Lrrfip2), transcript variant X1, mRNA
XM-005086589.4	-3,85280401081186	3,52412325832834	4,40723678302049	0,0358526923270856	0,895419905973746	XM_005086589.4	cytochrome P450 2S1 (LOC101828339), transcript variant X1, mRNA
XM-040745139.1	-3,86684653246367	3,19203466397315	4,40620269717066	0,0358744081668334	0,895419905973746	XM_040745139.1	ral guanine nucleotide dissociation stimulator (Ralgds), transcript variant X1, mRNA
XM-040740169.1	-3,86263490411156	3,3147443773873	4,40608326363954	0,0358768129826393	0,895419905973746	XM_040740169.1	small nuclear RNA activating complex polypeptide 5 (Snapc5), mRNA
XM-040738520.1	-3,86562125401623	3,17901944162969	4,40581116913006	0,0358826512593742	0,895419905973746	XM_040738520.1	torsin 1A interacting protein 1 (Tor1aip1), transcript variant X4, mRNA
XM-040747777.1	-3,86480101001356	3,2272750730067	4,40558969900963	0,0358873050475722	0,895419905973746	XM_040747777.1	adaptor protein, phosphotyrosine interacting with PH domain and leucine zipper 1 (Appl1), transcript variant X4, mRNA
XM-040751079.1	-3,86497206648487	3,1942654288265	4,40553038907175	0,0358884298560128	0,895419905973746	XM_040751079.1	dishevelled segment polarity protein 3 (Dvl3), transcript variant X1, mRNA
XM-040756653.1	-3,86690073131435	3,10049117584345	4,40530860688811	0,0358932125926896	0,895419905973746	XM_040756653.1	MAP7 domain containing 1 (Map7d1), transcript variant X14, mRNA
XM-040730751.1	-3,86206215585825	3,26158345055996	4,40527758403715	0,0358937430492627	0,895419905973746	XM_040730751.1	spastin (Spast), transcript variant X4, mRNA
XM-040749553.1	-2,26900558361431	4,02499222518373	4,40499271729648	0,0358998178813153	0,895419905973746	XM_040749553.1	phosphoethanolamine/phosphocholine phosphatase 1 (Phospho1), transcript variant X2, mRNA
XM-005081554.4	-3,8667846282177	3,23249381426696	4,40495193767426	0,035900588359425	0,895419905973746	XM_005081554.4	axin 1 (Axin1), transcript variant X1, mRNA
XM-040729721.1	-3,86508432723197	3,21030553374936	4,40481431381496	0,0359036033241444	0,895419905973746	XM_040729721.1	acid phosphatase 5, tartrate resistant (Acp5), transcript variant X2, mRNA
XM-040729722.1	-3,86508432723197	3,21030553374936	4,40481431381496	0,0359036033241444	0,895419905973746	XM_040729722.1	acid phosphatase 5, tartrate resistant (Acp5), transcript variant X3, mRNA
XM-005071351.4	-1,10830724387184	4,83330677917242	4,40444547638592	0,0359113240612984	0,895419905973746	XM_005071351.4	vesicle associated membrane protein 4 (Vamp4), transcript variant X1, mRNA
XM-005083756.4	-3,86694037284267	3,11434434214603	4,40443721252166	0,0359114978452754	0,895419905973746	XM_005083756.4	EGF like domain multiple 7 (Egfl7), transcript variant X3, mRNA
XM-005075868.4	-2,26906208545682	4,0328260066898	4,40438479433132	0,0359126001880464	0,895419905973746	XM_005075868.4	phosphoethanolamine/phosphocholine phosphatase 1 (Phospho1), transcript variant X5, mRNA
XM-040750495.1	-1,0053355180054	6,18994543666775	4,40393345204864	0,0359219717814787	0,895419905973746	XM_040750495.1	interferon alpha and beta receptor subunit 2 (Ifnar2), transcript variant X1, mRNA
XM-040738518.1	-3,86486995591287	3,22277993993284	4,40328974839237	0,0359356716612832	0,895419905973746	XM_040738518.1	torsin 1A interacting protein 1 (Tor1aip1), transcript variant X2, mRNA
XM-040738273.1	-2,25763899241397	3,56307144576	4,40295532304092	0,0359426753081487	0,895419905973746	XM_040738273.1	eukaryotic translation initiation factor 4E (LOC121136848), mRNA
XM-040745568.1	-3,86159461594625	3,36020822034574	4,40276089253963	0,0359467506440546	0,895419905973746	XM_040745568.1	integrin subunit alpha 6 (Itga6), transcript variant X2, mRNA
XM-013117602.3	-2,26943029916157	4,0887545495436	4,40129174643549	0,0359777090510359	0,895419905973746	XM_013117602.3	phosphoethanolamine/phosphocholine phosphatase 1 (Phospho1), transcript variant X4, mRNA
XM-040740464.1	-1,23325567983747	5,41971357598934	4,40081358502238	0,0359876638291757	0,895419905973746	XM_040740464.1	ubiquitin conjugating enzyme E2 J1 (Ube2j1), transcript variant X1, mRNA
XM-005071335.4	-3,858750937024	3,34964966215768	4,39769226990219	0,0360535469569331	0,895419905973746	XM_005071335.4	kelch like family member 20 (Klhl20), mRNA
XR-002384041.2	2,63539094308447	3,0464867593431	4,39697548223502	0,0360687733351201	0,895419905973746	XR_002384041.2	agouti related neuropeptide (LOC101828730), transcript variant X5, misc_RNA
XM-005085198.4	-3,8678873684543	3,24113914928281	4,39653450399089	0,0360780732355222	0,895419905973746	XM_005085198.4	cAMP responsive element modulator (Crem), transcript variant X33, mRNA
XM-005073566.4	-1,18123684823996	6,31000948161401	4,39630162318875	0,0360828904528976	0,895419905973746	XM_005073566.4	FOS like 2, AP-1 transcription factor subunit (Fosl2), transcript variant X1, mRNA
XM-013110249.3	-3,8647283770674	3,23248699570895	4,39615328286625	0,0360861822463912	0,895419905973746	XM_013110249.3	L3MBTL histone methyl-lysine binding protein 3 (L3mbtl3), transcript variant X7, mRNA
XM-013121029.3	1,77567694818668	3,19754962032018	4,39168792072477	0,0361806590152014	0,895419905973746	XM_013121029.3	component of oligomeric golgi complex 2 (Cog2), transcript variant X2, mRNA
XM-040730950.1	-3,86691465886084	3,07406044307461	4,39105288485463	0,0361941557898509	0,895419905973746	XM_040730950.1	baculoviral IAP repeat containing 6 (Birc6), transcript variant X2, mRNA
XM-040730951.1	-3,86691465886084	3,07406044307461	4,39105288485463	0,0361941557898509	0,895419905973746	XM_040730951.1	baculoviral IAP repeat containing 6 (Birc6), transcript variant X3, mRNA
XM-040730952.1	-3,86691465886084	3,07406044307461	4,39105288485463	0,0361941557898509	0,895419905973746	XM_040730952.1	baculoviral IAP repeat containing 6 (Birc6), transcript variant X4, mRNA
XM-040730954.1	-3,86691465886084	3,07406044307461	4,39105288485463	0,0361941557898509	0,895419905973746	XM_040730954.1	baculoviral IAP repeat containing 6 (Birc6), transcript variant X6, mRNA
XM-040730957.1	-3,86691465886084	3,07406044307461	4,39105288485463	0,0361941557898509	0,895419905973746	XM_040730957.1	baculoviral IAP repeat containing 6 (Birc6), transcript variant X9, mRNA
XM-040730958.1	-3,86691465886084	3,07406044307461	4,39105288485463	0,0361941557898509	0,895419905973746	XM_040730958.1	baculoviral IAP repeat containing 6 (Birc6), transcript variant X10, mRNA
XM-040730959.1	-3,86691465886084	3,07406044307461	4,39105288485463	0,0361941557898509	0,895419905973746	XM_040730959.1	baculoviral IAP repeat containing 6 (Birc6), transcript variant X11, mRNA
XM-040756850.1	-3,86692456923647	3,07742768496233	4,39088656490796	0,0361976824120654	0,895419905973746	XM_040756850.1	ring finger protein 220 (Rnf220), transcript variant X6, mRNA
XM-005064037.4	-1,09309919346269	4,55909327181463	4,39055778900786	0,0362044980678873	0,895419905973746	XM_005064037.4	cathepsin F (Ctsf), mRNA
XM-040749552.1	-2,26564033721847	4,01263210512088	4,38993918360082	0,0362177425065987	0,895419905973746	XM_040749552.1	phosphoethanolamine/phosphocholine phosphatase 1 (Phospho1), transcript variant X1, mRNA
XM-021230535.2	-3,86690474855324	3,07661031826395	4,38763023849808	0,0362668015852373	0,895419905973746	XM_021230535.2	nuclear factor, erythroid 2 like 1 (Nfe2l1), transcript variant X4, mRNA
XM-040728811.1	-3,86691867613848	3,07501427156852	4,38758284948751	0,0362678084897325	0,895419905973746	XM_040728811.1	frizzled class receptor 4 (Fzd4), transcript variant X2, mRNA
XM-021234578.2	-2,27011787331451	4,04568560465494	4,38685145241736	0,0362833177464819	0,895419905973746	XM_021234578.2	complement C3b/C4b receptor 1 like (Cr1l), transcript variant X3, mRNA
XM-040749448.1	-3,86691064159437	3,07129514887656	4,38600498772254	0,0363013860027751	0,895419905973746	XM_040749448.1	dynein light chain LC8-type 2 (Dynll2), transcript variant X2, mRNA
XR-005876819.1	-3,86692081762057	3,0873605903373	4,38590392662056	0,0363035005313483	0,895419905973746	XR_005876819.1	galactosidase alpha (Gla), transcript variant X3, misc_RNA
XM-005081480.3	2,63538688885614	3,02400593540386	4,38381319835227	0,0363478416036958	0,895419905973746	XM_005081480.3	potassium calcium-activated channel subfamily M regulatory beta subunit 4 (Kcnmb4), mRNA
XM-005081324.4	2,63538103051043	3,02609822158356	4,38377120108454	0,0363488580271976	0,895419905973746	XM_005081324.4	heterogeneous nuclear ribonucleoprotein M (Hnrnpm), transcript variant X3, mRNA
XM-005067039.4	-3,85940401027306	3,25207220942515	4,38282445688126	0,0363690273490445	0,895419905973746	XM_005067039.4	alpha 1,4-galactosyltransferase (P blood group) (A4galt), transcript variant X1, mRNA
XM-005074903.4	-2,25676355015489	3,66456130182387	4,38275161674081	0,0363704575957588	0,895419905973746	XM_005074903.4	MON1 homolog A, secretory trafficking associated (Mon1a), mRNA
XM-040754598.1	-3,8669087658033	3,06608042071769	4,38231589797303	0,0363799014115157	0,895419905973746	XM_040754598.1	phospholipase D1 (Pld1), transcript variant X3, mRNA
XM-005081555.4	-3,86691653465957	3,0651683849081	4,37810672608804	0,0364697431522019	0,897094644317133	XM_005081555.4	axin 1 (Axin1), transcript variant X2, mRNA
XM-005083319.4	-1,20735760322268	5,71080592827256	4,37239686832707	0,0365918302427619	0,89908002962279	XM_005083319.4	cold inducible RNA binding protein (LOC101834929), transcript variant X5, mRNA
XM-013122132.3	-3,86691653465957	3,06406591492839	4,37229360002842	0,0365941498704389	0,89908002962279	XM_013122132.3	period circadian regulator 2 (Per2), mRNA
XM-005076891.4	-2,2603471745268	3,69894906074753	4,37126520687885	0,0366161092679727	0,899082783236801	XM_005076891.4	spindle and kinetochore associated complex subunit 2 (Ska2), mRNA
XM-040732466.1	-1,86244182333394	4,7167531330003	4,36996597167215	0,0366441266096606	0,899209503142596	XM_040732466.1	proline rich transmembrane protein 1 (Prrt1), mRNA
XM-040753607.1	-1,02118766450596	5,77900230744147	4,3688160628152	0,0366687117788307	0,899209503142596	XM_040753607.1	MOB-like protein phocein (LOC101843965), transcript variant X2, mRNA
XM-040748580.1	-3,86692456923647	3,05277677356999	4,36798269799008	0,0366868212712662	0,899209503142596	XM_040748580.1	SEC24 homolog A, COPII coat complex component (Sec24a), transcript variant X2, mRNA
XM-040731696.1	-1,24240076971852	4,78423685405973	4,36451065294196	0,036761497448078	0,899500463387013	XM_040731696.1	coronin 1C (Coro1c), transcript variant X3, mRNA
XM-040739845.1	-2,25431147907233	3,6561539396222	4,36438225968404	0,0367642645594964	0,899500463387013	XM_040739845.1	progestin and adipoQ receptor family member 5 (Paqr5), transcript variant X2, mRNA
XM-040739846.1	-2,25431147907233	3,6561539396222	4,36438225968404	0,0367642645594964	0,899500463387013	XM_040739846.1	progestin and adipoQ receptor family member 5 (Paqr5), transcript variant X3, mRNA
XM-040739844.1	-2,25420690759265	3,73620828411972	4,36052089582083	0,0368475160209196	0,89988817937321	XM_040739844.1	progestin and adipoQ receptor family member 5 (Paqr5), transcript variant X1, mRNA
XM-021229734.2	-2,25098248202391	3,31040114893174	4,36011116846474	0,0368564389183169	0,89988817937321	XM_021229734.2	zinc finger NFX1-type containing 1 (Znfx1), transcript variant X4, mRNA
XM-040731695.1	-1,24237736525772	4,7967661944478	4,3595531860303	0,0368684985972785	0,89988817937321	XM_040731695.1	coronin 1C (Coro1c), transcript variant X2, mRNA
XM-021232575.2	2,63537731104227	3,00982040179802	4,35921769974438	0,036875786563681	0,89988817937321	XM_021232575.2	TNF receptor superfamily member 18 (Tnfrsf18), transcript variant X1, mRNA
XM-040749278.1	-3,86691653465957	3,03805400039095	4,35858607449122	0,0368894456929654	0,89988817937321	XM_040749278.1	chromosome unknown C17orf75 homolog (CUNH17orf75), transcript variant X1, mRNA
XM-040756782.1	-1,02272644782992	9,5676579154931	4,35728870056903	0,0369173607529717	0,900035632148723	XM_040756782.1	Y-box binding protein 1 (Ybx1), transcript variant X1, mRNA
XM-021234779.2	-3,86691064159437	3,04097090149963	4,35611642468106	0,0369428861135973	0,90012468456653	XM_021234779.2	zinc finger DHHC-type palmitoyltransferase 13 (Zdhhc13), transcript variant X3, mRNA
XM-005073461.4	-1,01187451806904	9,08063960344837	4,35381120162347	0,0369927178680063	0,900805513859209	XM_005073461.4	regulator of G protein signaling 2 (Rgs2), mRNA
XM-040739439.1	-2,24822640810663	3,43872559903148	4,34731361949122	0,0371340750291733	0,900840230807664	XM_040739439.1	synaptotagmin binding cytoplasmic RNA interacting protein (LOC101830868), transcript variant X6, mRNA
XM-013121565.3	-3,86691465886084	3,01696862100253	4,34666644916699	0,0371482083240076	0,900840230807664	XM_013121565.3	fibroblast growth factor receptor substrate 2 (Frs2), transcript variant X1, mRNA
XM-040733196.1	-1,0371752078507	6,61330469057837	4,34452859310687	0,0371946615807753	0,900840230807664	XM_040733196.1	UDP-GlcNAc:betaGal beta-1,3-N-acetylglucosaminyltransferase 2 (B3gnt2), transcript variant X1, mRNA
XM-005085056.4	-1,04253796136728	10,1744414402436	4,34377291795014	0,0372111521063377	0,900840230807664	XM_005085056.4	G protein subunit gamma 10 (Gng10), mRNA
XR-005871926.1	-2,25214733613907	3,53943886510937	4,34249991207641	0,0372391427560811	0,900840230807664	XR_005871926.1	uncharacterized LOC121134735 (LOC121134735), ncRNA
XM-005073240.4	-2,24747203930316	3,64302148732017	4,34237090027108	0,0372417675705739	0,900840230807664	XM_005073240.4	FIG4 phosphoinositide 5-phosphatase (Fig4), mRNA
XM-040739604.1	-1,02669009741225	5,92210627616492	4,34236830788521	0,0372419472026231	0,900840230807664	XM_040739604.1	mortality factor 4 like 1 (Morf4l1), transcript variant X2, mRNA
XM-005076556.4	2,63539094308447	2,97969290780113	4,34226615455898	0,0372441789334276	0,900840230807664	XM_005076556.4	membrane associated guanylate kinase, WW and PDZ domain containing 3 (Magi3), transcript variant X1, mRNA
XM-040746352.1	-3,86690073131435	3,01852478029792	4,34137724599187	0,0372636399558702	0,900840230807664	XM_040746352.1	cardiolipin synthase 1 (Crls1), transcript variant X2, mRNA
XM-040746353.1	-3,86690073131435	3,01852478029792	4,34137724599187	0,0372636399558702	0,900840230807664	XM_040746353.1	cardiolipin synthase 1 (Crls1), transcript variant X3, mRNA
XM-040740308.1	-3,86692055194243	3,01454662348051	4,34036183953021	0,0372858431704365	0,900840230807664	XM_040740308.1	DALR anticodon binding domain containing 3 (Dalrd3), transcript variant X2, mRNA
XM-040733275.1	-3,86691064159437	3,02051151075066	4,34002548022064	0,037293201171201	0,900840230807664	XM_040733275.1	zinc finger DHHC-type palmitoyltransferase 13 (Zdhhc13), transcript variant X1, mRNA
XM-040740732.1	-3,86690474855324	3,01223383256696	4,33948094584193	0,0373051163146821	0,900840230807664	XM_040740732.1	paraspeckle component 1 (Pspc1), transcript variant X2, mRNA
XM-040751080.1	-3,86690662433909	3,01590030482208	4,33936340236322	0,0373076888473345	0,900840230807664	XM_040751080.1	dishevelled segment polarity protein 3 (Dvl3), transcript variant X2, mRNA
XM-021230344.2	-3,86691867613848	3,00764910979953	4,3372631777992	0,0373536852850041	0,900840230807664	XM_021230344.2	ring finger protein 111 (Rnf111), transcript variant X2, mRNA
XM-005079967.4	-3,86689082110238	3,02168140627247	4,33683089673563	0,0373631422890303	0,900840230807664	XM_005079967.4	adaptor related protein complex 5 subunit zeta 1 (Ap5z1), mRNA
XM-013117277.3	1,02929926081745	4,83431481460548	4,33501064115212	0,0374030482481228	0,900840230807664	XM_013117277.3	protein tyrosine kinase 2 beta (Ptk2b), transcript variant X5, mRNA
XM-005084936.4	-1,15940440843792	5,23072164614397	4,33474758626611	0,0374086983325268	0,900840230807664	XM_005084936.4	hippocalcin like 1 (Hpcal1), transcript variant X1, mRNA
XM-005087423.4	-1,05823316666849	6,88529905831317	4,33464709698077	0,0374109040157573	0,900840230807664	XM_005087423.4	tripeptidyl peptidase 1 (Tpp1), mRNA
XM-013110224.3	-2,24247461327798	3,53646481621	4,33159710091055	0,0374779146020619	0,900840230807664	XM_013110224.3	A-kinase anchoring protein 7 (Akap7), transcript variant X4, mRNA
XM-040737453.1	-1,06307996835616	5,82951804610577	4,33102804834467	0,0374905542845502	0,900840230807664	XM_040737453.1	complement factor H (Cfh), transcript variant X2, mRNA
XM-040745428.1	-0,961841841826535	7,08848384907747	4,33092867402074	0,0374926172157437	0,900840230807664	XM_040745428.1	CD302 molecule (Cd302), mRNA
XM-013123489.3	-3,8669087658033	3,00165122149119	4,33070876743109	0,0374976141562833	0,900840230807664	XM_013123489.3	carnitine O-octanoyltransferase (Crot), transcript variant X4, mRNA
XM-013115830.3	-1,12220734059215	5,40703582633361	4,32951385429284	0,0375237573131937	0,900942348138775	XM_013115830.3	NADH-cytochrome b5 reductase 1 (LOC101824618), mRNA
XM-021224295.2	-1,42001990418124	5,10864318438713	4,32848799311549	0,0375463534093817	0,900959231403082	XM_021224295.2	eukaryotic translation initiation factor 4A2 (Eif4a2), transcript variant X1, mRNA
XM-040735645.1	-1,62944671897067	4,2343865584009	4,32551917738612	0,0376119497299707	0,901321820460719	XM_040735645.1	ST6 N-acetylgalactosaminide alpha-2,6-sialyltransferase 4 (St6galnac4), transcript variant X6, mRNA
XM-013123488.3	-3,8669087658033	2,99783061107264	4,32458102310962	0,0376326996046427	0,901321820460719	XM_013123488.3	carnitine O-octanoyltransferase (Crot), transcript variant X3, mRNA
XM-005084084.4	2,63538313338905	2,9658229304181	4,32383836134811	0,0376490707693722	0,901321820460719	XM_005084084.4	killer cell lectin-like receptor subfamily B member 1F (LOC101839334), transcript variant X2, mRNA
XM-021235299.2	2,63538313338905	2,9658229304181	4,32383836134811	0,0376490707693722	0,901321820460719	XM_021235299.2	killer cell lectin-like receptor subfamily B member 1F (LOC101839334), transcript variant X1, mRNA
XM-005066146.4	-3,86690474855324	2,99246493265949	4,3226307485558	0,0376757294341927	0,901435635700775	XM_005066146.4	RNA pseudouridine synthase D3 (Rpusd3), transcript variant X1, mRNA
XM-013123815.3	-3,86691064159437	2,99153974356365	4,31997371331017	0,0377346031381586	0,902319653076491	XM_013123815.3	RNA polymerase III subunit C (Polr3c), transcript variant X1, mRNA
XM-013126034.3	2,63538103051043	2,94831079232078	4,31739747617431	0,037791674475364	0,903159570084004	XM_013126034.3	GTPase, IMAP family member 4 (Gimap4), transcript variant X3, mRNA
XM-013126940.3	-1,41989555192215	5,16038876049161	4,3160510147789	0,0378214335099975	0,903346171350508	XM_013126940.3	eukaryotic translation initiation factor 4A2 (Eif4a2), transcript variant X2, mRNA
XM-013126270.3	-1,63381969487963	4,33255327599301	4,31467742047469	0,0378519438471141	0,903550490220583	XM_013126270.3	ribonuclease A family member 4 (Rnase4), transcript variant X2, mRNA
XM-005070165.4	1,77337459099466	3,47065157634296	4,31278189587478	0,0378941073468976	0,903961490048209	XM_005070165.4	caveolae associated protein 1 (Cavin1), transcript variant X1, mRNA
XR-005878210.1	-3,86692055194243	2,97897240756469	4,31025616513559	0,0379504835023539	0,903961490048209	XR_005878210.1	uncharacterized LOC106020934 (LOC106020934), transcript variant X5, ncRNA
XM-040741400.1	-3,86690662433909	2,98066526665418	4,31018257247442	0,0379521056033288	0,903961490048209	XM_040741400.1	zinc finger C2HC-type containing 1A (Zc2hc1a), transcript variant X2, mRNA
XM-040746666.1	2,63536555846902	2,95326563135749	4,30978458707299	0,0379609572870682	0,903961490048209	XM_040746666.1	ATP binding cassette subfamily A member 13 (Abca13), mRNA
NM-001281591.1	-1,07414130736271	10,7262292986569	4,30897013225479	0,0379789909919897	0,903961490048209	NM_001281591.1	spermidine/spermine N1-acetyltransferase 1 (Sat1), mRNA
XM-040742695.1	2,63538132932595	2,93993375182205	4,30774096593048	0,038006535162018	0,904094185851172	XM_040742695.1	glutathione S-transferase zeta 1 (Gstz1), transcript variant X2, mRNA
XM-005079509.4	-3,86694439019188	2,98115077484044	4,30584181314083	0,0380489956993969	0,904481552697437	XM_005079509.4	tubulointerstitial nephritis antigen like 1 (Tinagl1), mRNA
XM-005068689.4	-2,2483756298919	4,03264969169171	4,30503826486995	0,0380667764020111	0,904481552697437	XM_005068689.4	jagged canonical Notch ligand 1 (Jag1), mRNA
XM-021224736.2	-3,86692456923647	2,96155099360905	4,29688920538779	0,0382495909030696	0,908300873879991	XM_021224736.2	BCL2 like 13 (Bcl2l13), transcript variant X6, mRNA
XM-013118831.3	-1,17094660152196	4,97937976082776	4,29562112474935	0,0382778956908616	0,908448812783177	XM_013118831.3	nuclear receptor coactivator 4 (Ncoa4), transcript variant X1, mRNA
XM-005082774.4	2,6353714167519	2,92691810318109	4,29374970406727	0,0383200850539841	0,908925913675279	XM_005082774.4	integrin subunit alpha 2 (Itga2), mRNA
XM-040730169.1	-3,86691064159437	2,95769943000941	4,29047920393257	0,0383938481989426	0,90962696311519	XM_040730169.1	6-pyruvoyltetrahydropterin synthase (Pts), transcript variant X2, mRNA
XM-040730170.1	-3,86691064159437	2,95769943000941	4,29047920393257	0,0383938481989426	0,90962696311519	XM_040730170.1	6-pyruvoyltetrahydropterin synthase (Pts), transcript variant X3, mRNA
XR-005877905.1	2,63539090541174	2,91562521142515	4,28456205965324	0,0385275176970736	0,911752458923923	XR_005877905.1	Rho guanine nucleotide exchange factor 3 (Arhgef3), transcript variant X2, misc_RNA
XM-040743724.1	-0,961828188487951	5,62571115130343	4,28454090304752	0,0385278722345564	0,911752458923923	XM_040743724.1	C-type lectin domain family 12 member A (Clec12a), transcript variant X1, mRNA
XM-005081335.4	-0,981430190065243	7,18385177754615	4,28111351209255	0,0386055425182494	0,9130654547434	XM_005081335.4	vav guanine nucleotide exchange factor 1 (Vav1), mRNA
XM-040733837.1	-0,979195235271522	8,66665607705694	4,2780108845894	0,0386761193195371	0,914209269590413	XM_040733837.1	leukocyte immunoglobulin-like receptor subfamily A member 6 (LOC101823152), mRNA
XM-040744079.1	1,76427861664354	3,47720131155556	4,27584104723487	0,0387254706173894	0,914271061629667	XM_040744079.1	pirin (Pir), transcript variant X2, mRNA
XM-040737839.1	-2,2376473744457	3,75214921616453	4,27538111491297	0,0387358152924685	0,914271061629667	XM_040737839.1	prostaglandin reductase 1 (Ptgr1), transcript variant X1, mRNA
XM-005073968.4	-2,24088337876413	4,29485305747769	4,27440005184024	0,0387581568167701	0,914271061629667	XM_005073968.4	THAP domain containing 12 (Thap12), mRNA
XM-040737840.1	-2,23740689875197	3,7675968987158	4,27398560319041	0,0387675990217911	0,914271061629667	XM_040737840.1	prostaglandin reductase 1 (Ptgr1), transcript variant X2, mRNA
XR-005879002.1	2,63538103051043	2,90556318493993	4,27233700394016	0,0388053426466094	0,914637036618508	XR_005879002.1	uncharacterized LOC121141993 (LOC121141993), ncRNA
XM-040749001.1	-3,86693447968016	2,94060215417134	4,26898056851564	0,0388820135711061	0,915919578987825	XM_040749001.1	C-type lectin domain family 10 member A (LOC101839716), mRNA
XM-005072458.4	2,63538504707365	2,89261074701998	4,26205239610809	0,0390406128379297	0,919059773391219	XM_005072458.4	2'-deoxynucleoside 5'-phosphate N-hydrolase 1 (Dnph1), transcript variant X1, mRNA
XR-002384914.2	2,6353714167519	2,89409512753809	4,26120945151987	0,039059984537245	0,919059773391219	XR_002384914.2	uncharacterized LOC110342748 (LOC110342748), ncRNA
XM-005070780.3	-3,86689671408665	2,92839888362768	4,25975597587841	0,0390934512988398	0,919321600743516	XM_005070780.3	CDGSH iron sulfur domain 1 (Cisd1), transcript variant X1, mRNA
XM-021232125.2	-0,992624282284607	6,49445236032698	4,25543571018753	0,0391928192917378	0,9211319773346	XM_021232125.2	intercellular adhesion molecule 1 (Icam1), transcript variant X1, mRNA
XM-013126235.3	1,27919871497143	3,92660998109504	4,25433403323212	0,039218219053478	0,921202836020422	XM_013126235.3	myocyte enhancer factor 2C (Mef2c), transcript variant X2, mRNA
XM-013110262.2	2,63538504707365	2,8788238448827	4,25138200992369	0,0392863647488954	0,92227710696594	XM_013110262.2	zinc finger protein 22 (Znf22), transcript variant X2, mRNA
XM-040733432.1	-1,10974341332375	5,76362837867163	4,25030755368689	0,0393112346257341	0,922334799631034	XM_040733432.1	guanylate-binding protein 6-like (LOC121135107), mRNA
XM-040737192.1	1,29526491904837	4,17600016563333	4,24709040497902	0,0393855839496283	0,923552670244474	XM_040737192.1	pleckstrin homology domain containing A8 (Plekha8), transcript variant X1, mRNA
XM-005067820.4	-1,80963293868415	3,62747060876478	4,24215709596689	0,0395001004801842	0,925710498326321	XM_005067820.4	XIAP associated factor 1 (Xaf1), transcript variant X2, mRNA
XR-002382465.2	1,19909424537858	4,40982274498928	4,24079488684606	0,0395317859248918	0,925925774710911	XR_002382465.2	uncharacterized LOC121132758 (LOC121132758), ncRNA
XM-040740747.1	-3,86689885553617	2,90409761662846	4,23453734033115	0,0396776168545362	0,928812836413383	XM_040740747.1	exostosin like glycosyltransferase 3 (Extl3), transcript variant X1, mRNA
XM-005087138.3	1,13921715191978	5,17109729288773	4,23071684496864	0,0397667755875545	0,93037073095772	XM_005087138.3	early activation antigen CD69 (LOC101826070), mRNA
XM-040728488.1	1,0563579376487	4,7678919237245	4,22853001969764	0,0398179865418205	0,93103954554292	XM_040728488.1	lanosterol 14-alpha demethylase (LOC101826047), transcript variant X1, mRNA
XM-005082009.4	-1,4020966921927	4,93769731905028	4,22472451614984	0,0399072687495971	0,932597291795667	XM_005082009.4	ADAM metallopeptidase domain 17 (Adam17), transcript variant X1, mRNA
XR-005880305.1	2,63537915278328	2,85771280942323	4,22309305556207	0,0399457352126793	0,932966425202834	XR_005880305.1	uncharacterized LOC121143166 (LOC121143166), ncRNA
XM-005081974.4	-0,970790832572796	7,94519488135127	4,22078799457562	0,0399998459981013	0,933479155928174	XM_005081974.4	ubiquitin conjugating enzyme E2 D3 (Ube2d3), transcript variant X5, mRNA
XM-040740749.1	-3,86689885553617	2,89132806262564	4,22023554116471	0,0400130544810171	0,933479155928174	XM_040740749.1	exostosin like glycosyltransferase 3 (Extl3), transcript variant X3, mRNA
XR-002385831.2	2,63538876659335	2,8638523077461	4,21880768176175	0,0400466292498886	0,933733106810576	XR_002385831.2	uncharacterized LOC110343526 (LOC110343526), ncRNA
XM-005086386.4	2,63537731104227	2,85242068423985	4,21434100330142	0,0401520586815649	0,935661195312821	XM_005086386.4	lin-52 DREAM MuvB core complex component (Lin52), transcript variant X1, mRNA
XM-040731758.1	-1,26268096808419	6,10307269759617	4,20966181555875	0,0402627275683693	0,937709127120036	XM_040731758.1	RAB11 family interacting protein 1 (Rab11fip1), transcript variant X1, mRNA
XM-013112529.3	-1,79821202060774	3,51322711593819	4,20538525540501	0,0403643614742238	0,939544438771908	XM_013112529.3	mannosidase alpha class 2B member 2 (Man2b2), mRNA
XM-005084351.4	-1,09897702654456	6,22997503971536	4,20368332628804	0,0404047318590427	0,939952476085464	XM_005084351.4	Ras related GTP binding C (Rragc), mRNA
XM-040731869.1	-1,1989283579369	5,18874487058706	4,199119097603	0,0405134978877607	0,941950270381366	XM_040731869.1	glutathione-disulfide reductase (Gsr), transcript variant X1, mRNA
XR-005877137.1	2,63537329446898	2,8396689225581	4,19665338871112	0,0405725466029092	0,942684348763276	XR_005877137.1	uncharacterized LOC121140347 (LOC121140347), ncRNA
XM-040747042.1	-0,973201910592356	6,55283056518654	4,19588479036854	0,0405908844071763	0,942684348763276	XM_040747042.1	F-box and leucine rich repeat protein 5 (Fbxl5), transcript variant X2, mRNA
XM-005084487.4	2,63538906535733	2,83167609953937	4,19227139787525	0,0406774192640916	0,944161215440023	XM_005084487.4	PMS1 homolog 1, mismatch repair system component (Pms1), mRNA
XM-013122680.3	-1,79849848077849	3,63980115092907	4,18592929039026	0,0408296709762743	0,947160907376898	XM_013122680.3	UBAP1-MVB12-associated (UMA) domain containing 1 (Umad1), transcript variant X1, mRNA
XM-005067004.4	-3,86689671408665	2,85839557236286	4,18201637800316	0,040924036377421	0,94847140610506	XM_005067004.4	family with sequence similarity 83 member F (Fam83f), transcript variant X2, mRNA
XM-040738925.1	-1,00656707263553	8,93318748665285	4,18152978599628	0,0409355376706974	0,94847140610506	XM_040738925.1	glutamate-ammonia ligase (Glul), transcript variant X1, mRNA
XR-005876214.1	2,63537731104227	2,82466978168526	4,1798764716021	0,0409756074811738	0,94847140610506	XR_005876214.1	lin-52 DREAM MuvB core complex component (Lin52), transcript variant X3, misc_RNA
XM-013121466.3	-1,05972818141238	5,85038614446664	4,1785904151725	0,0410066413758591	0,94847140610506	XM_013121466.3	leucine rich alpha-2-glycoprotein 1 (Lrg1), transcript variant X1, mRNA
XM-013121467.3	-1,05972818141238	5,85038614446664	4,1785904151725	0,0410066413758591	0,94847140610506	XM_013121467.3	leucine rich alpha-2-glycoprotein 1 (Lrg1), transcript variant X3, mRNA
XM-040731837.1	-1,61210718572045	4,4442870326831	4,17748307140365	0,041033286913702	0,94847140610506	XM_040731837.1	aspartylglucosaminidase (Aga), transcript variant X1, mRNA
XM-005073536.4	-1,19558526708302	5,14782441166689	4,17689570235667	0,0410474953046707	0,94847140610506	XM_005073536.4	all-trans retinoic acid induced differentiation factor (Atraid), mRNA
XM-040740748.1	-3,86689885553617	2,85191538222901	4,17574769854936	0,0410755165420724	0,948586269503874	XM_040740748.1	exostosin like glycosyltransferase 3 (Extl3), transcript variant X2, mRNA
XM-040754673.1	1,55170356321441	3,10873537640941	4,17142785745897	0,0411801372655458	0,950468978625355	XM_040754673.1	linker for activation of T cells (Lat), transcript variant X3, mRNA
XM-040755673.1	2,63538501112137	2,81379232360389	4,16414669329548	0,0413573333325913	0,954023732419356	XM_040755673.1	H1.6 linker histone, cluster member (H1-6), transcript variant X1, mRNA
XM-040747025.1	-3,86691064159437	2,83412611030255	4,15840714757901	0,0414976576805246	0,955666695781514	XM_040747025.1	deltex E3 ubiquitin ligase 4 (Dtx4), transcript variant X1, mRNA
XR-005877728.1	-3,86691064159437	2,83412611030255	4,15840714757901	0,0414976576805246	0,955666695781514	XR_005877728.1	deltex E3 ubiquitin ligase 4 (Dtx4), transcript variant X2, misc_RNA
XM-005075108.4	1,75930299748398	5,06820690210164	4,15774829614633	0,0415135114598959	0,955666695781514	XM_005075108.4	TNF superfamily member 8 (Tnfsf8), transcript variant X1, mRNA
XM-040756953.1	-1,00966439952217	9,98955246887809	4,15742946418202	0,0415214456311167	0,955666695781514	XM_040756953.1	guanine nucleotide-binding protein G(I)/G(S)/G(O) subunit gamma-10 (LOC121143991), mRNA
XM-005068794.4	2,63538902767942	2,80920235708306	4,15635624151525	0,0415477535662186	0,955737676081942	XM_005068794.4	non-SMC condensin I complex subunit G (Ncapg), mRNA
XM-040753921.1	-1,58978900340718	3,9652860372697	4,15056050834251	0,0416900104133724	0,956864636339444	XM_040753921.1	twinfilin actin binding protein 1 (Twf1), transcript variant X2, mRNA
XM-013121646.3	-1,46431181172969	4,23247951907168	4,15005218070693	0,0417025133695795	0,956864636339444	XM_013121646.3	nuclear factor, erythroid 2 like 2 (Nfe2l2), transcript variant X2, mRNA
XM-040755497.1	-3,86690689001467	2,83348883166616	4,15005641382142	0,0417025556483744	0,956864636339444	XM_040755497.1	FERM domain containing 4A (Frmd4a), transcript variant X3, mRNA
XM-040738260.1	-3,86689483831368	2,83178604352882	4,15004656787283	0,041702797860376	0,956864636339444	XM_040738260.1	proline rich 15 (Prr15), transcript variant X2, mRNA
XM-005076235.4	1,43928248467463	4,0125002538712	4,1496206995271	0,0417130016667792	0,956864636339444	XM_005076235.4	component of oligomeric golgi complex 5 (Cog5), mRNA
XM-005080139.4	-1,80695106844749	4,03432735965009	4,14295454205343	0,0418773732615965	0,960100023306118	XM_005080139.4	KH domain containing 4, pre-mRNA splicing factor (Khdc4), transcript variant X1, mRNA
XM-005065696.4	-1,41983190345755	3,5450766439556	4,13600168617019	0,0420496677659469	0,96351335054121	XM_005065696.4	RNA polymerase III subunit G (Polr3g), mRNA
XM-005083318.4	2,63538313338905	2,78579319633847	4,12442516922817	0,0423380522651381	0,969528240910251	XM_005083318.4	ephrin A2 (Efna2), mRNA
XM-013119951.3	-0,998941537315362	9,69887059062986	4,12210722420024	0,0423958278792349	0,969528240910251	XM_013119951.3	ISG15 ubiquitin like modifier (Isg15), mRNA
XM-013121264.3	-1,56235177946343	3,57889534247923	4,12168978435734	0,0424064061827437	0,969528240910251	XM_013121264.3	ATPase cation transporting 13A2 (Atp13a2), transcript variant X2, mRNA
XM-040757528.1	-1,56235177946343	3,57889534247923	4,12168978435734	0,0424064061827437	0,969528240910251	XM_040757528.1	ATPase cation transporting 13A2 (Atp13a2), transcript variant X4, mRNA
XM-013116875.3	-0,92603253310159	6,61200859243359	4,11890144098478	0,0424761497434018	0,97058355935048	XM_013116875.3	leukocyte surface antigen CD47 (LOC101836211), transcript variant X3, mRNA
XM-005075966.3	-2,2228049142397	4,96697655740823	4,10208013533278	0,0429002439725434	0,978840610861178	XM_005075966.3	insulin like growth factor binding protein 4 (Igfbp4), mRNA
XM-005078849.4	-1,46407408571888	4,40636205576471	4,10185123311593	0,0429060456162087	0,978840610861178	XM_005078849.4	ubiquitin associated protein 1 (Ubap1), transcript variant X1, mRNA
XM-040735055.1	-1,13086616110927	5,28288657567609	4,10174006377301	0,0429088635577859	0,978840610861178	XM_040735055.1	G protein subunit beta 1 (Gnb1), transcript variant X4, mRNA
XR-005880809.1	2,63538103051043	2,7575857220937	4,09158582484033	0,0431673179782597	0,982319559165236	XR_005880809.1	uncharacterized LOC121143578 (LOC121143578), transcript variant X1, ncRNA
XM-040755684.1	2,63537329446898	2,75700918781231	4,09110790647274	0,0431795113087873	0,982319559165236	XM_040755684.1	histone H2A type 1-B (LOC121143557), mRNA
XM-005068610.4	-1,0156587750346	10,2012639020948	4,09107467733892	0,0431801192971773	0,982319559165236	XM_005068610.4	interleukin 1 beta (Il1b), mRNA
XM-040742982.1	-1,16166120319845	4,63589439611134	4,09083790085331	0,0431862907283393	0,982319559165236	XM_040742982.1	actin related protein 10 (Actr10), transcript variant X4, mRNA
XM-040749596.1	-1,78994782324031	3,91590186649802	4,09057147296602	0,0431930909235885	0,982319559165236	XM_040749596.1	aminopeptidase puromycin sensitive (Npepps), transcript variant X3, mRNA
XR-001196443.3	-2,17130434205047	3,09883000470181	4,09012257884262	0,0432045878086428	0,982319559165236	XR_001196443.3	ALG9 alpha-1,2-mannosyltransferase (Alg9), transcript variant X2, misc_RNA
XM-040747385.1	0,998045428421869	5,12753333096649	4,0879435218256	0,0432602075924681	0,983008549233108	XM_040747385.1	platelet factor 4-like (LOC121140873), mRNA
XM-040757177.1	2,63539304596309	2,75623317467212	4,0864096039166	0,0432995741785684	0,983008549233108	XM_040757177.1	interferon beta 1 (Ifnb1), mRNA
XM-013121263.3	-1,56098268283355	3,65378760552462	4,08612977946623	0,0433065511568932	0,983008549233108	XM_013121263.3	ATPase cation transporting 13A2 (Atp13a2), transcript variant X1, mRNA
XM-005081431.4	-1,06003268631498	6,10749788854398	4,07000370900692	0,0437213408164533	0,991876702656837	XM_005081431.4	leucine rich alpha-2-glycoprotein 1 (Lrg1), transcript variant X2, mRNA
XM-021227388.2	-0,989178622383981	6,24495979727611	4,05937986858812	0,0439969241884651	0,997578744423087	XM_021227388.2	solute carrier family 11 member 1 (Slc11a1), transcript variant X2, mRNA
XM-005074953.4	-1,1972128747565	4,61685123366742	4,04565092250547	0,0443557656880663	1	XM_005074953.4	solute carrier family 25 member 20 (Slc25a20), mRNA
XM-005075233.4	-1,00708211920474	6,25410802865641	4,03977824856986	0,0445102030931084	1	XM_005075233.4	BCL2 interacting protein 3 like (Bnip3l), transcript variant X1, mRNA
XM-040750847.1	-1,26500101392866	3,97990442742023	4,0382326529921	0,0445511101657882	1	XM_040750847.1	deltex E3 ubiquitin ligase 3L (Dtx3l), transcript variant X2, mRNA
XM-040753451.1	-2,18855784870589	3,77236363298229	4,03617042141448	0,0446054355018719	1	XM_040753451.1	cyclin Y like 1 (Ccnyl1), transcript variant X3, mRNA
XM-005069973.4	-0,954842098269941	5,6830453505963	4,03504168920975	0,0446351759154666	1	XM_005069973.4	ATP-binding cassette sub-family A member 6 (LOC101833744), transcript variant X2, mRNA
XM-005086288.4	1,33261406241769	3,81703214442677	4,028225556903	0,0448156666870148	1	XM_005086288.4	symplekin (Sympk), transcript variant X1, mRNA
XM-040742507.1	-2,16755069024225	3,18323963441482	4,0203118423199	0,045026354332649	1	XM_040742507.1	Enah/Vasp-like (Evl), transcript variant X5, mRNA
XR-002385965.2	-1,41174498755578	3,68050859334076	4,01926094627916	0,0450543884231535	1	XR_002385965.2	uncharacterized LOC110343660 (LOC110343660), ncRNA
XM-040742436.1	-2,16663788138809	3,18179619868833	4,01871722215894	0,0450688628037883	1	XM_040742436.1	CDC42 binding protein kinase beta (Cdc42bpb), transcript variant X2, mRNA
XM-040748500.1	-1,19030714107952	4,63274844201458	4,01860115367868	0,0450719612672039	1	XM_040748500.1	immunity-related GTPase family M protein 1-like (LOC121141307), mRNA
XM-040738531.1	-0,98484234094458	6,49588909575369	4,01701107888333	0,0451143004206366	1	XM_040738531.1	N-acetylneuraminate pyruvate lyase (Npl), transcript variant X1, mRNA
XM-005077837.4	-1,35970499125388	4,57072160666335	4,01664341630601	0,0451241264402099	1	XM_005077837.4	chromosome unknown C15orf40 homolog (CUNH15orf40), mRNA
XM-040738532.1	-0,984842423559886	6,49559695463741	4,0090620645524	0,0453272464068882	1	XM_040738532.1	N-acetylneuraminate pyruvate lyase (Npl), transcript variant X2, mRNA
XM-040744843.1	-1,57159557340593	4,09218940694427	4,00537986495378	0,0454263784508819	1	XM_040744843.1	interferon induced with helicase C domain 1 (Ifih1), transcript variant X1, mRNA
XM-005071017.4	1,17102067313773	4,06533601517436	4,00023111870128	0,0455651357929945	1	XM_005071017.4	charged multivesicular body protein 7 (Chmp7), mRNA
XM-021230525.2	-2,18146688220859	4,00337908126487	3,99234717829236	0,0457786153018242	1	XM_021230525.2	phosphoethanolamine/phosphocholine phosphatase 1 (Phospho1), transcript variant X3, mRNA
XM-040754151.1	-1,39353025833133	3,47145796728979	3,98899124048972	0,0458698197642888	1	XM_040754151.1	phospholipase A2 group VI (Pla2g6), mRNA
XM-040744952.1	-2,1726766671651	3,25612493908358	3,98647248948386	0,045938331828817	1	XM_040744952.1	40S ribosomal protein S19-like (LOC121140262), mRNA
XM-040742503.1	-2,1659307056903	3,22085519307604	3,98156544879806	0,046072153298988	1	XM_040742503.1	Enah/Vasp-like (Evl), transcript variant X1, mRNA
XM-040742505.1	-2,1659307056903	3,22085519307604	3,98156544879806	0,046072153298988	1	XM_040742505.1	Enah/Vasp-like (Evl), transcript variant X3, mRNA
XM-040756422.1	-2,1715939669258	3,61531388504137	3,97964657323894	0,0461246476924294	1	XM_040756422.1	zinc finger protein 143 (Znf143), transcript variant X2, mRNA
XM-005070577.4	-1,1845041587332	4,64153578981343	3,97781013790549	0,0461747781384842	1	XM_005070577.4	NADH:ubiquinone oxidoreductase core subunit S1 (Ndufs1), mRNA
XM-040752555.1	-1,29060057785096	4,8087987512256	3,97388291484236	0,046282589200901	1	XM_040752555.1	protein tyrosine phosphatase receptor type E (Ptpre), transcript variant X2, mRNA
XM-005086305.4	-2,16655109792284	3,47149089140268	3,95802298764553	0,046720017531553	1	XM_005086305.4	ERCC excision repair 1, endonuclease non-catalytic subunit (Ercc1), transcript variant X1, mRNA
XM-013125452.3	-2,1669569818011	3,35267842438962	3,94998978913621	0,0469434405306423	1	XM_013125452.3	ERCC excision repair 1, endonuclease non-catalytic subunit (Ercc1), transcript variant X2, mRNA
XM-005073746.4	-2,16261908792221	3,2532681042189	3,94510063058627	0,0470798148266457	1	XM_005073746.4	meiosis specific nuclear structural 1 (Mns1), mRNA
XM-005064671.4	1,55047886195224	3,60710287120667	3,94462083647471	0,0470931711047958	1	XM_005064671.4	component of oligomeric golgi complex 2 (Cog2), transcript variant X1, mRNA
XM-005077491.4	-2,16440874244311	3,73711690762817	3,94410076582847	0,0471077145521069	1	XM_005077491.4	E74 like ETS transcription factor 2 (Elf2), transcript variant X8, mRNA
XM-040739381.1	-1,07183770413585	6,38119162454374	3,93972849183162	0,0472301699723918	1	XM_040739381.1	prefoldin subunit 2 (Pfdn2), mRNA
XM-040731513.1	1,33792195983489	4,12099660172487	3,93452109329583	0,0473764533011802	1	XM_040731513.1	ATPase H+ transporting V0 subunit a2 (Atp6v0a2), mRNA
XM-040735989.1	-1,02660387062463	10,9302081348339	3,93016474578506	0,0474993293261475	1	XM_040735989.1	serum amyloid A-3 protein-like (LOC101833293), transcript variant X1, mRNA
XM-040742435.1	-2,16069968395293	3,39187340098859	3,92667195883885	0,0475979077408733	1	XM_040742435.1	CDC42 binding protein kinase beta (Cdc42bpb), transcript variant X1, mRNA
XM-005066389.4	-3,67296918789886	4,1557281052691	3,96368036263092	0,0476956277541296	1	XM_005066389.4	LYR motif containing 4 (Lyrm4), transcript variant X2, mRNA
XM-005086498.4	-3,67762706978037	4,06088271683822	3,98053171132145	0,0476956277650949	1	XM_005086498.4	calcineurin like phosphoesterase domain containing 1 (Cpped1), mRNA
XR-005874650.1	-3,67952134315214	3,95717844857182	3,96120143814552	0,0476956277662085	1	XR_005874650.1	uncharacterized LOC121137431 (LOC121137431), ncRNA
XM-005064332.4	-3,68015398205094	4,08489416987346	3,97726920502269	0,0476956277711341	1	XM_005064332.4	branched chain keto acid dehydrogenase kinase (Bckdk), transcript variant X2, mRNA
XM-040728520.1	-3,67878647860601	4,53977905287315	4,03825681731608	0,0476956277711341	1	XM_040728520.1	zinc finger protein 800 (Znf800), transcript variant X5, mRNA
XM-040729212.1	-3,68731169081338	3,6068998173536	3,93260068212389	0,0476956277881389	1	XM_040729212.1	lysine acetyltransferase 2B (Kat2b), transcript variant X3, mRNA
XR-005880859.1	-3,6871388370628	3,78510229172913	3,94512232132393	0,0476956277881389	1	XR_005880859.1	uncharacterized LOC121143607 (LOC121143607), ncRNA
XM-021231757.2	-3,68740363784132	3,53918204106662	3,92949887587233	0,047695627788139	1	XM_021231757.2	acyl-CoA thioesterase 9 (Acot9), transcript variant X1, mRNA
XM-005066183.4	-3,68958624076516	4,15725889316607	4,01935981672243	0,0476956277941782	1	XM_005066183.4	cereblon (Crbn), transcript variant X2, mRNA
XM-005067207.4	-3,68918528965642	3,60776292259989	3,94312303368333	0,0476956277941783	1	XM_005067207.4	limb development membrane protein 1 like (Lmbr1l), transcript variant X1, mRNA
XM-040753862.1	-3,68918528965642	3,60776292259989	3,94312303368333	0,0476956277941783	1	XM_040753862.1	limb development membrane protein 1 like (Lmbr1l), transcript variant X2, mRNA
XM-040733323.1	-3,6896518763336	4,31128347408263	4,04456583852629	0,0476956277941785	1	XM_040733323.1	UV excision repair protein RAD23 homolog A (LOC121134750), transcript variant X1, mRNA
XM-040750969.1	-3,68952434306595	4,04908202776038	4,01030747432587	0,0476956277941785	1	XM_040750969.1	ArfGAP with coiled-coil, ankyrin repeat and PH domains 2 (Acap2), transcript variant X4, mRNA
XM-021231735.2	-3,68941507257225	3,91420700039289	3,9878653568665	0,0476956277941785	1	XM_021231735.2	cyclin L1 (Ccnl1), transcript variant X4, mRNA
XM-040754149.1	-3,68978401782137	4,67954840837603	4,08526497662297	0,0476956277941785	1	XM_040754149.1	MAF bZIP transcription factor F (Maff), transcript variant X5, mRNA
XM-005071111.4	-3,69054018366819	3,84187894439106	3,97416602225835	0,0476956277991042	1	XM_005071111.4	germ cell-less 1, spermatogenesis associated (Gmcl1), transcript variant X1, mRNA
XM-040756667.1	-3,69157932740282	3,5158277681511	3,93354475108122	0,0476956278051436	1	XM_040756667.1	MYST/Esa1 associated factor 6 (Meaf6), transcript variant X1, mRNA
XM-040746461.1	-3,69719872039942	5,38383420405704	4,12802855072612	0,0476956278062569	1	XM_040746461.1	40S ribosomal protein S19-like (LOC121140556), mRNA
XM-005086506.4	-3,69532755674591	3,89159463534553	3,99922419024211	0,0476956278111833	1	XM_005086506.4	F-box protein 4 (Fbxo4), transcript variant X1, mRNA
XM-040757455.1	-3,70181750453454	3,81708970381163	3,97602007694295	0,0476956278331137	1	XM_040757455.1	uncharacterized LOC121144120 (LOC121144120), mRNA
XM-005074482.4	-3,70376177747705	3,79128217098119	3,99438824658422	0,0476956278391532	1	XM_005074482.4	aminopeptidase like 1 (Npepl1), transcript variant X1, mRNA
XM-040756859.1	-1,19347803867288	4,01535541797452	3,92164209035829	0,047740471284246	1	XM_040756859.1	interferon-induced very large GTPase 1-like (LOC101842856), mRNA
XM-013121667.3	-1,337748378008	4,36790161080861	3,92133908479807	0,0477490289259747	1	XM_013121667.3	nuclear factor, erythroid 2 like 2 (Nfe2l2), transcript variant X5, mRNA
XM-040745621.1	-1,337748378008	4,36790161080861	3,92133908479807	0,0477490289259747	1	XM_040745621.1	nuclear factor, erythroid 2 like 2 (Nfe2l2), transcript variant X4, mRNA
XM-040756669.1	-3,69149703117269	3,4667574022577	3,9211152273315	0,0477552854197235	1	XM_040756669.1	MYST/Esa1 associated factor 6 (Meaf6), transcript variant X3, mRNA
XM-013120547.3	-1,1632350310568	5,19294158968971	3,92011563347032	0,0477837525500562	1	XM_013120547.3	DC-STAMP domain containing 1 (Dcst1), mRNA
XM-005076981.4	-3,68742671111736	3,51842327674067	3,91795526516931	0,047845037547088	1	XM_005076981.4	ring finger protein 135 (Rnf135), mRNA
XM-005087088.4	-3,68296608812223	3,56092483828211	3,91727235812843	0,0478644574822671	1	XM_005087088.4	mediator complex subunit 26 (Med26), mRNA
XM-005086268.4	-3,68565864220562	3,5489087982728	3,91676501898439	0,0478789281377644	1	XM_005086268.4	CD99 molecule like 2 (Cd99l2), transcript variant X2, mRNA
XM-040732120.1	-2,15949554468885	3,65274764841637	3,91414043471697	0,0479537603066318	1	XM_040732120.1	H-2 class I histocompatibility antigen, Q10 alpha chain-like (LOC106023121), transcript variant X15, mRNA
XM-040741556.1	1,33490844687387	4,26146207401325	3,91352459078281	0,0479712195702745	1	XM_040741556.1	SET binding protein 1 (Setbp1), mRNA
XM-040750968.1	-3,68904940273711	3,42427534664688	3,91229331161602	0,0480062991396512	1	XM_040750968.1	ArfGAP with coiled-coil, ankyrin repeat and PH domains 2 (Acap2), transcript variant X3, mRNA
XM-040735418.1	-0,975033050144181	9,89870136445263	3,91194479422724	0,048016339322283	1	XM_040735418.1	guanine nucleotide-binding protein G(I)/G(S)/G(O) subunit gamma-10 (LOC121135971), mRNA
XM-040728401.1	-3,68906319852669	3,45337068184356	3,90945192053128	0,048087575967754	1	XM_040728401.1	interaction protein for cytohesin exchange factors 1 (Ipcef1), transcript variant X3, mRNA
XM-013112391.3	-3,68327256371284	3,52149030145464	3,90943632807997	0,0480879644672117	1	XM_013112391.3	MER proto-oncogene, tyrosine kinase (Mertk), transcript variant X4, mRNA
XR-005881257.1	-3,69138046024398	3,4106683401984	3,90928170383776	0,0480923082668585	1	XR_005881257.1	MYST/Esa1 associated factor 6 (Meaf6), transcript variant X4, misc_RNA
XR-005881258.1	-3,69138046024398	3,4106683401984	3,90928170383776	0,0480923082668585	1	XR_005881258.1	MYST/Esa1 associated factor 6 (Meaf6), transcript variant X6, misc_RNA
XM-040758205.1	-3,70106079899486	3,36711100300509	3,90722070738566	0,048151262438479	1	XM_040758205.1	phosphodiesterase 7B (Pde7b), transcript variant X1, mRNA
XR-005881818.1	-3,68904145974158	3,40908053516765	3,90381218748816	0,0482489296028209	1	XR_005881818.1	REV3 like, DNA directed polymerase zeta catalytic subunit (Rev3l), transcript variant X3, misc_RNA
XM-021224436.2	-3,6778959483823	3,61277979464296	3,90292891564986	0,0482743109096074	1	XM_021224436.2	androgen induced 1 (Aig1), transcript variant X2, mRNA
XM-005075515.4	-3,68667534919515	3,43742978550425	3,90065414937314	0,048339739670344	1	XM_005075515.4	F-box and leucine rich repeat protein 22 (Fbxl22), transcript variant X1, mRNA
XM-021235334.2	-0,95273684461405	6,7601392044929	3,90062124539466	0,0483406471984433	1	XM_021235334.2	leukocyte-associated immunoglobulin-like receptor 2 (LOC110343534), transcript variant X1, mRNA
XM-005070332.4	-3,68496740080827	3,50034298050658	3,90042429779328	0,0483462129211738	1	XM_005070332.4	DIS3 homolog, exosome endoribonuclease and 3'-5' exoribonuclease (Dis3), transcript variant X1, mRNA
XM-005065144.4	-3,68747462080219	3,42298762081553	3,89865021612073	0,0483972383145087	1	XM_005065144.4	lunapark, ER junction formation factor (Lnpk), transcript variant X2, mRNA
XR-005873340.1	-3,69676884340742	3,39803754209012	3,89772095166504	0,0484241216718848	1	XR_005873340.1	uncharacterized LOC121136200 (LOC121136200), ncRNA
XM-040732269.1	2,61823206788387	9,60251236257267	3,89746521618259	0,0484313905695365	1	XM_040732269.1	H-2 class II histocompatibility antigen, I-E beta chain-like (LOC101829780), mRNA
XM-040734319.1	-3,6882617096469	3,47365820356098	3,89602888106268	0,0484728697557772	1	XM_040734319.1	40S ribosomal protein S6-like (LOC121135486), mRNA
XM-040749190.1	-3,69627884070491	3,33761451993194	3,89419810477729	0,0485255386542125	1	XM_040749190.1	tumor protein p53 inducible protein 13 (Tp53i13), transcript variant X3, mRNA
XM-005076536.4	-1,0361501790044	5,516743185308	3,89257911748925	0,0485722453203048	1	XM_005076536.4	cold shock domain containing E1 (Csde1), transcript variant X3, mRNA
XM-040750974.1	-3,68900123288752	3,34577166482353	3,88823873726418	0,0486979710937177	1	XM_040750974.1	ArfGAP with coiled-coil, ankyrin repeat and PH domains 2 (Acap2), transcript variant X9, mRNA
XM-005074805.4	-1,22255419335457	4,78118025272995	3,88819294341552	0,0486991257041085	1	XM_005074805.4	solute carrier family 35 member A5 (Slc35a5), transcript variant X1, mRNA
XM-005064479.4	-1,19742058719603	4,06802282199259	3,88694422044989	0,0487354455767091	1	XM_005064479.4	crystallin mu (Crym), mRNA
XM-005073211.4	-3,68350832800605	3,43529272830097	3,8861757155364	0,0487576343650298	1	XM_005073211.4	glutaminyl-tRNA amidotransferase subunit QRSL1 (Qrsl1), mRNA
XM-040745072.1	-3,68970668249571	3,33197168044057	3,8831558900978	0,0488453808408465	1	XM_040745072.1	TBC1 domain family member 13 (Tbc1d13), transcript variant X1, mRNA
XM-040750971.1	-3,68896387362127	3,3132010590741	3,88305418250805	0,0488483938989483	1	XM_040750971.1	ArfGAP with coiled-coil, ankyrin repeat and PH domains 2 (Acap2), transcript variant X6, mRNA
XM-005072734.4	-0,92852569323415	7,67891159912625	3,88234196563652	0,0488689241514167	1	XM_005072734.4	ZFP36 ring finger protein like 1 (Zfp36l1), mRNA
XM-040747407.1	-2,15653852148484	4,22576319277453	3,88100819240347	0,0489077184019007	1	XM_040747407.1	SDA1 domain containing 1 (Sdad1), transcript variant X1, mRNA
XM-005086474.4	-1,52732633173528	3,61888882065477	3,8801859877297	0,0489316875073662	1	XM_005086474.4	COPI coat complex subunit gamma 2 (Copg2), transcript variant X2, mRNA
XM-040728609.1	-1,52732633173528	3,61888882065477	3,8801859877297	0,0489316875073662	1	XM_040728609.1	COPI coat complex subunit gamma 2 (Copg2), transcript variant X1, mRNA
XM-013118706.3	-3,68894725688724	3,30225068248188	3,87975718528516	0,048944307008536	1	XM_013118706.3	E74 like ETS transcription factor 2 (Elf2), transcript variant X1, mRNA
XM-040757572.1	-3,68964768089814	3,31263811738395	3,87805750065692	0,0489936963199795	1	XM_040757572.1	tetratricopeptide repeat domain 33 (Ttc33), transcript variant X3, mRNA
XM-040754576.1	-3,68893708970983	3,29582821594018	3,87674935807502	0,0490319813904826	1	XM_040754576.1	G protein-coupled receptor 160 (Gpr160), transcript variant X7, mRNA
XM-040742810.1	-3,68890730769138	3,27818888195493	3,87652590816437	0,0490384246457508	1	XM_040742810.1	pecanex 1 (Pcnx1), transcript variant X3, mRNA
XM-040742813.1	-3,68890730769138	3,27818888195493	3,87652590816437	0,0490384246457508	1	XM_040742813.1	pecanex 1 (Pcnx1), transcript variant X6, mRNA
XM-040752138.1	-3,69092868488572	3,29672299042614	3,87652546939201	0,049038514094874	1	XM_040752138.1	tetraspanin 2 (Tspan2), transcript variant X1, mRNA
XM-005064247.4	-3,68525114380803	3,37267817432586	3,87648733025408	0,0490395312416547	1	XM_005064247.4	fucose mutarotase (Fuom), transcript variant X3, mRNA
XM-040733259.1	-3,68754774071558	3,32991238797743	3,87614296620104	0,0490495430053997	1	XM_040733259.1	acylphosphatase 2 (Acyp2), transcript variant X2, mRNA
XM-040730235.1	-3,68893077812991	3,29194511463953	3,87569419277278	0,0490626433860142	1	XM_040730235.1	Bardet-Biedl syndrome 4 (Bbs4), transcript variant X3, mRNA
NM-001281419.1	-3,68607931612853	3,3447728064682	3,87554043497422	0,0490672475266858	1	NM_001281419.1	CD80 molecule (Cd80), mRNA
XM-040742812.1	-3,68887238970958	3,2596741932824	3,87425888216579	0,049104624512284	1	XM_040742812.1	pecanex 1 (Pcnx1), transcript variant X5, mRNA
XM-040756647.1	-3,68380322402312	3,35943459949066	3,87394005231771	0,0491138848915254	1	XM_040756647.1	MAP7 domain containing 1 (Map7d1), transcript variant X8, mRNA
XM-040743061.1	-3,68884177211685	3,24534948397738	3,87360262052369	0,0491237483456004	1	XM_040743061.1	MAP3K12 binding inhibitory protein 1 (LOC101823449), transcript variant X2, mRNA
XM-040756649.1	-3,68404676232089	3,32075712356625	3,87341157274707	0,0491293337826481	1	XM_040756649.1	MAP7 domain containing 1 (Map7d1), transcript variant X10, mRNA
XM-013126089.3	1,07062198937606	4,35794050289704	3,87312585849659	0,0491377838576803	1	XM_013126089.3	saoe class I histocompatibility antigen, A alpha chain (LOC101826335), mRNA
XM-040732492.1	-3,68836974088021	3,13436942007084	3,87190155650907	0,0491736380764568	1	XM_040732492.1	HECT and RLD domain containing E3 ubiquitin protein ligase 4 (Herc4), transcript variant X5, mRNA
XM-040742808.1	-3,68869908756823	3,20142346643583	3,87120564192661	0,0491939320120748	1	XM_040742808.1	pecanex 1 (Pcnx1), transcript variant X1, mRNA
XM-040742809.1	-3,68852420612553	3,16109626576879	3,87069187604118	0,0492090532802802	1	XM_040742809.1	pecanex 1 (Pcnx1), transcript variant X2, mRNA
XM-040745610.1	-3,68768580789451	3,25954376588779	3,86997573385789	0,0492299553823726	1	XM_040745610.1	lunapark, ER junction formation factor (Lnpk), transcript variant X1, mRNA
XM-040730560.1	-3,68849710858326	3,15605039261284	3,86996845404866	0,0492302454159099	1	XM_040730560.1	myocyte enhancer factor 2A (Mef2a), transcript variant X3, mRNA
XM-005070497.4	-3,68954014089368	3,28130863801797	3,8698235473475	0,049234395626303	1	XM_005070497.4	CCR4-NOT transcription complex subunit 9 (Cnot9), transcript variant X1, mRNA
XR-005872435.1	-3,68847609062118	3,15199821767669	3,86968082301243	0,0492386740425248	1	XR_005872435.1	uncharacterized LOC106022488 (LOC106022488), transcript variant X2, ncRNA
XM-005077068.4	-0,954568225332075	9,53617318652577	3,86946539927894	0,049244815306461	1	XM_005077068.4	C-C motif chemokine 6 (LOC101843608), mRNA
XM-013110574.3	-3,68987289971325	3,16330185272011	3,86932418242099	0,0492491270152152	1	XM_013110574.3	histone H1.3 (LOC101829141), mRNA
XM-005087149.4	-3,6882740386589	3,33701270306234	3,86918890561707	0,0492530157911571	1	XM_005087149.4	C-type lectin domain family 1 member A (Clec1a), transcript variant X1, mRNA
XM-005073758.4	-3,68126509020365	3,41062697536833	3,86890956685334	0,0492611479625171	1	XM_005073758.4	CD109 molecule (Cd109), transcript variant X1, mRNA
XM-040748124.1	-3,68794226422265	3,18996483161718	3,86883343116589	0,0492633803486661	1	XM_040748124.1	ubinuclein 1 (Ubn1), transcript variant X1, mRNA
XM-040750926.1	-3,68611867825017	3,32783289435456	3,86868481060434	0,0492677958355584	1	XM_040750926.1	phosphate cytidylyltransferase 1A, choline (Pcyt1a), transcript variant X3, mRNA
XM-013120737.3	-3,68823259023435	3,12868767763429	3,86838537734927	0,0492766541731109	1	XM_013120737.3	glypican 2 (Gpc2), mRNA
XM-040754146.1	-3,68836243057976	3,13179422409459	3,86836182132361	0,0492773450797658	1	XM_040754146.1	MAF bZIP transcription factor F (Maff), transcript variant X2, mRNA
XM-040754147.1	-3,68836243057976	3,13179422409459	3,86836182132361	0,0492773450797658	1	XM_040754147.1	MAF bZIP transcription factor F (Maff), transcript variant X3, mRNA
XM-040754148.1	-3,68836243057976	3,13179422409459	3,86836182132361	0,0492773450797658	1	XM_040754148.1	MAF bZIP transcription factor F (Maff), transcript variant X4, mRNA
XM-040754150.1	-3,68836243057976	3,13179422409459	3,86836182132361	0,0492773450797658	1	XM_040754150.1	MAF bZIP transcription factor F (Maff), transcript variant X6, mRNA
XM-040749632.1	-3,68793339675192	3,19196896092251	3,86810455065602	0,0492848915867857	1	XM_040749632.1	cyclin dependent kinase 12 (Cdk12), transcript variant X4, mRNA
XM-005066184.4	-3,68879108424537	3,22641197588308	3,86794015657189	0,0492897143892517	1	XM_005066184.4	cereblon (Crbn), transcript variant X3, mRNA
XM-013110398.3	-3,68879108424537	3,22641197588308	3,86794015657189	0,0492897143892517	1	XM_013110398.3	cereblon (Crbn), transcript variant X4, mRNA
XM-021224858.2	-3,68879108424537	3,22641197588308	3,86794015657189	0,0492897143892517	1	XM_021224858.2	cereblon (Crbn), transcript variant X1, mRNA
XM-040737338.1	-3,68879108424537	3,22641197588308	3,86794015657189	0,0492897143892517	1	XM_040737338.1	cereblon (Crbn), transcript variant X5, mRNA
XM-040730589.1	-3,68834647645063	3,12315153239872	3,86740686961859	0,0493053627744183	1	XM_040730589.1	myocyte enhancer factor 2A (Mef2a), transcript variant X9, mRNA
XM-040730627.1	-3,68872426269712	3,2082112232362	3,86736891956726	0,0493063997915348	1	XM_040730627.1	PHD finger protein 20 like 1 (Phf20l1), transcript variant X1, mRNA
XM-040754145.1	-3,68844720258146	3,14706284970833	3,86707008018419	0,0493152479832322	1	XM_040754145.1	MAF bZIP transcription factor F (Maff), transcript variant X1, mRNA
XM-040745962.1	-3,68832070620724	3,1658328520971	3,86692869760043	0,0493193024365538	1	XM_040745962.1	inner mitochondrial membrane peptidase subunit 1 (Immp1l), transcript variant X2, mRNA
XM-005082895.3	-3,68885548538801	3,25154259288073	3,86671847530153	0,0493254743418981	1	XM_005082895.3	VPS50 subunit of EARP/GARPII complex (Vps50), transcript variant X1, mRNA
XM-040729065.1	-3,6888986482004	3,2733813728365	3,86642662783132	0,0493340631973633	1	XM_040729065.1	centromere protein H (Cenph), mRNA
XM-013127085.3	-3,68618025463647	3,31508517005972	3,86600960218473	0,0493462538177891	1	XM_013127085.3	mitochondrial ribosomal protein L55 (Mrpl55), transcript variant X2, mRNA
XM-040740539.1	-3,68831721026597	3,12151581539303	3,86598816671101	0,0493469409453409	1	XM_040740539.1	calcium binding protein 39 like (Cab39l), transcript variant X2, mRNA
XM-040730628.1	-3,6886459441656	3,18712194236189	3,86588293299956	0,0493500322227062	1	XM_040730628.1	PHD finger protein 20 like 1 (Phf20l1), transcript variant X2, mRNA
XM-040735800.1	-3,68708519311496	3,20140531477	3,86572102178801	0,0493548656037478	1	XM_040735800.1	kinectin 1 (Ktn1), transcript variant X8, mRNA
XM-040729988.1	-3,68741885017726	3,21129892119769	3,86567313755014	0,049356272431711	1	XM_040729988.1	radixin (Rdx), transcript variant X5, mRNA
XM-040730629.1	-3,68834560385599	3,12676239217229	3,86559913503975	0,0493584466918915	1	XM_040730629.1	PHD finger protein 20 like 1 (Phf20l1), transcript variant X3, mRNA
XM-040757573.1	-3,688412441477	3,13461678312463	3,86551172203375	0,0493610150948459	1	XM_040757573.1	tetratricopeptide repeat domain 33 (Ttc33), transcript variant X4, mRNA
XM-013125068.3	-3,68842585476059	3,14416960919251	3,8651752507284	0,0493709027436741	1	XM_013125068.3	TIR domain containing adaptor protein (LOC101839883), transcript variant X1, mRNA
XM-040732491.1	-3,68833113831406	3,11241704818984	3,8649057841418	0,049378822880444	1	XM_040732491.1	HECT and RLD domain containing E3 ubiquitin protein ligase 4 (Herc4), transcript variant X4, mRNA
XM-040743388.1	-3,69095933841358	3,1965787814598	3,86482739639918	0,0493810503038738	1	XM_040743388.1	5'-nucleotidase, cytosolic II (Nt5c2), transcript variant X1, mRNA
XM-005074958.4	-3,68833732151204	3,1230878493358	3,86452693061417	0,0493898835809832	1	XM_005074958.4	NCK interacting protein with SH3 domain (Nckipsd), mRNA
XM-021230645.2	-3,68436630244922	3,2898190182285	3,86394375707209	0,0494070136631843	1	XM_021230645.2	inner membrane mitochondrial protein (Immt), transcript variant X10, mRNA
XM-040735837.1	-3,68860144231468	3,17578938425136	3,86365575973859	0,0494155810438388	1	XM_040735837.1	cyclin dependent kinase 14 (Cdk14), transcript variant X1, mRNA
XM-013122881.3	-3,68992646193185	3,20331334286858	3,86347598574742	0,0494208698476672	1	XM_013122881.3	small VCP interacting protein (LOC106022247), transcript variant X1, mRNA
XM-040756648.1	-3,68831721026597	3,11569057620827	3,86292902107562	0,0494369647796407	1	XM_040756648.1	MAP7 domain containing 1 (Map7d1), transcript variant X9, mRNA
XM-005079727.3	-3,69532085191137	3,22640816952241	3,86179757126114	0,0494701802841641	1	XM_005079727.3	interleukin 23 subunit alpha (Il23a), transcript variant X1, mRNA
XM-021232108.2	-3,68636990433423	3,1820890768653	3,86164171318419	0,0494748092038553	1	XM_021232108.2	F-box and leucine rich repeat protein 15 (Fbxl15), transcript variant X1, mRNA
XM-040744858.1	-3,68867976795444	3,14608115354875	3,86133124822909	0,0494840124251806	1	XM_040744858.1	heat shock cognate 71 kDa protein-like (LOC121140148), mRNA
XM-005077043.4	-3,68975964981321	3,14755283721471	3,86097820619905	0,0494944143987824	1	XM_005077043.4	tumor protein p53 inducible protein 13 (Tp53i13), transcript variant X6, mRNA
XM-040730287.1	-3,68627924884366	3,22676419295541	3,86090680625751	0,0494965183960658	1	XM_040730287.1	multiple C2 and transmembrane domain containing 2 (Mctp2), transcript variant X3, mRNA
XM-040730750.1	-3,68383703213934	3,24458827819837	3,86041983833232	0,049510736396623	1	XM_040730750.1	spastin (Spast), transcript variant X3, mRNA
XM-040741843.1	-3,69241019293915	3,21531968371059	3,860006825221	0,0495230469384414	1	XM_040741843.1	vesicle-associated membrane protein-associated protein A-like (LOC101833835), mRNA
XM-021228616.2	-3,68832712089124	3,10737664557373	3,85834780834979	0,0495719311252745	1	XM_021228616.2	lysine acetyltransferase 2B (Kat2b), transcript variant X1, mRNA
XM-040755392.1	-3,68834694234592	3,11262635593621	3,85726987373379	0,0496038158201203	1	XM_040755392.1	acyl-CoA binding domain containing 5 (Acbd5), transcript variant X4, mRNA
XM-040757571.1	-3,68833301414533	3,1104422200291	3,85714369737037	0,0496075427062314	1	XM_040757571.1	tetratricopeptide repeat domain 33 (Ttc33), transcript variant X2, mRNA
XM-040732704.1	-3,68831319288191	3,10091231343264	3,85451969542552	0,0496850383414071	1	XM_040732704.1	TPD52 like 2 (Tpd52l2), transcript variant X4, mRNA
XM-021226359.2	-3,68831498143097	3,184271515913	3,85341244176412	0,0497178871149053	1	XM_021226359.2	40S ribosomal protein S17-like (LOC101828260), mRNA
XM-013111796.3	-1,73247203361283	3,30771630331354	3,85237619892478	0,0497485394264735	1	XM_013111796.3	chromosome unknown C17orf49 homolog (CUNH17orf49), transcript variant X2, mRNA
XM-040744901.1	-3,68832122766121	3,10572096703955	3,85028798550322	0,0498103900036702	1	XM_040744901.1	muscleblind like splicing regulator 2 (Mbnl2), transcript variant X1, mRNA
XM-040750896.1	0,954897581416773	9,7061830912452	3,85020524795535	0,0498127677838342	1	XM_040750896.1	ribosomal protein L35a (Rpl35a), transcript variant X2, mRNA
XM-005066396.4	-3,68573710794199	3,19315971804312	3,84946608432737	0,0498347404205941	1	XM_005066396.4	PX domain containing 1 (Pxdc1), transcript variant X1, mRNA
XM-005069201.4	-3,68833113831406	3,08344034944767	3,84940831283933	0,0498365705485099	1	XM_005069201.4	ring finger protein 14 (Rnf14), transcript variant X4, mRNA
XM-013124533.3	-1,17438813629901	4,82157349193495	3,8475210717541	0,0498926025119025	1	XM_013124533.3	mitogen-activated protein kinase kinase kinase 8 (Map3k8), transcript variant X1, mRNA
XR-002381835.2	-3,686287321751	3,22620720084214	3,84674414195303	0,0499157352806999	1	XR_002381835.2	uncharacterized LOC110339970 (LOC110339970), ncRNA
XM-005082254.4	-3,68483892554462	3,22441817306519	3,84627490946797	0,0499296309052127	1	XM_005082254.4	UDP-GlcNAc:betaGal beta-1,3-N-acetylglucosaminyltransferase 7 (B3gnt7), mRNA
XM-040739780.1	-1,33043487222259	4,37501011709144	3,84593259033101	0,0499398321865552	1	XM_040739780.1	cysteine and serine rich nuclear protein 1 (Csrnp1), transcript variant X2, mRNA
XM-005082338.4	-3,68832122766121	3,08596414599947	3,84572004450307	0,0499460783555862	1	XM_005082338.4	WD repeat domain 48 (Wdr48), transcript variant X2, mRNA
XM-013122215.3	-3,68832122766121	3,08596414599947	3,84572004450307	0,0499460783555862	1	XM_013122215.3	WD repeat domain 48 (Wdr48), transcript variant X1, mRNA
XM-013122681.3	-1,73617759687209	3,64016953531774	3,84493040863213	0,0499696347041017	1	XM_013122681.3	UBAP1-MVB12-associated (UMA) domain containing 1 (Umad1), transcript variant X2, mRNA
XM-005073112.3	-3,68832712089124	3,07890613240979	3,84429496825215	0,0499885339113934	1	XM_005073112.3	kelch domain containing 4 (Klhdc4), transcript variant X1, mRNA
XM-013115718.3	-3,68832712089124	3,07890613240979	3,84429496825215	0,0499885339113934	1	XM_013115718.3	kelch domain containing 4 (Klhdc4), transcript variant X2, mRNA
XM-040735056.1	-1,08132232912114	4,87008078108738	3,84315384964358	0,0500225650362706	1	XM_040735056.1	G protein subunit beta 1 (Gnb1), transcript variant X5, mRNA
XM-021234604.2	-1,73615729377024	3,65585061543056	3,84285615620524	0,0500313600118223	1	XM_021234604.2	UBAP1-MVB12-associated (UMA) domain containing 1 (Umad1), transcript variant X3, mRNA
XM-005070542.4	-3,68832310347959	3,08338429626398	3,84248261431727	0,0500424755646357	1	XM_005070542.4	LanC like 1 (Lancl1), transcript variant X1, mRNA
XM-040743390.1	-3,68834292487911	3,09334843462859	3,84214859996798	0,0500525690791262	1	XM_040743390.1	5'-nucleotidase, cytosolic II (Nt5c2), transcript variant X2, mRNA
XM-040743391.1	-3,68834292487911	3,09334843462859	3,84214859996798	0,0500525690791262	1	XM_040743391.1	5'-nucleotidase, cytosolic II (Nt5c2), transcript variant X3, mRNA
XM-040738261.1	0,911600713237493	5,67004733479257	3,84204833371914	0,0500555203955414	1	XM_040738261.1	PRELI domain-containing protein 1, mitochondrial-like (LOC121136846), mRNA
XM-040734375.1	1,80489762155862	3,19385569716142	3,83930818102073	0,0501373031578176	1	XM_040734375.1	Ras and Rab interactor like (Rinl), mRNA
XM-013121265.3	-1,51428962217384	3,56614428297866	3,83673532934438	0,0502142212353925	1	XM_013121265.3	ATPase cation transporting 13A2 (Atp13a2), transcript variant X3, mRNA
[truncated: 39,154 more rows]
[truncated: 1 more columns]
