# Supplementary material for: Central role of lung macrophages in SARS-CoV-2 physiopathology: a cross-model single-cell RNA-seq perspective
Source: Front Immunol. 2023 Jun 7;14:1197588. doi: 10.3389/fimmu.2023.1197588 (PMC10282834; doi:10.3389/fimmu.2023.1197588)
Supplement: Supplementary file 2 [file DataSheet_2.zip › Figshare/Lung_Neutrophils_3dpi_vs_Irr_min2cells_edgeR_results_Genename.csv]

	logFC	logCPM	F	PValue	FDR
XM-007963500.2	8,11157032445454	7,12686558579393	98,8885268598533	5,10030171266725e-23	2,09892716381395e-18	XM_007963500.2	interferon induced protein with tetratricopeptide repeats 1 (IFIT1), mRNA
NM-001281641.2	10,2420569868986	6,65208747361716	93,4132126381321	7,55728168925004e-22	1,55502406678853e-17	NM_001281641.2	secreted phosphoprotein 1 (Spp1), mRNA
NM-001281344.1	8,42576928967917	8,36960036790665	92,4362094445802	1,22377057147056e-21	1,67872767759094e-17	NM_001281344.1	C-X-C motif chemokine ligand 10 (Cxcl10), mRNA
XM-040731372.1	7,97088155349101	6,52268556257259	87,7107244476824	1,26201251065983e-20	1,15764133051773e-16	XM_040731372.1	2'-5'-oligoadenylate synthase 1A-like (LOC121133964), mRNA
XM-007987685.2	7,30444305226735	9,23145644099064	87,1259760664849	1,68620999015437e-20	1,15764133051773e-16	XM_007987685.2	interferon alpha inducible protein 27 (IFI27), transcript variant X1, mRNA
XM-037989583.1	7,84549030858162	6,15264603078915	86,91198388466	1,87433434318107e-20	1,15764133051773e-16	XM_037989583.1	placenta associated 8 (PLAC8), transcript variant X8, mRNA
XM-013119951.3	7,84303082535229	9,69887059062986	86,385995653795	2,4277999590165e-20	1,15764133051773e-16	XM_013119951.3	ISG15 ubiquitin like modifier (Isg15), mRNA
XM-038009243.1	7,25419205734893	6,2775677468394	86,3858357151787	2,43111595199818e-20	1,15764133051773e-16	XM_038009243.1	interferon induced protein with tetratricopeptide repeats 3 (IFIT3), transcript variant X2, mRNA
XM-007987684.2	7,88244271556536	10,8059140442049	86,3038229328551	2,53171627212101e-20	1,15764133051773e-16	XM_007987684.2	interferon alpha inducible protein 27 (IFI27), transcript variant X2, mRNA
XM-005079048.3	6,87844050904027	5,93548858695989	80,3561305225457	4,80494039679977e-19	1,97737712149501e-15	XM_005079048.3	2'-5'-oligoadenylate synthetase 2 (Oas2), transcript variant X1, mRNA
XM-013116372.3	6,40728523270146	8,41530420569743	79,2121177187404	8,46802114154354e-19	3,16804067307219e-15	XM_013116372.3	interferon-induced transmembrane protein 1 (LOC106021464), mRNA
XM-005068143.3	9,17692068099224	5,60007637175648	78,0185530619531	1,5320460700272e-18	5,25402432665246e-15	XM_005068143.3	C-X-C motif chemokine ligand 11 (Cxcl11), mRNA
XM-007968690.2	7,24612208912344	5,4945276649848	77,5499457747671	1,93320829875676e-18	5,96152005575453e-15	XM_007968690.2	MX dynamin like GTPase 1 (MX1), transcript variant X1, mRNA
XM-040742581.1	6,43671981214477	7,26355639229357	77,4512967083097	2,02807282046421e-18	5,96152005575453e-15	XM_040742581.1	interferon alpha-inducible protein 27-like protein 2 (LOC121139264), transcript variant X4, mRNA
XM-005063204.4	7,3028034752517	7,89690469511504	76,7783859959612	2,83210500824578e-18	7,76997449362256e-15	XM_005063204.4	interferon induced protein with tetratricopeptide repeats 3 (Ifit3), transcript variant X1, mRNA
XM-040730063.1	6,42874653992165	6,14045068793352	76,2692415671987	3,64863044862231e-18	9,29942987818992e-15	XM_040730063.1	interferon stimulated exonuclease gene 20 (Isg20), transcript variant X6, mRNA
XM-007968708.2	7,1694019053331	5,42287172209137	76,1662758600836	3,84152571936988e-18	9,29942987818992e-15	XM_007968708.2	MX dynamin like GTPase 1 (MX1), transcript variant X3, mRNA
XM-013125996.2	7,22081525099885	5,65188005457994	75,8669756345753	4,45514193138368e-18	1,01856919945685e-14	XM_013125996.2	placenta associated 8 (LOC101828334), mRNA
XM-037987998.1	6,01761551823769	7,89958247644485	75,7423083766293	4,74151273372774e-18	1,02698670279525e-14	XM_037987998.1	interferon-induced transmembrane protein 3-like (LOC119620499), mRNA
VV-000000001.1	9,28859113921129	6,40246931832084	75,2818045093478	5,9573795920767e-18	1,21279049248499e-14	VV_000000001.1	NC_045512.2 Severe acute respiratory syndrome coronavirus 2 isolate Wuhan-Hu-1, complete genome
XM-007968698.2	7,1108713326692	5,37059524426892	75,1122008865305	6,48346191885642e-18	1,21279049248499e-14	XM_007968698.2	MX dynamin like GTPase 1 (MX1), transcript variant X2, mRNA
XM-037984843.1	7,1108713326692	5,37059524426892	75,1122008865305	6,48346191885642e-18	1,21279049248499e-14	XM_037984843.1	MX dynamin like GTPase 1 (MX1), transcript variant X4, mRNA
XM-007990328.2	6,58966953125771	5,76335089637595	74,7546348197486	7,74348460847668e-18	1,38551140040279e-14	XM_007990328.2	interferon stimulated exonuclease gene 20 (ISG20), transcript variant X2, mRNA
XM-007999098.2	7,07286649073513	5,49419594192287	73,3262366639957	1,57459790023663e-17	2,69997614118493e-14	XM_007999098.2	placenta associated 8 (PLAC8), transcript variant X4, mRNA
NM-001281635.1	7,24529007226911	6,54762923172364	71,9198294090153	3,16614732181715e-17	5,21185842938965e-14	NM_001281635.1	myxovirus (influenza virus) resistance 2 (mouse) (Mx2), mRNA
XM-007968715.2	6,88084949596526	5,21231326227979	70,8042942264683	5,51881634395963e-17	8,73522496165272e-14	XM_007968715.2	MX dynamin like GTPase 1 (MX1), transcript variant X6, mRNA
XM-013119800.3	6,31463641867466	5,4267626389829	70,2235789542934	7,36803958252327e-17	1,123025677554e-13	XM_013119800.3	2'-5'-oligoadenylate synthetase 3 (Oas3), transcript variant X1, mRNA
XM-021227674.2	8,59515913478952	5,50732047558894	66,9858416159629	3,69376898829722e-16	5,42891697054984e-13	XM_021227674.2	epithelial stromal interaction 1 (Epsti1), transcript variant X2, mRNA
XM-007999101.2	6,66931403961678	5,15620974830201	66,0904580599682	5,7752922051147e-16	8,19553793507191e-13	XM_007999101.2	placenta associated 8 (PLAC8), transcript variant X6, mRNA
XR-005237664.1	6,6564315971755	5,1570094220901	65,7788975550678	6,74607775060099e-16	9,25404458901608e-13	XR_005237664.1	placenta associated 8 (PLAC8), transcript variant X9, misc_RNA
XM-007999099.2	6,63448733302324	5,12865067231708	65,4673688384153	7,88010150834382e-16	1,04609618507378e-12	XM_007999099.2	placenta associated 8 (PLAC8), transcript variant X2, mRNA
XM-007984397.2	8,277694051158	4,51650096790818	64,9699139085847	1,01004060801623e-15	1,29894378567788e-12	XM_007984397.2	interferon regulatory factor 7 (IRF7), transcript variant X4, mRNA
XM-007999100.1	6,58128347892461	5,08788036908751	64,508238383446	1,27160689651607e-15	1,54351083189392e-12	XM_007999100.1	placenta associated 8 (PLAC8), transcript variant X7, mRNA
XM-007999102.2	6,58606473618361	5,10335971143484	64,5025435461554	1,27522582276853e-15	1,54351083189392e-12	XM_007999102.2	placenta associated 8 (PLAC8), transcript variant X5, mRNA
XM-013114015.3	8,44759676277389	5,42276677585435	64,1000997012233	1,55810716420507e-15	1,83202240367232e-12	XM_013114015.3	epithelial stromal interaction 1 (Epsti1), transcript variant X1, mRNA
XM-021223012.2	8,28708012057166	4,71603491137766	63,6485400326013	1,95179345558264e-15	2,23117100215534e-12	XM_021223012.2	apolipoprotein L2 (LOC101823068), mRNA
XM-040734114.1	8,2631156956194	4,71659740774471	63,2258326277351	2,41111850924072e-15	2,68175027056171e-12	XM_040734114.1	leukocyte immunoglobulin-like receptor subfamily A member 5 (LOC106022329), transcript variant X1, mRNA
XM-007982957.2	8,166539415721	4,43981505947596	62,7991474872227	2,98498636566151e-15	3,14977292066842e-12	XM_007982957.2	interferon regulatory factor 7 (IRF7), transcript variant X2, mRNA
XM-037998760.1	8,166539415721	4,43981505947596	62,7991474872227	2,98498636566151e-15	3,14977292066842e-12	XM_037998760.1	interferon regulatory factor 7 (IRF7), transcript variant X1, mRNA
XM-005083745.4	5,12716093638216	7,65303360849633	61,684731577377	5,20492943271823e-15	5,28290626868633e-12	XM_005083745.4	interleukin 1 receptor antagonist (Il1rn), transcript variant X2, mRNA
XM-005069757.4	8,40866856525846	5,83502340107325	61,6625625739272	5,26326530304327e-15	5,28290626868633e-12	XM_005069757.4	TNF superfamily member 10 (Tnfsf10), mRNA
XM-021223011.2	8,12006326699954	4,4504146591735	61,1729775710343	6,72332799958711e-15	6,58774088492877e-12	XM_021223011.2	apolipoprotein L2-like (LOC110339291), transcript variant X3, mRNA
XM-007962374.2	5,82522162972412	4,77600021476396	60,7409224062375	8,34808260498964e-15	7,98950333588694e-12	XM_007962374.2	uncharacterized LOC103215717 (LOC103215717), mRNA
XM-005073689.4	-4,55269319293862	4,56507064717118	60,573329904501	9,07657418162418e-15	8,46517178867721e-12	XM_005073689.4	ELOVL fatty acid elongase 4 (Elovl4), mRNA
XR-005235703.1	6,37912814727585	4,60520916681973	60,5343307511274	9,25649965957462e-15	8,46517178867721e-12	XR_005235703.1	uncharacterized LOC103218782 (LOC103218782), transcript variant X3, ncRNA
XM-005085713.4	5,03195957894809	7,27865097664646	60,3379024073911	1,02079290628912e-14	9,13232401576438e-12	XM_005085713.4	TIMP metallopeptidase inhibitor 1 (Timp1), transcript variant X2, mRNA
XR-005239687.1	5,28815726548972	5,41672432033917	59,6903505593272	1,41176094372101e-14	1,23613187482874e-11	XR_005239687.1	uncharacterized LOC119623435 (LOC119623435), misc_RNA
XM-005073463.4	6,40245691050103	5,36663044292872	58,654556365474	2,36939611190365e-14	2,03141162902439e-11	XM_005073463.4	regulator of G protein signaling 1 (Rgs1), mRNA
XM-007999226.2	4,63275371406033	6,54417313386867	57,6411028753224	3,93730519090863e-14	3,30677388819312e-11	XM_007999226.2	HECT and RLD domain containing E3 ubiquitin protein ligase 5 (HERC5), mRNA
XM-005063345.4	8,26446921298237	6,2428103672275	57,5958697063196	4,02539502066806e-14	3,31314162571106e-11	XM_005063345.4	interferon regulatory factor 7 (Irf7), transcript variant X1, mRNA
XR-005242006.1	-4,32617553382108	4,70875406032794	56,8445231885452	5,8678689014058e-14	4,7349099784226e-11	XR_005242006.1	uncharacterized LOC119625839 (LOC119625839), ncRNA
XM-005084984.4	6,43280569978463	6,00016299913245	56,7226915127397	6,23366086827609e-14	4,93334318677243e-11	XM_005084984.4	matrix metallopeptidase 9 (Mmp9), mRNA
XM-013113180.3	7,94490610756792	4,63092482984182	56,5850810369	6,67977603707663e-14	5,1866570425248e-11	XM_013113180.3	secreted and transmembrane protein 1A (LOC101836439), transcript variant X2, mRNA
XM-040751603.1	5,09432999721653	7,53775854227573	56,3935532789243	7,3514096477366e-14	5,60245483765379e-11	XM_040751603.1	interferon induced protein 44 like (Ifi44l), transcript variant X1, mRNA
XM-007979812.2	5,31109795596192	10,2713296585248	56,2685026726928	7,83122929761522e-14	5,85961053245017e-11	XM_007979812.2	interferon alpha inducible protein 6 (IFI6), mRNA
XM-037996388.1	8,03485228343012	5,39152970284667	55,4479269598922	1,18165383682467e-13	8,68367863336531e-11	XM_037996388.1	nascent polypeptide-associated complex subunit alpha-like (LOC119623738), partial mRNA
XR-005241573.1	7,78066767523848	4,15760368898822	55,2827772094414	1,2836675902092e-13	9,26785479647004e-11	XR_005241573.1	interferon induced protein 44 (IFI44), transcript variant X3, misc_RNA
XM-005066560.4	4,61455655179628	6,82711161325003	54,5263036686249	1,87565628983715e-13	1,33084281544255e-10	XM_005066560.4	indoleamine 2,3-dioxygenase 1 (Ido1), transcript variant X1, mRNA
XM-037985290.1	7,69796891402256	4,17557860648414	53,5111070098627	3,12216426094367e-13	2,15001178597379e-10	XM_037985290.1	heat shock protein HSP 90-alpha-like (LOC119619364), mRNA
XM-008000073.2	-5,54663173986182	3,74980233833993	53,5033507751886	3,13466107351657e-13	2,15001178597379e-10	XM_008000073.2	guanylate cyclase 1 soluble subunit alpha 1 (GUCY1A1), transcript variant X1, mRNA
XR-005239686.1	5,35609862231253	4,59045924090231	53,1269574542821	3,78601765720216e-13	2,55419646962034e-10	XR_005239686.1	interferon-induced transmembrane protein 3-like (LOC103241750), misc_RNA
XM-013112267.3	4,57705845409762	7,73750157239615	52,2370975251953	5,91622954407693e-13	3,92694507140964e-10	XM_013112267.3	interferon induced protein with tetratricopeptide repeats 2 (Ifit2), mRNA
XM-038000064.1	7,66108699258833	4,17312134202175	52,185901429545	6,07357282374641e-13	3,96739273675613e-10	XM_038000064.1	uncharacterized LOC119624838 (LOC119624838), mRNA
XM-037996263.1	-4,03393262207507	4,55959536509561	51,9531401101048	6,82661283412705e-13	4,38961871816923e-10	XM_037996263.1	folate receptor gamma (LOC103247990), mRNA
XM-005064519.4	4,84786314924976	5,65468689662649	51,7694685954474	7,48300892954514e-13	4,73766563811648e-10	XM_005064519.4	thrombospondin 1 (Thbs1), transcript variant X1, mRNA
XM-040730809.1	8,0676986008257	6,88105569720974	51,484028973441	8,63835411701649e-13	5,38627556026635e-10	XM_040730809.1	radical S-adenosyl methionine domain containing 2 (Rsad2), mRNA
XM-005067289.4	-4,35192744854449	4,30867620066901	50,2152989514443	1,63450351863639e-12	1,00395109406632e-09	XM_005067289.4	keratin 8 (Krt8), mRNA
XM-005139339.4	7,55797883096406	4,11983154713128	50,078656285192	1,75086538819736e-12	1,05503909737983e-09	XM_005139339.4	chromosome unknown C11orf96 homolog (CUNH11orf96), mRNA
XM-007968650.2	4,88790474439729	4,65152202621301	50,0590190247949	1,76895239032898e-12	1,05503909737983e-09	XM_007968650.2	MX dynamin like GTPase 2 (MX2), transcript variant X1, mRNA
XM-040747509.1	7,5169112286791	11,420628382186	49,2396848365233	2,67024319965773e-12	1,56983597707878e-09	XM_040747509.1	placenta associated 8 (Plac8), mRNA
XM-037984842.1	4,8260849819312	4,60467952151054	48,8645952065973	3,22644634652038e-12	1,87011192251202e-09	XM_037984842.1	MX dynamin like GTPase 2 (MX2), transcript variant X4, mRNA
XM-038003542.1	-4,49589888903239	4,03335943719624	48,7540829975962	3,4110168444529e-12	1,94963300277458e-09	XM_038003542.1	peroxisome proliferator activated receptor gamma (PPARG), transcript variant X8, mRNA
XM-040736313.1	7,44037364550361	3,97873552418678	48,6585619615447	3,57799288369707e-12	2,01705672798336e-09	XM_040736313.1	apolipoprotein L2-like (LOC110339291), transcript variant X1, mRNA
XM-040740699.1	4,9245169356045	5,9942357819955	48,6191180333661	3,64929510036793e-12	2,02945190899245e-09	XM_040740699.1	granzyme B (LOC101844297), mRNA
XM-037986754.1	5,66269493862939	4,16645052881837	48,5015764541192	3,87339293482962e-12	2,12535652596058e-09	XM_037986754.1	epithelial stromal interaction 1 (EPSTI1), transcript variant X1, mRNA
XM-037986755.1	5,65788928611272	4,16455652252717	48,413699899232	4,04861874746748e-12	2,19227378045433e-09	XM_037986755.1	epithelial stromal interaction 1 (EPSTI1), transcript variant X2, mRNA
XM-040738477.1	5,68109364419224	7,58052710931821	47,8358285843917	5,4161811331145e-12	2,86413579531556e-09	XM_040738477.1	ADAM metallopeptidase domain 28 (Adam28), transcript variant X9, mRNA
XM-013114268.3	4,78801919638859	8,65808659889349	47,8304794100726	5,42858581475502e-12	2,86413579531556e-09	XM_013114268.3	selectin L (Sell), transcript variant X1, mRNA
XM-040739645.1	-4,20121506640433	4,03634273277187	47,3055891420136	7,07407250836681e-12	3,68505450552936e-09	XM_040739645.1	sorting nexin 22 (Snx22), transcript variant X2, mRNA
XM-040751626.1	-4,73374064539166	3,82702954641022	47,1675324238315	7,58431312788075e-12	3,90146547689595e-09	XM_040751626.1	deoxyribonuclease 2 beta (Dnase2b), mRNA
XM-013117165.2	5,65114360652639	4,42955137750456	46,9354650157614	8,5232560101311e-12	4,3303401800608e-09	XM_013117165.2	DExD/H-box helicase 60 (Ddx60), transcript variant X1, mRNA
XM-005073273.4	5,38818717610009	6,36898553380704	46,5187187805637	1,05140911968734e-11	5,21999871342627e-09	XM_005073273.4	calcium homeostasis modulator family member 6 (Calhm6), mRNA
NM-001281598.1	-3,28665232230575	5,6420144948131	46,5168556282609	1,0528026953427e-11	5,21999871342627e-09	NM_001281598.1	estradiol 17 beta-dehydrogenase 5-like (LOC101843311), mRNA
XM-007996792.2	7,40282727898048	3,90972029808809	46,1991285025916	1,23576432932386e-11	6,05421541007913e-09	XM_007996792.2	galectin-10-like (LOC103234682), mRNA
XM-005087369.4	-6,92634457694295	3,39510738996378	44,9452555209191	2,32659426004634e-11	1,12642745392573e-08	XM_005087369.4	keratin, type I cytoskeletal 14 (LOC101827027), mRNA
XM-005072885.4	7,45646945180704	5,01013542775698	44,7715447939384	2,53841917885774e-11	1,21469261008759e-08	XM_005072885.4	epithelial membrane protein 1 (Emp1), mRNA
XM-037996410.1	7,62160092019401	6,41145535950516	44,2659563177516	3,27769536784839e-11	1,55042525831109e-08	XM_037996410.1	C4b-binding protein alpha chain-like (LOC119623762), partial mRNA
XM-007978146.2	-4,58354498441618	3,71480924117588	43,9197511592866	3,90375048122357e-11	1,8215930581993e-08	XM_007978146.2	deoxyribonuclease 2 beta (DNASE2B), transcript variant X2, mRNA
NM-001281585.1	-4,06148252348943	4,91407982319383	43,9010258004984	3,93948879011828e-11	1,8215930581993e-08	NM_001281585.1	acyl-CoA desaturase 1-like (LOC101834849), mRNA
XM-007978198.2	4,36337975494471	4,52912768328042	43,7459994943736	4,26182841234249e-11	1,94874471836812e-08	XM_007978198.2	interferon induced protein 44 (IFI44), transcript variant X1, mRNA
XM-040750456.1	-3,27817532442845	5,56088134118769	43,6598512040746	4,44986865706658e-11	2,01236752576111e-08	XM_040750456.1	regulator of calcineurin 1 (Rcan1), transcript variant X4, mRNA
NM-001281586.1	-4,0033251899465	4,64250674364077	43,545391404073	4,71476348949042e-11	2,09725387349702e-08	NM_001281586.1	acyl-CoA desaturase 2-like (LOC101835362), mRNA
XM-007967778.2	-3,23123474430228	5,87415106308749	43,5357044644537	4,73949919168038e-11	2,09725387349702e-08	XM_007967778.2	microsomal glutathione S-transferase 1 (MGST1), transcript variant X2, mRNA
XM-040730808.1	7,46260387198331	5,69714904648126	43,5068073073334	4,80773450309315e-11	2,10481593623183e-08	XM_040730808.1	cytidine/uridine monophosphate kinase 2 (Cmpk2), mRNA
XM-008010055.2	7,11122601032953	3,65393900369532	43,2431561770217	5,49466079947219e-11	2,38022921979662e-08	XM_008010055.2	XIAP associated factor 1 (XAF1), transcript variant X1, mRNA
XM-007995539.2	-3,5380524988661	4,54990637319965	42,942255341818	6,39687027584544e-11	2,74219169231112e-08	XM_007995539.2	trans-2,3-enoyl-CoA reductase (TECR), transcript variant X3, mRNA
XM-021235051.2	3,95307630929568	6,96352563291806	42,5546099779651	7,77908502371544e-11	3,30033696887589e-08	XM_021235051.2	interleukin 1 receptor antagonist (Il1rn), transcript variant X3, mRNA
XM-040745516.1	4,71771855898423	5,51939591981533	41,9898303439882	1,03512590813088e-10	4,34678943850103e-08	XM_040745516.1	60S ribosomal protein L23-like (LOC121140374), mRNA
XM-005075183.4	4,82650108440427	4,47722084595073	41,8211972445154	1,12736845412711e-10	4,68632262552454e-08	XM_005075183.4	carboxypeptidase E (Cpe), mRNA
XM-005077719.4	-3,53032542075575	4,80294428128454	41,6395794323475	1,23570606689984e-10	5,0853011771129e-08	XM_005077719.4	trans-2,3-enoyl-CoA reductase (Tecr), transcript variant X3, mRNA
XM-013122156.3	5,46141429430731	4,82322246051426	41,3922479851928	1,40053058838456e-10	5,70168121218201e-08	XM_013122156.3	serpin family G member 1 (Serping1), mRNA
XR-005877957.1	7,32358297840231	5,39308497577913	41,3663199634134	1,41898410437567e-10	5,70168121218201e-08	XR_005877957.1	ribosomal protein S24 (Rps24), transcript variant X5, ncRNA
XM-040728574.1	4,07961621798997	7,93457770049186	41,3550611301661	1,42704824643342e-10	5,70168121218201e-08	XM_040728574.1	sterile alpha motif domain containing 9 (Samd9), mRNA
XM-040737035.1	-6,77570885242535	3,40453995634852	41,2717763474363	1,48893561127823e-10	5,85949385766866e-08	XM_040737035.1	complement factor H-like (LOC110339729), mRNA
XM-007986148.2	-4,53904312870428	3,89817474100719	41,2637140031229	1,49502309687073e-10	5,85949385766866e-08	XM_007986148.2	protein S (PROS1), transcript variant X1, mRNA
XM-005072559.4	4,16800055722136	5,92329992453153	40,3041453445875	2,42941392316585e-10	9,43185577170227e-08	XM_005072559.4	thrombomodulin (Thbd), mRNA
XM-040737580.1	4,55390163426968	5,15754696273184	40,2224468642288	2,53205171266432e-10	9,73846019918457e-08	XM_040737580.1	DExD/H-box helicase 58 (Ddx58), transcript variant X1, mRNA
XM-007968659.2	4,33252865710546	4,27196693442688	39,6828349935479	3,32907031573625e-10	1,26852991392124e-07	XM_007968659.2	MX dynamin like GTPase 2 (MX2), transcript variant X3, mRNA
XM-007985261.2	-3,53364431730625	4,1966957351245	39,5379814217625	3,58263307277677e-10	1,35262476003654e-07	XM_007985261.2	peroxisome proliferator activated receptor gamma (PPARG), transcript variant X7, mRNA
NM-001281606.1	-3,24635082302315	8,43481233915693	39,2139506752874	4,22093660261345e-10	1,57912912733956e-07	NM_001281606.1	macrophage receptor with collagenous structure (Marco), mRNA
XM-037984841.1	4,29872931456627	4,26624292194732	39,0506467133698	4,58651935118668e-10	1,69812338127369e-07	XM_037984841.1	MX dynamin like GTPase 2 (MX2), transcript variant X2, mRNA
XM-005081219.4	-3,40655760778805	4,63410700977516	39,0356477759358	4,62152986908982e-10	1,69812338127369e-07	XM_005081219.4	V-set and immunoglobulin domain containing 4 (Vsig4), transcript variant X1, mRNA
XM-005074461.4	-3,55509299724526	5,07691285779355	38,6359300185743	5,65843391503404e-10	2,04904029440909e-07	XM_005074461.4	family with sequence similarity 210 member B (Fam210b), mRNA
XM-021227023.2	3,50030591413226	6,89367533050715	38,6298722915647	5,67614982049027e-10	2,04904029440909e-07	XM_021227023.2	ring finger protein 213 (Rnf213), transcript variant X1, mRNA
XM-040743208.1	6,84474534892252	3,60681161051682	38,1157977038308	7,36833392585012e-10	2,6367743134827e-07	XM_040743208.1	scinderin (Scin), mRNA
XM-005066788.4	-3,14087377507838	9,16412774083398	38,0115436673819	7,76720681604608e-10	2,75555053535124e-07	XM_005066788.4	fatty acid binding protein 5 (Fabp5), transcript variant X2, mRNA
XM-038005002.1	6,92482714317459	3,67389559495137	37,8908203649979	8,26029643260256e-10	2,90543571872558e-07	XM_038005002.1	ETS proto-oncogene 1, transcription factor (ETS1), transcript variant X4, mRNA
XM-005076615.4	-3,30229038109158	4,67037739330447	37,8725999463242	8,33681645332332e-10	2,90750006358995e-07	XM_005076615.4	glutathione S-transferase Mu 7 (LOC110339199), mRNA
NM-001310575.1	3,40333249008869	6,20190748010952	37,722172949437	8,99731611740646e-10	3,11148361495486e-07	NM_001310575.1	interferon induced with helicase C domain 1 (Ifih1), mRNA
XM-005084515.4	-4,3145088231104	3,57041731440915	37,6986983632703	9,10609792268998e-10	3,12286039843717e-07	XM_005084515.4	four and a half LIM domains 1 (Fhl1), transcript variant X8, mRNA
XM-005070750.4	-4,21838990692787	4,89660457074323	37,6165486916987	9,49142290611589e-10	3,22810352773047e-07	XM_005070750.4	D-dopachrome decarboxylase (LOC101844189), mRNA
XM-037995679.1	3,49432055140444	5,37179727795002	37,4745572595634	1,02034515047666e-09	3,41594918097889e-07	XM_037995679.1	guanylate-binding protein 6 (LOC119623004), mRNA
XM-005070347.4	-3,26017299032387	10,6702601041473	37,4728433619936	1,0209747752543e-09	3,41594918097889e-07	XM_005070347.4	ribosomal protein S27a (Rps27a), mRNA
XM-037995868.1	4,27462806555399	4,40335721405087	37,4445015676777	1,03603402582212e-09	3,43837969876271e-07	XM_037995868.1	metalloproteinase inhibitor 1-like (LOC119623212), mRNA
XM-005076733.4	-3,74575063676692	4,51178101121988	37,2254564392908	1,15762424840126e-09	3,81117685555658e-07	XM_005076733.4	filamin A interacting protein 1 like (Filip1l), transcript variant X2, mRNA
XM-005076965.4	3,37423028554428	6,60495419319769	37,0638730521607	1,25687436735188e-09	4,10509133647873e-07	XM_005076965.4	C-C motif chemokine 12 (LOC101838866), mRNA
XM-007974175.2	-6,55525878042826	3,24791665517919	36,8949500139011	1,36974380874730e-09	4,43850920955728e-07	XM_007974175.2	synaptotagmin 4 (SYT4), transcript variant X2, mRNA
XM-013123197.3	4,93991224255435	7,06069797607426	36,6960800728435	1,51476123204501e-09	4,87007570174596e-07	XM_013123197.3	interferon-induced protein 44 (LOC101834051), transcript variant X1, mRNA
XM-040743400.1	-3,16300136332638	4,44012793492226	36,6434751596026	1,55609365648683e-09	4,96418001902346e-07	XM_040743400.1	LBH domain containing 2 (Lbhd2), mRNA
XM-007973082.2	3,31450719952785	6,15859371761937	36,5170437024511	1,6594176393298e-09	5,25307800856455e-07	XM_007973082.2	heat shock 70 kDa protein 1A (LOC103221745), mRNA
XM-021233614.2	-3,30222552182947	4,55675711431397	36,3766553147391	1,78212506966387e-09	5,59845748029597e-07	XM_021233614.2	V-set and immunoglobulin domain containing 4 (Vsig4), transcript variant X2, mRNA
XM-007963503.2	4,12169453721227	4,04887135759387	36,1516737370253	1,9980118976326e-09	6,22910481994503e-07	XM_007963503.2	interferon induced protein with tetratricopeptide repeats 5 (IFIT5), mRNA
XM-040744365.1	6,73055273762401	3,5897142156865	35,7995056225135	2,38958505398229e-09	7,39387922755889e-07	XM_040744365.1	60S ribosomal protein L32-like (LOC106021327), mRNA
XM-040757193.1	4,7238174289701	9,06314505904552	35,6308603121957	2,60313768552832e-09	7,99454665466769e-07	XM_040757193.1	ribosomal protein S6 (Rps6), mRNA
XM-005066386.4	-3,67464648762359	5,72984816316222	35,3902001935508	2,94209686354895e-09	8,9686009056022e-07	XM_005066386.4	neuritin 1 (Nrn1), mRNA
XM-007991922.2	-3,25701027028016	4,55679962544888	35,3477101794574	3,00706048249209e-09	9,09923235558801e-07	XM_007991922.2	V-set and immunoglobulin domain containing 4 (VSIG4), transcript variant X1, mRNA
XM-040750549.1	-2,86391791778938	5,22298268751186	35,3261458916245	3,03954170830815e-09	9,1303839359128e-07	XM_040750549.1	amyloid beta precursor protein (LOC101836288), transcript variant X3, mRNA
XM-005086647.4	5,13633770347451	4,7064938500323	35,3081973834774	3,06742196114847e-09	9,14736347587992e-07	XM_005086647.4	formyl peptide receptor 2 (Fpr2), transcript variant X2, mRNA
XM-007987840.2	3,29931477038423	6,02070081625111	35,1578629310617	3,31197661465065e-09	9,805595224656e-07	XM_007987840.2	tryptophanyl-tRNA synthetase 1 (WARS1), transcript variant X1, mRNA
XM-040743458.1	-3,19025605351035	8,22309901560667	35,0187633872149	3,55409108390111e-09	1,04472507411273e-06	XM_040743458.1	microsomal glutathione S-transferase 1 (Mgst1), transcript variant X2, mRNA
XM-007962839.2	6,7620154776235	3,9989851517447	34,7749910461714	4,02450696783599e-09	1,16822280113191e-06	XM_007962839.2	ribosomal protein S24 (RPS24), transcript variant X3, mRNA
XM-005069414.4	-6,65939895388881	4,93202065982215	34,7716093669054	4,03099744273156e-09	1,16822280113191e-06	XM_005069414.4	Thy-1 cell surface antigen (Thy1), transcript variant X1, mRNA
XM-037996019.1	3,29788026535634	5,12465654187607	34,485116779825	4,66431151175126e-09	1,34231057093077e-06	XM_037996019.1	guanylate-binding protein 1 (LOC103224478), mRNA
XM-005086856.4	-3,08512555955562	10,2609484043333	34,4364598557179	4,78027503618577e-09	1,36612957336217e-06	XM_005086856.4	H-2 class II histocompatibility antigen, A-U alpha chain (LOC101834602), mRNA
XM-013125138.3	3,60671837097495	7,64663331734228	34,2588288615201	5,2328099326099e-09	1,48514363556342e-06	XM_013125138.3	lymphocyte antigen 6 family member E (Ly6e), transcript variant X2, mRNA
XM-040754442.1	6,65818047902197	3,65259725074238	34,128634381772	5,59212694988346e-09	1,57625205731886e-06	XM_040754442.1	interleukin 27 (Il27), mRNA
XM-040756493.1	5,14055268983365	5,49693726128612	33,7667909371459	6,72331202614978e-09	1,88220720960641e-06	XM_040756493.1	syndecan 3 (Sdc3), mRNA
XM-037983433.1	-3,08316618464098	4,62046451206325	33,6733711990245	7,05253326329996e-09	1,9610331174634e-06	XM_037983433.1	supervillin-like (LOC103238065), transcript variant X3, mRNA
XM-005064732.4	-2,96538913201729	5,01835704625805	33,6218260300265	7,23992507940481e-09	1,99962843485064e-06	XM_005064732.4	GTP cyclohydrolase I feedback regulator (Gchfr), mRNA
XM-038002634.1	4,83237127771143	3,7019724114656	33,5877556838522	7,36702165057447e-09	2,02116694657394e-06	XM_038002634.1	guanylate-binding protein 2 (LOC103224476), transcript variant X2, mRNA
XM-040736407.1	3,44632258237212	5,34508815727366	33,523892237664	7,6097929268879e-09	2,07394575046502e-06	XM_040736407.1	apolipoprotein L6 (LOC101832069), transcript variant X4, mRNA
XM-013120552.3	4,89649535410759	3,59662451665596	33,4906720920865	7,74114714163828e-09	2,09249503876759e-06	XM_013120552.3	CD5 molecule like (Cd5l), mRNA
XM-005082655.4	4,44179708191713	4,74139101065357	33,4804426869341	7,77954805072391e-09	2,09249503876759e-06	XM_005082655.4	transglutaminase 2 (Tgm2), mRNA
XM-005082897.4	6,73644336073515	4,55707249124883	33,0069809796233	9,90342320818849e-09	2,63401472046917e-06	XM_005082897.4	G protein subunit gamma 11 (Gng11), mRNA
XM-040754249.1	-3,14025605814183	4,0694098559262	32,9928774755342	9,97667854926425e-09	2,63401472046917e-06	XM_040754249.1	insulin like growth factor 1 (Igf1), transcript variant X3, mRNA
XM-037989496.1	6,61228643425934	3,72369399382602	32,9913118999368	9,98484427364203e-09	2,63401472046917e-06	XM_037989496.1	40S ribosomal protein S28-like (LOC119621116), mRNA
XR-005241850.1	3,18563855871134	5,31520432730594	32,8871577346168	1,05292847357729e-08	2,75994684542205e-06	XR_005241850.1	guanylate-binding protein 1-like (LOC103224469), misc_RNA
XM-005068000.4	-2,70077132439579	7,84632111718154	32,8185849267893	1,0901881527657e-08	2,8395261424536e-06	XM_005068000.4	leukotriene A4 hydrolase (Lta4h), transcript variant X1, mRNA
XM-037989206.1	-4,09967538596657	3,45239429854118	32,7545611119379	1,12666091475367e-08	2,91606771225521e-06	XM_037989206.1	four and a half LIM domains 1 (FHL1), transcript variant X7, mRNA
XM-008001026.2	-3,86027848040793	3,95027167165633	32,7303572091368	1,1405887606808e-08	2,93366557926857e-06	XM_008001026.2	copine 3 (CPNE3), transcript variant X1, mRNA
XM-005065317.4	-6,2740178265261	3,13969209810396	32,6595834067885	1,18265397975958e-08	3,022966411742e-06	XM_005065317.4	synaptotagmin 4 (Syt4), transcript variant X1, mRNA
XM-005085804.4	4,52295322961929	5,55778942856297	32,6345260532542	1,19749506931777e-08	3,04200707331075e-06	XM_005085804.4	GTP cyclohydrolase 1 (Gch1), mRNA
XM-005068609.4	-2,58672025401966	5,83908615035768	32,5019172162656	1,28135838249615e-08	3,23507616655608e-06	XM_005068609.4	interleukin 1 alpha (Il1a), mRNA
XR-493845.2	4,773999299871	3,68693593248724	32,4213623344328	1,33532352372473e-08	3,35076640072219e-06	XR_493845.2	uncharacterized LOC103223515 (LOC103223515), ncRNA
XM-005083834.4	6,51892479150944	3,59558388901714	32,1094754968552	1,56572769550078e-08	3,90511465775416e-06	XM_005083834.4	Cbp/p300 interacting transactivator with Glu/Asp rich carboxy-terminal domain 4 (Cited4), mRNA
XM-005081431.4	4,54347721379986	6,10749788854398	31,9480989722422	1,69981439607892e-08	4,2140037254118e-06	XM_005081431.4	leucine rich alpha-2-glycoprotein 1 (Lrg1), transcript variant X2, mRNA
XM-021234455.2	-2,5272389757983	7,07458279710014	31,902705944591	1,73966525427096e-08	4,28697270712653e-06	XM_021234455.2	OTU deubiquitinase 1 (Otud1), mRNA
XM-005085960.4	3,40367294612032	7,65164944545969	31,7204965580325	1,90927670249961e-08	4,67693238916467e-06	XM_005085960.4	lymphocyte antigen 6 family member E (Ly6e), transcript variant X1, mRNA
XM-021232397.2	-2,80295001098443	4,86556063439184	31,7056660598408	1,92379042071972e-08	4,68460042508157e-06	XM_021232397.2	structural maintenance of chromosomes 6 (Smc6), transcript variant X4, mRNA
XM-037996213.1	-3,08255760644245	11,5120164926772	31,6326109200118	1,9972796635558e-08	4,83494411731247e-06	XM_037996213.1	apolipoprotein C-I, basic form (LOC119623508), mRNA
XM-007961454.2	3,35922510402652	4,73770155172948	31,4583489890048	2,18318508426298e-08	5,25407109781722e-06	XM_007961454.2	FYN binding protein 1 (FYB1), transcript variant X2, mRNA
XM-005077938.4	6,48338845419761	3,39797616673008	31,3243629574243	2,33779472825755e-08	5,59344572395251e-06	XM_005077938.4	pentraxin 3 (Ptx3), mRNA
XM-040752819.1	-3,73710257875037	3,70624189387578	31,1722587422464	2,52675238193417e-08	6,01060351293276e-06	XM_040752819.1	thymidylate synthetase (Tyms), transcript variant X2, mRNA
XR-005873532.1	-4,14137889231739	3,96180255940387	31,1571450254757	2,54597887997363e-08	6,02153269238821e-06	XR_005873532.1	CD46 molecule (Cd46), transcript variant X1, misc_RNA
NM-001281622.1	3,29472619528253	5,11695234686454	31,0999611376277	2,62137579220667e-08	6,1644273129532e-06	NM_001281622.1	signal transducer and activator of transcription 2 (Stat2), mRNA
XM-040754320.1	-3,31104371941064	4,28598695701756	31,0433276946918	2,69872678126838e-08	6,31026722895101e-06	XM_040754320.1	retinoic acid receptor responder 1 (Rarres1), mRNA
XM-005072552.4	6,77486764376961	6,1370779790913	30,9675928675104	2,80488038325801e-08	6,52142612498401e-06	XM_005072552.4	cystatin F (Cst7), mRNA
XM-013122667.3	3,69550923974878	4,32289909758917	30,8900930674628	2,91856581805164e-08	6,74762579271231e-06	XM_013122667.3	tissue factor pathway inhibitor 2 (Tfpi2), mRNA
XM-007991923.2	-3,05901771722693	4,44953077949073	30,7905945455086	3,07094208967132e-08	7,06025026906389e-06	XM_007991923.2	V-set and immunoglobulin domain containing 4 (VSIG4), transcript variant X2, mRNA
XM-040751796.1	5,03138379244253	6,20748544667096	30,7618511103082	3,11585733086283e-08	7,12371537427766e-06	XM_040751796.1	interferon-induced transmembrane protein 2 (LOC121132778), mRNA
XM-005085269.4	-2,90619558319523	10,7173348274681	30,5497351489206	3,47276112988006e-08	7,89583087171016e-06	XM_005085269.4	resistin (Retn), mRNA
XM-005079188.4	4,16082559125213	4,06708399498451	30,2172682555106	4,11695813681316e-08	9,30907572550945e-06	XM_005079188.4	histone H3.3A-like (LOC101843077), mRNA
XM-038003538.1	-3,69192224857972	3,6079667377879	30,1392358850747	4,2847601922947e-08	9,63555935483627e-06	XM_038003538.1	peroxisome proliferator activated receptor gamma (PPARG), transcript variant X3, mRNA
XM-007962835.2	3,91910615541642	4,66139249371823	30,0185990535643	4,55753711232866e-08	1,01932785208512e-05	XM_007962835.2	ribosomal protein S24 (RPS24), transcript variant X1, mRNA
NM-001281558.1	-6,14678726908459	3,09817172628857	29,9833801240431	4,64086716180269e-08	1,03010013734105e-05	NM_001281558.1	secreted frizzled related protein 2 (Sfrp2), mRNA
XM-037990712.1	4,19761839571701	4,34245331542977	29,976923157181	4,65576326259168e-08	1,03010013734105e-05	XM_037990712.1	40S ribosomal protein S9-like (LOC103246456), mRNA
XM-038006758.1	4,71713883871304	3,9453200561409	29,9518776484218	4,71581113101729e-08	1,03780628596125e-05	XM_038006758.1	40S ribosomal protein S7-like (LOC103244702), mRNA
XM-040755459.1	-2,5796197696861	7,91783487479914	29,91695331068	4,80005564188585e-08	1,05072707356664e-05	XM_040755459.1	mannose receptor C-type 1 (Mrc1), mRNA
XM-037996053.1	3,12495146094987	4,39370369577807	29,6273592702668	5,56781912271552e-08	1,20860544369311e-05	XM_037996053.1	2'-5'-oligoadenylate synthetase like (OASL), transcript variant X2, mRNA
XR-497115.2	6,37189711207841	3,46051441307597	29,6231105650432	5,5800314509681e-08	1,20860544369311e-05	XR_497115.2	TLR adapter interacting with SLC15A4 on the lysosome-like (LOC103232265), transcript variant X2, misc_RNA
XM-007984094.2	-2,58041309944664	5,24297658416017	29,5239029007034	5,87064525003591e-08	1,2648935286635e-05	XM_007984094.2	cathelicidin antimicrobial peptide (LOC103227575), transcript variant X2, mRNA
XM-008005722.2	4,54278263522634	3,51722763556384	29,2634589128004	6,70813387505481e-08	1,43711077254239e-05	XM_008005722.2	ficolin 1 (FCN1), transcript variant X2, mRNA
XM-021225278.2	-2,76344428741995	10,0286546350667	29,254021966023	6,73978516999202e-08	1,43711077254239e-05	XM_021225278.2	fatty acid binding protein 4 (Fabp4), mRNA
XM-038010469.1	4,03456052228612	3,74857847891743	29,2398981629189	6,7895650144544e-08	1,44026272700949e-05	XM_038010469.1	NLR family apoptosis inhibitory protein (LOC103225132), transcript variant X1, mRNA
XM-021231947.2	-2,47710843765403	6,8076085243655	29,2205074287759	6,85668162765294e-08	1,44079072979534e-05	XM_021231947.2	SLAM family member 9 (Slamf9), transcript variant X1, mRNA
XM-005073371.4	3,08551644513208	7,60941334189349	29,2111486578216	6,88919502352506e-08	1,44079072979534e-05	XM_005073371.4	chitinase 1 (Chit1), transcript variant X1, mRNA
XM-007961453.2	3,22823318065048	4,65134416170061	29,209219073646	6,89708584476664e-08	1,44079072979534e-05	XM_007961453.2	FYN binding protein 1 (FYB1), transcript variant X1, mRNA
XM-037996340.1	4,58155128721354	3,62908661293623	28,8475167577163	8,30110841880024e-08	1,72533088262064e-05	XM_037996340.1	basic proline-rich protein-like (LOC119623675), partial mRNA
XM-008016756.2	2,95493721741523	6,81084691125499	28,7861934481905	8,56609394325262e-08	1,771459618325e-05	XM_008016756.2	chromosome unknown C15orf48 homolog (CUNH15orf48), transcript variant X2, mRNA
XM-005081921.4	5,11860014428364	8,08292760116683	28,6503131401483	9,18247445486784e-08	1,88943185620588e-05	XM_005081921.4	guanylate-binding protein 2 (LOC101824821), mRNA
XR-005237356.1	4,5965184157946	3,77812405058781	28,5937418309935	9,45404462093917e-08	1,93563332480353e-05	XR_005237356.1	actin, cytoplasmic 2-like (LOC103215020), misc_RNA
XM-007962174.2	-3,9265497513056	3,41481167084527	28,5464874968045	9,6858314275569e-08	1,97327237989232e-05	XM_007962174.2	adhesion G protein-coupled receptor A2 (ADGRA2), transcript variant X1, mRNA
XM-005066583.3	-3,92606110770978	3,4270482799651	28,5221266317296	9,80724692455664e-08	1,98816567825753e-05	XM_005066583.3	adhesion G protein-coupled receptor A2 (Adgra2), transcript variant X1, mRNA
XM-038006797.1	3,21063023316172	4,36624794140399	28,4823858087064	1,00093895100942e-07	2,01919807112208e-05	XM_038006797.1	eukaryotic translation initiation factor 2 alpha kinase 2 (EIF2AK2), transcript variant X3, mRNA
NM-001281945.1	3,17913769854043	5,39096216022073	28,3011204547279	1,09825837671414e-07	2,20471351106913e-05	NM_001281945.1	eukaryotic translation initiation factor 2 alpha kinase 2 (Eif2ak2), transcript variant 1, mRNA
XM-005072203.4	3,63416216369537	4,61742888577531	28,2808341290853	1,10974247424701e-07	2,21695301178094e-05	XM_005072203.4	phosphodiesterase 4B (Pde4b), transcript variant X4, mRNA
XM-040742239.1	4,60257313583501	3,91481939890077	28,2072770539309	1,1525033191856e-07	2,28204930960928e-05	XM_040742239.1	DExD/H-box helicase 60 (Ddx60), transcript variant X6, mRNA
XM-037992432.1	6,31084712337833	3,58212083408655	28,2058723629412	1,15341835686033e-07	2,28204930960928e-05	XM_037992432.1	ubiquitin A-52 residue ribosomal protein fusion product 1 (UBA52), transcript variant X1, mRNA
XM-005081443.4	3,7287385034841	4,07739616179989	28,0972324980042	1,21938352393521e-07	2,39555774671944e-05	XM_005081443.4	serpin family B member 10 (Serpinb10), transcript variant X1, mRNA
XM-008017977.2	3,00199183778662	4,97878415071606	28,0925355754397	1,2224312366318e-07	2,39555774671944e-05	XM_008017977.2	S100 calcium binding protein P (LOC103246411), mRNA
XM-005085439.4	3,47489102617537	7,05763886288495	27,8928515676787	1,35409167240934e-07	2,64099216088444e-05	XM_005085439.4	ficolin-2 (LOC101838013), mRNA
XM-037989966.1	-6,05712022081013	3,14696721781968	27,849322586251	1,38493037989261e-07	2,68839810960946e-05	XM_037989966.1	protein CDV3 homolog (LOC103241658), transcript variant X1, mRNA
XM-021224436.2	-4,50926077784602	3,61277979464296	27,8020519192188	1,41874899936857e-07	2,74111631788801e-05	XM_021224436.2	androgen induced 1 (Aig1), transcript variant X2, mRNA
XM-040755190.1	-3,87592153063734	3,35991128614677	27,7581992742073	1,45122112878753e-07	2,79075248191557e-05	XM_040755190.1	four and a half LIM domains protein 1-like (LOC101829113), mRNA
XM-008004748.2	-2,42976987825881	6,39604654038841	27,6184108565694	1,55908649392151e-07	2,96833875614035e-05	XM_008004748.2	aldehyde dehydrogenase 2 family member (ALDH2), transcript variant X1, mRNA
XM-038001033.1	6,23030133651158	3,26022938140797	27,601928939417	1,57241962636648e-07	2,96833875614035e-05	XM_038001033.1	coiled-coil domain-containing protein 162 (LOC103240604), transcript variant X2, mRNA
XM-038001034.1	6,23030133651158	3,26022938140797	27,601928939417	1,57241962636648e-07	2,96833875614035e-05	XM_038001034.1	coiled-coil domain-containing protein 162 (LOC103240604), transcript variant X3, mRNA
XM-038001035.1	6,23030133651158	3,26022938140797	27,601928939417	1,57241962636648e-07	2,96833875614035e-05	XM_038001035.1	coiled-coil domain-containing protein 162 (LOC103240604), transcript variant X4, mRNA
XM-007987425.2	3,38542739011991	5,23494572947166	27,5601167215528	1,60643891278684e-07	3,018711441914e-05	XM_007987425.2	60S ribosomal protein L22 (LOC103229403), mRNA
XM-037986003.1	3,30737935331933	4,10920432639015	27,3401572619972	1,7984716294731e-07	3,3642046803503e-05	XM_037986003.1	myelin protein zero like 1 (MPZL1), transcript variant X2, mRNA
XM-037995797.1	3,94908027827826	3,81048230732936	27,3110245706628	1,82557541891372e-07	3,39945272464055e-05	XM_037995797.1	DNA dC-_dU-editing enzyme APOBEC-3F-like (LOC119623152), mRNA
XM-007988616.2	-3,86525899368744	3,51628969480026	27,2191531650655	1,91376047371962e-07	3,53170335313828e-05	XM_007988616.2	CD46 molecule (CD46), transcript variant X5, mRNA
XM-007988621.2	-3,86525899368744	3,51628969480026	27,2191531650655	1,91376047371962e-07	3,53170335313828e-05	XM_007988621.2	CD46 molecule (CD46), transcript variant X11, mRNA
XM-005083968.4	4,78332164095479	5,5890525080756	27,1617723770949	1,97072516466952e-07	3,62059163846629e-05	XM_005083968.4	STEAP4 metalloreductase (Steap4), mRNA
XM-038001872.1	3,95024312775091	3,91631652880601	27,1120723271223	2,02195052181914e-07	3,69819243664102e-05	XM_038001872.1	histone H3.3A (LOC119625328), mRNA
NM-001281587.1	-2,73799965053745	5,82251673725096	27,0732521164894	2,06239114911652e-07	3,75546827254832e-05	NM_001281587.1	arachidonate 5-lipoxygenase (Alox5), mRNA
XM-021229058.2	6,2215019035672	3,35764944419524	27,024737351087	2,11471628854693e-07	3,83378499658907e-05	XM_021229058.2	uncharacterized LOC101831404 (LOC101831404), transcript variant X5, mRNA
XM-040742831.1	-2,608180179494	5,69552669569973	27,0115568461415	2,12879581390806e-07	3,8423830758666e-05	XM_040742831.1	actinin alpha 1 (Actn1), transcript variant X1, mRNA
XM-040757648.1	-2,45399870667563	8,28275822566884	26,8967356587377	2,25826389206589e-07	4,05826785808679e-05	XM_040757648.1	40S ribosomal protein S26-like (LOC121144269), mRNA
XM-013120113.3	2,91094591744855	6,13567268433627	26,8839324381542	2,27304638849304e-07	4,06707295763714e-05	XM_013120113.3	G protein-coupled receptor 183 (Gpr183), transcript variant X2, mRNA
XM-021225797.2	-3,25825138841105	4,26463686635089	26,7647360975725	2,41667579304622e-07	4,30534454161174e-05	XM_021225797.2	centromere protein V (Cenpv), mRNA
XM-040757856.1	4,54120159035424	4,04686961438555	26,5586529875112	2,68689334059521e-07	4,76610869161701e-05	XM_040757856.1	40S ribosomal protein S15a-like (LOC110341645), mRNA
XM-005074941.4	-2,69289644519166	5,7379544970463	26,4674427354813	2,81558060081289e-07	4,97294371095505e-05	XM_005074941.4	glutaminyl-tRNA synthetase 1 (Qars1), mRNA
XM-008010790.2	3,22262961738766	3,95081562902266	26,4406675115368	2,85497416269265e-07	4,99960645605491e-05	XM_008010790.2	helicase with zinc finger 2 (HELZ2), transcript variant X1, mRNA
XM-008010800.2	3,22262961738766	3,95081562902266	26,4406675115368	2,85497416269265e-07	4,99960645605491e-05	XM_008010800.2	helicase with zinc finger 2 (HELZ2), transcript variant X2, mRNA
NM-001287613.2	4,08564493509856	4,96912962677827	26,2955933417781	3,07567874183442e-07	5,36327996875898e-05	NM_001287613.2	lysophosphatidic acid receptor 6 (Lpar6), mRNA
NM-001310553.1	4,58262113146045	4,38273139193711	26,2347310550116	3,17354425733345e-07	5,51058509797652e-05	NM_001310553.1	DExD/H-box helicase 58 (Ddx58), mRNA
XM-037997715.1	-2,95696344975852	4,0429433824769	26,0754243076352	3,44486713342333e-07	5,95658055217523e-05	XM_037997715.1	CD1d molecule (CD1D), transcript variant X2, mRNA
XM-005064652.4	3,6985104720519	4,6181852077103	25,9849754917309	3,60848740819111e-07	6,21339256524221e-05	XM_005064652.4	dehydrogenase/reductase 9 (Dhrs9), transcript variant X2, mRNA
XR-005869835.1	3,85278290477156	3,71904107198589	25,9120476652042	3,74663778852449e-07	6,42439103796452e-05	XR_005869835.1	uncharacterized LOC121133104 (LOC121133104), ncRNA
XM-005079860.3	2,85992029585556	5,05058186943329	25,8759936561347	3,81678952920601e-07	6,51752446039066e-05	XM_005079860.3	interleukin 10 (Il10), mRNA
XM-013120707.3	-2,95608218593412	4,08374572087864	25,8303600511363	3,90747289794292e-07	6,64480298219195e-05	XM_013120707.3	CD1d molecule (Cd1d), transcript variant X1, mRNA
XM-040729023.1	6,14516610091181	3,48764969822394	25,8038969823948	3,96109598961354e-07	6,70827091607267e-05	XM_040729023.1	CD180 molecule (Cd180), transcript variant X1, mRNA
XM-040731442.1	3,26322800325457	6,95306867099686	25,7259917246668	4,12287945496359e-07	6,95364172992281e-05	XM_040731442.1	2'-5'-oligoadenylate synthase-like protein 1 (LOC101822825), transcript variant X1, mRNA
NM-001281946.1	3,03759175702125	5,01770190056724	25,7019986597268	4,17410685196346e-07	7,0113069093409e-05	NM_001281946.1	eukaryotic translation initiation factor 2 alpha kinase 2 (Eif2ak2), transcript variant 2, mRNA
XM-013119795.3	6,22283010863227	3,84645761235882	25,680466387915	4,22088099756493e-07	7,06105348344673e-05	XM_013119795.3	2'-5'-oligoadenylate synthase 1A (LOC101832301), mRNA
XM-021235404.2	3,00826724282436	4,54026450527241	25,6541558940373	4,27858624598764e-07	7,12860970773803e-05	XM_021235404.2	insulin induced gene 1 (Insig1), transcript variant X2, mRNA
XM-037985567.1	-5,91616628810834	3,12656575945084	25,6057955496945	4,38669547759679e-07	7,27926124957825e-05	XM_037985567.1	SET and MYND domain containing 2 (SMYD2), transcript variant X2, mRNA
XM-005083078.4	-2,58690598429238	5,18594309909412	25,5887781371678	4,42459246419555e-07	7,31266079032287e-05	XM_005083078.4	glutathione S-transferase kappa 1 (Gstk1), mRNA
XM-040756120.1	3,11635852920567	5,15403111849835	25,5479798492984	4,51850281672973e-07	7,43799785667514e-05	XM_040756120.1	terminal uridylyl transferase 7 (Tut7), transcript variant X1, mRNA
XM-008011632.2	6,10033863863076	3,25621891668876	25,5351556760924	4,54903744581482e-07	7,45842780906842e-05	XM_008011632.2	sphingosine kinase 1 (SPHK1), transcript variant X1, mRNA
XR-005240403.1	3,8808719762085	3,81629043921358	25,4787136405416	4,68310606086249e-07	7,64777236994738e-05	XR_005240403.1	multifunctional protein ADE2-like (LOC103219171), misc_RNA
XM-005065936.4	4,80503478313271	7,59335952843588	25,46915446679	4,70564551599787e-07	7,65420671620002e-05	XM_005065936.4	C-type lectin domain family 4 member E (Clec4e), mRNA
XM-037993211.1	-4,28396550250754	3,17642592852867	25,4593708164003	4,73014846113924e-07	7,66377163863241e-05	XM_037993211.1	amine oxidase copper containing 3 (AOC3), transcript variant X4, mRNA
XR-497779.2	6,12005923226006	3,26928527829144	25,4331173172123	4,79440596801582e-07	7,73230897566381e-05	XR_497779.2	uncharacterized LOC103235141 (LOC103235141), ncRNA
XM-040757891.1	3,71716152260333	4,91232343060601	25,4265894056462	4,81002866806778e-07	7,73230897566381e-05	XM_040757891.1	60S ribosomal protein L10-like (LOC121144350), mRNA
XM-037986418.1	-3,19863133380636	3,50275087716106	25,398058406192	4,88168155281868e-07	7,7745690623021e-05	XM_037986418.1	zinc finger protein X-linked (ZFX), transcript variant X4, mRNA
XM-007988611.2	-3,77713169028345	3,48715774121234	25,3935636638411	4,89299294616734e-07	7,7745690623021e-05	XM_007988611.2	CD46 molecule (CD46), transcript variant X1, mRNA
XM-007988620.2	-3,77713169028345	3,48715774121234	25,3935636638411	4,89299294616734e-07	7,7745690623021e-05	XM_007988620.2	CD46 molecule (CD46), transcript variant X9, mRNA
XM-005070489.4	-2,39005398087132	6,90905453274879	25,3625824423311	4,97167818213397e-07	7,86921047035997e-05	XM_005070489.4	sterol 26-hydroxylase, mitochondrial (LOC101842686), mRNA
XM-021226227.2	-2,35156606950679	6,36795898941901	25,2402104836626	5,29445669889237e-07	8,3479991007478e-05	XM_021226227.2	reticulon 3 (Rtn3), transcript variant X2, mRNA
NM-001281685.1	2,69007379814088	6,40433260539772	25,2179483564405	5,35551455448968e-07	8,41204162064557e-05	NM_001281685.1	signal transducer and activator of transcription 1 (Stat1), mRNA
XM-040734046.1	2,86412759233145	5,99308375242611	25,2079748284399	5,38322398021906e-07	8,42341507444696e-05	XM_040734046.1	leukocyte immunoglobulin-like receptor subfamily A member 6 (LOC110339749), transcript variant X3, mRNA
XM-005080647.4	-2,40554724077048	7,28226001951118	25,1850124981265	5,44714494058499e-07	8,49114983863236e-05	XM_005080647.4	aldehyde dehydrogenase 2 family member (Aldh2), mRNA
XM-040737945.1	3,55668804436275	3,97660709781453	25,1047810105661	5,67725703509602e-07	8,81645882133232e-05	XM_040737945.1	solute carrier family 25 member 37 (Slc25a37), transcript variant X2, mRNA
XR-005239604.1	2,8229134944296	4,81922586060027	25,0300995744447	5,90036027567282e-07	9,09504808756014e-05	XR_005239604.1	uncharacterized LOC119623251 (LOC119623251), ncRNA
XM-021225188.2	4,02400723830152	4,95180879680741	25,0183300067136	5,93555898658135e-07	9,09504808756014e-05	XM_021225188.2	CD274 molecule (Cd274), transcript variant X2, mRNA
XM-007972428.2	3,79848726708772	3,76682539174171	25,0042758524407	5,97939000998328e-07	9,09504808756014e-05	XM_007972428.2	vascular endothelial growth factor A (VEGFA), transcript variant X2, mRNA
XM-040740449.1	3,79295587353814	3,66870179826511	24,9881932384771	6,02886425492141e-07	9,09504808756014e-05	XM_040740449.1	60S ribosomal protein L37-like (LOC101833092), transcript variant X1, mRNA
XM-005087371.4	-3,73097493961672	3,30463441511583	24,9841910421108	6,0418007532033e-07	9,09504808756014e-05	XM_005087371.4	keratin, type I cytoskeletal 17 (LOC101827565), transcript variant X3, mRNA
XM-037993477.1	-3,73097493961672	3,30463441511583	24,9841910421108	6,0418007532033e-07	9,09504808756014e-05	XM_037993477.1	keratin 17 (KRT17), transcript variant X1, mRNA
XM-037993478.1	-3,73097493961672	3,30463441511583	24,9841910421108	6,0418007532033e-07	9,09504808756014e-05	XM_037993478.1	keratin 17 (KRT17), transcript variant X2, mRNA
XM-037993479.1	-3,73097493961672	3,30463441511583	24,9841910421108	6,0418007532033e-07	9,09504808756014e-05	XM_037993479.1	keratin 17 (KRT17), transcript variant X3, mRNA
XM-007972988.2	2,85998544067478	4,5128278746421	24,9797096908365	6,05555652319753e-07	9,09504808756014e-05	XM_007972988.2	transporter 1, ATP binding cassette subfamily B member (TAP1), transcript variant X1, mRNA
XM-037982574.1	3,93599918622229	4,46487595945371	24,8227992678075	6,56555026421095e-07	9,788573262148e-05	XM_037982574.1	ribosomal protein S21 (RPS21), transcript variant X1, mRNA
XM-005063613.4	-2,39999488875203	5,25731825969081	24,8181078427972	6,58069172723447e-07	9,788573262148e-05	XM_005063613.4	PDZ and LIM domain 1 (Pdlim1), mRNA
XM-005077982.4	3,43381133093356	6,97254727623521	24,8157574006114	6,5886686113163e-07	9,788573262148e-05	XM_005077982.4	FYN binding protein 1 (Fyb1), transcript variant X2, mRNA
XM-037996604.1	4,31615034740812	3,41822211069048	24,7828773425533	6,70204311978675e-07	9,92119354347425e-05	XM_037996604.1	ATP synthase F(0) complex subunit C1, mitochondrial-like (LOC103238998), mRNA
XM-008011633.2	6,04038129020565	3,23455204306976	24,7182752796642	6,92905267592827e-07	0,000101839751704456	XM_008011633.2	sphingosine kinase 1 (SPHK1), transcript variant X2, mRNA
XM-008011634.2	6,04038129020565	3,23455204306976	24,7182752796642	6,92905267592827e-07	0,000101839751704456	XM_008011634.2	sphingosine kinase 1 (SPHK1), transcript variant X3, mRNA
XM-021227600.2	-3,14812987950067	4,28182241039385	24,6798859622275	7,06682063623989e-07	0,000103494971403267	XM_021227600.2	early growth response 2 (Egr2), transcript variant X2, mRNA
XM-040736064.1	-2,19409055583797	6,27121893619458	24,6242833578918	7,27216263920874e-07	0,000106124577691971	XM_040736064.1	napsin A aspartic peptidase (Napsa), transcript variant X4, mRNA
XM-040751911.1	-2,29345593338326	7,65495796782334	24,6033386741829	7,3511173572361e-07	0,000106886985988557	XM_040751911.1	60S ribosomal protein L7a-like (LOC106021680), mRNA
XM-005081783.4	3,85617723773398	4,14503999564312	24,5968663332086	7,37635264033002e-07	0,000106886985988557	XM_005081783.4	sodium voltage-gated channel beta subunit 1 (Scn1b), mRNA
XM-040741798.1	3,71940961979829	7,45533573785995	24,5882535440908	7,40851566004231e-07	0,000106976366651832	XM_040741798.1	lamin B1 (Lmnb1), mRNA
XM-007961942.2	3,46869676895324	3,8244456078868	24,3036843644848	8,58055223972725e-07	0,000123223077251829	XM_007961942.2	solute carrier family 25 member 37 (SLC25A37), transcript variant X2, mRNA
XM-008019661.2	4,28798944244928	3,37527807582844	24,3008148396501	8,59354680613198e-07	0,000123223077251829	XM_008019661.2	P2Y receptor family member 8 (P2RY8), transcript variant X1, mRNA
XM-007976322.2	3,4933104541743	3,90969074235412	24,2267257961463	8,92805688869606e-07	0,00012757511289601	XM_007976322.2	apolipoprotein L4 (APOL4), mRNA
XM-040737452.1	-4,47534554920451	6,23072754466494	24,1568447730182	9,25511698206096e-07	0,000131790944346974	XM_040737452.1	complement factor H (Cfh), transcript variant X1, mRNA
XM-021233978.2	-3,00656261983212	3,65714758722765	24,1214756345064	9,42587913596351e-07	0,000133759725545623	XM_021233978.2	B cell scaffold protein with ankyrin repeats 1 (Bank1), transcript variant X2, mRNA
XM-007985259.2	-3,41025374385092	3,57888243099373	24,1012588633206	9,52513710602139e-07	0,000134703768839896	XM_007985259.2	peroxisome proliferator activated receptor gamma (PPARG), transcript variant X9, mRNA
XR-005869601.1	3,23604541542803	3,81311968949339	24,0911930286615	9,57474067954206e-07	0,00013494154218671	XR_005869601.1	uncharacterized LOC121132900 (LOC121132900), ncRNA
XM-040729996.1	-5,83003988360996	3,11512673130007	24,0723826933371	9,66844616385712e-07	0,000135797121153997	XM_040729996.1	outer dynein arm docking complex subunit 3 (Odad3), transcript variant X1, mRNA
XM-005081016.4	-2,3086272132644	5,70459907119202	24,0459679385682	9,79976871126913e-07	0,000137173429175122	XM_005081016.4	complement C1q C chain (C1qc), mRNA
XM-013115006.3	6,10946058973116	4,05233634369202	24,0258920212739	9,90193558845553e-07	0,000137915067871843	XM_013115006.3	vascular endothelial growth factor A (Vegfa), transcript variant X1, mRNA
XR-005243811.1	5,99079449132841	3,21871034563294	24,0226121193466	9,91977743786979e-07	0,000137915067871843	XR_005243811.1	uncharacterized LOC103233196 (LOC103233196), transcript variant X2, ncRNA
XM-040748505.1	-3,67927485259231	3,28388197026535	23,9811602725806	1,01344979176625e-06	0,000139954695572337	XM_040748505.1	butyrophilin like 9 (Btnl9), transcript variant X1, mRNA
XM-008019385.2	-3,67927485259231	3,28388197026535	23,9811602725806	1,01344979176625e-06	0,000139954695572337	XM_008019385.2	butyrophilin like 9 (BTNL9), transcript variant X1, mRNA
XM-040731444.1	2,78636856248306	4,19163767770372	23,9645257672764	1,02213334805913e-06	0,000140681784858453	XM_040731444.1	2'-5'-oligoadenylate synthase-like protein 1 (LOC101822825), transcript variant X3, mRNA
XM-007972432.2	3,73068629885257	3,73683573080305	23,9438623372356	1,03311515979218e-06	0,000141719293903092	XM_007972432.2	vascular endothelial growth factor A (VEGFA), transcript variant X4, mRNA
XM-013115007.3	3,85121832015943	4,35301484610956	23,9355270217121	1,03745880396362e-06	0,000141842332755863	XM_013115007.3	vascular endothelial growth factor A (Vegfa), transcript variant X2, mRNA
XM-005068540.4	2,94387814153145	9,35601781475164	23,8118739095791	1,10584171204197e-06	0,000150691072767097	XM_005068540.4	chromosome unknown C15orf48 homolog (CUNH15orf48), mRNA
XM-040737744.1	-5,91633774080314	3,37655187703501	23,8008808349775	1,11219442547156e-06	0,000151056558387562	XM_040737744.1	SET and MYND domain containing 2 (Smyd2), mRNA
XM-008008411.2	-2,32377569010397	4,46528938061472	23,7793320432729	1,12469656134889e-06	0,000152252097332865	XM_008008411.2	interleukin 1 alpha (IL1A), transcript variant X2, mRNA
XM-007977594.2	-2,30005115770545	5,23379764580719	23,7117311411635	1,16464646509997e-06	0,000157143265502489	XM_007977594.2	chitinase 3 like 2 (CHI3L2), mRNA
XM-021232429.2	-5,88354287054589	3,26760189872214	23,6751992565522	1,18686244179301e-06	0,000159441270473171	XM_021232429.2	family with sequence similarity 228 member B (Fam228b), transcript variant X1, mRNA
XM-005072977.4	-2,56054030864053	7,83502343790806	23,6707569468776	1,18942653112199e-06	0,000159441270473171	XM_005072977.4	heme binding protein 1 (Hebp1), mRNA
XM-037992433.1	5,93117045427641	3,1739603665307	23,6029222754792	1,23197410060749e-06	0,000164608539487987	XM_037992433.1	ubiquitin A-52 residue ribosomal protein fusion product 1 (UBA52), transcript variant X2, mRNA
XM-037999565.1	3,16723621466526	4,46626559445923	23,586753794346	1,24229178295822e-06	0,000165449947391844	XM_037999565.1	60S ribosomal protein L6-like (LOC119624479), mRNA
XM-007995335.2	-2,37207360161979	5,52196620481349	23,5497281278727	1,26627720655142e-06	0,000168100341552292	XM_007995335.2	acid phosphatase 5, tartrate resistant (ACP5), transcript variant X1, mRNA
XM-040737808.1	-2,31370941148197	5,79048046797905	23,5245853861774	1,28269676894616e-06	0,000169732540618782	XM_040737808.1	acyl-CoA binding domain containing 6 (Acbd6), mRNA
XM-038002490.1	-2,31261051890464	5,27261859693015	23,433829263941	1,34440286334086e-06	0,00017689166922294	XM_038002490.1	complement C1q C chain (C1QC), transcript variant X4, mRNA
XM-040748045.1	-3,32706166090886	3,43160683934255	23,4323994849077	1,34539626434963e-06	0,00017689166922294	XM_040748045.1	polyunsaturated fatty acid (12S)/(13S)-lipoxygenase, epidermal-type-like (LOC101839190), mRNA
XM-013119359.3	-2,37175896248212	5,59994600692934	23,4095791512611	1,36124031872827e-06	0,000178404849798167	XM_013119359.3	acid phosphatase 5, tartrate resistant (Acp5), transcript variant X1, mRNA
XR-005877075.1	5,97994390736679	3,2464546729847	23,3813942664568	1,38133447882952e-06	0,000180463675578639	XR_005877075.1	prostaglandin E synthase (Ptges), transcript variant X2, misc_RNA
XM-040730103.1	-3,05929064786477	3,99768223413802	23,3611802693809	1,39579392754862e-06	0,000181775656646862	XM_040730103.1	beta-secretase 1 (Bace1), mRNA
XM-038003537.1	-3,33797238239074	3,48751510940568	23,3339542307443	1,41559690905447e-06	0,000183773058669775	XM_038003537.1	peroxisome proliferator activated receptor gamma (PPARG), transcript variant X2, mRNA
XM-038003539.1	-3,33765985612397	3,50656677524306	23,3095433296535	1,43356565131948e-06	0,000185520525939467	XM_038003539.1	peroxisome proliferator activated receptor gamma (PPARG), transcript variant X4, mRNA
XR-005238817.1	-5,81640938416761	3,17002953291041	23,2855884591202	1,4514654388379e-06	0,000187248141706885	XR_005238817.1	uncharacterized LOC103243696 (LOC103243696), transcript variant X4, ncRNA
XM-021231761.2	3,2836085418509	6,65405193070702	23,0827267753325	1,61170353817677e-06	0,000207270111583089	XM_021231761.2	FYN binding protein 1 (Fyb1), transcript variant X1, mRNA
XM-007973625.2	2,5080648601629	5,69466775581213	22,999634473254	1,68261358713302e-06	0,000215715255299953	XM_007973625.2	jumonji and AT-rich interaction domain containing 2 (JARID2), transcript variant X1, mRNA
XM-008007285.2	2,81982822103763	5,0330994930066	22,9922482533455	1,68905150653441e-06	0,0002158681262373	XM_008007285.2	myristoylated alanine rich protein kinase C substrate (MARCKS), transcript variant X2, mRNA
XM-005071019.4	3,24401074046649	4,07619529330842	22,9500534357966	1,72620379237292e-06	0,000219933327144034	XM_005071019.4	solute carrier family 25 member 37 (Slc25a37), transcript variant X1, mRNA
XM-040732399.1	2,98359594888695	6,56887888815943	22,8222155255564	1,84410642843507e-06	0,000234229974843791	XM_040732399.1	transporter 1, ATP binding cassette subfamily B member (Tap1), transcript variant X1, mRNA
XM-005072864.4	3,30942438574323	3,59756384231334	22,7816531697473	1,88338638186206e-06	0,000238483076223906	XM_005072864.4	BCL2 like 14 (Bcl2l14), transcript variant X1, mRNA
XM-013126038.3	2,51201570106749	6,39999643534754	22,6975361957534	1,96695380895612e-06	0,000248300767177826	XM_013126038.3	GTPase IMAP family member 9 (LOC101835218), mRNA
XM-007980107.2	-2,22245008348722	5,5380362628983	22,6806928981096	1,98435867402644e-06	0,000249731842544985	XM_007980107.2	complement C1q C chain (C1QC), transcript variant X1, mRNA
XM-005066385.4	6,06091870119617	4,98356881722536	22,6533873071999	2,01247302161659e-06	0,000252497872739596	XM_005066385.4	coagulation factor XIII A chain (F13a1), mRNA
XM-040749469.1	-2,29709239917812	5,53652445983085	22,5908534688561	2,07876902039712e-06	0,000260023044062014	XM_040749469.1	monocyte to macrophage differentiation associated (Mmd), transcript variant X3, mRNA
XM-037982471.1	2,58702519536102	4,95319131574288	22,5282250707936	2,14723839630313e-06	0,000267773641585038	XM_037982471.1	structural maintenance of chromosomes flexible hinge domain containing 1 (SMCHD1), transcript variant X2, mRNA
XM-013117576.3	-2,68666343245861	4,85741703241218	22,4789814196114	2,20245230920322e-06	0,000273829365198309	XM_013117576.3	keratin 10 (Krt10), transcript variant X1, mRNA
XM-007980108.2	-2,22029050977751	5,61491810943882	22,4588063190958	2,22577979120137e-06	0,000275896131769006	XM_007980108.2	complement C1q C chain (C1QC), transcript variant X2, mRNA
XM-007973539.2	4,20565873631215	3,44172983352132	22,4310188207459	2,25802132876074e-06	0,000279052107334807	XM_007973539.2	RHO family interacting cell polarization regulator 2 (RIPOR2), transcript variant X8, mRNA
XM-021227073.2	5,98387744146701	4,07521893837384	22,4011901050765	2,29295910907544e-06	0,000281441131327609	XM_021227073.2	sphingosine kinase 1 (Sphk1), transcript variant X2, mRNA
XM-005083329.3	-2,2751738342949	8,821526119232	22,3987744402079	2,29580641662041e-06	0,000281441131327609	XM_005083329.3	glutathione peroxidase 4 (Gpx4), transcript variant X2, mRNA
XR-005242994.1	5,97965749866262	4,03154106588234	22,3972389291034	2,29786941720109e-06	0,000281441131327609	XR_005242994.1	HLA class II histocompatibility antigen, DP beta 1 chain-like (LOC103247138), misc_RNA
XM-007997955.2	3,70889187993083	4,07606419604572	22,2704293517433	2,45375125046799e-06	0,000298755104173104	XM_007997955.2	zinc finger protein 331 (ZNF331), transcript variant X6, mRNA
XM-037991453.1	3,70889187993083	4,07606419604572	22,2704293517433	2,45375125046799e-06	0,000298755104173104	XM_037991453.1	zinc finger protein 331 (ZNF331), transcript variant X2, mRNA
XM-005082567.4	2,77325121964705	6,71095180783226	22,2411931470058	2,49094493071956e-06	0,000302388957917115	XM_005082567.4	structural maintenance of chromosomes flexible hinge domain containing 1 (Smchd1), mRNA
XM-040733116.1	2,74678935204484	5,27510116594075	22,1832963763865	2,5668454251255e-06	0,00030982870496129	XM_040733116.1	60S ribosomal protein L39-like (LOC101836159), partial mRNA
XM-007973790.2	5,79920478930933	3,11715668602722	22,1831422473297	2,56728764347192e-06	0,00030982870496129	XM_007973790.2	coagulation factor XIII A chain (F13A1), transcript variant X1, mRNA
XM-005078731.4	-3,16881902738306	4,06264560921647	22,1699368456531	2,58456916218722e-06	0,000310908753997827	XM_005078731.4	polypeptide N-acetylgalactosaminyltransferase 12 (Galnt12), mRNA
XM-037993169.1	-5,738634663771	3,0008490374413	22,1595424954231	2,59890193607398e-06	0,000310908753997827	XM_037993169.1	guanylate cyclase 1 soluble subunit alpha 1 (GUCY1A1), transcript variant X11, mRNA
XM-037993172.1	-5,738634663771	3,0008490374413	22,1595424954231	2,59890193607398e-06	0,000310908753997827	XM_037993172.1	guanylate cyclase 1 soluble subunit alpha 1 (GUCY1A1), transcript variant X12, mRNA
XR-005240870.1	-3,56531554278785	3,2428644591996	22,1463424099094	2,61665520957135e-06	0,000312125251708666	XR_005240870.1	uncharacterized LOC119624827 (LOC119624827), ncRNA
XM-005081444.3	5,95579697960032	3,82746749586746	22,0536665276997	2,7450080159491e-06	0,000326489349365183	XM_005081444.3	serpin family B member 2 (Serpinb2), mRNA
XR-005881310.1	-2,2486465222934	9,01052478473945	22,0460232327823	2,75612301507629e-06	0,000326866658326901	XR_005881310.1	uncharacterized LOC121143988 (LOC121143988), ncRNA
XM-040739411.1	-5,78154745345183	3,38430046163331	22,0233122537416	2,78860920777226e-06	0,00032976906530877	XM_040739411.1	CD4 molecule (Cd4), transcript variant X2, mRNA
XM-007992811.2	-4,06021816304965	3,10781035660648	21,9836116705059	2,84675773043405e-06	0,000335680862121927	XM_007992811.2	four and a half LIM domains 1 (FHL1), transcript variant X9, mRNA
XM-005067074.4	2,46672875363959	6,24955526923148	21,9759026461108	2,8578118562405e-06	0,000336021518056759	XM_005067074.4	Pim-3 proto-oncogene, serine/threonine kinase (Pim3), mRNA
XM-007966920.2	2,57101197279964	4,63955669509369	21,9300791651475	2,92673001102596e-06	0,00034314450183405	XM_007966920.2	E3 ubiquitin-protein ligase ARIH2-like (LOC103218219), transcript variant X2, mRNA
XM-005075980.4	-2,51470156385503	4,19151472224757	21,891166459474	2,98606438971164e-06	0,000348667717232613	XM_005075980.4	keratin 12 (Krt12), mRNA
XM-040752212.1	2,60197658399096	5,65153487031727	21,8881188175677	2,99078327662898e-06	0,000348667717232613	XM_040752212.1	pleckstrin homology domain containing O1 (Plekho1), mRNA
XM-007992810.2	-4,05657530740745	3,13168672617404	21,8814727441755	3,00136959984199e-06	0,000348913455204231	XM_007992810.2	four and a half LIM domains 1 (FHL1), transcript variant X8, mRNA
XM-005065288.4	-2,22525549720494	6,88183024467998	21,8674227957846	3,02302707667811e-06	0,000350441220525449	XM_005065288.4	early growth response 1 (Egr1), mRNA
XM-005070214.3	5,87751712525687	3,40730594687607	21,8467074488814	3,05575979551066e-06	0,000353240682204074	XM_005070214.3	CD300e molecule (Cd300e), mRNA
XM-008015134.2	3,35276106784169	4,02136272849548	21,8290177680133	3,08406439734398e-06	0,000355514011607554	XM_008015134.2	hepatitis A virus cellular receptor 2 (HAVCR2), transcript variant X2, mRNA
XM-008017002.2	-2,2425224986943	5,5099342130127	21,8066384653264	3,12003764803043e-06	0,000358286590049011	XM_008017002.2	regulator of microtubule dynamics 3 (RMDN3), transcript variant X3, mRNA
XM-005076324.4	-2,7620175755582	4,14240419536648	21,8031761735916	3,12552877864542e-06	0,000358286590049011	XM_005076324.4	cadherin 1 (Cdh1), transcript variant X1, mRNA
XM-008006422.2	-2,59181190883186	4,48681622477653	21,7953806851166	3,13829272549716e-06	0,000358750445923291	XM_008006422.2	high mobility group nucleosomal binding domain 3 (HMGN3), transcript variant X4, mRNA
XM-005075814.4	-2,26195849991338	5,55017298160207	21,783577761692	3,15726557112766e-06	0,000359919529220544	XM_005075814.4	monocyte to macrophage differentiation associated (Mmd), transcript variant X4, mRNA
XM-007961997.2	5,89541865218982	3,23407936022019	21,6983201895904	3,30022529232326e-06	0,000375177269212649	XM_007961997.2	clusterin (CLU), transcript variant X1, mRNA
XM-013116410.3	-2,27406270745921	5,99322488898117	21,6739776584291	3,34180473453487e-06	0,000378857548871387	XM_013116410.3	adaptor related protein complex 1 subunit sigma 2 (Ap1s2), transcript variant X3, mRNA
XM-037991920.1	-2,28451372249606	5,80353359814258	21,6550452384634	3,37505921397666e-06	0,000380530991322689	XM_037991920.1	Fc fragment of IgG receptor and transporter (FCGRT), transcript variant X2, mRNA
XM-037991921.1	-2,28451372249606	5,80353359814258	21,6550452384634	3,37505921397666e-06	0,000380530991322689	XM_037991921.1	Fc fragment of IgG receptor and transporter (FCGRT), transcript variant X3, mRNA
XR-005239408.1	-2,29295279166058	6,25548077433857	21,6327645105768	3,41426607013734e-06	0,000383899703782409	XR_005239408.1	60S ribosomal protein L3-like (LOC119622850), misc_RNA
XM-038005768.1	4,15586183174875	3,42406545000188	21,6006256509083	3,47162690533312e-06	0,000389285727616278	XM_038005768.1	RHO family interacting cell polarization regulator 2 (RIPOR2), transcript variant X9, mRNA
XM-037996856.1	4,13425475803021	3,41720558342949	21,5844729939625	3,50082017278536e-06	0,000391492534159337	XM_037996856.1	ubiquitin specific peptidase 15 (USP15), transcript variant X7, mRNA
XM-037986963.1	2,63819942461228	4,3770664423935	21,5303150766448	3,60051218276202e-06	0,000401549804491072	XM_037986963.1	membrane associated ring-CH-type finger 1 (MARCHF1), transcript variant X1, mRNA
XR-005880859.1	-2,76710646888596	3,78510229172913	21,4216446094719	3,8090980511756e-06	0,000423664357027106	XR_005880859.1	uncharacterized LOC121143607 (LOC121143607), ncRNA
XM-008019578.2	4,18418679532817	3,77515980797042	21,3847641077935	3,88279085264683e-06	0,000430696743824731	XM_008019578.2	sialic acid binding Ig like lectin 1 (SIGLEC1), transcript variant X2, mRNA
XM-005064110.4	5,87630016657873	3,90533106815905	21,2329372155858	4,20062998696198e-06	0,000464700338315716	XM_005064110.4	cyclin D1 (Ccnd1), mRNA
XM-038003545.1	-3,23486638576275	3,5079278763601	21,1468608591295	4,39282310955372e-06	0,000484659113746553	XM_038003545.1	peroxisome proliferator activated receptor gamma (PPARG), transcript variant X11, mRNA
XM-005074331.3	-2,53042887644839	4,54150231641526	21,1369702495951	4,41505496424146e-06	0,000484706044805632	XM_005074331.3	phosphoglucomutase 1 (Pgm1), transcript variant X2, mRNA
XM-007969039.2	-2,32776244019411	4,64257169698215	21,1363687594259	4,41680477248589e-06	0,000484706044805632	XM_007969039.2	ATP binding cassette subfamily G member 1 (ABCG1), transcript variant X1, mRNA
XM-008019662.2	4,08255062678862	3,29453259794527	21,1081408917184	4,48209268466888e-06	0,000490562660245155	XM_008019662.2	P2Y receptor family member 8 (P2RY8), transcript variant X2, mRNA
XM-013112266.3	4,18620335460204	3,9123285995466	21,1010658247914	4,49823916943269e-06	0,000491023969601229	XM_013112266.3	sialic acid binding Ig like lectin 1 (Siglec1), transcript variant X3, mRNA
XM-013116045.3	3,51485408921947	3,50925607370937	21,058092735272	4,59984056381212e-06	0,000500786345826879	XM_013116045.3	LysM domain containing 2 (Lysmd2), transcript variant X1, mRNA
XM-005071743.4	-4,11057949580425	3,42858951617443	20,9937418352113	4,7558348982044e-06	0,000516403360331941	XM_005071743.4	aldo-keto reductase family 1 member C15 (LOC101841267), mRNA
XM-007964919.2	3,03695814271034	3,77835799666772	20,9826170329117	4,78369544619589e-06	0,000518061628150788	XM_007964919.2	zinc finger E-box binding homeobox 2 (ZEB2), transcript variant X4, mRNA
XM-040728850.1	4,21048672918178	4,12896195206072	20,969802736675	4,81522251423596e-06	0,000520107223433996	XM_040728850.1	baculoviral IAP repeat-containing protein 1a (LOC101825446), mRNA
XM-040752810.1	2,81433758322792	5,12752391161292	20,9626450779027	4,83354746829401e-06	0,000520719840216501	XM_040752810.1	60S ribosomal protein L29-like (LOC101828360), mRNA
XM-007969674.2	2,40037101257198	6,36205344058083	20,9416712807887	4,88646186962694e-06	0,000525045862456285	XM_007969674.2	cathepsin L (CTSL), transcript variant X2, mRNA
XM-040745323.1	2,89181950013184	3,83332358035435	20,9136125817817	4,95816136355036e-06	0,000531362538005698	XM_040745323.1	ankyrin repeat domain 22 (Ankrd22), mRNA
XM-037996020.1	2,63207199801285	4,24465248247716	20,9023823786414	4,98715350409048e-06	0,000533081371828144	XM_037996020.1	guanylate-binding protein 1 (LOC119623343), mRNA
XM-005080219.3	-2,23908351287021	5,96119077305966	20,8957296061544	5,00399680504043e-06	0,000533496063517691	XM_005080219.3	RAB13, member RAS oncogene family (Rab13), mRNA
XM-005063266.4	2,55599589193102	6,14557257038256	20,8903918557137	5,01788362248393e-06	0,000533594224072561	XM_005063266.4	membrane-spanning 4-domains subfamily A member 4A (LOC101825174), transcript variant X1, mRNA
XM-037992766.1	5,71846527000186	3,11581930991027	20,8591494276733	5,10053063699185e-06	0,000540984889959087	XM_037992766.1	schlafen family member 12 like (SLFN12L), transcript variant X4, mRNA
XM-021230898.2	-2,19522325190095	5,49957374639851	20,8359617198815	5,16205649794248e-06	0,000545699779810303	XM_021230898.2	regulator of microtubule dynamics 3 (Rmdn3), transcript variant X1, mRNA
XM-007967577.2	2,47901142995146	4,92009445245979	20,8296592335357	5,17906226198833e-06	0,000545699779810303	XM_007967577.2	C-type lectin domain family 2 member B (CLEC2B), transcript variant X2, mRNA
XM-013111920.3	-2,25716502736154	5,76352172303605	20,8273824914442	5,18476451062689e-06	0,000545699779810303	XM_013111920.3	leukotriene A4 hydrolase (Lta4h), transcript variant X2, mRNA
XM-005070264.4	-2,51772369605425	5,84294246542493	20,7960242114081	5,26988289824439e-06	0,000553243599263906	XM_005070264.4	receptor activity modifying protein 2 (Ramp2), mRNA
XM-040742221.1	2,63748812817836	4,66728673594229	20,7454195603848	5,41030049134511e-06	0,000566539684784543	XM_040742221.1	membrane associated ring-CH-type finger 1 (Marchf1), transcript variant X1, mRNA
XM-005076562.4	5,72149518094586	3,14848636114341	20,7141908901106	5,49916785364352e-06	0,000573239744516765	XM_005076562.4	protein phosphatase, Mg2+/Mn2+ dependent 1J (Ppm1j), mRNA
XM-005084733.4	-2,27682040932077	6,22231450672818	20,7129779821461	5,5021431993809e-06	0,000573239744516765	XM_005084733.4	Fc fragment of IgG receptor and transporter (Fcgrt), transcript variant X2, mRNA
XM-007988617.2	-3,52649567316588	3,41125603420833	20,6966441445593	5,5494692665827e-06	0,000576710375574944	XM_007988617.2	CD46 molecule (CD46), transcript variant X6, mRNA
XM-007969673.2	2,41423447432958	6,90541077002662	20,6860421932152	5,58011300702007e-06	0,000578434233193695	XM_007969673.2	cathepsin L (CTSL), transcript variant X1, mRNA
XM-040754861.1	-5,64095886422384	2,99877026686608	20,6288798532247	5,74842521525352e-06	0,000594384278601327	XM_040754861.1	thyrotropin releasing hormone degrading enzyme (Trhde), mRNA
XM-040737953.1	-3,23499290554751	3,65674103647706	20,5770343680469	5,90502610287345e-06	0,000609046464189351	XM_040737953.1	peroxisome proliferator activated receptor gamma (Pparg), transcript variant X8, mRNA
XM-038000656.1	3,00057392714095	3,7459872763547	20,5253485324244	6,06594369421754e-06	0,000624079452120336	XM_038000656.1	zinc finger E-box binding homeobox 2 (ZEB2), transcript variant X6, mRNA
XM-005086130.4	-2,36179642588698	6,4276141407791	20,487522834397	6,18585830466908e-06	0,000634829493296874	XM_005086130.4	required for excision 1-B domain containing (Rex1bd), transcript variant X1, mRNA
XR-494207.2	5,72408165508519	3,17203753981981	20,465276937985	6,25832825895614e-06	0,000640669111544333	XR_494207.2	interferon induced protein 44 (IFI44), transcript variant X4, misc_RNA
XM-008000227.2	2,71895962577722	4,09003211749742	20,3639901990509	6,59654653733331e-06	0,000670290567039204	XM_008000227.2	DExD/H-box 60 like (DDX60L), transcript variant X1, mRNA
XM-008000228.2	2,71895962577722	4,09003211749742	20,3639901990509	6,59654653733331e-06	0,000670290567039204	XM_008000228.2	DExD/H-box 60 like (DDX60L), transcript variant X2, mRNA
XM-008000230.2	2,71895962577722	4,09003211749742	20,3639901990509	6,59654653733331e-06	0,000670290567039204	XM_008000230.2	DExD/H-box 60 like (DDX60L), transcript variant X3, mRNA
XM-038003548.1	-2,95427094131975	3,51848933185383	20,3348465675068	6,69723723684657e-06	0,000678845822679672	XM_038003548.1	peroxisome proliferator activated receptor gamma (PPARG), transcript variant X14, mRNA
XM-007966919.2	2,41880104164085	4,66660996210971	20,233673618284	7,05892204979922e-06	0,000708724491346043	XM_007966919.2	E3 ubiquitin-protein ligase ARIH2-like (LOC103218219), transcript variant X1, mRNA
XM-007966246.2	5,76442732442366	3,43178305372608	20,2331508647537	7,06089571724729e-06	0,000708724491346043	XM_007966246.2	actin related protein 2/3 complex subunit 2 (ARPC2), transcript variant X1, mRNA
XM-007966247.2	5,76442732442366	3,43178305372608	20,2331508647537	7,06089571724729e-06	0,000708724491346043	XM_007966247.2	actin related protein 2/3 complex subunit 2 (ARPC2), transcript variant X2, mRNA
XM-007966249.2	5,76442732442366	3,43178305372608	20,2331508647537	7,06089571724729e-06	0,000708724491346043	XM_007966249.2	actin related protein 2/3 complex subunit 2 (ARPC2), transcript variant X3, mRNA
XM-040737947.1	-3,23512851995897	3,77589542512756	20,2212823400501	7,10432758318093e-06	0,00071134888815242	XM_040737947.1	peroxisome proliferator activated receptor gamma (Pparg), transcript variant X2, mRNA
XM-040754834.1	4,16154264577841	4,3793449237669	20,2109226810818	7,14236821663721e-06	0,000713422036939978	XM_040754834.1	60S ribosomal protein L21-like (LOC121143278), mRNA
XM-005086775.4	-2,22419637562895	9,3687921841086	20,1596657348377	7,33529709305206e-06	0,000730918840848357	XM_005086775.4	peptidylprolyl isomerase A (Ppia), mRNA
XM-005082279.4	4,15791841196719	4,47558067422714	20,1468625327406	7,38429934952867e-06	0,000734024326403752	XM_005082279.4	C-C chemokine receptor type 5 (LOC101833790), transcript variant X2, mRNA
XM-040742137.1	-2,13353538959124	6,09945821200066	20,1337891986488	7,43467477818379e-06	0,000737251014811078	XM_040742137.1	shootin 1 (Shtn1), mRNA
XM-013123997.3	-3,41381061137705	3,18925345219833	19,9920268347083	8,0043883077792e-06	0,000790618802043159	XM_013123997.3	four and a half LIM domains 1 (Fhl1), transcript variant X6, mRNA
XM-007981538.2	-2,02300294100234	5,17753433286898	19,9891886269954	8,01603293749869e-06	0,000790618802043159	XM_007981538.2	inhibin subunit beta A (INHBA), transcript variant X1, mRNA
XM-040754108.1	5,81914494703531	4,26121309176087	19,9848017415195	8,03392228588728e-06	0,000790618802043159	XM_040754108.1	60S ribosomal protein L39-like (LOC121142935), mRNA
XM-005071955.4	-2,15950970628525	8,54701550175523	19,9809871015626	8,04969936714416e-06	0,000790618802043159	XM_005071955.4	nucleophosmin 1 (Npm1), mRNA
XM-005071890.4	3,32391866615039	4,7716699420968	19,9274432844032	8,27709545001962e-06	0,000811017402511089	XM_005071890.4	hepatitis A virus cellular receptor 2 (Havcr2), transcript variant X1, mRNA
XM-040728475.1	2,65481342353185	9,94735526810941	19,8895530665508	8,44202647134352e-06	0,000825213100653681	XM_040728475.1	ferritin heavy chain-like (LOC121132972), mRNA
XM-007999004.2	5,72420225787342	3,25907849903927	19,8811313951069	8,47967441602836e-06	0,000825306096574403	XM_007999004.2	ANTXR cell adhesion molecule 2 (ANTXR2), transcript variant X1, mRNA
XM-040743298.1	-1,99437049989418	5,59170515251561	19,880343723502	8,48308698882153e-06	0,000825306096574403	XM_040743298.1	heterogeneous nuclear ribonucleoprotein D0-like (LOC101843923), mRNA
XM-040736619.1	-5,62904942552286	3,32383991846377	19,8705714617173	8,52601493464234e-06	0,000827526161805039	XM_040736619.1	protein arginine methyltransferase 7 (Prmt7), mRNA
XM-008007979.2	3,45697234358656	3,4659380571082	19,861108058405	8,56842551501459e-06	0,000829685682869165	XM_008007979.2	uncharacterized LOC103241076 (LOC103241076), mRNA
XR-497116.2	5,70453407515598	3,22938967711334	19,7993527929441	8,84833928990467e-06	0,00085287831108506	XR_497116.2	TLR adapter interacting with SLC15A4 on the lysosome-like (LOC103232265), transcript variant X3, misc_RNA
XM-007976390.2	2,58107849231493	4,05903003056633	19,7991098482154	8,84939223952861e-06	0,00085287831108506	XM_007976390.2	Fc fragment of IgG receptor IIa (FCGR2A), transcript variant X2, mRNA
XM-008011245.2	2,52837259826507	4,33826750463485	19,7551320271343	9,05428678243021e-06	0,000868557258641842	XM_008011245.2	vacuole membrane protein 1 (VMP1), transcript variant X2, mRNA
XM-037992998.1	2,52837259826507	4,33826750463485	19,7551320271343	9,05428678243021e-06	0,000868557258641842	XM_037992998.1	vacuole membrane protein 1 (VMP1), transcript variant X3, mRNA
XM-005073343.1	-3,46998683265809	3,39551522519602	19,7338743512598	9,15502899991483e-06	0,000876178856822082	XM_005073343.1	membrane cofactor protein-like (LOC101837429), mRNA
XM-038007525.1	2,52425835840941	4,37878830386492	19,7212416445663	9,21542923565559e-06	0,000877967647712573	XM_038007525.1	apolipoprotein L6 (APOL6), transcript variant X1, mRNA
XM-005084202.4	2,60099826110304	6,79703090545042	19,7209001444446	9,21638820527863e-06	0,000877967647712573	XM_005084202.4	insulin induced gene 1 (Insig1), transcript variant X1, mRNA
XM-037999262.1	4,05303058026246	3,6706109209492	19,7147631497426	9,24655970980399e-06	0,000878807555975897	XM_037999262.1	membrane-spanning 4-domains subfamily A member 6A-like (LOC103234746), mRNA
XM-040737048.1	-3,47258644679254	3,4768655974172	19,7070553359405	9,28373494657199e-06	0,000880307705659624	XM_040737048.1	uncharacterized LOC121132752 (LOC121132752), mRNA
XM-005071578.4	3,16458081522834	3,73605798794417	19,680587842094	9,4122590575988e-06	0,000890442981603134	XM_005071578.4	family with sequence similarity 43 member A (Fam43a), mRNA
XM-038000105.1	4,00675295456163	3,47264216708366	19,6361675329069	9,63274959803138e-06	0,000909212257357306	XM_038000105.1	N-myc downstream regulated 1 (NDRG1), transcript variant X2, mRNA
XM-005069541.4	-2,15513486727272	5,43524368353033	19,6019384830327	9,8052502261778e-06	0,000923376344526075	XM_005069541.4	acetyl-CoA acetyltransferase 1 (Acat1), mRNA
XM-021226847.2	3,02954241559133	5,58029916608673	19,579022832923	9,92295249367582e-06	0,000932327086694614	XM_021226847.2	proline-serine-threonine phosphatase interacting protein 1 (Pstpip1), transcript variant X1, mRNA
XM-007963098.2	3,44964089967861	3,49369683725111	19,5641284488324	1,00009409957837e-05	0,000937514179497691	XM_007963098.2	high mobility group protein B3 (LOC103216019), mRNA
XM-040732269.1	-2,16905346926348	9,60251236257267	19,5123995372395	1,02735724430204e-05	0,000960882560790042	XM_040732269.1	H-2 class II histocompatibility antigen, I-E beta chain-like (LOC101829780), mRNA
XM-005070670.4	-2,32727840964842	5,39832884589344	19,4981971694507	1,03495481052857e-05	0,000965793544618646	XM_005070670.4	ATP binding cassette subfamily G member 1 (Abcg1), transcript variant X1, mRNA
XM-007961033.2	-2,63360076085462	4,11273642593918	19,4856783813314	1,04180008337091e-05	0,000969981874003693	XM_007961033.2	UPF3A regulator of nonsense mediated mRNA decay (UPF3A), transcript variant X2, mRNA
XM-007985601.2	2,5139079972045	4,34672902523666	19,4562841660281	1,05787294863667e-05	0,000980510032775783	XM_007985601.2	poly(ADP-ribose) polymerase family member 9 (PARP9), transcript variant X1, mRNA
XM-038003406.1	2,5139079972045	4,34672902523666	19,4562841660281	1,05787294863667e-05	0,000980510032775783	XM_038003406.1	poly(ADP-ribose) polymerase family member 9 (PARP9), transcript variant X4, mRNA
NM-001281564.1	-1,94679549049071	5,64977031981661	19,4484527248806	1,06218179865491e-05	0,00098229140584372	NM_001281564.1	lipoprotein lipase (Lpl), mRNA
XM-040736532.1	-3,4299830535863	3,25903573072465	19,4398425128419	1,06697170746714e-05	0,000984508669896757	XM_040736532.1	synaptonemal complex central element protein 1 like (Syce1l), transcript variant X1, mRNA
XM-005080840.3	-2,3629042014268	4,59141405874908	19,4009623313238	1,08880190359138e-05	0,00100240413285226	XM_005080840.3	Ras related GTP binding D (Rragd), transcript variant X1, mRNA
XM-007963323.2	-2,6104636353665	3,56215079734332	19,3905872138765	1,09470273102972e-05	0,00100558708683183	XM_007963323.2	early growth response 2 (EGR2), transcript variant X3, mRNA
XM-021232989.2	2,32276964319579	5,61348467424945	19,3384562406506	1,12476212044667e-05	0,00102730575854022	XM_021232989.2	TLR adaptor interacting with endolysosomal SLC15A4 (Tasl), transcript variant X1, mRNA
XM-005082180.4	-3,96175058222137	3,19788270726505	19,3290647989404	1,13033547631657e-05	0,00102730575854022	XM_005082180.4	leucine rich adaptor protein 1 like (Lurap1l), mRNA
XR-005240272.1	5,62506780825007	3,15847794912791	19,3198290538945	1,13582028074697e-05	0,00102730575854022	XR_005240272.1	absent in melanoma 2 (AIM2), transcript variant X1, misc_RNA
XR-005240273.1	5,62506780825007	3,15847794912791	19,3198290538945	1,13582028074697e-05	0,00102730575854022	XR_005240273.1	absent in melanoma 2 (AIM2), transcript variant X2, misc_RNA
XR-005240276.1	5,62506780825007	3,15847794912791	19,3198290538945	1,13582028074697e-05	0,00102730575854022	XR_005240276.1	absent in melanoma 2 (AIM2), transcript variant X6, misc_RNA
XR-005240277.1	5,62506780825007	3,15847794912791	19,3198290538945	1,13582028074697e-05	0,00102730575854022	XR_005240277.1	absent in melanoma 2 (AIM2), transcript variant X7, misc_RNA
XR-005240278.1	5,62506780825007	3,15847794912791	19,3198290538945	1,13582028074697e-05	0,00102730575854022	XR_005240278.1	absent in melanoma 2 (AIM2), transcript variant X8, misc_RNA
XM-005069570.4	2,82404545905467	5,6829351457516	19,2792446500084	1,16000557241246e-05	0,00104687959038355	XM_005069570.4	proline-serine-threonine phosphatase interacting protein 1 (Pstpip1), transcript variant X2, mRNA
XM-040755569.1	5,68113017124809	3,34003692912461	19,2454346851471	1,1806832551971e-05	0,0010629029559566	XM_040755569.1	phosphofructokinase, platelet (LOC101840180), transcript variant X1, mRNA
XM-040739979.1	-5,53636353385715	3,00841678267725	19,241874358468	1,18292604142619e-05	0,0010629029559566	XM_040739979.1	CUB domain containing protein 1 (Cdcp1), mRNA
XM-038000811.1	3,96124994451927	3,33553608941639	19,1916261052593	1,21428832616281e-05	0,00108870604545921	XM_038000811.1	histone H3.3A (LOC119625179), mRNA
XM-007965039.2	-5,53628027520387	3,00073259576578	19,1584056427278	1,2355234265599e-05	0,00110533686028738	XM_007965039.2	D-dopachrome decarboxylase (LOC103217148), mRNA
XM-005081058.4	-2,57232092515024	5,01984681770031	19,1248907187389	1,25718442367091e-05	0,00112227571772948	XM_005081058.4	aflatoxin B1 aldehyde reductase member 2 (LOC101835797), transcript variant X1, mRNA
XM-007976599.2	2,24087468774849	6,08596986158907	19,1101310687581	1,26698295413632e-05	0,00112857466475264	XM_007976599.2	myeloid cell nuclear differentiation antigen (MNDA), transcript variant X2, mRNA
XR-005879357.1	5,61723111783708	3,16944128304537	19,0913017777126	1,27947228333152e-05	0,00113723807507434	XR_005879357.1	uncharacterized LOC110342136 (LOC110342136), ncRNA
XM-005073469.4	2,45762294341064	7,23651583777171	19,0792833966443	1,28743412549253e-05	0,00114184863289642	XM_005073469.4	prostaglandin-endoperoxide synthase 2 (Ptgs2), mRNA
XM-040743609.1	-5,53640516498356	2,96174802646778	19,0667063680614	1,29604749833097e-05	0,00114541520954951	XM_040743609.1	sarcospan (Sspn), transcript variant X6, mRNA
XM-005063638.4	-2,33234644146448	4,52563503969026	19,0650522029967	1,29702205829484e-05	0,00114541520954951	XM_005063638.4	free fatty acid receptor 4 (Ffar4), mRNA
XM-005070576.4	-2,11219795000666	8,77597939824032	19,0499196155547	1,30729600379291e-05	0,00115201611229314	XM_005070576.4	eukaryotic translation elongation factor 1 beta 2 (Eef1b2), mRNA
XM-037993180.1	-5,53636353385715	2,9583011120647	19,0441103595314	1,31140670333593e-05	0,00115316923210221	XM_037993180.1	guanylate cyclase 1 soluble subunit alpha 1 (GUCY1A1), transcript variant X13, mRNA
XM-005087605.4	-2,1121255506124	7,81374920017368	19,0279612788413	1,32234973834311e-05	0,00116031255398793	XM_005087605.4	tubulin beta class I (Tubb), mRNA
XM-005065852.4	-2,06939540255172	7,85344078544509	19,0111950695302	1,3339611295845e-05	0,00116801068863385	XM_005065852.4	Cbp/p300 interacting transactivator with Glu/Asp rich carboxy-terminal domain 2 (Cited2), mRNA
XM-005063320.4	3,64923317351534	5,56254820169395	19,0037163940961	1,33917345261734e-05	0,00117008503387604	XM_005063320.4	protein tyrosine phosphatase receptor type C associated protein (LOC101840490), mRNA
XM-040739980.1	4,09402311662995	4,9049718965987	18,9849829723419	1,3523198734723e-05	0,00117906821510605	XM_040739980.1	transcription factor BTF3-like (LOC121137531), mRNA
XM-013114019.2	-2,02016627845587	8,01202641705549	18,9768433217016	1,35807231739024e-05	0,00118158033990614	XM_013114019.2	regulator of cell cycle (Rgcc), mRNA
XM-007993853.2	-5,53174254060592	3,20581781826547	18,9643796925587	1,36704997691427e-05	0,00118438331999901	XM_007993853.2	protein arginine methyltransferase 7 (PRMT7), transcript variant X2, mRNA
XM-007993858.2	-5,53174254060592	3,20581781826547	18,9643796925587	1,36704997691427e-05	0,00118438331999901	XM_007993858.2	protein arginine methyltransferase 7 (PRMT7), transcript variant X3, mRNA
XM-021229367.2	3,38686423831691	3,45920935838999	18,9393847267294	1,38493916482291e-05	0,0011973613749991	XM_021229367.2	LysM domain containing 2 (Lysmd2), transcript variant X3, mRNA
XM-040740679.1	2,67782135181207	4,37003397244456	18,841806337379	1,45725317143554e-05	0,00125723982733934	XM_040740679.1	granzyme F-like (LOC121137857), transcript variant X1, mRNA
XM-040732092.1	-2,82543982169606	4,22343791754918	18,8127971936764	1,4794146155664e-05	0,0012736893237323	XM_040732092.1	early growth response 2 (Egr2), transcript variant X1, mRNA
XM-040754773.1	-3,41969821103052	3,53783033334107	18,7729151985652	1,51052051718459e-05	0,00129775471489974	XM_040754773.1	ATP23 metallopeptidase and ATP synthase assembly factor homolog (Atp23), transcript variant X1, mRNA
XM-005078426.2	2,26534904934925	5,96328797859975	18,7565673836203	1,52354182613604e-05	0,00130621493272868	XM_005078426.2	procathepsin L-like (LOC101843237), mRNA
XM-037991148.1	3,1133199955338	3,67247917815829	18,7469721297979	1,5311887926066e-05	0,00130923746097102	XM_037991148.1	zinc finger CCCH-type containing, antiviral 1 (ZC3HAV1), transcript variant X1, mRNA
XM-007969658.2	3,397970392994	3,46254790282336	18,7401970785413	1,53661141022284e-05	0,00130923746097102	XM_007969658.2	terminal uridylyl transferase 7 (TUT7), transcript variant X1, mRNA
XM-007969662.2	3,397970392994	3,46254790282336	18,7401970785413	1,53661141022284e-05	0,00130923746097102	XM_007969662.2	terminal uridylyl transferase 7 (TUT7), transcript variant X4, mRNA
XM-021225411.2	-2,29531751917992	4,71139192205979	18,7252060758147	1,54857516421015e-05	0,00131670482918885	XM_021225411.2	NADH-cytochrome b5 reductase 3 (LOC101842045), transcript variant X2, mRNA
XM-021223433.2	2,77269491145351	3,84744920327331	18,6915940946716	1,57608226643942e-05	0,00133733017548003	XM_021223433.2	calcium-binding protein 5 (LOC101830126), transcript variant X2, mRNA
XM-005077355.4	-1,98647105627589	6,14634524293684	18,6656382408648	1,59747088265458e-05	0,00135268969617045	XM_005077355.4	insulin receptor substrate 2 (Irs2), mRNA
XM-013121010.3	2,39108854457409	4,61110359837944	18,5679228173364	1,68108506929391e-05	0,00142056866235425	XM_013121010.3	phospholipid scramblase 1 (LOC101834040), transcript variant X2, mRNA
XM-021234645.2	2,49539084794861	4,60790153023554	18,5305924646635	1,71414621255449e-05	0,00144553809600933	XM_021234645.2	TLR adapter interacting with SLC15A4 on the lysosome (LOC101833018), mRNA
XM-007991545.2	2,19645702882925	6,55617793125049	18,4635473291821	1,7753306107178e-05	0,00149407322337157	XM_007991545.2	properdin (LOC103231897), mRNA
XM-038009129.1	5,54143501440148	3,12479325674054	18,4443553181121	1,79322372921846e-05	0,00150341648001091	XM_038009129.1	histone H3.3A-like (LOC119627925), mRNA
XM-040749462.1	2,36566641445236	6,29545164034297	18,4407945370881	1,79643297737874e-05	0,00150341648001091	XM_040749462.1	tripartite motif containing 25 (Trim25), mRNA
XM-005081241.4	-2,75296029540479	3,87967500058982	18,4397720633333	1,79739243351728e-05	0,00150341648001091	XM_005081241.4	phytanoyl-CoA 2-hydroxylase (Phyh), mRNA
XM-007997833.2	5,54139345525804	3,09950449656496	18,4193323237978	1,81681024977306e-05	0,00151586448590037	XM_007997833.2	formyl peptide receptor 3 (FPR3), transcript variant X2, mRNA
XM-038000788.1	-3,93679262961395	3,29143999190562	18,4136351564181	1,82221197123222e-05	0,00151586448590037	XM_038000788.1	androgen induced 1 (AIG1), transcript variant X2, mRNA
XM-005086320.4	-2,41048667784277	12,003576984607	18,4123420876144	1,82332495934848e-05	0,00151586448590037	XM_005086320.4	apolipoprotein E (Apoe), mRNA
XM-037988353.1	-1,93008230496155	6,79070567740041	18,4043142617883	1,83110377917356e-05	0,00151926237549051	XM_037988353.1	parathymosin (PTMS), transcript variant X2, mRNA
XM-007985602.2	2,43917243765784	4,28741526853715	18,399502470645	1,83571111339771e-05	0,00152002051206551	XM_007985602.2	poly(ADP-ribose) polymerase family member 9 (PARP9), transcript variant X3, mRNA
XM-007990772.2	-2,15459409050931	4,60731155619198	18,3887495269583	1,84604931123076e-05	0,00152551139166827	XM_007990772.2	solute carrier family 7 member 7 (SLC7A7), transcript variant X1, mRNA
XR-005241992.1	2,33155607586444	4,41834384831987	18,317192986038	1,91635236224784e-05	0,00158043384295763	XR_005241992.1	uncharacterized LOC119625834 (LOC119625834), ncRNA
XM-008021793.2	-1,95393968005305	7,82513044458074	18,2070796850201	2,0298304778463e-05	0,00167067227309618	XM_008021793.2	ribosomal protein L21 (RPL21), transcript variant X1, mRNA
XR-005240279.1	5,53517585160661	3,16063335238468	18,1281284683718	2,11534323106944e-05	0,00173757924128145	XR_005240279.1	absent in melanoma 2 (AIM2), transcript variant X9, misc_RNA
XM-005072558.4	3,06588294716892	3,77730270770283	18,0892266620182	2,15872623439173e-05	0,0017696824845403	XM_005072558.4	CD93 molecule (Cd93), mRNA
XM-005087155.4	2,22739253421797	7,53324371231637	18,0535839496923	2,19926805157662e-05	0,00179933356116367	XM_005087155.4	GTPase, IMAP family member 4 (Gimap4), transcript variant X2, mRNA
XM-007972285.2	-2,65846451066016	3,45115751114107	18,0038097793232	2,25735854917992e-05	0,00184319595980955	XM_007972285.2	chromosome unknown C6orf141 homolog (CUNH6orf141), transcript variant X1, mRNA
XR-005877686.1	2,56306459460514	4,04875040759156	17,9690477848458	2,2987324917434e-05	0,0018732621432221	XR_005877686.1	dual specificity phosphatase 18 (Dusp18), transcript variant X3, misc_RNA
XM-040740241.1	5,62100667085525	4,29081250747427	17,9559335028921	2,31444943268221e-05	0,00188101906557426	XM_040740241.1	aquaporin 9 (Aqp9), transcript variant X2, mRNA
XM-013120561.3	3,37778875505224	6,59931509797742	17,9534911392095	2,31739281764671e-05	0,00188101906557426	XM_013120561.3	transmembrane protein 154 (Tmem154), mRNA
XM-040748644.1	3,86874532675507	3,29670693000397	17,913906565915	2,36600709891039e-05	0,00191669862483187	XM_040748644.1	solute carrier family 22 member 4 (Slc22a4), transcript variant X4, mRNA
XM-021224172.2	5,58629076580215	3,30057146517287	17,893423107872	2,39147324458618e-05	0,00193106332715852	XM_021224172.2	GRB2 binding adaptor protein, transmembrane (Gapt), mRNA
XM-005077578.3	-3,33421030728959	3,27424306136882	17,888369854583	2,39781634431999e-05	0,00193106332715852	XM_005077578.3	UDP-GlcNAc:betaGal beta-1,3-N-acetylglucosaminyltransferase 5 (B3gnt5), transcript variant X1, mRNA
XM-007971962.2	-3,33421030728959	3,27424306136882	17,888369854583	2,39781634431999e-05	0,00193106332715852	XM_007971962.2	UDP-GlcNAc:betaGal beta-1,3-N-acetylglucosaminyltransferase 5 (B3GNT5), transcript variant X1, mRNA
XR-500765.2	-1,96492552939603	5,40119924444273	17,8815222339685	2,40641879197419e-05	0,00193420610441628	XR_500765.2	putative uncharacterized protein LRRC75A-AS1, mitochondrial (LOC103242442), misc_RNA
XM-005077068.4	-2,89665950661209	9,53617318652577	17,8733103020347	2,41662833412471e-05	0,00193862584472191	XM_005077068.4	C-C motif chemokine 6 (LOC101843608), mRNA
XM-005065477.2	3,48763578849566	4,78233915478589	17,8551366376966	2,4397083864378e-05	0,00195333305889251	XM_005065477.2	mitogen-activated protein kinase kinase kinase 1 (Map3k1), mRNA
XM-037990512.1	2,20257156716253	5,57266347217441	17,84948880126	2,44707526220327e-05	0,0019554269566107	XM_037990512.1	linker for activation of T cells family member 2 (LAT2), transcript variant X2, mRNA
XM-007972979.2	-2,63244449520183	3,45515113903183	17,8079818355188	2,50078429087785e-05	0,00199447240159876	XM_007972979.2	major histocompatibility complex, class II, DO alpha (MHC-DOA), transcript variant X3, mRNA
XM-040751781.1	-2,24754629058167	5,23513453642602	17,7938649396529	2,51916726742507e-05	0,00200524739954244	XM_040751781.1	hydroxyacyl-CoA dehydrogenase (Hadh), mRNA
XM-008009288.2	-1,92407462590767	7,66684278548126	17,7869071677649	2,52850643227283e-05	0,00200746649269211	XM_008009288.2	ribosomal protein L15 (RPL15), transcript variant X1, mRNA
XM-007988612.2	-3,34898960468004	3,36343617867115	17,7844858632786	2,53171119895805e-05	0,00200746649269211	XM_007988612.2	CD46 molecule (CD46), transcript variant X2, mRNA
XM-005068715.4	4,12387043955603	6,84714877082615	17,7795204025695	2,5381424552431e-05	0,00200869570116576	XM_005068715.4	CD38 molecule (Cd38), mRNA
XM-037996697.1	3,88451423768542	3,5483725525787	17,7753372645687	2,54385691915238e-05	0,00200935400756004	XM_037996697.1	plexin C1 (PLXNC1), transcript variant X2, mRNA
XM-037992571.1	2,48699088840885	3,80366894526029	17,7578176803517	2,56727974195542e-05	0,00202397055978336	XM_037992571.1	C-C motif chemokine 16 (LOC103242760), transcript variant X2, mRNA
XM-037988520.1	-3,331148346304	3,2949683247816	17,7496229835832	2,5783099555811e-05	0,00202877991590878	XM_037988520.1	UDP-GlcNAc:betaGal beta-1,3-N-acetylglucosaminyltransferase 5 (B3GNT5), transcript variant X2, mRNA
XM-005067149.4	-5,42369712592182	3,00656633791948	17,7405343024752	2,59064623677472e-05	0,00203072123013314	XM_005067149.4	adhesion molecule with Ig like domain 2 (Amigo2), transcript variant X1, mRNA
XM-008002987.2	-5,42369712592182	3,00656633791948	17,7405343024752	2,59064623677472e-05	0,00203072123013314	XM_008002987.2	adhesion molecule with Ig like domain 2 (AMIGO2), transcript variant X1, mRNA
XR-005874415.1	-3,35417054481778	3,45286040980794	17,7260536266676	2,61030105342618e-05	0,00204223800858646	XR_005874415.1	uncharacterized LOC121137180 (LOC121137180), ncRNA
XM-040728782.1	-2,2364258441807	4,19367043554962	17,6885740691905	2,66193268798874e-05	0,00207868151629603	XM_040728782.1	TSC22 domain family member 1 (Tsc22d1), transcript variant X7, mRNA
XM-005068605.4	-2,89676922328605	4,02765371508626	17,6668195008995	2,69231251704197e-05	0,00209842304950432	XM_005068605.4	zinc finger CCCH-type containing 6 (Zc3h6), transcript variant X1, mRNA
XM-007963455.2	-3,33500712465157	3,27097135259712	17,6511527299324	2,71463889038733e-05	0,00210809207126027	XM_007963455.2	sphingomyelin synthase 1 (SGMS1), transcript variant X9, mRNA
XM-005076968.4	2,99372095193529	4,94076674353001	17,6509016049217	2,71496318073517e-05	0,00210809207126027	XM_005076968.4	C-C motif chemokine 7 (LOC101839663), mRNA
XM-005071667.4	2,2227619321343	5,83231504779222	17,6014493608821	2,78604835264499e-05	0,00215921370727682	XM_005071667.4	deltex E3 ubiquitin ligase 3L (Dtx3l), transcript variant X1, mRNA
XM-005081045.4	3,0330184003357	5,49698778981514	17,5857749348418	2,80913307291635e-05	0,0021730122810099	XM_005081045.4	phospholipase A2 group IID (Pla2g2d), transcript variant X1, mRNA
XM-040751779.1	-5,42344731470294	2,95909095375871	17,5737282048452	2,82695277022425e-05	0,00217860650473855	XM_040751779.1	sphingomyelin synthase 2 (Sgms2), transcript variant X5, mRNA
XM-037990650.1	-5,42344731470294	2,95909095375871	17,5737282048452	2,82695277022425e-05	0,00217860650473855	XM_037990650.1	sphingomyelin synthase 2 (SGMS2), transcript variant X2, mRNA
XM-005079855.4	-3,89661360344779	3,39669395617922	17,5284858279441	2,89454900511247e-05	0,00222653037770829	XM_005079855.4	eukaryotic translation initiation factor 2D (Eif2d), transcript variant X1, mRNA
XM-007990775.2	-2,10466610664158	4,5876381590857	17,4639390925459	2,99414426446767e-05	0,00229456273585918	XM_007990775.2	solute carrier family 7 member 7 (SLC7A7), transcript variant X3, mRNA
XM-007990776.2	-2,10466610664158	4,5876381590857	17,4639390925459	2,99414426446767e-05	0,00229456273585918	XM_007990776.2	solute carrier family 7 member 7 (SLC7A7), transcript variant X4, mRNA
XM-040730338.1	4,01636296175106	5,71583182152186	17,42352356386	3,05800620234004e-05	0,00233690962163964	XM_040730338.1	N-myc downstream regulated 1 (Ndrg1), mRNA
XM-038003430.1	2,26893360652906	6,04698894854238	17,4219163657473	3,06075932754299e-05	0,00233690962163964	XM_038003430.1	small EDRK-rich factor 2-like (LOC119625846), mRNA
XM-021223588.2	5,57741849219383	4,12881717408533	17,3625335301705	3,15733313534607e-05	0,00240618019479439	XM_021223588.2	hematopoietic SH2 domain containing (Hsh2d), transcript variant X2, mRNA
XM-007977586.2	-3,87159708799447	3,33268698670598	17,2985271696607	3,26509651560605e-05	0,00248370641232414	XM_007977586.2	RAS p21 protein activator 1 (RASA1), transcript variant X3, mRNA
XM-007991444.2	-3,02761168771303	3,64584486074682	17,2294377855882	3,38544608432513e-05	0,0025705030019969	XM_007991444.2	G protein-coupled receptor 34 (GPR34), transcript variant X1, mRNA
XM-037988188.1	-1,87748911099928	7,63456623973974	17,2040727130552	3,43074155888266e-05	0,00259568678734005	XM_037988188.1	60S ribosomal protein L6 (LOC119618237), mRNA
XM-038001279.1	3,79363566517163	3,21260838638008	17,2002968100779	3,43753626491465e-05	0,00259568678734005	XM_038001279.1	uncharacterized LOC119618292 (LOC119618292), transcript variant X1, mRNA
XM-038001280.1	3,79363566517163	3,21260838638008	17,2002968100779	3,43753626491465e-05	0,00259568678734005	XM_038001280.1	uncharacterized LOC119618292 (LOC119618292), transcript variant X4, mRNA
XM-005081393.4	5,51401434016835	3,73849312207991	17,1943269441447	3,44818893193648e-05	0,0025989618885711	XM_005081393.4	Epstein-Barr virus induced 3 (Ebi3), transcript variant X2, mRNA
XM-005063457.4	-3,03944067701386	3,8082475055611	17,1752017518663	3,48284227847658e-05	0,00261722397244066	XM_005063457.4	programmed cell death 4 (Pdcd4), transcript variant X3, mRNA
XM-040756124.1	3,4466224507009	4,60742113423098	17,173944501361	3,48513774669521e-05	0,00261722397244066	XM_040756124.1	terminal uridylyl transferase 7 (Tut7), transcript variant X5, mRNA
XR-005243114.1	5,44389765170355	3,08111909403696	17,1344584953052	3,5582311477427e-05	0,00266724747582979	XR_005243114.1	protein FAM133B-like (LOC103220579), misc_RNA
XM-005066669.4	-2,66203390110401	4,60025542957698	17,1186580720586	3,58759775340892e-05	0,00268437109720068	XM_005066669.4	solute carrier family 25 member 4 (Slc25a4), mRNA
XM-007977846.2	5,4439857801891	3,06635798066779	17,1051027013239	3,61340210255889e-05	0,00269388291171388	XM_007977846.2	myocyte enhancer factor 2C (MEF2C), transcript variant X2, mRNA
XM-037982206.1	5,4439857801891	3,06635798066779	17,1051027013239	3,61340210255889e-05	0,00269388291171388	XM_037982206.1	myocyte enhancer factor 2C (MEF2C), transcript variant X15, mRNA
XR-005236499.1	5,44404023545895	3,04826089447154	17,0804108251641	3,66047336520204e-05	0,00272404087519276	XR_005236499.1	uncharacterized LOC119620078 (LOC119620078), transcript variant X1, ncRNA
XM-005082912.4	-2,52947945077737	5,23508877865111	17,0701963554414	3,67989861411083e-05	0,00273355356798742	XM_005082912.4	paraoxonase 2 (Pon2), mRNA
XM-007995633.2	5,44408154505475	3,02788514624085	17,0201284911533	3,77806295061258e-05	0,00280141665957765	XM_007995633.2	hematopoietic SH2 domain containing (HSH2D), transcript variant X2, mRNA
XM-005076611.4	5,54323947898823	5,06578342422364	16,9658949939268	3,88675739574381e-05	0,00287682962422743	XM_005076611.4	colony stimulating factor 1 (Csf1), transcript variant X3, mRNA
XM-038001272.1	5,4442317467998	3,04472867002971	16,9616819295885	3,8956344462571e-05	0,00287822341771667	XM_038001272.1	ubiquitin carboxyl-terminal hydrolase 47-like (LOC103218221), transcript variant X3, mRNA
XM-040750371.1	-3,08018910956923	4,19461262497802	16,956739357175	3,90544121364035e-05	0,00288029789005271	XM_040750371.1	nitrilase family member 2 (Nit2), mRNA
XM-040744867.1	2,84349746665321	4,13484094375217	16,9510472728963	3,91733261508223e-05	0,00288389962626975	XM_040744867.1	small ubiquitin-related modifier 2-like (LOC121140165), mRNA
XM-040751617.1	-5,37512970353881	3,2654160286533	16,9422368535403	3,93536440059851e-05	0,00288967890908711	XM_040751617.1	protein kinase cAMP-activated catalytic subunit beta (Prkacb), transcript variant X1, mRNA
XM-040750853.1	2,14523868840609	6,92478350957598	16,9403137859964	3,93922646708106e-05	0,00288967890908711	XM_040750853.1	poly(ADP-ribose) polymerase family member 14 (Parp14), transcript variant X1, mRNA
XM-037988352.1	3,85494346907327	3,81518179440813	16,9332409840427	3,95408293891334e-05	0,00289541592856051	XM_037988352.1	parathymosin (PTMS), transcript variant X1, mRNA
XM-013118282.3	2,35004563930256	5,60951975937034	16,8943585610458	4,0353203095767e-05	0,002949654293073	XM_013118282.3	galectin 9 (Lgals9), transcript variant X2, mRNA
XM-040733589.1	5,52498506918678	4,4717873353806	16,8704087937779	4,086353379508e-05	0,00298166135863285	XM_040733589.1	RAS p21 protein activator 3 (Rasa3), transcript variant X2, mRNA
XM-005077087.4	2,34999576186297	5,63075916998765	16,8598327794505	4,10906289867346e-05	0,0029929250525506	XM_005077087.4	galectin 9 (Lgals9), transcript variant X1, mRNA
XM-037985610.1	-3,28396860322851	3,34708793034113	16,7979447820434	4,24488762863214e-05	0,00308639329648584	XM_037985610.1	CD46 molecule (CD46), transcript variant X7, mRNA
XR-496957.2	-2,08635590483812	4,30127162102114	16,7402446892639	4,37536333137203e-05	0,00317564950927607	XR_496957.2	uncharacterized LOC103231609 (LOC103231609), ncRNA
XM-040750845.1	2,50019833857839	5,79001551109057	16,7301407322882	4,39838544664438e-05	0,00318650516160085	XM_040750845.1	poly(ADP-ribose) polymerase family member 9 (Parp9), transcript variant X1, mRNA
XM-005085042.4	3,49529005395778	9,34284438423549	16,7269282943353	4,40580622785917e-05	0,00318650516160085	XM_005085042.4	thioredoxin (Txn), mRNA
XM-007976394.2	-2,08229454407842	4,30480545355695	16,7119240517075	4,4408724801628e-05	0,00320623202063403	XM_007976394.2	succinate dehydrogenase complex subunit C (SDHC), transcript variant X2, mRNA
XM-013112811.3	-3,17183995260303	3,12815126038992	16,6944213571207	4,4818507534682e-05	0,00323015068401886	XM_013112811.3	C1q and TNF related 5 (C1qtnf5), transcript variant X3, mRNA
XM-007976393.2	-2,08249020997405	4,31533345530232	16,68647225778	4,50058701477279e-05	0,00323798352131022	XM_007976393.2	succinate dehydrogenase complex subunit C (SDHC), transcript variant X1, mRNA
XM-038007939.1	-2,9633020605955	3,49177633724578	16,6794740689784	4,51714715628049e-05	0,00324422612430036	XM_038007939.1	UPF3A regulator of nonsense mediated mRNA decay (UPF3A), transcript variant X5, mRNA
XM-037995378.1	-2,94166194849167	3,31803630861089	16,58467263472	4,74761457137408e-05	0,00340380805672051	XM_037995378.1	D-dopachrome decarboxylase (LOC103223037), transcript variant X1, mRNA
XM-007962896.2	3,76720181052118	3,26531494479143	16,5606407844376	4,80789350031091e-05	0,0034410302820573	XM_007962896.2	potassium calcium-activated channel subfamily M alpha 1 (KCNMA1), transcript variant X41, mRNA
XR-005239751.1	-2,46258219736058	3,58236215050673	16,5521940851171	4,82926266568721e-05	0,00345032372362892	XR_005239751.1	class I histocompatibility antigen, Gogo-B*0101 alpha chain-like (LOC103221843), misc_RNA
XM-005063603.4	2,50448806215147	6,57651460761003	16,5469578360903	4,84230183340129e-05	0,00345364380155916	XM_005063603.4	phosphoinositide-3-kinase adaptor protein 1 (Pik3ap1), mRNA
XM-037983477.1	-3,8045823888105	3,25406980499445	16,537171337882	4,86750482330105e-05	0,00346561290645862	XM_037983477.1	FERM domain containing 4A (FRMD4A), transcript variant X15, mRNA
XM-013114659.3	-1,81992996685561	5,01034962380032	16,5167376487055	4,92001065179776e-05	0,00349694643097467	XM_013114659.3	inhibin subunit beta A (Inhba), transcript variant X2, mRNA
XM-037982648.1	-3,72502176118837	3,12234864763126	16,5023702694844	4,9572694666508e-05	0,00351735362691518	XM_037982648.1	sorting nexin 7 (SNX7), transcript variant X3, mRNA
XM-005070173.4	5,4788583992497	3,79029490914986	16,450367701961	5,09427670914044e-05	0,00360611010841736	XM_005070173.4	CD7 molecule (Cd7), transcript variant X1, mRNA
XM-005082615.4	-2,96006959251172	3,57222853863585	16,4448890835352	5,10903624468272e-05	0,00360611010841736	XM_005082615.4	UPF3A regulator of nonsense mediated mRNA decay (Upf3a), transcript variant X1, mRNA
XM-037983441.1	-3,72506338896255	3,10391880749799	16,4418302070446	5,11741137539362e-05	0,00360611010841736	XM_037983441.1	supervillin-like (LOC103238065), transcript variant X11, mRNA
XM-037983442.1	-3,72506338896255	3,10391880749799	16,4418302070446	5,11741137539362e-05	0,00360611010841736	XM_037983442.1	supervillin-like (LOC103238065), transcript variant X12, mRNA
XM-005078855.3	-2,60527662917615	4,41993477550945	16,4340099295146	5,13820580760907e-05	0,0036143033518893	XM_005078855.3	aquaporin 3 (Gill blood group) (Aqp3), mRNA
XM-037992386.1	-2,74755845884215	3,54399859805349	16,4277538595745	5,1553861627561e-05	0,0036143033518893	XM_037992386.1	trans-2,3-enoyl-CoA reductase (TECR), transcript variant X1, mRNA
XM-037992387.1	-2,74755845884215	3,54399859805349	16,4277538595745	5,1553861627561e-05	0,0036143033518893	XM_037992387.1	trans-2,3-enoyl-CoA reductase (TECR), transcript variant X2, mRNA
XM-040743891.1	-1,85206379727108	7,68358170629943	16,3979977521374	5,23632508647942e-05	0,00366480418850149	XM_040743891.1	40S ribosomal protein SA-like (LOC121139868), mRNA
XM-005070504.3	3,80353222451303	3,33038585988732	16,3786017542674	5,29016974640384e-05	0,00369620298087873	XM_005070504.3	C-X-C chemokine receptor type 1 (LOC101823543), mRNA
XM-008020690.2	3,71250117348779	3,18583347429457	16,3184303858671	5,46013295029626e-05	0,00380848900514478	XM_008020690.2	caspase 5 (CASP5), partial mRNA
XM-005085802.4	3,70958171120688	3,18282235569235	16,3045026548405	5,50023743850892e-05	0,00382844526632059	XM_005085802.4	sterile alpha motif domain containing 4A (Samd4a), transcript variant X5, mRNA
XR-005242343.1	-5,30098362972022	3,01358053923682	16,3020727875197	5,50734964075958e-05	0,00382844526632059	XR_005242343.1	uncharacterized LOC103226409 (LOC103226409), ncRNA
XM-005072006.4	-3,72493881180143	3,05258825827193	16,2952924684732	5,52692055818007e-05	0,0038355710241279	XM_005072006.4	alpha-1,4-N-acetylglucosaminyltransferase (A4gnt), transcript variant X2, mRNA
XM-040729997.1	-5,30098362972022	3,01133055882023	16,2720169497854	5,59502093630381e-05	0,0038694826735444	XM_040729997.1	outer dynein arm docking complex subunit 3 (Odad3), transcript variant X2, mRNA
XM-007995321.2	-5,30098362972022	3,01133055882023	16,2720169497854	5,59502093630381e-05	0,0038694826735444	XM_007995321.2	outer dynein arm docking complex subunit 3 (ODAD3), transcript variant X2, mRNA
XM-040754450.1	3,75402347527218	3,35001400663	16,2689186863418	5,60399405494731e-05	0,0038694826735444	XM_040754450.1	solute carrier family 7 member 11 (Slc7a11), transcript variant X1, mRNA
XM-040750852.1	-1,94115992707418	5,87127739315845	16,2629862541815	5,62126231013295e-05	0,00387122808182433	XM_040750852.1	family with sequence similarity 162 member A (Fam162a), mRNA
XM-007981773.2	3,24447264053172	3,49157341033931	16,2617051709081	5,62533568131351e-05	0,00387122808182433	XM_007981773.2	cAMP responsive element binding protein 5 (CREB5), transcript variant X1, mRNA
XM-005065528.3	2,97788748767865	3,95787781366915	16,2156410734418	5,76312468893622e-05	0,00395399481366886	XM_005065528.3	granzyme K (Gzmk), mRNA
XM-037990716.1	2,94476920141846	3,84233159378459	16,2151004607615	5,76482124802886e-05	0,00395399481366886	XM_037990716.1	60S ribosomal protein L23a-like (LOC103215079), mRNA
XM-037989154.1	-1,78724653712508	6,74544704272632	16,205629992965	5,79358857244806e-05	0,00396538394878557	XM_037989154.1	60S ribosomal protein L21-like (LOC103232591), mRNA
XM-040757455.1	3,28641883964417	3,81708970381163	16,203219544693	5,80069773083108e-05	0,00396538394878557	XM_040757455.1	uncharacterized LOC121144120 (LOC121144120), mRNA
XM-005084807.4	2,90896052465311	5,07112871487222	16,1832422951039	5,86187166506822e-05	0,00400055729075543	XM_005084807.4	natural killer cell granule protein 7 (Nkg7), mRNA
XM-005066007.4	-5,30106689987869	2,96984476463314	16,1658043859898	5,91624162707032e-05	0,00403097833905339	XM_005066007.4	prolyl 3-hydroxylase 3 (P3h3), mRNA
XM-005075521.4	-5,30102526419928	2,96122913561789	16,1315866038058	6,02356884739086e-05	0,00409732113680456	XM_005075521.4	sorting nexin 22 (Snx22), transcript variant X1, mRNA
XM-040732869.1	-1,79899980786816	6,7199012694442	16,0363639953429	6,33250147016081e-05	0,0042979271213037	XM_040732869.1	pancreatic progenitor cell differentiation and proliferation factor (Ppdpf), transcript variant X3, mRNA
XM-007979562.2	-5,30098362972022	2,93728754761648	16,0344252834622	6,33937200843522e-05	0,0042979271213037	XM_007979562.2	syncoilin, intermediate filament protein (SYNC), transcript variant X2, mRNA
XM-007967486.2	2,04662295581068	6,34119689578369	16,0087900855697	6,42532411745446e-05	0,00434903558232901	XM_007967486.2	solute carrier family 2 member 3 (SLC2A3), mRNA
XM-005065997.4	-3,7661566451916	3,2937245597508	16,0045707098742	6,43959910334128e-05	0,00435154058948775	XM_005065997.4	acrosin binding protein (LOC101839703), mRNA
XM-007997020.2	-2,23266980689499	4,07792211807515	15,9972762457383	6,46435304422415e-05	0,00436110689883535	XM_007997020.2	ETHE1 persulfide dioxygenase (ETHE1), transcript variant X2, mRNA
XM-040738411.1	-1,83167542299142	6,0205859538891	15,9856067728732	6,50383097012123e-05	0,00438055901658591	XM_040738411.1	glutaredoxin 2 (Glrx2), transcript variant X2, mRNA
XM-005085021.4	5,44943875086035	4,12529100191598	15,9746123295618	6,54158503809527e-05	0,00439846970581176	XM_005085021.4	WAP four-disulfide core domain 2 (Wfdc2), transcript variant X1, mRNA
XM-013114251.3	-1,92714592243909	7,59260680983209	15,9716369067112	6,55179921187425e-05	0,00439846970581176	XM_013114251.3	mitochondrial pyruvate carrier 2 (Mpc2), mRNA
XM-040728491.1	3,09520785821264	5,25542068107466	15,9631131322522	6,58124196448321e-05	0,00441103991147195	XM_040728491.1	zinc finger CCCH-type containing, antiviral 1 (Zc3hav1), mRNA
XM-021234342.2	5,33907551109973	3,12390520075275	15,9533744332162	6,61540328282349e-05	0,004421817297757	XM_021234342.2	phosphotyrosine interaction domain containing 1 (Pid1), transcript variant X6, mRNA
XM-005073068.4	-2,79242804761889	4,21602015201769	15,9522922090719	6,61881139994244e-05	0,004421817297757	XM_005073068.4	glycine cleavage system protein H (Gcsh), mRNA
XM-005087120.4	-1,94273872670026	8,1085797671174	15,9365304108447	6,67392167844753e-05	0,00445140840896518	XM_005087120.4	glycoprotein nmb (Gpnmb), mRNA
XM-040739204.1	-2,37031915768051	5,02745365043172	15,9316890304879	6,69094183085266e-05	0,00445553930687831	XM_040739204.1	succinate-CoA ligase GDP-forming subunit beta (Suclg2), mRNA
XM-007973000.2	2,71812816561651	3,77494625983879	15,9224877040595	6,72374051037206e-05	0,00447014690183104	XM_007973000.2	mitogen-activated protein kinase kinase kinase 1 (MAP3K1), transcript variant X1, mRNA
XM-005070283.4	-2,07318025442563	5,44801835013052	15,918558874538	6,73732185594723e-05	0,00447195171512575	XM_005070283.4	CLN5 intracellular trafficking protein (Cln5), mRNA
XM-005081277.4	2,09073381039163	5,46838664835588	15,9135215512975	6,75520108787009e-05	0,00447659887872976	XM_005081277.4	ADP ribosylation factor like GTPase 5B (Arl5b), transcript variant X1, mRNA
XM-013126252.3	5,40689783796496	3,93085870947811	15,889357718873	6,84166660107948e-05	0,00452660941534122	XM_013126252.3	myocyte enhancer factor 2C (Mef2c), transcript variant X5, mRNA
XM-005086893.4	-3,82817112765278	4,40977335529386	15,8839511527345	6,86112391770016e-05	0,00453219634968081	XM_005086893.4	hydroxysteroid 17-beta dehydrogenase 8 (Hsd17b8), mRNA
XM-005081346.4	2,46010377841519	6,7376365521037	15,8650667828744	6,92964177771375e-05	0,00457012096279253	XM_005081346.4	TNF superfamily member 14 (Tnfsf14), mRNA
XM-040734776.1	2,1542170383538	7,59782814327101	15,8242231072963	7,08019891682938e-05	0,00466194281638847	XM_040734776.1	baculoviral IAP repeat-containing protein 3 (LOC110339912), transcript variant X1, mRNA
XM-040747388.1	-2,03613877663867	9,84721489485288	15,8142503456597	7,1174576708859e-05	0,00467898938546274	XM_040747388.1	C-X-C motif chemokine 2 (LOC101834882), mRNA
XR-005236500.1	5,3396894818904	3,02564666882027	15,7972255525936	7,18190228872472e-05	0,00470631886764153	XR_005236500.1	uncharacterized LOC119620078 (LOC119620078), transcript variant X2, ncRNA
XR-005236501.1	5,3396894818904	3,02564666882027	15,7972255525936	7,18190228872472e-05	0,00470631886764153	XR_005236501.1	uncharacterized LOC119620078 (LOC119620078), transcript variant X3, ncRNA
XM-038006114.1	2,38323034437232	5,35084086904026	15,7649316197608	7,30498869202922e-05	0,00477129443584715	XM_038006114.1	40S ribosomal protein S2-like (LOC119626845), mRNA
XM-040752808.1	-1,86815255946197	8,56708893834947	15,763169513678	7,31141501496538e-05	0,00477129443584715	XM_040752808.1	40S ribosomal protein S2-like (LOC121142680), mRNA
XM-005087924.4	-1,96507713444435	4,84515431880063	15,7620206546115	7,31583794381832e-05	0,00477129443584715	XM_005087924.4	quinoid dihydropteridine reductase (Qdpr), transcript variant X2, mRNA
XM-005070131.4	2,13029873814092	7,33740094021832	15,7468692775845	7,37442095739351e-05	0,00479964295772467	XM_005070131.4	interferon induced protein 35 (Ifi35), transcript variant X1, mRNA
XM-040752971.1	3,87878573484165	5,81146360878206	15,7447556802052	7,38263065205384e-05	0,00479964295772467	XM_040752971.1	ST8 alpha-N-acetyl-neuraminide alpha-2,8-sialyltransferase 4 (St8sia4), mRNA
XR-005235140.1	5,33146049131006	3,16005156277194	15,739382419669	7,40393472717266e-05	0,00480590103828606	XR_005235140.1	phosphofructokinase, platelet (LOC103237780), transcript variant X2, misc_RNA
XM-007999222.2	5,33971052938026	3,0023039073739	15,7239893469707	7,46428464388145e-05	0,00483016726520059	XM_007999222.2	HECT and RLD domain containing E3 ubiquitin protein ligase family member 6 (HERC6), transcript variant X2, mRNA
XM-007999221.2	5,33973157717688	3,00454204951149	15,7238599131467	7,46479328522241e-05	0,00483016726520059	XM_007999221.2	HECT and RLD domain containing E3 ubiquitin protein ligase family member 6 (HERC6), transcript variant X1, mRNA
XM-007990329.2	2,8509416504893	3,4322594219616	15,7080659385035	7,52697733469779e-05	0,00486275821436136	XM_007990329.2	interferon stimulated exonuclease gene 20 (ISG20), transcript variant X3, mRNA
XM-008013656.2	-2,37998241399747	3,88467917533652	15,6952246102916	7,5780390380285e-05	0,00488807273561108	XM_008013656.2	dystonin (DST), transcript variant X20, mRNA
XM-040754775.1	-3,21147372166019	3,4912786918265	15,6822388652298	7,62973794825176e-05	0,00491371840038192	XM_040754775.1	ATP23 metallopeptidase and ATP synthase assembly factor homolog (Atp23), transcript variant X2, mRNA
XR-005869770.1	2,24642669493689	5,62011097314161	15,6731599869686	7,66622574752238e-05	0,00492950294043419	XR_005869770.1	uncharacterized LOC121133033 (LOC121133033), ncRNA
XM-008013483.2	-1,92531605764064	9,51949664090738	15,6687080279345	7,68458444090967e-05	0,00493359911851413	XM_008013483.2	eukaryotic translation elongation factor 1 alpha 1 (EEF1A1), transcript variant X2, mRNA
XM-005082704.4	-3,70186456766675	3,17768479851358	15,6619173273784	7,71189096156579e-05	0,00494341820469341	XM_005082704.4	methionine sulfoxide reductase B2 (Msrb2), mRNA
XM-038001977.1	2,25014592956726	4,96638473586069	15,6187480746873	7,88944099068406e-05	0,00504936493140935	XM_038001977.1	actin, cytoplasmic 2-like (LOC103217237), mRNA
XM-007970911.2	3,62443808089412	3,14987920603444	15,6128048673065	7,91417364487154e-05	0,00505732900632606	XM_007970911.2	40S ribosomal protein S4, X isoform-like (LOC103220461), mRNA
XM-007962838.2	2,44738813206741	4,30159399624082	15,6018657331521	7,95990105165848e-05	0,00507866368959537	XM_007962838.2	ribosomal protein S24 (RPS24), transcript variant X2, mRNA
XM-005085173.4	5,36883843086079	3,67516283853943	15,5917430083992	8,00211235613053e-05	0,00509769241163838	XM_005085173.4	BMP and activin membrane bound inhibitor (Bambi), transcript variant X2, mRNA
XM-005071281.4	5,32721489719342	3,17672030556535	15,5858880259019	8,02697918890997e-05	0,00510563020960142	XM_005071281.4	ral guanine nucleotide dissociation stimulator like 1 (Rgl1), transcript variant X2, mRNA
XM-037984002.1	3,62880083626256	3,15692258041455	15,5351976450179	8,24439180368988e-05	0,00523582493668595	XM_037984002.1	sterile alpha motif domain containing 4A (SAMD4A), transcript variant X6, mRNA
XM-005076238.4	-1,78127130442347	6,45607550594799	15,5220089237353	8,30148418810815e-05	0,00526343032948488	XM_005076238.4	protein kinase cAMP-dependent type II regulatory subunit beta (Prkar2b), mRNA
XM-007979378.1	3,71075984909142	3,34438612199843	15,5165456128919	8,3258020833302e-05	0,00526343032948488	XM_007979378.1	colony stimulating factor 3 receptor (CSF3R), transcript variant X3, mRNA
XM-005070689.4	2,1599707308054	6,13800873528382	15,5163593790494	8,32622930161752e-05	0,00526343032948488	XM_005070689.4	salt inducible kinase 1 (Sik1), mRNA
XM-040733608.1	-2,94723634303851	3,94840208757336	15,4980273832078	8,40703630735683e-05	0,00530636142878306	XM_040733608.1	UPF3A regulator of nonsense mediated mRNA decay (Upf3a), transcript variant X2, mRNA
XM-005071280.4	5,32460840983743	3,19175369105588	15,4940510933648	8,42486398574152e-05	0,00530846882052591	XM_005071280.4	ral guanine nucleotide dissociation stimulator like 1 (Rgl1), transcript variant X1, mRNA
XM-005071412.4	-1,82998233154538	5,81594992757132	15,4914606840763	8,43617381144496e-05	0,00530846882052591	XM_005071412.4	aldehyde dehydrogenase 9 family member A1 (Aldh9a1), transcript variant X1, mRNA
XM-040731301.1	2,03210755996908	5,79623055763649	15,4852321015376	8,46390497305417e-05	0,00531778750161982	XM_040731301.1	linker for activation of T cells family member 2 (Lat2), transcript variant X3, mRNA
XM-008016712.2	-1,85605255038344	5,03309669613275	15,4717430498888	8,5246732820004e-05	0,00534780304228906	XM_008016712.2	deoxyuridine triphosphatase (DUT), mRNA
XM-005086891.4	-1,90112003187331	9,35478323799473	15,4537632490869	8,60582098572317e-05	0,00539049240525823	XM_005086891.4	RLA class II histocompatibility antigen, DP alpha-1 chain (LOC101822444), transcript variant X1, mRNA
XM-008004439.2	-3,09306167400116	3,10139944158885	15,4401478106655	8,66790914390091e-05	0,00542113168691419	XM_008004439.2	insulin like growth factor 1 (IGF1), transcript variant X1, mRNA
XM-040732126.1	2,05541871274256	6,5515436726978	15,4038471613405	8,83487898611511e-05	0,00551551909702254	XM_040732126.1	H-2 class I histocompatibility antigen, Q10 alpha chain-like (LOC106023121), transcript variant X22, mRNA
XM-013120867.3	-3,18779709250041	3,52228615438976	15,4015919846983	8,84563119100644e-05	0,00551551909702254	XM_013120867.3	G protein-coupled receptor 34 (Gpr34), transcript variant X1, mRNA
XM-013113710.3	3,23872437893111	7,51867530072582	15,3838827709823	8,92825293431784e-05	0,00555861411506781	XM_013113710.3	C-X-C motif chemokine receptor 2 (Cxcr2), mRNA
XM-040737884.1	2,3677274486773	5,07003137022538	15,3216477631083	9,22601702093171e-05	0,00573532142692451	XM_040737884.1	Fc fragment of IgG receptor IIb (Fcgr2b), transcript variant X3, mRNA
XM-007984765.2	3,67095094431364	3,28728425286494	15,2697086006896	9,48259221880968e-05	0,00588592937527413	XM_007984765.2	filamin B (FLNB), transcript variant X1, mRNA
XM-037998022.1	2,235866623477	4,37224035415412	15,2576348052995	9,54315628234876e-05	0,00591460106155871	XM_037998022.1	pleckstrin homology domain containing O1 (PLEKHO1), transcript variant X1, mRNA
XM-013110967.3	-5,21383568714278	5,26200866621896	15,2413595026639	9,62523805677721e-05	0,00595650258271508	XM_013110967.3	tumor protein D52 (Tpd52), transcript variant X2, mRNA
XM-005066784.4	-5,21359996639143	5,28614738643751	15,2349979269526	9,65758306806762e-05	0,00595926562950034	XM_005066784.4	tumor protein D52 (Tpd52), transcript variant X3, mRNA
XM-013110968.3	-5,21337718644664	5,30957228606437	15,2347856158527	9,65866443485707e-05	0,00595926562950034	XM_013110968.3	tumor protein D52 (Tpd52), transcript variant X4, mRNA
XM-008003873.2	2,51356703142772	3,7199607111048	15,2281563276615	9,6926663097235e-05	0,00597129186592891	XM_008003873.2	ubiquitin specific peptidase 15 (USP15), transcript variant X6, mRNA
XM-040738340.1	2,47724918546176	5,77507920703443	15,2050025288129	9,811308499822e-05	0,00603534796252877	XM_040738340.1	low affinity immunoglobulin gamma Fc region receptor III (LOC101831114), mRNA
XM-038003540.1	-2,86511873134366	3,36837780397035	15,1643466064898	0,000100244269725018	0,00615724243581144	XM_038003540.1	peroxisome proliferator activated receptor gamma (PPARG), transcript variant X5, mRNA
XM-013112024.3	2,35734280272321	4,49744846113617	15,1490390881157	0,000101052480294593	0,00619763445836571	XM_013112024.3	achaete-scute family bHLH transcription factor 2 (Ascl2), transcript variant X2, mRNA
XM-007986606.2	2,73311274241855	4,21182089976636	15,1369307121578	0,000101704576016194	0,00622834585832505	XM_007986606.2	ribosomal protein S29 (RPS29), transcript variant X1, mRNA
XM-005076816.4	3,32230022368221	5,02301502713762	15,1226977800153	0,000102466550416276	0,00626568491720801	XM_005076816.4	cAMP responsive element binding protein 5 (Creb5), transcript variant X1, mRNA
XM-005068065.3	-1,90151016819886	5,54569208754914	15,1149779463115	0,000102884734216382	0,00627624030028869	XM_005068065.3	pleckstrin homology like domain family A member 1 (Phlda1), mRNA
XM-037996862.1	-3,15732888279031	3,27504762520594	15,1139673854808	0,000102944188824505	0,00627624030028869	XM_037996862.1	ATP23 metallopeptidase and ATP synthase assembly factor homolog (ATP23), transcript variant X3, mRNA
XM-037991089.1	2,49079059338927	3,54422594991598	15,1087688134357	0,000103226924938468	0,00628416810945675	XM_037991089.1	transmembrane protein 140 (TMEM140), transcript variant X2, mRNA
XM-040739111.1	-1,85895186462149	8,59047524551269	15,1035478654241	0,000103507060265471	0,00629191440340463	XM_040739111.1	glutathione peroxidase 4 (Gpx4), transcript variant X1, mRNA
XM-007988497.2	-3,62744979108421	3,10847073845524	15,0969510730552	0,000103872572048508	0,00630481999633076	XM_007988497.2	basic leucine zipper ATF-like transcription factor 3 (BATF3), transcript variant X1, mRNA
XM-040739564.1	-1,84919281734191	8,43766495172206	15,0877130886971	0,00010437547373947	0,0063260145372613	XM_040739564.1	ribosomal protein L4 (Rpl4), mRNA
XM-007986058.2	-3,1597079890027	3,28707366213039	15,0844708735178	0,000104558826964836	0,00632780795012337	XM_007986058.2	nitrilase family member 2 (NIT2), transcript variant X2, mRNA
NM-001281658.1	-1,76024632356431	5,67392292952331	15,0420340464974	0,000106922882894931	0,00646137650480927	NM_001281658.1	aryl hydrocarbon receptor (Ahr), mRNA
XM-040733123.1	-3,70067605552019	3,32276736781202	15,0273685738424	0,000107755537125128	0,0065021460693701	XM_040733123.1	SLC2A4 regulator (Slc2a4rg), mRNA
XM-007983955.2	3,65293868046682	3,26069719664204	14,9949276509516	0,000109618338097807	0,00660486598497666	XM_007983955.2	C-C motif chemokine receptor like 2 (CCRL2), transcript variant X3, mRNA
XM-021228840.2	-1,74162646747177	6,72142994092684	14,986034437648	0,000110134105242762	0,00662624098399908	XM_021228840.2	phosphatidylethanolamine-binding protein 1 (LOC101824169), mRNA
XR-005869873.1	-2,20311402705885	4,02452783671364	14,9647671739676	0,000111374519845645	0,00669108848935449	XR_005869873.1	RAS p21 protein activator 1 (Rasa1), transcript variant X2, misc_RNA
XM-008008151.2	-2,85164255700699	3,44216382041989	14,9614392772587	0,000111573276961699	0,00669325811487581	XM_008008151.2	mitochondrial ribosomal protein L30 (MRPL30), transcript variant X1, mRNA
XM-040738157.1	5,37234426585825	4,42787610694955	14,9516664649948	0,000112145964815934	0,00671782080068431	XM_040738157.1	coagulation factor V (F5), transcript variant X1, mRNA
XR-005244201.1	-3,69515597451108	3,52494454780236	14,9333238385457	0,000113241650540077	0,00677359541377293	XR_005244201.1	uncharacterized LOC119627962 (LOC119627962), misc_RNA
XM-005086857.4	-1,98140136666769	9,99520913767972	14,9231956201266	0,000113843844882269	0,00679973258119018	XM_005086857.4	rano class II histocompatibility antigen, A beta chain (LOC101834868), mRNA
XM-007967576.2	2,1238786741538	4,66206031552451	14,8801882085412	0,000116463647964589	0,00694612826766191	XM_007967576.2	C-type lectin domain family 2 member B (CLEC2B), transcript variant X1, mRNA
XM-040755002.1	3,78227794828701	5,53846475320784	14,8724972385247	0,000116932541624894	0,00696400128146061	XM_040755002.1	plexin C1 (Plxnc1), mRNA
XM-007986735.2	3,09510719479307	3,2894866773431	14,8294335957655	0,000119627456607027	0,00711420335512858	XM_007986735.2	sterile alpha motif domain containing 4A (SAMD4A), transcript variant X1, mRNA
XM-040753638.1	-2,20492203363063	4,41045292232515	14,8240039021437	0,000119966879052513	0,0071240937570679	XM_040753638.1	vitamin K epoxide reductase complex subunit 1 (Vkorc1), transcript variant X1, mRNA
XM-040743900.1	-2,72918432298381	3,13788172280382	14,7952662005311	0,000121807475985584	0,00722297270783101	XM_040743900.1	synaptonemal complex protein 3-like (LOC106022725), transcript variant X2, mRNA
XM-040749691.1	5,22711925210628	3,11594364159816	14,7813634738108	0,000122702139714798	0,00725511660299295	XM_040749691.1	junction plakoglobin (LOC101834605), transcript variant X1, mRNA
XM-040749692.1	5,22711925210628	3,11594364159816	14,7813634738108	0,000122702139714798	0,00725511660299295	XM_040749692.1	junction plakoglobin (LOC101834605), transcript variant X2, mRNA
XM-007969659.2	2,80828409412922	3,41418423365236	14,7695173840733	0,000123473967381989	0,00727983406829652	XM_007969659.2	terminal uridylyl transferase 7 (TUT7), transcript variant X2, mRNA
XM-007969663.2	2,80828409412922	3,41418423365236	14,7695173840733	0,000123473967381989	0,00727983406829652	XM_007969663.2	terminal uridylyl transferase 7 (TUT7), transcript variant X5, mRNA
XM-005065457.4	2,79601134689662	3,49096425684826	14,7605251179611	0,000124060849782747	0,00728966730775593	XM_005065457.4	terminal nucleotidyltransferase 4A (Tent4a), transcript variant X1, mRNA
XM-037997242.1	3,63910858742462	3,2838058982955	14,7561453367728	0,000124349292883743	0,00728966730775593	XM_037997242.1	colony stimulating factor 3 receptor (CSF3R), transcript variant X1, mRNA
XM-037997245.1	3,63910858742462	3,2838058982955	14,7561453367728	0,000124349292883743	0,00728966730775593	XM_037997245.1	colony stimulating factor 3 receptor (CSF3R), transcript variant X2, mRNA
XM-037997270.1	3,63910858742462	3,2838058982955	14,7561453367728	0,000124349292883743	0,00728966730775593	XM_037997270.1	colony stimulating factor 3 receptor (CSF3R), transcript variant X5, mRNA
XM-007966237.2	3,13828651135159	3,42759996434572	14,7250453509723	0,000126409326465705	0,00739989048654786	XM_007966237.2	C-X-C chemokine receptor type 2 (LOC103217855), transcript variant X2, mRNA
XR-005238548.1	3,63102736812466	3,27182800902913	14,717386862745	0,000126921870395986	0,00741934052898579	XR_005238548.1	60S ribosomal protein L18-like (LOC119621918), misc_RNA
XM-037995869.1	-1,7393320758617	7,54928249559949	14,7125622501375	0,000127245831481928	0,00742772723826352	XM_037995869.1	60S ribosomal protein L6 (LOC103239528), transcript variant X1, mRNA
XM-040739113.1	-2,27688022560991	4,72452832548638	14,7008993116495	0,000128027000661841	0,00746274101733249	XM_040739113.1	RNA polymerase II, I and III subunit E (Polr2e), transcript variant X2, mRNA
XM-008001230.2	-1,77526030189489	8,32391031608924	14,6974022327385	0,000128269220277645	0,00746628461398291	XM_008001230.2	poly(A) binding protein cytoplasmic 1 (PABPC1), transcript variant X1, mRNA
XM-040737798.1	-1,82573979481471	5,09114845088738	14,6943694943867	0,000128472766157451	0,0074675702622565	XM_040737798.1	tubulin alpha 8 (Tuba8), mRNA
XM-005082618.4	5,29286086675943	4,54827553235959	14,6714353276864	0,000130036504659906	0,00754780292844729	XM_005082618.4	RAS p21 protein activator 3 (Rasa3), transcript variant X1, mRNA
XM-038007938.1	-2,84381010083025	3,44529167858271	14,6476479071733	0,000131686542011439	0,00763281163858696	XM_038007938.1	UPF3A regulator of nonsense mediated mRNA decay (UPF3A), transcript variant X4, mRNA
XM-040752203.1	1,93673178365744	5,7895890563977	14,6417510446529	0,000132092050323055	0,00764554732341024	XM_040752203.1	histone H2A type 2-A (LOC121142393), mRNA
XM-013111032.3	2,37984541424585	5,68379935971208	14,6100935061585	0,00013432092142536	0,00776363606659812	XM_013111032.3	cytohesin 4 (Cyth4), transcript variant X1, mRNA
XM-038007803.1	5,22713318301871	3,04518545321614	14,6013966622001	0,000134946033668707	0,00778882766278866	XM_038007803.1	ubiquitin-40S ribosomal protein S27a-like (LOC119627548), mRNA
XM-007989653.2	2,62491164599797	3,73616029091467	14,5896009399265	0,000135789534977438	0,00782653604051333	XM_007989653.2	RCSD domain containing 1 (RCSD1), transcript variant X3, mRNA
XM-005071413.4	-1,78166276663108	8,36167198862979	14,5851159668897	0,00013610618963463	0,00783381541543208	XM_005071413.4	microsomal glutathione S-transferase 3 (Mgst3), mRNA
XM-007970490.2	2,58302625989953	4,60728634528605	14,5810215422881	0,000136406789660352	0,0078401516967772	XM_007970490.2	40S ribosomal protein S17 (LOC103220182), mRNA
XM-005074428.4	5,21799256642526	3,1449209190194	14,5716583006855	0,000137079671253142	0,00785146798161446	XM_005074428.4	snail family transcriptional repressor 1 (Snai1), mRNA
XM-007969709.2	5,22717527865206	3,02620390448871	14,5678054514801	0,000137363744315851	0,00785146798161446	XM_007969709.2	semaphorin 4D (SEMA4D), transcript variant X1, mRNA
XM-007969713.2	5,22717527865206	3,02620390448871	14,5678054514801	0,000137363744315851	0,00785146798161446	XM_007969713.2	semaphorin 4D (SEMA4D), transcript variant X4, mRNA
XM-005072920.4	-1,75426378499465	6,11592536210491	14,5676765235674	0,00013736682494016	0,00785146798161446	XM_005072920.4	lactate dehydrogenase B (Ldhb), mRNA
XM-013122112.3	-1,8094920246312	5,58371506104837	14,5623608300736	0,000137757986622001	0,00786290488690041	XM_013122112.3	regulator of microtubule dynamics 3 (Rmdn3), transcript variant X2, mRNA
XM-038006233.1	2,37457019388359	3,82196589840481	14,555378160344	0,000138268633531573	0,00788112060349698	XM_038006233.1	solute carrier family 8 member A1 (SLC8A1), transcript variant X5, mRNA
XM-008010162.2	-1,83619910655158	4,66277396080714	14,5477385972702	0,000138828239505532	0,00790207266994629	XM_008010162.2	TNF superfamily member 13 (LOC103242307), transcript variant X1, mRNA
XM-037990655.1	-5,16719094440666	2,91859328361656	14,5244024480744	0,000140553554463532	0,00798876947372894	XM_037990655.1	sphingomyelin synthase 2 (SGMS2), transcript variant X3, mRNA
XM-005081831.4	-1,7550990550472	5,85952022117038	14,5196745351217	0,000140902451708403	0,00798876947372894	XM_005081831.4	cytochrome c oxidase subunit 7A1, mitochondrial (LOC101843430), mRNA
XM-038007711.1	-2,23674714590377	3,938021754872	14,5192701480382	0,000140933750587496	0,00798876947372894	XM_038007711.1	mannosidase alpha class 1C member 1 (MAN1C1), mRNA
XM-040748516.1	5,22720265903955	3,00318642001299	14,5121122134858	0,000141468775115535	0,00800053882361327	XM_040748516.1	glutamine-fructose-6-phosphate transaminase 2 (Gfpt2), transcript variant X1, mRNA
XM-005086428.4	-1,7769438870869	5,0973240549785	14,5112054350354	0,000141530198614693	0,00800053882361327	XM_005086428.4	solute carrier family 1 member 5 (Slc1a5), transcript variant X1, mRNA
XR-005243358.1	5,22721342466755	3,00359954643626	14,5020218388611	0,000142225633212399	0,00802882233688596	XR_005243358.1	40S ribosomal protein S3a-like (LOC103220177), misc_RNA
XR-005243933.1	5,22711608623045	2,99345274238888	14,4832921122233	0,000143641341258084	0,00809763303670402	XR_005243933.1	60S ribosomal protein L37a-like (LOC103246132), misc_RNA
XR-005239404.1	-5,16710767209556	2,9116398395862	14,4719860159546	0,000144503978914529	0,00813511934920603	XR_005239404.1	U2 spliceosomal RNA (LOC119622846), ncRNA
XM-040734141.1	5,3136960597369	5,42934601534324	14,4687633690733	0,000144743340327533	0,00813746268374177	XM_040734141.1	NLR family pyrin domain containing 12 (Nlrp12), mRNA
XM-040756350.1	-2,69832889236182	4,28731283074837	14,4649433151529	0,000145035476594645	0,00814276257612474	XM_040756350.1	PITH domain containing 1 (Pithd1), transcript variant X1, mRNA
XM-040737599.1	5,21572389328431	3,16940680892567	14,4558855132323	0,000145734938665506	0,00817088546444357	XM_040737599.1	ral guanine nucleotide dissociation stimulator like 1 (Rgl1), transcript variant X3, mRNA
XM-007999223.2	5,22721659075692	2,978952017946	14,444176191331	0,000146645723789343	0,00819960797704188	XM_007999223.2	HECT and RLD domain containing E3 ubiquitin protein ligase family member 6 (HERC6), transcript variant X3, mRNA
XM-037986589.1	5,22721659075692	2,978952017946	14,444176191331	0,000146645723789343	0,00819960797704188	XM_037986589.1	HECT and RLD domain containing E3 ubiquitin protein ligase family member 6 (HERC6), transcript variant X4, mRNA
XM-007981091.2	5,22722054161056	2,97903270435822	14,4326230978404	0,000147544596214604	0,00823867404073218	XM_007981091.2	hes family bHLH transcription factor 4 (HES4), transcript variant X3, mRNA
XM-037983476.1	-3,61703046647688	3,19303755663662	14,4222102112404	0,000148357082097157	0,00827281707255324	XM_037983476.1	FERM domain containing 4A (FRMD4A), transcript variant X14, mRNA
XM-007983851.2	-1,96445253193072	4,31982976856457	14,4135854769896	0,000149035480109149	0,00829940069408908	XM_007983851.2	abhydrolase domain containing 5, lysophosphatidic acid acyltransferase (ABHD5), transcript variant X2, mRNA
XM-007976392.2	1,91983876734211	5,1291034343704	14,3926389560245	0,000150696117365197	0,00838053691612159	XM_007976392.2	heat shock protein family A (Hsp70) member 6 (HSPA6), mRNA
XM-013118541.3	2,84929564242954	3,8017939275984	14,3728601490609	0,000152281288179656	0,00845726295878191	XM_013118541.3	interstitial collagenase A (LOC101824185), mRNA
XM-005081350.3	-1,83142319129663	5,45518571776149	14,3615817674372	0,000153186503738251	0,00848924343105686	XM_005081350.3	alkB homolog 7 (Alkbh7), mRNA
XM-005074637.4	-1,93972220043837	4,95867653336619	14,359531159426	0,000153352799408833	0,00848924343105686	XM_005074637.4	proteasome assembly chaperone 2 (Psmg2), mRNA
XR-005242151.1	1,92155874945602	6,07556937189115	14,3580900676686	0,000153475982618674	0,00848924343105686	XR_005242151.1	uncharacterized LOC119625940 (LOC119625940), ncRNA
XM-005063997.4	-1,77369579477407	5,95934494787384	14,3316476084183	0,000155632172974349	0,00859695411330654	XM_005063997.4	ribonuclease H2 subunit C (Rnaseh2c), mRNA
XM-005082331.4	-1,79448922804867	8,40505927506312	14,3228358974694	0,000156359571054175	0,00862555687344836	XM_005082331.4	ribosomal protein SA (Rpsa), mRNA
XM-040754828.1	-1,82235563246858	7,55196130258345	14,3144732335497	0,000157053068509612	0,00865221543289967	XM_040754828.1	carboxypeptidase M (Cpm), transcript variant X1, mRNA
XM-040740021.1	5,21346830008052	3,20512501465984	14,2937038746501	0,000158794593045882	0,00873646241660049	XM_040740021.1	40S ribosomal protein S29-like (LOC101824729), mRNA
XM-005071939.4	-1,92978552303986	5,90471529869259	14,280390969301	0,000159911637928979	0,00878597297048196	XM_005071939.4	cyclin G1 (Ccng1), mRNA
XM-007991445.2	-2,79680172973883	3,53231855172609	14,2779887851833	0,000160121491212341	0,00878597297048196	XM_007991445.2	G protein-coupled receptor 34 (GPR34), transcript variant X2, mRNA
XM-013117723.3	5,26611556346723	5,20939637911698	14,258705594452	0,000161761550007358	0,00886414522963092	XM_013117723.3	HECT and RLD domain containing E3 ubiquitin protein ligase family member 6 (Herc6), transcript variant X2, mRNA
XM-040741026.1	2,07708794110099	4,41955764118316	14,2526678651915	0,000162281946279782	0,008880836350069	XM_040741026.1	GTPase IMAP family member 3-like (LOC106022641), transcript variant X2, mRNA
XM-005065769.4	-1,8942911288685	5,16056950322755	14,2322590889949	0,000164038116391306	0,00896502072224625	XM_005065769.4	HD domain containing 2 (Hddc2), mRNA
XM-005074377.4	-1,94518055244241	10,4377473179047	14,2130424240131	0,000165715433119792	0,00904467800952093	XM_005074377.4	ribosomal protein L9 (Rpl9), mRNA
XM-008008857.2	2,25907337516588	3,82580345702234	14,1182720390941	0,000174250505231555	0,00949792190966115	XM_008008857.2	5'-3' exoribonuclease 1 (XRN1), transcript variant X2, mRNA
XM-037982430.1	-2,58294157401009	3,48798443567117	14,078896930851	0,000177922718576053	0,00968525613433902	XM_037982430.1	prostaglandin reductase 1 (PTGR1), mRNA
XM-007964199.2	-1,74199967435778	5,28979920955696	14,0557744519393	0,000180115419187953	0,00979166426134985	XM_007964199.2	shootin 1 (SHTN1), transcript variant X1, mRNA
XM-007987079.2	2,24890714206949	3,83070636963383	14,0289385441156	0,000182694433090703	0,0099187651780761	XM_007987079.2	arginase 2 (ARG2), transcript variant X2, mRNA
XM-037995363.1	-1,83264347262048	4,72052796631344	14,0211134084253	0,000183453437644253	0,00994685022315409	XM_037995363.1	cyclin-G1 (LOC103244924), mRNA
XM-040729653.1	-1,70090283523978	7,67056228591408	13,976688690942	0,000187817295054523	0,0101700593991826	XM_040729653.1	60S ribosomal protein L7-like (LOC121133374), mRNA
XM-005065087.4	1,99589708073592	7,1468719895	13,9723532126618	0,000188247859453257	0,0101799791853875	XM_005065087.4	ubiquitin conjugating enzyme E2 L6 (Ube2l6), mRNA
XM-005080185.4	-2,21951905147896	4,12097906782545	13,9517527191897	0,000190314307465386	0,0102782213846759	XM_005080185.4	CDC28 protein kinase regulatory subunit 1B (Cks1b), mRNA
XM-021227047.2	2,07988515733757	7,83635034860931	13,9486563047272	0,000190626881040056	0,0102816094828852	XM_021227047.2	suppressor of cytokine signaling 3 (Socs3), transcript variant X1, mRNA
XM-005072738.4	2,24833627937968	3,86036380946349	13,9302532932936	0,00019250119659217	0,0103691122295256	XM_005072738.4	arginase 2 (Arg2), mRNA
XM-005071493.4	-2,14029268577098	4,3533803581163	13,922512140604	0,000193286767671709	0,0103978174509723	XM_005071493.4	translocase of inner mitochondrial membrane domain containing 1 (Timmdc1), transcript variant X1, mRNA
XM-021236005.2	-3,70973364993551	6,29907224720161	13,8745788944563	0,000198261012486031	0,0106386126330223	XM_021236005.2	supervillin (Svil), transcript variant X3, mRNA
XM-007973421.2	3,56200111198816	3,26390001927146	13,8744700271294	0,000198279976903947	0,0106386126330223	XM_007973421.2	histone H2B type 1-J (LOC103221969), transcript variant X1, mRNA
XM-007966946.2	-2,57175025019038	3,42928752196954	13,8639912561009	0,000199384574668674	0,0106839497413281	XM_007966946.2	nuclear receptor interacting protein 1 (NRIP1), transcript variant X1, mRNA
XM-038007976.1	-3,59725736290554	3,28540315687961	13,8564038295526	0,000200188256946148	0,010713065459174	XM_038007976.1	protein arginine methyltransferase 7 (PRMT7), transcript variant X4, mRNA
XM-038009721.1	2,4628449485653	3,9878392116553	13,8319324468726	0,00020280265363255	0,010838880006416	XM_038009721.1	protein tyrosine phosphatase receptor type E (PTPRE), transcript variant X9, mRNA
XM-008017000.2	-3,08083540562522	3,45428264268037	13,8243570546653	0,000203618924773334	0,0108683911948081	XM_008017000.2	regulator of microtubule dynamics 3 (RMDN3), transcript variant X2, mRNA
XM-037986624.1	5,18171006489483	3,34680292597114	13,8202667874148	0,00020406180986354	0,0108779218410806	XM_037986624.1	fatty acid-binding protein 5-like (LOC103231752), mRNA
XM-040755722.1	2,9085440750852	5,05809380268443	13,7866193391355	0,000207727100281941	0,0110452251649017	XM_040755722.1	RHO family interacting cell polarization regulator 2 (Ripor2), transcript variant X4, mRNA
XM-005071952.4	-3,05947532327091	3,2865035516481	13,7841648432215	0,000208005479619926	0,0110452251649017	XM_005071952.4	potassium calcium-activated channel subfamily M regulatory beta subunit 1 (Kcnmb1), mRNA
XM-038010492.1	-3,05947532327091	3,2865035516481	13,7841648432215	0,000208005479619926	0,0110452251649017	XM_038010492.1	potassium calcium-activated channel subfamily M regulatory beta subunit 1 (KCNMB1), transcript variant X2, mRNA
XM-040739467.1	3,03907969543654	3,59013206730715	13,7776667857124	0,000208718872770827	0,0110688244473426	XM_040739467.1	solute carrier family 9 member A9 (Slc9a9), mRNA
XM-007978422.2	3,03290024649195	3,39318859248795	13,7742478722706	0,000209102385850727	0,0110748912289768	XM_007978422.2	phosphodiesterase 4B (PDE4B), transcript variant X2, mRNA
XM-005068521.4	-1,89848096396575	10,4288590145561	13,7623116566447	0,000210422512759507	0,0111304854339229	XM_005068521.4	small EDRK-rich factor 2 (Serf2), transcript variant X1, mRNA
XM-038005268.1	-2,30046961938873	3,52024374503481	13,7460822835803	0,000212249656472021	0,0112127215825329	XM_038005268.1	non-histone chromosomal protein HMG-17 (LOC119626586), mRNA
XM-005083631.4	-2,67292452161269	4,74769581131223	13,7431145491514	0,000212576123302847	0,0112155707721565	XM_005083631.4	phosphatidylinositol glycan anchor biosynthesis class K (Pigk), mRNA
XM-005085743.4	-1,78971636218494	5,83243535221068	13,7222701012751	0,000214939709214642	0,0113257539735085	XM_005085743.4	exocyst complex component 5 (Exoc5), mRNA
XR-497985.2	2,53847471530302	3,63600099337539	13,7181338965247	0,000215419860709797	0,011336539038095	XR_497985.2	GPRIN family member 3 (GPRIN3), transcript variant X8, misc_RNA
XM-013110679.3	-3,52266768188757	3,10758470865443	13,7141348787508	0,000215877359146859	0,0113461059527084	XM_013110679.3	nucleolar protein 8 (Nol8), transcript variant X1, mRNA
XM-005081592.4	-3,58504344441333	3,30516383762367	13,7063259643419	0,000216765508656747	0,0113782537981519	XM_005081592.4	hydroxyacylglutathione hydrolase (Hagh), transcript variant X1, mRNA
XM-037984734.1	3,46469794444569	3,11595270382798	13,6989404467192	0,000217624592041456	0,0114087959697861	XM_037984734.1	deoxynucleoside triphosphate triphosphohydrolase SAMHD1-like (LOC119619283), partial mRNA
XM-037997265.1	3,55195655195368	3,3037203323546	13,6788163149731	0,00021996066393101	0,0115165918610087	XM_037997265.1	colony stimulating factor 3 receptor (CSF3R), transcript variant X4, mRNA
XM-040748278.1	-1,90341028459036	10,3856453560911	13,6505458767086	0,000223276935920711	0,0116736290295854	XM_040748278.1	ribosomal protein S2 (Rps2), mRNA
XR-498455.2	-1,69549601736748	6,2494072797151	13,6485031835688	0,000223527316971139	0,0116736290295854	XR_498455.2	uncharacterized LOC103236918 (LOC103236918), ncRNA
XM-040735623.1	2,38295806184998	4,3263017477439	13,6418111966648	0,000224314278439379	0,0116998802289173	XM_040735623.1	endoglin (Eng), mRNA
XM-037983288.1	-3,52264631778851	3,07773070058993	13,6394039128098	0,000224609275451062	0,0117004373577691	XM_037983288.1	aldo-keto reductase family 1 member C1 homolog (LOC103237807), transcript variant X2, mRNA
XM-013114392.3	2,23580110346868	5,00912336753543	13,628162104638	0,000225945000379644	0,0117551385595746	XM_013114392.3	Fc fragment of IgG receptor IIb (Fcgr2b), transcript variant X1, mRNA
XM-005067265.4	1,96378529854575	4,75546675311886	13,593193345925	0,000230180987350891	0,011960401732893	XM_005067265.4	trafficking regulator and scaffold protein tamalin (Tamalin), transcript variant X1, mRNA
XM-013112045.3	-2,90528266692355	5,70394180684356	13,5889172742183	0,000230700664461088	0,0119624343686732	XM_013112045.3	sialophorin (Spn), mRNA
XM-007964920.2	3,54035098046511	3,30050843834054	13,5867806722983	0,000230970878440123	0,0119624343686732	XM_007964920.2	zinc finger E-box binding homeobox 2 (ZEB2), transcript variant X5, mRNA
XM-005078593.4	1,83893452123598	5,33471386044911	13,58575048633	0,000231092151801696	0,0119624343686732	XM_005078593.4	intercellular adhesion molecule 1 (Icam1), transcript variant X2, mRNA
XM-007970034.2	-1,65053470150663	5,9622991008552	13,581056084701	0,000231673786916262	0,0119624483726034	XM_007970034.2	macrophage-capping protein (LOC103219957), transcript variant X1, mRNA
XM-007970036.2	-1,65053470150663	5,9622991008552	13,581056084701	0,000231673786916262	0,0119624483726034	XM_007970036.2	macrophage-capping protein (LOC103219957), transcript variant X3, mRNA
XR-495960.2	-2,26392232443181	3,49650482676576	13,564211580179	0,000233754618354676	0,0120547666781328	XR_495960.2	uncharacterized LOC103229191 (LOC103229191), ncRNA
XM-008011105.2	1,93877228408143	4,18393874928594	13,5602632798779	0,000234245078723229	0,0120629616308992	XM_008011105.2	C-C motif chemokine ligand 4 like 2 (CCL4L2), mRNA
XM-005067976.4	-3,59760297511857	3,75793189341879	13,5581477654493	0,00023449977655868	0,0120629616308992	XM_005067976.4	choline phosphotransferase 1 (Chpt1), transcript variant X1, mRNA
XM-008003368.2	5,1050438498413	3,11078762332933	13,5375127122159	0,000237092312245505	0,0121718386286773	XM_008003368.2	insulin like growth factor binding protein 6 (IGFBP6), transcript variant X1, mRNA
XM-007970035.2	-1,65046742007523	5,99390897401165	13,5365882380201	0,000237207848278357	0,0121718386286773	XM_007970035.2	macrophage-capping protein (LOC103219957), transcript variant X2, mRNA
XM-040755325.1	1,93028085808511	5,49331898902777	13,5078525531011	0,000240846044526866	0,0123431348323962	XM_040755325.1	ras homolog family member U (Rhou), mRNA
XM-038001650.1	5,10308096379689	3,14019532153505	13,4971048216836	0,000242234099298257	0,0123988307069915	XM_038001650.1	peptidyl-prolyl cis-trans isomerase A-like (LOC119625300), mRNA
XM-008007091.2	-1,79806703773097	5,03206011759822	13,4919500606074	0,000242897187001612	0,0124173266294129	XM_008007091.2	Rho GTPase activating protein 18 (ARHGAP18), transcript variant X1, mRNA
XM-038009713.1	5,10507882845794	3,06833956104546	13,4647512147182	0,000246431948012707	0,0125202641439098	XM_038009713.1	protein tyrosine phosphatase receptor type E (PTPRE), transcript variant X1, mRNA
XM-038009714.1	5,10507882845794	3,06833956104546	13,4647512147182	0,000246431948012707	0,0125202641439098	XM_038009714.1	protein tyrosine phosphatase receptor type E (PTPRE), transcript variant X3, mRNA
XM-038009715.1	5,10507882845794	3,06833956104546	13,4647512147182	0,000246431948012707	0,0125202641439098	XM_038009715.1	protein tyrosine phosphatase receptor type E (PTPRE), transcript variant X4, mRNA
XM-038009716.1	5,10507882845794	3,06833956104546	13,4647512147182	0,000246431948012707	0,0125202641439098	XM_038009716.1	protein tyrosine phosphatase receptor type E (PTPRE), transcript variant X5, mRNA
XM-038009717.1	5,10507882845794	3,06833956104546	13,4647512147182	0,000246431948012707	0,0125202641439098	XM_038009717.1	protein tyrosine phosphatase receptor type E (PTPRE), transcript variant X6, mRNA
XM-037985144.1	5,10499858971393	3,08563640396198	13,4538520406721	0,000247862560947763	0,0125684286683079	XM_037985144.1	ATP synthase subunit g, mitochondrial-like (LOC119619343), mRNA
XM-040750896.1	-1,83745706784632	9,7061830912452	13,4528042161127	0,000247990768076836	0,0125684286683079	XM_040750896.1	ribosomal protein L35a (Rpl35a), transcript variant X2, mRNA
XM-008008242.2	5,10525641819235	3,08864671077736	13,4419063786829	0,000249440155850946	0,0126263354658475	XM_008008242.2	interleukin 1 receptor type 1 (IL1R1), transcript variant X1, mRNA
XM-040739543.1	3,48433283135798	3,17600811744222	13,436942753745	0,000250097751141688	0,0126440697208033	XM_040739543.1	tetratricopeptide repeat and ankyrin repeat containing 1 (Trank1), transcript variant X1, mRNA
XR-005234617.1	2,06053316783519	4,53642766391178	13,4336560417951	0,000250534740677209	0,0126443068088022	XR_005234617.1	uncharacterized LOC119618321 (LOC119618321), misc_RNA
XM-013117648.3	-5,01957336510714	3,07430098354504	13,432280620533	0,000250716943017096	0,0126443068088022	XM_013117648.3	gasdermin A (Gsdma), mRNA
XM-040743730.1	5,18051635612099	3,40487334088436	13,4265544035597	0,000251473504126204	0,0126501484576704	XM_040743730.1	natural killer cells antigen CD94 (LOC101828154), mRNA
XM-040756663.1	3,64204282003665	5,16912642311685	13,4248157065354	0,000251704967466901	0,0126501484576704	XM_040756663.1	colony stimulating factor 3 receptor (Csf3r), mRNA
XM-008020491.2	3,45687571952518	3,15026162641885	13,4245090220417	0,000251754953146358	0,0126501484576704	XM_008020491.2	60S ribosomal protein L37a-like (LOC103248222), mRNA
XM-037997711.1	1,83956722514781	5,66340234813661	13,3753963721189	0,000258409795644525	0,0129687052684868	XM_037997711.1	interferon gamma inducible protein 16 (IFI16), transcript variant X2, mRNA
XM-007994181.2	-2,13170154756256	4,15877901942251	13,363596488428	0,00026003495626081	0,0130343709561524	XM_007994181.2	vascular endothelial growth factor B (VEGFB), transcript variant X2, mRNA
XM-040739089.1	-1,76237062150025	5,30187195929329	13,3548189732579	0,000261241310726343	0,0130789095624345	XM_040739089.1	EMAP like 4 (Eml4), transcript variant X3, mRNA
XM-037990881.1	3,46661749635996	3,17021352039091	13,3192479474336	0,00026623565154997	0,013312753059825	XM_037990881.1	uncharacterized LOC103225235 (LOC103225235), mRNA
XM-007969711.2	5,10515907166145	3,00323358090901	13,2945887211409	0,000269748674388267	0,0134543080068712	XM_007969711.2	semaphorin 4D (SEMA4D), transcript variant X3, mRNA
XM-040732256.1	-3,0397694642285	3,56536232635474	13,293588591215	0,000269883587582319	0,0134543080068712	XM_040732256.1	solute carrier family 25 member 16 (Slc25a16), transcript variant X1, mRNA
XM-007985262.2	-2,73136821869121	3,33551131422063	13,2925000286905	0,000270047345604832	0,0134543080068712	XM_007985262.2	peroxisome proliferator activated receptor gamma (PPARG), transcript variant X16, mRNA
XM-007983958.2	3,48092613531951	3,19526556874294	13,2827547189707	0,000271449732366994	0,0135078244692853	XM_007983958.2	C-C motif chemokine receptor like 2 (CCRL2), transcript variant X2, mRNA
XM-005072399.4	5,14123465120784	3,36010948938049	13,2754814828774	0,000272492594944246	0,0135433427050007	XM_005072399.4	triggering receptor expressed on myeloid cells like 2 (Treml2), transcript variant X1, mRNA
XM-007987842.2	5,10512487643552	2,99754781481964	13,2647988407926	0,000274053871923584	0,0135982011093477	XM_007987842.2	tryptophanyl-tRNA synthetase 1 (WARS1), transcript variant X5, mRNA
XM-005080572.4	-2,38033177695807	3,53662639959637	13,2633838189589	0,000274257208970393	0,0135982011093477	XM_005080572.4	retinitis pigmentosa GTPase regulator (Rpgr), transcript variant X1, mRNA
XM-005068159.3	1,84974610007625	6,63132214308168	13,252010895417	0,000275922202578452	0,0136642917000133	XM_005068159.3	amphiregulin (Areg), mRNA
XM-005063904.4	-2,13101730322485	4,24746173778548	13,218272153131	0,000280908157775681	0,0138799013334194	XM_005063904.4	vascular endothelial growth factor B (Vegfb), transcript variant X1, mRNA
XM-040746343.1	-1,72313476971424	6,91873705437603	13,2179753572452	0,000280950545786173	0,0138799013334194	XM_040746343.1	glycerophosphocholine phosphodiesterase 1 (Gpcpd1), transcript variant X1, mRNA
XR-002384827.2	5,13725567402789	4,29203831225939	13,2059511137053	0,000282756375545183	0,0139005658833604	XR_002384827.2	uncharacterized LOC110342683 (LOC110342683), ncRNA
XM-007987841.2	5,10512487643552	2,97240224490843	13,2059570211072	0,000282762341907669	0,0139005658833604	XM_007987841.2	tryptophanyl-tRNA synthetase 1 (WARS1), transcript variant X2, mRNA
XM-007977837.2	5,10508277963445	2,96753349514873	13,2039934093152	0,000283057716576094	0,0139005658833604	XM_007977837.2	myocyte enhancer factor 2C (MEF2C), transcript variant X1, mRNA
XM-007977915.2	5,10508277963445	2,96753349514873	13,2039934093152	0,000283057716576094	0,0139005658833604	XM_007977915.2	myocyte enhancer factor 2C (MEF2C), transcript variant X8, mRNA
XM-007977942.2	5,10508277963445	2,96753349514873	13,2039934093152	0,000283057716576094	0,0139005658833604	XM_007977942.2	myocyte enhancer factor 2C (MEF2C), transcript variant X14, mRNA
XM-008011232.2	-1,87396401165299	4,23394546293607	13,1994256255896	0,000283745042873823	0,0139177112626775	XM_008011232.2	ring finger protein, transmembrane 1 (RNFT1), transcript variant X3, mRNA
XM-021225791.2	3,02685291296982	3,87847854606856	13,1940064097057	0,000284554015769313	0,0139407754892316	XM_021225791.2	heparan sulfate-glucosamine 3-sulfotransferase 3B1 (Hs3st3b1), mRNA
XM-005074039.4	-2,7151697059524	3,31778635907533	13,1691977687656	0,000288338776097332	0,0141094003005155	XM_005074039.4	anaphase promoting complex subunit 15 (Anapc15), transcript variant X7, mRNA
XM-007981092.2	5,10518328710739	2,95305071201284	13,1618924571512	0,000289469124011696	0,0141478893829612	XM_007981092.2	hes family bHLH transcription factor 4 (HES4), transcript variant X4, mRNA
XM-005069981.4	1,97463257808801	5,84468095595266	13,154780290534	0,00029055209129201	0,0141839741553263	XM_005069981.4	G protein subunit alpha 13 (Gna13), mRNA
XM-037992772.1	5,1051419739472	2,94820795583279	13,1425087025478	0,000292468656118501	0,0142606192005269	XM_037992772.1	galectin-9B-like (LOC103243813), transcript variant X1, mRNA
XM-008001867.2	2,46749991135304	3,39391139094987	13,1353904971555	0,000293577003874144	0,0142977212312813	XM_008001867.2	poly(ADP-ribose) polymerase family member 10 (PARP10), transcript variant X1, mRNA
XM-037984508.1	5,10512487643552	2,94605416549738	13,1300355432212	0,000294415368687789	0,0143216024439818	XM_037984508.1	tryptophanyl-tRNA synthetase 1 (WARS1), transcript variant X3, mRNA
XM-038003573.1	2,68309562652883	3,58342323181215	13,1189517057041	0,000296152150130708	0,0143803468127625	XM_038003573.1	40S ribosomal protein S10-like (LOC119625864), mRNA
XM-007978952.2	-1,7108973111132	5,61856347596883	13,1138139984424	0,000296962595641903	0,0143803468127625	XM_007978952.2	aldo-keto reductase family 1 member A1 (AKR1A1), transcript variant X4, mRNA
XM-037998907.1	-1,7108973111132	5,61856347596883	13,1138139984424	0,000296962595641903	0,0143803468127625	XM_037998907.1	aldo-keto reductase family 1 member A1 (AKR1A1), transcript variant X2, mRNA
XM-037995151.1	3,50025633498664	3,24475922969074	13,1134459015273	0,000297020746746243	0,0143803468127625	XM_037995151.1	killer cell lectin like receptor C1 (KLRC1), mRNA
XM-040748088.1	1,89053369981716	5,94186965426989	13,0982187890388	0,000299426184476145	0,0144797717623346	XM_040748088.1	suppressor of cytokine signaling 1 (Socs1), transcript variant X2, mRNA
XM-005083315.4	-4,99649333883314	3,72428272146404	13,0807460400059	0,000302225502422856	0,0145979883816993	XM_005083315.4	guanidinoacetate N-methyltransferase (Gamt), mRNA
XM-005066304.4	5,11989512092943	4,05549427191807	13,0767179724712	0,00030287181087021	0,0146120558414323	XM_005066304.4	semaphorin 4D (Sema4d), transcript variant X1, mRNA
XM-005083026.3	-1,79651365073687	6,37420132794125	13,0532927818481	0,000306669203650637	0,0147779364611647	XM_005083026.3	programmed cell death 2 (Pdcd2), mRNA
XM-040751674.1	-4,9922980347152	3,28313844133643	13,0469603401023	0,000307707357242893	0,0148106209036454	XM_040751674.1	kynurenine aminotransferase 3 (Kyat3), mRNA
XM-037989008.1	-3,50477830836333	3,20497331595771	13,0298164810566	0,000310534600091506	0,0149292411186516	XM_037989008.1	septin 11 (SEPTIN11), transcript variant X4, mRNA
XM-040756894.1	-1,71124951740814	5,76197454102386	13,0008495561684	0,000315348078047343	0,0151429631923948	XM_040756894.1	aldo-keto reductase family 1 member A1 (Akr1a1), transcript variant X1, mRNA
XM-005078269.4	-1,64962417192437	6,45089459902728	12,9873090410096	0,000317628881356269	0,015234710203327	XM_005078269.4	capping actin protein, gelsolin like (Capg), transcript variant X4, mRNA
XM-037990657.1	-5,01961500293926	2,8925589501781	12,9825396268048	0,000318450091734068	0,0152563173750082	XM_037990657.1	sphingomyelin synthase 2 (SGMS2), transcript variant X4, mRNA
XM-007991446.2	-2,720988933572	3,56029981563549	12,9699884931802	0,000320581400969796	0,0153405655745465	XM_007991446.2	G protein-coupled receptor 34 (GPR34), transcript variant X3, mRNA
XM-040745905.1	-2,18589667258101	4,95448437488862	12,9381546650458	0,000326049359037113	0,0155789875416769	XM_040745905.1	hydroxysteroid 17-beta dehydrogenase 12 (Hsd17b12), mRNA
XM-008000094.2	-2,49150467012092	3,39307623936622	12,9366530016291	0,00032632097929496	0,0155789875416769	XM_008000094.2	glycine receptor beta (GLRB), transcript variant X1, mRNA
XM-007969347.2	-2,13445176330634	3,88561375106858	12,9294436719693	0,000327575826377728	0,0156207740242441	XM_007969347.2	adenylate kinase 3 (AK3), transcript variant X2, mRNA
XM-040743604.1	-5,01969828220584	2,87231996256873	12,9219234500696	0,000328896556126422	0,0156656018220725	XM_040743604.1	sarcospan (Sspn), transcript variant X1, mRNA
XM-005086799.4	-1,79150796075941	9,12389054199934	12,9106522040635	0,000330858607407494	0,0157346810896945	XM_005086799.4	tumor necrosis factor (Tnf), mRNA
XM-013115221.3	-5,01965664197214	2,86881092304004	12,907149106288	0,000331493900924966	0,0157346810896945	XM_013115221.3	transmembrane protein 74B (Tmem74b), transcript variant X2, mRNA
XM-037996199.1	-5,01965664197214	2,86881092304004	12,907149106288	0,000331493900924966	0,0157346810896945	XM_037996199.1	transmembrane protein 74B (LOC103220903), mRNA
XM-007998970.2	-3,50117377448886	3,22649115907347	12,8922423123786	0,000334128848421731	0,0158414798376722	XM_007998970.2	septin 11 (SEPTIN11), transcript variant X1, mRNA
XM-005065776.4	-5,01961500293926	2,86530647671395	12,888059877415	0,000334880475212116	0,0158588448750336	XM_005065776.4	R-spondin 3 (Rspo3), transcript variant X2, mRNA
XM-005084512.4	-2,91561742714845	3,0795934494185	12,8478193440784	0,000342127477499435	0,0161834161856716	XM_005084512.4	four and a half LIM domains 1 (Fhl1), transcript variant X2, mRNA
XR-005877191.1	1,94417001428439	4,38487904461711	12,8420474558524	0,000343180826682294	0,0162146045470223	XR_005877191.1	uncharacterized LOC121140383 (LOC121140383), transcript variant X2, ncRNA
XM-040756895.1	-1,71160860073309	5,91296271019768	12,8376363342237	0,00034397676143147	0,0162335730082446	XM_040756895.1	aldo-keto reductase family 1 member A1 (Akr1a1), transcript variant X2, mRNA
XM-005066580.4	2,0717085031712	5,04742556090223	12,8329651883093	0,000344833632658309	0,0162553705438573	XM_005066580.4	zinc finger protein 703 (Znf703), mRNA
XM-040742499.1	5,08854264823468	5,88491940261026	12,8188900707274	0,000347433144727592	0,0163591718592387	XM_040742499.1	tryptophanyl-tRNA synthetase 1 (Wars1), transcript variant X2, mRNA
XM-038001728.1	2,24417339413313	4,3552852948215	12,806246946515	0,000349787784814086	0,0164512190953761	XM_038001728.1	peptidyl-prolyl cis-trans isomerase A-like (LOC119625307), mRNA
XM-040742498.1	5,08846027873093	5,9176303918631	12,8023444557768	0,000350505402023503	0,0164661516089877	XM_040742498.1	tryptophanyl-tRNA synthetase 1 (Wars1), transcript variant X1, mRNA
XM-005084513.4	-2,91561742714845	3,05477866433182	12,7964227188818	0,000351626630861219	0,0164811967424052	XM_005084513.4	four and a half LIM domains 1 (Fhl1), transcript variant X5, mRNA
XM-007992803.2	-2,91561742714845	3,05477866433182	12,7964227188818	0,000351626630861219	0,0164811967424052	XM_007992803.2	four and a half LIM domains 1 (FHL1), transcript variant X2, mRNA
XM-008007721.2	1,91529598550752	8,64200536077548	12,7844627984269	0,00035387069199485	0,016567509200983	XM_008007721.2	superoxide dismutase 2 (SOD2), transcript variant X2, mRNA
XM-037994001.1	-2,9912916328754	3,35994371676726	12,7643263265158	0,000357687543971024	0,0167271767011813	XM_037994001.1	adipocyte plasma membrane-associated protein-like (LOC103215951), mRNA
XM-005086844.4	5,07190630675534	5,61075953636794	12,7603855069875	0,000358428902483249	0,0167428202314337	XM_005086844.4	complement C4A (Rodgers blood group) (C4a), transcript variant X2, mRNA
XM-037999500.1	-2,02205347473127	3,66331127158578	12,7576149839668	0,000358968881925633	0,0167490321971492	XM_037999500.1	hydroxysteroid 17-beta dehydrogenase 12 (HSD17B12), transcript variant X2, mRNA
XM-005075080.4	-1,76329051483409	8,66507223333564	12,7484433390583	0,000360715756221728	0,0168114785003315	XM_005075080.4	cathelicidin antimicrobial peptide (LOC101829350), mRNA
XM-040752549.1	5,0613390369834	4,94305296961281	12,7452228232288	0,000361336464629787	0,0168213569331557	XM_040752549.1	protein tyrosine phosphatase receptor type E (Ptpre), transcript variant X1, mRNA
XM-021222963.2	2,58241698542623	4,53021460967737	12,7315784392901	0,000363972048477102	0,0169249058881109	XM_021222963.2	poly(ADP-ribose) polymerase family member 10 (Parp10), mRNA
XR-005877394.1	1,84335625198853	4,68742984294812	12,7255793135295	0,000365149289527364	0,0169604838734984	XR_005877394.1	uncharacterized LOC121140515 (LOC121140515), ncRNA
XM-040752345.1	-1,79842054910201	9,86329952893326	12,7099832044068	0,000368185028816844	0,0170822079942498	XM_040752345.1	ribosomal protein S27 (Rps27), mRNA
XM-037992915.1	1,81702732324874	5,05411454049642	12,7066812013921	0,000368845405977036	0,0170935754416362	XM_037992915.1	DEAD-box helicase 3 X-linked (DDX3X), transcript variant X1, mRNA
XM-040734399.1	-2,24430116062629	7,56483330358094	12,6786827220996	0,000374378906685885	0,0173305007276088	XM_040734399.1	ETHE1 persulfide dioxygenase (Ethe1), mRNA
XM-013117302.2	-3,49069526011359	3,28319492132172	12,6572623689321	0,000378680578666476	0,0175039193380078	XM_013117302.2	DNA primase subunit 2 (Prim2), transcript variant X1, mRNA
XR-005242984.1	-1,77358421479858	3,97683714706743	12,6541745930528	0,000379314117887205	0,0175039193380078	XR_005242984.1	saoe class I histocompatibility antigen, A alpha chain-like (LOC103221792), misc_RNA
XM-040751379.1	-1,75503367841377	7,04564024913698	12,6536842649031	0,000379401162722109	0,0175039193380078	XM_040751379.1	protein POLR1D-like (LOC121142042), transcript variant X2, mRNA
XM-005065878.4	-2,50355067448401	3,72354137290907	12,6230606795961	0,000385658550234823	0,0177726834465998	XM_005065878.4	LDL receptor related protein 11 (Lrp11), transcript variant X1, mRNA
XM-040742858.1	-2,96176271613628	3,27248489361933	12,6025578935368	0,000389890280518304	0,0179476003514203	XM_040742858.1	gephyrin (Gphn), transcript variant X7, mRNA
XM-007993358.2	5,03934105779104	3,32897088778648	12,5903369111195	0,000392448094960927	0,0180451580468458	XM_007993358.2	metallothionein-2-like (LOC103233032), transcript variant X1, mRNA
XR-005238783.1	2,32175196416254	3,75661602483508	12,5845561944672	0,0003936584896256	0,0180806114102258	XR_005238783.1	trifunctional enzyme subunit alpha, mitochondrial-like (LOC103236489), misc_RNA
XM-005086892.4	-1,70019251103137	9,14913224413481	12,570278408964	0,000396662308560815	0,0181982653112634	XM_005086892.4	HLA class II histocompatibility antigen, DP beta 1 chain (LOC101822719), transcript variant X1, mRNA
XM-040730764.1	-2,02003052119596	4,52331359878647	12,5627760609438	0,000398245073181098	0,0182505339606033	XM_040730764.1	fasciculation and elongation protein zeta 2 (Fez2), transcript variant X1, mRNA
XM-040730765.1	-2,02008636031918	4,54458038249727	12,548805704488	0,000401223522165576	0,018366575759377	XM_040730765.1	fasciculation and elongation protein zeta 2 (Fez2), transcript variant X2, mRNA
XM-040744241.1	-1,73906952945221	4,94032620863615	12,5422458325252	0,000402629819414123	0,0184104721759438	XM_040744241.1	immunoglobulin binding protein 1 (Igbp1), transcript variant X2, mRNA
XM-038006980.1	3,44159149724715	3,31764213545233	12,4923364308927	0,000413506441211774	0,0188810439850867	XM_038006980.1	activated RNA polymerase II transcriptional coactivator p15-like (LOC103220209), mRNA
XM-021228452.2	3,02998929169522	4,48316772608789	12,4886959813209	0,000414297444136108	0,0188810439850867	XM_021228452.2	phosphodiesterase 4B (Pde4b), transcript variant X2, mRNA
XM-040757097.1	3,02998929169522	4,48316772608789	12,4886959813209	0,000414297444136108	0,0188810439850867	XM_040757097.1	phosphodiesterase 4B (Pde4b), transcript variant X1, mRNA
XM-008017653.2	2,296217137025	3,60593647086799	12,4784089048403	0,000416590570689112	0,0189645484021781	XM_008017653.2	Kruppel like factor 3 (KLF3), transcript variant X2, mRNA
XM-013122273.3	2,59069243383331	6,6125922141924	12,4589669054372	0,000420921643105905	0,0191405396450136	XM_013122273.3	transmembrane protein 140 (Tmem140), mRNA
XM-005063715.4	-2,13780445550459	4,09777004863157	12,4355744412925	0,000426209007926407	0,0193595798048515	XM_005063715.4	adenylate kinase 3 (Ak3), transcript variant X1, mRNA
XM-005073948.4	-1,7233868251128	5,65713051767174	12,4230527953746	0,000429066754886518	0,0194678987473483	XM_005073948.4	chloride nucleotide-sensitive channel 1A (Clns1a), mRNA
XM-005076934.4	2,06132627445928	10,1237491754393	12,412723940745	0,000431438606294654	0,0195364882999524	XM_005076934.4	C-C motif chemokine 4 (LOC101831947), mRNA
XM-040748042.1	-3,47157967578719	3,3789102876568	12,412336187465	0,000431527904761664	0,0195364882999524	XM_040748042.1	60S ribosomal protein L39-like (LOC101841879), mRNA
XM-040743384.1	-1,72571056677604	9,61678496779857	12,4072773447964	0,000432697311411298	0,0195679037983617	XM_040743384.1	60S ribosomal protein L12-like (LOC121139499), mRNA
XM-008015766.2	-1,88865232986994	3,9471730318681	12,4019636762022	0,000433936950610843	0,0196024229730933	XM_008015766.2	electron transfer flavoprotein subunit alpha (ETFA), transcript variant X2, mRNA
XM-007981358.2	2,12216212946398	3,82043209768987	12,3961827774337	0,000435277993231342	0,019641442166063	XM_007981358.2	uridine phosphorylase 1 (UPP1), transcript variant X1, mRNA
XM-005077357.4	1,77212637363708	6,66091161703599	12,3914616691724	0,000436362888068718	0,0196688301562891	XM_005077357.4	TNF superfamily member 13b (Tnfsf13b), transcript variant X1, mRNA
XM-005087477.4	-2,1885416920193	5,09188252684241	12,3751563119276	0,00044017757027985	0,0198190673410576	XM_005087477.4	O-sialoglycoprotein endopeptidase (LOC101836001), mRNA
XM-005085626.4	5,04368567222301	3,49613942596718	12,3592468448545	0,000443938857783203	0,0199665746604941	XM_005085626.4	chymase (LOC101842838), mRNA
XM-040739123.1	-1,92500889607904	4,38057712505485	12,3483531895013	0,000446521532963782	0,0200608085655661	XM_040739123.1	monoglyceride lipase (Mgll), transcript variant X1, mRNA
XM-005076936.4	2,42729209687892	7,10183749393528	12,3456242714265	0,000447172588947644	0,0200681500032305	XM_005076936.4	C-C motif chemokine ligand 5 (Ccl5), mRNA
XM-008002205.2	2,88918615835994	3,24816319470156	12,3398940049336	0,000448556487204697	0,0201083280151796	XM_008002205.2	6-phosphofructo-2-kinase/fructose-2,6-biphosphatase 3 (PFKFB3), transcript variant X7, mRNA
XM-038003928.1	2,30615806520658	3,79217774871001	12,3360728431076	0,000449472583009661	0,0201274703031519	XM_038003928.1	40S ribosomal protein S2-like (LOC119625895), mRNA
XM-007968610.2	-2,94550537641257	3,3333474987013	12,3287950638044	0,000451222605790458	0,0201780177438205	XM_007968610.2	polypeptide N-acetylgalactosaminyltransferase 12 (GALNT12), transcript variant X2, mRNA
XM-007961209.2	-2,45360053630293	3,47025161213885	12,327303956935	0,000451582007194098	0,0201780177438205	XM_007961209.2	carboxymethylenebutenolidase homolog (CMBL), transcript variant X1, mRNA
XM-005078752.4	-2,47418235997821	3,70103607680297	12,3243158593739	0,000452289346422218	0,0201877044179106	XM_005078752.4	RNA polymerase I subunit E (Polr1e), mRNA
XM-040749152.1	-3,46248546803573	3,39057149725213	12,3020151823226	0,000457710463227691	0,0204075392125776	XM_040749152.1	TLC domain containing 2 (Tlcd2), mRNA
XM-008011103.2	-1,62357191377149	7,75617107962687	12,2666705447615	0,000466443943871238	0,0207744238334773	XM_008011103.2	C-C motif chemokine ligand 18 (CCL18), mRNA
XM-040732223.1	4,97096525135888	3,14588254375781	12,2625522362939	0,000467472531741062	0,0207977265932323	XM_040732223.1	G/T mismatch-specific thymine DNA glycosylase-like (LOC101833826), mRNA
XM-038001406.1	1,75811310921	5,1721417331801	12,2599260693864	0,000468127322159707	0,0208043668345987	XM_038001406.1	SP100 nuclear antigen (SP100), transcript variant X6, mRNA
XM-005071107.4	1,94532244585935	8,19479143485624	12,2553957402752	0,000469247386821757	0,0208316480149685	XM_005071107.4	MAX dimerization protein 1 (Mxd1), mRNA
XM-007986068.2	-3,40975146273337	3,06112908220229	12,2446187315749	0,000471970732040948	0,0208622782041056	XM_007986068.2	filamin A interacting protein 1 like (FILIP1L), transcript variant X2, mRNA
XM-007973477.2	4,97172301732383	3,08581508151214	12,2375020138399	0,000473769877858398	0,0208622782041056	XM_007973477.2	60S ribosomal protein L36a-like (LOC119618127), mRNA
XM-037983431.1	-3,40991768575392	3,04380942638004	12,2366153671971	0,000473992907463338	0,0208622782041056	XM_037983431.1	supervillin-like (LOC103238065), transcript variant X1, mRNA
XM-037983435.1	-3,40991768575392	3,04380942638004	12,2366153671971	0,000473992907463338	0,0208622782041056	XM_037983435.1	supervillin-like (LOC103238065), transcript variant X5, mRNA
XM-037983437.1	-3,40991768575392	3,04380942638004	12,2366153671971	0,000473992907463338	0,0208622782041056	XM_037983437.1	supervillin-like (LOC103238065), transcript variant X7, mRNA
XM-037983438.1	-3,40991768575392	3,04380942638004	12,2366153671971	0,000473992907463338	0,0208622782041056	XM_037983438.1	supervillin-like (LOC103238065), transcript variant X8, mRNA
XM-037983439.1	-3,40991768575392	3,04380942638004	12,2366153671971	0,000473992907463338	0,0208622782041056	XM_037983439.1	supervillin-like (LOC103238065), transcript variant X9, mRNA
XM-037983440.1	-3,40991768575392	3,04380942638004	12,2366153671971	0,000473992907463338	0,0208622782041056	XM_037983440.1	supervillin-like (LOC103238065), transcript variant X10, mRNA
XM-040753367.1	-3,40987605115099	3,0380334055711	12,2343677097254	0,000474562385131684	0,0208650276018421	XM_040753367.1	peroxisomal trans-2-enoyl-CoA reductase (Pecr), transcript variant X1, mRNA
XR-005876253.1	-2,89507944884884	3,1764889262119	12,2308169442086	0,000475457722668348	0,0208820828825726	XR_005876253.1	uncharacterized LOC121139320 (LOC121139320), ncRNA
XM-040734601.1	-1,79412452437158	5,13417799969725	12,2125030600445	0,000480123944416141	0,0210645423076305	XM_040734601.1	exosome component 5 (Exosc5), mRNA
XM-008008924.2	2,83877249320924	3,19859955346956	12,1967001381885	0,000484209493508646	0,021221164309224	XM_008008924.2	pleckstrin homology like domain family A member 2 (PHLDA2), transcript variant X1, mRNA
XM-007989297.2	4,97179930924231	3,04983053264425	12,1894270019777	0,000486096368636729	0,0212811955941567	XM_007989297.2	40S ribosomal protein SA-like (LOC103230486), mRNA
XM-040737858.1	1,95496938998693	4,44348694401927	12,1825819907283	0,000487864506873376	0,0213359065370457	XM_040737858.1	CD55 molecule (Cromer blood group) (Cd55), transcript variant X2, mRNA
XM-008003964.2	4,97184140870709	3,0544245852577	12,1731121253468	0,000490352711106597	0,0214219587262949	XM_008003964.2	copper transport protein ATOX1 (LOC103238681), mRNA
XM-007970744.2	-2,16704230327012	3,45294615761649	12,1563306667456	0,000494768577938022	0,0215919525852422	XM_007970744.2	endothelial PAS domain protein 1 (EPAS1), transcript variant X1, mRNA
XM-040736861.1	4,96651893422195	3,17667110143819	12,1279864367917	0,000502307644634125	0,0218977399360468	XM_040736861.1	GTPase, IMAP family member 8 (Gimap8), transcript variant X1, mRNA
XM-038003541.1	-2,62471259776768	3,28732267649764	12,1221528520615	0,000503889754929613	0,0219434656980089	XM_038003541.1	peroxisome proliferator activated receptor gamma (PPARG), transcript variant X6, mRNA
XM-005085197.4	4,97176116277905	3,01299603119469	12,1147186986084	0,000505891639704028	0,0220073558654755	XM_005085197.4	cAMP responsive element modulator (Crem), transcript variant X32, mRNA
XM-038007933.1	4,97173932815335	3,01595392712015	12,1124904330335	0,000506500557210329	0,0220105780685076	XM_038007933.1	growth arrest-specific protein 6-like (LOC119627576), mRNA
XM-040749227.1	-2,95030548857666	3,37712331654202	12,1018312298634	0,000509390379049386	0,0221128083006534	XM_040749227.1	Era like 12S mitochondrial rRNA chaperone 1 (Eral1), transcript variant X1, mRNA
NM-001281387.1	1,76863717414994	5,16395294324374	12,0972854580163	0,000510620774077913	0,0221428627140446	NM_001281387.1	DEAD-box helicase 3 X-linked (Ddx3x), mRNA
XM-021223591.2	1,9647005777335	8,90440242936594	12,0860691804001	0,000513688863536164	0,0222242977212791	XM_021223591.2	Kruppel like factor 2 (Klf2), mRNA
XM-007985600.2	4,97187560519315	3,00663067130337	12,0850014062008	0,000513998776219781	0,0222242977212791	XM_007985600.2	poly(ADP-ribose) polymerase family member 15 (PARP15), mRNA
XM-038000156.1	4,97183745671366	3,00222825195135	12,0828033018435	0,000514603174841537	0,0222242977212791	XM_038000156.1	uncharacterized LOC119624861 (LOC119624861), transcript variant X9, mRNA
XM-013122120.3	-1,83722290378684	5,65110476611016	12,0825406354581	0,000514658851806162	0,0222242977212791	XM_013122120.3	LRR binding FLII interacting protein 1 (Lrrfip1), transcript variant X12, mRNA
XM-007967261.2	1,98448893280393	4,01391681317327	12,078045380632	0,000515912373975281	0,0222550753943446	XM_007967261.2	poly(ADP-ribose) polymerase family member 11 (PARP11), transcript variant X3, mRNA
XR-005239031.1	4,97180485519451	3,00060962337199	12,0753822309271	0,000516649006043174	0,0222635147075337	XR_005239031.1	40S ribosomal protein S14-like (LOC119622404), misc_RNA
XM-037996863.1	-2,90273402360093	3,21851968770907	12,0638905175787	0,000519831723621172	0,0223772331821988	XM_037996863.1	ATP23 metallopeptidase and ATP synthase assembly factor homolog (ATP23), transcript variant X4, mRNA
XM-040752561.1	2,44202717659227	5,39912437299642	12,0585779936994	0,000521295240426628	0,0224167847745842	XM_040752561.1	protein tyrosine phosphatase receptor type E (Ptpre), transcript variant X3, mRNA
XM-008010752.2	2,8642256985466	3,26959188227649	12,0516734424016	0,000523238688140479	0,0224624698570689	XM_008010752.2	kinase suppressor of ras 1 (KSR1), transcript variant X5, mRNA
XM-037999264.1	1,85763784010849	5,00629335435216	12,0509208846685	0,000523449289065903	0,0224624698570689	XM_037999264.1	membrane-spanning 4-domains subfamily A member 4A-like (LOC103234758), mRNA
XM-007987645.2	-2,91280167750595	3,23690555301988	12,0478039158208	0,000524322475008001	0,0224765029312544	XM_007987645.2	inositol-tetrakisphosphate 1-kinase (ITPK1), transcript variant X1, mRNA
XM-005084121.4	-2,4082464159959	3,29867912881431	12,0330321935692	0,000528480665387012	0,0226311808768696	XM_005084121.4	interleukin 11 (Il11), transcript variant X1, mRNA
XM-013118624.3	-1,65708703874637	8,83089309759221	12,0274971919558	0,000530031912467484	0,0226740158978944	XM_013118624.3	ribosomal protein L5 (Rpl5), transcript variant X1, mRNA
XM-005064003.4	4,99299633629627	3,7182327261294	12,0240231442489	0,000531022213143325	0,0226927903816067	XM_005064003.4	cathepsin W (Ctsw), transcript variant X1, mRNA
XM-005087807.4	-2,01960821407942	4,0238255286103	12,0206641515595	0,000531972393971141	0,0227098132044547	XM_005087807.4	ERCC excision repair 4, endonuclease catalytic subunit (Ercc4), mRNA
XM-005065628.4	-1,64720868968604	7,48163469493542	12,0182773228668	0,0005326519072676	0,0227152579686876	XM_005065628.4	NSA2 ribosome biogenesis factor (Nsa2), mRNA
XM-000000020.1	3,59587133215426	6,85886678643824	12,0149752892801	0,000533593418473386	0,0227164006626037	XM_000000020.1	CD3b molecule (Cd3b), mRNA
XM-005074936.3	2,87768681480988	3,33924635419007	12,0143555114405	0,000533782699699603	0,0227164006626037	XM_005074936.3	chromosome unknown C3orf62 homolog (CUNH3orf62), transcript variant X1, mRNA
XM-005067776.4	-1,66662957144301	7,04147154295369	12,0045745781008	0,0005365699800129	0,022811430152346	XM_005067776.4	cytochrome b-c1 complex subunit 8 (LOC101822731), mRNA
XM-005066384.4	-1,62980402903837	7,26941273012134	11,9907684555128	0,000540547053211992	0,0229433244768688	XM_005066384.4	lymphocyte antigen 86 (Ly86), mRNA
XM-005074213.4	-1,88983184336967	5,48899496179277	11,9899373262846	0,000540787421149436	0,0229433244768688	XM_005074213.4	adaptor related protein complex 1 subunit sigma 2 (Ap1s2), transcript variant X2, mRNA
XM-040751970.1	-2,90309839984843	3,23220245094555	11,9840729280355	0,000542502171708283	0,02297785505744	XM_040751970.1	sorting nexin 7 (Snx7), transcript variant X1, mRNA
XM-007986902.2	1,8476274262867	4,5373480560969	11,9812387077041	0,00054332527919449	0,02297785505744	XM_007986902.2	hypoxia inducible factor 1 subunit alpha (HIF1A), transcript variant X3, mRNA
XM-037984085.1	1,8476274262867	4,5373480560969	11,9812387077041	0,00054332527919449	0,02297785505744	XM_037984085.1	hypoxia inducible factor 1 subunit alpha (HIF1A), transcript variant X1, mRNA
XM-040747409.1	4,96839900397804	4,51576162187365	11,9794704587768	0,000543834734428755	0,02297785505744	XM_040747409.1	C-X-C motif chemokine ligand 9 (Cxcl9), mRNA
XM-008017917.2	-1,72485528992954	4,13704613427307	11,9741861904349	0,000545378933141847	0,022996241020834	XM_008017917.2	Ly1 antibody reactive (LYAR), transcript variant X3, mRNA
XM-038010356.1	4,97184062274257	2,95076609520009	11,970706891606	0,000546396550282984	0,022996241020834	XM_038010356.1	uncharacterized LOC119628132 (LOC119628132), mRNA
XM-040734410.1	4,98003940401768	3,35162738229085	11,9680040226904	0,000547176131814923	0,022996241020834	XM_040734410.1	POU class 2 homeobox 2 (Pou2f2), transcript variant X1, mRNA
XM-005073692.4	-1,91427132295297	4,38737036285116	11,9677618547925	0,000547256487366432	0,022996241020834	XM_005073692.4	high mobility group nucleosomal binding domain 3 (Hmgn3), transcript variant X4, mRNA
XM-040747439.1	-1,62291141053062	6,45985902429801	11,9660212686175	0,00054775054280264	0,022996241020834	XM_040747439.1	cyclin I (Ccni), transcript variant X1, mRNA
XM-013114397.3	2,60709913002896	6,15647108468329	11,9657459937439	0,000547831213586647	0,022996241020834	XM_013114397.3	RCSD domain containing 1 (Rcsd1), transcript variant X2, mRNA
XR-005242790.1	4,97189270374007	2,95787191689172	11,9646104282978	0,000548181479878458	0,022996241020834	XR_005242790.1	uncharacterized LOC119626625 (LOC119626625), transcript variant X4, misc_RNA
XM-008014418.2	-1,65067695302133	4,83547880621917	11,9612821825687	0,000549156827622671	0,0230136974818287	XM_008014418.2	voltage dependent anion channel 1 (VDAC1), transcript variant X1, mRNA
XR-005238401.1	4,97178142586928	2,94509187782675	11,9557429643758	0,000550788225058907	0,0230585837495923	XR_005238401.1	leukocyte immunoglobulin-like receptor subfamily A member 1 (LOC103235273), misc_RNA
XM-007983431.2	4,97177825997023	2,94368999716195	11,9458969831413	0,000553697294765006	0,023133304336512	XM_007983431.2	GTPase, IMAP family member 8 (GIMAP8), transcript variant X1, mRNA
XM-007983432.2	4,97177825997023	2,94368999716195	11,9458969831413	0,000553697294765006	0,023133304336512	XM_007983432.2	GTPase, IMAP family member 8 (GIMAP8), transcript variant X3, mRNA
XM-007977936.2	4,97178221180181	2,94377780644172	11,9418209362441	0,000554906131356317	0,023136830824424	XM_007977936.2	myocyte enhancer factor 2C (MEF2C), transcript variant X10, mRNA
XM-037982203.1	4,97178221180181	2,94377780644172	11,9418209362441	0,000554906131356317	0,023136830824424	XM_037982203.1	myocyte enhancer factor 2C (MEF2C), transcript variant X11, mRNA
XM-005076800.4	-2,95415510356404	3,90420122987634	11,9357471997869	0,000556694824866322	0,0231879171333236	XM_005076800.4	gamma-glutamylcyclotransferase (Ggct), transcript variant X1, mRNA
XM-005063206.4	4,98660845381461	4,03195957630303	11,9327386158241	0,000557593304809701	0,0231921913348559	XM_005063206.4	cholesterol 25-hydroxylase (Ch25h), mRNA
XM-037982575.1	2,23962717480481	4,13543296843501	11,9316768329128	0,000557924560093003	0,0231921913348559	XM_037982575.1	ribosomal protein S21 (RPS21), transcript variant X2, mRNA
XM-040729476.1	2,66748130238026	4,4454210927073	11,9209428916292	0,000561122230164758	0,0232812859959964	XM_040729476.1	triggering receptor expressed on myeloid cells 2 (Trem2), transcript variant X2, mRNA
XR-005875382.1	4,97174406579043	2,93939597084292	11,9207449242552	0,000561199322237222	0,0232812859959964	XR_005875382.1	uncharacterized LOC121138281 (LOC121138281), ncRNA
XM-038004711.1	4,97193718615434	2,93585622685268	11,9133691103424	0,000563423536119878	0,0233441429368167	XM_038004711.1	guanylate-binding protein 6 (LOC103224471), mRNA
XM-021236105.2	-1,60923176555821	8,01743770453439	11,9118837318843	0,000563849004427278	0,0233441429368167	XM_021236105.2	mast cell expressed membrane protein 1 (Mcemp1), transcript variant X1, mRNA
XM-040742435.1	-4,87358696964542	3,39187340098859	11,9083148347097	0,000564931726589541	0,0233654626576275	XM_040742435.1	CDC42 binding protein kinase beta (Cdc42bpb), transcript variant X1, mRNA
XM-008003364.2	-1,58454026702418	5,42743791496835	11,8891981437245	0,00057075239075554	0,0234599002077701	XM_008003364.2	eukaryotic translation initiation factor 4B (EIF4B), transcript variant X1, mRNA
XM-040734419.1	4,97183745671366	2,92396908118357	11,8855635436135	0,000571870244505159	0,0234599002077701	XM_040734419.1	POU class 2 homeobox 2 (Pou2f2), transcript variant X9, mRNA
XR-005872620.1	4,97183745671366	2,92396908118357	11,8855635436135	0,000571870244505159	0,0234599002077701	XR_005872620.1	uncharacterized LOC121135518 (LOC121135518), transcript variant X3, ncRNA
XM-007996956.2	4,97183745671366	2,92396908118357	11,8855635436135	0,000571870244505159	0,0234599002077701	XM_007996956.2	POU class 2 homeobox 2 (POU2F2), transcript variant X1, mRNA
XM-007996958.2	4,97183745671366	2,92396908118357	11,8855635436135	0,000571870244505159	0,0234599002077701	XM_007996958.2	POU class 2 homeobox 2 (POU2F2), transcript variant X2, mRNA
XM-007996960.2	4,97183745671366	2,92396908118357	11,8855635436135	0,000571870244505159	0,0234599002077701	XM_007996960.2	POU class 2 homeobox 2 (POU2F2), transcript variant X3, mRNA
XM-007996963.2	4,97183745671366	2,92396908118357	11,8855635436135	0,000571870244505159	0,0234599002077701	XM_007996963.2	POU class 2 homeobox 2 (POU2F2), transcript variant X5, mRNA
XM-007996964.2	4,97183745671366	2,92396908118357	11,8855635436135	0,000571870244505159	0,0234599002077701	XM_007996964.2	POU class 2 homeobox 2 (POU2F2), transcript variant X6, mRNA
XM-013112274.3	2,63178858127483	3,85334605213183	11,8823641696761	0,000572827505562389	0,0234599002077701	XM_013112274.3	BCL2 like 11 (Bcl2l11), transcript variant X2, mRNA
XM-005086529.4	-1,6885122604584	4,52895862542036	11,8795883302292	0,00057369220851295	0,0234599002077701	XM_005086529.4	polysaccharide biosynthesis domain containing 1 (Pbdc1), transcript variant X1, mRNA
XM-037992773.1	4,97182035882126	2,92181355467907	11,8792508726871	0,000573805642201857	0,0234599002077701	XM_037992773.1	galectin-9B-like (LOC103243813), transcript variant X2, mRNA
XR-494593.2	4,97184140870709	2,92406140730812	11,8784364124557	0,000574055828474825	0,0234599002077701	XR_494593.2	hes family bHLH transcription factor 4 (HES4), transcript variant X2, misc_RNA
XM-005065469.4	-2,44574841460859	3,7071600926714	11,8735962684368	0,00057553180415692	0,0234968852544343	XM_005065469.4	carboxymethylenebutenolidase homolog (Cmbl), mRNA
XM-040757321.1	4,95556571962739	5,41328646328952	11,8611296724883	0,000579376893227329	0,023630423475703	XM_040757321.1	tripartite motif-containing protein 34A-like (LOC101823628), mRNA
XM-007966806.2	-2,17809326537844	3,45093490607098	11,8433126755417	0,00058494402642325	0,0238275221545427	XM_007966806.2	LRR binding FLII interacting protein 1 (LRRFIP1), transcript variant X30, mRNA
XM-005077484.4	-1,62970809221595	4,95681655456267	11,8419611067094	0,000585367406950712	0,0238275221545427	XM_005077484.4	microsomal glutathione S-transferase 2 (Mgst2), transcript variant X1, mRNA
XM-040751722.1	-1,79964338830643	5,61488428103243	11,8367359062274	0,000586990563650278	0,0238699828714426	XM_040751722.1	alcohol dehydrogenase class-3 (LOC101844855), mRNA
XM-021234405.2	4,94822831368584	4,33366592508782	11,8222658907382	0,00059155721086438	0,0240319386956583	XM_021234405.2	RAS p21 protein activator 3 (Rasa3), transcript variant X3, mRNA
XM-013125085.3	4,94937249615336	4,14767304250001	11,8113257956054	0,000595032383187436	0,0241492777764424	XM_013125085.3	heterogeneous nuclear ribonucleoprotein A2/B1 (Hnrnpa2b1), transcript variant X5, mRNA
XR-005239483.1	-4,85521141539654	2,99625849142183	11,7962782121831	0,000599866236025789	0,0243214731144525	XR_005239483.1	uncharacterized LOC119622958 (LOC119622958), ncRNA
XM-040753324.1	3,3537457173962	3,22662251544612	11,7884510197059	0,000602363776599142	0,0243773140915077	XM_040753324.1	BAG cochaperone 3 (Bag3), transcript variant X2, mRNA
XM-038003924.1	3,36178813083971	3,24616304631773	11,7883035275129	0,000602428217409747	0,0243773140915077	XM_038003924.1	ubiquitin specific peptidase 4 (USP4), transcript variant X5, mRNA
XM-013118072.3	3,39404463313792	3,56916940288354	11,7856869983877	0,000603259379863768	0,0243869678384417	XM_013118072.3	ectonucleoside triphosphate diphosphohydrolase 1 (Entpd1), mRNA
XM-021229557.2	4,94104741937284	3,84203196024859	11,7754397039926	0,000606582302843117	0,0244972340617299	XM_021229557.2	toll like receptor 7 (Tlr7), transcript variant X1, mRNA
XR-005241845.1	-4,85525305550582	2,97453937307917	11,7707277422906	0,000608130209709594	0,0245356691374303	XR_005241845.1	kynurenine aminotransferase 3 (KYAT3), transcript variant X4, misc_RNA
XM-038005288.1	2,0838043130727	3,74078604756958	11,7674470844291	0,000609194479706147	0,0245545351844731	XM_038005288.1	coiled-coil domain containing 82 (CCDC82), transcript variant X2, mRNA
XM-007994839.2	1,94665141125574	4,03406398549135	11,7354094344651	0,000619738038053455	0,024955067984358	XM_007994839.2	phospholipase A and acyltransferase 4 (PLAAT4), transcript variant X2, mRNA
XM-007985806.2	2,56961727259405	3,67147907438515	11,7286963984495	0,000621970551076654	0,0250204829799194	XM_007985806.2	cell surface glycoprotein CD200 receptor 1 (LOC103228312), transcript variant X1, mRNA
XM-007985641.2	-2,81808646951837	3,12277671846189	11,7108348595851	0,000627950308064624	0,0252363662380698	XM_007985641.2	golgin B1 (GOLGB1), transcript variant X6, mRNA
XM-040745428.1	-1,75710819380372	7,08848384907747	11,70086721328	0,000631295105672449	0,0253460365695008	XM_040745428.1	CD302 molecule (Cd302), mRNA
XM-040737587.1	-4,83663875530268	3,22829019466171	11,690786066862	0,00063472629229509	0,0254589581937815	XM_040737587.1	epoxide hydrolase 1 (LOC101835523), transcript variant X2, mRNA
XM-040738648.1	1,93856404283923	5,77885378766917	11,6865965465562	0,000636140398306689	0,0254908333120888	XM_040738648.1	regulator of G protein signaling 18 (Rgs18), mRNA
XM-040754583.1	-1,71723714089453	6,62449158516765	11,6845572735273	0,000636835850694025	0,0254938772019564	XM_040754583.1	ribosomal protein L22 like 1 (Rpl22l1), transcript variant X1, mRNA
XM-005079310.4	-2,50571506382809	4,18971735101913	11,6807847898865	0,000638124404880926	0,0255206352128909	XM_005079310.4	DNA fragmentation factor subunit alpha (Dffa), mRNA
XM-005079269.4	-1,71383882154061	9,75994790924387	11,6738495266199	0,000640500136144597	0,0255907787405423	XM_005079269.4	ribosomal protein L22 (Rpl22), mRNA
XM-005080545.4	4,92306113825109	3,25189482031449	11,6706841148041	0,000641592721428942	0,0256095686372117	XM_005080545.4	monoamine oxidase A (Maoa), transcript variant X1, mRNA
XM-013111389.3	-1,77932671075499	10,6861956670819	11,6640457059639	0,000643873770453584	0,0256538171832509	XM_013111389.3	ribosomal protein L3 (Rpl3), mRNA
XM-040737585.1	-4,83494719673393	3,24482031518793	11,663866326377	0,000643948026882564	0,0256538171832509	XM_040737585.1	epoxide hydrolase 1 (LOC101835523), transcript variant X1, mRNA
XM-005072489.4	-1,65961543491017	8,63250821769047	11,655180927989	0,000646939723037375	0,0257236454633528	XM_005072489.4	60S ribosomal protein L36a (LOC101840367), mRNA
XM-005069734.4	-2,40524557085616	3,51648513933003	11,6551893986654	0,000646950964803785	0,0257236454633528	XM_005069734.4	zinc finger matrin-type 3 (Zmat3), transcript variant X1, mRNA
XM-005073687.4	-4,85533633932743	2,92589201441273	11,6429025093346	0,000651230294665965	0,0258587717521909	XM_005073687.4	branched chain keto acid dehydrogenase E1 subunit beta (Bckdhb), transcript variant X1, mRNA
XM-008020012.2	-2,81816972841888	3,08148895599339	11,641820892827	0,000651606111511238	0,0258587717521909	XM_008020012.2	anaphase promoting complex subunit 15 (ANAPC15), transcript variant X7, mRNA
XM-005084122.4	-2,81604309175134	3,12910691525384	11,635027821006	0,000653982706608639	0,0259280831648028	XM_005084122.4	cytochrome c oxidase subunit 6B2 (LOC101828586), transcript variant X3, mRNA
XM-040736702.1	2,05555371648392	3,77330691412191	11,6289077222734	0,000656131358101468	0,0259882327044752	XM_040736702.1	eosinophil cationic protein-like (LOC121136368), mRNA
XM-040742857.1	-2,87639779071774	3,25498425668272	11,6265536561281	0,000656948958641362	0,0259955966297769	XM_040742857.1	gephyrin (Gphn), transcript variant X6, mRNA
XM-005064854.4	-1,98854131091008	3,97634776590463	11,608346901636	0,000663391415012433	0,0262253092238296	XM_005064854.4	APAF1 interacting protein (LOC101825367), transcript variant X1, mRNA
XM-005067463.4	2,23865314970897	5,5558519431725	11,5889045799275	0,000670334329986611	0,0264589545505973	XM_005067463.4	SLP adaptor and CSK interacting membrane protein (LOC101836182), mRNA
XM-037982345.1	-4,8553779830399	2,90650473809643	11,5882658748826	0,000670587553672223	0,0264589545505973	XM_037982345.1	cap binding complex dependent translation initiation factor (CTIF), transcript variant X14, mRNA
XM-007988778.2	-1,87322783499386	3,93025307643273	11,5670410421368	0,000678256254114772	0,0267058283484088	XM_007988778.2	sphingolipid transporter 1 (putative) (SPNS1), transcript variant X4, mRNA
XM-007988789.2	-1,87322783499386	3,93025307643273	11,5670410421368	0,000678256254114772	0,0267058283484088	XM_007988789.2	sphingolipid transporter 1 (putative) (SPNS1), transcript variant X5, mRNA
XM-005068385.4	-2,91303955506624	3,70574377698061	11,5655200351691	0,000678791253430749	0,0267058283484088	XM_005068385.4	inositol-tetrakisphosphate 1-kinase (Itpk1), transcript variant X2, mRNA
XM-040742861.1	-2,87408655998032	3,27155153512281	11,5619781121605	0,000680088879325991	0,0267313253590282	XM_040742861.1	gephyrin (Gphn), transcript variant X10, mRNA
XM-008002198.2	2,81114083143091	3,22623673145646	11,5374220156183	0,000689114077591724	0,0270602210258895	XM_008002198.2	6-phosphofructo-2-kinase/fructose-2,6-biphosphatase 3 (PFKFB3), transcript variant X3, mRNA
XM-040738647.1	3,28067545226501	3,13644005965024	11,5041351652013	0,000701526283299833	0,0275213642865949	XM_040738647.1	intelectin-1a-like (LOC121136982), mRNA
XM-007977912.2	-4,85533633932743	2,87719103716268	11,5015849823564	0,000702492134622752	0,0275330083963144	XM_007977912.2	BCAR3 adaptor protein, NSP family member (BCAR3), transcript variant X1, mRNA
XM-040752020.1	-1,75036251762417	5,69047229701429	11,4943114601513	0,000705213574077474	0,0276133722302667	XM_040752020.1	solute carrier family 25 member 24 (Slc25a24), transcript variant X1, mRNA
XM-040750291.1	-1,82542626772958	5,78923592750651	11,4861263136832	0,000708316585567815	0,0277085099295364	XM_040750291.1	NADH:ubiquinone oxidoreductase core subunit V1 (Ndufv1), mRNA
XR-005238675.1	-2,81798215920778	3,02247084305678	11,4766763512042	0,00071194093208287	0,0278238415745549	XR_005238675.1	uncharacterized LOC119622090 (LOC119622090), ncRNA
XM-008002500.2	-4,85525305550582	2,86875172357567	11,4708808154707	0,000714157759685395	0,0278839983722325	XM_008002500.2	methionine sulfoxide reductase B2 (MSRB2), transcript variant X1, mRNA
XM-040739629.1	-2,52760671976986	3,18429244803423	11,4523668823326	0,000721278626434353	0,028135335842325	XM_040739629.1	malic enzyme 1 (Me1), transcript variant X1, mRNA
XM-005066728.4	-1,57317758585092	5,67546121349575	11,4450091782189	0,000724114258427383	0,0282191989366118	XM_005066728.4	3'(2'), 5'-bisphosphate nucleotidase 2 (Bpnt2), mRNA
XR-501580.2	-1,57458881331181	5,64875593790874	11,4412946684699	0,000725578055588463	0,0282494926410899	XR_501580.2	uncharacterized LOC103244429 (LOC103244429), ncRNA
XM-037992618.1	1,80901706499122	8,65649182739754	11,4280570054017	0,000730750037492813	0,0284029944082432	XM_037992618.1	C-C motif chemokine 4 (LOC103247783), mRNA
XM-037982651.1	3,28718125715606	3,15421247442158	11,4276719036418	0,00073090105407454	0,0284029944082432	XM_037982651.1	zinc finger NFX1-type containing 1 (ZNFX1), transcript variant X3, mRNA
XM-005083879.4	-4,78310426178112	4,08050960995837	11,4186774090059	0,000734423630533302	0,028512958176733	XM_005083879.4	hydroxypyruvate isomerase (putative) (Hyi), transcript variant X1, mRNA
NM-001281846.1	-1,77665774533141	10,9152319244067	11,4164071174456	0,000735313097947408	0,0285205842788216	NM_001281846.1	glutathione S-transferase pi 1 (Gstp1), mRNA
XM-040741419.1	-1,70232516287125	9,74124863082484	11,4046849529742	0,000739953219615156	0,0286735356373094	XM_040741419.1	ribosomal protein L7 (Rpl7), mRNA
XM-005078252.3	3,30171202118011	3,15336144912998	11,3982731038763	0,000742523336742032	0,0287460610319331	XM_005078252.3	Fc fragment of IgE receptor Ia (Fcer1a), mRNA
XM-005068292.4	-1,82344180260938	11,4241818723425	11,3955442169131	0,000743592034973091	0,028760378773729	XM_005068292.4	cysteine-rich protein 1 (LOC101822555), mRNA
XM-037991883.1	-1,57644726157365	4,88139432188096	11,3777421877984	0,00075075048841484	0,0290099857743999	XM_037991883.1	solute carrier family 1 member 5 (SLC1A5), transcript variant X2, mRNA
XM-008012689.2	3,27617347211817	3,03274565022623	11,349567962546	0,000762196676937085	0,0293919654065578	XM_008012689.2	2',3'-cyclic nucleotide 3' phosphodiesterase (LOC103243434), transcript variant X1, mRNA
XM-008012690.2	3,27617347211817	3,03274565022623	11,349567962546	0,000762196676937085	0,0293919654065578	XM_008012690.2	2',3'-cyclic nucleotide 3' phosphodiesterase (LOC103243434), transcript variant X2, mRNA
XR-005238152.1	3,27623660821183	3,03937740083615	11,3481468089976	0,000762778389283984	0,0293919654065578	XR_005238152.1	uncharacterized LOC119618233 (LOC119618233), ncRNA
XM-021231912.2	2,23653725188636	4,69705313203235	11,3269857751195	0,000771467305772045	0,0296989654204275	XM_021231912.2	SLAM family member 7 (Slamf7), transcript variant X2, mRNA
XM-007981150.2	-2,5593557953465	3,27069638484835	11,3150655994276	0,000776440821356421	0,0298624945058699	XM_007981150.2	serine/arginine repetitive matrix protein 1-like (LOC103225902), mRNA
XM-013115842.3	-1,54350795645216	5,28501593175676	11,3096552525993	0,000778687577667286	0,0299209429353332	XM_013115842.3	pleckstrin homology like domain family A member 3 (Phlda3), mRNA
XM-005084432.4	4,91641425059244	3,6143079443412	11,2771336045247	0,000792400164489641	0,0304194440011588	XM_005084432.4	ETS proto-oncogene 1, transcription factor (Ets1), transcript variant X3, mRNA
XM-005078964.4	-1,64299409793179	5,88275165523286	11,2713623551549	0,0007948580218696	0,0304853608331777	XM_005078964.4	malectin (Mlec), mRNA
XM-005073606.4	2,03562332924984	6,11141110384399	11,2545410692557	0,000802071943717994	0,030724815007716	XM_005073606.4	glutaminyl-peptide cyclotransferase (Qpct), mRNA
XM-005082326.4	-1,67834787871142	9,76276084161601	11,2533282667642	0,000802594613595477	0,030724815007716	XM_005082326.4	ribosomal protein L14 (Rpl14), transcript variant X2, mRNA
XM-008015308.2	-1,79129671970607	4,20342380695939	11,2472116226564	0,00080525655955217	0,0307980698840618	XM_008015308.2	ribosomal protein L26 like 1 (RPL26L1), mRNA
XM-005068130.4	2,41890119846222	6,15809252468329	11,2340209931925	0,00081096181763416	0,0309874760270182	XM_005068130.4	ANTXR cell adhesion molecule 2 (Antxr2), mRNA
XM-040753149.1	1,70636594937053	6,83857255463416	11,2294729763188	0,000812945595996888	0,0310344620705565	XM_040753149.1	SP110 nuclear body protein (Sp110), transcript variant X1, mRNA
XM-005085567.4	-1,90549356833548	5,13744187859273	11,2231102477643	0,000815729161984619	0,0311118648778063	XM_005085567.4	matrix metallopeptidase 14 (Mmp14), mRNA
XM-005067136.4	-2,22308119489586	3,49059580374975	11,2188224418102	0,000817618763839899	0,031155060174355	XM_005067136.4	periphilin 1 (Pphln1), transcript variant X5, mRNA
XM-040755538.1	2,81439166218207	3,38011075863432	11,2086915068977	0,000822076973282041	0,0312959608524291	XM_040755538.1	6-phosphofructo-2-kinase/fructose-2,6-biphosphatase 3 (Pfkfb3), transcript variant X4, mRNA
XM-013111418.3	-1,87892637091831	4,58896609073529	11,1958125473271	0,000827781148294754	0,0314839903842643	XM_013111418.3	transient receptor potential cation channel subfamily V member 2 (Trpv2), transcript variant X1, mRNA
XM-008010164.2	-1,65105605249449	4,55170706989498	11,1853781356882	0,000832456529300534	0,0316325794554985	XM_008010164.2	TNF superfamily member 13 (LOC103242307), transcript variant X3, mRNA
XM-005077028.4	-1,62114637504556	9,09459457795539	11,1764060392036	0,000836458517818781	0,0317542575547144	XM_005077028.4	ribosomal protein L23a (Rpl23a), mRNA
XM-008001878.2	2,18682280908323	3,58089125247805	11,174800177822	0,000837201891644961	0,0317542575547144	XM_008001878.2	60S ribosomal protein L12 (LOC103237602), mRNA
XM-013111439.3	-1,64586114214444	5,59514134778358	11,1698363164489	0,000839438143005005	0,0318097586547744	XM_013111439.3	spermidine/spermine N1-acetyltransferase family member 2 (Sat2), transcript variant X2, mRNA
XM-038003536.1	-2,03270346391899	3,58894400655432	11,1459616009588	0,000850278543011041	0,0321909042139222	XM_038003536.1	peroxisome proliferator activated receptor gamma (PPARG), transcript variant X1, mRNA
XM-040755040.1	2,27205614384187	4,20270515006723	11,1392774664216	0,000853317278622272	0,0322762554845058	XM_040755040.1	40S ribosomal protein S2-like (LOC121143314), mRNA
XM-007974060.2	3,26874472521361	3,18151052839481	11,0963347008325	0,000873267007841071	0,0329761132205589	XM_007974060.2	ATP synthase subunit g, mitochondrial (LOC103222442), mRNA
XM-005072895.4	4,89220078552986	4,80477702661383	11,0959612690413	0,000873422676607031	0,0329761132205589	XM_005072895.4	matrix Gla protein (LOC101826966), mRNA
XM-040729470.1	4,84588776231054	6,39303405296676	11,0896799797775	0,00087638392015623	0,0330575870450865	XM_040729470.1	neuralized E3 ubiquitin protein ligase 3 (Neurl3), transcript variant X2, mRNA
XM-008013045.2	2,04704251162966	3,91888558593135	11,0844069179562	0,000878885337145604	0,0331215826735834	XM_008013045.2	ABI family member 3 (ABI3), transcript variant X1, mRNA
XM-038010459.1	-2,79889446706101	3,17853287094707	11,076744771458	0,000882513699387194	0,0332278922880889	XM_038010459.1	coiled-coil domain containing 125 (CCDC125), transcript variant X4, mRNA
XM-005073127.4	4,82425592419117	3,12902652714014	11,0736793625955	0,000883960715011464	0,0332519518326022	XM_005073127.4	snail family transcriptional repressor 3 (Snai3), mRNA
XM-040738377.1	-2,85319231664095	3,68614193381035	11,0707760773625	0,000885328569973159	0,0332729923653931	XM_040738377.1	coiled-coil domain containing 126 (Ccdc126), transcript variant X2, mRNA
XM-037984413.1	-3,28741237072134	3,11615611192859	11,0415191438649	0,000899390500690241	0,0337398516635419	XM_037984413.1	inositol-tetrakisphosphate 1-kinase (ITPK1), transcript variant X4, mRNA
XM-037984414.1	-3,28741237072134	3,11615611192859	11,0415191438649	0,000899390500690241	0,0337398516635419	XM_037984414.1	inositol-tetrakisphosphate 1-kinase (ITPK1), transcript variant X5, mRNA
XM-007983850.2	-1,76548529969562	4,19621117015253	11,0190058940574	0,00091034734663494	0,0341197853880398	XM_007983850.2	abhydrolase domain containing 5, lysophosphatidic acid acyltransferase (ABHD5), transcript variant X1, mRNA
XM-008017916.2	-1,61983230250654	4,21415123609599	11,0150133344955	0,000912304511479452	0,0341620268980108	XM_008017916.2	Ly1 antibody reactive (LYAR), transcript variant X1, mRNA
XM-021230306.2	4,87021666524677	3,41734325826061	11,0111776131102	0,000914173001598518	0,0342008741225307	XM_021230306.2	tyrosine-protein kinase ZAP-70 (LOC101833852), transcript variant X1, mRNA
XM-040738225.1	-1,5050959473464	5,71832539083038	10,9989521707267	0,000920198179832412	0,0343950187962246	XM_040738225.1	eukaryotic translation initiation factor 4B-like (LOC121136834), mRNA
XM-008008237.2	4,82485364988918	3,0682229364033	10,988749542969	0,000925287903332739	0,0345538775733686	XM_008008237.2	interleukin 1 receptor type 2 (IL1R2), transcript variant X2, mRNA
XM-005084596.4	-1,63466215926305	6,07913288547669	10,9647051376086	0,000937310614566465	0,0349711185142826	XM_005084596.4	ribophorin II (Rpn2), transcript variant X2, mRNA
XM-038003670.1	4,82487074725844	3,04507996658335	10,9605495749304	0,00093943412003036	0,0350185981355158	XM_038003670.1	60S ribosomal protein L22-like (LOC103227877), mRNA
XM-040758038.1	-1,50514203260167	6,42356523728774	10,9583192804964	0,000940536909802681	0,0350279777819997	XM_040758038.1	glycophorin C (Gerbich blood group) (Gypc), mRNA
XM-005067376.4	4,81528708544145	3,1490478512398	10,948372713477	0,000945591468558559	0,0351843812889606	XM_005067376.4	nucleoredoxin (Nxn), mRNA
XR-005243488.1	1,69464399550137	4,9538418760636	10,9425794223432	0,000948560266952365	0,0352629635644902	XR_005243488.1	uncharacterized LOC103223239 (LOC103223239), misc_RNA
XM-038009356.1	3,26459747602017	3,21111959955909	10,9358133573841	0,000952020489721133	0,0353596563298681	XM_038009356.1	hsc70-interacting protein-like (LOC103216313), mRNA
XR-005876239.1	4,82483655272249	3,02649896490807	10,9163763246345	0,000962024929411332	0,0356923668983979	XR_005876239.1	uncharacterized LOC106021350 (LOC106021350), transcript variant X1, ncRNA
XM-005079873.4	1,70348949706318	6,97445907105245	10,915016461436	0,00096271297978815	0,0356923668983979	XM_005079873.4	C-X-C motif chemokine receptor 4 (Cxcr4), transcript variant X1, mRNA
XM-013111684.3	-1,69301237396067	5,28431764492623	10,9007156191371	0,000970152270180201	0,0359230646858762	XM_013111684.3	TNF superfamily member 13 (LOC106020722), transcript variant X3, mRNA
XM-038010472.1	-3,28732910056287	3,03595730151837	10,8966283439181	0,000972312664976675	0,0359230646858762	XM_038010472.1	survival motor neuron protein (LOC103222822), transcript variant X2, mRNA
XM-013112825.3	2,70349477837834	3,15808825453478	10,886431330646	0,000977664628293961	0,0359230646858762	XM_013112825.3	pleckstrin homology like domain family A member 2 (Phlda2), transcript variant X1, mRNA
XM-021229852.2	2,70349477837834	3,15808825453478	10,886431330646	0,000977664628293961	0,0359230646858762	XM_021229852.2	pleckstrin homology like domain family A member 2 (Phlda2), transcript variant X3, mRNA
XM-008009078.2	2,70349477837834	3,15808825453478	10,886431330646	0,000977664628293961	0,0359230646858762	XM_008009078.2	pleckstrin homology like domain family A member 2 (PHLDA2), transcript variant X4, mRNA
XM-037998849.1	2,70349477837834	3,15808825453478	10,886431330646	0,000977664628293961	0,0359230646858762	XM_037998849.1	pleckstrin homology like domain family A member 2 (PHLDA2), transcript variant X3, mRNA
XM-037998850.1	2,70349477837834	3,15808825453478	10,886431330646	0,000977664628293961	0,0359230646858762	XM_037998850.1	pleckstrin homology like domain family A member 2 (PHLDA2), transcript variant X5, mRNA
XM-037998851.1	2,70349477837834	3,15808825453478	10,886431330646	0,000977664628293961	0,0359230646858762	XM_037998851.1	pleckstrin homology like domain family A member 2 (PHLDA2), transcript variant X6, mRNA
XM-037998853.1	2,70349477837834	3,15808825453478	10,886431330646	0,000977664628293961	0,0359230646858762	XM_037998853.1	pleckstrin homology like domain family A member 2 (PHLDA2), transcript variant X7, mRNA
XM-037998854.1	2,70349477837834	3,15808825453478	10,886431330646	0,000977664628293961	0,0359230646858762	XM_037998854.1	pleckstrin homology like domain family A member 2 (PHLDA2), transcript variant X8, mRNA
XM-007994242.2	4,8249088951274	3,00132477186036	10,877954138818	0,00098213899074326	0,0360552773292216	XM_007994242.2	cysteine rich secretory protein LCCL domain containing 2 (CRISPLD2), transcript variant X2, mRNA
XM-008017595.2	-3,2860478751924	3,14950758172808	10,8743565616808	0,000984040699720893	0,0360928938641835	XM_008017595.2	NEDD4 binding protein 2 (N4BP2), transcript variant X3, mRNA
XM-005073196.4	4,82443493799477	4,5909483733813	10,8444800884288	0,000999981575846217	0,0366449169998214	XM_005073196.4	cysteine rich secretory protein LCCL domain containing 2 (Crispld2), transcript variant X1, mRNA
XM-007997954.2	4,82491284766091	2,97544839785208	10,825589388193	0,00101022560113981	0,0369610480818124	XM_007997954.2	zinc finger protein 331 (ZNF331), transcript variant X5, mRNA
XM-040747640.1	-1,74474551188955	10,6002865441897	10,8230225197928	0,00101159648772232	0,0369610480818124	XM_040747640.1	ribosomal protein L15 (Rpl15), mRNA
XM-037986416.1	-3,28745400760117	2,99732278610538	10,821957919109	0,00101220084047828	0,0369610480818124	XM_037986416.1	zinc finger protein X-linked (ZFX), transcript variant X2, mRNA
XM-037986425.1	-3,28745400760117	2,99732278610538	10,821957919109	0,00101220084047828	0,0369610480818124	XM_037986425.1	zinc finger protein X-linked (ZFX), transcript variant X10, mRNA
XM-007975001.2	-1,60777699238651	4,69543527318642	10,8169238537745	0,00101494882276999	0,0370285362619268	XM_007975001.2	RAN binding protein 1 (RANBP1), transcript variant X2, mRNA
XM-040732257.1	-2,22327002922551	3,77781245436883	10,812137931392	0,00101754891987894	0,0370408961438172	XM_040732257.1	solute carrier family 25 member 16 (Slc25a16), transcript variant X2, mRNA
XM-038001553.1	-3,28741237072134	2,99207157718848	10,8118797706473	0,00101770984479686	0,0370408961438172	XM_038001553.1	peroxisomal trans-2-enoyl-CoA reductase (PECR), transcript variant X2, mRNA
XR-005237726.1	-3,28728746728409	3,00620863317438	10,8113726732789	0,00101798783900705	0,0370408961438172	XR_005237726.1	uncharacterized LOC119621183 (LOC119621183), ncRNA
XM-037989144.1	-1,54153646453325	8,19283120770649	10,8094060712552	0,00101906667052049	0,0370473946041781	XM_037989144.1	40S ribosomal protein S13-like (LOC103232566), mRNA
XM-038000997.1	4,82487469968762	2,96922884015225	10,8067367151761	0,00102053530660952	0,0370680401349527	XM_038000997.1	eukaryotic peptide chain release factor subunit 1-like (LOC103240547), mRNA
XM-008008368.2	2,48453000060559	3,49617905423574	10,8021913586516	0,00102303440817571	0,0370978864789083	XM_008008368.2	BCL2 like 11 (BCL2L11), transcript variant X1, mRNA
XM-037988901.1	4,82485364988918	2,96653694337108	10,801967988506	0,00102315994346854	0,0370978864789083	XM_037988901.1	60S ribosomal protein L37-like (LOC119620907), mRNA
XM-040743908.1	-1,48022423532995	6,82476651259394	10,7973319772375	0,00102571563555225	0,0371457791989201	XM_040743908.1	ATP synthase F(0) complex subunit C2, mitochondrial-like (LOC101831893), mRNA
XR-005237175.1	4,82483655272249	2,96525248001547	10,7963042118258	0,00102628607754409	0,0371457791989201	XR_005237175.1	tensin 3 (TNS3), transcript variant X13, misc_RNA
XM-005078458.4	3,33960202236469	4,78336625660407	10,7927806766341	0,00102820887674088	0,0371500262550636	XM_005078458.4	regulator of G protein signaling 14 (Rgs14), transcript variant X2, mRNA
XM-040756033.1	3,33960202236469	4,78336625660407	10,7927806766341	0,00102820887674088	0,0371500262550636	XM_040756033.1	regulator of G protein signaling 14 (Rgs14), transcript variant X1, mRNA
XM-008021462.2	4,82509569655208	2,9964328713177	10,7847030700065	0,0010327195598005	0,0372802702144475	XM_008021462.2	ETS proto-oncogene 1, transcription factor (ETS1), transcript variant X2, mRNA
XM-021229074.2	1,97630190234993	10,0301055323013	10,7767461915734	0,00103712861522693	0,0374066204228166	XM_021229074.2	myristoylated alanine rich protein kinase C substrate (Marcks), mRNA
XM-005076451.4	-1,67872366077288	10,3165100694293	10,7598335100333	0,00104662175104693	0,0377159587748113	XM_005076451.4	ribosomal protein L17 (Rpl17), mRNA
XM-008006437.2	1,9168324184398	3,70015422221409	10,7532451297996	0,00105036838701572	0,0377877785324462	XM_008006437.2	terminal nucleotidyltransferase 5A (TENT5A), transcript variant X1, mRNA
XM-037999540.1	4,82489574979297	2,94638136887989	10,7531031836418	0,00105045120990252	0,0377877785324462	XM_037999540.1	proline rich and Gla domain 4 (PRRG4), transcript variant X3, mRNA
XM-037997545.1	3,2623629597632	3,25121484528626	10,7442424280804	0,00105547583521534	0,0379353685996654	XM_037997545.1	peptidyl-prolyl cis-trans isomerase A-like (LOC103240409), mRNA
XM-013123241.3	-1,53079181310144	5,781212546955	10,7366601915664	0,00105977195581441	0,0379913707005288	XM_013123241.3	histamine N-methyltransferase (Hnmt), transcript variant X2, mRNA
XM-007988692.2	4,82485760227159	2,94295671596038	10,7366530324331	0,00105980350312752	0,0379913707005288	XM_007988692.2	SLIT-ROBO Rho GTPase activating protein 2 (SRGAP2), transcript variant X9, mRNA
XM-007988693.2	4,82485760227159	2,94295671596038	10,7366530324331	0,00105980350312752	0,0379913707005288	XM_007988693.2	SLIT-ROBO Rho GTPase activating protein 2 (SRGAP2), transcript variant X10, mRNA
XM-037996772.1	-2,81961048743465	3,38744374176487	10,7322157130577	0,00106233811448	0,0380490865319368	XM_037996772.1	transmembrane protein 14B (LOC103238774), mRNA
XM-005083430.3	-3,28724614447186	2,96262162479472	10,7118514771431	0,00107406078379108	0,0384145582102439	XM_005083430.3	mucosal vascular addressin cell adhesion molecule 1 (Madcam1), mRNA
XM-005066194.4	4,80186162391486	3,22279592826422	10,7110133993994	0,00107453340533576	0,0384145582102439	XM_005066194.4	GTP binding protein overexpressed in skeletal muscle (Gem), mRNA
XM-021234265.2	-2,60953855923327	4,37739277162028	10,7095950376443	0,00107534252808303	0,0384145582102439	XM_021234265.2	coiled-coil-helix-coiled-coil-helix domain containing 3 (Chchd3), transcript variant X1, mRNA
XM-005082384.4	-2,6096229976564	4,38736613743022	10,7033456542077	0,00107897057500549	0,0385107338015619	XM_005082384.4	coiled-coil-helix-coiled-coil-helix domain containing 3 (Chchd3), transcript variant X2, mRNA
XR-005239736.1	4,82500229281774	2,93364683510022	10,699718635926	0,0010811097335479	0,0385536471964443	XR_005239736.1	uncharacterized LOC103227068 (LOC103227068), ncRNA
XM-005066233.4	-3,2873294122297	2,94294361361878	10,6877178249117	0,00108813060361102	0,0386960180809377	XM_005066233.4	failed axon connections homolog, metaxin like GST domain containing (Faxc), transcript variant X1, mRNA
XM-005076577.4	-3,2873294122297	2,94294361361878	10,6877178249117	0,00108813060361102	0,0386960180809377	XM_005076577.4	inka box actin regulator 2 (Inka2), transcript variant X2, mRNA
XM-008007522.2	-3,2873294122297	2,94294361361878	10,6877178249117	0,00108813060361102	0,0386960180809377	XM_008007522.2	failed axon connections homolog, metaxin like GST domain containing (FAXC), transcript variant X1, mRNA
XM-005071621.3	4,82487707904053	2,91856296209733	10,6863713484558	0,00108891553344326	0,0386960180809377	XM_005071621.3	nmrA-like family domain-containing protein 1 (LOC101826879), mRNA
XM-008019660.2	-1,47450519332141	7,52060507265118	10,6848547300818	0,00108980353694279	0,0386960180809377	XM_008019660.2	solute carrier family 25 member 6 (SLC25A6), mRNA
XM-040753710.1	-1,53317981280924	7,82133504623051	10,6470827438217	0,00111219670811832	0,0394570958010286	XM_040753710.1	ATP synthase membrane subunit c locus 2 (Atp5mc2), transcript variant X2, mRNA
XM-008010930.2	4,82496809516493	2,90156486206215	10,6334808697678	0,00112041990411726	0,039680413351237	XM_008010930.2	slingshot protein phosphatase 2 (SSH2), transcript variant X8, mRNA
XM-037992762.1	4,82496809516493	2,90156486206215	10,6334808697678	0,00112041990411726	0,039680413351237	XM_037992762.1	schlafen family member 12 like (SLFN12L), transcript variant X1, mRNA
XM-005071032.4	4,82504439705686	2,91042647625248	10,6263585241907	0,00112473119312308	0,0397988502068737	XM_005071032.4	family with sequence similarity 216 member B (Fam216b), mRNA
XM-040733125.1	4,82493389832253	2,89724809705768	10,6246562662937	0,00112576408540761	0,0398011764663054	XM_040733125.1	ATPase phospholipid transporting 9A (putative) (Atp9a), transcript variant X1, mRNA
XM-038005646.1	4,82501939194806	2,90806259037092	10,616508121334	0,00113072151129539	0,0399421307762569	XM_038005646.1	RUNX family transcription factor 2 (RUNX2), transcript variant X4, mRNA
XM-037984304.1	2,74065410843057	3,25709713026106	10,6146238407236	0,00113186059420769	0,0399480780732669	XM_037984304.1	60S ribosomal protein L13-like (LOC103218934), mRNA
XM-005070174.4	-4,68779552124155	4,93270621089358	10,6121673160977	0,00113334273713722	0,0399661128204012	XM_005070174.4	centromere protein X (Cenpx), mRNA
XR-005237691.1	1,64326872028609	4,28637143992637	10,5842166667438	0,00115057569880558	0,0405390768261524	XR_005237691.1	apolipoprotein B receptor (APOBR), transcript variant X7, misc_RNA
XM-040728896.1	1,73367202027113	6,47076967104603	10,576592093533	0,00115529095482031	0,0406703923556204	XM_040728896.1	versican (Vcan), transcript variant X1, mRNA
XM-007985461.2	-1,79291938511987	3,83303496712518	10,5748574999585	0,0011563989189674	0,0406746023181757	XM_007985461.2	monoglyceride lipase (MGLL), transcript variant X6, mRNA
XM-005083319.4	-1,80868484954264	5,71080592827256	10,5685102457494	0,00116033857216989	0,0407783204615778	XM_005083319.4	cold inducible RNA binding protein (LOC101834929), transcript variant X5, mRNA
XM-007976958.2	1,82808187004017	4,02611663635451	10,5478504456317	0,00117337036169024	0,0412011181694866	XM_007976958.2	adenosine deaminase RNA specific (ADAR), transcript variant X1, mRNA
XM-007967772.2	-1,73489122691324	3,96791470195913	10,5278077264046	0,00118612817220157	0,0415781368574199	XM_007967772.2	tetratricopeptide repeat domain 3 (TTC3), transcript variant X1, mRNA
XM-037984783.1	-1,73489122691324	3,96791470195913	10,5278077264046	0,00118612817220157	0,0415781368574199	XM_037984783.1	tetratricopeptide repeat domain 3 (TTC3), transcript variant X2, mRNA
XM-005080190.4	1,88331867750577	4,43835861552058	10,5229011528961	0,00118924571109332	0,0416519393605306	XM_005080190.4	adenosine deaminase RNA specific (Adar), transcript variant X3, mRNA
XR-005242992.1	1,82967106119737	4,24039600158757	10,5191045585806	0,00119171164845052	0,0417028141740512	XR_005242992.1	uncharacterized LOC119626827 (LOC119626827), ncRNA
XM-005077946.4	-2,14497040699364	3,28596150696183	10,5133382118813	0,0011954256684939	0,0417972408967965	XM_005077946.4	myeloid leukemia factor 1 (Mlf1), transcript variant X3, mRNA
XR-005235169.1	-1,46089888877814	5,77107692597243	10,5074222722739	0,00119924821777993	0,0418952987320011	XR_005235169.1	uncharacterized LOC119618803 (LOC119618803), ncRNA
XM-005068511.4	-4,66980836541021	3,05800801137358	10,4651201093447	0,00122693075884527	0,0427897301006436	XM_005068511.4	tubulin gamma complex associated protein 4 (Tubgcp4), transcript variant X1, mRNA
XM-021226268.2	-4,66980836541021	3,05800801137358	10,4651201093447	0,00122693075884527	0,0427897301006436	XM_021226268.2	tubulin gamma complex associated protein 4 (Tubgcp4), transcript variant X2, mRNA
XM-005068828.4	-1,65065629552955	4,54336660651733	10,4592841013606	0,00123078843217992	0,0428879223958511	XM_005068828.4	Ly1 antibody reactive (Lyar), transcript variant X1, mRNA
XM-005064203.4	-1,6948832953038	6,20244620113487	10,447700090416	0,00123850960213989	0,0431204616386319	XM_005064203.4	patatin like phospholipase domain containing 2 (Pnpla2), mRNA
XM-040755120.1	-4,67558966094612	3,23402406109649	10,4330960260146	0,00124832760349129	0,0434255501829898	XM_040755120.1	choline phosphotransferase 1 (Chpt1), transcript variant X3, mRNA
XM-040749417.1	1,87090351234264	6,05547170958474	10,429298400195	0,00125087597235559	0,0434774483871196	XM_040749417.1	vacuole membrane protein 1 (Vmp1), mRNA
XR-005240389.1	2,15080038767836	3,76619542105147	10,4273811536518	0,0012521995181107	0,0434867230116537	XR_005240389.1	uncharacterized LOC119624324 (LOC119624324), ncRNA
XM-008016552.2	3,17187005492866	3,11441887744423	10,414679335353	0,00126081746129876	0,0437132688137635	XM_008016552.2	60S ribosomal protein L18 (LOC103245600), mRNA
XM-005079157.4	-4,66066856941299	3,6437554869345	10,4146065864281	0,00126084732782391	0,0437132688137635	XM_005079157.4	RB transcriptional corepressor like 2 (Rbl2), transcript variant X2, mRNA
XM-037983434.1	-2,71702421319323	3,13977272614532	10,4075800338723	0,00126566034114717	0,043843198669385	XM_037983434.1	supervillin-like (LOC103238065), transcript variant X4, mRNA
XM-040754706.1	2,02773022802356	3,94364239115926	10,3975509757704	0,00127252259410787	0,0440438371028774	XM_040754706.1	translation initiation factor IF-2-like (LOC121143246), mRNA
XM-007972782.2	2,46134107014629	3,54852636320845	10,3923812035293	0,00127609184436437	0,0440854874537085	XM_007972782.2	serine/threonine kinase 38 (STK38), transcript variant X1, mRNA
XM-007964996.2	1,67547206844417	4,67511804362289	10,391688542213	0,00127656931151148	0,0440854874537085	XM_007964996.2	nuclear receptor subfamily 4 group A member 2 (NR4A2), transcript variant X1, mRNA
XM-008003174.2	3,17171397337997	3,10480258620322	10,3911513451595	0,00127693973816782	0,0440854874537085	XM_008003174.2	60S ribosomal protein L27a-like (LOC103238280), mRNA
XM-005068795.4	1,60888346181688	6,90528205703459	10,3847617986317	0,00128132565807293	0,0441998280022424	XM_005068795.4	leucine aminopeptidase 3 (Lap3), mRNA
XM-013116979.3	2,74495459358311	7,93632939185152	10,3799504891195	0,00128465975620725	0,0442777244113876	XM_013116979.3	C-C motif chemokine receptor like 2 (Ccrl2), mRNA
XM-005076083.3	2,2639815571712	3,64831067900985	10,3755606141408	0,00128773224125756	0,0443464811083449	XM_005076083.3	CD8a molecule (Cd8a), mRNA
XM-005064896.4	-4,67745047835029	3,31835809877439	10,3667415414278	0,00129387267440318	0,0445206874328713	XM_005064896.4	cryptochrome circadian regulator 2 (Cry2), mRNA
XM-040747440.1	-1,51252357299324	6,34286489989204	10,3601304189753	0,00129848738707415	0,0446421482374792	XM_040747440.1	cyclin I (Ccni), transcript variant X2, mRNA
XM-008019469.2	3,17177272484918	3,07975003102753	10,3550096872817	0,00130211302722175	0,0447261541693686	XM_008019469.2	myosin light polypeptide 6 (LOC103247367), mRNA
XM-005071725.4	2,73271301372465	3,36014046644184	10,3535681279375	0,0013031044844622	0,0447261541693686	XM_005071725.4	6-phosphofructo-2-kinase/fructose-2,6-biphosphatase 3 (Pfkfb3), transcript variant X2, mRNA
XM-040734127.1	-1,65686515662662	4,57128631730482	10,3505097466188	0,00130527078600684	0,0447631738804495	XM_040734127.1	transmembrane protein 238 (Tmem238), mRNA
XM-007990659.2	-2,16714641529811	3,49311340709857	10,3382297347155	0,00131397080640458	0,0450240138184576	XM_007990659.2	apurinic/apyrimidinic endodeoxyribonuclease 1 (APEX1), transcript variant X1, mRNA
XM-005063481.3	-1,48562063117277	6,01632379795016	10,314782634343	0,00133069431819473	0,0455591208624522	XM_005063481.3	glutathione S-transferase omega-1 (LOC101843100), mRNA
XM-040734426.1	-4,64886167033816	3,20457453972275	10,308829454569	0,00133500244454313	0,0456686247716406	XM_040734426.1	F-box protein 27 (Fbxo27), transcript variant X7, mRNA
XM-040733382.1	-4,6522900925269	3,25702863695946	10,2984275693486	0,00134252214011653	0,0458877189636343	XM_040733382.1	ecotropic viral integration site 5 (Evi5), transcript variant X5, mRNA
XM-007986903.2	1,72930520416518	4,45146376156828	10,2876792091282	0,00135035819516164	0,0461172537804871	XM_007986903.2	hypoxia inducible factor 1 subunit alpha (HIF1A), transcript variant X4, mRNA
XM-005087092.4	-1,60940488427334	4,2649798684547	10,2681090551936	0,00136471183840135	0,046568811182198	XM_005087092.4	transmembrane protein 38A (Tmem38a), mRNA
XR-497810.2	-2,48774971299044	3,36024262365867	10,2647226827043	0,00136721816872702	0,046615682930922	XR_497810.2	uncharacterized LOC103235332 (LOC103235332), ncRNA
XM-005064032.4	-4,66985001140088	2,96310562823875	10,2604463348653	0,00137039126403065	0,0466465770791178	XM_005064032.4	pellino E3 ubiquitin protein ligase family member 3 (Peli3), transcript variant X2, mRNA
XM-007974492.2	-4,66985001140088	2,96310562823875	10,2604463348653	0,00137039126403065	0,0466465770791178	XM_007974492.2	pellino E3 ubiquitin protein ligase family member 3 (PELI3), transcript variant X1, mRNA
XM-007978048.2	-4,66972507703292	2,95280137154669	10,253314220964	0,00137568499789745	0,0467880700152677	XM_007978048.2	kynurenine aminotransferase 3 (KYAT3), transcript variant X3, mRNA
XM-005071719.4	-2,71331099939119	3,00935430190022	10,2514628380743	0,00137706254966083	0,0467962469910753	XM_005071719.4	inter-alpha-trypsin inhibitor heavy chain 5 (Itih5), transcript variant X1, mRNA
XM-021229075.2	-2,29332468249983	3,58131988715454	10,2399937925396	0,00138559453681827	0,0470473366119492	XM_021229075.2	5'-nucleotidase domain containing 1 (Nt5dc1), transcript variant X2, mRNA
XM-005086978.4	2,27688270330866	3,62440350005414	10,2356641507974	0,00138885378704594	0,0471191260497127	XM_005086978.4	MAGE family member H1 (Mageh1), mRNA
XM-040746019.1	-1,75373207506102	4,59564183787661	10,2310344385284	0,00139231668808967	0,047165158579277	XM_040746019.1	sprouty related EVH1 domain containing 1 (Spred1), mRNA
XR-005876378.1	1,80738716986915	3,93641691544112	10,2298033703118	0,00139327376681585	0,047165158579277	XR_005876378.1	uncharacterized LOC121139412 (LOC121139412), transcript variant X1, ncRNA
XM-005080720.4	-2,29523083939369	3,38631332159396	10,229281550436	0,00139364889151218	0,047165158579277	XM_005080720.4	procollagen-lysine,2-oxoglutarate 5-dioxygenase 2 (Plod2), transcript variant X1, mRNA
XR-005240435.1	-1,96883709282812	3,62551615536567	10,2239392644337	0,00139769843207451	0,0472633390099938	XR_005240435.1	uncharacterized LOC119624361 (LOC119624361), ncRNA
XM-005075968.4	-2,5364958203417	4,23234196176879	10,2088301084714	0,00140913425309297	0,0476109211145608	XM_005075968.4	C-C motif chemokine receptor 7 (Ccr7), mRNA
XM-037992266.1	1,92750531255626	4,0479357096941	10,2054129072991	0,00141177092975427	0,0476608770075286	XM_037992266.1	40S ribosomal protein S15a-like (LOC103234232), mRNA
XM-005066343.4	-1,41004930796292	6,61018924967864	10,1993353097639	0,00141638828352561	0,0477775631409258	XM_005066343.4	CD83 molecule (Cd83), transcript variant X1, mRNA
XM-005073268.4	-2,29197357203591	3,60006906396145	10,1935737504059	0,00142080854711495	0,0478874153476016	XM_005073268.4	5'-nucleotidase domain containing 1 (Nt5dc1), transcript variant X1, mRNA
XM-007970576.2	-2,02502132146755	3,46487262988713	10,187356007298	0,0014256249496805	0,0480104284404267	XM_007970576.2	coiled-coil domain containing 88A (CCDC88A), transcript variant X2, mRNA
XM-005067529.4	-1,62357943345243	6,40946639172119	10,1786860182356	0,00143229522029866	0,0481956215870406	XM_005067529.4	transmembrane protein 256 (Tmem256), mRNA
XM-007983299.2	-4,66968343464615	2,92331064035785	10,1667233369146	0,00144163314262016	0,0484702032011827	XM_007983299.2	TRPM8 channel associated factor 1 (TCAF1), transcript variant X3, mRNA
XM-008004066.2	-1,90945960464876	4,0951090121511	10,1651550989285	0,00144284735285614	0,0484714262139499	XM_008004066.2	nucleosome assembly protein 1 like 1 (NAP1L1), transcript variant X5, mRNA
XM-005077826.4	-1,60101793616525	9,50707094007546	10,1627410319198	0,00144470198368352	0,0484941441554061	XM_005077826.4	ribosomal protein S17 (Rps17), mRNA
XM-005083804.4	-2,78067145622335	3,68429246538339	10,1596937687415	0,00144709155965705	0,0485347668741375	XM_005083804.4	TIMP metallopeptidase inhibitor 3 (Timp3), mRNA
XM-013122171.3	3,24102295267982	3,94617127334845	10,1561004739469	0,00144990104925387	0,0485893956677071	XM_013122171.3	C-X3-C motif chemokine receptor 1 (Cx3cr1), transcript variant X1, mRNA
XM-005081017.4	-1,46213082716171	6,71774073152682	10,1524580195002	0,00145276702646283	0,0486458270463993	XM_005081017.4	complement C1q A chain (C1qa), mRNA
XR-005237233.1	3,16984839428571	3,16915190261266	10,1482383878621	0,00145611190087999	0,0486786133687362	XR_005237233.1	uncharacterized LOC119620690 (LOC119620690), transcript variant X1, ncRNA
XR-005237234.1	3,16984839428571	3,16915190261266	10,1482383878621	0,00145611190087999	0,0486786133687362	XR_005237234.1	uncharacterized LOC119620690 (LOC119620690), transcript variant X2, ncRNA
XM-007993261.2	-4,66976672062091	2,90395410800077	10,1368326753439	0,00146513423012957	0,0489007858657925	XM_007993261.2	RB transcriptional corepressor like 2 (RBL2), transcript variant X1, mRNA
XM-038008478.1	-4,66976672062091	2,90395410800077	10,1368326753439	0,00146513423012957	0,0489007858657925	XM_038008478.1	RB transcriptional corepressor like 2 (RBL2), transcript variant X3, mRNA
XM-005083530.4	-2,27799438899554	3,55541466486329	10,1346494949282	0,00146684406377392	0,0489181797054199	XM_005083530.4	adenosine kinase (Adk), transcript variant X3, mRNA
XM-005075627.4	-1,64490829018338	10,3523037290198	10,1272841027986	0,00147268264068244	0,0490731244631614	XM_005075627.4	ribosomal protein S15a (Rps15a), mRNA
XM-008002200.2	-1,88896753560115	3,64140122461394	10,1180539406263	0,00148008747053398	0,0492799673745023	XM_008002200.2	APAF1 interacting protein (LOC103237836), transcript variant X2, mRNA
XM-005065835.4	-1,83113494341518	5,38762714917076	10,1011275811182	0,00149367530611142	0,0496921745128564	XM_005065835.4	mitogen-activated protein kinase kinase kinase 5 (Map3k5), mRNA
XM-037988249.1	-1,42376798863466	7,05815512859063	10,0787973494284	0,00151186853805103	0,0502568060956494	XM_037988249.1	peptidylprolyl isomerase A (PPIA), transcript variant X2, mRNA
XM-007971810.2	2,66243281715309	3,19496661287952	10,0724913351871	0,00151703779391763	0,0503879389290495	XM_007971810.2	tetratricopeptide repeat and ankyrin repeat containing 1 (TRANK1), transcript variant X1, mRNA
XM-005066553.4	2,11753130333635	4,57003497265709	10,0570986324023	0,00152969911984838	0,0507017244749468	XM_005066553.4	glycerol-3-phosphate acyltransferase 4 (Gpat4), mRNA
XM-005076729.4	-4,66976672062091	2,87663371092972	10,0565668969585	0,00153018107544733	0,0507017244749468	XM_005076729.4	transmembrane protein 45A (LOC101839044), transcript variant X4, mRNA
XM-040750646.1	-4,66976672062091	2,87663371092972	10,0565668969585	0,00153018107544733	0,0507017244749468	XM_040750646.1	transmembrane protein 45A (LOC101839044), transcript variant X2, mRNA
XM-008019546.2	-4,66972507703292	2,87266003516655	10,0495385013589	0,00153601435229917	0,0508540616574157	XM_008019546.2	zinc finger X-linked protein ZXDA-like (LOC103247423), mRNA
XM-013119437.3	-4,66972507703292	2,87503138661942	10,0462928126146	0,00153871573970117	0,0509025472957573	XM_013119437.3	ral guanine nucleotide dissociation stimulator like 3 (Rgl3), transcript variant X1, mRNA
XM-040756275.1	-1,52121444946535	6,80319695720622	10,0445904306932	0,0015400928182315	0,0509071805210288	XM_040756275.1	cytidine deaminase (Cda), mRNA
XM-008000180.2	1,93941420602578	3,76306843164045	10,0369229805377	0,00154653160888838	0,0510380234968593	XM_008000180.2	membrane associated ring-CH-type finger 1 (MARCHF1), transcript variant X4, mRNA
XM-008000182.2	1,93941420602578	3,76306843164045	10,0369229805377	0,00154653160888838	0,0510380234968593	XM_008000182.2	membrane associated ring-CH-type finger 1 (MARCHF1), transcript variant X5, mRNA
XM-007998972.2	-2,46178612850949	3,46813355266497	10,0257920786842	0,00155588037538637	0,0512917309135695	XM_007998972.2	septin 11 (SEPTIN11), transcript variant X5, mRNA
XM-040745366.1	1,67586359805903	4,66468182753458	10,0247820994854	0,00155671207229238	0,0512917309135695	XM_040745366.1	nuclear receptor subfamily 4 group A member 2 (Nr4a2), transcript variant X4, mRNA
XM-005084444.4	1,62357119207058	6,26185005015439	10,0152719099428	0,00156473640908273	0,0515148779543854	XM_005084444.4	amyloid beta precursor like protein 2 (Aplp2), transcript variant X4, mRNA
XM-040755639.1	4,72381177163239	4,3069828733294	10,0129873284169	0,00156667664492637	0,0515375251548001	XM_040755639.1	acyloxyacyl hydrolase (Aoah), transcript variant X1, mRNA
XM-005080701.4	-1,56070054629521	5,44000156168039	10,0113494751684	0,00156806356892948	0,0515396580569258	XM_005080701.4	transmembrane p24 trafficking protein 3 (Tmed3), mRNA
XM-037983436.1	-4,66989165859299	2,86038187750391	10,0100069386054	0,00156924626504333	0,0515396580569258	XM_037983436.1	supervillin-like (LOC103238065), transcript variant X6, mRNA
XM-007989514.2	-1,40799052649174	7,10886802107738	10,0047499158289	0,00157371029802978	0,0516450557374955	XM_007989514.2	aldolase, fructose-bisphosphate A (ALDOA), transcript variant X1, mRNA
XM-005079135.4	-1,62576314699342	6,05796515150499	9,99514212985892	0,00158188744919585	0,0518720431846669	XM_005079135.4	nudix hydrolase 21 (Nudt21), mRNA
XM-040744332.1	-4,66976672062091	2,85033241651206	9,98955553998799	0,0015867236090619	0,0519892011813092	XM_040744332.1	FERM, ARH/RhoGEF and pleckstrin domain protein 1 (Farp1), transcript variant X1, mRNA
XM-013112353.3	-4,66980836541021	2,84938912427305	9,98606405295943	0,00158973030647747	0,0520462778858133	XM_013112353.3	fibrillin 1 (Fbn1), transcript variant X1, mRNA
XM-037990666.1	-4,66972507703292	2,8462486501496	9,97491799112283	0,00159935356046125	0,0522781549433376	XM_037990666.1	sphingomyelin synthase 2 (SGMS2), transcript variant X6, mRNA
XM-037990671.1	-4,66972507703292	2,8462486501496	9,97491799112283	0,00159935356046125	0,0522781549433376	XM_037990671.1	sphingomyelin synthase 2 (SGMS2), transcript variant X7, mRNA
XM-005065572.4	-1,89504436385037	5,82243830949484	9,96087408374737	0,00161152404980182	0,0526341660488051	XM_005065572.4	SREK1 interacting protein 1 (Srek1ip1), mRNA
XR-005236233.1	-4,66968343464615	2,84272704940994	9,95356175590005	0,00161796371359522	0,052802585809345	XR_005236233.1	elongation factor 1-alpha 1-like (LOC103231044), misc_RNA
XM-040738284.1	-4,66968343464615	2,84128761349956	9,94620755971443	0,00162442628744669	0,0529578920118308	XM_040738284.1	aldehyde dehydrogenase 1 family member L1 (Aldh1l1), mRNA
XM-008020544.2	2,20892750988086	3,41593752283583	9,94520414082654	0,00162529627514257	0,0529578920118308	XM_008020544.2	mediator complex subunit 17 (MED17), transcript variant X1, mRNA
XM-007981361.2	1,97976841926852	3,58870728490025	9,91885607203936	0,0016486660463294	0,0536768621871785	XM_007981361.2	uridine phosphorylase 1 (UPP1), transcript variant X3, mRNA
XM-040737946.1	-2,45665899319794	3,56974848334094	9,89564770277949	0,0016695194772221	0,0543128340285542	XM_040737946.1	peroxisome proliferator activated receptor gamma (Pparg), transcript variant X1, mRNA
XM-037992974.1	-4,66972507703292	2,81812812751001	9,89146956245751	0,00167333841787247	0,0543940725992936	XM_037992974.1	centrosomal protein 112 (CEP112), mRNA
XM-008007092.2	-1,56967727267106	4,68835302451423	9,88196935379387	0,00168195662018714	0,0546310661330399	XM_008007092.2	Rho GTPase activating protein 18 (ARHGAP18), transcript variant X2, mRNA
XM-007976960.2	1,76440617761633	3,97174699513032	9,87482968440409	0,00168847852369722	0,0547996503830533	XM_007976960.2	adenosine deaminase RNA specific (ADAR), transcript variant X3, mRNA
XM-021228221.2	2,82659467264361	6,30392710506357	9,87298967647431	0,00169012936355241	0,0548100029143203	XM_021228221.2	probable G-protein coupled receptor 141 (LOC101836709), mRNA
XM-005080191.4	1,82456040190997	4,39188041411422	9,85630786744882	0,00170548318100571	0,0552296485180897	XM_005080191.4	adenosine deaminase RNA specific (Adar), transcript variant X4, mRNA
XM-038002156.1	-1,51778583861668	4,63830451740668	9,85605239336421	0,00170575373038398	0,0552296485180897	XM_038002156.1	histamine N-methyltransferase (HNMT), transcript variant X1, mRNA
XM-037982801.1	-1,62001146185337	3,9161041536291	9,85221984945834	0,00170930164906887	0,0553010147516756	XM_037982801.1	nuclear receptor interacting protein 1 (NRIP1), transcript variant X9, mRNA
XM-013122118.3	-1,60807612521372	4,69083853499932	9,83702972190769	0,00172340286634636	0,0557134313894359	XM_013122118.3	LRR binding FLII interacting protein 1 (Lrrfip1), transcript variant X8, mRNA
XM-008019434.2	-1,51224408600476	9,17996238792966	9,82631010780269	0,00173348424476628	0,0559953509614339	XM_008019434.2	ribosomal protein L39 (RPL39), mRNA
XM-013123924.3	1,60485199399912	6,28868582866334	9,8170561264029	0,00174217037335938	0,0562105386512188	XM_013123924.3	amyloid beta precursor like protein 2 (Aplp2), transcript variant X2, mRNA
XM-005084704.4	-2,46915947899283	3,74883519904071	9,81630758122949	0,0017428777323392	0,0562105386512188	XM_005084704.4	D-box binding PAR bZIP transcription factor (LOC101841133), mRNA
XM-005074664.4	4,66125668245672	3,08558533616016	9,79805643086262	0,00176024658574137	0,0567262550845847	XM_005074664.4	APC down-regulated 1 (Apcdd1), mRNA
XM-005087392.4	2,6456853707898	3,22442288966817	9,78193397360505	0,00177570386733408	0,0571796097436616	XM_005087392.4	lysine acetyltransferase 2A (Kat2a), transcript variant X1, mRNA
XM-038003547.1	-1,92738427066571	3,57853406651441	9,77282046559384	0,00178451127780946	0,0574182897698925	XM_038003547.1	peroxisome proliferator activated receptor gamma (PPARG), transcript variant X13, mRNA
XM-007974674.2	4,66125668245672	3,06390299012847	9,76510526849482	0,00179199947568852	0,0576141831429764	XM_007974674.2	APC down-regulated 1 (APCDD1), transcript variant X1, mRNA
XM-005070845.4	1,66239420773099	6,66274681566418	9,75293347016581	0,00180383316489417	0,057926718311783	XM_005070845.4	V-set immunoregulatory receptor (Vsir), transcript variant X2, mRNA
XM-005087385.4	3,21485537913982	4,54554396650402	9,74952094837294	0,00180718679295556	0,057926718311783	XM_005087385.4	2',3'-cyclic nucleotide 3' phosphodiesterase (LOC101830936), transcript variant X1, mRNA
XM-037996579.1	4,66131904718765	3,04857398583676	9,74871276291074	0,0018080079767144	0,057926718311783	XM_037996579.1	chemerin chemokine-like receptor 1 (CMKLR1), transcript variant X1, mRNA
XM-038009141.1	1,61374021213227	8,22919247176364	9,74867802706362	0,00180803847683505	0,057926718311783	XM_038009141.1	serglycin (SRGN), transcript variant X2, mRNA
XM-005082287.4	4,67527232210692	3,43059511001565	9,74791163279066	0,00180875836586983	0,057926718311783	XM_005082287.4	LIM domain containing 1 (Limd1), transcript variant X1, mRNA
XM-005077377.4	-1,6784631158756	5,36970006696203	9,74421046749912	0,00181239084255748	0,0579979162859783	XM_005077377.4	pyruvate dehydrogenase E1 subunit beta (Pdhb), mRNA
XM-040738198.1	1,85312854473861	3,8026520326901	9,74156953375225	0,00181502557419416	0,058037099809489	XM_040738198.1	solute carrier family 8 member A1 (Slc8a1), transcript variant X4, mRNA
XM-008008153.2	-2,70108003228239	3,24125491815582	9,73930141714663	0,00181726071333776	0,0580634550745254	XM_008008153.2	mitochondrial ribosomal protein L30 (MRPL30), transcript variant X3, mRNA
XM-005080368.4	1,64662063272871	4,93502889126865	9,72962978273564	0,00182678720123788	0,0582723538695625	XM_005080368.4	transmembrane protein 120A (Tmem120a), transcript variant X1, mRNA
XM-005065717.4	-1,56979432533397	4,80216481407453	9,72934673378701	0,00182706781632317	0,0582723538695625	XM_005065717.4	Rho GTPase activating protein 18 (Arhgap18), transcript variant X2, mRNA
XM-040743603.1	-1,54822297311331	5,73747265572687	9,72836685576595	0,00182804677291097	0,0582723538695625	XM_040743603.1	basic helix-loop-helix family member e41 (Bhlhe41), mRNA
XM-008019497.2	-1,83243187912295	3,77883509695313	9,72122641582636	0,00183517295100426	0,0584542356444877	XM_008019497.2	stromal antigen 2 (STAG2), transcript variant X7, mRNA
XM-007986820.2	-1,68806658636626	4,1431195470986	9,6866043479122	0,00186998475849146	0,05951700136597	XM_007986820.2	dishevelled associated activator of morphogenesis 1 (DAAM1), transcript variant X1, mRNA
XM-007970761.2	-3,15359863537801	3,09831098667722	9,68097397473649	0,00187570896681787	0,0596530534091621	XM_007970761.2	ybeY metalloendoribonuclease (YBEY), transcript variant X1, mRNA
XM-005064289.4	4,64889140523034	3,83169925041936	9,67518946312881	0,00188157544835848	0,0597934165454026	XM_005064289.4	carbohydrate sulfotransferase 15 (Chst15), transcript variant X1, mRNA
XM-005080014.4	1,68708027461271	8,1449106443959	9,66993020090038	0,0018869517988924	0,059875607859443	XM_005080014.4	CCAAT enhancer binding protein delta (Cebpd), mRNA
XM-005070414.4	2,15994652255589	4,07979195275629	9,66981312305044	0,00188707174188267	0,059875607859443	XM_005070414.4	PR/SET domain 1 (Prdm1), transcript variant X1, mRNA
XM-021226998.2	4,66138427465656	3,0073908519748	9,66474641024811	0,00189231027223427	0,0599955659732335	XM_021226998.2	CD7 molecule (Cd7), transcript variant X2, mRNA
XM-007988095.2	4,66132902617158	3,00144710229837	9,6565767143651	0,00190072257217353	0,0601770641576885	XM_007988095.2	trinucleotide repeat containing adaptor 6A (TNRC6A), transcript variant X3, mRNA
XM-007991448.2	-2,68287020767021	3,22016226795867	9,6538143123173	0,00190357187964471	0,0601770641576885	XM_007991448.2	G protein-coupled receptor 34 (GPR34), transcript variant X6, mRNA
XM-040737634.1	-3,15361969236276	3,07328108310989	9,65357795883024	0,00190381618649791	0,0601770641576885	XM_040737634.1	STAM-binding protein-like (LOC121136717), transcript variant X10, mRNA
XM-005086223.4	-1,45765952849563	5,25995983205824	9,65347670636649	0,00190388398253616	0,0601770641576885	XM_005086223.4	translocase of inner mitochondrial membrane 50 (Timm50), transcript variant X1, mRNA
XM-007992431.2	-3,15361969236276	3,07429180965467	9,64966655534624	0,00190786383046714	0,0602565772948688	XM_007992431.2	thymosin beta 15B (TMSB15B), transcript variant X1, mRNA
XM-040735511.1	-1,52581426851691	6,04868853450654	9,6478248301022	0,0019097357800494	0,0602694452119425	XM_040735511.1	CCAAT enhancer binding protein gamma (Cebpg), mRNA
XM-005063734.4	-1,71065446723767	4,3718795179599	9,64033643460838	0,00191751716472618	0,060468646651323	XM_005063734.4	PP2A Aalpha (PPP2R1A) and B55A (PPP2R2A) interacting phosphatase regulator 1 (Pabir1), mRNA
XM-037999176.1	1,75860787746017	3,92548088232411	9,6360887213822	0,00192198245875075	0,0605203973003454	XM_037999176.1	phospholipase A and acyltransferase 4 (PLAAT4), transcript variant X1, mRNA
XM-007960371.2	-1,6850501538122	4,28222962599581	9,63588220061989	0,0019221980212325	0,0605203973003454	XM_007960371.2	esterase D (ESD), transcript variant X1, mRNA
XM-005064037.4	-3,21316843442409	4,55909327181463	9,63453270325095	0,00192357008404859	0,0605203973003454	XM_005064037.4	cathepsin F (Ctsf), mRNA
XM-040748356.1	-1,51379895960577	5,06340962641241	9,6303247960222	0,00192797077637415	0,0606125144080408	XM_040748356.1	adenine nucleotide translocase lysine methyltransferase (Antkmt), transcript variant X1, mRNA
XM-040735750.1	-3,15349509243708	3,05983393433055	9,62874981475312	0,00192964283472145	0,060618772196406	XM_040735750.1	DDHD domain containing 1 (Ddhd1), transcript variant X1, mRNA
XR-005235550.1	4,66133614527123	2,97738146963083	9,6212218854173	0,00193756674241756	0,060812642973413	XR_005235550.1	uncharacterized LOC119619110 (LOC119619110), misc_RNA
XM-040744474.1	3,15812107789644	3,53911985686204	9,61880351838115	0,00194007222632256	0,060812642973413	XM_040744474.1	ribosomal RNA processing 12 homolog (Rrp12), mRNA
XM-040752029.1	-3,15341182012598	3,06576973788326	9,61447068750776	0,00194468053733656	0,060812642973413	XM_040752029.1	TBC1 domain family member 4 (Tbc1d4), transcript variant X1, mRNA
XM-038007739.1	-3,15341182012598	3,06576973788326	9,61447068750776	0,00194468053733656	0,060812642973413	XM_038007739.1	TBC1 domain family member 4 (TBC1D4), transcript variant X1, mRNA
XM-038007740.1	-3,15341182012598	3,06576973788326	9,61447068750776	0,00194468053733656	0,060812642973413	XM_038007740.1	TBC1 domain family member 4 (TBC1D4), transcript variant X2, mRNA
XM-038007741.1	-3,15341182012598	3,06576973788326	9,61447068750776	0,00194468053733656	0,060812642973413	XM_038007741.1	TBC1 domain family member 4 (TBC1D4), transcript variant X3, mRNA
XM-005077079.4	4,66123563243887	2,97414648028093	9,60573435799638	0,00195392278440951	0,0610552652595325	XM_005077079.4	notchless homolog 1 (Nle1), transcript variant X1, mRNA
XM-005078925.4	4,64572325872718	3,51716663560463	9,60324412838119	0,00195654125560766	0,0610906997663294	XM_005078925.4	chemerin chemokine-like receptor 1 (Cmklr1), transcript variant X1, mRNA
XM-013124485.3	1,57903063022696	5,71229908807871	9,5998478558588	0,0019601879030921	0,06115815979981	XM_013124485.3	glyceraldehyde-3-phosphate dehydrogenase (LOC106022412), mRNA
XM-021223163.2	-1,50945158516121	5,23183416637434	9,59779789286045	0,00196233426489011	0,0611787439416839	XM_021223163.2	translocase of outer mitochondrial membrane 40 (Tomm40), mRNA
XM-040751746.1	4,66123167957399	2,97431643569205	9,59303656047553	0,00196744265230502	0,0612915726497414	XM_040751746.1	solute carrier family 39 member 8 (Slc39a8), transcript variant X4, mRNA
NM-001281612.1	2,34220838917366	3,24168998760574	9,58952798369765	0,0019712074649387	0,0613624060549337	NM_001281612.1	desmin (Des), mRNA
XR-005878254.1	-1,72426152122856	4,17363656486034	9,58261761714672	0,0019786214609996	0,0615001578432905	XR_005878254.1	uncharacterized LOC121141362 (LOC121141362), transcript variant X1, ncRNA
XM-008010467.2	-1,72426152122856	4,17363656486034	9,58261761714672	0,0019786214609996	0,0615001578432905	XM_008010467.2	transient receptor potential cation channel subfamily V member 2 (TRPV2), transcript variant X1, mRNA
XM-005073461.4	1,6954410867011	9,08063960344837	9,57901883480452	0,00198245586314048	0,0615728348194868	XM_005073461.4	regulator of G protein signaling 2 (Rgs2), mRNA
XM-005071388.4	1,96725356717466	3,70443985625366	9,5737621948892	0,00198816363288814	0,0616704506799416	XM_005071388.4	myelin protein zero like 1 (Mpzl1), transcript variant X3, mRNA
XM-005066620.4	4,63431210633035	3,65656088142353	9,57333043278625	0,00198859592380343	0,0616704506799416	XM_005066620.4	dual specificity phosphatase 4 (Dusp4), mRNA
XM-037994671.1	1,81906249890641	4,06729526136424	9,56840991318993	0,00199395361014359	0,0617851533321481	XM_037994671.1	moesin (MSN), transcript variant X2, mRNA
XM-040737761.1	-1,48340382882945	8,29938543728662	9,56698908936878	0,00199545548067481	0,0617851533321481	XM_040737761.1	eukaryotic translation elongation factor 2 (Eef2), mRNA
XM-040747100.1	-1,74848933064425	5,15330663128366	9,56575068521594	0,00199679862784626	0,0617851533321481	XM_040747100.1	RELT like 1 (Rell1), transcript variant X3, mRNA
XM-008012572.2	4,66129483037561	2,94420440969659	9,56137439449977	0,00200159432247864	0,0618870106333311	XM_008012572.2	peptidyl-prolyl cis-trans isomerase A-like (LOC103243383), mRNA
XM-040746083.1	4,66133297930278	2,94268032961428	9,55616692185886	0,00200725837001632	0,0620155433192805	XM_040746083.1	spectrin beta, non-erythrocytic 5 (Sptbn5), mRNA
XM-005081022.4	4,63325621054401	3,60348829716598	9,55347695396494	0,00201016395706247	0,0620587226744126	XM_005081022.4	cell division cycle 42 (Cdc42), transcript variant X2, mRNA
XM-040732167.1	-2,38366681801244	3,21213621217537	9,54893317019886	0,00201516786267448	0,0621200022866239	XM_040732167.1	phenazine biosynthesis-like domain-containing protein 1 (LOC110340984), transcript variant X2, mRNA
XM-007963275.1	-2,38366681801244	3,21213621217537	9,54893317019886	0,00201516786267448	0,0621200022866239	XM_007963275.1	phenazine biosynthesis like protein domain containing (PBLD), transcript variant X4, mRNA
XM-038008112.1	4,66131983435194	2,94699308309589	9,5430929895239	0,00202157739973602	0,0622709391701621	XM_038008112.1	VPS9 domain containing 1 (VPS9D1), transcript variant X9, mRNA
XM-013116111.3	-1,63600763056739	5,22800544164468	9,53796002976495	0,0020272205988089	0,0623980623057461	XM_013116111.3	high mobility group nucleosomal binding domain 3 (Hmgn3), transcript variant X1, mRNA
XM-040729527.1	4,62791805017328	3,79783399371702	9,53537666445678	0,00203003414249155	0,0624012765742341	XM_040729527.1	interleukin 1 receptor type 2 (Il1r2), transcript variant X1, mRNA
XM-008000963.2	-1,73748100279569	3,77253340810019	9,53511480514976	0,0020303576733871	0,0624012765742341	XM_008000963.2	zinc finger protein 704 (ZNF704), transcript variant X1, mRNA
XM-007999403.2	4,66123167957399	2,93892214796329	9,5246876686037	0,00204190040201084	0,0627091994357852	XM_007999403.2	solute carrier family 39 member 8 (SLC39A8), transcript variant X3, mRNA
XM-005068610.4	-1,57819738031768	10,2012639020948	9,52103715825848	0,00204591332201252	0,0627855860855938	XM_005068610.4	interleukin 1 beta (Il1b), mRNA
XM-005075075.4	1,57181061442153	6,92090913515977	9,51179149937861	0,00205622097633923	0,0630238054304811	XM_005075075.4	shisa family member 5 (Shisa5), transcript variant X1, mRNA
XM-005066655.4	-3,15361969236276	2,99845418613204	9,51136296825162	0,00205673877221919	0,0630238054304811	XM_005066655.4	family with sequence similarity 149 member A (Fam149a), transcript variant X2, mRNA
XR-005242000.1	4,66142242594807	2,93344818210575	9,49552293108618	0,00207452920146219	0,0635216519551886	XR_005242000.1	uncharacterized LOC119625838 (LOC119625838), ncRNA
XM-037988929.1	3,1301727393148	3,30268672242324	9,4916529264107	0,00207889452732432	0,0635568968814847	XM_037988929.1	60S acidic ribosomal protein P2-like (LOC103232182), mRNA
XM-005071025.4	4,66138220181133	2,92727084542638	9,49025664050579	0,00208047714186416	0,0635568968814847	XM_005071025.4	protocadherin 20 (Pcdh20), mRNA
XR-005235364.1	-1,3938504757945	5,22992233878221	9,48978181772306	0,00208101035609994	0,0635568968814847	XR_005235364.1	heterogeneous nuclear ribonucleoprotein A1-like (LOC119619024), misc_RNA
XM-008011874.2	4,66130797509869	2,91933958681728	9,48903633047307	0,00208185787175276	0,0635568968814847	XM_008011874.2	CMRF35-like molecule 7 (LOC103243087), mRNA
XM-005071212.4	4,62496763498467	3,35548682397873	9,48390817827535	0,00208763898516937	0,0636861431850815	XM_005071212.4	SHQ1, H/ACA ribonucleoprotein assembly factor (Shq1), mRNA
XM-008016555.2	-3,15357836955053	2,97987600028238	9,48136454213907	0,00209055557101075	0,0637278766028188	XM_008016555.2	family with sequence similarity 214 member A (FAM214A), transcript variant X1, mRNA
XM-007963486.2	1,60060914202894	4,28172753222923	9,46738307838905	0,00210650887063498	0,064166661401363	XM_007963486.2	unc-93 homolog B1, TLR signaling regulator (UNC93B1), transcript variant X3, mRNA
XM-040746093.1	-3,15353641524931	2,96817268894445	9,46113028840009	0,0021136834238056	0,0643375842750532	XM_040746093.1	glucosidase alpha, neutral C (Ganc), transcript variant X1, mRNA
XM-005069101.4	-3,18514103758404	3,50471938633463	9,45550974403473	0,00212013784735833	0,0644863509477734	XM_005069101.4	aldehyde dehydrogenase 7 family member A1 (Aldh7a1), mRNA
NM-001281411.1	-1,39457192926043	5,68421729148339	9,43877077803278	0,00213950279358767	0,0650272957640423	NM_001281411.1	dicarbonyl and L-xylulose reductase (Dcxr), mRNA
XM-008019999.2	-3,15343208595346	2,96251715268203	9,43004863767371	0,00214971668210895	0,0652895133718301	XM_008019999.2	interleukin 18 binding protein (LOC103247987), transcript variant X6, mRNA
XM-038000280.1	4,66125668245672	2,88617198880412	9,41837758348029	0,00216341148486587	0,065656985867762	XM_038000280.1	GTP binding protein overexpressed in skeletal muscle (GEM), transcript variant X1, mRNA
XM-007985611.2	-1,47266506053416	5,07828769887212	9,41308057800464	0,00216965030353346	0,0657506425907046	XM_007985611.2	family with sequence similarity 162 member A (FAM162A), transcript variant X2, mRNA
XM-040732169.1	-2,38092181809971	3,23424577646199	9,41304447341098	0,00216969291760447	0,0657506425907046	XM_040732169.1	phenazine biosynthesis-like domain-containing protein 1 (LOC110340984), transcript variant X4, mRNA
XM-005085622.4	1,69938045549461	4,0923978918459	9,40253274171823	0,0021821118634809	0,0660783292993593	XM_005085622.4	receptor interacting serine/threonine kinase 3 (Ripk3), mRNA
XM-040752662.1	-3,19222084231149	5,01809339759031	9,39999420624986	0,0021851115446571	0,0661205113215249	XM_040752662.1	BRCA2 and CDKN1A interacting protein (LOC101833800), mRNA
XM-005078391.4	1,55995769991341	6,18973587922093	9,39224455268618	0,00219434427762525	0,0663511021727494	XM_005078391.4	transforming growth factor beta induced (Tgfbi), mRNA
XM-005076101.4	-1,47207782910432	8,15493398889953	9,38932092599033	0,00219783768526722	0,0664079399866385	XM_005076101.4	vesicle associated membrane protein 8 (Vamp8), mRNA
XM-007960229.2	-3,15370646021538	2,93783277817475	9,3846960739181	0,00220342812149113	0,0665280098926813	XM_007960229.2	N-alpha-acetyltransferase 16, NatA auxiliary subunit (NAA16), transcript variant X1, mRNA
XM-040732992.1	-1,83894762609535	5,00438205249002	9,37625965691698	0,002213513504399	0,0667835199754633	XM_040732992.1	RNA binding motif protein 39 (Rbm39), transcript variant X1, mRNA
XM-013123226.3	4,6613400984219	2,86828090629615	9,37240741114639	0,00221821554849156	0,0668219536196467	XM_013123226.3	nexilin F-actin binding protein (Nexn), transcript variant X4, mRNA
XM-007978211.2	4,6613400984219	2,86828090629615	9,37240741114639	0,00221821554849156	0,0668219536196467	XM_007978211.2	nexilin F-actin binding protein (NEXN), transcript variant X1, mRNA
XM-007985651.2	1,55229183642175	4,58643137405218	9,37119879189946	0,00221965860564375	0,0668219536196467	XM_007985651.2	hematopoietic cell-specific Lyn substrate 1 (HCLS1), transcript variant X1, mRNA
XM-005075672.4	2,34692158773435	3,33742739000909	9,36494750472596	0,0022272143714235	0,0669540717226508	XM_005075672.4	prothymosin alpha-like (LOC101838498), mRNA
XR-005239690.1	1,64263769296462	4,93985650002172	9,36488265887363	0,00222730114908534	0,0669540717226508	XR_005239690.1	uncharacterized LOC103218004 (LOC103218004), ncRNA
XM-040755550.1	-1,95257728547704	4,23337636220833	9,35968285857426	0,00223357208402232	0,0670935707837741	XM_040755550.1	neuroepithelial cell transforming 1 (Net1), transcript variant X1, mRNA
XR-005243813.1	4,66127773278151	2,86119579098278	9,35357975481141	0,0022410608719119	0,0672684236462108	XR_005243813.1	uncharacterized LOC103233196 (LOC103233196), transcript variant X4, ncRNA
XM-005063434.4	-3,15351535826456	2,9182330669512	9,35226398871881	0,00224266219334195	0,0672684236462108	XM_005063434.4	transcription factor 7 like 2 (Tcf7l2), transcript variant X33, mRNA
XM-037992521.1	4,66123563243887	2,85670535701757	9,34084256934616	0,00225665134671038	0,0676387275099579	XM_037992521.1	notchless homolog 1 (NLE1), transcript variant X2, mRNA
XM-008021040.2	3,0594218165915	3,10570000729676	9,33778877349401	0,00226038902363303	0,0677014479545634	XM_008021040.2	junction adhesion molecule like (JAML), transcript variant X3, mRNA
XR-005237191.1	3,05944242377087	3,10047913353592	9,33243902990753	0,00226698104156699	0,0678495060389863	XR_005237191.1	T cell receptor gamma constant 2-like (LOC119618157), misc_RNA
XM-008011645.2	3,05940032693305	3,09701025047791	9,33038001869319	0,0022695233767367	0,0678762322113702	XM_008011645.2	rhomboid 5 homolog 2 (RHBDF2), transcript variant X1, mRNA
XM-005070136.4	-3,15341182012598	2,91382650759559	9,32061110495112	0,00228163737230569	0,0680900817857114	XM_005070136.4	membrane primary amine oxidase (LOC101827582), transcript variant X1, mRNA
XM-008012571.2	-3,15341182012598	2,91382650759559	9,32061110495112	0,00228163737230569	0,0680900817857114	XM_008012571.2	amine oxidase copper containing 3 (AOC3), transcript variant X3, mRNA
XR-005238712.1	-3,15341182012598	2,91382650759559	9,32061110495112	0,00228163737230569	0,0680900817857114	XR_005238712.1	amine oxidase copper containing 3 (AOC3), transcript variant X2, misc_RNA
XM-021229509.2	1,82894746588508	4,6019528548048	9,30840317477603	0,0022967983115267	0,0684928557349698	XM_021229509.2	ring finger protein 169 (Rnf169), transcript variant X1, mRNA
XM-040741329.1	-1,56261846554177	3,9703917934889	9,30223662003452	0,00230456456081637	0,0686746889002722	XM_040741329.1	lamina-associated polypeptide 2-like (LOC121138684), partial mRNA
XM-007984883.2	3,059480570878	3,08032160997239	9,30037710157257	0,00230689908633928	0,0686945138206371	XM_007984883.2	ataxin 7 (ATXN7), transcript variant X11, mRNA
XM-005065626.4	-1,44603613942569	8,47822950335798	9,29474219574511	0,00231394625962768	0,0687069545984907	XM_005065626.4	hexosaminidase subunit beta (Hexb), mRNA
XM-013123925.3	1,55828912752074	6,20019206688508	9,29471348170556	0,00231398243945868	0,0687069545984907	XM_013123925.3	amyloid beta precursor like protein 2 (Aplp2), transcript variant X3, mRNA
XM-038001090.1	3,05945952174959	3,07672460955882	9,29473664620202	0,00231399506897451	0,0687069545984907	XM_038001090.1	PNN interacting serine and arginine rich protein (PNISR), transcript variant X6, mRNA
XM-038001091.1	3,05945952174959	3,07672460955882	9,29473664620202	0,00231399506897451	0,0687069545984907	XM_038001091.1	PNN interacting serine and arginine rich protein (PNISR), transcript variant X7, mRNA
XM-007970407.2	1,48251618286169	5,69762393565464	9,28899067339158	0,00232124658021909	0,0688725742723548	XM_007970407.2	pleckstrin (PLEK), transcript variant X1, mRNA
XM-021232797.2	-1,54550029710937	4,35984354152816	9,28211203848315	0,00232994104523486	0,0690807376329612	XM_021232797.2	SH3 and cysteine rich domain 3 (Stac3), mRNA
XM-013121731.3	-1,78838618582524	4,19797444654293	9,27984080802277	0,00233279946820911	0,0691117971341479	XM_013121731.3	TNF receptor associated protein 1 (Trap1), mRNA
XM-040746456.1	3,05779121758248	3,14093550023681	9,27863599415312	0,00233434738698189	0,0691117971341479	XM_040746456.1	GDNF inducible zinc finger protein 1 (Gzf1), transcript variant X1, mRNA
XM-008008570.2	-2,66997529656301	3,42682753264159	9,2720003675883	0,00234282385556742	0,0693128900993285	XM_008008570.2	retinoic acid receptor responder 1 (RARRES1), transcript variant X3, mRNA
XM-007967477.2	-1,63554702248667	3,70683550537533	9,2679496746586	0,00234799812474851	0,0694160681234019	XM_007967477.2	CD163 molecule (CD163), transcript variant X5, mRNA
XM-040756125.1	2,69958317678862	4,44174411067079	9,24537951831533	0,00237699936136292	0,0701781640227698	XM_040756125.1	terminal uridylyl transferase 7 (Tut7), transcript variant X6, mRNA
XM-005081366.4	-1,52919451378637	9,84523607428942	9,24523491262834	0,00237718661209975	0,0701781640227698	XM_005081366.4	ribosomal protein L36 (Rpl36), mRNA
XM-007961803.2	3,05933840763748	3,04781007969037	9,24122719770685	0,00238242479022193	0,0701817662075899	XM_007961803.2	GDNF inducible zinc finger protein 1 (GZF1), transcript variant X4, mRNA
XM-037993956.1	3,05933840763748	3,04781007969037	9,24122719770685	0,00238242479022193	0,0701817662075899	XM_037993956.1	GDNF inducible zinc finger protein 1 (GZF1), transcript variant X1, mRNA
XM-037993957.1	3,05933840763748	3,04781007969037	9,24122719770685	0,00238242479022193	0,0701817662075899	XM_037993957.1	GDNF inducible zinc finger protein 1 (GZF1), transcript variant X3, mRNA
XM-040730322.1	-1,4365316122896	7,05175428074883	9,237250298584	0,00238754921000985	0,070282412474632	XM_040730322.1	eukaryotic translation initiation factor 3 subunit H (Eif3h), transcript variant X1, mRNA
XM-008008855.2	1,71864028729545	3,87018238240535	9,23377757028042	0,0023921131999606	0,0703664292480189	XM_008008855.2	5'-3' exoribonuclease 1 (XRN1), transcript variant X1, mRNA
XM-040732512.1	2,68020750351334	4,42339010726913	9,22865560899955	0,00239875483358476	0,070497070690062	XM_040732512.1	cap methyltransferase 1 (Cmtr1), mRNA
XM-007984443.2	-2,60033814938997	3,13145129105644	9,22775076134481	0,00239998046404337	0,070497070690062	XM_007984443.2	abhydrolase domain containing 14A (ABHD14A), transcript variant X2, mRNA
XM-005083644.4	-1,43989048010804	5,12105720813236	9,22145783265705	0,00240818025522275	0,0706874764929971	XM_005083644.4	1-acylglycerol-3-phosphate O-acyltransferase 2 (Agpat2), transcript variant X1, mRNA
XM-007973534.2	3,05943179770803	3,03412976516314	9,21171369545205	0,00242104308967413	0,0710091749385716	XM_007973534.2	RHO family interacting cell polarization regulator 2 (RIPOR2), transcript variant X3, mRNA
XR-005239995.1	3,05939365078882	3,02875578839725	9,21054081764047	0,00242259085883786	0,0710091749385716	XR_005239995.1	40S ribosomal protein S25-like (LOC103238226), misc_RNA
XM-007981766.2	2,61099342871739	3,3261603984853	9,20324400045677	0,00243224257704855	0,0712413372051807	XM_007981766.2	carboxypeptidase vitellogenic like (CPVL), transcript variant X2, mRNA
XM-037995038.1	-2,05784506513211	3,35122435963222	9,20013087593434	0,00243637227240219	0,0713115420527507	XM_037995038.1	PHD finger protein 20 (PHF20), transcript variant X2, mRNA
XM-005065608.4	-2,66584024889268	3,63001079732595	9,19759001287699	0,00243970486182167	0,0713583327495005	XM_005065608.4	survival motor neuron protein (LOC101838021), transcript variant X1, mRNA
XM-005063423.4	2,15720324021991	3,56160246582766	9,18558778104966	0,00245573274744153	0,0717761148831402	XM_005063423.4	adrenoceptor beta 1 (Adrb1), mRNA
XM-005065473.4	4,63808256613309	7,06699523704883	9,18392208813834	0,00245795012542371	0,0717899371977018	XM_005065473.4	granzyme A (LOC101841676), mRNA
XR-005236132.1	-2,60059630073866	3,06906332962327	9,17721965363376	0,00246698481787594	0,071996611623121	XR_005236132.1	uncharacterized LOC119619632 (LOC119619632), ncRNA
XM-021230162.2	-1,47274532514978	5,03844984796364	9,17413697074286	0,00247108980445444	0,071996611623121	XM_021230162.2	15-hydroxyprostaglandin dehydrogenase (Hpgd), mRNA
XM-008007978.2	2,54140727293186	3,15207392856752	9,1725998861016	0,00247320462209878	0,071996611623121	XM_008007978.2	AT-rich interaction domain 5A (ARID5A), transcript variant X2, mRNA
XM-038004156.1	2,54140727293186	3,15207392856752	9,1725998861016	0,00247320462209878	0,071996611623121	XM_038004156.1	AT-rich interaction domain 5A (ARID5A), transcript variant X5, mRNA
XM-008008409.2	-1,33880215858527	7,20612937635615	9,17217779628794	0,00247377369414364	0,071996611623121	XM_008008409.2	interleukin 1 beta (IL1B), transcript variant X2, mRNA
XM-021232833.2	-1,50773951869889	4,34395214874912	9,1667380698295	0,00248110206395086	0,0721079908176189	XM_021232833.2	matrix metallopeptidase 19 (Mmp19), mRNA
XM-037984666.1	-2,60051334368579	3,07105934803713	9,16538783270991	0,00248294638645134	0,0721079908176189	XM_037984666.1	gephyrin (GPHN), transcript variant X5, mRNA
XM-037984670.1	-2,60051334368579	3,07105934803713	9,16538783270991	0,00248294638645134	0,0721079908176189	XM_037984670.1	gephyrin (GPHN), transcript variant X15, mRNA
XM-040757014.1	-3,14906875934717	3,68556678292802	9,16412722386337	0,00248460940829061	0,0721079908176189	XM_040757014.1	CXXC motif containing zinc binding protein (Czib), transcript variant X1, mRNA
XM-008006885.2	1,48485170498386	5,58212172893264	9,16271870354903	0,00248656161361626	0,0721137914624032	XM_008006885.2	interferon gamma receptor 1 (IFNGR1), transcript variant X1, mRNA
XM-007981901.2	3,05943209981188	3,00730019555367	9,15626071952645	0,00249534402525794	0,0723175300503097	XM_007981901.2	interleukin 6 (IL6), transcript variant X1, mRNA
XM-040738211.1	3,08771136473444	3,21338820523045	9,15236554243798	0,00250061759629699	0,0724193637863548	XM_040738211.1	transcription factor 7 like 1 (Tcf7l1), transcript variant X1, mRNA
XM-037998947.1	1,57188610136112	4,26837743330346	9,13185972017216	0,00252874903825307	0,0731825662244927	XM_037998947.1	unc-93 homolog B1, TLR signaling regulator (UNC93B1), transcript variant X1, mRNA
XM-037994354.1	3,05282152508754	3,16254277453532	9,12793480443383	0,002534166654305	0,0732363485425659	XM_037994354.1	azurocidin 1 (AZU1), transcript variant X1, mRNA
XM-037994355.1	3,05282152508754	3,16254277453532	9,12793480443383	0,002534166654305	0,0732363485425659	XM_037994355.1	azurocidin 1 (AZU1), transcript variant X2, mRNA
XM-005084443.4	1,54083769358366	6,22642808961497	9,11747404783418	0,00254861895584216	0,073602326940191	XM_005084443.4	amyloid beta precursor like protein 2 (Aplp2), transcript variant X1, mRNA
XM-040742960.1	-1,6756288495578	4,51616149970866	9,11600721115347	0,00255065843249941	0,0736095697564152	XM_040742960.1	dishevelled associated activator of morphogenesis 1 (Daam1), transcript variant X3, mRNA
XM-005087601.4	-2,37870571609815	3,50842926877736	9,11102788588522	0,00255760290689615	0,0737475685680646	XM_005087601.4	chromosome unknown C6orf136 homolog (CUNH6orf136), mRNA
XM-007964917.2	3,05245011777285	3,1664379921754	9,11003466135047	0,00255902432180391	0,0737475685680646	XM_007964917.2	zinc finger E-box binding homeobox 2 (ZEB2), transcript variant X3, mRNA
XR-005244132.1	1,51360364899271	4,85819112234925	9,10794147030898	0,00256194723044722	0,0737801360214098	XR_005244132.1	uncharacterized LOC119627920 (LOC119627920), misc_RNA
XM-005087541.4	-2,60055466613574	3,01570863708096	9,09582064334257	0,00257893940249232	0,0741656835994176	XM_005087541.4	adenylate kinase 1 (Ak1), transcript variant X2, mRNA
XM-008006128.2	-2,60055466613574	3,01570863708096	9,09582064334257	0,00257893940249232	0,0741656835994176	XM_008006128.2	adenylate kinase 1 (AK1), transcript variant X2, mRNA
XM-040746676.1	2,15386519755157	3,68892088425787	9,08946202154121	0,00258789027322057	0,0743192242943797	XM_040746676.1	tensin 3 (Tns3), transcript variant X1, mRNA
XM-040746677.1	2,15386519755157	3,68892088425787	9,08946202154121	0,00258789027322057	0,0743192242943797	XM_040746677.1	tensin 3 (Tns3), transcript variant X2, mRNA
XM-040746756.1	-1,42103408599542	7,87284037946967	9,07301012042872	0,00261118332472893	0,0749358628748741	XM_040746756.1	X-box binding protein 1 (Xbp1), mRNA
XM-040738460.1	-1,49902316792145	5,30701508678573	9,06990869653664	0,00261560504401909	0,0750104490428695	XM_040738460.1	transmembrane protein 43 (Tmem43), mRNA
XM-005064231.4	2,03145520593567	4,82683733432103	9,06119883156219	0,00262806346288244	0,0753152476935941	XM_005064231.4	Bet1 golgi vesicular membrane trafficking protein like (Bet1l), transcript variant X2, mRNA
XM-038004779.1	2,58640839214346	3,23195570546251	9,03613374401348	0,00266429915135519	0,0763005587861658	XM_038004779.1	cAMP responsive element binding protein 5 (CREB5), transcript variant X2, mRNA
XM-007969200.2	-2,03379081245862	3,4651613900279	9,03427657849059	0,00266700068733526	0,0763248117426342	XM_007969200.2	tetratricopeptide repeat domain 39B (TTC39B), transcript variant X2, mRNA
XM-040742227.1	1,93272179681823	4,36116014960771	9,02488346196007	0,00268066121172053	0,0765756430169673	XM_040742227.1	membrane associated ring-CH-type finger 1 (Marchf1), transcript variant X7, mRNA
XM-013116299.3	4,54059377262327	6,79455752067122	9,02363094342403	0,0026825126079448	0,0765756430169673	XM_013116299.3	interferon-induced transmembrane protein 3 (LOC101840863), mRNA
XM-040749616.1	-1,59531296578029	11,0867878607986	9,02354128379219	0,00268262553056613	0,0765756430169673	XM_040749616.1	ribosomal protein L23 (Rpl23), mRNA
XM-005068869.4	1,77520310010381	4,01812033521357	9,02314318101568	0,00268320844726914	0,0765756430169673	XM_005068869.4	TNFAIP3 interacting protein 2 (Tnip2), transcript variant X2, mRNA
XM-005073865.4	-4,42126065054346	4,55219030455573	9,01862644379005	0,00268984481437063	0,0767118389783747	XM_005073865.4	mitochondrial ribosomal protein L39 (Mrpl39), mRNA
XM-005075382.4	-2,68614551846686	4,47582371324368	9,00193994932833	0,00271444163966813	0,077359706923312	XM_005075382.4	mitochondrial ribosomal protein L30 (Mrpl30), transcript variant X3, mRNA
XM-005086367.4	1,67267222319046	5,25737703542158	8,99583708653677	0,00272349965974617	0,0775641394446603	XM_005086367.4	basic leucine zipper ATF-like transcription factor (Batf), mRNA
XM-007973850.2	1,57496207686918	4,36874210218577	8,98770222667643	0,00273566788241202	0,0778278781734075	XM_007973850.2	serpin family B member 1 (SERPINB1), transcript variant X1, mRNA
XM-038001409.1	2,55986395179753	3,21035870346108	8,98711659510811	0,00273654265100772	0,0778278781734075	XM_038001409.1	SP100 nuclear antigen (SP100), transcript variant X9, mRNA
XM-040730881.1	-3,14569056684625	4,2024284213479	8,98505753028108	0,00273957402858477	0,0778602831480311	XM_040730881.1	NLR family CARD domain containing 4 (Nlrc4), transcript variant X1, mRNA
XM-021224678.2	3,08993024445168	3,35940702822668	8,98171474897571	0,00274457830314222	0,0779125141993879	XM_021224678.2	PNN interacting serine and arginine rich protein (Pnisr), transcript variant X3, mRNA
XM-040732177.1	-2,36986441759581	3,57449441888548	8,98130103221638	0,00274519829876588	0,0779125141993879	XM_040732177.1	phenazine biosynthesis-like domain-containing protein 2 (LOC101838315), mRNA
XM-005081015.4	-1,47391054664609	9,48167536712609	8,97669525857428	0,00275212876467164	0,0780553790851357	XM_005081015.4	complement C1q B chain (C1qb), transcript variant X1, mRNA
XM-040733378.1	-4,44993005399095	3,17627989402339	8,96576789360517	0,0027686028902095	0,0784685363228591	XM_040733378.1	ecotropic viral integration site 5 (Evi5), transcript variant X1, mRNA
XM-007977418.2	-2,59422233018057	3,16375011703442	8,95825822486528	0,00278000281461983	0,0787374093806261	XM_007977418.2	CD101 molecule (CD101), transcript variant X1, mRNA
XM-037983740.1	2,05847653920939	4,06668446181067	8,94917649825476	0,00279382427571781	0,0790253596942189	XM_037983740.1	elongation factor 1-beta-like (LOC119618915), mRNA
XM-040733259.1	-3,10918126103993	3,32991238797743	8,94876647406472	0,00279441221563677	0,0790253596942189	XM_040733259.1	acylphosphatase 2 (Acyp2), transcript variant X2, mRNA
XM-040741200.1	3,08387361789475	3,47318419786031	8,94776575442406	0,00279593039911507	0,0790253596942189	XM_040741200.1	interleukin-3 receptor subunit alpha-like (LOC110343149), transcript variant X11, mRNA
XM-040728530.1	-4,45680481608734	3,036095344638	8,9369919554398	0,00281246816253723	0,0794382308118699	XM_040728530.1	CAS1 domain containing 1 (Casd1), transcript variant X2, mRNA
XM-040740846.1	-4,43731381768933	3,53890809023534	8,93231290749236	0,00281964120168615	0,0795862101323664	XM_040740846.1	mitochondrial fission regulator 1 (Mtfr1), mRNA
XM-040744592.1	-1,54998271125123	4,45600929459738	8,92801399270815	0,00282625551266849	0,079597695972629	XM_040744592.1	importin 5 (Ipo5), transcript variant X1, mRNA
XM-037987094.1	-1,4249856032319	8,98778825624948	8,92800901343624	0,00282631066026225	0,079597695972629	XM_037987094.1	eukaryotic translation elongation factor 1 alpha 1 (EEF1A1), transcript variant X1, mRNA
XM-040731857.1	-1,75567875449774	3,8934030443958	8,92785660525838	0,00282649848877429	0,079597695972629	XM_040731857.1	general transcription factor IIE subunit 2 (Gtf2e2), transcript variant X1, mRNA
XM-040739124.1	-1,56992514097617	4,33398509618285	8,92702357059241	0,0028277848883917	0,079597695972629	XM_040739124.1	monoglyceride lipase (Mgll), transcript variant X2, mRNA
XM-040733317.1	2,31349611923777	3,36541007706468	8,92525961694846	0,00283055831312081	0,0796213029800826	XM_040733317.1	UDP-N-acetylglucosamine--peptide N-acetylglucosaminyltransferase 110 kDa subunit (LOC101843738), transcript variant X1, mRNA
XM-005071105.4	-1,39590999122359	6,25007244664132	8,92058341669274	0,00283775008363392	0,0797690773167943	XM_005071105.4	prenylcysteine oxidase 1 (Pcyox1), mRNA
XM-005087412.4	1,83609667739151	4,55188986539929	8,9102486373814	0,00285381627244009	0,080165939289916	XM_005087412.4	5'-nucleotidase, cytosolic IIIA (Nt5c3a), transcript variant X2, mRNA
XM-007975761.2	1,57038004204533	4,6968770451173	8,90772836872331	0,00285779600806673	0,0802229734788335	XM_007975761.2	DEAD-box helicase 17 (DDX17), transcript variant X2, mRNA
XM-013117106.3	-2,59847519352965	3,18611303443631	8,9053047214076	0,00286157285577477	0,080274238400613	XM_013117106.3	abhydrolase domain containing 14A (Abhd14a), transcript variant X2, mRNA
XM-007980960.2	2,55251642951044	3,21418614530502	8,90380935288723	0,00286392118028541	0,0802853871473335	XM_007980960.2	NAD kinase (NADK), transcript variant X4, mRNA
XM-040740360.1	-1,48091096539892	7,18711838375742	8,89940564327628	0,0028707718885686	0,0804226518245497	XM_040740360.1	transmembrane protein 30A (Tmem30a), mRNA
XM-005066975.4	-1,55693292371321	5,21105428996522	8,89335278895869	0,00288028145806936	0,0806341651999511	XM_005066975.4	eukaryotic translation initiation factor 3 subunit L (Eif3l), transcript variant X1, mRNA
XM-013111561.3	-4,43978884140889	3,35598009013995	8,882865526434	0,00289684814910973	0,0810263423385222	XM_013111561.3	transmembrane protein 107 (Tmem107), transcript variant X3, mRNA
XM-040737602.1	2,59668347377963	3,8459072900098	8,88198492607164	0,00289822797663122	0,0810263423385222	XM_040737602.1	ATP synthase subunit g, mitochondrial-like (LOC101828270), mRNA
XM-040728399.1	3,08176939339492	3,6902444352399	8,87622424809205	0,00290737537579773	0,0812268967007495	XM_040728399.1	interaction protein for cytohesin exchange factors 1 (Ipcef1), transcript variant X1, mRNA
XM-005075869.4	2,00656704415255	5,90745655509916	8,86621537226574	0,00292331178958791	0,0816167232543496	XM_005075869.4	ABI family member 3 (Abi3), transcript variant X3, mRNA
XM-037996345.1	1,49776079326636	5,46957093552537	8,8488017568934	0,00295131591681071	0,0823427145250923	XM_037996345.1	HLA class I histocompatibility antigen, A-11 alpha chain (LOC103247140), partial mRNA
XM-005066363.4	-1,42222031039702	4,97267216623528	8,82507002118188	0,00298981328438128	0,0833602886803136	XM_005066363.4	small integral membrane protein 13 (Smim13), mRNA
XM-008002097.2	-1,31358668315324	5,99690284022779	8,8026040652864	0,00302680511519886	0,0843095050728295	XM_008002097.2	CD44 molecule (Indian blood group) (CD44), transcript variant X6, mRNA
XM-005081454.4	3,09289294493262	4,77012551004341	8,80071386285372	0,00302988568465073	0,0843095050728295	XM_005081454.4	BCL2 apoptosis regulator (Bcl2), mRNA
XM-007991449.2	-2,58222064239291	3,18010892842178	8,80067232086873	0,0030300040823929	0,0843095050728295	XM_007991449.2	G protein-coupled receptor 34 (GPR34), transcript variant X7, mRNA
XM-021232457.2	-4,42543526477857	3,33331539882417	8,79491191756303	0,00303954382450933	0,0845178020338058	XM_021232457.2	siah E3 ubiquitin protein ligase 1 (Siah1), transcript variant X1, mRNA
XR-005239792.1	-1,53166376223959	4,25971894792266	8,7850978567956	0,00305592124565235	0,0849158183810473	XR_005239792.1	uncharacterized LOC103222178 (LOC103222178), transcript variant X1, misc_RNA
XM-021223560.2	-4,45672152555673	2,95461449648058	8,7824329334045	0,00306039343159734	0,0849827064038634	XM_021223560.2	RPGR interacting protein 1 (LOC101842405), transcript variant X1, mRNA
XR-005239793.1	-1,53189654148686	4,2711440817506	8,77566205945008	0,00307173267074641	0,0851792409414832	XR_005239793.1	uncharacterized LOC103222178 (LOC103222178), transcript variant X2, misc_RNA
XM-007990661.2	-2,28935209816052	3,16823507335255	8,77209634143963	0,00307772931838247	0,0851792409414832	XM_007990661.2	apurinic/apyrimidinic endodeoxyribonuclease 1 (APEX1), transcript variant X4, mRNA
XM-040743238.1	4,54876717368807	5,61207296747285	9,02392563860877	0,00307784844871909	0,0851792409414832	XM_040743238.1	tetraspanin 13 (Tspan13), mRNA
XM-005077573.3.1	4,5352819774774	3,92828298915436	8,79867388290895	0,00307784846029932	0,0851792409414832	XM_005077573.3.1
XM-040736651.1	-1,50639498619097	5,40422918138867	8,77067703150328	0,00308006947623925	0,0851792409414832	XM_040736651.1	heterogeneous nuclear ribonucleoprotein C (Hnrnpc), transcript variant X4, mRNA
XM-013112901.3	-4,4567631702213	2,94490462688974	8,76941216538337	0,00308223622447829	0,0851792409414832	XM_013112901.3	sodium voltage-gated channel beta subunit 3 (Scn3b), transcript variant X1, mRNA
XM-007973087.2	1,52867116401982	4,3653854109905	8,76841327715245	0,00308393580718562	0,0851792409414832	XM_007973087.2	GC-rich promoter binding protein 1 (GPBP1), transcript variant X2, mRNA
XM-008006675.2	-2,16681587667083	3,58827010006678	8,76766605407115	0,00308519653624287	0,0851792409414832	XM_008006675.2	LDL receptor related protein 11 (LRP11), transcript variant X2, mRNA
XM-005072523.4	1,73439967111626	4,2300870962713	8,76639945831247	0,00308729461668128	0,0851792409414832	XM_005072523.4	sulfiredoxin 1 (Srxn1), mRNA
XM-040728129.1	-1,53547548502525	6,5189975478589	8,76587571150288	0,00308816920964919	0,0851792409414832	XM_040728129.1	mitochondrial pyruvate carrier 1 (Mpc1), transcript variant X1, mRNA
XM-005072944.4	-1,38832388768292	8,48504806021539	8,76269950422494	0,00309356940115033	0,0852527262177799	XM_005072944.4	40S ribosomal protein S4, X isoform (LOC101839291), mRNA
XR-005238697.1	2,27904915497904	3,36782091002696	8,76188000341601	0,00309497662307397	0,0852527262177799	XR_005238697.1	60S ribosomal protein L36a-like (LOC103243357), misc_RNA
XM-007967474.2	-1,59515709044785	3,69422008069847	8,75232764912575	0,00311119185867556	0,0856420592375086	XM_007967474.2	CD163 molecule (CD163), transcript variant X3, mRNA
XM-007973080.2	1,52871028785445	4,37725681542981	8,74930495603748	0,00311634088275552	0,0856566292047928	XM_007973080.2	GC-rich promoter binding protein 1 (GPBP1), transcript variant X1, mRNA
XM-007974497.2	-4,45688811142411	2,93984123431208	8,74872388146213	0,00311734689736304	0,0856566292047928	XM_007974497.2	enolase superfamily member 1 (ENOSF1), transcript variant X1, mRNA
XR-005238619.1	2,27492109059707	3,26722601624125	8,74835234344775	0,00311796541075449	0,0856566292047928	XR_005238619.1	uncharacterized LOC103231855 (LOC103231855), transcript variant X1, ncRNA
XR-496589.2	-1,65462783208893	3,84299189213411	8,74643209749	0,00312124269941528	0,0856894601794776	XR_496589.2	uncharacterized LOC103230560 (LOC103230560), transcript variant X1, ncRNA
XR-005240274.1	1,9663140749015	3,46592705703975	8,74369678988313	0,00312591710361416	0,0857120065268092	XR_005240274.1	absent in melanoma 2 (AIM2), transcript variant X3, misc_RNA
XM-005067538.4	-1,54049070292696	5,24332663587191	8,74348459628853	0,0031262294801531	0,0857120065268092	XM_005067538.4	TNF superfamily member 13 (LOC106020722), transcript variant X4, mRNA
XM-005073064.4	-2,07153387099519	4,24725360063316	8,73809616040954	0,00313546978203932	0,0859081144742105	XM_005073064.4	dynein light chain roadblock-type 2 (Dynlrb2), mRNA
XM-005073685.4	1,92056900372337	5,57018723195817	8,72973914216288	0,0031498297829265	0,0862441417543407	XM_005073685.4	terminal nucleotidyltransferase 5A (Tent5a), transcript variant X1, mRNA
XM-038008789.1	-1,80667301513492	3,42547749916478	8,72387903621018	0,00315999718204204	0,0864125098299227	XM_038008789.1	transcription factor 7 like 2 (TCF7L2), transcript variant X23, mRNA
XR-493709.2	1,99808328296829	3,6776382272006	8,72377416005375	0,00316017853604922	0,0864125098299227	XR_493709.2	uncharacterized LOC103223177 (LOC103223177), transcript variant X2, ncRNA
XM-007989333.2	1,44577102455455	5,50212865250579	8,71009869925948	0,00318391730240887	0,087003817228441	XM_007989333.2	coronin 1A (CORO1A), transcript variant X1, mRNA
XM-040731057.1	4,49834424131718	3,93875732101104	8,70515513726681	0,00319249711383835	0,0871528496072364	XM_040731057.1	paxillin (Pxn), transcript variant X1, mRNA
XM-007975382.2	1,44982054446621	6,34651249704112	8,70454657413583	0,00319360671658719	0,0871528496072364	XM_007975382.2	oncostatin M (OSM), transcript variant X1, mRNA
XM-040735255.1	3,06392379409509	3,7792168620111	8,70073928677037	0,00320021713216675	0,0872753715308537	XM_040735255.1	mediator complex subunit 17 (Med17), mRNA
XM-037992227.1	-4,45680481608734	2,90912624368866	8,69704878213911	0,00320675470826838	0,0873725988189232	XM_037992227.1	adhesion G protein-coupled receptor E3 (ADGRE3), mRNA
XM-040742852.1	-2,58092967853637	3,20099864822358	8,69508810040688	0,00321015161505144	0,0873725988189232	XM_040742852.1	gephyrin (Gphn), transcript variant X1, mRNA
XM-040742855.1	-2,58092967853637	3,20099864822358	8,69508810040688	0,00321015161505144	0,0873725988189232	XM_040742855.1	gephyrin (Gphn), transcript variant X4, mRNA
XM-040752051.1	4,4762128181358	4,5682928494245	8,68992810539403	0,00321921576237709	0,0875039684568597	XM_040752051.1	seryl-tRNA synthetase 1 (Sars1), transcript variant X1, mRNA
XM-008004840.2	-4,45680481608734	2,90816636977401	8,68995461387976	0,00321923087608888	0,0875039684568597	XM_008004840.2	glutathione S-transferase Mu 2-like (LOC103239194), mRNA
XM-007977946.2	-4,4567631702213	2,90673080566492	8,6800796526149	0,00323667969735961	0,0878621897001584	XM_007977946.2	ecotropic viral integration site 5 (EVI5), transcript variant X1, mRNA
XM-038002972.1	-4,4567631702213	2,90673080566492	8,6800796526149	0,00323667969735961	0,0878621897001584	XM_038002972.1	ecotropic viral integration site 5 (EVI5), transcript variant X2, mRNA
XM-005086408.4	-4,45688811142411	2,89897987304437	8,67164324633332	0,00325165238443232	0,0881963796543968	XM_005086408.4	FAM161 centrosomal protein B (Fam161b), mRNA
XM-005066030.4	1,5502525093688	4,32899224495876	8,67070471981695	0,00325327690120707	0,0881963796543968	XM_005066030.4	NECAP endocytosis associated 1 (Necap1), mRNA
XM-007999648.2	3,0396786079948	3,37242021449073	8,6691929562479	0,00325601210220264	0,0882124200407803	XM_007999648.2	histone H2A.Z (LOC103236164), mRNA
XR-502754.2	-4,45672152555673	2,89983320164464	8,66758742088217	0,00325889102066009	0,0882252354141349	XR_502754.2	uncharacterized LOC103247350 (LOC103247350), ncRNA
XR-005239794.1	-1,51857740685269	4,30146092281341	8,66652429184705	0,00326077280064392	0,0882252354141349	XR_005239794.1	uncharacterized LOC119623691 (LOC119623691), transcript variant X1, ncRNA
XM-007973854.2	1,56048488460078	4,29834694129599	8,66075751405567	0,00327108448911668	0,0884460840871345	XM_007973854.2	serpin family B member 1 (SERPINB1), transcript variant X3, mRNA
XM-040755719.1	3,0971948472733	4,89560176435504	8,65689768641867	0,003277952795734	0,0885735990826273	XM_040755719.1	RHO family interacting cell polarization regulator 2 (Ripor2), transcript variant X1, mRNA
XR-005239795.1	-1,51870652918924	4,31250592738998	8,65327787567657	0,00328450838820242	0,0886289720458595	XR_005239795.1	uncharacterized LOC119623691 (LOC119623691), transcript variant X2, ncRNA
XM-005071995.4	-4,4567631702213	2,89025636304274	8,65218848537275	0,00328646298792267	0,0886289720458595	XM_005071995.4	fas apoptotic inhibitory molecule 1 (LOC101822838), transcript variant X2, mRNA
XM-021228327.2	-4,4567631702213	2,89025636304274	8,65218848537275	0,00328646298792267	0,0886289720458595	XM_021228327.2	fas apoptotic inhibitory molecule 1 (LOC101822838), transcript variant X1, mRNA
XR-005877958.1	-1,54263979908691	10,8407588185985	8,64761393699991	0,00329465865565984	0,088745084779009	XR_005877958.1	ribosomal protein S24 (Rps24), transcript variant X6, ncRNA
XM-040734898.1	-4,45672152555673	2,89499483472392	8,64501979957181	0,00329939444783816	0,088745084779009	XM_040734898.1	acyl-CoA thioesterase 7 (Acot7), transcript variant X1, mRNA
XM-040734899.1	-4,45672152555673	2,89499483472392	8,64501979957181	0,00329939444783816	0,088745084779009	XM_040734899.1	acyl-CoA thioesterase 7 (Acot7), transcript variant X2, mRNA
XM-040734901.1	-4,45672152555673	2,89499483472392	8,64501979957181	0,00329939444783816	0,088745084779009	XM_040734901.1	acyl-CoA thioesterase 7 (Acot7), transcript variant X4, mRNA
XM-008012149.2	2,10571183459241	3,56726607017667	8,63469228310542	0,00331810748445399	0,0891901223433933	XM_008012149.2	LIM domain containing 2 (LIMD2), transcript variant X4, mRNA
XM-005069881.4	3,07949853873554	4,4489555170911	8,63328943637286	0,00332060523672953	0,0891989995477351	XM_005069881.4	rhomboid 5 homolog 2 (Rhbdf2), transcript variant X2, mRNA
XM-037991473.1	-1,89731070779012	3,51984346268277	8,62684030355231	0,00333240714390975	0,0894576328723535	XM_037991473.1	hydroxysteroid 17-beta dehydrogenase 14 (HSD17B14), mRNA
XM-040750775.1	2,22101561202702	5,62337595256574	8,62467883479097	0,00333630188534236	0,0895038014911958	XM_040750775.1	cell surface glycoprotein CD200 receptor 1 (LOC106021521), transcript variant X1, mRNA
XM-007977426.2	4,47682321397414	3,12235288255908	8,62186131671381	0,00334151237714569	0,0895811419689133	XM_007977426.2	CD2 molecule (CD2), transcript variant X2, mRNA
XM-040740637.1	-1,44138651490746	5,88216229349795	8,62072303754773	0,00334353835842468	0,0895811419689133	XM_040740637.1	ADP ribosylation factor like GTPase 11 (Arl11), mRNA
XM-040732910.1	3,08190159211366	4,41724490855312	8,618272890092	0,00334804955611838	0,0896436456622898	XM_040732910.1	Z-DNA binding protein 1 (Zbp1), transcript variant X2, mRNA
XM-040752146.1	4,48804642417165	4,42360594698991	8,60642603707802	0,00336983098348421	0,0901434707001925	XM_040752146.1	CD2 molecule (Cd2), mRNA
XM-005084372.4	-1,35402639764054	6,65930744573241	8,60360258696152	0,00337504187286348	0,0901434707001925	XM_005084372.4	mitochondrial ribosomal protein S15 (Mrps15), mRNA
XM-007987923.2	-1,64727968302067	3,64257180190667	8,60344124071526	0,00337539319072275	0,0901434707001925	XM_007987923.2	CDC42 binding protein kinase beta (CDC42BPB), transcript variant X1, mRNA
XM-013110217.3	4,45414342677316	5,3066663435574	8,60316314589122	0,00337585974157271	0,0901434707001925	XM_013110217.3	FRAT regulator of WNT signaling pathway 2 (Frat2), mRNA
XM-005087277.4	1,79428970704024	4,98353410139176	8,6018175775866	0,00337834381652521	0,0901434707001925	XM_005087277.4	tripartite motif-containing protein 30A (LOC101822541), transcript variant X2, mRNA
XM-008010631.2	2,52897187576407	3,25212318627351	8,60102721919029	0,00337985992006408	0,0901434707001925	XM_008010631.2	aldehyde dehydrogenase 3 family member A2 (ALDH3A2), transcript variant X5, mRNA
XM-021227279.2	-3,07536438064363	4,02622492819371	8,5997148150036	0,00338223776091404	0,0901484653982482	XM_021227279.2	acylphosphatase 2 (Acyp2), transcript variant X1, mRNA
XM-040755179.1	-1,51239655418139	6,3559095609636	8,58919573762691	0,0034017858730961	0,0906108052009863	XM_040755179.1	NADH:ubiquinone oxidoreductase subunit AB1 (Ndufab1), mRNA
XM-037991429.1	-4,45684646315492	2,85638037492501	8,57816190301878	0,0034224836171854	0,0910442587576153	XM_037991429.1	zinc finger protein 888 (LOC103235191), transcript variant X3, mRNA
XR-005241369.1	-4,45684646315492	2,85638037492501	8,57816190301878	0,0034224836171854	0,0910442587576153	XR_005241369.1	uncharacterized LOC103240977 (LOC103240977), transcript variant X3, ncRNA
XM-007983540.2	-4,45680481608734	2,853804761653	8,57197114390079	0,00343411331247755	0,0912946157289331	XM_007983540.2	polypeptide N-acetylgalactosaminyltransferase 11 (GALNT11), transcript variant X1, mRNA
XM-037988164.1	-2,09522006324769	3,20228704739589	8,56769869244786	0,00344214664564881	0,091403398290882	XM_037988164.1	eukaryotic translation initiation factor 3 subunit L-like (LOC103216769), mRNA
XM-005073266.4	-4,4567631702213	2,85272285655262	8,56744466913796	0,00344264737323809	0,091403398290882	XM_005073266.4	fyn related Src family tyrosine kinase (Frk), mRNA
XM-040756973.1	-2,61086539717253	3,6485845187451	8,5635375895576	0,00344995105509443	0,0914569606544947	XM_040756973.1	cyclin dependent kinase inhibitor 2C (Cdkn2c), transcript variant X4, mRNA
XM-005068321.4	4,452332742175	6,27828744422327	8,56281023718551	0,00345133185664302	0,0914569606544947	XM_005068321.4	creatine kinase B (Ckb), transcript variant X2, mRNA
XM-040742419.1	4,452332742175	6,27828744422327	8,56281023718551	0,00345133185664302	0,0914569606544947	XM_040742419.1	creatine kinase B (Ckb), transcript variant X1, mRNA
XM-040731366.1	-4,45680481608734	2,84735734743009	8,55536122793276	0,00346550957447303	0,0917062576886427	XM_040731366.1	ArfGAP with FG repeats 2 (Agfg2), transcript variant X1, mRNA
XM-040739507.1	-4,4567631702213	2,84885542651561	8,55318367579526	0,00346965332348107	0,0917062576886427	XM_040739507.1	fas apoptotic inhibitory molecule 1 (LOC101822838), transcript variant X3, mRNA
XM-008008944.2	-4,4567631702213	2,84885542651561	8,55318367579526	0,00346965332348107	0,0917062576886427	XM_008008944.2	Fas apoptotic inhibitory molecule (FAIM), transcript variant X3, mRNA
XM-008008946.2	-4,4567631702213	2,84885542651561	8,55318367579526	0,00346965332348107	0,0917062576886427	XM_008008946.2	Fas apoptotic inhibitory molecule (FAIM), transcript variant X5, mRNA
XM-005072888.4	1,5877746627923	8,89417324017965	8,54870745777327	0,00347810574772976	0,0918706584315293	XM_005072888.4	phospholipase B domain containing 1 (Plbd1), mRNA
XM-038005803.1	-4,45672152555673	2,84674574512642	8,5435322689519	0,00348805599621509	0,0920153643668204	XM_038005803.1	uncharacterized LOC103221930 (LOC103221930), transcript variant X1, mRNA
XR-005238721.1	-4,45672152555673	2,84674574512642	8,5435322689519	0,00348805599621509	0,0920153643668204	XR_005238721.1	uncharacterized LOC119622111 (LOC119622111), ncRNA
XM-005074132.4	-3,06744104315765	4,03274466466766	8,53384881402775	0,00350655981309319	0,0924442383012327	XM_005074132.4	interleukin 18 binding protein (LOC101824440), transcript variant X1, mRNA
XR-005235235.1	1,80936978526565	4,20422334684004	8,5320399209862	0,00351008206664905	0,0924539569982858	XR_005235235.1	microtubule-associated proteins 1A/1B light chain 3B-like (LOC119618893), misc_RNA
XM-040731336.1	1,66821786644579	7,46002198333749	8,53043542705049	0,00351311643308414	0,0924539569982858	XM_040731336.1	selectin P ligand (Selplg), mRNA
XM-005085791.4	1,44966823305569	5,75042305511884	8,53008999771662	0,0035137817449855	0,0924539569982858	XM_005085791.4	endoplasmic reticulum oxidoreductase 1 alpha (Ero1a), mRNA
XM-005081074.4	4,46480567588354	3,73395525466234	8,52898576644292	0,00351591482279098	0,0924539569982858	XM_005081074.4	peptidyl arginine deiminase 2 (Padi2), mRNA
XM-005077922.4	1,57102198074425	6,54963509626784	8,52236365021874	0,00352869656680075	0,0927308108643366	XM_005077922.4	RAP2B, member of RAS oncogene family (Rap2b), mRNA
XM-013111526.3	4,48315389317851	3,38484803148462	8,5209253681212	0,00353148554151337	0,0927448784236757	XM_013111526.3	zinc finger protein 39 (LOC101832777), transcript variant X1, mRNA
XM-040728161.1	-2,15214072251134	3,73165832858572	8,51635857304184	0,00354033314100391	0,0928463872033639	XM_040728161.1	ribosome production factor 2 homolog (Rpf2), mRNA
XM-040751945.1	4,47685138633037	3,04143429807224	8,51564851961265	0,0035417389063712	0,0928463872033639	XM_040751945.1	coagulation factor III, tissue factor (F3), mRNA
XM-008005861.2	-4,45688811142411	2,83224208239502	8,514769336664	0,00354349030257746	0,0928463872033639	XM_008005861.2	DEAD-box helicase 31 (DDX31), transcript variant X4, mRNA
XM-005084638.4	-1,76514628501619	4,95073130920489	8,51427733675915	0,00354437524108776	0,0928463872033639	XM_005084638.4	adenosylhomocysteinase (Ahcy), mRNA
XM-038008954.1	-4,45684646315492	2,82869157218815	8,50958899612919	0,0035535691233878	0,0930210417799973	XM_038008954.1	arf-GAP with GTPase, ANK repeat and PH domain-containing protein 5-like (LOC103215858), mRNA
XM-007981364.2	1,78932010665149	3,68889362391083	8,5085573194995	0,0035555633543104	0,0930210417799973	XM_007981364.2	uridine phosphorylase 1 (UPP1), transcript variant X5, mRNA
XM-007989959.2	-4,45680481608734	2,82656644040693	8,50380020606014	0,00356486624523031	0,0932051719123018	XM_007989959.2	AKT serine/threonine kinase 3 (AKT3), transcript variant X6, mRNA
XM-021229752.2	4,47502949303101	3,2244327327576	8,49694739221906	0,00357823209422732	0,0934952288087218	XM_021229752.2	Cas scaffold protein family member 4 (Cass4), transcript variant X1, mRNA
XM-005080721.4	-2,00208450739063	3,38826837811564	8,49354303824396	0,0035849348606475	0,0936109291371996	XM_005080721.4	procollagen-lysine,2-oxoglutarate 5-dioxygenase 2 (Plod2), transcript variant X2, mRNA
XM-040756563.1	-4,4567631702213	2,82246559439808	8,4916364355706	0,00358872366469274	0,093617048063162	XM_040756563.1	syncoilin, intermediate filament protein (Sync), transcript variant X1, mRNA
XM-037984388.1	-4,4567631702213	2,8216048730745	8,49021166231746	0,00359152875142971	0,093617048063162	XM_037984388.1	ribosomal protein S6 kinase A5 (RPS6KA5), transcript variant X7, mRNA
XM-038009092.1	1,42916308563255	6,24081757950111	8,48996717343552	0,00359199375238094	0,093617048063162	XM_038009092.1	prosaposin (LOC103216034), transcript variant X4, mRNA
XM-005075300.4	4,47689951766569	3,02485825502093	8,48745465511422	0,00359692441079959	0,0936862216947061	XM_005075300.4	fibroblast growth factor 9 (Fgf9), mRNA
XM-040730130.1	3,08482593826143	5,74243725236808	8,48298051851552	0,00360572803047604	0,0937617180879902	XM_040730130.1	junction adhesion molecule like (Jaml), transcript variant X2, mRNA
XM-021226758.2	3,08480654684572	5,70964626245781	8,48251027106902	0,00360665807433938	0,0937617180879902	XM_021226758.2	junction adhesion molecule like (Jaml), transcript variant X5, mRNA
XM-040730131.1	3,08480654684572	5,70964626245781	8,48251027106902	0,00360665807433938	0,0937617180879902	XM_040730131.1	junction adhesion molecule like (Jaml), transcript variant X3, mRNA
XM-040729445.1	-4,4567631702213	2,8170780388765	8,47731596540074	0,00361702497503176	0,0939718616145719	XM_040729445.1	dystonin (Dst), transcript variant X1, mRNA
XM-007989079.2	-1,47750298491378	4,34949569599445	8,47491713384685	0,0036217647555138	0,0939850232087123	XM_007989079.2	eukaryotic translation initiation factor 3 subunit C (LOC103230378), transcript variant X1, mRNA
XM-005087368.4	-1,5973435315106	4,60558904020108	8,47472650513634	0,00362209916188413	0,0939850232087123	XM_005087368.4	keratin, type I cytoskeletal 19 (LOC101826766), mRNA
XM-007989587.2	-4,45672152555673	2,81852827831387	8,4730874938839	0,0036254177690233	0,093992774853586	XM_007989587.2	coiled-coil domain containing 181 (CCDC181), transcript variant X3, mRNA
XM-038009882.1	-4,45672152555673	2,8180686894441	8,47230913047931	0,00362696587047104	0,093992774853586	XM_038009882.1	HAUS augmin like complex subunit 2 (HAUS2), transcript variant X3, mRNA
XM-007988630.2	1,81432268045666	3,80610560720751	8,46723047123899	0,00363706673617784	0,0941947171960028	XM_007988630.2	CD55 molecule (Cromer blood group) (CD55), transcript variant X4, mRNA
XM-008004062.2	-1,75609854451494	3,99532733089489	8,46609327920978	0,00363933614418498	0,0941947171960028	XM_008004062.2	nucleosome assembly protein 1 like 1 (NAP1L1), transcript variant X1, mRNA
XM-007985809.2	2,24488100908894	3,37578142226664	8,46323627493496	0,00364504400985878	0,0942424335235037	XM_007985809.2	cell surface glycoprotein CD200 receptor 1 (LOC103228312), transcript variant X3, mRNA
XM-005065398.4	2,33279247787282	4,02364997677241	8,4628505244934	0,00364575982721595	0,0942424335235037	XM_005065398.4	zinc finger protein 407 (Znf407), transcript variant X1, mRNA
XM-040733925.1	-1,9991123909703	6,93699032497026	8,45631897452655	0,00365884581717666	0,0945213320240245	XM_040733925.1	leukocyte immunoglobulin-like receptor subfamily B member 3 (LOC101825271), mRNA
XM-005067660.4	2,32664016135277	3,99294157957315	8,45447210181766	0,00366255469493853	0,0945267593224939	XM_005067660.4	N-acetyltransferase domain containing 1 (Natd1), mRNA
XM-007984454.2	-1,31486740004806	6,4808123808199	8,4539165724423	0,00366372677145621	0,0945267593224939	XM_007984454.2	ribosomal protein L29 (RPL29), transcript variant X3, mRNA
XR-005244448.1	4,47676796566632	2,99555229102041	8,45272818152074	0,00366612166583137	0,0945267593224939	XR_005244448.1	uncharacterized LOC119628134 (LOC119628134), ncRNA
XM-005078544.4	-2,59762444303546	3,73313586731664	8,45128917424471	0,00366895560879198	0,0945267593224939	XM_005078544.4	queuine tRNA-ribosyltransferase catalytic subunit 1 (Qtrt1), mRNA
NM-001281549.1	4,47680928150434	2,98799451367131	8,4505212181223	0,00367054069927697	0,0945267593224939	NM_001281549.1	collagen type VI alpha 2 chain (Col6a2), mRNA
XM-040751465.1	4,47690347166109	3,0000162391897	8,43815873425354	0,00369552085039531	0,0951105500664905	XM_040751465.1	40S ribosomal protein S29-like (LOC121142133), mRNA
XM-008000734.2	-4,45684646315492	2,80099811445307	8,43634134474162	0,00369925831476014	0,0951472358920774	XM_008000734.2	aspartate beta-hydroxylase (ASPH), transcript variant X8, mRNA
XM-005082192.4	-1,63870971993215	5,38177068706345	8,42782810288425	0,00371648867874093	0,0953989794198535	XM_005082192.4	NADH:ubiquinone oxidoreductase subunit A10 (Ndufa10), mRNA
XM-040756921.1	-4,45680481608734	2,79744080155435	8,42787186177356	0,00371648951079157	0,0953989794198535	XM_040756921.1	phosphatidylinositol 3-kinase regulatory subunit gamma (LOC101831400), transcript variant X2, mRNA
XM-008018544.2	-4,45680481608734	2,79744080155435	8,42787186177356	0,00371648951079157	0,0953989794198535	XM_008018544.2	ArfGAP with FG repeats 2 (AGFG2), transcript variant X1, mRNA
XM-008002964.2	4,47678822955186	2,97407745727508	8,42582556552119	0,00372063669644655	0,0953989794198535	XM_008002964.2	solute carrier family 38 member 1 (SLC38A1), transcript variant X3, mRNA
XM-008002965.2	4,47678822955186	2,97407745727508	8,42582556552119	0,00372063669644655	0,0953989794198535	XM_008002965.2	solute carrier family 38 member 1 (SLC38A1), transcript variant X4, mRNA
XM-007976266.2	1,42895740857556	7,21263634447589	8,42421940699245	0,00372391172107745	0,0954234987904734	XM_007976266.2	thymidine phosphorylase (LOC103223569), transcript variant X1, mRNA
XM-005074383.4	2,20329352887399	5,03096952188683	8,42291429883891	0,00372652334466303	0,0954309988817161	XM_005074383.4	Kruppel like factor 3 (Klf3), transcript variant X1, mRNA
XM-040754124.1	4,46002960290053	3,24503217653174	8,41944878184278	0,00373363386082076	0,0954880004396686	XM_040754124.1	platelet derived growth factor subunit B (Pdgfb), transcript variant X1, mRNA
XM-005073788.4	-1,33739229134091	7,37885187052643	8,41852869804813	0,00373550262902606	0,0954880004396686	XM_005073788.4	high mobility group nucleosome binding domain 1 (Hmgn1), mRNA
XM-007981880.2	-4,4567631702213	2,79388836241933	8,41620929335538	0,0037403508057431	0,0954880004396686	XM_007981880.2	coiled-coil domain containing 126 (CCDC126), transcript variant X2, mRNA
XM-008007264.2	-4,4567631702213	2,79388836241933	8,41620929335538	0,0037403508057431	0,0954880004396686	XM_008007264.2	fyn related Src family tyrosine kinase (FRK), transcript variant X4, mRNA
XM-008007266.2	-4,4567631702213	2,79388836241933	8,41620929335538	0,0037403508057431	0,0954880004396686	XM_008007266.2	fyn related Src family tyrosine kinase (FRK), transcript variant X5, mRNA
XM-037991555.1	4,47678901732322	2,97178938471341	8,4123792748319	0,00374819250068011	0,0955696195665976	XM_037991555.1	IGF like family receptor 1 (IGFLR1), transcript variant X4, mRNA
XM-037991556.1	4,47678901732322	2,97178938471341	8,4123792748319	0,00374819250068011	0,0955696195665976	XM_037991556.1	IGF like family receptor 1 (IGFLR1), transcript variant X5, mRNA
XM-013121750.3	-1,32137773177834	6,73971082113208	8,40696806033762	0,00375927807941647	0,0957929230973537	XM_013121750.3	CCAAT enhancer binding protein alpha (Cebpa), mRNA
XM-037996580.1	4,47677191930166	2,97090323917601	8,39652261032996	0,0037809549515743	0,0962856677735996	XM_037996580.1	chemerin chemokine-like receptor 1 (CMKLR1), transcript variant X2, mRNA
XM-005063773.4	-1,5036175040012	10,6746670156314	8,39296249672278	0,00378828813328004	0,0964127529677635	XM_005063773.4	annexin A1 (Anxa1), mRNA
XM-007971813.2	2,44726261227431	3,12517108267279	8,38946191272584	0,00379563142501086	0,0965399382159901	XM_007971813.2	tetratricopeptide repeat and ankyrin repeat containing 1 (TRANK1), transcript variant X3, mRNA
XM-005069117.4	-1,53252238666647	4,51530813723493	8,38618767732234	0,00380241400371062	0,0966527137088963	XM_005069117.4	sorting nexin 24 (Snx24), transcript variant X1, mRNA
XM-008000965.2	-1,45417888959758	9,84842825749633	8,37996457967304	0,00381547194703519	0,0968019972137391	XM_008000965.2	fatty acid binding protein 5 (FABP5), mRNA
XM-040729531.1	4,43978165049773	3,85713016281357	8,37902406010993	0,0038173910580634	0,0968019972137391	XM_040729531.1	interleukin 1 receptor type 2 (Il1r2), transcript variant X5, mRNA
XM-005085092.4	-1,34095104828308	7,05026844724455	8,37715078095545	0,00382131322917088	0,0968019972137391	XM_005085092.4	proteolipid protein 2 (Plp2), mRNA
XM-037996107.1	4,47692057124137	2,96220944649715	8,37678815266101	0,00382213696222437	0,0968019972137391	XM_037996107.1	refilin-B-like (LOC119623425), mRNA
XM-013124186.3	4,45200549394503	3,26783571311004	8,37447331695888	0,00382699739857441	0,0968019972137391	XM_013124186.3	interleukin 4 induced 1 (Il4i1), transcript variant X2, mRNA
XM-007997614.2	4,45200549394503	3,26783571311004	8,37447331695888	0,00382699739857441	0,0968019972137391	XM_007997614.2	interleukin 4 induced 1 (IL4I1), transcript variant X1, mRNA
XM-007997615.2	4,45200549394503	3,26783571311004	8,37447331695888	0,00382699739857441	0,0968019972137391	XM_007997615.2	interleukin 4 induced 1 (IL4I1), transcript variant X2, mRNA
XM-038009178.1	4,47680611554737	2,9503935207386	8,37442213451662	0,00382710493686374	0,0968019972137391	XM_038009178.1	40S ribosomal protein S2-like (LOC103216103), mRNA
XM-037996360.1	2,06702173785579	3,33421475775528	8,36781644673216	0,00384100409332059	0,0970938829560333	XM_037996360.1	RAS guanyl-releasing protein 2-like (LOC119623705), mRNA
XM-008020658.2	4,45127200106949	3,20516225533912	8,35890601095267	0,00385984771916797	0,0975066050751769	XM_008020658.2	matrix metallopeptidase 10 (MMP10), mRNA
XM-038000109.1	-3,00604407167087	3,08227811772779	8,35725895887197	0,00386333432428658	0,0975066050751769	XM_038000109.1	CXXC motif containing zinc binding protein (CZIB), transcript variant X2, mRNA
XM-013122095.3	4,47684426643687	2,94510597852369	8,35606705271551	0,00386586362143212	0,0975066050751769	XM_013122095.3	cyclin dependent kinase inhibitor 1C (Cdkn1c), transcript variant X4, mRNA
XM-008014554.2	-1,67649043020093	3,67502384377612	8,35303994635524	0,00387229490301792	0,0975066050751769	XM_008014554.2	catenin alpha 1 (CTNNA1), transcript variant X1, mRNA
XM-007987646.2	-3,0060437530485	3,07649515318095	8,3529148548184	0,00387256090218197	0,0975066050751769	XM_007987646.2	inositol-tetrakisphosphate 1-kinase (ITPK1), transcript variant X3, mRNA
XM-037984415.1	-3,0060437530485	3,07649515318095	8,3529148548184	0,00387256090218197	0,0975066050751769	XM_037984415.1	inositol-tetrakisphosphate 1-kinase (ITPK1), transcript variant X6, mRNA
XM-008008240.2	4,47674691431642	2,94223221245129	8,35228005537713	0,00387391682982806	0,0975066050751769	XM_008008240.2	interleukin 1 receptor type 2 (IL1R2), transcript variant X3, mRNA
XM-040744331.1	-1,47414265334938	7,06834857173275	8,34851737942552	0,00388186597110624	0,0976416603334701	XM_040744331.1	SH3 domain binding glutamate rich protein like (Sh3bgrl), mRNA
XM-005084934.4	1,71690009688983	4,1361170895069	8,34690369935932	0,0038853189674904	0,0976416603334701	XM_005084934.4	BCL2/adenovirus E1B 19 kDa protein-interacting protein 3 (LOC101833362), mRNA
XM-013122940.3	4,47695477100985	2,96405599599272	8,34641582618078	0,00388640049634836	0,0976416603334701	XM_013122940.3	serine protease 57 (Prss57), mRNA
XM-040735732.1	2,44646378323725	3,08706100891941	8,34112496193179	0,00389771501971395	0,097806503784322	XM_040735732.1	sterile alpha motif domain containing 4A (Samd4a), transcript variant X1, mRNA
XM-037984000.1	2,44646378323725	3,08706100891941	8,34112496193179	0,00389771501971395	0,097806503784322	XM_037984000.1	sterile alpha motif domain containing 4A (SAMD4A), transcript variant X3, mRNA
XM-037984046.1	4,47674691431642	2,93958472043745	8,33803885208403	0,00390433256298711	0,0979128567730705	XM_037984046.1	AT-rich interaction domain 4A (ARID4A), transcript variant X4, mRNA
XM-005069093.4	-3,00242444361073	3,13824116504027	8,33690355727837	0,00390673869187663	0,0979135306862355	XM_005069093.4	solute carrier family 12 member 2 (Slc12a2), transcript variant X1, mRNA
XM-013110833.3	4,47695477100985	2,95623620597453	8,33409535550524	0,00391278617490953	0,0980054105027705	XM_013110833.3	membrane spanning 4-domains A2 (Ms4a2), mRNA
XM-037993001.1	2,44633434636096	3,07303429156276	8,32968222907306	0,00392228749590796	0,0981560500113818	XM_037993001.1	60S ribosomal protein L21-like (LOC119622083), mRNA
XR-005237945.1	4,47686136531566	2,92964216383292	8,32801259795568	0,0039258918995616	0,0981560500113818	XR_005237945.1	uncharacterized LOC119621390 (LOC119621390), ncRNA
XM-007984882.2	2,45454428793394	3,14775110200675	8,32769983970674	0,00392656053759688	0,0981560500113818	XM_007984882.2	ataxin 7 (ATXN7), transcript variant X10, mRNA
XM-007990471.2	4,47682716776069	2,92445139410167	8,32687721229659	0,00392834093185784	0,0981560500113818	XM_007990471.2	uncharacterized LOC103231197 (LOC103231197), mRNA
XM-008017140.2	-1,87237812788982	3,38336222849284	8,32440599312089	0,00393367090637079	0,0982295866564789	XM_008017140.2	ER membrane protein complex subunit 4 (EMC4), transcript variant X3, mRNA
XM-040743689.1	4,47689951766569	2,9335008783466	8,32157018470582	0,00393980885434077	0,0983231981702156	XM_040743689.1	killer cell lectin-like receptor subfamily F member 1 (LOC121139718), mRNA
XM-005072043.4	-1,62550620176071	12,1785341541469	8,31466173865668	0,00395472412830809	0,0986356133650078	XM_005072043.4	ribosomal protein S8 (Rps8), mRNA
XM-005064057.4	-2,11872510647538	3,38067588188847	8,3121066965705	0,00396030213848538	0,0986705299453358	XM_005064057.4	leucine rich repeat and fibronectin type III domain containing 4 (Lrfn4), mRNA
XM-037984689.1	2,50599805748015	3,32682310606314	8,31175830587694	0,00396109524823291	0,0986705299453358	XM_037984689.1	40S ribosomal protein S2-like (LOC119619111), mRNA
XM-040744555.1	-2,91956895156258	10,38312980848	8,31071071698177	0,0039633170364163	0,0986705299453358	XM_040744555.1	ribosomal protein L39 (Rpl39), mRNA
XR-005243524.1	1,87046698415994	3,75749117996287	8,30871479995783	0,00396772357107841	0,0986962850301762	XR_005243524.1	uncharacterized LOC103223177 (LOC103223177), transcript variant X1, ncRNA
XR-005238553.1	4,47678822955186	2,91850371438189	8,30806406980934	0,00396914809916511	0,0986962850301762	XR_005238553.1	uncharacterized LOC119621923 (LOC119621923), ncRNA
XM-038007355.1	-3,00591915096968	3,04970337371869	8,30689988003245	0,00397168158122854	0,0986996449953491	XM_038007355.1	catenin alpha 1 (CTNNA1), transcript variant X2, mRNA
XM-007994549.2	4,47695477100985	2,94125012642148	8,30560227660249	0,00397451975280397	0,098710568127424	XM_007994549.2	serine protease 57 (PRSS57), transcript variant X1, mRNA
XM-040737815.1	4,47678901732322	2,9181602618504	8,30426318916375	0,00397744475980957	0,0987236334140188	XM_040737815.1	nuclear factor, erythroid 2 like 3 (Nfe2l3), transcript variant X1, mRNA
XM-007964418.2	4,47674691431642	2,9160271722311	8,30311681167844	0,00397995056585363	0,0987262842896773	XM_007964418.2	protein tyrosine phosphatase receptor type E (PTPRE), transcript variant X2, mRNA
XM-005071790.4	-3,00251045942727	3,14814945643368	8,3009503058476	0,00398463779922195	0,0987830116574584	XM_005071790.4	nidogen 1 (Nid1), mRNA
XR-005236890.1	4,47670876600012	2,91214522555542	8,28755319611105	0,00401412970118804	0,0994542321450881	XR_005236890.1	nucleoredoxin (NXN), transcript variant X2, misc_RNA
XM-007960428.2	-3,00600211281479	3,02291861710946	8,27847451072126	0,00403419924909725	0,0998913367617926	XM_007960428.2	SPRY domain containing 7 (SPRYD7), transcript variant X2, mRNA
XM-005076471.4	1,68713093657144	6,13095120312073	8,27411862437458	0,00404380840886856	0,100069060402987	XM_005076471.4	proline-serine-threonine phosphatase interacting protein 2 (Pstpip2), transcript variant X1, mRNA
XM-005071840.4	2,93700210221346	3,12305929567553	8,272652332856	0,00404710373028538	0,100090420560357	XM_005071840.4	NEDD4 binding protein 3 (N4bp3), transcript variant X2, mRNA
XM-007970630.2	4,47680611554737	2,89588673661973	8,26768919913984	0,00405818736009511	0,100194280888343	XM_007970630.2	spectrin beta, non-erythrocytic 1 (SPTBN1), transcript variant X4, mRNA
XM-040729415.1	2,52969464981937	3,72858462175956	8,26738219974017	0,0040588068952618	0,100194280888343	XM_040729415.1	AT-rich interaction domain 5A (Arid5a), transcript variant X1, mRNA
XM-040757224.1	-1,99868721220352	3,86466302947075	8,26649807795885	0,00406077957090328	0,100194280888343	XM_040757224.1	tetratricopeptide repeat domain 39B (Ttc39b), transcript variant X1, mRNA
XM-005080434.4	-2,56045184885991	3,57702172139882	8,26560349601586	0,00406277657903582	0,100194280888343	XM_005080434.4	minichromosome maintenance complex component 7 (Mcm7), transcript variant X1, mRNA
XM-008000409.2	4,47681006928713	2,89455492637464	8,26327166891875	0,00406805202050747	0,100194280888343	XM_008000409.2	acyl-CoA synthetase long chain family member 1 (ACSL1), transcript variant X3, mRNA
XM-037994256.1	4,47681006928713	2,89455492637464	8,26327166891875	0,00406805202050747	0,100194280888343	XM_037994256.1	acyl-CoA synthetase long chain family member 1 (ACSL1), transcript variant X8, mRNA
XM-040729418.1	2,52961337337941	3,73445783218054	8,26292768270622	0,00406875586556359	0,100194280888343	XM_040729418.1	AT-rich interaction domain 5A (Arid5a), transcript variant X4, mRNA
XM-005070966.4	-1,70069343896902	6,74147065310858	8,26202245410564	0,00407078068780671	0,100194280888343	XM_005070966.4	esterase D (Esd), mRNA
XM-040728898.1	1,43181256611429	7,3722530360763	8,25675493805437	0,00408258347856768	0,100424720797069	XM_040728898.1	versican (Vcan), transcript variant X3, mRNA
XM-037982625.1	4,47680216181843	2,89435814829641	8,25381068678928	0,00408926128359282	0,100488011175922	XM_037982625.1	Cas scaffold protein family member 4 (CASS4), transcript variant X2, mRNA
XM-005084929.4	4,47683428756987	2,89339381951269	8,25206781823328	0,004093174666077	0,100488011175922	XM_005084929.4	RAB44, member RAS oncogene family (Rab44), mRNA
XM-013126273.3	-2,33516779006645	4,18820047563435	8,24992242622162	0,00409794483982507	0,100488011175922	XM_013126273.3	apurinic/apyrimidinic endodeoxyribonuclease 1 (Apex1), mRNA
XM-007986329.2	-2,25903003192109	3,22212441170995	8,24804571749971	0,00410223415173806	0,100488011175922	XM_007986329.2	leukotriene B4 receptor (LTB4R), transcript variant X3, mRNA
XM-007986330.2	-2,25903003192109	3,22212441170995	8,24804571749971	0,00410223415173806	0,100488011175922	XM_007986330.2	leukotriene B4 receptor (LTB4R), transcript variant X2, mRNA
XM-005078333.4	4,47675086789416	2,88877859338855	8,24804172515252	0,00410224913798626	0,100488011175922	XM_005078333.4	histamine receptor H2 (Hrh2), transcript variant X2, mRNA
XR-005244428.1	4,47675086789416	2,88877859338855	8,24804172515252	0,00410224913798626	0,100488011175922	XR_005244428.1	histamine receptor H2 (HRH2), transcript variant X2, misc_RNA
XM-037982650.1	2,93740833475497	3,07633568238203	8,24562433501124	0,00410769797960113	0,100561626980681	XM_037982650.1	zinc finger NFX1-type containing 1 (ZNFX1), transcript variant X2, mRNA
XM-037998000.1	-1,35289752774844	4,544397391998	8,24195324840263	0,00411599588980863	0,100675137230719	XM_037998000.1	endosulfine alpha (ENSA), transcript variant X1, mRNA
XM-038000283.1	4,47672981679364	2,88567290964311	8,24141174122566	0,00411722732144193	0,100675137230719	XM_038000283.1	GTP binding protein overexpressed in skeletal muscle (GEM), transcript variant X4, mRNA
XM-007999049.2	-1,30478935368312	5,13648291607291	8,23993281264462	0,00412057004437036	0,100696183086997	XM_007999049.2	heterogeneous nuclear ribonucleoprotein D like (HNRNPDL), transcript variant X2, mRNA
XM-005069462.4	1,54173322536335	5,99644644202905	8,23884205604983	0,00412298176321506	0,100696183086997	XM_005069462.4	interleukin 10 receptor subunit alpha (Il10ra), mRNA
XM-040739577.1	2,31963734391239	4,63789425919635	8,23588495859103	0,00412968983671173	0,100800193268208	XM_040739577.1	5'-3' exoribonuclease 1 (Xrn1), transcript variant X1, mRNA
XM-007973853.2	1,49427965614363	4,38804413252216	8,22188979150539	0,00416164864322091	0,101497077407903	XM_007973853.2	serpin family B member 1 (SERPINB1), transcript variant X2, mRNA
XM-007968973.2	-2,27233166128717	3,27729858240843	8,22017886129992	0,00416556550451656	0,101497077407903	XM_007968973.2	bis(5'-nucleosyl)-tetraphosphatase [asymmetrical] (LOC103219273), transcript variant X1, mRNA
XM-038004755.1	2,93734202154653	3,06913054426234	8,21988654956058	0,00416623507404865	0,101497077407903	XM_038004755.1	heterogeneous nuclear ribonucleoprotein A2/B1 (HNRNPA2B1), transcript variant X2, mRNA
XM-037986559.1	2,44566931892818	3,15381000660422	8,21907007639648	0,00416810586881531	0,101497077407903	XM_037986559.1	chondroitin sulfate N-acetylgalactosaminyltransferase 2 (CSGALNACT2), transcript variant X7, mRNA
XR-005237992.1	2,93718628045049	3,07504697081977	8,21731773609673	0,00417212391574186	0,101534840629524	XR_005237992.1	tax1-binding protein 3-like (LOC119621442), misc_RNA
XM-038004649.1	2,49750206510019	3,36231623571052	8,21475545175238	0,00417800623339199	0,101561558561003	XM_038004649.1	SEM1 26S proteasome complex subunit (SEM1), transcript variant X1, mRNA
XM-037994982.1	4,47689951766569	2,87967479466185	8,21469221090867	0,00417815757402322	0,101561558561003	XM_037994982.1	src-like-adapter 2 (LOC119622621), partial mRNA
XM-007974711.2	4,47684822028103	2,87221837326004	8,21057715892297	0,00418762265111235	0,1017315436607	XM_007974711.2	60S ribosomal protein L12 (LOC103222806), mRNA
XR-005870101.1	-3,04070954537051	3,39856069177495	8,20933252916428	0,00419045342086936	0,101740253468458	XR_005870101.1	uncharacterized LOC110341283 (LOC110341283), ncRNA
XM-008015027.2	4,47683112155805	2,87103096417893	8,20475239887461	0,00420105758603713	0,101937572428176	XM_008015027.2	zinc finger protein 300 (ZNF300), transcript variant X1, mRNA
XM-007978863.2	-1,37829084301966	4,64887050365923	8,20361097075703	0,00420368938156907	0,101941325350449	XM_007978863.2	EF-hand calcium binding domain 14 (EFCAB14), transcript variant X1, mRNA
XM-008008945.2	-3,0060853944831	2,97850418784699	8,20116512839188	0,00420934745729796	0,101971384428163	XM_008008945.2	Fas apoptotic inhibitory molecule (FAIM), transcript variant X4, mRNA
XR-005238773.1	4,47676796566632	2,8637049726851	8,19841361833253	0,00421572800029862	0,101971384428163	XR_005238773.1	uncharacterized LOC119622145 (LOC119622145), ncRNA
XM-013114772.3	2,53311470057089	4,00186599094034	8,19656392676991	0,00421995196293886	0,101971384428163	XM_013114772.3	ring finger protein 130 (Rnf130), transcript variant X2, mRNA
XM-037996383.1	4,47680216181843	2,86856609605436	8,19653329785934	0,00422008982132668	0,101971384428163	XM_037996383.1	cystatin-F-like (LOC119623729), partial mRNA
XM-007998829.2	1,93565664992428	3,58970333758986	8,19559094535803	0,00422227145767189	0,101971384428163	XM_007998829.2	MOB kinase activator 1B (MOB1B), transcript variant X1, mRNA
XM-008000135.2	2,9373849046754	3,04930797914183	8,19558988043986	0,00422227393059048	0,101971384428163	XM_008000135.2	Rap guanine nucleotide exchange factor 2 (RAPGEF2), transcript variant X8, mRNA
XM-008000136.2	2,9373849046754	3,04930797914183	8,19558988043986	0,00422227393059048	0,101971384428163	XM_008000136.2	Rap guanine nucleotide exchange factor 2 (RAPGEF2), transcript variant X9, mRNA
XM-005086056.4	1,6003387817137	5,15151050052576	8,19354409610976	0,0042269665636671	0,102024741859744	XM_005086056.4	histocompatibility minor 13 (Hm13), transcript variant X3, mRNA
XM-005085131.4	-1,33070869814317	6,75263460305221	8,19247980067698	0,00422944158658477	0,102024741859744	XM_005085131.4	RNA binding motif protein 3 (Rbm3), transcript variant X1, mRNA
XM-037984799.1	2,93722837368512	3,05608199927539	8,18809860082455	0,00423970648886774	0,10211859915379	XM_037984799.1	dehydrogenase/reductase SDR family member 4 (LOC103228700), mRNA
XR-005239440.1	2,06706318669056	3,63684986713098	8,18781103246621	0,00424037713279126	0,10211859915379	XR_005239440.1	uncharacterized LOC103247284 (LOC103247284), transcript variant X1, ncRNA
XR-005242312.1	2,04825088920336	3,36990351197828	8,1865761752077	0,00424325819631574	0,10211859915379	XR_005242312.1	uncharacterized LOC103226908 (LOC103226908), transcript variant X4, ncRNA
XR-495012.2	2,04825088920336	3,36990351197828	8,1865761752077	0,00424325819631574	0,10211859915379	XR_495012.2	uncharacterized LOC103226908 (LOC103226908), transcript variant X2, ncRNA
XM-038000282.1	4,47672981679364	2,85891165913648	8,18169984277815	0,00425466084724257	0,102333172324122	XM_038000282.1	GTP binding protein overexpressed in skeletal muscle (GEM), transcript variant X3, mRNA
XM-040746582.1	2,49356662670646	3,37229548032076	8,17894641045235	0,00426110357570964	0,102428268371016	XM_040746582.1	40S ribosomal protein S29-like (LOC101831407), mRNA
XM-040729446.1	-3,00591915096968	2,96846222305739	8,17638114304226	0,0042671084304499	0,102487651345589	XM_040729446.1	dystonin (Dst), transcript variant X2, mRNA
XM-040756212.1	2,93728756470809	3,03606908766291	8,17577028955211	0,0042685547689437	0,102487651345589	XM_040756212.1	serpin B9-like (LOC110340206), mRNA
XM-007968975.2	-2,27070114052181	3,29820948170212	8,17173649200866	0,00427803720694166	0,102655431590245	XM_007968975.2	bis(5'-nucleosyl)-tetraphosphatase [asymmetrical] (LOC103219273), transcript variant X2, mRNA
XM-005072308.4	-2,10188654477705	3,44702582652657	8,17026854289758	0,00428144430994624	0,102677317999544	XM_005072308.4	SPT3 homolog, SAGA and STAGA complex component (Supt3h), transcript variant X2, mRNA
XM-040741426.1	-1,64632969286748	4,19291989851788	8,16213262946287	0,00430065076768769	0,103077857334101	XM_040741426.1	lactamase beta 2 (Lactb2), mRNA
XM-007995024.2	4,47685138633037	2,844994438473	8,15251228427532	0,00432354879321774	0,103566358258027	XM_007995024.2	uncharacterized LOC103233794 (LOC103233794), mRNA
XM-008008443.2	4,47684426643687	2,84444931424591	8,14915492095987	0,00433154314113346	0,103572227809296	XM_008008443.2	cyclin dependent kinase inhibitor 1C (CDKN1C), transcript variant X1, mRNA
XM-037986706.1	4,47684822028103	2,84455831667394	8,14654210435098	0,00433777503616909	0,103572227809296	XM_037986706.1	rubicon like autophagy enhancer (RUBCNL), transcript variant X2, mRNA
XM-038004841.1	2,05049141298128	3,47777542435576	8,1402538028694	0,00435278606742913	0,103572227809296	XM_038004841.1	60S ribosomal protein L37-like (LOC119626405), mRNA
XM-007978214.2	4,47683428756987	2,84284003878901	8,13966061415934	0,00435423198716094	0,103572227809296	XM_007978214.2	nexilin F-actin binding protein (NEXN), transcript variant X3, mRNA
XM-037987168.1	-3,00591915096968	2,94770755097204	8,13952189770907	0,00435453955277565	0,103572227809296	XM_037987168.1	dystonin (DST), transcript variant X1, mRNA
XM-037987170.1	-3,00591915096968	2,94770755097204	8,13952189770907	0,00435453955277565	0,103572227809296	XM_037987170.1	dystonin (DST), transcript variant X3, mRNA
XM-037987171.1	-3,00591915096968	2,94770755097204	8,13952189770907	0,00435453955277565	0,103572227809296	XM_037987171.1	dystonin (DST), transcript variant X4, mRNA
XM-037987172.1	-3,00591915096968	2,94770755097204	8,13952189770907	0,00435453955277565	0,103572227809296	XM_037987172.1	dystonin (DST), transcript variant X5, mRNA
XM-037987173.1	-3,00591915096968	2,94770755097204	8,13952189770907	0,00435453955277565	0,103572227809296	XM_037987173.1	dystonin (DST), transcript variant X6, mRNA
XM-037987174.1	-3,00591915096968	2,94770755097204	8,13952189770907	0,00435453955277565	0,103572227809296	XM_037987174.1	dystonin (DST), transcript variant X7, mRNA
XM-037987175.1	-3,00591915096968	2,94770755097204	8,13952189770907	0,00435453955277565	0,103572227809296	XM_037987175.1	dystonin (DST), transcript variant X8, mRNA
XM-021231463.2	-1,31754948142586	6,82613419290972	8,1392696882331	0,00435508211929706	0,103572227809296	XM_021231463.2	catalase (Cat), mRNA
XR-005238443.1	1,80464066342275	3,449190681038	8,13797273483963	0,00435825338301642	0,103572227809296	XR_005238443.1	uncharacterized LOC119621856 (LOC119621856), ncRNA
XM-007997648.2	4,47678901732322	2,8378863083781	8,13761537724266	0,0043591353800189	0,103572227809296	XM_007997648.2	transcription factor Spi-B (LOC103235079), transcript variant X4, mRNA
XM-037989886.1	-1,73291115933735	3,75702089758518	8,13652702285124	0,00436172211910982	0,103572227809296	XM_037989886.1	GPRIN family member 3 (GPRIN3), transcript variant X3, mRNA
XM-005083678.4	-1,31869034239936	6,79030026213397	8,13552668456015	0,00436406198870845	0,103572227809296	XM_005083678.4	phosphohistidine phosphatase 1 (Phpt1), mRNA
XM-007970204.2	-1,9619921009989	3,49588191689033	8,11894391705323	0,00440413551534007	0,104463048335902	XM_007970204.2	dual specificity phosphatase 11 (DUSP11), transcript variant X2, mRNA
XM-040741420.1	4,47672981679364	2,83123762516862	8,11585369971662	0,00441165794723012	0,104581197870024	XM_040741420.1	musculin (Msc), mRNA
XM-040754522.1	1,6914626845763	4,49777453113827	8,10494104352976	0,00443816308053554	0,105148949483753	XM_040754522.1	G protein subunit beta 4 (Gnb4), transcript variant X1, mRNA
XM-040754696.1	1,94073682493489	5,5648761694403	8,10341539266073	0,0044418796068495	0,10517058545345	XM_040754696.1	exportin 6 (Xpo6), transcript variant X1, mRNA
XM-007960407.2	1,42071478891579	4,74005047653966	8,10249740037014	0,00444418749796004	0,10517058545345	XM_007960407.2	PHD finger protein 11 (PHF11), transcript variant X1, mRNA
XM-005073690.4	-3,00596079000256	2,92421612379743	8,10086513798045	0,00444818271018249	0,105204633949506	XM_005073690.4	lebercilin LCA5 (Lca5), transcript variant X2, mRNA
XM-008002888.2	2,9374309552119	3,00204355079771	8,09514379364027	0,00446221548732234	0,105475906921181	XM_008002888.2	leucine rich repeat kinase 2 (LRRK2), transcript variant X3, mRNA
XM-040731843.1	-1,27277841920028	6,67805347309564	8,0894881995963	0,00447608101097179	0,105742917247142	XM_040731843.1	ADP/ATP translocase 2-like (LOC121134132), mRNA
XM-037986726.1	-2,19808789088124	3,12466949667951	8,08187923719095	0,00449492328705117	0,105935767244799	XM_037986726.1	TSC22 domain family member 1 (TSC22D1), transcript variant X5, mRNA
NM-001281632.1	-2,19753980490135	3,12638155007304	8,08153151925392	0,00449577133818585	0,105935767244799	NM_001281632.1	homeodomain interacting protein kinase 2 (Hipk2), mRNA
XM-007973536.2	2,93737744465315	2,98023304576866	8,0810014594231	0,00449711528628931	0,105935767244799	XM_007973536.2	RHO family interacting cell polarization regulator 2 (RIPOR2), transcript variant X4, mRNA
XM-038005766.1	2,93737744465315	2,98023304576866	8,0810014594231	0,00449711528628931	0,105935767244799	XM_038005766.1	RHO family interacting cell polarization regulator 2 (RIPOR2), transcript variant X5, mRNA
XM-038005767.1	2,93737744465315	2,98023304576866	8,0810014594231	0,00449711528628931	0,105935767244799	XM_038005767.1	RHO family interacting cell polarization regulator 2 (RIPOR2), transcript variant X6, mRNA
XM-013112213.3	-2,17593383364286	4,53864191214106	8,07497790572917	0,00451197395279146	0,106188109184467	XM_013112213.3	BAG cochaperone 5 (Bag5), transcript variant X5, mRNA
XM-040738418.1	-1,90793198538977	5,03021595287927	8,07456973795521	0,00451298818952768	0,106188109184467	XM_040738418.1	adhesion G protein-coupled receptor E1 (Adgre1), mRNA
XM-013111290.3	1,39587743957854	7,21459553827062	8,07195559391283	0,00451955267989423	0,106281800820393	XM_013111290.3	thymidine phosphorylase (LOC101836863), mRNA
XM-038001572.1	-2,19696266511446	3,12774796313887	8,06708008091357	0,00453170349125253	0,106506678341242	XM_038001572.1	5-aminoimidazole-4-carboxamide ribonucleotide formyltransferase/IMP cyclohydrolase (ATIC), transcript variant X1, mRNA
XM-005068904.4	-2,3269330496206	5,19066480893025	8,06520757882357	0,00453631564639585	0,106554222486375	XM_005068904.4	phosphoinositide-3-kinase interacting protein 1 (Pik3ip1), mRNA
XM-005076815.4	2,59329005325727	4,95634298577595	8,05204013437361	0,00456933269768872	0,10725438181214	XM_005076815.4	cAMP responsive element binding protein 5 (Creb5), transcript variant X2, mRNA
XM-037996827.1	-2,47804935002668	3,11256072811354	8,05126964825119	0,00457133588556102	0,10725438181214	XM_037996827.1	YEATS domain containing 4 (YEATS4), transcript variant X2, mRNA
XM-005075264.4	-3,01056914693351	3,3498268668995	8,04652284803463	0,00458325257429679	0,107472702672385	XM_005075264.4	PIN2 (TERF1) interacting telomerase inhibitor 1 (Pinx1), transcript variant X3, mRNA
XM-013119330.3	-1,24537876575406	6,52200091533689	8,04545615056304	0,00458594632196479	0,107474629264133	XM_013119330.3	fructose-bisphosphatase 1 (Fbp1), mRNA
XM-037986431.1	-3,00596047378191	2,88998153171301	8,03180819094264	0,00462062497431251	0,108225714039774	XM_037986431.1	zinc finger protein X-linked (ZFX), transcript variant X16, mRNA
XM-007968134.2	-2,47810877306734	3,13466854071041	8,0299074841972	0,00462544654797095	0,108276899128475	XM_007968134.2	tyrosyl-tRNA synthetase 2 (YARS2), transcript variant X1, mRNA
XM-005070608.4	-1,4535002329551	6,60948614420807	8,02885215554092	0,00462807245078091	0,108276899128475	XM_005070608.4	NADH:ubiquinone oxidoreductase subunit B3 (Ndufb3), mRNA
XM-040754677.1	-1,30930786921692	5,98192157808376	8,02573690996786	0,00463602240194531	0,108359579407855	XM_040754677.1	proliferation-associated 2G4 (Pa2g4), mRNA
XM-005084148.4	-1,41079473496945	6,27026639665624	8,02540406428645	0,00463687262987469	0,108359579407855	XM_005084148.4	NADH:ubiquinone oxidoreductase subunit A3 (Ndufa3), mRNA
XM-005071729.4	2,03575966653901	3,45687203979453	8,01149099646481	0,00467256782486723	0,109131772813145	XM_005071729.4	6-phosphofructo-2-kinase/fructose-2,6-biphosphatase 3 (Pfkfb3), transcript variant X5, mRNA
XM-005070733.4	-3,00192381346202	3,41890511863311	8,0052416659689	0,0046886862204866	0,109446116864257	XM_005070733.4	ybeY metalloendoribonuclease (Ybey), transcript variant X1, mRNA
XM-007984455.2	-1,28105574484567	6,46626968865695	8,00389870653395	0,00469220913493047	0,109466259937525	XM_007984455.2	ribosomal protein L29 (RPL29), transcript variant X2, mRNA
XM-007974753.2	-2,47804935002668	3,06614267089127	7,99664940015084	0,00471099197215411	0,109842182793234	XM_007974753.2	survival motor neuron protein (LOC103222822), transcript variant X3, mRNA
XM-007964335.2	-1,35106811114825	4,58968217636459	7,99103858390092	0,00472558209534027	0,110119977332694	XM_007964335.2	ornithine aminotransferase (OAT), transcript variant X1, mRNA
XM-005065624.4	-2,19805622279482	3,04765002884765	7,98162730295778	0,00475017785990521	0,110171994488865	XM_005065624.4	Rho guanine nucleotide exchange factor 28 (Arhgef28), transcript variant X5, mRNA
XR-005869986.1	-2,19805622279482	3,04765002884765	7,98162730295778	0,00475017785990521	0,110171994488865	XR_005869986.1	uncharacterized LOC121133198 (LOC121133198), transcript variant X1, ncRNA
XM-007975209.2	-2,19805622279482	3,04765002884765	7,98162730295778	0,00475017785990521	0,110171994488865	XM_007975209.2	Rho guanine nucleotide exchange factor 28 (ARHGEF28), transcript variant X3, mRNA
XM-038010482.1	-2,19805622279482	3,04765002884765	7,98162730295778	0,00475017785990521	0,110171994488865	XM_038010482.1	Rho guanine nucleotide exchange factor 28 (ARHGEF28), transcript variant X1, mRNA
XM-038010483.1	-2,19805622279482	3,04765002884765	7,98162730295778	0,00475017785990521	0,110171994488865	XM_038010483.1	Rho guanine nucleotide exchange factor 28 (ARHGEF28), transcript variant X2, mRNA
XM-038010484.1	-2,19805622279482	3,04765002884765	7,98162730295778	0,00475017785990521	0,110171994488865	XM_038010484.1	Rho guanine nucleotide exchange factor 28 (ARHGEF28), transcript variant X4, mRNA
XM-007984469.2	-1,48548860406546	4,26707537971238	7,98081216098405	0,0047522930027782	0,110171994488865	XM_007984469.2	5'-aminolevulinate synthase 1 (ALAS1), transcript variant X2, mRNA
XM-008016557.2	-2,47813610426133	3,05661035416143	7,97900443334106	0,00475703067665377	0,110171994488865	XM_008016557.2	family with sequence similarity 214 member A (FAM214A), transcript variant X2, mRNA
XM-008016558.2	-2,47813610426133	3,05661035416143	7,97900443334106	0,00475703067665377	0,110171994488865	XM_008016558.2	family with sequence similarity 214 member A (FAM214A), transcript variant X3, mRNA
XM-008016559.2	-2,47813610426133	3,05661035416143	7,97900443334106	0,00475703067665377	0,110171994488865	XM_008016559.2	family with sequence similarity 214 member A (FAM214A), transcript variant X4, mRNA
XM-005065271.4	-1,29663234298975	5,34843178005005	7,97889107624921	0,0047572627562198	0,110171994488865	XM_005065271.4	stimulator of interferon response cGAMP interactor 1 (Sting1), transcript variant X1, mRNA
XM-008016534.2	1,62556460253114	3,91617746160662	7,97784899225461	0,00476006136591003	0,110174806181831	XM_008016534.2	RAB27A, member RAS oncogene family (RAB27A), transcript variant X1, mRNA
XM-007977617.2	2,44020982254353	3,19783922802009	7,97445926661422	0,00476896387961111	0,110318814242628	XM_007977617.2	cyclin H (CCNH), transcript variant X5, mRNA
XM-007960238.2	-2,47483054468299	3,14033747796037	7,9706273189971	0,00477904824687437	0,110489984552596	XM_007960238.2	diacylglycerol kinase eta (DGKH), transcript variant X1, mRNA
XM-005066302.4	-1,59883262642271	8,4168699676148	7,96936955392338	0,00478229761898823	0,110503028587435	XM_005066302.4	growth arrest and DNA damage inducible gamma (Gadd45g), mRNA
XM-005084186.4	-1,30726652597611	5,4748131435983	7,96776594014767	0,00478655329945354	0,110539297380702	XM_005084186.4	osteoclast associated Ig-like receptor (Oscar), transcript variant X2, mRNA
XM-005078732.4	-1,3094026279	7,27064367852176	7,9657136979477	0,00479194556892879	0,110601758832376	XM_005078732.4	acidic nuclear phosphoprotein 32 family member B (Anp32b), mRNA
XM-008012097.2	-1,32919554671033	4,46624118493563	7,95423827875916	0,00482242440577497	0,111242842808777	XM_008012097.2	platelet and endothelial cell adhesion molecule 1 (PECAM1), transcript variant X4, mRNA
XM-007978596.2	1,53557695121825	4,62821035717502	7,94196537418235	0,00485516915346836	0,111887635847651	XM_007978596.2	cofilin-1 (LOC103224743), mRNA
XM-005084047.4	-1,29595985333711	6,27489703877124	7,94025479103047	0,00485968504979777	0,111887635847651	XM_005084047.4	mitochondrial ribosomal protein L51 (Mrpl51), mRNA
XM-008018089.2	1,63418747236822	3,77545666159046	7,93995459433278	0,0048605555851978	0,111887635847651	XM_008018089.2	TNFAIP3 interacting protein 2 (TNIP2), transcript variant X2, mRNA
XM-005080125.4	-1,28532383860874	7,60571100127642	7,93967026107762	0,0048612517409569	0,111887635847651	XM_005080125.4	lamin A/C (Lmna), transcript variant X1, mRNA
XM-040757671.1	2,97303454463386	3,85978156402895	7,93480922321571	0,00487430053593577	0,112125259896794	XM_040757671.1	ANKH inorganic pyrophosphate transport regulator (Ankh), mRNA
XM-005080762.3	-3,01068898496103	4,07054583780038	7,91346183814782	0,00493202870576554	0,113389819736519	XM_005080762.3	phosphoribosyl pyrophosphate amidotransferase (Ppat), mRNA
XM-008019876.2	1,49882793353798	4,18997512071787	7,90737574321938	0,00494868090704613	0,113709137558721	XM_008019876.2	tripartite motif containing 22 (TRIM22), transcript variant X2, mRNA
XM-021231658.2	2,47819270816628	3,44955279677837	7,90141902368149	0,00496490220790418	0,114018203438549	XM_021231658.2	uncharacterized LOC110342360 (LOC110342360), mRNA
XM-005063713.4	1,56958024082997	6,35993806891041	7,89574534964264	0,00498046706535706	0,114311857858694	XM_005063713.4	Janus kinase 2 (Jak2), mRNA
XM-005063948.4	1,5689560423164	5,90428714849542	7,89352287349797	0,00498657763985074	0,114388310820946	XM_005063948.4	EH domain containing 1 (Ehd1), transcript variant X2, mRNA
XM-021226513.2	1,44394904939881	7,3685616923845	7,88877591035873	0,00499965475945945	0,114624396833446	XM_021226513.2	oncostatin M (Osm), mRNA
XM-005075198.4	-2,10773107005109	3,8063865095048	7,88629780188246	0,00500652225200657	0,114717934430304	XM_005075198.4	integrator complex subunit 10 (Ints10), transcript variant X9, mRNA
XM-005082805.4	-1,4402215887959	10,441633467358	7,87460276620287	0,00503890790594865	0,115395757959658	XM_005082805.4	ribosomal protein L34 (Rpl34), transcript variant X1, mRNA
XM-007968628.2	2,91307319488567	3,2041058268089	7,86894463048336	0,00505473351370607	0,115629487654	XM_007968628.2	acidic nuclear phosphoprotein 32 family member B (ANP32B), transcript variant X2, mRNA
XR-005240391.1	2,91307319488567	3,2041058268089	7,86894463048336	0,00505473351370607	0,115629487654	XR_005240391.1	acidic nuclear phosphoprotein 32 family member B (ANP32B), transcript variant X3, misc_RNA
XM-005078653.4	-2,1377484005827	4,29334105411034	7,86380898090914	0,00506901241916985	0,115891704492276	XM_005078653.4	NEDD8 activating enzyme E1 subunit 1 (Nae1), transcript variant X1, mRNA
XM-005063462.4	1,50081104775618	6,08234720134655	7,86177523877722	0,00507470514590343	0,115957435241179	XM_005063462.4	dual specificity phosphatase 5 (Dusp5), mRNA
XM-007961461.2	-1,36749509776626	4,98841002630865	7,85683636816655	0,0050886246753264	0,116210971844455	XM_007961461.2	DAB adaptor protein 2 (DAB2), transcript variant X2, mRNA
XM-007974717.2	-1,4186919849665	4,24563044685717	7,85347825755481	0,00509806503874399	0,116361991425087	XM_007974717.2	proteasome assembly chaperone 2 (PSMG2), transcript variant X2, mRNA
XM-040746201.1	1,66851060620535	5,13067062817044	7,84834392822051	0,00511246528679105	0,116625988884319	XM_040746201.1	60S ribosomal protein L23a-like (LOC101825466), mRNA
XM-038010409.1	-2,47801119362177	2,97074511567578	7,8459668230939	0,00511926645551796	0,116716439027108	XM_038010409.1	dihydrolipoyllysine-residue acetyltransferase component of pyruvate dehydrogenase complex, mitochondrial-like (LOC103222041), mRNA
XM-005077976.4	-1,63027502677025	4,31112143631877	7,83659673315513	0,00514572559364474	0,117254731647432	XM_005077976.4	peroxiredoxin 4 (Prdx4), transcript variant X1, mRNA
XM-037982649.1	1,35212768583687	4,95971464141926	7,82418968614183	0,00518116231233188	0,117996885799332	XM_037982649.1	zinc finger NFX1-type containing 1 (ZNFX1), transcript variant X1, mRNA
XM-037990696.1	2,42822736044963	3,2121777761541	7,81853813949733	0,00519735512471177	0,118300196596938	XM_037990696.1	40S ribosomal protein SA-like (LOC103246678), mRNA
XM-013110869.3	-1,82812447394912	4,13753647589931	7,81259246890662	0,00521437760566106	0,118622046216567	XM_013110869.3	UFM1 specific peptidase 2 (Ufsp2), mRNA
XM-005070511.4	-1,47830235926918	11,04185616172	7,80616257846717	0,00523292515098673	0,118978214772683	XM_005070511.4	ribosomal protein L37a (Rpl37a), mRNA
XM-005064828.4	-1,3428173337433	7,22876032220487	7,79913297775788	0,00525327960768945	0,119375050080201	XM_005064828.4	eukaryotic translation initiation factor 3 subunit M (Eif3m), mRNA
XM-005086506.4	-1,66622126999636	3,89159463534553	7,78133135225017	0,00530520061062246	0,120488366848204	XM_005086506.4	F-box protein 4 (Fbxo4), transcript variant X1, mRNA
XM-040752936.1	-1,50595896456137	7,32542951445861	7,77225948744432	0,00533183998982503	0,121026591892592	XM_040752936.1	VAMP associated protein A (Vapa), mRNA
XM-008004348.2	-2,03509859411916	3,22109388918987	7,76869701259983	0,00534241363505377	0,121199751005164	XM_008004348.2	IKBKB interacting protein (LOC103238922), transcript variant X3, mRNA
XM-013119095.3	2,08310067589002	4,52793962111118	7,75470863144377	0,00538379297436774	0,122071202354907	XM_013119095.3	hypoxia inducible lipid droplet associated (Hilpda), mRNA
XM-007990229.2	-1,26935475133184	7,25081490376889	7,74335380136925	0,00541774998348662	0,122773493981511	XM_007990229.2	60S ribosomal protein L36a (LOC103231084), mRNA
XM-005064296.4	-2,47430507222729	3,19521453394476	7,73902124137048	0,00543069490491618	0,122999112505237	XM_005064296.4	phosphoseryl-tRNA kinase (Pstk), transcript variant X1, mRNA
XM-005087042.4	-1,45089217624859	10,5942656782642	7,73341723760026	0,00544751224729921	0,123312140546262	XM_005087042.4	ribosomal protein S19 (Rps19), mRNA
XM-005081904.4	2,16336763800809	3,28214041694479	7,72257336432419	0,00548031671229379	0,123986516581103	XM_005081904.4	mucolipin TRP cation channel 2 (Mcoln2), transcript variant X2, mRNA
XM-005065920.4	1,4478027391317	7,61910940314081	7,71650604923395	0,00549867060419773	0,124333401854148	XM_005065920.4	dynein light chain Tctex-type 1 (Dynlt1), mRNA
XM-005067582.4	-1,46491709042032	10,9342625807374	7,71470135391643	0,00550415888542001	0,124389154646727	XM_005067582.4	ribosomal protein L26 (Rpl26), mRNA
XM-037983432.1	-2,46259259283305	3,17880200291656	7,71065430023081	0,0055165578085179	0,124571259948193	XM_037983432.1	supervillin-like (LOC103238065), transcript variant X2, mRNA
XM-013117978.3	2,48122681833855	3,89059865327322	7,70936664687422	0,00552041502658383	0,124571259948193	XM_013117978.3	AF4/FMR2 family member 1 (Aff1), transcript variant X1, mRNA
XM-040755720.1	2,9585543469971	4,69150040589795	7,70908430602306	0,00552129803770087	0,124571259948193	XM_040755720.1	RHO family interacting cell polarization regulator 2 (Ripor2), transcript variant X2, mRNA
XM-005086297.4	-1,3446048930227	7,37310594564893	7,70292604220416	0,00554010638531716	0,124927122232853	XM_005086297.4	small nuclear ribonucleoprotein D2 polypeptide (Snrpd2), mRNA
XM-007989336.2	1,70325156991498	4,07104695262749	7,69881506510275	0,00555278396668319	0,125144424195462	XM_007989336.2	sterol O-acyltransferase 1 (SOAT1), transcript variant X2, mRNA
XM-007998914.2	-1,36349399981999	4,28760068384246	7,68848060642791	0,00558460410723326	0,125792672591664	XM_007998914.2	USO1 vesicle transport factor (USO1), transcript variant X1, mRNA
XM-008000045.2	1,32887247959349	5,88257668823977	7,67663923395683	0,00562129288507014	0,126549817340969	XM_008000045.2	toll like receptor 2 (TLR2), transcript variant X1, mRNA
XM-040754440.1	-1,84550611236698	3,76609455167132	7,67425183371585	0,00562866210203074	0,126646436022346	XM_040754440.1	SET domain containing 7, histone lysine methyltransferase (Setd7), mRNA
XM-005065972.4	-1,38120427003704	9,67791692505175	7,67129373929294	0,00563786365234516	0,126784154581945	XM_005065972.4	ribosomal protein L32 (Rpl32), transcript variant X1, mRNA
XM-007973107.2	1,45357587155062	4,24640706870079	7,67014364867116	0,0056415228729856	0,126797154992887	XM_007973107.2	GC-rich promoter binding protein 1 (GPBP1), transcript variant X4, mRNA
XM-040752675.1	-1,21621841026259	5,29272234653328	7,66388905416636	0,00566107251723773	0,126972137580223	XM_040752675.1	C-C motif chemokine ligand 20 (Ccl20), transcript variant X1, mRNA
XM-005075564.4	2,43791412560176	3,31209776863997	7,66384131051196	0,00566117869433558	0,126972137580223	XM_005075564.4	SMAD family member 3 (Smad3), mRNA
XR-005239712.1	-1,7340333830672	3,52812499650196	7,66307358908481	0,00566362646058619	0,126972137580223	XR_005239712.1	uncharacterized LOC119623490 (LOC119623490), ncRNA
XM-040755947.1	-4,21408373622097	4,22858872336654	7,67850746102803	0,00566473510623795	0,126972137580223	XM_040755947.1	sushi domain containing 3 (Susd3), mRNA
XM-005076947.4	-4,2345704622875	3,74053454746052	7,69763914864821	0,00566473512495541	0,126972137580223	XM_005076947.4	RAD51 paralog D (Rad51d), transcript variant X2, mRNA
XM-040732993.1	2,94204841417003	4,64149935060272	7,66079278264592	0,00567070373888719	0,127036728887547	XM_040732993.1	RNA binding motif protein 39 (Rbm39), transcript variant X2, mRNA
XM-040739866.1	-1,88582847563042	3,23477314846445	7,65434597567548	0,00569103408492636	0,127353521314287	XM_040739866.1	DAZ interacting zinc finger protein 1 like (Dzip1l), transcript variant X1, mRNA
XM-038002829.1	-1,88582847563042	3,23477314846445	7,65434597567548	0,00569103408492636	0,127353521314287	XM_038002829.1	DAZ interacting zinc finger protein 1 like (DZIP1L), transcript variant X5, mRNA
XM-008006723.2	-1,8823128456545	3,22945447280332	7,64500818851446	0,00572050775197118	0,127943508433081	XM_008006723.2	zinc finger BED-type containing 5 (ZBED5), transcript variant X2, mRNA
XM-040736788.1	-4,21238873642755	3,78167613050576	7,63643625026635	0,00574765025443986	0,128421725381974	XM_040736788.1	methylthioribose-1-phosphate isomerase 1 (Mri1), mRNA
XM-040746742.1	-2,49250174750048	3,30696748127809	7,63628749613834	0,00574813058959485	0,128421725381974	XM_040746742.1	DNA polymerase delta 2, accessory subunit (Pold2), transcript variant X2, mRNA
XM-007977587.2	-1,25098076288472	5,34055172666405	7,63296942073767	0,0057587367632806	0,128588873586157	XM_007977587.2	ATP synthase peripheral stalk-membrane subunit b (ATP5PB), transcript variant X2, mRNA
XM-005065396.4	-1,4118142755626	5,7385030101071	7,63128600923626	0,00576403028922828	0,128637276839811	XM_005065396.4	carnosine dipeptidase 2 (Cndp2), mRNA
XM-007998969.2	1,76438701893446	4,08809603700738	7,62990044344757	0,00576852391164694	0,128667785656372	XM_007998969.2	cyclin I (CCNI), transcript variant X2, mRNA
XM-007968917.2	-1,60872164069035	3,81310465703479	7,62609296586753	0,00578068977782274	0,128869299256088	XM_007968917.2	dynactin subunit 3 (DCTN3), transcript variant X2, mRNA
XM-040728351.1	-4,22851642122289	3,5033109880748	7,61487421064326	0,00581665236555171	0,129600809312155	XM_040728351.1	asparaginyl-tRNA synthetase 2, mitochondrial (Nars2), mRNA
XM-040749939.1	2,17932317247478	6,91111190498769	7,6126970585674	0,00582362834913956	0,129621963483186	XM_040749939.1	LIM domain containing 2 (Limd2), transcript variant X1, mRNA
XM-007982371.2	-1,3030988382018	6,06080777467548	7,61263511260238	0,00582390130684061	0,129621963483186	XM_007982371.2	CD36 molecule (CD36), transcript variant X9, mRNA
XM-005063953.4	2,18542387329254	3,6633905653751	7,60627218842023	0,00584437306689339	0,130007289092899	XM_005063953.4	protein phosphatase 2 regulatory subunit B'beta (Ppp2r5b), mRNA
NM-001281338.1	1,37662425734975	7,60935577800929	7,60399134573262	0,00585175561210674	0,130101187847125	NM_001281338.1	chemokine (C-C motif) ligand 3 (Ccl3), mRNA
XR-005237601.1	1,78477478078135	3,59128079644172	7,59791966203413	0,00587152828256323	0,130470304218318	XR_005237601.1	uncharacterized LOC119621084 (LOC119621084), ncRNA
XM-008007977.2	1,98057330058928	3,30040408934289	7,58666144990955	0,00590823407548525	0,131215087376387	XM_008007977.2	AT-rich interaction domain 5A (ARID5A), transcript variant X1, mRNA
XM-040749941.1	2,17537037269336	6,90315062370297	7,58460292370625	0,00591489693252167	0,13129220790942	XM_040749941.1	LIM domain containing 2 (Limd2), transcript variant X3, mRNA
XM-007962914.2	-1,27818834518678	4,89109736815519	7,58109876078258	0,00592645679637642	0,131477884927913	XM_007962914.2	voltage dependent anion channel 2 (VDAC2), transcript variant X2, mRNA
XM-037982147.1	1,85920534807948	3,52708026749397	7,57018735701222	0,0059623680953364	0,132203305079407	XM_037982147.1	zinc finger FYVE-type containing 16 (ZFYVE16), transcript variant X3, mRNA
XM-007965405.2	1,66988673850878	3,83846379107277	7,56438846214744	0,00598154356442152	0,132557061015961	XM_007965405.2	WAS/WASL interacting protein family member 1 (WIPF1), transcript variant X3, mRNA
XM-037997158.1	1,4108423211582	5,12131070963869	7,56136287387371	0,00599157339375637	0,13263648191138	XM_037997158.1	transmembrane BAX inhibitor motif containing 6 (TMBIM6), transcript variant X3, mRNA
XM-037997159.1	1,4108423211582	5,12131070963869	7,56136287387371	0,00599157339375637	0,13263648191138	XM_037997159.1	transmembrane BAX inhibitor motif containing 6 (TMBIM6), transcript variant X4, mRNA
XR-005872968.1	-1,63932908989005	3,74123195285845	7,55649352755583	0,00600769161780981	0,132921792014907	XR_005872968.1	uncharacterized LOC121135846 (LOC121135846), transcript variant X2, ncRNA
XM-013113940.3	1,51252184718772	8,80123004236957	7,54815697108094	0,00603547756219681	0,133401209992217	XM_013113940.3	prosaposin (LOC101822653), transcript variant X1, mRNA
XM-040746221.1	-4,2065212248021	3,12779680179594	7,54693302188206	0,00603963008838626	0,133401209992217	XM_040746221.1	GA binding protein transcription factor subunit beta 1 (Gabpb1), transcript variant X1, mRNA
XM-038009996.1	1,58464224868286	3,90138874547835	7,54613164008532	0,00604232632919818	0,133401209992217	XM_038009996.1	RAB27A, member RAS oncogene family (RAB27A), transcript variant X3, mRNA
XM-038009997.1	1,58464224868286	3,90138874547835	7,54613164008532	0,00604232632919818	0,133401209992217	XM_038009997.1	RAB27A, member RAS oncogene family (RAB27A), transcript variant X4, mRNA
XM-040755777.1	-4,22628874713142	3,35441320922846	7,54479231758818	0,00604675763907972	0,133427462263296	XM_040755777.1	GDP-mannose 4,6-dehydratase (Gmds), mRNA
XM-037982507.1	-1,28477842511823	5,02988248843886	7,54351238644042	0,00605109823129406	0,133451685697987	XM_037982507.1	NADH:ubiquinone oxidoreductase core subunit V2 (NDUFV2), transcript variant X2, mRNA
XM-040742993.1	-4,18923642335211	3,78985690545062	7,54039668617226	0,00606149712707085	0,133609422212291	XM_040742993.1	mitogen-activated protein kinase kinase kinase kinase 5 (Map4k5), mRNA
XM-040746228.1	-4,20682322540204	3,10595885402187	7,52603948102545	0,00610993363305948	0,13460497794502	XM_040746228.1	GA binding protein transcription factor subunit beta 1 (Gabpb1), transcript variant X8, mRNA
XM-037997910.1	-1,40330070355064	4,80163022914632	7,52201814748763	0,00612357550747136	0,134769823016448	XM_037997910.1	RAB13, member RAS oncogene family (RAB13), transcript variant X1, mRNA
XM-005068380.4	-4,22320567797533	3,2752259485322	7,52188749517955	0,00612396590870066	0,134769823016448	XM_005068380.4	ubiquitin protein ligase E3 component n-recognin 7 (Ubr7), mRNA
XM-040749327.1	4,28795061904509	4,12494376739181	7,5439536488115	0,00613845607680075	0,134800365564832	XM_040749327.1	schlafen family member 12-like (LOC121141439), transcript variant X3, mRNA
XM-005071897.4	4,30226233380687	4,10401846433843	7,59165109288072	0,00613845608915832	0,134800365564832	XM_005071897.4	cytoplasmic FMR1 interacting protein 2 (Cyfip2), transcript variant X2, mRNA
XM-000000006.1	4,31173561327445	3,97448406367716	7,57912579541958	0,00613845611644208	0,134800365564832	XM_000000006.1	IgMsec description:immunoglobulin Mu secreted
XM-040749463.1	4,30469693717035	3,53119165479467	7,5177357598213	0,00613845612879973	0,134800365564832	XM_040749463.1	diacylglycerol kinase epsilon (Dgke), mRNA
XM-005067820.4	4,29451876205856	3,62747060876478	7,51312278096542	0,0061537985634169	0,135065211882824	XM_005067820.4	XIAP associated factor 1 (Xaf1), transcript variant X2, mRNA
XR-005877387.1	1,39429862436429	5,08148631277517	7,51000323600008	0,00616439890366871	0,135168313661402	XR_005877387.1	uncharacterized LOC106021011 (LOC106021011), transcript variant X2, ncRNA
XM-021235540.2	4,31628135138344	3,40673708559716	7,50882647003087	0,00616842714594064	0,135168313661402	XM_021235540.2	ETS proto-oncogene 1, transcription factor (Ets1), transcript variant X4, mRNA
XM-007994573.2	-1,27909616158985	4,60652606415219	7,5079329392883	0,00617155009833784	0,135168313661402	XM_007994573.2	RNA polymerase II, I and III subunit E (POLR2E), transcript variant X1, mRNA
XM-007967647.2	-1,72549315159455	3,63561678359311	7,50790835168512	0,0061716341790337	0,135168313661402	XM_007967647.2	Y-box binding protein 3 (YBX3), transcript variant X5, mRNA
XM-007980033.2	-2,46535716627718	3,27624573959178	7,50302516807336	0,00618835610221306	0,135462456741688	XM_007980033.2	interferon lambda receptor 1 (IFNLR1), transcript variant X2, mRNA
XM-040738361.1	1,43861887427323	5,61861032739019	7,49568633281114	0,00621349812005639	0,135940504058841	XM_040738361.1	vesicle associated membrane protein 5 (Vamp5), transcript variant X2, mRNA
XM-040753619.1	1,58334158705058	3,88506860083478	7,49460992389968	0,00621725132674067	0,135950342109117	XM_040753619.1	ankyrin repeat domain 44 (Ankrd44), transcript variant X9, mRNA
XM-040731062.1	4,27348667852011	3,93037743377144	7,48797454834598	0,00624011825642619	0,136238828637711	XM_040731062.1	paxillin (Pxn), transcript variant X6, mRNA
XM-005065284.4	-2,92717306176826	4,26832847873257	7,48701509102617	0,00624342976329445	0,136238828637711	XM_005065284.4	catenin alpha 1 (Ctnna1), transcript variant X1, mRNA
XM-007983526.2	1,71312718350958	3,75917703151898	7,48669005899616	0,00624463085810952	0,136238828637711	XM_007983526.2	negative regulator of ubiquitin like proteins 1 (NUB1), transcript variant X2, mRNA
XM-040752057.1	-4,19395252182493	3,46500224113669	7,48636382269288	0,00624573712594564	0,136238828637711	XM_040752057.1	sortilin 1 (Sort1), transcript variant X1, mRNA
XM-040731059.1	4,27343270403293	3,92321913797725	7,48532091652163	0,00624930254856251	0,136238828637711	XM_040731059.1	paxillin (Pxn), transcript variant X3, mRNA
XM-008013769.2	-1,34681562689584	4,81147889406506	7,48505060208566	0,0062503075952664	0,136238828637711	XM_008013769.2	carnosine dipeptidase 2 (CNDP2), transcript variant X1, mRNA
XM-040752058.1	-4,19406308041177	3,45076467268739	7,48128385802688	0,00626334722128834	0,136306639246034	XM_040752058.1	sortilin 1 (Sort1), transcript variant X2, mRNA
XM-005076311.4	-4,20686487354645	3,06600105699766	7,48127716740857	0,00626335515792897	0,136306639246034	XM_005076311.4	solute carrier family 12 member 4 (Slc12a4), transcript variant X1, mRNA
XM-005076312.4	-4,20686487354645	3,06600105699766	7,48127716740857	0,00626335515792897	0,136306639246034	XM_005076312.4	solute carrier family 12 member 4 (Slc12a4), transcript variant X2, mRNA
XM-038007664.1	-4,20686487354645	3,06310681020317	7,47997581161392	0,00626793585627569	0,136334230599003	XM_038007664.1	proline-rich protein 2-like (LOC103221024), mRNA
XM-040749990.1	1,74196887946907	4,02702301637698	7,47371640516768	0,00628965147688286	0,136734298588569	XM_040749990.1	solute carrier family 16 member 6 (Slc16a6), transcript variant X1, mRNA
XM-005064419.4	-1,48511619635985	5,53960418080873	7,46581197610231	0,00631724102262804	0,137178751051567	XM_005064419.4	eukaryotic translation initiation factor 3 subunit C (LOC101843174), transcript variant X1, mRNA
XM-005074032.4	-1,27584926916484	6,63851456341191	7,4653803582566	0,0063187527693708	0,137178751051567	XM_005074032.4	late endosomal/lysosomal adaptor, MAPK and MTOR activator 1 (Lamtor1), mRNA
XM-038004125.1	-2,00102346334277	3,23428246084689	7,46501885337832	0,00632009603172966	0,137178751051567	XM_038004125.1	catenin beta 1 (CTNNB1), transcript variant X5, mRNA
XM-005066399.4	-1,45616602945884	4,93036974708775	7,46248855096171	0,00632889089360453	0,137241471475057	XM_005066399.4	proteasome assembly chaperone 4 (Psmg4), mRNA
XM-040737718.1	1,70127861963837	3,74620686592324	7,46229255095011	0,00632965550165621	0,137241471475057	XM_040737718.1	myelin protein zero like 1 (Mpzl1), transcript variant X1, mRNA
XM-040745610.1	-4,19742024919508	3,25954376588779	7,4582378983008	0,00634386146517773	0,137457186202252	XM_040745610.1	lunapark, ER junction formation factor (Lnpk), transcript variant X1, mRNA
XM-040742933.1	1,56070225967602	6,19530893383099	7,45753813300655	0,00634628468846204	0,137457186202252	XM_040742933.1	hypoxia inducible factor 1 subunit alpha (Hif1a), transcript variant X1, mRNA
XM-040755552.1	-1,73139679656187	4,61536217948618	7,45137731983504	0,00636799953230436	0,137854963047302	XM_040755552.1	neuroepithelial cell transforming 1 (Net1), transcript variant X3, mRNA
XM-013120128.3	-2,4639963154722	3,31571113877294	7,44855510443022	0,00637803397047002	0,137905832749839	XM_013120128.3	interferon lambda receptor 1 (Ifnlr1), mRNA
XM-008009248.2	1,97849990133048	3,47591244269816	7,4481635008834	0,00637943450062791	0,137905832749839	XM_008009248.2	SATB homeobox 1 (SATB1), transcript variant X1, mRNA
XM-005068145.4	-1,36789928329593	4,5466323367921	7,44763255682303	0,00638123565704485	0,137905832749839	XM_005068145.4	USO1 vesicle transport factor (Uso1), transcript variant X4, mRNA
XM-005065861.4	-1,45006189583727	4,6376226304499	7,44692108232323	0,00638375358754995	0,137905832749839	XM_005065861.4	alpha-L-fucosidase 2 (Fuca2), mRNA
XM-040738904.1	-1,2243420252721	6,29846746155471	7,44562825271242	0,0063883778634984	0,137933323303541	XM_040738904.1	elongin-B-like (LOC121137064), mRNA
XM-021233513.2	4,28707506040539	3,4835455716178	7,42911174598486	0,0064471363372752	0,139128999311949	XM_021233513.2	surfactant protein D (Sftpd), transcript variant X1, mRNA
XM-037983203.1	-1,50226324349629	4,25113846143087	7,42630294908726	0,00645724203114603	0,139274046806998	XM_037983203.1	40S ribosomal protein S14-like (LOC103246473), mRNA
XM-007982393.2	-1,4929641307703	4,0142544784392	7,42344874959569	0,00646747218016757	0,139334805913559	XM_007982393.2	protein tyrosine phosphatase non-receptor type 12 (PTPN12), transcript variant X1, mRNA
XM-038005854.1	1,33209071800077	5,95425009320724	7,42340200703941	0,00646763985462284	0,139334805913559	XM_038005854.1	leukocyte specific transcript 1 (LST1), transcript variant X2, mRNA
NM-001281884.1	-1,7334907831069	3,81748389558267	7,42221232921745	0,00647183110968194	0,139334805913559	NM_001281884.1	lymphocyte antigen 75 (Ly75), mRNA
XM-040729224.1	4,27304261408322	3,64395699457202	7,4217211872087	0,00647360214095507	0,139334805913559	XM_040729224.1	SATB homeobox 1 (Satb1), transcript variant X6, mRNA
XM-040739114.1	-1,49868636542718	5,56074431811546	7,41438201233016	0,00650000150602559	0,139829880803696	XM_040739114.1	cold inducible RNA binding protein (LOC101834929), transcript variant X3, mRNA
XM-013110775.3	-1,81491674645163	3,80057433237245	7,41148061882496	0,00651047135171217	0,13995719549473	XM_013110775.3	general transcription factor IIE subunit 2 (Gtf2e2), transcript variant X4, mRNA
XM-037982146.1	1,85682793182173	3,59994102865699	7,4098921315049	0,0065162889370293	0,13995719549473	XM_037982146.1	zinc finger FYVE-type containing 16 (ZFYVE16), transcript variant X2, mRNA
XM-040747359.1	4,26625765271725	3,13286386574788	7,40908364932495	0,00651918079484482	0,13995719549473	XM_040747359.1	RUN and FYVE domain containing 3 (Rufy3), transcript variant X3, mRNA
XM-013126516.3	1,99860138970469	3,6785730742948	7,40898029452231	0,0065195233339829	0,13995719549473	XM_013126516.3	coiled-coil domain containing 117 (Ccdc117), transcript variant X1, mRNA
XM-021231893.2	2,13444941986435	3,32559394642721	7,40794294045807	0,0065233230967862	0,139965753598562	XM_021231893.2	kynurenine 3-monooxygenase (Kmo), transcript variant X1, mRNA
XM-005080425.4	1,75460011273131	4,85676126240285	7,40433788914809	0,00653631976966259	0,140134241491805	XM_005080425.4	leucine rich repeats and calponin homology domain containing 4 (Lrch4), transcript variant X1, mRNA
XM-040741761.1	-1,43175650465525	10,8242658647729	7,40325745032306	0,0065402388260327	0,140134241491805	XM_040741761.1	ribosomal protein S14 (Rps14), mRNA
XM-013118668.3	4,27556755447732	4,0778445306131	7,40208163332141	0,00654451438819911	0,140134241491805	XM_013118668.3	claudin 5 (Cldn5), mRNA
XM-005072753.3	-1,29168896785247	6,33714711634769	7,40200177148037	0,00654479654332005	0,140134241491805	XM_005072753.3	churchill domain containing 1 (Churc1), mRNA
XM-038001648.1	-1,44679871525595	4,11299141366206	7,39607736442766	0,00656642255304245	0,140394862730895	XM_038001648.1	isocitrate dehydrogenase (NADP(+)) 1 (IDH1), transcript variant X1, mRNA
XM-005074994.4	-4,17929611698975	3,3654750763617	7,39594911652786	0,00656685051098581	0,140394862730895	XM_005074994.4	LRR binding FLII interacting protein 2 (Lrrfip2), transcript variant X11, mRNA
XR-500704.2	2,39764930088149	3,33304325396641	7,39586311994509	0,00656720313845827	0,140394862730895	XR_500704.2	uncharacterized LOC103242226 (LOC103242226), ncRNA
XM-040756785.1	4,2657751474395	3,1306571077592	7,3925484333646	0,00657923702209213	0,140579097180767	XM_040756785.1	transcription factor BTF3-like (LOC101839333), mRNA
XM-038010184.1	-1,24294138164347	5,49437473388694	7,38406765323443	0,00661032573132465	0,141170075153712	XM_038010184.1	cytochrome c oxidase subunit 5A, mitochondrial (COX5A), transcript variant X2, mRNA
XM-037984015.1	-1,31401109188297	4,67096698010465	7,38093921341631	0,00662181133322695	0,141228675751218	XM_037984015.1	kinectin 1 (KTN1), transcript variant X2, mRNA
XM-040748966.1	4,27309648149603	3,43075743778917	7,38047849242716	0,00662348871736601	0,141228675751218	XM_040748966.1	basic leucine zipper ATF-like transcription factor 2 (Batf2), transcript variant X2, mRNA
XM-040733399.1	2,43117594579816	3,91314688029963	7,37960231428047	0,00662664689060088	0,141228675751218	XM_040733399.1	ATP binding cassette subfamily C member 1 (Abcc1), transcript variant X1, mRNA
XM-005087490.4	-1,61792972507488	4,48392824936373	7,3795658030351	0,0066267969012126	0,141228675751218	XM_005087490.4	angiogenin (Ang), transcript variant X2, mRNA
XM-013118865.3	-1,52562217658076	4,58818790938206	7,37095771768588	0,00665851429218749	0,14183117943395	XM_013118865.3	LSM6 homolog, U6 small nuclear RNA and mRNA degradation associated (Lsm6), transcript variant X2, mRNA
XM-040754497.1	-4,20686487354645	2,97875244609157	7,36001202878876	0,0066991765064342	0,142469008750304	XM_040754497.1	methylcrotonyl-CoA carboxylase subunit 1 (Mccc1), transcript variant X1, mRNA
XM-040728154.1	-2,00325351596701	3,28012698763066	7,35923895624596	0,00670201201812435	0,142469008750304	XM_040728154.1	zinc finger protein 431 (LOC101826919), mRNA
XM-040755750.1	-4,20682322540204	2,97689808741312	7,35794580665221	0,00670681647147535	0,142469008750304	XM_040755750.1	aldehyde dehydrogenase 5 family member A1 (Aldh5a1), mRNA
XM-008009793.2	2,34200463261652	3,05366246084322	7,35730831867998	0,00670922992146597	0,142469008750304	XM_008009793.2	solute carrier family 43 member 2 (SLC43A2), transcript variant X1, mRNA
XM-008009794.2	2,34200463261652	3,05366246084322	7,35730831867998	0,00670922992146597	0,142469008750304	XM_008009794.2	solute carrier family 43 member 2 (SLC43A2), transcript variant X2, mRNA
XM-008009797.2	2,34200463261652	3,05366246084322	7,35730831867998	0,00670922992146597	0,142469008750304	XM_008009797.2	solute carrier family 43 member 2 (SLC43A2), transcript variant X4, mRNA
XM-007999176.2	2,13028157551522	3,27035008601963	7,35630007557973	0,00671298586928269	0,142475248828567	XM_007999176.2	AF4/FMR2 family member 1 (AFF1), transcript variant X3, mRNA
XM-007980320.2	4,26515143823321	3,07365225920061	7,35253079317448	0,00672705436871361	0,142700241461686	XM_007980320.2	peptidyl arginine deiminase 2 (PADI2), transcript variant X2, mRNA
XM-007961210.2	-2,18280290187281	3,28412436213611	7,34968162846849	0,00673769456992908	0,142839408723967	XM_007961210.2	carboxymethylenebutenolidase homolog (CMBL), transcript variant X2, mRNA
XM-005067397.4	4,24608851845814	4,22672616866575	7,34890378844211	0,00674055674536349	0,142839408723967	XM_005067397.4	serpin family F member 1 (Serpinf1), mRNA
XR-005236081.1	1,68691034159007	3,7022056339036	7,34273864454293	0,00676371474909357	0,143256383463432	XR_005236081.1	CD55 molecule (Cromer blood group) (CD55), transcript variant X5, misc_RNA
XR-489533.2	1,43740127845765	4,25609435966506	7,34053381264769	0,00677199924601738	0,143313070274148	XR_489533.2	leukemia-associated protein 1 (LOC103214437), transcript variant X2, misc_RNA
XM-005087423.4	-1,26982134756839	6,88529905831317	7,34015173878766	0,00677335605382885	0,143313070274148	XM_005087423.4	tripeptidyl peptidase 1 (Tpp1), mRNA
XM-040728868.1	1,53099253855048	6,26512129096788	7,333958665969	0,00679668648754164	0,14372011988021	XM_040728868.1	GC-rich promoter binding protein 1 (Gpbp1), mRNA
XM-007961927.2	-1,62547823009285	3,50036571272327	7,33228879187486	0,00680307130772117	0,14372011988021	XM_007961927.2	TNF receptor superfamily member 10b (TNFRSF10B), transcript variant X1, mRNA
XM-007961928.2	-1,62547823009285	3,50036571272327	7,33228879187486	0,00680307130772117	0,14372011988021	XM_007961928.2	TNF receptor superfamily member 10b (TNFRSF10B), transcript variant X2, mRNA
XR-005243903.1	-4,20690652289263	2,94399491855714	7,30656811601735	0,00690096549920555	0,145713408511445	XR_005243903.1	uncharacterized LOC103233083 (LOC103233083), ncRNA
XM-005074653.4	-1,36628662286717	7,23845732400712	7,3035238340921	0,00691253908411593	0,14588293380955	XM_005074653.4	SEC11 homolog C, signal peptidase complex subunit (Sec11c), mRNA
XM-005075196.4	-2,00860323541771	3,35607383273895	7,30101922934719	0,00692221092778932	0,146012171353826	XM_005075196.4	integrator complex subunit 10 (Ints10), transcript variant X5, mRNA
XM-040756713.1	-4,20682322540204	2,93570226286407	7,29556560021316	0,00694323709505404	0,146042498953576	XM_040756713.1	poly(A) binding protein cytoplasmic 4 (Pabpc4), transcript variant X1, mRNA
XM-040756714.1	-4,20682322540204	2,93570226286407	7,29556560021316	0,00694323709505404	0,146042498953576	XM_040756714.1	poly(A) binding protein cytoplasmic 4 (Pabpc4), transcript variant X2, mRNA
XM-040756715.1	-4,20682322540204	2,93570226286407	7,29556560021316	0,00694323709505404	0,146042498953576	XM_040756715.1	poly(A) binding protein cytoplasmic 4 (Pabpc4), transcript variant X3, mRNA
XM-040756716.1	-4,20682322540204	2,93570226286407	7,29556560021316	0,00694323709505404	0,146042498953576	XM_040756716.1	poly(A) binding protein cytoplasmic 4 (Pabpc4), transcript variant X4, mRNA
XM-008011798.2	-1,25541792708513	5,39766676747941	7,2939561916416	0,00694945547160409	0,146042498953576	XM_008011798.2	ATP synthase peripheral stalk subunit d (ATP5PD), transcript variant X2, mRNA
XM-040732460.1	-4,20682322540204	2,93413404077081	7,29355072346221	0,006951045346693	0,146042498953576	XM_040732460.1	glutathione S-transferase theta-1 (LOC101843674), transcript variant X4, mRNA
XM-037995374.1	-4,20682322540204	2,93413404077081	7,29355072346221	0,006951045346693	0,146042498953576	XM_037995374.1	glutathione S-transferase theta-1 (LOC103223040), transcript variant X3, mRNA
XM-005084269.4	-1,34049999046963	5,69247325206573	7,29326614745672	0,00695203886594064	0,146042498953576	XM_005084269.4	endosulfine alpha (Ensa), mRNA
XM-005066672.4	4,26517249097299	3,0245454526524	7,2891660660551	0,00696793222526134	0,146240491130705	XM_005066672.4	acyl-CoA synthetase long chain family member 1 (Acsl1), transcript variant X1, mRNA
XM-007991118.2	-1,63219653826396	3,50266531496318	7,28901154640963	0,00696857101808648	0,146240491130705	XM_007991118.2	zinc finger CCCH-type, RNA binding motif and serine/arginine rich 2 (ZRSR2), transcript variant X2, mRNA
XM-040750462.1	1,71457217863865	3,93022826241914	7,28610488992189	0,00697976795257288	0,146354079595886	XM_040750462.1	solute carrier family 5 member 3 (Slc5a3), mRNA
XM-040739939.1	1,5875003473746	4,05418639018694	7,28576653366135	0,00698109635377067	0,146354079595886	XM_040739939.1	RAB27A, member RAS oncogene family (Rab27a), transcript variant X4, mRNA
XM-007965839.2	-1,9963573787499	3,29924477248803	7,28208816014941	0,00699542653388348	0,146579831033048	XM_007965839.2	caspase 8 (CASP8), transcript variant X1, mRNA
XM-008009051.2	-1,52416027525916	3,83274533537556	7,28090608135549	0,00700002232723681	0,146601485411082	XM_008009051.2	anaphase promoting complex subunit 13 (ANAPC13), transcript variant X1, mRNA
XM-040740126.1	1,34404276762629	5,00270115203917	7,27570347787088	0,00702023725335228	0,146950062913126	XM_040740126.1	cyclic GMP-AMP synthase (LOC106021433), mRNA
XM-005077498.4	-2,4851778106881	4,35359968025189	7,27469780708911	0,00702412863313756	0,146956769516782	XM_005077498.4	tyrosyl-tRNA synthetase 2 (Yars2), transcript variant X1, mRNA
XM-040741456.1	-1,24435189534925	8,09648404760326	7,26390536078391	0,00706642890862184	0,147698916787502	XM_040741456.1	60S ribosomal protein L17-like (LOC106020844), mRNA
XM-013112076.3	1,51268706358277	4,13434126513046	7,26264168230575	0,0070713766913672	0,147698916787502	XM_013112076.3	ankyrin repeat domain 9 (Ankrd9), transcript variant X1, mRNA
XM-040732161.1	-1,95389132600902	4,85399261012113	7,26066791225149	0,00707910474038858	0,147698916787502	XM_040732161.1	glutamine amidotransferase class 1 domain containing 3A (Gatd3a), mRNA
XM-005066673.4	4,26517249097299	3,00418248155172	7,25842218100489	0,00708798628169858	0,147698916787502	XM_005066673.4	acyl-CoA synthetase long chain family member 1 (Acsl1), transcript variant X2, mRNA
XM-040752424.1	-1,49131648221781	4,77857129038808	7,25636963504672	0,0070960353884607	0,147698916787502	XM_040752424.1	death associated protein 3 (Dap3), transcript variant X1, mRNA
XM-005066587.4	-1,28566461388253	6,45719137715122	7,25589453709046	0,00709790930842263	0,147698916787502	XM_005066587.4	eukaryotic translation initiation factor 4E binding protein 1 (Eif4ebp1), mRNA
XM-038002576.1	1,8288860566247	3,39787265552039	7,25554920671851	0,00709935369061956	0,147698916787502	XM_038002576.1	protein kinase N2 (PKN2), transcript variant X4, mRNA
XM-038009352.1	4,26513038580048	2,99653719157382	7,25265087647342	0,0071108070291927	0,147698916787502	XM_038009352.1	ectonucleoside triphosphate diphosphohydrolase 1 (ENTPD1), transcript variant X2, mRNA
XM-007979152.2	-4,20686487354645	2,91116104910682	7,25196945297898	0,00711351709203204	0,147698916787502	XM_007979152.2	peptidylprolyl isomerase H (PPIH), transcript variant X3, mRNA
XM-007975669.2	1,83323376742931	3,52495013323157	7,2512940077127	0,00711616336815785	0,147698916787502	XM_007975669.2	colony stimulating factor 2 receptor subunit beta (CSF2RB), transcript variant X3, mRNA
XM-008018423.2	4,24902325083549	3,22666664770015	7,25066341272837	0,00711866615539757	0,147698916787502	XM_008018423.2	RNA polymerase II subunit J (POLR2J), transcript variant X1, mRNA
XM-008009967.2	-4,20682322540204	2,90820553570151	7,25017520104768	0,00712061455802501	0,147698916787502	XM_008009967.2	misshapen like kinase 1 (MINK1), transcript variant X9, mRNA
XM-008009968.2	-4,20682322540204	2,90820553570151	7,25017520104768	0,00712061455802501	0,147698916787502	XM_008009968.2	misshapen like kinase 1 (MINK1), transcript variant X10, mRNA
XM-008009971.2	-4,20682322540204	2,90820553570151	7,25017520104768	0,00712061455802501	0,147698916787502	XM_008009971.2	misshapen like kinase 1 (MINK1), transcript variant X11, mRNA
XM-008009973.2	-4,20682322540204	2,90820553570151	7,25017520104768	0,00712061455802501	0,147698916787502	XM_008009973.2	misshapen like kinase 1 (MINK1), transcript variant X15, mRNA
XM-008009974.2	-4,20682322540204	2,90820553570151	7,25017520104768	0,00712061455802501	0,147698916787502	XM_008009974.2	misshapen like kinase 1 (MINK1), transcript variant X16, mRNA
XM-008009976.2	-4,20682322540204	2,90820553570151	7,25017520104768	0,00712061455802501	0,147698916787502	XM_008009976.2	misshapen like kinase 1 (MINK1), transcript variant X17, mRNA
XM-005076563.4	4,21358352956467	3,90643942104119	7,24817602332073	0,00712845707775892	0,147787100312853	XM_005076563.4	ras homolog family member C (Rhoc), mRNA
XM-007963334.2	-1,30144102932349	4,24231505383728	7,2470638831991	0,00713291431933409	0,147805046819514	XM_007963334.2	AT-rich interaction domain 5B (ARID5B), transcript variant X5, mRNA
XM-005073132.4	-4,20682322540204	2,9095288810551	7,24056616530824	0,00715872330279157	0,148265193799588	XM_005073132.4	chromatin licensing and DNA replication factor 1 (Cdt1), mRNA
XM-013121541.3	-4,20682322540204	2,90936903173738	7,2363285959345	0,00717563119658532	0,148540619030722	XM_013121541.3	chromosome unknown C15orf62 homolog (CUNH15orf62), mRNA
XM-007971975.2	4,26519275561633	2,97749322155411	7,22945610332555	0,00720308221125188	0,149033907611689	XM_007971975.2	kelch like family member 24 (KLHL24), transcript variant X5, mRNA
XM-005075947.4	-1,26157387344741	5,86298678760538	7,22468397361234	0,00722212731598481	0,149352867052624	XM_005075947.4	proteasome 26S subunit, non-ATPase 3 (Psmd3), mRNA
XM-005064662.4	-1,43139053242653	4,47071848840192	7,2201698573347	0,00724029311058074	0,149653331180175	XM_005064662.4	RAB4A, member RAS oncogene family (Rab4a), transcript variant X1, mRNA
XM-007977825.2	-4,20690652289263	2,88931582683534	7,20984135891002	0,00728208664778581	0,150441622397756	XM_007977825.2	dihydrolipoamide branched chain transacylase E2 (DBT), transcript variant X1, mRNA
XM-037996350.1	4,26513434003358	2,96964110289192	7,20852005760849	0,00728742251059672	0,150476316396682	XM_037996350.1	SH3 domain and tetratricopeptide repeat-containing protein 1-like (LOC119623690), mRNA
XM-007998611.2	4,26530009515291	2,99213213859473	7,20443639894405	0,00730399073745588	0,150500376988087	XM_007998611.2	HOP homeobox (HOPX), transcript variant X3, mRNA
XM-007998612.2	4,26530009515291	2,99213213859473	7,20443639894405	0,00730399073745588	0,150500376988087	XM_007998612.2	HOP homeobox (HOPX), transcript variant X2, mRNA
XM-007998613.2	4,26530009515291	2,99213213859473	7,20443639894405	0,00730399073745588	0,150500376988087	XM_007998613.2	HOP homeobox (HOPX), transcript variant X4, mRNA
XM-007998619.2	4,26530009515291	2,99213213859473	7,20443639894405	0,00730399073745588	0,150500376988087	XM_007998619.2	HOP homeobox (HOPX), transcript variant X6, mRNA
XM-007967617.2	4,2652829951918	2,99109032013847	7,20372690787392	0,00730687321026892	0,150500376988087	XM_007967617.2	killer cell lectin like receptor D1 (KLRD1), transcript variant X2, mRNA
XM-005083694.4	-1,26120088192193	6,11854856864604	7,20081154881418	0,00731863800606893	0,150667288576165	XM_005083694.4	dipeptidyl peptidase 7 (Dpp7), mRNA
[truncated: 39,154 more rows]
[truncated: 1 more columns]
