# Supplementary material for: Central role of lung macrophages in SARS-CoV-2 physiopathology: a cross-model single-cell RNA-seq perspective
Source: Front Immunol. 2023 Jun 7;14:1197588. doi: 10.3389/fimmu.2023.1197588 (PMC10282834; doi:10.3389/fimmu.2023.1197588)
Supplement: Supplementary file 2 [file DataSheet_2.zip › Figshare/Lung_Neutrophils_5dpi_vs_3dpi_min2cells_edgeR_results_Genename.csv]

	logFC	logCPM	F	PValue	FDR
XM-005086836.4	5,42869058071994	7,0294696468177	83,3818451767961	1,07312750449492e-19	4,41624161924794e-15	XM_005086836.4	complement factor B (Cfb), mRNA
XM-040734374.1	-4,78877150680718	8,38734636669845	76,4587190728508	3,31941984719225e-18	6,83020424857513e-14	XM_040734374.1	surfactant protein C (Sftpc), transcript variant X2, mRNA
XM-005087640.4	-4,58757547074608	6,18587362322085	74,7204581666821	7,87376923725023e-18	1,08009741806853e-13	XM_005087640.4	beta-defensin 4 (LOC101838117), mRNA
NM-001281338.1	6,38172019790737	7,60935577800929	73,985032813046	1,13389278331054e-17	1,16657724278946e-13	NM_001281338.1	chemokine (C-C motif) ligand 3 (Ccl3), mRNA
NM-001281344.1	4,68836944463449	8,36960036790665	65,6269960441087	7,27263739336831e-16	5,98581693298572e-12	NM_001281344.1	C-X-C motif chemokine ligand 10 (Cxcl10), mRNA
XM-005076285.4	-7,78751236525097	4,79696515636822	63,3075069562465	2,31427579907973e-15	1,58732319932547e-11	XM_005076285.4	tubulin polymerization promoting protein family member 3 (Tppp3), mRNA
XM-013116299.3	4,31175981123658	6,79455752067122	61,4495767571497	5,85558266862104e-15	3,44249705088231e-11	XM_013116299.3	interferon-induced transmembrane protein 3 (LOC101840863), mRNA
XM-005076968.4	8,42682322034107	4,94076674353001	60,3895905015231	9,95000535788928e-15	5,11840713116522e-11	XM_005076968.4	C-C motif chemokine 7 (LOC101839663), mRNA
XM-005066940.4	5,544935050461	6,02852352118095	59,8839925371212	1,28062251997948e-14	5,85571761830172e-11	XM_005066940.4	G protein-coupled receptor 84 (Gpr84), mRNA
XM-040750739.1	-4,64373463666836	5,01555675838762	58,3837542337279	2,71417269731047e-14	1,11696349012418e-10	XM_040750739.1	resistin-like alpha (LOC101834902), mRNA
XM-040747409.1	8,22141482778842	4,51576162187365	56,3089984879699	7,67261339242495e-14	2,87046417216785e-10	XM_040747409.1	C-X-C motif chemokine ligand 9 (Cxcl9), mRNA
XM-021233919.2	5,73282350748402	4,91033595840195	51,1576261557732	1,01769253047113e-12	3,49009172553986e-09	XM_021233919.2	free fatty acid receptor 2 (Ffar2), transcript variant X1, mRNA
XM-040735522.1	5,68858167488331	4,72302157489183	50,8948371570888	1,16178927000484e-12	3,67777798680841e-09	XM_040735522.1	free fatty acid receptor 2 (Ffar2), transcript variant X2, mRNA
XM-005085712.4	7,89325190576579	4,15297130791068	50,1710529776232	1,6721056872868e-12	4,91515466777955e-09	XM_005085712.4	TIMP metallopeptidase inhibitor 1 (Timp1), transcript variant X1, mRNA
XM-005077080.4	3,67090852653614	8,77011854643887	50,0202371454947	1,80355693901025e-12	4,94811858073925e-09	XM_005077080.4	C-C motif chemokine 8 (LOC101824449), mRNA
XM-005079492.4	5,01566957010727	4,97133052638384	49,7158138743667	2,10137507798261e-12	5,40486803651364e-09	XM_005079492.4	MARCKS like 1 (Marcksl1), mRNA
XR-005877829.1	7,83772247526302	4,21244080287876	48,6011787979993	3,6844138088101e-12	8,91909891023306e-09	XR_005877829.1	uncharacterized LOC106022816 (LOC106022816), ncRNA
XM-000000005.1	-4,06204942941592	4,68684137680347	47,3551505559416	6,89767862657273e-12	1,5770009362186e-08	XM_000000005.1	IgMmem description:immunoglobulin Mu membrane
VV-000000001.1	4,40708742045478	6,40246931832084	44,0537992833742	3,64771116081853e-11	7,900750389535e-08	VV_000000001.1	NC_045512.2 Severe acute respiratory syndrome coronavirus 2 isolate Wuhan-Hu-1, complete genome
XM-005077690.4	-5,28923407960215	3,47327346218606	43,6039815865527	4,57834008522513e-11	9,42062147636349e-08	XM_005077690.4	chromosome unknown C10orf99 homolog (CUNH10orf99), mRNA
XM-021224717.2	4,49306467074933	5,81013934355938	43,2528414730262	5,46582344201273e-11	1,07111920051976e-07	XM_021224717.2	C-type lectin domain family 6 member A (LOC101838982), transcript variant X2, mRNA
XM-005085713.4	7,89939296913026	7,27865097664646	42,9236057624156	6,45617432615754e-11	1,20768610020164e-07	XM_005085713.4	TIMP metallopeptidase inhibitor 1 (Timp1), transcript variant X2, mRNA
XM-021233512.2	-3,46457605570145	5,21539935898614	42,6753006375013	7,3195734706823e-11	1,30966263929995e-07	XM_021233512.2	pulmonary surfactant-associated protein A (LOC101835350), transcript variant X1, mRNA
XM-040746562.1	7,60571798522715	4,43297472307248	42,4018693440725	8,40608948825454e-11	1,44139916962558e-07	XM_040746562.1	integrin binding sialoprotein (Ibsp), transcript variant X1, mRNA
NM-001281687.1	3,49638099434901	6,40197425810638	41,9764695742929	1,0423093211613e-10	1,71576621975004e-07	NM_001281687.1	cathepsin V (Ctsv), mRNA
XM-040733337.1	7,49426183575294	3,92715076411849	41,8497208654438	1,11153290994085e-10	1,75934284010752e-07	XM_040733337.1	serum amyloid A-3 protein-like (LOC101833042), mRNA
XR-005875725.1	4,58629588163937	4,47560039689901	41,199234590519	1,54466103614977e-10	2,35434946743227e-07	XR_005875725.1	uncharacterized LOC121138852 (LOC121138852), ncRNA
XM-005076934.4	3,53639848843779	10,1237491754393	40,0888330168998	2,7093550518504e-10	3,98207458745712e-07	XM_005076934.4	C-C motif chemokine 4 (LOC101831947), mRNA
XM-040733432.1	3,29187848922627	5,76362837867163	39,9415227836384	2,92003464096871e-10	4,14373053723398e-07	XM_040733432.1	guanylate-binding protein 6-like (LOC121135107), mRNA
XM-040729647.1	3,54138573165619	5,33433756721602	39,7840475835847	3,16237420712908e-10	4,3380395248661e-07	XM_040729647.1	CMRF35-like molecule 9 (LOC121133371), mRNA
XM-005068143.3	7,51941962173981	5,60007637175648	38,3860420664748	6,42462600275967e-10	8,5287946416635e-07	XM_005068143.3	C-X-C motif chemokine ligand 11 (Cxcl11), mRNA
XM-005068088.4	-6,67364872758497	3,25632946176102	37,6758101086491	9,21298093892132e-10	1,18481813931072e-06	XM_005068088.4	alveolar macrophage chemotactic factor (LOC101835923), mRNA
XM-040742151.1	-5,1863530885391	4,71221447937309	37,4624485242535	1,02637718568114e-09	1,2799545552223e-06	XM_040742151.1	occludin/ELL domain containing 1 (Ocel1), mRNA
XM-021223591.2	-3,17740249240976	8,90440242936594	36,3011123889975	1,85143338244257e-09	2,24094229375468e-06	XM_021223591.2	Kruppel like factor 2 (Klf2), mRNA
XM-021230652.2	-3,5165495842608	4,66418796842416	35,5574237493076	2,70263166785751e-09	3,10240627799547e-06	XM_021230652.2	surfactant protein B (Sftpb), transcript variant X3, mRNA
XM-021230651.2	-3,51653808318966	4,67010514355717	35,5373220897948	2,73040404089975e-09	3,10240627799547e-06	XM_021230651.2	surfactant protein B (Sftpb), transcript variant X2, mRNA
XM-005076094.4	-3,51649117459638	4,69482485148328	35,4950771015364	2,78932355565408e-09	3,10240627799547e-06	XM_005076094.4	surfactant protein B (Sftpb), transcript variant X1, mRNA
XM-040734291.1	-4,98875223036318	3,64872919532248	35,2489380954145	3,16158857356372e-09	3,4239172254702e-06	XM_040734291.1	CD79a molecule (Cd79a), mRNA
XM-040731442.1	2,97116796956995	6,95306867099686	35,0014010729348	3,58563110299306e-09	3,78357632773009e-06	XM_040731442.1	2'-5'-oligoadenylate synthase-like protein 1 (LOC101822825), transcript variant X1, mRNA
XM-013110344.3	2,84661130970849	7,08529310232406	34,8595840697092	3,85491375506608e-09	3,96603164405586e-06	XM_013110344.3	interferon-induced protein with tetratricopeptide repeats 1 (LOC106020791), transcript variant X1, mRNA
XM-005084570.4	3,43376955343688	4,80110172905401	34,5632532465713	4,48211832235023e-09	4,49884427608973e-06	XM_005084570.4	suppressor of cytokine signaling 1 (Socs1), transcript variant X1, mRNA
XM-005068770.4	-4,41720461225169	4,00198749748348	34,4645007208684	4,71291712215225e-09	4,61787329352218e-06	XM_005068770.4	solute carrier family 34 member 2 (Slc34a2), mRNA
XM-040747252.1	4,23929256771445	4,30169272775987	34,006421762039	5,9515381406685e-09	5,69589881634723e-06	XM_040747252.1	membrane-spanning 4-domains subfamily A member 6B (LOC110339949), transcript variant X1, mRNA
XR-005871344.1	7,04114558247902	3,67921416149199	33,7712759876635	6,70977316633818e-09	6,27562034350717e-06	XR_005871344.1	uncharacterized LOC121134274 (LOC121134274), ncRNA
XM-005076965.4	7,3099880608532	6,60495419319769	33,6351230249457	7,1910351757186e-09	6,5762815685855e-06	XM_005076965.4	C-C motif chemokine 12 (LOC101838866), mRNA
NM-001281623.1	2,90499992912939	8,10794668599146	33,1813750320045	9,06194390229428e-09	8,10709081328514e-06	NM_001281623.1	integrin binding sialoprotein (Ibsp), mRNA
XM-040738803.1	3,9528339515584	5,14064556739515	33,127204356795	9,31569924237213e-09	8,15678661534767e-06	XM_040738803.1	C-type lectin domain family 6 member A (LOC101838982), transcript variant X1, mRNA
XM-040745248.1	2,76222684669102	6,99731116568493	32,9689537840401	1,00993295218424e-08	8,65870224609125e-06	XM_040745248.1	interferon-induced protein with tetratricopeptide repeats 1 (LOC106020791), transcript variant X2, mRNA
NM-001281641.2	4,47422444086028	6,65208747361716	32,7532095316863	1,12717354829359e-08	9,31547641576684e-06	NM_001281641.2	secreted phosphoprotein 1 (Spp1), mRNA
XM-005071683.4	7,02943086250598	3,80114426772208	32,7455055781177	1,13181012511443e-08	9,31547641576684e-06	XM_005071683.4	transmembrane 4 L six family member 19 (Tm4sf19), mRNA
XM-005068353.3	-3,0811841117584	6,44126679851252	32,6393640299464	1,19454340098437e-08	9,63902834915875e-06	XM_005068353.3	glutaredoxin 5 (Glrx5), mRNA
XM-040748088.1	3,43372160908866	5,94186965426989	31,9240725682163	1,72079202890086e-08	1,35867591268252e-05	XM_040748088.1	suppressor of cytokine signaling 1 (Socs1), transcript variant X2, mRNA
XM-005063266.4	3,45790429817509	6,14557257038256	31,8913196685865	1,74980738639161e-08	1,35867591268252e-05	XM_005063266.4	membrane-spanning 4-domains subfamily A member 4A (LOC101825174), transcript variant X1, mRNA
XM-005072552.4	2,78532311418023	6,1370779790913	31,6435766486962	1,98580007066074e-08	1,5133635242204e-05	XM_005072552.4	cystatin F (Cst7), mRNA
XM-040733433.1	3,05242324226847	5,30149858269655	31,5593476306817	2,07338521286346e-08	1,55138221209037e-05	XM_040733433.1	guanylate-binding protein 6-like (LOC121135108), mRNA
XM-040742499.1	2,79117620276648	5,88491940261026	31,1986331467162	2,49266562122114e-08	1,83179764839488e-05	XM_040742499.1	tryptophanyl-tRNA synthetase 1 (Wars1), transcript variant X2, mRNA
XM-040731443.1	2,79943567460277	5,88442736350751	30,8851365169561	2,92591784160305e-08	2,11246134974544e-05	XM_040731443.1	2'-5'-oligoadenylate synthase-like protein 1 (LOC101822825), transcript variant X2, mRNA
XR-005875201.1	-2,90965592495221	9,88408483144046	30,8185479404465	3,02684953188982e-08	2,14765411699761e-05	XR_005875201.1	28S ribosomal RNA (LOC121137942), rRNA
XM-040748393.1	-4,37770820236302	5,70840403883274	30,7295763028965	3,16807448597944e-08	2,20975880205952e-05	XM_040748393.1	hemoglobin subunit alpha-like (LOC121141272), transcript variant X2, mRNA
XM-005068609.4	7,04767502734582	5,83908615035768	30,3329146989182	3,88010694301069e-08	2,66130068376198e-05	XM_005068609.4	interleukin 1 alpha (Il1a), mRNA
XM-005083743.4	2,81874016171961	6,65554645347917	30,2218912082806	4,1071655129874e-08	2,77085544845853e-05	XM_005083743.4	interleukin 1 receptor antagonist (Il1rn), transcript variant X1, mRNA
XM-040748392.1	-4,37720628397615	6,05575449035327	30,1752322122663	4,20637213763097e-08	2,7920134287085e-05	XM_040748392.1	hemoglobin subunit alpha-like (LOC121141272), transcript variant X1, mRNA
XM-005077577.4	-6,32357922097066	3,36693513843838	30,0235151198356	4,54578774671655e-08	2,93739850467295e-05	XM_005077577.4	lysosomal associated membrane protein 3 (Lamp3), transcript variant X1, mRNA
XM-021231516.2	-6,32350114141525	3,34878261215831	30,0140162520545	4,56816038439649e-08	2,93739850467295e-05	XM_021231516.2	lysosomal associated membrane protein 3 (Lamp3), transcript variant X2, mRNA
XM-021225276.2	-2,75849333542228	5,15195750767545	29,9078292966143	4,82307141347582e-08	3,05359781351954e-05	XM_021225276.2	fatty acid binding protein 5 (Fabp5), transcript variant X3, mRNA
XM-021225740.2	3,22438281536164	4,8749751961163	29,725107511956	5,2958422913568e-08	3,3021181487304e-05	XM_021225740.2	membrane-spanning 4-domains subfamily A member 4A (LOC101825174), transcript variant X2, mRNA
XM-021232125.2	2,62948765158465	6,49445236032698	29,506837406837	5,92187650584921e-08	3,63735796783899e-05	XM_021232125.2	intercellular adhesion molecule 1 (Icam1), transcript variant X1, mRNA
XM-005067463.4	3,03686684546435	5,5558519431725	29,430051550422	6,15863929295711e-08	3,7271541591627e-05	XM_005067463.4	SLP adaptor and CSK interacting membrane protein (LOC101836182), mRNA
XM-040745240.1	3,29833713472763	4,65965048369976	29,1881707870665	6,97194859746636e-08	4,15821160335555e-05	XM_040745240.1	interferon-induced protein with tetratricopeptide repeats 1-like (LOC121140331), mRNA
XM-040730809.1	2,6238600193473	6,88105569720974	28,6966883855996	8,96720348793662e-08	5,27181893055794e-05	XM_040730809.1	radical S-adenosyl methionine domain containing 2 (Rsad2), mRNA
XM-005076967.4	3,13062450231251	7,8383114602047	28,5500797925967	9,66685383331461e-08	5,60309909580839e-05	XM_005076967.4	C-C motif chemokine 2 (LOC101839392), mRNA
XM-040756709.1	-2,64104256349603	8,20319362516751	28,4448456707808	1,02023678794477e-07	5,83136174087378e-05	XM_040756709.1	eukaryotic translation initiation factor 3 subunit F (Eif3f), mRNA
XM-040747387.1	4,25196941719505	7,6356089980469	27,8248325472288	1,40218224385349e-07	7,90465833990447e-05	XM_040747387.1	growth-regulated alpha protein (LOC121140874), mRNA
XM-005070012.4	-4,07532474248152	3,906439823096	27,4138884569836	1,73142465564431e-07	9,62882687212569e-05	XM_005070012.4	CD79b molecule (Cd79b), mRNA
XM-040738182.1	-2,70466794007931	6,08232489184195	27,0874415617989	2,04760855615713e-07	0,000112353646548712	XM_040738182.1	protein tyrosine phosphatase non-receptor type 6 (Ptpn6), transcript variant X2, mRNA
XM-005063821.4	-4,58320837659895	3,26191711415213	27,0424779990723	2,09541999315904e-07	0,000113464235497992	XM_005063821.4	membrane spanning 4-domains A1 (Ms4a1), mRNA
XM-005070839.4	-2,405410178632	5,03475304533879	26,4366404965798	2,86052148102691e-07	0,00015288187079052	XM_005070839.4	perforin 1 (Prf1), mRNA
XM-040750372.1	-2,87035840110806	5,9880311901623	26,3171507385136	3,04204530374565e-07	0,000160499090237237	XM_040750372.1	resistin-like alpha (LOC101835167), mRNA
XM-013124630.3	6,64794892410165	3,81757727840548	26,2547427131646	3,14133264818168e-07	0,000163639572747621	XM_013124630.3	CD209 antigen-like protein E (LOC106022439), mRNA
XM-021235744.2	4,49397163710196	4,80191208375937	25,9908565152148	3,59790082134654e-07	0,000185080515626093	XM_021235744.2	sialic acid-binding Ig-like lectin 5 (LOC101843539), transcript variant X5, mRNA
XM-000000004.1	-2,48511767664397	6,335420351407	25,8272053799062	3,91367636227384e-07	0,000198838917699575	XM_000000004.1	Igk description:immunoglobulin kappa
XM-021231745.2	3,92870933946674	5,89485078580391	25,5526846945296	4,50795334504349e-07	0,000226238785376311	XM_021231745.2	spermidine/spermine N1-acetyltransferase 1 (Sat1), transcript variant X2, mRNA
XM-040746669.1	2,99683948764585	5,71595501486958	25,5200185424476	4,58440381574421e-07	0,000227303578589544	XM_040746669.1	uridine phosphorylase 1 (Upp1), transcript variant X4, mRNA
XM-040732795.1	-2,69273907476405	10,1738747685757	25,2779071626237	5,19265479715437e-07	0,000254396812937254	XM_040732795.1	CCAAT enhancer binding protein beta (Cebpb), mRNA
XM-013124121.3	4,4343617373618	4,81670187697613	25,0047832623386	5,97761848853149e-07	0,000289408157245337	XM_013124121.3	sialic acid-binding Ig-like lectin 5 (LOC101843539), transcript variant X1, mRNA
XM-013124444.3	2,98599012436076	4,86129243962817	24,9439786904757	6,167580851608e-07	0,000295133086960726	XM_013124444.3	syndecan 4 (Sdc4), mRNA
XM-040746670.1	2,9566254760997	5,70540702387112	24,7766633424423	6,72331289359429e-07	0,000315448323529448	XM_040746670.1	uridine phosphorylase 1 (Upp1), transcript variant X5, mRNA
XM-005082952.4	2,95662531367518	5,71356928433484	24,763534917702	6,7689631519684e-07	0,000315448323529448	XM_005082952.4	uridine phosphorylase 1 (Upp1), transcript variant X3, mRNA
XM-040746668.1	2,95662503411941	5,72736119176286	24,7483708869617	6,82207877776124e-07	0,000315448323529448	XM_040746668.1	uridine phosphorylase 1 (Upp1), transcript variant X1, mRNA
XM-040739697.1	2,57279191801816	6,09703112444027	24,7212848373307	6,91744738116612e-07	0,000316304124530144	XM_040739697.1	5'-aminolevulinate synthase 1 (Alas1), mRNA
XM-040739996.1	2,54022228657845	6,01761765041483	24,6730608770124	7,09212989310418e-07	0,000320727935704303	XM_040739996.1	C-C chemokine receptor type 1 (LOC101834765), transcript variant X1, mRNA
XM-021234616.2	2,95662163170434	5,87530221935201	24,5820694497947	7,43217562619349e-07	0,000332452525592109	XM_021234616.2	uridine phosphorylase 1 (Upp1), transcript variant X2, mRNA
XM-040742498.1	2,39355215863141	5,9176303918631	24,5550918796143	7,53636426529809e-07	0,000333488170548185	XM_040742498.1	tryptophanyl-tRNA synthetase 1 (Wars1), transcript variant X1, mRNA
XM-021235741.2	4,40351870569113	4,86867492774079	24,4346406326162	8,01923352954351e-07	0,000351080337703515	XM_021235741.2	sialic acid-binding Ig-like lectin 5 (LOC101843539), transcript variant X2, mRNA
XM-013122273.3	2,33478213852118	6,6125922141924	24,2726314393659	8,71815180797703e-07	0,000377661159319662	XM_013122273.3	transmembrane protein 140 (Tmem140), mRNA
XM-005087951.4	-2,63925340783347	6,48518245035476	24,1812178114768	9,13916039658288e-07	0,000391774862292266	XM_005087951.4	ubiquitin conjugating enzyme E2 M (Ube2m), mRNA
XM-021235743.2	4,37839439984446	4,79059109944508	24,1354106186404	9,35844854545321e-07	0,000397039415454676	XM_021235743.2	sialic acid-binding Ig-like lectin 5 (LOC101843539), transcript variant X4, mRNA
XM-005083266.4	-3,41681558424646	5,02915541388269	23,8259210251158	1,09788579565104e-06	0,000461033613759461	XM_005083266.4	death associated protein kinase 3 (Dapk3), transcript variant X2, mRNA
XM-021234828.2	-3,41682574795974	5,04303247816292	23,8062901233351	1,10911615875554e-06	0,000461045023043097	XM_021234828.2	death associated protein kinase 3 (Dapk3), transcript variant X1, mRNA
XM-005077913.4	2,79975829372363	6,22081199702827	23,5707662573728	1,25246237154627e-06	0,000515425839762437	XM_005077913.4	purinergic receptor P2Y13 (P2ry13), mRNA
XM-040753328.1	-2,29685550508153	5,99356005983697	23,3064937827935	1,43578267069832e-06	0,00058484717618296	XM_040753328.1	60S ribosomal protein L31 (LOC121142791), mRNA
XM-005076608.4	3,76239296817686	5,41814437184605	23,2879909924517	1,44957626347197e-06	0,00058484717618296	XM_005076608.4	colony stimulating factor 1 (Csf1), transcript variant X1, mRNA
XM-021236198.2	-2,775571846816	6,24901865818151	23,2248628269725	1,4975406440469e-06	0,000598332913829731	XM_021236198.2	immediate early response 5 like (Ier5l), mRNA
XM-013121853.3	2,33845995664447	5,65935264849943	23,1001244441348	1,59741686037048e-06	0,000632100923604101	XM_013121853.3	guanylate-binding protein 5 (LOC106022099), mRNA
XM-040747264.1	3,62199067712987	4,00821410882752	22,958936565697	1,71834402920012e-06	0,000673476303177834	XM_040747264.1	membrane-spanning 4-domains subfamily A member 6B (LOC110339949), transcript variant X4, mRNA
XM-013121173.3	-5,88016013695911	3,25789871946703	22,5401008146078	2,13406304396723e-06	0,000826220610956095	XM_013121173.3	surfactant protein D (Sftpd), transcript variant X2, mRNA
XM-021233513.2	-5,88090666734463	3,4835455716178	22,5272152384116	2,14821775744908e-06	0,000826220610956095	XM_021233513.2	surfactant protein D (Sftpd), transcript variant X1, mRNA
NM-001281645.1	2,36751222821069	7,69736849903041	22,3862820908039	2,31085149073211e-06	0,000880541401834245	NM_001281645.1	arginase 1 (Arg1), mRNA
XM-005066560.4	6,53166302211174	6,82711161325003	22,2981576996087	2,41873312406371e-06	0,000913193800500862	XM_005066560.4	indoleamine 2,3-dioxygenase 1 (Ido1), transcript variant X1, mRNA
XM-040746881.1	3,3556640891755	5,3437447768345	21,9683533046529	2,86919196253387e-06	0,00107341688031051	XM_040746881.1	spondin 2 (Spon2), mRNA
XM-005068540.4	2,37509014978005	9,35601781475164	21,8318716781672	3,07923139121089e-06	0,0011416181030856	XM_005068540.4	chromosome unknown C15orf48 homolog (CUNH15orf48), mRNA
XM-005080502.4	2,40039552609121	6,08962647209432	21,7949266267613	3,13875126303938e-06	0,00115329491721303	XM_005080502.4	signal recognition particle 54 kDa protein (LOC101833350), transcript variant X3, mRNA
XM-040747907.1	2,20597464535253	7,63412035855625	21,6944465680261	3,30653631894056e-06	0,00120419370914479	XM_040747907.1	interferon regulatory factor 1 (Irf1), transcript variant X1, mRNA
XM-040739997.1	2,41628874540614	6,46804900554978	21,5063494995673	3,64521513655881e-06	0,00131589068872636	XM_040739997.1	C-C chemokine receptor type 1 (LOC101834765), transcript variant X2, mRNA
XM-005068715.4	2,13719009224885	6,84714877082615	21,4441665852534	3,76467208662584e-06	0,0013433982182064	XM_005068715.4	CD38 molecule (Cd38), mRNA
XM-040757602.1	3,52032860838252	3,93809981783117	21,4329982561538	3,78670311549444e-06	0,0013433982182064	XM_040757602.1	interleukin 18 binding protein (LOC101824440), transcript variant X2, mRNA
XM-013125780.3	2,20309272420599	5,91411354424769	21,2498593850068	4,16412489224184e-06	0,00146466864692674	XM_013125780.3	transporter 2, ATP binding cassette subfamily B member (Tap2), transcript variant X1, mRNA
XM-040747261.1	3,510740934015	3,97201310076771	21,1878323901577	4,30031118127698e-06	0,00149975174612789	XM_040747261.1	membrane-spanning 4-domains subfamily A member 6B (LOC110339949), transcript variant X3, mRNA
XM-005074132.4	3,52038323948317	4,03274466466766	21,1244707777206	4,44386002783434e-06	0,00153679135903753	XM_005074132.4	interleukin 18 binding protein (LOC101824440), transcript variant X1, mRNA
XR-002383348.2	3,5044675161756	4,29663578571013	20,4657700045848	6,25652650962133e-06	0,00213186695646328	XR_002383348.2	uncharacterized LOC110341412 (LOC110341412), ncRNA
XM-005081974.4	2,17883013164083	7,94519488135127	20,4620715549673	6,2682162110188e-06	0,00213186695646328	XM_005081974.4	ubiquitin conjugating enzyme E2 D3 (Ube2d3), transcript variant X5, mRNA
XM-040748652.1	-3,28911120250243	6,29304457448371	20,4217271894051	6,40102900018597e-06	0,0021591930036447	XM_040748652.1	protein phosphatase 1 regulatory inhibitor subunit 14B (Ppp1r14b), mRNA
XM-040751139.1	2,15795650801	7,86930172492436	20,280406443763	6,88894468497236e-06	0,00230488407008673	XM_040751139.1	aconitate decarboxylase 1 (Acod1), mRNA
XM-040748398.1	-5,72091631765451	5,09183068034001	20,1623067115824	7,32534227522224e-06	0,00241661104126775	XM_040748398.1	hemoglobin subunit alpha (LOC121141276), mRNA
XM-040742364.1	-3,7407445577524	4,51862863898264	20,1583481983847	7,34032464603964e-06	0,00241661104126775	XM_040742364.1	AHNAK nucleoprotein 2 (Ahnak2), mRNA
XM-005080125.4	-3,09941447827672	7,60571100127642	20,1244265167535	7,47096394464652e-06	0,00244009983503205	XM_005080125.4	lamin A/C (Lmna), transcript variant X1, mRNA
XM-040747255.1	3,51367948017187	4,73157696440829	20,0607777096019	7,7224235942266e-06	0,00250236927695439	XM_040747255.1	membrane-spanning 4-domains subfamily A member 6B (LOC110339949), transcript variant X2, mRNA
XM-005087624.4	-3,13460472095498	3,99288300964533	19,8302356166936	8,70661280814287e-06	0,0027992440382305	XM_005087624.4	surfactant associated 2 (Sfta2), mRNA
XM-005084576.4	2,22365893727186	7,10064310069612	19,4505188935677	1,06097834302324e-05	0,00338468540701048	XM_005084576.4	lipopolysaccharide induced TNF factor (Litaf), mRNA
XM-005087429.4	-2,24514428799802	6,32908513123455	19,2516535352347	1,17686298749633e-05	0,00370722413957249	XM_005087429.4	TATA-box binding protein associated factor 10 (Taf10), transcript variant X1, mRNA
XR-005873870.1	6,112682833685	3,67604336137488	19,2464106359237	1,18009953656841e-05	0,00370722413957249	XR_005873870.1	uncharacterized LOC121136755 (LOC121136755), ncRNA
XM-040744843.1	3,06148923674697	4,09218940694427	19,015940951601	1,33072804275944e-05	0,00414874629876359	XM_040744843.1	interferon induced with helicase C domain 1 (Ifih1), transcript variant X1, mRNA
XM-040739992.1	-2,04053834800041	6,4764790537141	18,9972729681436	1,3437451808633e-05	0,00415783048331333	XM_040739992.1	neutrophilic granule protein-like (LOC121137539), mRNA
XM-005075153.4	-2,24343295650242	6,85166797751544	18,8458912497705	1,45407253112793e-05	0,00446563036369461	XM_005075153.4	Sin3A associated protein 30 (Sap30), mRNA
XM-040757196.1	3,97922412935018	4,28469401226731	18,7626689866422	1,51866850380424e-05	0,00462946406941155	XM_040757196.1	perilipin 2 (Plin2), transcript variant X5, mRNA
XM-013110292.3	2,16057925177304	6,66653153789136	18,5764042515409	1,67363643296991e-05	0,00506435000926549	XM_013110292.3	C-type lectin domain family 4 member D (LOC101838715), transcript variant X1, mRNA
XR-005876168.1	6,0402773676557	3,29013546106622	18,5399035511029	1,70597918911703e-05	0,00512453734085643	XR_005876168.1	uncharacterized LOC101823293 (LOC101823293), ncRNA
XM-040735652.1	-5,58982798261794	3,24693619332643	18,5252004312561	1,71904599529374e-05	0,00512636955393646	XM_040735652.1	complement C5 (LOC101837460), transcript variant X1, mRNA
XM-040748396.1	-5,57534512587693	4,9207452661286	18,4272469288379	1,80929296451249e-05	0,00535667865961027	XM_040748396.1	hemoglobin subunit alpha (LOC121141274), mRNA
NM-001281335.1	1,9670855534869	7,26364210266924	18,1484265484326	2,09287682268891e-05	0,00615201142029405	NM_001281335.1	low affinity immunoglobulin gamma Fc region receptor III-like (Fcgr4), mRNA
XM-040739741.1	2,64040001525371	4,14588334073511	18,1348738717984	2,10784589577153e-05	0,00615206965593517	XM_040739741.1	C-C chemokine receptor type 5 (LOC101833790), transcript variant X1, mRNA
XM-013113039.2	-1,98173333698195	4,93627680763913	17,7532881293094	2,57332403360899e-05	0,00745774675740217	XM_013113039.2	Thy-1 cell surface antigen (Thy1), transcript variant X2, mRNA
XM-005070732.4	-3,52094826911753	3,68309475678452	17,7313209550482	2,60300733508697e-05	0,00749101824201636	XM_005070732.4	lanosterol synthase (Lss), mRNA
XM-021225188.2	2,69448793805394	4,95180879680741	17,6368772459108	2,734832481564e-05	0,00781573341068079	XM_021225188.2	CD274 molecule (Cd274), transcript variant X2, mRNA
XM-040731184.1	2,36798142392798	6,56455954080473	17,5764477538226	2,82271389955827e-05	0,00801125138679458	XM_040731184.1	hydrogen voltage gated channel 1 (Hvcn1), transcript variant X2, mRNA
XM-005082279.4	2,64036599966276	4,47558067422714	17,4923504152687	2,94976089723418e-05	0,00831448700026564	XM_005082279.4	C-C chemokine receptor type 5 (LOC101833790), transcript variant X2, mRNA
XM-021224714.2	2,08530541927345	6,55549324563706	17,4470302570626	3,02071829558237e-05	0,00845657279034704	XM_021224714.2	C-type lectin domain family 4 member D (LOC101838715), transcript variant X2, mRNA
XM-005077354.4	2,29600457494248	6,30752188635271	17,3131401098696	3,24001150937753e-05	0,00900920227333875	XM_005077354.4	RAB20, member RAS oncogene family (Rab20), mRNA
XM-005087110.3	5,96797300949902	3,73562132534994	17,250534685285	3,34811590033842e-05	0,00924731635212261	XM_005087110.3	interleukin 6 (Il6), mRNA
XM-040732120.1	3,80118519224889	3,65274764841637	17,1653881884761	3,50097859945329e-05	0,00960505148688674	XM_040732120.1	H-2 class I histocompatibility antigen, Q10 alpha chain-like (LOC106023121), transcript variant X15, mRNA
XM-005082648.4	2,01574293879753	8,32457580180407	16,9716422559602	3,87504010772784e-05	0,0105608957320082	XM_005082648.4	MAF bZIP transcription factor B (Mafb), mRNA
XM-005063709.4	2,60268870075066	4,41802664328898	16,9267307915064	3,9675399201294e-05	0,0107418533113872	XM_005063709.4	CD274 molecule (Cd274), transcript variant X1, mRNA
XM-005076611.4	3,30033042038621	5,06578342422364	16,8183757236041	4,19942587989445e-05	0,0112953577277971	XM_005076611.4	colony stimulating factor 1 (Csf1), transcript variant X3, mRNA
XR-005877956.1	-2,12630745390661	6,27912586159922	16,6722903063067	4,53396715784612e-05	0,0121159967822624	XR_005877956.1	ribosomal protein S24 (Rps24), transcript variant X4, ncRNA
XM-005063345.4	1,99862300424706	6,2428103672275	16,6259553748391	4,64561152527121e-05	0,0123342484580314	XM_005063345.4	interferon regulatory factor 7 (Irf7), transcript variant X1, mRNA
XM-040752542.1	-3,98932889592335	3,64043263607909	16,5620203832037	4,80433589196579e-05	0,0126738996770556	XM_040752542.1	marker of proliferation Ki-67 (Mki67), mRNA
XM-005077019.4	-1,98203733668092	5,55553992951192	16,519871951826	4,91184222521455e-05	0,0128749708977232	XM_005077019.4	40S ribosomal protein S29 (LOC101829442), mRNA
XM-021227791.2	1,9479080568746	5,80321251368059	16,383101519166	5,27765211778598e-05	0,0137462795951422	XM_021227791.2	interferon regulatory factor 7 (Irf7), transcript variant X2, mRNA
XM-040748934.1	2,07659991781652	5,41893852588561	16,2424038404747	5,6825997430791e-05	0,0147052256405786	XM_040748934.1	EH domain containing 1 (Ehd1), transcript variant X1, mRNA
XM-013126257.3	-2,10927614665494	6,8341381978897	16,2307561256654	5,71728938957688e-05	0,0147052256405786	XM_013126257.3	TATA-box binding protein associated factor 10 (Taf10), transcript variant X2, mRNA
XM-040747385.1	-2,35041085178586	5,12753333096649	16,204714507692	5,79625912189785e-05	0,0148157423381032	XM_040747385.1	platelet factor 4-like (LOC121140873), mRNA
XM-005080755.4	-3,97803192448304	4,33465524513639	16,1654757039915	5,91690452895796e-05	0,0150307637086547	XM_005080755.4	insulin like growth factor binding protein 7 (Igfbp7), mRNA
XM-005074011.4	2,01159245351747	5,73331831999689	16,1459090152107	5,97817212022949e-05	0,0150932341879634	XM_005074011.4	purinergic receptor P2Y2 (P2ry2), mRNA
NM-001281379.1	2,00165810035321	9,10527195915567	16,0983461113714	6,12955150512616e-05	0,0153810629933205	NM_001281379.1	haptoglobin (Hp), mRNA
XM-040752202.1	1,9063162293238	7,30495661523844	16,0751190982209	6,20496559269399e-05	0,0154759363052204	XM_040752202.1	Fc fragment of IgG receptor Ia (Fcgr1a), transcript variant X2, mRNA
XM-040738340.1	2,11166344934417	5,77507920703443	15,9272922744206	6,70643672601212e-05	0,0166259030473239	XM_040738340.1	low affinity immunoglobulin gamma Fc region receptor III (LOC101831114), mRNA
XM-040736407.1	3,79313169790646	5,34508815727366	15,8143142093013	7,11735633642315e-05	0,0174442582478198	XM_040736407.1	apolipoprotein L6 (LOC101832069), transcript variant X4, mRNA
XM-013112078.3	2,52129586696208	4,39283897407592	15,813248080541	7,12131651552432e-05	0,0174442582478198	XM_013112078.3	Fas cell surface death receptor (Fas), transcript variant X1, mRNA
XM-005064218.4	-2,78678044323381	5,15147471587437	15,7960464169962	7,18597809557557e-05	0,0174984944714332	XM_005064218.4	HRas proto-oncogene, GTPase (Hras), transcript variant X1, mRNA
XM-021225001.2	2,52121845413149	4,42425502203344	15,754285111121	7,34568877407754e-05	0,0177464032866528	XM_021225001.2	Fas cell surface death receptor (Fas), transcript variant X2, mRNA
XM-005066966.4	-2,00424073313401	9,15916991267821	15,7469697412158	7,37403096254859e-05	0,0177464032866528	XM_005066966.4	galectin 1 (Lgals1), mRNA
XM-013123787.3	1,90618605421986	7,55277103408214	15,7205179875046	7,47743555245027e-05	0,0178906340284875	XM_013123787.3	Fc fragment of IgG receptor Ia (Fcgr1a), transcript variant X1, mRNA
XM-040751691.1	1,83419916673989	5,83982488203112	15,7078314128562	7,52794294194929e-05	0,0179073662364185	XM_040751691.1	guanylate-binding protein 4 (LOC101825087), transcript variant X2, mRNA
XM-005063948.4	2,076129472697	5,90428714849542	15,688001609771	7,60654984824912e-05	0,0179903647071837	XM_005063948.4	EH domain containing 1 (Ehd1), transcript variant X2, mRNA
XM-040754205.1	-2,30408982637086	5,08987877342291	15,6679894082863	7,68712634948155e-05	0,0180770463234408	XM_040754205.1	mercaptopyruvate sulfurtransferase (Mpst), mRNA
XM-040739782.1	2,51927276906008	4,4723749402929	15,6420792290485	7,79298694262131e-05	0,0181390035891208	XM_040739782.1	cysteine and serine rich nuclear protein 1 (Csrnp1), transcript variant X4, mRNA
XM-040750257.1	5,78546426772116	3,34279012256381	15,63760141861	7,81160814658056e-05	0,0181390035891208	XM_040750257.1	CD86 molecule (Cd86), transcript variant X1, mRNA
XM-040757180.1	-3,42103215447494	4,78560235848087	15,6186391618682	7,88978116407703e-05	0,0181390035891208	XM_040757180.1	focadhesin (Focad), transcript variant X1, mRNA
XM-040757181.1	-3,42103215447494	4,78560235848087	15,6186391618682	7,88978116407703e-05	0,0181390035891208	XM_040757181.1	focadhesin (Focad), transcript variant X2, mRNA
XM-021226178.2	-3,30863368555956	3,060935815214	15,5300895937064	8,26664571034578e-05	0,0188998483843256	XM_021226178.2	interferon alpha-inducible protein 27-like protein 2A (LOC106020766), mRNA
XM-005068906.4	2,82321830093862	4,27102462511811	15,2311663346066	9,6768551878049e-05	0,0220017470466152	XM_005068906.4	LIM domain kinase 2 (Limk2), mRNA
XM-013116765.3	1,93055093299385	4,9962661455497	15,127751162309	0,000102196925149286	0,023063530173096	XM_013116765.3	interferon-inducible GTPase 1-like (LOC101833418), mRNA
XM-040733184.1	-3,02242385539687	3,59750524922288	15,1210320881826	0,000102559376513901	0,023063530173096	XM_040733184.1	galectin like (Lgalsl), mRNA
XM-040753968.1	2,53627834180362	5,34375546020246	15,0691254077919	0,000105404227887865	0,0234870087646697	XM_040753968.1	copine 8 (Cpne8), mRNA
XR-002382723.2	5,73427428792845	3,53101668634701	15,0659722715138	0,000105583957948725	0,0234870087646697	XR_002382723.2	uncharacterized LOC110340889 (LOC110340889), transcript variant X2, ncRNA
XM-005071858.4	2,10241705994293	6,88209221454303	15,0003647269046	0,000109299410342851	0,024182788353975	XM_005071858.4	sequestosome 1 (Sqstm1), transcript variant X1, mRNA
XM-013114019.2	2,13326013079288	8,01202641705549	14,9185783284753	0,000114121710495319	0,0250090925332673	XM_013114019.2	regulator of cell cycle (Rgcc), mRNA
XM-005079597.4	2,08181009296384	5,45147781304511	14,9066029511264	0,00011484556796629	0,0250090925332673	XM_005079597.4	chloride intracellular channel 4 (Clic4), mRNA
XM-005065852.4	-1,93667448531402	7,85344078544509	14,9064110788831	0,000114857203333597	0,0250090925332673	XM_005065852.4	Cbp/p300 interacting transactivator with Glu/Asp rich carboxy-terminal domain 2 (Cited2), mRNA
XM-005080734.4	5,71805907418351	3,96156402750491	14,8495049901957	0,000118361998009724	0,025636585811022	XM_005080734.4	phospholipid scramblase 1 (LOC101834040), transcript variant X1, mRNA
XM-040732399.1	1,77921185595493	6,56887888815943	14,7750181422149	0,000123110440319719	0,0265254657093057	XM_040732399.1	transporter 1, ATP binding cassette subfamily B member (Tap1), transcript variant X1, mRNA
XM-013121010.3	5,71639808348605	4,61110359837944	14,7594420481458	0,000124128681011999	0,0266055604671187	XM_013121010.3	phospholipid scramblase 1 (LOC101834040), transcript variant X2, mRNA
XM-040742147.1	-3,83871363970185	3,65440017329597	14,6915744373528	0,000128659398926683	0,0274337836478227	XM_040742147.1	nuclear receptor subfamily 2 group F member 6 (Nr2f6), mRNA
XM-040731782.1	-2,82199070897391	4,22576354507551	14,6761293014068	0,000129713793098707	0,0275021741409499	XM_040731782.1	mitochondrial ribosomal protein L48 (Mrpl48), mRNA
XM-005081206.4	-5,24004457642747	3,04798532683141	14,6508436513479	0,000131462102743666	0,0275021741409499	XM_005081206.4	C-X-C motif chemokine receptor 3 (Cxcr3), mRNA
XM-013126573.3	-3,85163214792837	4,53131213901383	14,6488570467602	0,000131596888679028	0,0275021741409499	XM_013126573.3	A-kinase anchoring protein 17A (Akap17a), transcript variant X1, mRNA
XM-040736817.1	-3,85093768545695	4,24455389652557	14,6481016996266	0,000131653301236049	0,0275021741409499	XM_040736817.1	A-kinase anchoring protein 17A (Akap17a), transcript variant X2, mRNA
XM-005083685.4	-5,23792851937579	3,27062231689299	14,5676030860435	0,000137377295890657	0,0285529689787283	XM_005083685.4	chloride intracellular channel 3 (Clic3), mRNA
XM-005081017.4	5,74684526454893	6,71774073152682	14,4447190541254	0,000146596414988234	0,0303159912864864	XM_005081017.4	complement C1q A chain (C1qa), mRNA
XM-005087561.4	-3,8284098991456	4,35790123283824	14,4281777908826	0,000147883473468204	0,030429242918185	XM_005087561.4	sterile alpha motif domain containing 1 (Samd1), mRNA
XM-005076471.4	1,94886738935503	6,13095120312073	14,4045026372192	0,000149747196320936	0,0306594346775894	XM_005076471.4	proline-serine-threonine phosphatase interacting protein 2 (Pstpip2), transcript variant X1, mRNA
XM-005075931.4	3,628468142505	4,58896123164516	14,3285894471461	0,000155884234081541	0,0317579400255329	XM_005075931.4	StAR related lipid transfer domain containing 3 (Stard3), transcript variant X1, mRNA
XM-013112239.2	2,16334769100303	4,51596764004568	14,3037868329141	0,000157948217740759	0,0320199162792387	XM_013112239.2	TNF alpha induced protein 2 (Tnfaip2), transcript variant X2, mRNA
XM-040730884.1	-5,24006425148118	2,93229876871912	14,2487246917463	0,000162619073756994	0,0328052095211841	XM_040730884.1	ribonucleotide reductase regulatory subunit M2 (Rrm2), mRNA
XM-021226295.2	-2,23761291192005	3,98207778565443	14,1525577750813	0,000171113166118089	0,0343232502826734	XM_021226295.2	deoxyuridine triphosphatase (Dut), mRNA
XM-005073196.4	5,64502539615887	4,5909483733813	14,1412896914125	0,000172134556535795	0,0343232502826734	XM_005073196.4	cysteine rich secretory protein LCCL domain containing 2 (Crispld2), transcript variant X1, mRNA
XM-040735929.1	5,64511715456145	4,47557628575186	14,1357288563162	0,000172646290878269	0,0343232502826734	XM_040735929.1	cysteine rich secretory protein LCCL domain containing 2 (Crispld2), transcript variant X2, mRNA
XM-005075080.4	-1,81287432099784	8,66507223333564	14,0767965372457	0,000178113840526143	0,0352399946114056	XM_005075080.4	cathelicidin antimicrobial peptide (LOC101829350), mRNA
XM-005072180.4	-2,74649571287145	3,69932577736945	14,0280970045461	0,000182770948462428	0,0358873112664351	XM_005072180.4	24-dehydrocholesterol reductase (Dhcr24), mRNA
XM-005064687.4	-2,05547043428248	5,46537743625312	14,0236849472948	0,000183196569517547	0,0358873112664351	XM_005064687.4	egl-9 family hypoxia inducible factor 1 (Egln1), mRNA
XM-040750125.1	1,78310629557036	7,49658822110893	14,0097793759111	0,000184556285933407	0,0358873112664351	XM_040750125.1	suppressor of cytokine signaling 3 (Socs3), transcript variant X2, mRNA
XM-021235806.2	-2,30768233234024	5,08725999872113	14,0064846154165	0,000184873763479801	0,0358873112664351	XM_021235806.2	LEM domain nuclear envelope protein 2 (Lemd2), mRNA
XM-005080707.4	1,91199594421306	10,1432032994877	13,9151703997562	0,00019404041566665	0,0374898836898106	XM_005080707.4	cathepsin H (Ctsh), mRNA
XM-005082874.4	1,79761490611052	6,96755733879212	13,7535011490308	0,000211408167602078	0,0405331851237868	XM_005082874.4	activating transcription factor 3 (Atf3), mRNA
XM-005065926.4	2,04492573578356	11,5153027677199	13,7503498993218	0,000211761835142375	0,0405331851237868	XM_005065926.4	superoxide dismutase 2 (Sod2), mRNA
XM-005071377.4	-1,83986532507214	4,47336158881934	13,5429701630458	0,00023639777871965	0,0448429389371172	XM_005071377.4	lymphotactin (LOC101830061), mRNA
XR-005871926.1	3,50048238876473	3,53943886510937	13,5402253843722	0,000236751100247958	0,0448429389371172	XR_005871926.1	uncharacterized LOC121134735 (LOC121134735), ncRNA
XM-021227047.2	1,78304988776997	7,83635034860931	13,5338310888434	0,000237546732638971	0,0448429389371172	XM_021227047.2	suppressor of cytokine signaling 3 (Socs3), transcript variant X1, mRNA
XM-040732099.1	-1,69295973819707	7,80689752308998	13,5082220381293	0,00024080487386052	0,0452504245387305	XM_040732099.1	40S ribosomal protein S27 (LOC121134231), mRNA
XR-002384057.2	5,55615135596029	3,53728973217443	13,4786359090797	0,000244621511155222	0,0457586774935039	XR_002384057.2	uncharacterized LOC110342065 (LOC110342065), transcript variant X2, ncRNA
XR-005877631.1	5,55566777520743	3,56419778787161	13,4547307195836	0,000247746916871677	0,0460567175305059	XR_005877631.1	uncharacterized LOC110342065 (LOC110342065), transcript variant X1, ncRNA
XM-040739780.1	2,35404228836451	4,37501011709144	13,4438937645227	0,000249173421240919	0,0460567175305059	XM_040739780.1	cysteine and serine rich nuclear protein 1 (Csrnp1), transcript variant X2, mRNA
NM-001281367.1	3,54999005372957	4,55980421981568	13,4370209108631	0,000250084683782989	0,0460567175305059	NM_001281367.1	interleukin 12A (Il12a), mRNA
XM-005065936.4	1,73270270001026	7,59335952843588	13,4302645273794	0,000250977513637829	0,0460567175305059	XM_005065936.4	C-type lectin domain family 4 member E (Clec4e), mRNA
XM-005066042.4	1,65654791581701	6,48885409157584	13,4192183465491	0,000252462561134229	0,0460567175305059	XM_005066042.4	ubiquitin specific peptidase 18 (Usp18), mRNA
XM-005081335.4	1,74993371499535	7,18385177754615	13,415677508013	0,000252929753891437	0,0460567175305059	XM_005081335.4	vav guanine nucleotide exchange factor 1 (Vav1), mRNA
XM-040739781.1	2,35401697183518	4,40529105995644	13,402735777203	0,000254680948152765	0,0461707179281451	XM_040739781.1	cysteine and serine rich nuclear protein 1 (Csrnp1), transcript variant X3, mRNA
XM-040751548.1	1,75674224735096	5,66830858235852	13,3944852836836	0,00025579966679506	0,0461707179281451	XM_040751548.1	interferon regulatory factor 7 (Irf7), transcript variant X4, mRNA
XM-040751544.1	1,75673470730432	5,67841906632529	13,3847502774071	0,00025712605151093	0,0462074602525297	XM_040751544.1	interferon regulatory factor 7 (Irf7), transcript variant X3, mRNA
XM-013112267.3	1,73223226771544	7,73750157239615	13,2495685438426	0,000276271061185931	0,0494320999173244	XM_013112267.3	interferon induced protein with tetratricopeptide repeats 2 (Ifit2), mRNA
XM-040733592.1	-2,45497976715838	4,39879150807679	13,204997555265	0,000282895865903954	0,0503983271408893	XM_040733592.1	cullin 4A (Cul4a), mRNA
XM-040734998.1	1,86414408547742	5,84494455438322	13,1847262421442	0,000285961673779588	0,0507249170734973	XM_040734998.1	TNF receptor superfamily member 14 (Tnfrsf14), mRNA
XM-005068130.4	1,8075459478764	6,15809252468329	13,118807098398	0,000296164813415054	0,0523093157359216	XM_005068130.4	ANTXR cell adhesion molecule 2 (Antxr2), mRNA
XM-040747701.1	5,48348469917005	3,13046816665492	13,0863806325903	0,000301327051290907	0,0529936416315158	XM_040747701.1	cytochrome b ascorbate-dependent protein 3 (LOC101841130), transcript variant X6, mRNA
XM-005077787.3	-3,18232621518945	3,63197592127305	13,0707028529872	0,000303848800837988	0,0532097434080243	XM_005077787.3	40S ribosomal protein S23 (LOC101824003), mRNA
XM-021225193.2	2,30774986315855	4,17292789475195	13,0449964492864	0,000308033237925883	0,053713948476118	XM_021225193.2	CD274 molecule (Cd274), transcript variant X3, mRNA
XM-040748747.1	-1,65163410832915	6,81116631008584	13,034028473269	0,000309836229868604	0,0538003812986611	XM_040748747.1	40S ribosomal protein S26 (LOC121141346), mRNA
XM-040739778.1	2,35376782355892	4,86639423276985	13,0030650515685	0,00031497646954495	0,0544631371898459	XM_040739778.1	cysteine and serine rich nuclear protein 1 (Csrnp1), transcript variant X1, mRNA
XM-005068904.4	2,12215433492749	5,19066480893025	12,9943100319144	0,000316447544135635	0,0544885597649112	XM_005068904.4	phosphoinositide-3-kinase interacting protein 1 (Pik3ip1), mRNA
XM-005087342.4	-2,02797309058291	4,57581642796377	12,9480829825689	0,000324333848001931	0,0556137951950978	XM_005087342.4	RAB29, member RAS oncogene family (Rab29), transcript variant X1, mRNA
XM-005073040.4	-3,69621355774101	4,67029070855032	12,91859821724	0,00032946181360647	0,0562586805616061	XM_005073040.4	exosome component 6 (Exosc6), mRNA
XM-005066031.4	2,72248253676261	6,30426575838195	12,7747378515683	0,000355697326471053	0,0604876532076994	XM_005066031.4	complement C3a receptor 1 (C3ar1), mRNA
XM-013112657.3	1,80760718903448	9,25711112980652	12,7463734566751	0,000361113823377976	0,0611560377509211	XM_013112657.3	CD14 molecule (Cd14), mRNA
XM-040749979.1	-5,01774827884824	3,89402662184605	12,7129889376692	0,00036759807335281	0,0619990307897057	XM_040749979.1	chromosome unknown C17orf58 homolog (CUNH17orf58), transcript variant X2, mRNA
XM-021228054.2	2,92746876483943	4,43850819211816	12,6654613343194	0,000377035139572419	0,0628346376403046	XM_021228054.2	ADAM metallopeptidase domain 8 (Adam8), transcript variant X2, mRNA
XM-005064253.4	2,92744576077435	4,44561107096373	12,6604346860034	0,000378046774705471	0,0628346376403046	XM_005064253.4	ADAM metallopeptidase domain 8 (Adam8), transcript variant X1, mRNA
XM-021228059.2	2,92742805370029	4,45114955057215	12,6576288246771	0,00037861265748633	0,0628346376403046	XM_021228059.2	ADAM metallopeptidase domain 8 (Adam8), transcript variant X3, mRNA
XM-040757744.1	-5,02401432000267	3,11801038656215	12,6574309163603	0,000378659882263639	0,0628346376403046	XM_040757744.1	T-cell ecto-ADP-ribosyltransferase 2 (LOC101839372), transcript variant X1, mRNA
XR-002383147.2	-5,0240047071647	3,11306031488329	12,6420420323568	0,000381774221341021	0,06309700614798	XR_002383147.2	uncharacterized LOC106021232 (LOC106021232), ncRNA
XM-013110940.3	-5,01976398117376	3,4625849095234	12,612321422025	0,00038786330966081	0,0638469551298853	XM_013110940.3	regulator of microtubule dynamics 1 (Rmdn1), mRNA
XM-040742239.1	5,45789519903698	3,91481939890077	12,5841387085435	0,000393741154653879	0,0645562937747852	XM_040742239.1	DExD/H-box helicase 60 (Ddx60), transcript variant X6, mRNA
XM-013111759.3	1,65496843267396	8,18293368839683	12,574384811583	0,000395795833156322	0,0645927360235393	XM_013111759.3	immunity-related GTPase family M protein 1 (LOC101837226), transcript variant X3, mRNA
XM-005070994.4	-5,02401432000267	3,07838272304705	12,5682161374172	0,000397102573663049	0,0645927360235393	XM_005070994.4	leucine rich repeat LGI family member 3 (Lgi3), mRNA
XM-040749306.1	3,40816265004728	3,41298833852189	12,5497649957747	0,000401032162750517	0,0648171936425582	XM_040749306.1	schlafen family member 11 (Slfn11), transcript variant X3, mRNA
XM-040741798.1	1,68268142974866	7,45533573785995	12,5468953406697	0,000401632551183446	0,0648171936425582	XM_040741798.1	lamin B1 (Lmnb1), mRNA
NM-001281669.1	-5,02399111428019	3,03408144533747	12,4891780594137	0,00041420251443729	0,0665846721743664	NM_001281669.1	carboxylesterase 1D-like (LOC101832386), mRNA
XR-005881097.1	3,3947310452921	3,46742024467551	12,3983761097259	0,000434767356180338	0,0695266311339029	XR_005881097.1	uncharacterized LOC110340179 (LOC110340179), ncRNA
XM-040735766.1	1,66839747376077	6,95598186623168	12,3924671094468	0,000436128757937308	0,0695266311339029	XM_040735766.1	purine nucleoside phosphorylase (LOC101828969), mRNA
XM-013117989.3	1,68123519446631	5,82445395776348	12,3863184846516	0,000437571925829972	0,0695266311339029	XM_013117989.3	nudix hydrolase 9 (Nudt9), transcript variant X2, mRNA
XM-040728104.1	-2,37707986087295	4,03406333247257	12,3448183851252	0,000447365037790656	0,0705803459561615	XM_040728104.1	acetyl-CoA acetyltransferase, cytosolic (LOC121132796), mRNA
XM-040737034.1	-5,02399884947956	2,97440399970839	12,3437452611543	0,000447633715514255	0,0705803459561615	XM_040737034.1	kelch like family member 7 (Klhl7), mRNA
XM-005079154.4	-5,02399884947956	2,96169936143299	12,3144869209864	0,000454677709767963	0,0714173732445839	XM_005079154.4	iroquois homeobox 3 (Irx3), mRNA
XM-005064669.4	-2,63980534879566	4,0966796452602	12,2915042192296	0,000460284198934034	0,0720231012879555	XM_005064669.4	polypeptide N-acetylgalactosaminyltransferase 2 (Galnt2), mRNA
XM-005069868.4	-1,72367893380389	6,59549267900494	12,2760107462385	0,000464108767995161	0,0723464701867608	XM_005069868.4	serine and arginine rich splicing factor 2 (Srsf2), mRNA
XM-005076368.4	1,68121887367164	5,95505419479459	12,2521024215715	0,00047007360429793	0,0729997699534819	XM_005076368.4	nudix hydrolase 9 (Nudt9), transcript variant X1, mRNA
XM-040749640.1	3,40302146962178	3,92902656149081	12,2404344559471	0,000473022597920687	0,0731815750835716	XM_040749640.1	StAR related lipid transfer domain containing 3 (Stard3), transcript variant X2, mRNA
XM-040742934.1	1,84012593205506	5,85358030153357	12,2253876749038	0,000476840220925778	0,0734959011676349	XM_040742934.1	hypoxia inducible factor 1 subunit alpha (Hif1a), transcript variant X2, mRNA
XM-021233496.2	3,4262125801937	4,41626456522362	12,1797310407371	0,000488605411455134	0,0750180746674196	XM_021233496.2	transcription factor EC (Tfec), transcript variant X1, mRNA
XR-005873716.1	2,84088627298501	3,83605263338053	12,1730660183107	0,000490361871201027	0,0750180746674196	XR_005873716.1	uncharacterized LOC121136665 (LOC121136665), ncRNA
XM-005079151.4	-5,02399884947956	2,89821778908898	12,1389736907663	0,000499381159929571	0,0761149365725246	XM_005079151.4	iroquois homeobox 5 (Irx5), mRNA
XM-040737959.1	-2,19032907596074	5,37484959293426	12,1319352995657	0,000501247061269964	0,0761174181270953	XM_040737959.1	cell division cycle 34, ubiqiutin conjugating enzyme (Cdc34), transcript variant X1, mRNA
XM-021235051.2	1,86401909107789	6,96352563291806	12,0662998499779	0,00051914730897561	0,0785458426701224	XM_021235051.2	interleukin 1 receptor antagonist (Il1rn), transcript variant X3, mRNA
XM-040748958.1	3,34429080380195	3,31127579345224	11,9617809265889	0,000549011904569239	0,0827600253067322	XM_040748958.1	basic leucine zipper ATF-like transcription factor 2 (Batf2), transcript variant X1, mRNA
XM-040748966.1	3,34345192562311	3,43075743778917	11,899934954104	0,000567478950510461	0,0852316104027627	XM_040748966.1	basic leucine zipper ATF-like transcription factor 2 (Batf2), transcript variant X2, mRNA
XR-005878184.1	2,3332614355448	3,97461766160703	11,866736916981	0,000577656938842878	0,0864447854698217	XR_005878184.1	uncharacterized LOC121141310 (LOC121141310), ncRNA
XM-040732497.1	-1,80310608723422	6,01445729387851	11,8305475530229	0,000588938487833414	0,0878137159051031	XM_040732497.1	mitochondrial carrier 1 (Mtch1), mRNA
XM-005073994.4	2,58221387525997	4,99362073007858	11,8214378346066	0,000591817866631406	0,087924478936759	XM_005073994.4	DNA polymerase delta 3, accessory subunit (Pold3), mRNA
XM-005069929.4	-1,90740224067095	5,08173857437835	11,798759958308	0,000599047763145123	0,0885018123869196	XM_005069929.4	5', 3'-nucleotidase, cytosolic (Nt5c), mRNA
XM-040732323.1	1,8468953995736	11,1241853878603	11,7957781678065	0,000600004997350146	0,0885018123869196	XM_040732323.1	serglycin (Srgn), mRNA
XM-040752217.1	-1,74289247248495	5,2499452491249	11,7056444924298	0,000629683165476418	0,0925476832458965	XM_040752217.1	extracellular matrix protein 1 (Ecm1), transcript variant X2, mRNA
XM-005079387.4	2,11927165142264	4,38038756510034	11,6914845339946	0,000634488806845363	0,0929221276445097	XM_005079387.4	TNF receptor superfamily member 9 (Tnfrsf9), transcript variant X1, mRNA
XM-040737859.1	3,37944165038645	5,2453162548819	11,5604530332777	0,000680637880732881	0,0993272720063839	XM_040737859.1	CD55 molecule (Cromer blood group) (Cd55), transcript variant X3, mRNA
XM-040753771.1	-3,0496321817795	3,30524776395988	11,5211102179161	0,000695166672088405	0,100711661213754	XM_040753771.1	keratin, type II cytoskeletal 6A-like (LOC121142864), transcript variant X1, mRNA
XM-040753772.1	-3,0496321817795	3,30524776395988	11,5211102179161	0,000695166672088405	0,100711661213754	XM_040753772.1	keratin, type II cytoskeletal 6A-like (LOC121142864), transcript variant X2, mRNA
XM-040729531.1	3,3348891055439	3,85713016281357	11,514912686251	0,000697466125092217	0,100711661213754	XM_040729531.1	interleukin 1 receptor type 2 (Il1r2), transcript variant X5, mRNA
XM-005076936.4	1,56039484578764	7,10183749393528	11,4835798598566	0,000709284764883953	0,101730783392532	XM_005076936.4	C-C motif chemokine ligand 5 (Ccl5), mRNA
XM-040746020.1	-3,04851795633021	3,63090491944613	11,4831083537008	0,000709467956981426	0,101730783392532	XM_040746020.1	family with sequence similarity 98 member B (Fam98b), mRNA
XM-005069962.4	-1,57042278964943	8,02503798684774	11,472359186826	0,000713580185187104	0,101965157503489	XM_005069962.4	ribosomal protein L38 (Rpl38), transcript variant X2, mRNA
XM-040730429.1	1,92382777238882	5,63481832914653	11,4561732874818	0,000719803353320008	0,102214946344258	XM_040730429.1	tribbles pseudokinase 1 (Trib1), transcript variant X2, mRNA
XM-040729235.1	-1,54776171788933	7,0621551377504	11,4548638317425	0,000720295833592563	0,102214946344258	XM_040729235.1	ribosomal protein L31 (Rpl31), mRNA
XM-040732032.1	1,81079276550036	4,53340908530958	11,4263628315605	0,000731412701955872	0,1032576167963	XM_040732032.1	complement C2 (C2), transcript variant X2, mRNA
XM-005083745.4	1,86346790765498	7,65303360849633	11,4174712792544	0,000734893317317119	0,1032576167963	XM_005083745.4	interleukin 1 receptor antagonist (Il1rn), transcript variant X2, mRNA
XM-005085194.4	5,29475300653336	3,1642093212599	11,4168072224672	0,000735170746271621	0,1032576167963	XM_005085194.4	cAMP responsive element modulator (Crem), transcript variant X31, mRNA
XM-005085991.4	2,23544624009954	5,14575149191358	11,4020245124888	0,000741010447494995	0,103376228305221	XM_005085991.4	diacylglycerol O-acyltransferase 1 (Dgat1), mRNA
XM-021228257.2	1,90211764751895	5,22996714712303	11,4019864403635	0,000741039228003795	0,103376228305221	XM_021228257.2	sequestosome 1 (Sqstm1), transcript variant X2, mRNA
XM-005084326.4	-1,74223979705859	5,57538626333947	11,3887218807685	0,00074632166304752	0,103443035909711	XM_005084326.4	extracellular matrix protein 1 (Ecm1), transcript variant X1, mRNA
XM-021231641.2	5,29522199548895	3,02728510561069	11,3853403317279	0,000747700979321963	0,103443035909711	XM_021231641.2	interferon stimulated exonuclease gene 20 (Isg20), transcript variant X2, mRNA
XM-005085171.4	1,82827626936912	6,35038873741473	11,3663672470754	0,000755328501792543	0,103443035909711	XM_005085171.4	mitogen-activated protein kinase kinase kinase 8 (Map3k8), transcript variant X2, mRNA
XR-005870335.1	-3,52727622402851	3,18545094299959	11,3630896009026	0,000756672424520116	0,103443035909711	XR_005870335.1	uncharacterized LOC121133481 (LOC121133481), ncRNA
XM-040734150.1	2,82572471727914	5,00974347375107	11,3566270876484	0,000759301914250493	0,103443035909711	XM_040734150.1	leukocyte immunoglobulin-like receptor subfamily B member 3 (LOC121135407), transcript variant X2, mRNA
XR-002382788.2	5,29521445165006	3,00591915186342	11,3377083160842	0,000767068907969089	0,103443035909711	XR_002382788.2	UDP-GlcNAc:betaGal beta-1,3-N-acetylglucosaminyltransferase 2 (B3gnt2), transcript variant X7, misc_RNA
XM-005070518.4	-2,53074860187333	3,58779889668143	11,3285402047888	0,000770841764075153	0,103443035909711	XM_005070518.4	fibronectin 1 (Fn1), transcript variant X6, mRNA
XM-005070522.4	-2,53074860187333	3,58779889668143	11,3285402047888	0,000770841764075153	0,103443035909711	XM_005070522.4	fibronectin 1 (Fn1), transcript variant X9, mRNA
XM-005070523.4	-2,53074860187333	3,58779889668143	11,3285402047888	0,000770841764075153	0,103443035909711	XM_005070523.4	fibronectin 1 (Fn1), transcript variant X11, mRNA
XM-013113722.3	-2,53062927228595	3,60072791644975	11,3118649000271	0,000777774326105232	0,103443035909711	XM_013113722.3	fibronectin 1 (Fn1), transcript variant X10, mRNA
XM-040753374.1	-2,53062927228595	3,60072791644975	11,3118649000271	0,000777774326105232	0,103443035909711	XM_040753374.1	fibronectin 1 (Fn1), transcript variant X2, mRNA
XM-040753376.1	-2,53062927228595	3,60072791644975	11,3118649000271	0,000777774326105232	0,103443035909711	XM_040753376.1	fibronectin 1 (Fn1), transcript variant X5, mRNA
XM-040753377.1	-2,53062927228595	3,60072791644975	11,3118649000271	0,000777774326105232	0,103443035909711	XM_040753377.1	fibronectin 1 (Fn1), transcript variant X7, mRNA
XM-040734149.1	2,82545168350803	5,14079979898221	11,309624383789	0,000778706542088497	0,103443035909711	XM_040734149.1	leukocyte immunoglobulin-like receptor subfamily B member 3 (LOC121135407), transcript variant X1, mRNA
XM-021227601.2	5,29193613256986	3,71051723504282	11,2950819767655	0,000784815281344739	0,103443035909711	XM_021227601.2	early growth response 2 (Egr2), transcript variant X3, mRNA
XM-005070521.4	-2,53046247784607	3,62055163401635	11,2896279029927	0,000787117280357191	0,103443035909711	XM_005070521.4	fibronectin 1 (Fn1), transcript variant X8, mRNA
XM-040730883.1	2,46809296720531	3,89679718347769	11,2800150262161	0,000791187127785266	0,103443035909711	XM_040730883.1	NLR family CARD domain containing 4 (Nlrc4), transcript variant X3, mRNA
XM-005070516.4	-2,53036487837335	3,63317166556861	11,2772079674666	0,000792384864219526	0,103443035909711	XM_005070516.4	fibronectin 1 (Fn1), transcript variant X1, mRNA
XM-040753375.1	-2,53036487837335	3,63317166556861	11,2772079674666	0,000792384864219526	0,103443035909711	XM_040753375.1	fibronectin 1 (Fn1), transcript variant X3, mRNA
XM-040741061.1	2,25459096927584	7,59406227111024	11,2746253676443	0,000793466271874451	0,103443035909711	XM_040741061.1	H-2 class I histocompatibility antigen, D-P alpha chain-like (LOC106022645), mRNA
XM-021227600.2	5,29079039113123	4,28182241039385	11,27051697763	0,000795223085155879	0,103443035909711	XM_021227600.2	early growth response 2 (Egr2), transcript variant X2, mRNA
XM-040732092.1	5,29085883260079	4,22343791754918	11,2664498418321	0,000796962072576951	0,103443035909711	XM_040732092.1	early growth response 2 (Egr2), transcript variant X1, mRNA
XM-005085198.4	5,29411656570254	3,24113914928281	11,2609420108843	0,000799331407656506	0,103443035909711	XM_005085198.4	cAMP responsive element modulator (Crem), transcript variant X33, mRNA
XM-040747473.1	5,28564965750576	4,19368255390331	11,2508854053357	0,000803656676072864	0,103673734485903	XM_040747473.1	RasGEF domain family member 1B (Rasgef1b), transcript variant X4, mRNA
XR-005878407.1	5,28570397419539	3,61283528752384	11,2451366076518	0,000806152529232112	0,103673734485903	XR_005878407.1	calcium binding and coiled-coil domain 2 (Calcoco2), transcript variant X2, misc_RNA
XM-040758014.1	-3,53291106234473	3,91027820490566	11,2362849374681	0,000809976143686653	0,103840960252763	XM_040758014.1	SFT2 domain containing 3 (Sft2d3), mRNA
XR-005880783.1	5,28896364308882	3,39942892334102	11,218787764494	0,000817644445397887	0,1044985150977	XR_005880783.1	acyloxyacyl hydrolase (Aoah), transcript variant X2, misc_RNA
XM-021235334.2	1,61622580788601	6,7601392044929	11,1429709838322	0,000851639928206373	0,10850630949064	XM_021235334.2	leukocyte-associated immunoglobulin-like receptor 2 (LOC110343534), transcript variant X1, mRNA
XM-040754312.1	-1,89102947847448	4,05614284031837	11,1211120947335	0,000861705445689491	0,10944988952611	XM_040754312.1	chromosome unknown C16orf92 homolog (CUNH16orf92), mRNA
XM-040743596.1	-1,92894053679532	5,90632122057406	11,1073582872457	0,000868085116189796	0,109920943958642	XM_040743596.1	KRAS proto-oncogene, GTPase (Kras), transcript variant X2, mRNA
XM-005075202.4	1,60816943842574	7,34536137205597	11,0879077938981	0,000877210621716343	0,110735732256112	XM_005075202.4	ATPase H+ transporting V1 subunit B2 (Atp6v1b2), mRNA
XM-040733837.1	1,59496979687255	8,66665607705694	11,0772463120182	0,000882269120302269	0,111033703693576	XM_040733837.1	leukocyte immunoglobulin-like receptor subfamily A member 6 (LOC101823152), mRNA
XM-040734427.1	2,78999838069073	4,90037188422597	11,0204358788942	0,0009096249197875	0,114127421719558	XM_040734427.1	BCL3 transcription coactivator (Bcl3), mRNA
XM-040742933.1	1,76841229744241	6,19530893383099	10,9795696833855	0,000929843961892704	0,116116237391191	XM_040742933.1	hypoxia inducible factor 1 subunit alpha (Hif1a), transcript variant X1, mRNA
XM-040732211.1	-1,60389108914435	9,23074783451092	10,9661242564292	0,00093659744970126	0,116116237391191	XM_040732211.1	ribosomal protein S18 (Rps18), transcript variant X2, mRNA
XM-013114724.3	1,49272513280561	7,17115606413234	10,9658238900535	0,000936762588726838	0,116116237391191	XM_013114724.3	T-cell-specific guanine nucleotide triphosphate-binding protein 2 (LOC101836886), transcript variant X1, mRNA
XM-040748503.1	1,49272513280561	7,17115606413234	10,9658238900535	0,000936762588726838	0,116116237391191	XM_040748503.1	T-cell-specific guanine nucleotide triphosphate-binding protein 2 (LOC101836886), transcript variant X2, mRNA
XM-005081393.4	3,26617736336951	3,73849312207991	10,9384167875662	0,000950673648391562	0,117486704661435	XM_005081393.4	Epstein-Barr virus induced 3 (Ebi3), transcript variant X2, mRNA
XM-040730881.1	2,46608312929109	4,2024284213479	10,9302870315414	0,000954832932342382	0,117647424145767	XM_040730881.1	NLR family CARD domain containing 4 (Nlrc4), transcript variant X1, mRNA
XM-013117160.3	2,07811188696375	4,73180176028364	10,9119012115635	0,000964328599370889	0,118462730895254	XM_013117160.3	translation machinery associated 16 homolog (Tma16), mRNA
XR-001197386.3	-1,8801798609586	4,55120428236981	10,8329998846461	0,00100619237717	0,123237603862134	XR_001197386.3	CD37 molecule (Cd37), transcript variant X5, misc_RNA
XM-040734670.1	-1,59791970779398	7,6790903170944	10,8133224364695	0,0010168951228572	0,124178887213479	XM_040734670.1	vasodilator stimulated phosphoprotein (LOC101822629), transcript variant X3, mRNA
XM-013122156.3	2,17665831789837	4,82322246051426	10,8035616505424	0,0010222601239453	0,124464706747695	XM_013122156.3	serpin family G member 1 (Serping1), mRNA
XM-040732031.1	1,8088634486198	5,17286004538699	10,7561548837081	0,00104870313468929	0,127111608923927	XM_040732031.1	complement C2 (C2), transcript variant X1, mRNA
XM-005087368.4	-4,75816184384823	4,60558904020108	10,8552464015274	0,00105635482470502	0,127111608923927	XM_005087368.4	keratin, type I cytoskeletal 19 (LOC101826766), mRNA
XM-005067233.4	-4,75951999726715	4,20623066915422	10,7655815560003	0,00105635482470502	0,127111608923927	XM_005067233.4	glycerol-3-phosphate dehydrogenase 1 (Gpd1), mRNA
XM-040731045.1	-4,76971762487127	3,91436952336154	10,786716459363	0,00105635482837176	0,127111608923927	XM_040731045.1	protein phosphatase 1 regulatory subunit 35 (Ppp1r35), transcript variant X2, mRNA
XM-040739274.1	-1,53119839823213	8,50843690320257	10,7268394920467	0,00106541277059807	0,12767271178655	XM_040739274.1	ribosomal protein L32 (Rpl32), transcript variant X2, mRNA
XM-040741191.1	2,050447289402	4,6288445312687	10,7236898893063	0,00106722262908107	0,12767271178655	XM_040741191.1	interleukin-3 receptor subunit alpha-like (LOC110343149), transcript variant X3, mRNA
XM-013121650.3	2,03907433151934	4,46839113887777	10,707758515058	0,00107642507033268	0,128106697930405	XM_013121650.3	nuclear factor, erythroid 2 like 2 (Nfe2l2), transcript variant X3, mRNA
NM-001281691.1	-2,27242308976238	4,59787190761087	10,7066060692922	0,00107707621519501	0,128106697930405	NM_001281691.1	cyclin dependent kinase 2 associated protein 1 (Cdk2ap1), mRNA
XM-040731044.1	-4,76974452770275	3,54063819247429	10,668307779758	0,00109956530830092	0,130180674782209	XM_040731044.1	protein phosphatase 1 regulatory subunit 35 (Ppp1r35), transcript variant X1, mRNA
XM-040748454.1	1,5768763711688	5,73857405846393	10,6661195399181	0,00110084015318953	0,130180674782209	XM_040748454.1	arginyl-tRNA synthetase 1 (Rars1), mRNA
XM-005073791.4	1,69009216003463	7,32170833242104	10,6407963629654	0,00111597288469175	0,131592069122406	XM_005073791.4	ETS proto-oncogene 2, transcription factor (Ets2), mRNA
XM-005070524.4	-2,52457827467488	4,85923497009206	10,6094325606025	0,0011350128607577	0,13345481216789	XM_005070524.4	fibronectin 1 (Fn1), transcript variant X13, mRNA
XM-021235739.2	-1,77567378261446	4,74063846887681	10,5691204212409	0,00115997526111608	0,134522238138217	XM_021235739.2	CD37 molecule (Cd37), transcript variant X4, mRNA
XM-040738145.1	5,17975595063664	4,57861561803287	10,5660539996269	0,001161900971346	0,134522238138217	XM_040738145.1	myeloblastin (LOC101843355), mRNA
XM-040732046.1	5,18835628585562	3,66623154129563	10,5653107754447	0,00116235096028725	0,134522238138217	XM_040732046.1	potassium channel tetramerization domain containing 20 (Kctd20), transcript variant X1, mRNA
XM-005069163.4	-4,77682524786018	3,41898852646189	10,559148165326	0,00116621900601944	0,134522238138217	XM_005069163.4	secretoglobin family 3A member 2 (Scgb3a2), mRNA
XM-040732047.1	5,18857387165839	3,57927935229624	10,5583621936704	0,0011667322596459	0,134522238138217	XM_040732047.1	potassium channel tetramerization domain containing 20 (Kctd20), transcript variant X2, mRNA
XM-040732048.1	5,18853423062032	3,59228501785133	10,558222247011	0,00116682034943111	0,134522238138217	XM_040732048.1	potassium channel tetramerization domain containing 20 (Kctd20), transcript variant X3, mRNA
XM-005066531.4	-2,16033463419544	4,41611046613462	10,5320495692899	0,00118338954853186	0,134522238138217	XM_005066531.4	small integral membrane protein 19 (Smim19), mRNA
XM-040731697.1	-4,77009409642528	3,18116736660836	10,5313372679275	0,0011838686692929	0,134522238138217	XM_040731697.1	tescalcin (Tesc), transcript variant X1, mRNA
XM-040738052.1	3,20528588304195	3,51558444524099	10,5313170967696	0,00118387616531722	0,134522238138217	XM_040738052.1	Epstein-Barr virus induced 3 (Ebi3), transcript variant X1, mRNA
XM-005078992.4	-4,770161826777	3,19963897153269	10,522173329164	0,00118973715697188	0,134522238138217	XM_005078992.4	tescalcin (Tesc), transcript variant X3, mRNA
XM-040735493.1	-4,76683914143977	3,34021438006329	10,5202942277576	0,0011909333311031	0,134522238138217	XM_040735493.1	nudix hydrolase 19 (Nudt19), mRNA
XM-005066431.4	-4,77090537300758	3,19502713902368	10,5191691904694	0,00119166737758188	0,134522238138217	XM_005066431.4	SRY-box transcription factor 4 (Sox4), mRNA
XM-013121200.3	5,19108493917713	3,03752074334641	10,5173169153602	0,00119286450433939	0,134522238138217	XM_013121200.3	complement C1q B chain (C1qb), transcript variant X2, mRNA
XM-005070517.4	-2,523972147846	5,12012787755428	10,5132815484153	0,00119544054685829	0,134522238138217	XM_005070517.4	fibronectin 1 (Fn1), transcript variant X4, mRNA
XM-005070001.4	-4,76876077137658	3,18728749210539	10,5087718030149	0,00119837241952588	0,134522238138217	XM_005070001.4	chromosome unknown C17orf58 homolog (CUNH17orf58), transcript variant X1, mRNA
XM-021224701.2	5,18123714597902	3,56697878620396	10,5001089694058	0,00120397987234778	0,134522238138217	XM_021224701.2	lymphocyte activating 3 (Lag3), mRNA
XM-013124303.3	2,11867027583224	4,40738489133473	10,487234411987	0,00121237767913736	0,134522238138217	XM_013124303.3	cyclin dependent kinase inhibitor 1A (Cdkn1a), transcript variant X2, mRNA
XM-005087391.4	1,64591021035448	4,7767199428441	10,4853567551903	0,00121360150634323	0,134522238138217	XM_005087391.4	DExH-box helicase 58 (Dhx58), mRNA
XM-005087313.4	-1,70130542693084	6,32580956842289	10,474253377696	0,00122088298685332	0,134522238138217	XM_005087313.4	GADD45G interacting protein 1 (Gadd45gip1), mRNA
XM-040747925.1	-2,06530328060286	4,07914554844545	10,4717651366481	0,00122254312112588	0,134522238138217	XM_040747925.1	AHNAK nucleoprotein (Ahnak), transcript variant X2, mRNA
XM-040747929.1	-2,06530328060286	4,07914554844545	10,4717651366481	0,00122254312112588	0,134522238138217	XM_040747929.1	AHNAK nucleoprotein (Ahnak), transcript variant X3, mRNA
XM-040747933.1	-2,06530328060286	4,07914554844545	10,4717651366481	0,00122254312112588	0,134522238138217	XM_040747933.1	AHNAK nucleoprotein (Ahnak), transcript variant X4, mRNA
XM-040747938.1	-2,06530328060286	4,07914554844545	10,4717651366481	0,00122254312112588	0,134522238138217	XM_040747938.1	AHNAK nucleoprotein (Ahnak), transcript variant X5, mRNA
XM-040747955.1	-2,06530328060286	4,07914554844545	10,4717651366481	0,00122254312112588	0,134522238138217	XM_040747955.1	AHNAK nucleoprotein (Ahnak), transcript variant X8, mRNA
XM-040757193.1	-1,56106672044718	9,06314505904552	10,4657701627646	0,00122648653488276	0,134596267653414	XM_040757193.1	ribosomal protein S6 (Rps6), mRNA
XM-040737586.1	1,85669211604109	4,28513098943197	10,4515312988814	0,00123596991990399	0,135276250302683	XM_040737586.1	DExD/H-box helicase 58 (Ddx58), transcript variant X3, mRNA
XM-005080014.4	1,56227418557865	8,1449106443959	10,4313505124794	0,00124949073347363	0,136054755769227	XM_005080014.4	CCAAT enhancer binding protein delta (Cebpd), mRNA
XM-040744845.1	2,38687474248499	3,84962019401141	10,4310767117362	0,00124969498410244	0,136054755769227	XM_040744845.1	interferon induced with helicase C domain 1 (Ifih1), transcript variant X2, mRNA
XM-005082655.4	3,24308656680523	4,74139101065357	10,40031547432	0,00127060723715325	0,137690909570967	XM_005082655.4	transglutaminase 2 (Tgm2), mRNA
XM-040739137.1	3,20202146305736	3,6484424672924	10,3943174659466	0,00127476092986024	0,137690909570967	XM_040739137.1	zona pellucida sperm-binding protein 3 receptor-like (LOC101827079), transcript variant X2, mRNA
XM-040739138.1	3,20202146305736	3,6484424672924	10,3943174659466	0,00127476092986024	0,137690909570967	XM_040739138.1	zona pellucida sperm-binding protein 3 receptor-like (LOC101827079), transcript variant X3, mRNA
XM-040739136.1	3,20117121854748	3,71422211874406	10,3741242185199	0,00128873173244907	0,138835541846798	XM_040739136.1	zona pellucida sperm-binding protein 3 receptor-like (LOC101827079), transcript variant X1, mRNA
XM-040730882.1	2,38420950913593	3,89214937343868	10,34826134202	0,00130686011173492	0,140420924747329	XM_040730882.1	NLR family CARD domain containing 4 (Nlrc4), transcript variant X2, mRNA
XM-040755796.1	2,6407652674913	3,62441970171329	10,2409092976616	0,00138492382644519	0,148421276639841	XM_040755796.1	N-ribosyldihydronicotinamide:quinone reductase 2 (Nqo2), transcript variant X2, mRNA
XM-000000006.1	-2,65015331427701	3,97448406367716	10,1998830139949	0,00141597183768675	0,150451545418594	XM_000000006.1	IgMsec description:immunoglobulin Mu secreted
XM-000000020.1	-1,43068186701212	6,85886678643824	10,1993523193171	0,00141637525445485	0,150451545418594	XM_000000020.1	CD3b molecule (Cd3b), mRNA
XM-005072046.4	2,705811591948	4,90850813322323	10,1980536259823	0,00141737038400368	0,150451545418594	XM_005072046.4	polo like kinase 3 (Plk3), mRNA
XM-021225285.2	2,38721091610918	4,04621663585042	10,1931255365366	0,00142115300169197	0,150451545418594	XM_021225285.2	receptor interacting serine/threonine kinase 2 (Ripk2), transcript variant X2, mRNA
XM-040740137.1	-2,17302854668341	5,39668866505498	10,1918474065803	0,00142214786693153	0,150451545418594	XM_040740137.1	transmembrane protein 158 (Tmem158), mRNA
XM-040731871.1	-2,03467700732349	5,53378409222057	10,135770904501	0,0014659357395338	0,154686290997524	XM_040731871.1	protein phosphatase 2 catalytic subunit beta (Ppp2cb), mRNA
XM-040732126.1	3,25651073244757	6,5515436726978	10,1153893920668	0,00148219801041417	0,156002288293029	XM_040732126.1	H-2 class I histocompatibility antigen, Q10 alpha chain-like (LOC106023121), transcript variant X22, mRNA
XM-040746756.1	1,51120897843802	7,87284037946967	10,1084042541481	0,00148780494682014	0,156192951470635	XM_040746756.1	X-box binding protein 1 (Xbp1), mRNA
XM-005071211.4	-1,47115301223517	8,16218593821564	10,0893852039439	0,00150321992721594	0,157409693803353	XM_005071211.4	40S ribosomal protein S21 (LOC101827403), mRNA
XM-005077905.4	-1,57251436096949	8,53394788882672	10,0781872223503	0,00151233620266834	0,157962364843681	XM_005077905.4	stress associated endoplasmic reticulum protein 1 (Serp1), mRNA
XM-005066298.4	2,41489122462569	5,0088994906771	10,0592457969552	0,00152792209270961	0,159186273117161	XM_005066298.4	nuclear factor, interleukin 3 regulated (Nfil3), transcript variant X1, mRNA
XM-005071667.4	1,97195522934342	5,83231504779222	10,0036357261883	0,0015746340921197	0,162947198250942	XM_005071667.4	deltex E3 ubiquitin ligase 3L (Dtx3l), transcript variant X1, mRNA
XM-040738183.1	1,54590357543319	6,20248865339897	10,0030910667174	0,00157509212468801	0,162947198250942	XM_040738183.1	protein tyrosine phosphatase non-receptor type 6 (Ptpn6), transcript variant X3, mRNA
XM-040730252.1	-1,90655168360127	4,91167154511938	10,001277355464	0,00157666279642215	0,162947198250942	XM_040730252.1	chromodomain helicase DNA binding protein 2 (Chd2), transcript variant X7, mRNA
XM-040752918.1	2,01160697201668	5,05407688019599	9,99753813374964	0,00157985887060788	0,162947198250942	XM_040752918.1	ankyrin repeat domain 12 (Ankrd12), transcript variant X4, mRNA
XM-013119951.3	1,57246992743558	9,69887059062986	9,95858719301693	0,00161352177462203	0,166003153977551	XM_013119951.3	ISG15 ubiquitin like modifier (Isg15), mRNA
XM-040744471.1	1,53649117356272	6,79286297058162	9,95042872381444	0,00162069232524634	0,166284648265417	XM_040744471.1	TSC22 domain family member 3 (Tsc22d3), transcript variant X8, mRNA
XR-002383817.2	-4,76982509867994	2,83467307512263	9,94197941952303	0,00162814837678518	0,166284648265417	XR_002383817.2	uncharacterized LOC110341808 (LOC110341808), ncRNA
XM-040730254.1	-1,90293225013181	4,95976851998429	9,94169441378754	0,00162837978400027	0,166284648265417	XM_040730254.1	chromodomain helicase DNA binding protein 2 (Chd2), transcript variant X8, mRNA
XM-040755459.1	-2,27354577122598	7,91783487479914	9,91954419621809	0,00164801784626027	0,167819027138183	XM_040755459.1	mannose receptor C-type 1 (Mrc1), mRNA
XM-005076576.4	3,13978292362175	3,5558651421904	9,91558058320389	0,0016515613926315	0,167819027138183	XM_005076576.4	DEAD-box helicase 20 (Ddx20), mRNA
XM-040732194.1	2,11943596234654	5,58310083753027	9,87149837863133	0,00169149622188575	0,17016681111171	XM_040732194.1	cyclin dependent kinase inhibitor 1A (Cdkn1a), transcript variant X3, mRNA
XM-005084910.4	2,11944406274615	5,60142465347513	9,8616231679241	0,00170057572934359	0,17016681111171	XM_005084910.4	cyclin dependent kinase inhibitor 1A (Cdkn1a), transcript variant X1, mRNA
XM-040738925.1	1,56098961495806	8,93318748665285	9,86072365133269	0,00170140521768977	0,17016681111171	XM_040738925.1	glutamate-ammonia ligase (Glul), transcript variant X1, mRNA
XM-040749566.1	1,591829224974	5,55579802360507	9,85889078523073	0,00170309666286286	0,17016681111171	XM_040749566.1	calcium binding and coiled-coil domain 2 (Calcoco2), transcript variant X1, mRNA
XM-040756214.1	-1,43371783501059	7,681821031262	9,85667817544076	0,00170516481980856	0,17016681111171	XM_040756214.1	40S ribosomal protein S27 (LOC121143769), mRNA
XM-040745140.1	5,07789400308953	3,1496779523322	9,84499205979414	0,00171601648996087	0,17016681111171	XM_040745140.1	ral guanine nucleotide dissociation stimulator (Ralgds), transcript variant X2, mRNA
XM-040745141.1	5,07789400308953	3,1496779523322	9,84499205979414	0,00171601648996087	0,17016681111171	XM_040745141.1	ral guanine nucleotide dissociation stimulator (Ralgds), transcript variant X3, mRNA
XM-040745142.1	5,07789400308953	3,1496779523322	9,84499205979414	0,00171601648996087	0,17016681111171	XM_040745142.1	ral guanine nucleotide dissociation stimulator (Ralgds), transcript variant X4, mRNA
XM-040745143.1	5,07789400308953	3,1496779523322	9,84499205979414	0,00171601648996087	0,17016681111171	XM_040745143.1	ral guanine nucleotide dissociation stimulator (Ralgds), transcript variant X5, mRNA
XM-040745144.1	5,07789400308953	3,1496779523322	9,84499205979414	0,00171601648996087	0,17016681111171	XM_040745144.1	ral guanine nucleotide dissociation stimulator (Ralgds), transcript variant X6, mRNA
XM-013116979.3	1,455716911336	7,93632939185152	9,82455250662017	0,00173510248807483	0,171645847816691	XM_013116979.3	C-C motif chemokine receptor like 2 (Ccrl2), mRNA
XM-021227420.2	5,07896301286471	3,04400134770274	9,78643862926441	0,00177138791418236	0,174815172259824	XM_021227420.2	tumor necrosis factor receptor superfamily member 26 (LOC106020873), mRNA
XM-040738522.1	5,07163127787005	3,77977789404582	9,77806550819179	0,00177942341440698	0,174836278557609	XM_040738522.1	torsin-1A-interacting protein 2 (LOC101834096), transcript variant X1, mRNA
XM-005084004.4	1,61382272309511	6,3595613435434	9,77734783539744	0,00178009867362374	0,174836278557609	XM_005084004.4	interferon regulatory factor 2 binding protein like (Irf2bpl), mRNA
XM-040745139.1	5,07636179882538	3,19203466397315	9,77024021705162	0,00178700379555633	0,175096588567927	XM_040745139.1	ral guanine nucleotide dissociation stimulator (Ralgds), transcript variant X1, mRNA
XM-021228825.2	-1,49953216880737	8,02945648175915	9,76390903860229	0,00179312379111799	0,175278915382135	XM_021228825.2	ADP ribosylation factor 6 (Arf6), mRNA
XR-005874102.1	5,07275061109616	3,18647868641376	9,74122526086692	0,00181536107888373	0,1770321196192	XR_005874102.1	uncharacterized LOC121136914 (LOC121136914), ncRNA
XM-040750848.1	1,95250642593506	4,38590587389581	9,7353391678172	0,00182116846126325	0,177043420518611	XM_040750848.1	deltex E3 ubiquitin ligase 3L (Dtx3l), transcript variant X3, mRNA
XM-005080371.4	-2,77450718228206	8,34736674653616	9,73236160015321	0,00182408111923532	0,177043420518611	XM_005080371.4	heat shock protein family B (small) member 1 (Hspb1), mRNA
XM-005063204.4	1,4559683365307	7,89690469511504	9,72531983280187	0,00183106482862708	0,177303084452918	XM_005063204.4	interferon induced protein with tetratricopeptide repeats 3 (Ifit3), transcript variant X1, mRNA
XM-013110217.3	-2,21491591951816	5,3066663435574	9,71812274291365	0,00183823419319729	0,177579464208094	XM_013110217.3	FRAT regulator of WNT signaling pathway 2 (Frat2), mRNA
XM-005063831.4	1,55379967705882	6,36591116580023	9,70805171294942	0,00184830556317648	0,178134236162533	XM_005063831.4	solute carrier family 15 member 3 (Slc15a3), mRNA
XM-040749002.1	5,07896975386737	3,01185331690021	9,70349965473286	0,00185291398347857	0,178161142902088	XM_040749002.1	C-type lectin domain family 10 member A (LOC101839449), transcript variant X1, mRNA
XM-040755795.1	2,63777389007734	4,47403436501677	9,69834577915126	0,00185806827544343	0,178240288436651	XM_040755795.1	N-ribosyldihydronicotinamide:quinone reductase 2 (Nqo2), transcript variant X1, mRNA
XR-005880784.1	5,0739459079287	3,33548795432618	9,6733909301327	0,00188344281254493	0,180254237359678	XR_005880784.1	acyloxyacyl hydrolase (Aoah), transcript variant X3, misc_RNA
XM-040749003.1	5,07896975386737	2,98668261402191	9,65507317469308	0,00190228228549806	0,181383426609213	XM_040749003.1	C-type lectin domain family 10 member A (LOC101839449), transcript variant X2, mRNA
XM-040754673.1	-3,33957519198135	3,10873537640941	9,65333470454412	0,00190405657656015	0,181383426609213	XM_040754673.1	linker for activation of T cells (Lat), transcript variant X3, mRNA
XM-005072326.4	-1,52952700538527	5,59777034872285	9,62187362909646	0,00193684000590393	0,184080315849802	XM_005072326.4	mitochondrial ribosomal protein L14 (Mrpl14), mRNA
XM-040741246.1	1,44863055099657	5,09988336715026	9,59677082208138	0,00196345570057826	0,185770750738652	XM_040741246.1	H-2 class I histocompatibility antigen, alpha chain-like (LOC121138587), mRNA
XM-005073973.3	2,20537154454777	5,12850439647734	9,59461168585737	0,00196573360871526	0,185770750738652	XM_005073973.3	diacylglycerol O-acyltransferase 2 (Dgat2), mRNA
XR-005877955.1	3,15007325847787	4,72434134041357	9,59235733694536	0,00196816871970579	0,185770750738652	XR_005877955.1	ribosomal protein S24 (Rps24), transcript variant X3, ncRNA
XM-040735765.1	-3,34938635664498	4,29337919506412	9,58415737738919	0,00197692925109584	0,186170639520245	XM_040735765.1	N-alpha-acetyltransferase 30, NatC catalytic subunit (Naa30), mRNA
XR-001196315.3	-3,34501124775132	4,92699928285773	9,55483197299596	0,00200868059308206	0,188728841203438	XR_001196315.3	uncharacterized LOC106020927 (LOC106020927), ncRNA
XM-013121851.3	1,6169808730151	4,7056635035229	9,52726293776048	0,00203904438720409	0,190612447573372	XM_013121851.3	guanylate-binding protein 4 (LOC101825087), transcript variant X1, mRNA
XM-021232880.2	-3,33960914059865	3,02417553288338	9,52332103954113	0,00204339446443051	0,190612447573372	XM_021232880.2	SLIT-ROBO Rho GTPase activating protein 2 (Srgap2), transcript variant X7, mRNA
XM-040734718.1	-3,34039168517019	3,77363866578362	9,52191483386966	0,00204496457574374	0,190612447573372	XM_040734718.1	defective in cullin neddylation 1 domain containing 5 (Dcun1d5), transcript variant X1, mRNA
XM-005067397.4	-2,4101570772294	4,22672616866575	9,51984454590867	0,00204725540853474	0,190612447573372	XM_005067397.4	serpin family F member 1 (Serpinf1), mRNA
XM-040735139.1	-1,98554348693518	5,64087141152983	9,48599008266808	0,00208526559649983	0,193713171766947	XM_040735139.1	round spermatid basic protein 1 like (Rsbn1l), transcript variant X1, mRNA
XM-005063503.4	1,51562255862318	5,66986151629234	9,48157673742488	0,00209027913025986	0,193741569926991	XM_005063503.4	nuclear factor kappa B subunit 2 (Nfkb2), mRNA
XM-005066173.4	1,65818378767171	6,73826062988663	9,47378208005307	0,00209915285048789	0,19412682529467	XM_005066173.4	basic helix-loop-helix family member e40 (Bhlhe40), mRNA
XM-021226777.2	-3,34110669391505	3,26970922278077	9,46507887432061	0,00210913803034644	0,19429097900309	XM_021226777.2	NXPE family member 2 (LOC101832618), transcript variant X2, mRNA
XM-040733394.1	-3,34161658686513	3,38788484794481	9,46161886731428	0,0021131100719652	0,19429097900309	XM_040733394.1	translation initiation factor IF-2-like (LOC106021719), mRNA
XM-005069283.4	-3,34117596515778	3,28480828627824	9,45989537095098	0,00211509145368221	0,19429097900309	XM_005069283.4	NXPE family member 2 (LOC101832618), transcript variant X1, mRNA
XM-040734671.1	-1,49520945368876	7,67361683207435	9,45485655601504	0,00212086738293953	0,194387651247462	XM_040734671.1	vasodilator stimulated phosphoprotein (LOC101822629), transcript variant X5, mRNA
XR-005876377.1	3,07444434324931	3,37279362945692	9,342423336864	0,0022546816267547	0,206193139968524	XR_005876377.1	uncharacterized LOC121139411 (LOC121139411), ncRNA
XM-040737760.1	1,89484776275351	4,08206216553337	9,32623570477094	0,00227463685636369	0,207556830487661	XM_040737760.1	nucleotide binding oligomerization domain containing 1 (Nod1), transcript variant X3, mRNA
XM-021231947.2	2,12598783879438	6,8076085243655	9,30787853946452	0,00229747109651639	0,209176610696767	XM_021231947.2	SLAM family member 9 (Slamf9), transcript variant X1, mRNA
XM-040733914.1	1,59148519640598	5,80409842729825	9,26708975028688	0,00234908537602439	0,213001533837504	XM_040733914.1	formyl peptide receptor 1 (Fpr1), transcript variant X2, mRNA
NM-001310555.1	3,11510759708444	4,8467993504725	9,26648864267811	0,00234983345958318	0,213001533837504	NM_001310555.1	CD86 molecule (Cd86), mRNA
XM-005080231.4	-1,40924557828783	6,15133433867951	9,25964224203372	0,00235863346139242	0,213329324915786	XM_005080231.4	S100 calcium binding protein A13 (S100a13), mRNA
XM-040747921.1	-2,06514348915455	6,84876263863331	9,22156290225315	0,00240804239749317	0,217320545579028	XM_040747921.1	AHNAK nucleoprotein (Ahnak), transcript variant X1, mRNA
XM-005079875.4	-2,54411849181675	3,63916039127435	9,17890519000208	0,00246467592673105	0,221536000136418	XM_005079875.4	minichromosome maintenance complex component 6 (Mcm6), mRNA
XM-005070849.4	-1,41866455373471	7,01782732792724	9,17827798935215	0,00246551862713483	0,221536000136418	XM_005070849.4	DNA damage inducible transcript 4 (Ddit4), mRNA
XM-005083945.4	1,59947946414717	5,71214318902947	9,15991096154823	0,00249032653482589	0,223277577097363	XM_005083945.4	arrestin domain containing 4 (Arrdc4), mRNA
XM-013110614.3	3,06443306952171	3,88382815906512	9,12237104705539	0,00254185324666125	0,224956745505054	XM_013110614.3	semaphorin 4D (Sema4d), transcript variant X2, mRNA
XM-013110616.3	3,06443306952171	3,88382815906512	9,12237104705539	0,00254185324666125	0,224956745505054	XM_013110616.3	semaphorin 4D (Sema4d), transcript variant X5, mRNA
XM-013110618.3	3,06443306952171	3,88382815906512	9,12237104705539	0,00254185324666125	0,224956745505054	XM_013110618.3	semaphorin 4D (Sema4d), transcript variant X6, mRNA
XM-021224919.2	3,06443306952171	3,88382815906512	9,12237104705539	0,00254185324666125	0,224956745505054	XM_021224919.2	semaphorin 4D (Sema4d), transcript variant X7, mRNA
XM-040755962.1	3,06443306952171	3,88382815906512	9,12237104705539	0,00254185324666125	0,224956745505054	XM_040755962.1	semaphorin 4D (Sema4d), transcript variant X3, mRNA
XM-040755963.1	3,06443306952171	3,88382815906512	9,12237104705539	0,00254185324666125	0,224956745505054	XM_040755963.1	semaphorin 4D (Sema4d), transcript variant X4, mRNA
XM-005081921.4	1,38645113831737	8,08292760116683	9,10410774729455	0,00256726471949189	0,226718122320278	XM_005081921.4	guanylate-binding protein 2 (LOC101824821), mRNA
XM-040738926.1	1,45680664577681	8,42155955854085	9,09953671829076	0,00257370426285221	0,226800110340808	XM_040738926.1	glutamate-ammonia ligase (Glul), transcript variant X2, mRNA
XM-013125658.3	1,63916377065086	6,95894799154936	9,09001196754996	0,00258707821040865	0,227491516224246	XM_013125658.3	formyl peptide receptor 1 (Fpr1), transcript variant X1, mRNA
XM-040737590.1	-2,24977748636742	5,15552903958712	9,07353014990082	0,00261044265901095	0,229056602870528	XM_040737590.1	RING1 and YY1 binding protein (LOC101823191), mRNA
XR-002386027.2	3,07751871654176	4,20310069230289	9,06919583372192	0,0026166540763171	0,229113117452506	XR_002386027.2	uncharacterized LOC110343712 (LOC110343712), ncRNA
XM-040747961.1	-2,09920392457317	3,94034948585435	9,06148074325552	0,00262769098884002	0,229591013298797	XM_040747961.1	AHNAK nucleoprotein (Ahnak), transcript variant X10, mRNA
XM-040732592.1	1,4099732437903	8,64318946327735	9,05309763751337	0,00263973714828454	0,230154878947784	XM_040732592.1	H-2 class I histocompatibility antigen, Q10 alpha chain (LOC101831377), transcript variant X3, mRNA
XM-005066304.4	3,06270094049293	4,05549427191807	9,03129322076069	0,00267130503280261	0,231562306565367	XM_005066304.4	semaphorin 4D (Sema4d), transcript variant X1, mRNA
XM-040756573.1	4,95717204303723	3,86386693295937	9,03091245073156	0,0026718968288596	0,231562306565367	XM_040756573.1	S100P binding protein (LOC101832004), transcript variant X6, mRNA
XM-013111015.3	4,95681566891947	3,14623064018504	9,0303268163454	0,00267276008112529	0,231562306565367	XM_013111015.3	alpha 1,4-galactosyltransferase (P blood group) (A4galt), transcript variant X2, mRNA
XM-005069273.4	-1,39778337512635	5,12313123062347	9,01021549557473	0,00270224000325483	0,233624543810811	XM_005069273.4	CD3g molecule (Cd3g), transcript variant X1, mRNA
XM-005068704.4	-1,50089318913434	7,61851380600973	9,00371740141426	0,00271180926000118	0,233625587506748	XM_005068704.4	60S ribosomal protein L38 (LOC101841064), mRNA
XM-040738595.1	4,96754719784516	3,42517418009716	9,00251955029236	0,00271360607557712	0,233625587506748	XM_040738595.1	forkhead box P1 (Foxp1), transcript variant X13, mRNA
XM-013110845.3	4,95481749053242	3,55823432990942	8,99770174154125	0,002720738088287	0,233750594044415	XM_013110845.3	protein phosphatase 1 regulatory subunit 3B (Ppp1r3b), transcript variant X1, mRNA
XM-021228951.2	-2,24680878928029	5,41776308781665	8,99014221721521	0,00273197981945613	0,233814268548105	XM_021228951.2	golgi glycoprotein 1 (Glg1), mRNA
XM-005078855.3	-2,22317256510401	4,41993477550945	8,98624863876531	0,0027377931332014	0,233814268548105	XM_005078855.3	aquaporin 3 (Gill blood group) (Aqp3), mRNA
XM-040738181.1	1,4714129136935	6,28001519822962	8,9828808478038	0,00274283155370636	0,233814268548105	XM_040738181.1	protein tyrosine phosphatase non-receptor type 6 (Ptpn6), transcript variant X1, mRNA
XM-013124533.3	1,77139848589632	4,82157349193495	8,98198526866892	0,0027442055672426	0,233814268548105	XM_013124533.3	mitogen-activated protein kinase kinase kinase 8 (Map3k8), transcript variant X1, mRNA
XM-040747469.1	4,94355249127913	4,01976426017186	8,97016471790154	0,00276195942173582	0,234599691888228	XM_040747469.1	RasGEF domain family member 1B (Rasgef1b), transcript variant X1, mRNA
XM-040743747.1	1,6031785545948	6,48282232984013	8,96649383632686	0,00276751504136229	0,234599691888228	XM_040743747.1	spermidine/spermine N1-acetyltransferase 1 (Sat1), transcript variant X1, mRNA
XM-040757955.1	-1,56538056566378	5,61135890664943	8,96448086124887	0,0027705258488489	0,234599691888228	XM_040757955.1	DnaJ heat shock protein family (Hsp40) member C15 (Dnajc15), mRNA
XM-021231738.2	4,95611961163844	3,43284648280498	8,950331600022	0,00279202476141812	0,235934692005421	XM_021231738.2	major facilitator superfamily domain containing 1 (Mfsd1), transcript variant X3, mRNA
XM-005067039.4	4,95510665064582	3,25207220942515	8,92132370126294	0,00283663606134856	0,238672008372006	XM_005067039.4	alpha 1,4-galactosyltransferase (P blood group) (A4galt), transcript variant X1, mRNA
XM-013119014.3	4,95633806462576	3,28099096829795	8,91901675050468	0,00284022249636332	0,238672008372006	XM_013119014.3	major facilitator superfamily domain containing 1 (Mfsd1), transcript variant X1, mRNA
XR-005869869.1	4,95351644402215	3,35190017207383	8,91798948583178	0,00284181673516592	0,238672008372006	XR_005869869.1	uncharacterized LOC121133128 (LOC121133128), transcript variant X1, ncRNA
XM-021232990.2	2,51540850947057	3,75797953576691	8,90500897180282	0,00286203045968591	0,239880121196445	XM_021232990.2	TLR adaptor interacting with endolysosomal SLC15A4 (Tasl), transcript variant X2, mRNA
XM-040740464.1	1,74333469468376	5,41971357598934	8,87393414745286	0,00291100648744546	0,243489125971226	XM_040740464.1	ubiquitin conjugating enzyme E2 J1 (Ube2j1), transcript variant X1, mRNA
XM-040735140.1	-1,91099209253763	4,99162219011992	8,85662778734864	0,00293870400751611	0,245307273876897	XM_040735140.1	round spermatid basic protein 1 like (Rsbn1l), transcript variant X2, mRNA
XM-005067174.4	1,69160459190527	6,0288729194383	8,84163982215501	0,00296284831910484	0,246822058453687	XM_005067174.4	coiled-coil domain containing 184 (Ccdc184), mRNA
XM-040740073.1	1,78700930407468	4,25266488880742	8,83381133133599	0,00297560385435924	0,247383889734234	XM_040740073.1	cyclic GMP-AMP synthase (Cgas), mRNA
XM-040728914.1	-1,91220464415453	5,10582382211502	8,80636505247768	0,00302053729448303	0,250613248548105	XM_040728914.1	angiogenic factor with G-patch and FHA domains 1 (Aggf1), mRNA
XM-005081632.4	1,50342528249747	10,1122702154764	8,80089978851305	0,00302957765276156	0,250857563670214	XM_005081632.4	ATPase H+ transporting V0 subunit c (Atp6v0c), mRNA
XR-002385130.2	1,51254908675603	6,63038450387631	8,77700788674204	0,00306942244428615	0,253646469577727	XR_002385130.2	uncharacterized LOC110342945 (LOC110342945), ncRNA
XM-040753753.1	-1,6050063861195	4,96973498827345	8,75035104177544	0,00311454278740583	0,256859277214654	XM_040753753.1	eukaryotic translation initiation factor 4B (Eif4b), transcript variant X1, mRNA
XM-021226750.2	-1,89028977721427	3,711893239769	8,73294224899069	0,00314431912283917	0,2587963297244	XM_021226750.2	CD3g molecule (Cd3g), transcript variant X2, mRNA
XM-040741772.1	2,46680646689895	3,28723799380205	8,71619379315548	0,00317330961024286	0,260661098583482	XM_040741772.1	interferon-inducible GTPase 1-like (LOC121138853), mRNA
XM-005082751.4	1,64643435636577	6,5715851548136	8,68418901166983	0,00322933981597745	0,264735102483904	XM_005082751.4	tribbles pseudokinase 1 (Trib1), transcript variant X1, mRNA
XR-005875508.1	2,46798489955062	3,44145737649707	8,65531688218405	0,00328083816708539	0,267359075425872	XR_005875508.1	uncharacterized LOC121138589 (LOC121138589), transcript variant X1, ncRNA
XR-005875509.1	2,46798489955062	3,44145737649707	8,65531688218405	0,00328083816708539	0,267359075425872	XR_005875509.1	uncharacterized LOC121138589 (LOC121138589), transcript variant X2, ncRNA
XR-005875510.1	2,46798489955062	3,44145737649707	8,65531688218405	0,00328083816708539	0,267359075425872	XR_005875510.1	uncharacterized LOC121138589 (LOC121138589), transcript variant X3, ncRNA
XM-005086831.4	-1,7753660444692	5,45796108437908	8,64906549955529	0,00329204090868334	0,26774181722341	XM_005086831.4	LSM2 homolog, U6 small nuclear RNA and mRNA degradation associated (Lsm2), mRNA
XM-005081015.4	5,1440730495594	9,48167536712609	8,64427291109434	0,00330071277883162	0,267756643840751	XM_005081015.4	complement C1q B chain (C1qb), transcript variant X1, mRNA
XM-040757704.1	2,99522948994756	3,35276652805635	8,64177797967204	0,00330523595050426	0,267756643840751	XM_040757704.1	zinc finger protein 58-like (LOC106023022), transcript variant X1, mRNA
XM-013117602.3	3,01289521558526	4,0887545495436	8,61360016248707	0,00335664568338515	0,271387111607758	XM_013117602.3	phosphoethanolamine/phosphocholine phosphatase 1 (Phospho1), transcript variant X4, mRNA
XM-005064093.3	1,34452577472246	7,6300859215596	8,597445940033	0,00338644443594387	0,271977539104912	XM_005064093.3	unc-93 homolog B1, TLR signaling regulator (Unc93b1), mRNA
XM-040738526.1	-4,45559600054857	3,76827019668115	8,60758768382607	0,00339712839352708	0,271977539104912	XM_040738526.1	casein kinase II subunit alpha'-like (LOC121136945), transcript variant X1, mRNA
XM-005072036.4	-4,45750862466001	5,14894690695716	8,96171853935892	0,00339712839982807	0,271977539104912	XM_005072036.4	CDV3 homolog (Cdv3), transcript variant X3, mRNA
XM-040747365.1	-4,46389011060422	3,98874900682159	8,73993444617799	0,00339712840850572	0,271977539104912	XM_040747365.1	G-rich RNA sequence binding factor 1 (Grsf1), transcript variant X1, mRNA
XM-040747367.1	-4,46374282898236	3,92687427499509	8,72210392935402	0,00339712840850573	0,271977539104912	XM_040747367.1	G-rich RNA sequence binding factor 1 (Grsf1), transcript variant X2, mRNA
XM-040752212.1	-2,51562261275845	5,65153487031727	8,58822158654144	0,00340360198865282	0,271977539104912	XM_040752212.1	pleckstrin homology domain containing O1 (Plekho1), mRNA
XM-040735476.1	1,80560453043535	5,0266046650184	8,57925333138905	0,00342040532418125	0,272174478184962	XM_040735476.1	NFKB inhibitor delta (Nfkbid), transcript variant X1, mRNA
XM-040735477.1	1,80560453043535	5,0266046650184	8,57925333138905	0,00342040532418125	0,272174478184962	XM_040735477.1	NFKB inhibitor delta (Nfkbid), transcript variant X3, mRNA
XM-040741526.1	-4,46294555100839	3,55081197327127	8,57630558484025	0,0034259077029575	0,272174478184962	XM_040741526.1	translation initiation factor IF-2-like (LOC121138801), mRNA
XR-005872541.1	-1,80384917717181	3,63597190513992	8,56999085535737	0,00343780963643599	0,272593795699904	XR_005872541.1	uncharacterized LOC121135405 (LOC121135405), ncRNA
XM-040741476.1	1,34607369630024	7,51328391327581	8,55491991417491	0,00346632086938229	0,274325966803249	XM_040741476.1	syndecan binding protein (LOC101830755), transcript variant X1, mRNA
XM-040754151.1	-4,46612361900681	3,47145796728979	8,53931845631213	0,00349609999826863	0,276151637675142	XM_040754151.1	phospholipase A2 group VI (Pla2g6), mRNA
XM-013125093.3	2,24409750196383	4,59179871693806	8,53104143009703	0,00351196039101276	0,276872999945111	XM_013125093.3	sorting nexin 10 (Snx10), transcript variant X2, mRNA
XM-005087132.4	3,00289455622887	3,9878059772688	8,52353132182065	0,00352644925127782	0,277483682672727	XM_005087132.4	C-type lectin domain containing 7A (Clec7a), transcript variant X2, mRNA
XM-040739364.1	1,61396374378042	5,06103416661713	8,50575962302943	0,00356100531497874	0,279588972696568	XM_040739364.1	DnaJ heat shock protein family (Hsp40) member B6 (Dnajb6), transcript variant X5, mRNA
XM-021233909.2	1,80530447534758	5,12224488620223	8,5027785811077	0,00356679247359119	0,279588972696568	XM_021233909.2	NFKB inhibitor delta (Nfkbid), transcript variant X2, mRNA
XM-040738261.1	-1,44837221393806	5,67004733479257	8,49910371970528	0,00357402550509862	0,27962333005955	XM_040738261.1	PRELI domain-containing protein 1, mitochondrial-like (LOC121136846), mRNA
XM-021224964.2	1,31255917827968	7,1993432789406	8,49424748414268	0,00358355575857949	0,279836945223571	XM_021224964.2	interferon induced protein with tetratricopeptide repeats 3 (Ifit3), transcript variant X2, mRNA
XM-005069883.4	-1,98809123442967	4,54779633769733	8,48134895388947	0,00360895594470126	0,281286674227824	XM_005069883.4	phosphoribosyl pyrophosphate synthetase associated protein 1 (Prpsap1), transcript variant X1, mRNA
XM-040728436.1	-4,4625382088588	3,31134568856686	8,46902742396494	0,00363343925534772	0,282164645239474	XM_040728436.1	zinc finger DHHC-type palmitoyltransferase 14 (Zdhhc14), transcript variant X2, mRNA
XR-002384561.2	2,9987932188624	4,22055004441857	8,46879339239284	0,00363393341863099	0,282164645239474	XR_002384561.2	uncharacterized LOC110342481 (LOC110342481), ncRNA
XM-040728435.1	-4,46245609485866	3,29025195460007	8,46006250960429	0,00365135089008392	0,282983132165016	XM_040728435.1	zinc finger DHHC-type palmitoyltransferase 14 (Zdhhc14), transcript variant X1, mRNA
XM-040729528.1	2,4567541502894	3,61716635394143	8,44668610568567	0,00367827165133076	0,283468002373061	XM_040729528.1	interleukin 1 receptor type 2 (Il1r2), transcript variant X2, mRNA
XM-040729529.1	2,4567541502894	3,61716635394143	8,44668610568567	0,00367827165133076	0,283468002373061	XM_040729529.1	interleukin 1 receptor type 2 (Il1r2), transcript variant X3, mRNA
XM-040729530.1	2,4567541502894	3,61716635394143	8,44668610568567	0,00367827165133076	0,283468002373061	XM_040729530.1	interleukin 1 receptor type 2 (Il1r2), transcript variant X4, mRNA
XM-013114773.3	1,61819539828462	5,1975563947714	8,43388098284269	0,00370420488017373	0,284475374863986	XM_013114773.3	sequestosome 1 (Sqstm1), transcript variant X3, mRNA
XM-040733594.1	-4,46243208824893	3,16398276371803	8,43340415165327	0,00370516854001158	0,284475374863986	XM_040733594.1	growth arrest specific 6 (Gas6), mRNA
XM-040746802.1	-4,46146578490474	3,19170873514563	8,42872846787365	0,00371466420586633	0,284673326003756	XM_040746802.1	phosphoserine aminotransferase 1 (Psat1), mRNA
XM-021223733.2	-2,0884017650281	5,48743670175857	8,42297331196906	0,00372640266829202	0,285042098528293	XM_021223733.2	nuclear casein kinase and cyclin dependent kinase substrate 1 (Nucks1), transcript variant X1, mRNA
XM-040749014.1	1,74351493092083	4,19683526724332	8,4155584813755	0,0037416359654757	0,285676335597813	XM_040749014.1	C-X-C motif chemokine ligand 16 (Cxcl16), transcript variant X2, mRNA
XM-021233227.2	-2,7412283708989	3,72453361684049	8,39649444501091	0,00378099063797635	0,287088381433027	XM_021233227.2	F-box only protein 33-like (LOC101822684), mRNA
XM-005070299.4	-1,42596221035135	8,11662974276559	8,39592621993375	0,00378213035856117	0,287088381433027	XM_005070299.4	diazepam binding inhibitor, acyl-CoA binding protein (Dbi), mRNA
XM-040741878.1	-1,37400274817724	8,89590051974764	8,39313970923628	0,00378795941932305	0,287088381433027	XM_040741878.1	60S ribosomal protein L13 (LOC121138880), mRNA
XM-021229556.2	-4,46104639940022	3,07860499773481	8,39216157689358	0,00379000514400696	0,287088381433027	XM_021229556.2	MSL complex subunit 3 (Msl3), transcript variant X4, mRNA
XM-021233169.2	1,84814194766617	4,76135189078065	8,38813738510855	0,00379837501542947	0,287088381433027	XM_021233169.2	ORAI calcium release-activated calcium modulator 2 (Orai2), transcript variant X3, mRNA
XM-040728851.1	1,66084246198463	4,68348597467003	8,38322710840049	0,00380862730169983	0,287088381433027	XM_040728851.1	baculoviral IAP repeat-containing protein 1b-like (LOC101825710), mRNA
XM-040732911.1	1,73892342428487	4,18359490410629	8,38307746935264	0,00380896304673857	0,287088381433027	XM_040732911.1	Z-DNA binding protein 1 (Zbp1), transcript variant X4, mRNA
XM-021222860.2	1,48802067602316	5,87811052941	8,37398754244746	0,00382799523499988	0,287995407506307	XM_021222860.2	ST3 beta-galactoside alpha-2,3-sialyltransferase 4 (St3gal4), transcript variant X1, mRNA
XM-005085833.4	1,48801440562411	5,88694203038917	8,36681870377334	0,00384307434348508	0,288602259958835	XM_005085833.4	ST3 beta-galactoside alpha-2,3-sialyltransferase 4 (St3gal4), transcript variant X2, mRNA
XM-005080831.4	-1,53723878274018	6,73788453127716	8,35770364684404	0,00386233356728154	0,289392262126746	XM_005080831.4	akirin 2 (Akirin2), mRNA
XM-013110869.3	-2,74560297830216	4,13753647589931	8,35519467223382	0,00386765835223945	0,289392262126746	XM_013110869.3	UFM1 specific peptidase 2 (Ufsp2), mRNA
XM-040738887.1	2,46100055528841	3,89738126226577	8,34670708862182	0,00388576735383411	0,290100312997362	XM_040738887.1	tudor domain containing 7 (Tdrd7), transcript variant X3, mRNA
XM-040737395.1	1,5168681217369	5,43034580521497	8,34345537858803	0,00389271247338135	0,290100312997362	XM_040737395.1	C-type lectin domain family 4 member A (LOC110340162), mRNA
XM-013116441.3	-4,46104639940022	3,03679331663502	8,3382034643781	0,00390396799427047	0,290100312997362	XM_013116441.3	MSL complex subunit 3 (Msl3), transcript variant X3, mRNA
XM-005079208.4	-2,28428176779012	4,08365351098181	8,3344988153175	0,00391186707191002	0,290100312997362	XM_005079208.4	NOC2 like nucleolar associated transcriptional repressor (Noc2l), mRNA
XM-040747968.1	-2,72838104710972	3,5704526256893	8,33396717727032	0,00391305002312689	0,290100312997362	XM_040747968.1	AHNAK nucleoprotein (Ahnak), transcript variant X13, mRNA
XM-040743238.1	1,54652262378824	5,61207296747285	8,33099890517378	0,00391941715127775	0,290100312997362	XM_040743238.1	tetraspanin 13 (Tspan13), mRNA
XM-013125432.3	-2,72908851468937	3,44160980853603	8,32654582889816	0,00392902690078568	0,290289486621245	XM_013125432.3	ankyrin repeat domain 55 (Ankrd55), mRNA
XM-040729527.1	2,4546730697714	3,79783399371702	8,31865714898805	0,00394605977988629	0,290697367452302	XM_040729527.1	interleukin 1 receptor type 2 (Il1r2), transcript variant X1, mRNA
XM-040737891.1	-1,58849538607467	5,21686348735616	8,31744830568107	0,00394867514897667	0,290697367452302	XM_040737891.1	solute carrier family 30 member 1 (Slc30a1), mRNA
XM-040736812.1	-2,73528414065413	4,37922311896875	8,29903243023809	0,00398886795413172	0,293131933779255	XM_040736812.1	neuroligin 4 X-linked (Nlgn4x), mRNA
XM-040750183.1	-1,48758156871883	6,00901802934681	8,28827255174657	0,00401247858399332	0,294341410279995	XM_040750183.1	Aly/REF export factor (Alyref), mRNA
NM-001281685.1	1,90440373342006	6,40433260539772	8,28379320330292	0,00402236683782032	0,294541748179395	NM_001281685.1	signal transducer and activator of transcription 1 (Stat1), mRNA
XM-040749557.1	-1,31891880981043	6,10780986270807	8,25556680282346	0,00408525051543143	0,298290815654261	XM_040749557.1	G protein subunit gamma transducin 2 (Gngt2), transcript variant X2, mRNA
XM-040754121.1	4,82690962093566	3,60302211033287	8,24764009598947	0,00410310115489166	0,298290815654261	XM_040754121.1	TGF-beta activated kinase 1 (MAP3K7) binding protein 1 (Tab1), mRNA
XM-013120770.3	4,82482946627502	3,73600960901407	8,24739667565789	0,00410366810530251	0,298290815654261	XM_013120770.3	UFM1 specific peptidase 1 (inactive) (Ufsp1), partial mRNA
XM-040732089.1	4,82024089403914	4,04074684504069	8,24541046678749	0,00410817494162445	0,298290815654261	XM_040732089.1	heat shock 70 kDa protein 1A (LOC101830239), mRNA
XM-005085397.4	1,44089324508804	5,68877526076919	8,24466407401617	0,00410980712161849	0,298290815654261	XM_005085397.4	solute carrier family 2 member 6 (Slc2a6), transcript variant X1, mRNA
XM-040744329.1	-1,49720504162088	8,04330739752907	8,22754465122593	0,00414866946976372	0,300581328678145	XM_040744329.1	10 kDa heat shock protein, mitochondrial-like (LOC121140001), mRNA
XM-040747470.1	4,81303422150899	3,984079418597	8,21217780782876	0,00418389607156667	0,301383613474288	XM_040747470.1	RasGEF domain family member 1B (Rasgef1b), transcript variant X2, mRNA
XM-040747472.1	4,81303422150899	3,984079418597	8,21217780782876	0,00418389607156667	0,301383613474288	XM_040747472.1	RasGEF domain family member 1B (Rasgef1b), transcript variant X3, mRNA
XM-040745419.1	-4,46105436031369	2,96361568229686	8,21173790553672	0,00418493848788205	0,301383613474288	XM_040745419.1	bromodomain adjacent to zinc finger domain 2B (Baz2b), transcript variant X14, mRNA
XM-040738716.1	-1,39395804768429	9,05351852758027	8,20993434393053	0,00418903669009047	0,301383613474288	XM_040738716.1	ZFP36 ring finger protein like 2 (Zfp36l2), mRNA
XM-040747896.1	-1,28688102813907	6,13518601554999	8,20626284580941	0,00419754525046894	0,301468725466926	XM_040747896.1	angiotensin-converting enzyme-like (LOC101824864), transcript variant X1, mRNA
XM-005084350.4	-1,53921790948115	5,28971570724905	8,18454199169964	0,00424794760132317	0,304141417530657	XM_005084350.4	MYC binding protein (LOC101830285), mRNA
XM-013110846.3	4,82075116310804	3,4316837492226	8,18091087263405	0,00425649545603576	0,304141417530657	XM_013110846.3	protein phosphatase 1 regulatory subunit 3B (Ppp1r3b), transcript variant X2, mRNA
XM-040757714.1	4,82735975479123	3,48102459610626	8,1807251176519	0,00425693039383906	0,304141417530657	XM_040757714.1	zinc finger protein 58 (LOC106022316), mRNA
XM-040741952.1	4,82516688251383	3,24632011426431	8,17107743619689	0,0042795823839542	0,305229902680879	XM_040741952.1	ankyrin repeat and KH domain-containing protein 1 (LOC101832879), transcript variant X2, mRNA
XM-005070056.3	-1,59070223867511	4,34499632593697	8,15970593260861	0,00430640871767903	0,306611830378279	XM_005070056.3	N-ethylmaleimide sensitive factor, vesicle fusing ATPase (Nsf), mRNA
XM-005085884.4	2,14367958408148	3,64237770973379	8,13679149792835	0,00436108114312279	0,308370399111567	XM_005085884.4	sorting nexin 10 (Snx10), transcript variant X1, mRNA
XM-013125089.3	2,14367958408148	3,64237770973379	8,13679149792835	0,00436108114312279	0,308370399111567	XM_013125089.3	sorting nexin 10 (Snx10), transcript variant X5, mRNA
XM-013125090.3	2,14367958408148	3,64237770973379	8,13679149792835	0,00436108114312279	0,308370399111567	XM_013125090.3	sorting nexin 10 (Snx10), transcript variant X3, mRNA
XM-013125091.3	2,14367958408148	3,64237770973379	8,13679149792835	0,00436108114312279	0,308370399111567	XM_013125091.3	sorting nexin 10 (Snx10), transcript variant X4, mRNA
XM-040731134.1	-2,72907359528891	4,4518554436527	8,13167374232621	0,00437336867299609	0,308708818181489	XM_040731134.1	guanine nucleotide-binding protein G(I)/G(S)/G(O) subunit gamma-10 (LOC121133917), mRNA
XM-040742751.1	-4,46105037985146	2,90280047307684	8,11543152450058	0,00441265196184101	0,309887143661507	XM_040742751.1	apoptosis resistant E3 ubiquitin protein ligase 1 (Arel1), transcript variant X1, mRNA
XM-040742752.1	-4,46105037985146	2,90280047307684	8,11543152450058	0,00441265196184101	0,309887143661507	XM_040742752.1	apoptosis resistant E3 ubiquitin protein ligase 1 (Arel1), transcript variant X2, mRNA
XM-040742753.1	-4,46105037985146	2,90280047307684	8,11543152450058	0,00441265196184101	0,309887143661507	XM_040742753.1	apoptosis resistant E3 ubiquitin protein ligase 1 (Arel1), transcript variant X3, mRNA
XM-005072489.4	-1,35432105108057	8,63250821769047	8,09781891781764	0,004455585903453	0,312369210706647	XM_005072489.4	60S ribosomal protein L36a (LOC101840367), mRNA
XM-040754198.1	-2,39235824615185	3,15550663250347	8,09002544002927	0,00447478863256891	0,313181932986579	XM_040754198.1	interleukin 2 receptor subunit beta (Il2rb), transcript variant X2, mRNA
XM-040733012.1	4,81563961530684	3,2157037386389	8,07440975320047	0,00451344262706723	0,315350941310183	XM_040733012.1	antileukoproteinase-like (LOC121134530), mRNA
XM-005078004.4	-1,82304588917583	4,5578537778794	8,05239177742786	0,00456844778700725	0,318001902459484	XM_005078004.4	DnaJ heat shock protein family (Hsp40) member C21 (Dnajc21), mRNA
XM-040728546.1	1,63999304243894	5,67068913375982	8,05174087830491	0,00457008591393059	0,318001902459484	XM_040728546.1	maltase-glucoamylase (Mgam), mRNA
XM-040747937.1	1,28261047342248	7,61094090600837	8,04717002700922	0,00458165088665158	0,318001902459484	XM_040747937.1	uncharacterized LOC121141088 (LOC121141088), mRNA
XM-040738153.1	-4,46103092792022	2,87747878668661	8,04691284569098	0,00458229359119564	0,318001902459484	XM_040738153.1	solute carrier family 26 member 9 (Slc26a9), mRNA
XM-040729417.1	2,91414688052312	3,45421878733366	8,02571036067623	0,00463613510458912	0,321196747405987	XM_040729417.1	AT-rich interaction domain 5A (Arid5a), transcript variant X3, mRNA
XM-040746755.1	4,81061325535161	3,34510103189319	8,01256486073946	0,00466984891393869	0,322465817343114	XM_040746755.1	uncharacterized LOC121140763 (LOC121140763), mRNA
XM-040736404.1	4,82441973362204	2,95401485326112	8,00803214440147	0,00468155307382799	0,322465817343114	XM_040736404.1	apolipoprotein L6 (LOC101832069), transcript variant X1, mRNA
XM-005078362.4	-1,8150199181319	4,54452865032057	8,00784422492567	0,00468197322300789	0,322465817343114	XM_005078362.4	G protein-coupled receptor kinase 6 (Grk6), transcript variant X1, mRNA
XM-021235820.2	-1,50088044708899	11,0465411570802	8,00635567886827	0,00468579590239308	0,322465817343114	XM_021235820.2	ribosomal protein S18 (Rps18), transcript variant X1, mRNA
XM-021233676.2	2,19031098845338	4,64824803122463	8,00190506953425	0,00469734755636534	0,322721108492659	XM_021233676.2	TNF superfamily member 9 (Tnfsf9), transcript variant X1, mRNA
XM-021233675.2	2,19011388291551	4,72331143889754	7,97757059497385	0,00476072669438944	0,326530309423681	XM_021233675.2	TNF superfamily member 9 (Tnfsf9), transcript variant X2, mRNA
XM-040743595.1	-1,59329944855218	5,75533758510357	7,97435567783245	0,00476917094222216	0,326565210957186	XM_040743595.1	KRAS proto-oncogene, GTPase (Kras), transcript variant X1, mRNA
XM-005063603.4	1,3325265381225	6,57651460761003	7,96229944776452	0,00480097382530664	0,328196803709043	XM_005063603.4	phosphoinositide-3-kinase adaptor protein 1 (Pik3ap1), mRNA
XM-040739845.1	2,90908795542676	3,6561539396222	7,95563508870397	0,00481869220410196	0,328317285224185	XM_040739845.1	progestin and adipoQ receptor family member 5 (Paqr5), transcript variant X2, mRNA
XM-040739846.1	2,90908795542676	3,6561539396222	7,95563508870397	0,00481869220410196	0,328317285224185	XM_040739846.1	progestin and adipoQ receptor family member 5 (Paqr5), transcript variant X3, mRNA
XM-040757740.1	-2,11720617493297	4,40337531650758	7,94357754510234	0,00485078898359643	0,329364370827625	XM_040757740.1	CLPTM1 like (Clptm1l), transcript variant X2, mRNA
XM-040757739.1	-2,11710614201905	4,43573019687955	7,93657101447226	0,00486956712711034	0,329364370827625	XM_040757739.1	CLPTM1 like (Clptm1l), transcript variant X1, mRNA
XM-040756034.1	-1,81482424396033	4,72981250422972	7,93527912844199	0,00487303758200351	0,329364370827625	XM_040756034.1	G protein-coupled receptor kinase 6 (Grk6), transcript variant X3, mRNA
XM-005066748.4	1,55431028193797	5,51335867778668	7,93489976585667	0,0048740571605262	0,329364370827625	XM_005066748.4	valosin containing protein interacting protein 1 (Vcpip1), mRNA
XM-040739844.1	2,90826295219511	3,73620828411972	7,93489964916353	0,00487407726858367	0,329364370827625	XM_040739844.1	progestin and adipoQ receptor family member 5 (Paqr5), transcript variant X1, mRNA
XM-040750128.1	1,65634226547822	4,49958133045612	7,91951439302167	0,00491563726077817	0,331625442768845	XM_040750128.1	phosphatidylglycerophosphate synthase 1 (Pgs1), transcript variant X2, mRNA
XR-002383614.2	2,91374509704437	3,82064249918103	7,91479832017799	0,00492844072721564	0,331625442768845	XR_002383614.2	uncharacterized LOC110341643 (LOC110341643), ncRNA
XM-005078361.4	-1,81475983620318	4,78111974984031	7,9115836428895	0,00493714101080187	0,331625442768845	XM_005078361.4	G protein-coupled receptor kinase 6 (Grk6), transcript variant X2, mRNA
XM-040750352.1	1,32992407695302	6,54482723521248	7,91061818669109	0,00493977101103935	0,331625442768845	XM_040750352.1	T cell immune regulator 1, ATPase H+ transporting V0 subunit a3 (Tcirg1), mRNA
XM-005077726.4	-4,46104639940022	2,80962155706573	7,90181542581599	0,00496389011075629	0,331999437868313	XM_005077726.4	hedgehog interacting protein (LOC101828564), mRNA
XM-040754197.1	-2,39216723198233	3,22320177663058	7,90073288192808	0,00496680190874601	0,331999437868313	XM_040754197.1	interleukin 2 receptor subunit beta (Il2rb), transcript variant X1, mRNA
XM-021230610.2	1,35331561380231	5,20053888964903	7,89974696956301	0,00496954423072147	0,331999437868313	XM_021230610.2	HECT and RLD domain containing E3 ubiquitin protein ligase family member 6 (Herc6), transcript variant X1, mRNA
XM-005074773.4	1,30363409192969	7,36938736107565	7,89157237452661	0,00499199361410179	0,332958692384329	XM_005074773.4	resistin-like gamma (LOC101822668), transcript variant X1, mRNA
XM-040753365.1	-1,46541539505077	4,91469939306184	7,88597359608641	0,00500743806451489	0,333448379723271	XM_040753365.1	H/ACA ribonucleoprotein complex subunit 3-like (LOC121142796), mRNA
XM-005084351.4	1,50953641529024	6,22997503971536	7,87522333529401	0,0050371826529097	0,334887201478502	XM_005084351.4	Ras related GTP binding C (Rragc), mRNA
XM-040739117.1	2,40070189891221	3,82804025297296	7,86597765443569	0,0050629964518161	0,334914736851882	XM_040739117.1	transmembrane protein 63A (Tmem63a), transcript variant X1, mRNA
XM-040739118.1	2,40070189891221	3,82804025297296	7,86597765443569	0,0050629964518161	0,334914736851882	XM_040739118.1	transmembrane protein 63A (Tmem63a), transcript variant X2, mRNA
XM-040750127.1	1,65613036795081	4,59901185447657	7,86445912272934	0,00506719395561682	0,334914736851882	XM_040750127.1	phosphatidylglycerophosphate synthase 1 (Pgs1), transcript variant X1, mRNA
XM-005074854.4	-1,52278222948635	5,83021763132495	7,86340240737161	0,00507014995404277	0,334914736851882	XM_005074854.4	dual specificity phosphatase 7 (Dusp7), mRNA
XM-005068326.4	1,89901079376427	4,93024117295165	7,84846877829149	0,00511211297345642	0,337145489097198	XM_005068326.4	TNF alpha induced protein 2 (Tnfaip2), transcript variant X1, mRNA
XM-013112166.3	-2,06970776233614	6,87175986491314	7,8383528917359	0,00514076655550021	0,338274081300619	XM_013112166.3	interferon alpha-inducible protein 27-like protein 2 (LOC121132726), mRNA
XM-005087111.4	-1,34388217911485	7,15029411669521	7,83269410364948	0,00515682402369275	0,338274081300619	XM_005087111.4	translocase of outer mitochondrial membrane 7 (Tomm7), mRNA
XM-040748232.1	-3,12353037082802	3,10465864595855	7,82797483845453	0,00517032530163267	0,338274081300619	XM_040748232.1	ATP-binding cassette sub-family A member 3 (LOC101837628), transcript variant X1, mRNA
XM-040748233.1	-3,12353037082802	3,10465864595855	7,82797483845453	0,00517032530163267	0,338274081300619	XM_040748233.1	ATP-binding cassette sub-family A member 3 (LOC101837628), transcript variant X2, mRNA
XM-040748234.1	-3,12353037082802	3,10465864595855	7,82797483845453	0,00517032530163267	0,338274081300619	XM_040748234.1	ATP-binding cassette sub-family A member 3 (LOC101837628), transcript variant X3, mRNA
XM-021227725.2	1,47922261005798	7,14993893343492	7,82210100475632	0,00518712019596493	0,338834218134198	XM_021227725.2	prokineticin 2 (Prok2), transcript variant X1, mRNA
XM-040752809.1	-3,13085149283182	3,9408474115188	7,81271330913687	0,00521402967464229	0,34005223962053	XM_040752809.1	uncharacterized LOC101840849 (LOC101840849), mRNA
XM-040736972.1	1,47919834788095	7,17963264681034	7,80149365694153	0,00524648345977606	0,341528223540815	XM_040736972.1	prokineticin 2 (Prok2), transcript variant X2, mRNA
XM-005087194.4	1,42256053269302	5,53103789021165	7,79914009856281	0,00525325894834728	0,341528223540815	XM_005087194.4	protein phosphatase 1 regulatory inhibitor subunit 11 (Ppp1r11), transcript variant X1, mRNA
XM-021232989.2	2,44793384533094	5,61348467424945	7,78892413904643	0,00528298353180687	0,34291896101648	XM_021232989.2	TLR adaptor interacting with endolysosomal SLC15A4 (Tasl), transcript variant X1, mRNA
XM-021230559.2	-4,46105413520242	2,76295242377883	7,78088391443141	0,00530660247847341	0,343909624876561	XM_021230559.2	SRC kinase signaling inhibitor 1 (Srcin1), mRNA
XM-005065452.4	-2,00257331848007	4,49883215514432	7,76966043603825	0,0053395011722019	0,344735336031311	XM_005065452.4	interactor of little elongation complex ELL subunit 1 (Ice1), mRNA
XM-040734336.1	-1,61821275049443	5,43046034209482	7,76837290211111	0,00534334935997644	0,344735336031311	XM_040734336.1	surfactant protein C (Sftpc), transcript variant X1, mRNA
XM-013114891.3	1,78205742580869	4,66025344261594	7,76799191903239	0,00534447414254067	0,344735336031311	XM_013114891.3	oxysterol binding protein like 9 (Osbpl9), transcript variant X1, mRNA
XM-005076815.4	2,91176492994011	4,95634298577595	7,76200246761119	0,0053621397858121	0,345333550243388	XM_005076815.4	cAMP responsive element binding protein 5 (Creb5), transcript variant X2, mRNA
XM-040738134.1	1,51966990911142	5,12473991569103	7,75277249559079	0,00538960477138662	0,34538870662963	XM_040738134.1	dnaJ homolog subfamily B member 6 (LOC121136805), mRNA
XM-005076816.4	2,91165443646136	5,02301502713762	7,75053057223558	0,00539623652073987	0,34538870662963	XM_005076816.4	cAMP responsive element binding protein 5 (Creb5), transcript variant X1, mRNA
XM-040728556.1	-1,76458519266392	5,12641356599686	7,74958040843793	0,00539907049300783	0,34538870662963	XM_040728556.1	GATA zinc finger domain containing 1 (Gatad1), mRNA
XM-021228841.2	-1,59112923645002	5,08498238894342	7,74279963622975	0,00541933904666989	0,34538870662963	XM_021228841.2	Y-box binding protein 3 (Ybx3), mRNA
XM-040740892.1	-2,39462366451969	3,76881795794292	7,73963236137514	0,00542888223208749	0,34538870662963	XM_040740892.1	zinc finger protein 431-like (LOC121138078), mRNA
XM-040754659.1	-1,37302102392655	5,31767267393866	7,734683844765	0,0054437495254795	0,34538870662963	XM_040754659.1	biogenesis of lysosomal organelles complex 1 subunit 1 (Bloc1s1), transcript variant X1, mRNA
XR-005877953.1	2,9133473865118	4,53647927111992	7,73438353270155	0,0054446531168113	0,34538870662963	XR_005877953.1	ribosomal protein S24 (Rps24), transcript variant X1, ncRNA
XM-040736063.1	-1,29536195693979	6,5321705414686	7,72938052790683	0,00545972888958267	0,34538870662963	XM_040736063.1	napsin A aspartic peptidase (Napsa), transcript variant X3, mRNA
XM-040737372.1	-3,12594758422986	3,25147330786738	7,72867116324016	0,00546186989327292	0,34538870662963	XM_040737372.1	CDC42 binding protein kinase alpha (Cdc42bpa), mRNA
XM-005082953.3	-1,86771430188972	3,71357001762395	7,7281301590833	0,00546350332710361	0,34538870662963	XM_005082953.3	60S ribosomal protein L10-like (LOC101840408), partial mRNA
XM-005082212.4	-3,12644910757205	3,44000906018262	7,72805477560882	0,00546370976638128	0,34538870662963	XM_005082212.4	receptor activity modifying protein 1 (Ramp1), transcript variant X2, mRNA
XM-021234158.2	-3,12644910757205	3,44000906018262	7,72805477560882	0,00546370976638128	0,34538870662963	XM_021234158.2	receptor activity modifying protein 1 (Ramp1), transcript variant X1, mRNA
XM-021235736.2	-1,51437823128164	4,83077276460856	7,72515283018915	0,00547250158761625	0,345413892385232	XM_021235736.2	CD37 molecule (Cd37), transcript variant X1, mRNA
XM-021235738.2	-1,51438800582309	4,84355276544519	7,71573152676003	0,00550107494614554	0,346685661958235	XM_021235738.2	CD37 molecule (Cd37), transcript variant X3, mRNA
XM-040730662.1	-2,38758819814781	3,72427362757203	7,69323648019359	0,00556991609759811	0,350171976934968	XM_040730662.1	collagen alpha-1(I) chain (LOC106021424), mRNA
XM-040748608.1	-1,80159055830039	5,02298373530441	7,69208532638308	0,00557341250680155	0,350171976934968	XM_040748608.1	voltage dependent anion channel 1 (Vdac1), mRNA
XR-005877957.1	2,91181840863979	5,39308497577913	7,67525601479933	0,00562552991030236	0,352907671339441	XR_005877957.1	ribosomal protein S24 (Rps24), transcript variant X5, ncRNA
XM-040729746.1	-3,11795254548036	3,30764387408382	7,66793056149727	0,00564836747023351	0,3538010144635	XM_040729746.1	high mobility group 20A (Hmg20a), mRNA
XM-040732266.1	1,29109833334655	7,75727749704665	7,65133367209039	0,00570050334768482	0,356524033840841	XM_040732266.1	Pim-1 proto-oncogene, serine/threonine kinase (Pim1), transcript variant X2, mRNA
XM-005088361.4	1,30675684996528	8,05738816225654	7,62814890261542	0,00577404434016143	0,360575488210415	XM_005088361.4	Pim-1 proto-oncogene, serine/threonine kinase (Pim1), transcript variant X1, mRNA
XM-040737841.1	2,13828197574307	4,48222875332652	7,61985530948706	0,00580061876290121	0,361686157499505	XM_040737841.1	sorting nexin 10 (Snx10), transcript variant X6, mRNA
XM-040737842.1	2,08925842420333	3,66944277903825	7,61054846313586	0,00583062339052353	0,363007026308948	XM_040737842.1	sorting nexin 10 (Snx10), transcript variant X7, mRNA
XM-005071580.4	-1,58998034785508	6,44283476694757	7,59621954825277	0,00587698261792217	0,364800742992719	XM_005071580.4	hes family bHLH transcription factor 1 (Hes1), mRNA
XM-005071940.4	-2,38749562977784	4,08591016346331	7,59613513737664	0,00587725722140568	0,364800742992719	XM_005071940.4	NudC domain containing 2 (Nudcd2), mRNA
XM-021225391.2	1,33789514978283	9,19699116708527	7,59344131313095	0,00588602758844228	0,364800742992719	XM_021225391.2	activating transcription factor 4 (Atf4), mRNA
XM-040736977.1	-1,6472584551488	4,5769768934246	7,58503625108005	0,00591352989018646	0,36595412867796	XM_040736977.1	serine/threonine kinase 11 (Stk11), transcript variant X3, mRNA
NM-001281646.1	1,40305638582884	7,18181980956128	7,58004499988079	0,00592984118575891	0,366412544020325	NM_001281646.1	interferon regulatory factor 1 (Irf1), mRNA
XM-005067315.4	1,33478419607863	9,12351342534274	7,56358282763121	0,00598413811538371	0,369052606329537	XM_005067315.4	proline rich 13 (Prr13), transcript variant X1, mRNA
XR-005876572.1	-2,16502554672313	3,23275382857019	7,55530453238639	0,00601167853419529	0,369052606329537	XR_005876572.1	uncharacterized LOC121139675 (LOC121139675), ncRNA
XM-040741477.1	1,27432826963683	7,75498680927761	7,55263842410251	0,00602051648030283	0,369052606329537	XM_040741477.1	syndecan binding protein (LOC101830755), transcript variant X2, mRNA
XM-021222803.2	1,33295958560417	6,42455554197833	7,55163068767372	0,00602387744960612	0,369052606329537	XM_021222803.2	C-type lectin domain containing 5A (Clec5a), transcript variant X2, mRNA
XM-005072332.4	1,52628332401041	5,02863280305738	7,54991562345009	0,00602960187962562	0,369052606329537	XM_005072332.4	GTP binding protein 2 (Gtpbp2), mRNA
XM-013125017.3	1,33294740978673	6,44842490450195	7,54642682757034	0,00604131605922153	0,369052606329537	XM_013125017.3	C-type lectin domain containing 5A (Clec5a), transcript variant X4, mRNA
XM-040742221.1	4,6809320786747	4,66728673594229	7,61624918588575	0,00604430920124216	0,369052606329537	XM_040742221.1	membrane associated ring-CH-type finger 1 (Marchf1), transcript variant X1, mRNA
XM-040757576.1	4,68994393031747	5,11944872734986	7,67234181844652	0,00604430920385167	0,369052606329537	XM_040757576.1	DAB adaptor protein 2 (Dab2), transcript variant X2, mRNA
XM-040754149.1	4,66058478144935	4,67954840837603	7,54241710797243	0,0060547101876458	0,369139982743981	XM_040754149.1	MAF bZIP transcription factor F (Maff), transcript variant X5, mRNA
XM-005077979.4	4,68736961355922	4,11022287308413	7,5357892717826	0,00607700867133716	0,369431301045461	XM_005077979.4	DAB adaptor protein 2 (Dab2), transcript variant X1, mRNA
XM-040738146.1	-1,6621537260929	10,109101101636	7,53357051727038	0,00608443696359635	0,369431301045461	XM_040738146.1	complement factor D (Cfd), mRNA
XM-040747126.1	4,67931105478847	4,15196223630076	7,53298683517979	0,00608641951033515	0,369431301045461	XM_040747126.1	syntaxin 3 (Stx3), transcript variant X7, mRNA
XM-005087609.4	1,3742799645853	9,74798713650872	7,52285567335415	0,00612065947681157	0,370962443960569	XM_005087609.4	immediate early response 3 (Ier3), mRNA
XM-040740703.1	-2,16735698500926	3,26761780137993	7,51999278596379	0,0061304277472835	0,371008078064644	XM_040740703.1	mast cell protease 8-like (LOC121137865), mRNA
XM-005077980.4	4,68660101117191	3,96107527768622	7,51700528216567	0,00614057539407568	0,371076503953593	XM_005077980.4	DAB adaptor protein 2 (Dab2), transcript variant X3, mRNA
XM-040752936.1	-1,28679844355031	7,32542951445861	7,51358594356156	0,00615217424580333	0,371232297269127	XM_040752936.1	VAMP associated protein A (Vapa), mRNA
XM-013124728.3	1,35668156678924	5,29017724744218	7,49557903187817	0,00621392081341087	0,374409199464564	XM_013124728.3	solute carrier family 2 member 6 (Slc2a6), transcript variant X2, mRNA
XM-040757437.1	1,33907127430717	6,46635247333699	7,48240954412055	0,00625944057452855	0,374560907545062	XM_040757437.1	40S ribosomal protein S11-like (LOC101822867), partial mRNA
XM-005079133.4	4,68348153036079	3,65120230096402	7,48162586273717	0,00626212185355936	0,374560907545062	XM_005079133.4	2-oxoglutarate and iron dependent oxygenase domain containing 1 (Ogfod1), mRNA
XM-040747102.1	4,6790490918528	3,77153312095554	7,47945012645717	0,00626973175778104	0,374560907545062	XM_040747102.1	syntaxin 3 (Stx3), transcript variant X1, mRNA
XM-040747103.1	4,6790490918528	3,77153312095554	7,47945012645717	0,00626973175778104	0,374560907545062	XM_040747103.1	syntaxin 3 (Stx3), transcript variant X2, mRNA
XM-040747105.1	4,6790413705312	3,762711069967	7,47907122281647	0,00627104865498379	0,374560907545062	XM_040747105.1	syntaxin 3 (Stx3), transcript variant X3, mRNA
XM-040747121.1	4,6790413705312	3,762711069967	7,47907122281647	0,00627104865498379	0,374560907545062	XM_040747121.1	syntaxin 3 (Stx3), transcript variant X6, mRNA
XM-040746514.1	-1,82570622382827	4,45989583647905	7,46356125488842	0,00632518200583402	0,377246688530561	XM_040746514.1	ASXL transcriptional regulator 1 (Asxl1), transcript variant X3, mRNA
XM-005071362.4	4,68450835470464	3,55314560037267	7,45676141171085	0,0063490643574215	0,377921116813597	XM_005071362.4	kinesin associated protein 3 (Kifap3), transcript variant X2, mRNA
XM-040748684.1	-1,31062362830235	5,478789342653	7,45067403629911	0,00637053715850961	0,377921116813597	XM_040748684.1	antioxidant 1 copper chaperone (Atox1), transcript variant X1, mRNA
XM-040748523.1	4,6800738622666	3,55523779437681	7,44889503384904	0,00637683966278685	0,377921116813597	XM_040748523.1	MRN complex interacting protein (Mrnip), mRNA
XM-005087129.3	-3,12356254534065	2,86995226904861	7,44732568542193	0,00638240653622943	0,377921116813597	XM_005087129.3	C-type lectin domain family 7 member A (LOC101823880), transcript variant X1, mRNA
XM-040743736.1	-3,12356254534065	2,86995226904861	7,44732568542193	0,00638240653622943	0,377921116813597	XM_040743736.1	C-type lectin domain family 7 member A (LOC101823880), transcript variant X2, mRNA
XM-005078849.4	1,94978991752133	4,40636205576471	7,44370767748537	0,00639513857476971	0,378069115839019	XM_005078849.4	ubiquitin associated protein 1 (Ubap1), transcript variant X1, mRNA
XM-040730249.1	4,67882562018004	3,52165666885003	7,44143300835947	0,00640327980316857	0,378069115839019	XM_040730249.1	chromodomain helicase DNA binding protein 2 (Chd2), transcript variant X4, mRNA
XM-005074476.4	-1,88444920674091	4,57128371462099	7,43466949836107	0,00642727186222079	0,37894200422059	XM_005074476.4	VAMP associated protein B and C (Vapb), mRNA
XM-013125158.3	-1,33284203319302	5,57419410144586	7,43083589532292	0,00644100546709059	0,379204319706996	XM_013125158.3	3-hydroxy-3-methylglutaryl-CoA reductase (Hmgcr), transcript variant X1, mRNA
XM-040743728.1	1,87536544400863	8,70188106204025	7,42826260552421	0,00645015002053064	0,379204319706996	XM_040743728.1	oxidized low density lipoprotein receptor 1 (Olr1), mRNA
XM-040751813.1	4,67804807295266	3,10957294060757	7,41148327914907	0,00651056335800621	0,379281661869776	XM_040751813.1	TRAF interacting protein with forkhead associated domain (Tifa), transcript variant X4, mRNA
XM-040742222.1	4,67954225344389	3,44099914323669	7,41145641486462	0,00651062904004083	0,379281661869776	XM_040742222.1	membrane associated ring-CH-type finger 1 (Marchf1), transcript variant X2, mRNA
XM-040742223.1	4,67954225344389	3,44099914323669	7,41145641486462	0,00651062904004083	0,379281661869776	XM_040742223.1	membrane associated ring-CH-type finger 1 (Marchf1), transcript variant X3, mRNA
XM-040742224.1	4,67954225344389	3,44099914323669	7,41145641486462	0,00651062904004083	0,379281661869776	XM_040742224.1	membrane associated ring-CH-type finger 1 (Marchf1), transcript variant X4, mRNA
XM-040742225.1	4,67954225344389	3,44099914323669	7,41145641486462	0,00651062904004083	0,379281661869776	XM_040742225.1	membrane associated ring-CH-type finger 1 (Marchf1), transcript variant X5, mRNA
XM-040742226.1	4,67954225344389	3,44099914323669	7,41145641486462	0,00651062904004083	0,379281661869776	XM_040742226.1	membrane associated ring-CH-type finger 1 (Marchf1), transcript variant X6, mRNA
XR-005878781.1	4,67799634480005	3,15047350271756	7,40658617230111	0,00652825836762735	0,379281661869776	XR_005878781.1	uncharacterized LOC121141857 (LOC121141857), ncRNA
XM-005084980.4	1,42284675210847	4,82402008725758	7,40402685448452	0,00653747899869539	0,379281661869776	XM_005084980.4	CD40 molecule (Cd40), transcript variant X2, mRNA
XM-021223589.2	2,08944903525229	3,97239087800216	7,40283956476612	0,00654181003501999	0,379281661869776	XM_021223589.2	hematopoietic SH2 domain containing (Hsh2d), transcript variant X4, mRNA
XM-013125493.2	-1,53333107514645	4,46310603980114	7,39973837065966	0,00655307499906244	0,379281661869776	XM_013125493.2	NOP53 ribosome biogenesis factor (Nop53), transcript variant X2, mRNA
XR-005870455.1	4,67831081374154	3,16945301655834	7,39799845719956	0,00655941955208982	0,379281661869776	XR_005870455.1	uncharacterized LOC121133571 (LOC121133571), ncRNA
XM-013126870.3	1,68543208305527	4,88943382706596	7,39444388493907	0,00657235282088093	0,379281661869776	XM_013126870.3	TNF alpha induced protein 3 (Tnfaip3), transcript variant X2, mRNA
XM-040751814.1	4,67804807295266	3,09053307831842	7,39222544375792	0,00658049489891431	0,379281661869776	XM_040751814.1	TRAF interacting protein with forkhead associated domain (Tifa), transcript variant X5, mRNA
XM-040751815.1	4,67804807295266	3,09053307831842	7,39222544375792	0,00658049489891431	0,379281661869776	XM_040751815.1	TRAF interacting protein with forkhead associated domain (Tifa), transcript variant X6, mRNA
XM-040757577.1	4,68319629811171	3,34870496074665	7,38042953771199	0,00662370820283027	0,381238410728775	XM_040757577.1	DAB adaptor protein 2 (Dab2), transcript variant X4, mRNA
XM-040728351.1	4,67003558514915	3,5033109880748	7,37167804777267	0,00665589238936411	0,382555781423884	XM_040728351.1	asparaginyl-tRNA synthetase 2, mitochondrial (Nars2), mRNA
XM-021232689.2	-1,8051684433355	4,31465783672084	7,36101156444253	0,00669537351329649	0,384288293155774	XM_021232689.2	polyhomeotic homolog 2 (Phc2), mRNA
XM-013125442.3	4,67671351458964	3,3403334292325	7,3568554971281	0,00671086086836074	0,384640748350487	XM_013125442.3	protein phosphatase, Mg2+/Mn2+ dependent 1N (putative) (Ppm1n), transcript variant X1, mRNA
XM-040728690.1	2,84582973779434	4,61547051722339	7,34718810023155	0,00674694807420779	0,386171285254344	XM_040728690.1	transcription factor EC (Tfec), transcript variant X2, mRNA
XM-040750703.1	1,48264858043186	5,71928423656395	7,34379526352463	0,00675972427523774	0,386365184859526	XM_040750703.1	NFKB inhibitor zeta (Nfkbiz), transcript variant X3, mRNA
XM-040729543.1	1,33934347356511	9,27939211481156	7,33101752423169	0,00680779504580009	0,388573078390862	XM_040729543.1	triggering receptor expressed on myeloid cells 1 (Trem1), mRNA
XM-040729418.1	2,8255653162309	3,73445783218054	7,32386442766989	0,00683488945905521	0,389579232560248	XM_040729418.1	AT-rich interaction domain 5A (Arid5a), transcript variant X4, mRNA
XM-040755356.1	1,60472713396823	4,64752420736131	7,30762541223828	0,00689686561728312	0,39256806465844	XM_040755356.1	mitogen-activated protein kinase kinase kinase 8 (Map3k8), transcript variant X3, mRNA
XM-040757818.1	1,26061168843714	7,214008814423	7,30305735568484	0,0069143868940405	0,3930217732741	XM_040757818.1	40S ribosomal protein SA-like (LOC121144327), mRNA
XM-005074597.4	1,47067343943141	4,48143822972567	7,29444777801567	0,00694750932163304	0,393730887335174	XM_005074597.4	helicase with zinc finger 2 (Helz2), transcript variant X1, mRNA
XM-005066813.4	1,7151406677419	4,2731572953375	7,29374580320894	0,00695018670088056	0,393730887335174	XM_005066813.4	receptor interacting serine/threonine kinase 2 (Ripk2), transcript variant X1, mRNA
XR-005876421.1	4,67803854858437	3,03052727567784	7,29237229025339	0,00695556472414336	0,393730887335174	XR_005876421.1	uncharacterized LOC121139464 (LOC121139464), ncRNA
XM-005085804.4	1,36935655397055	5,55778942856297	7,27654667709443	0,00701691645374124	0,396658190687931	XM_005085804.4	GTP cyclohydrolase 1 (Gch1), mRNA
XM-040738884.1	2,33105060080007	3,88242316482487	7,26706612040169	0,00705403617419743	0,398209534536004	XM_040738884.1	tudor domain containing 7 (Tdrd7), transcript variant X2, mRNA
XM-013124690.3	1,97067878940518	5,46899267634578	7,26408425748751	0,00706567742223127	0,398320305420662	XM_013124690.3	cathepsin C (Ctsc), transcript variant X2, mRNA
XM-040737109.1	-1,61950180256365	4,79858134776357	7,24240994523778	0,0071513653684932	0,402599369370179	XM_040737109.1	ArfGAP with GTPase domain, ankyrin repeat and PH domain 3 (Agap3), mRNA
XM-040732478.1	-1,53848476006896	6,08553868145556	7,22545818795774	0,00721901922032322	0,405852866084647	XM_040732478.1	nudix hydrolase 3 (Nudt3), mRNA
XM-040752146.1	-1,37305212429474	4,42360594698991	7,20848861732519	0,00728746669521106	0,409142042166467	XM_040752146.1	CD2 molecule (Cd2), mRNA
XM-005085279.4	4,67807942932408	2,95552612965961	7,19912280727029	0,0073256234724741	0,410723954717612	XM_005085279.4	CD209 antigen-like protein A (LOC101836572), mRNA
XM-040738879.1	2,32984875128425	4,03391222806075	7,18854416579089	0,00736874408510691	0,412579490250891	XM_040738879.1	tudor domain containing 7 (Tdrd7), transcript variant X1, mRNA
XM-005067827.4	1,73663295738848	6,78223155062268	7,18435952762251	0,00738591634181111	0,412979096758903	XM_005067827.4	C-X-C motif chemokine ligand 16 (Cxcl16), transcript variant X1, mRNA
XM-021223826.2	4,678073491103	2,92919900705398	7,16887087665885	0,00744994259580116	0,415993877401635	XM_021223826.2	H-2 class I histocompatibility antigen, Q9 alpha chain (LOC101832429), mRNA
XM-040747652.1	-1,57974954885241	4,431713389748	7,15470820917865	0,00750880663439224	0,418712627947349	XM_040747652.1	pulmonary surfactant-associated protein A (LOC101835350), transcript variant X2, mRNA
XM-040730469.1	4,67809136442331	2,92773464594117	7,14450023528233	0,00755166061494812	0,420532461822679	XM_040730469.1	dendrocyte expressed seven transmembrane protein (LOC101830513), transcript variant X2, mRNA
XM-005076219.4	1,42402683280307	5,24717757080622	7,13416646207486	0,0075951086936463	0,422380416310305	XM_005076219.4	basic leucine zipper and W2 domains 2 (Bzw2), mRNA
XM-040731538.1	4,67809056093579	2,91326416357209	7,12767400335413	0,00762271771443117	0,422773183425857	XM_040731538.1	CD209 antigen-like protein C (LOC106022434), transcript variant X1, mRNA
XM-040731539.1	4,67809056093579	2,91326416357209	7,12767400335413	0,00762271771443117	0,422773183425857	XM_040731539.1	CD209 antigen-like protein C (LOC106022434), transcript variant X2, mRNA
XM-040728872.1	1,32914117550389	5,60409697771948	7,1243829027104	0,00763664442940326	0,422975542669223	XM_040728872.1	coagulation factor II thrombin receptor like 2 (F2rl2), transcript variant X2, mRNA
XM-040734413.1	-1,55544982123226	5,39286337700682	7,11517865519001	0,00767587620932432	0,42457706134721	XM_040734413.1	surfactant protein C (Sftpc), transcript variant X3, mRNA
XM-013126497.3	1,32914954513861	5,64068398436763	7,11062989499022	0,0076953406988298	0,425082356750259	XM_013126497.3	coagulation factor II thrombin receptor like 2 (F2rl2), transcript variant X1, mRNA
XM-040734460.1	-1,55552674122847	5,44585134242726	7,09714771962113	0,00775332906391456	0,427711462422622	XM_040734460.1	surfactant protein C (Sftpc), transcript variant X4, mRNA
XM-013122596.3	-1,26773361006595	9,0503822799817	7,08196691346739	0,00781909823741887	0,430762181746317	XM_013122596.3	ribosomal protein L34 (Rpl34), transcript variant X2, mRNA
XM-005078975.4	-1,48822015909051	6,83815114382104	7,07371316153876	0,00785512911499014	0,432168620948114	XM_005078975.4	serine and arginine rich splicing factor 9 (Srsf9), mRNA
XM-005077920.4	-2,00885127832343	3,92798758050769	7,06846904273914	0,00787810996211408	0,432854284740829	XM_005077920.4	muscleblind like splicing regulator 1 (Mbnl1), transcript variant X3, mRNA
XM-013119696.3	1,90124884018462	4,29504409511623	7,06284376930169	0,00790289842286359	0,433637305061474	XM_013119696.3	ubiquitin associated protein 1 (Ubap1), transcript variant X2, mRNA
XM-005074580.4	1,50449953636573	4,29000526342935	6,99459708359378	0,00820933922006806	0,449852113080507	XM_005074580.4	Z-DNA binding protein 1 (Zbp1), transcript variant X3, mRNA
XM-005077067.3	-2,54700162351115	3,1135053565529	6,98555335452923	0,00825080953806005	0,451257255563057	XM_005077067.3	WAP four-disulfide core domain protein 18-like (LOC101843331), transcript variant X1, mRNA
XM-005087080.4	2,03560579299856	3,92421591220442	6,98422754245318	0,00825691233783642	0,451257255563057	XM_005087080.4	hematopoietic SH2 domain containing (Hsh2d), transcript variant X3, mRNA
XM-013121667.3	1,77560392219617	4,36790161080861	6,97786559523023	0,00828626113823444	0,451661595525512	XM_013121667.3	nuclear factor, erythroid 2 like 2 (Nfe2l2), transcript variant X5, mRNA
XM-040745621.1	1,77560392219617	4,36790161080861	6,97786559523023	0,00828626113823444	0,451661595525512	XM_040745621.1	nuclear factor, erythroid 2 like 2 (Nfe2l2), transcript variant X4, mRNA
XM-021223587.2	2,03552278692684	3,93424999814324	6,97363322069381	0,00830584496391606	0,452130208730209	XM_021223587.2	hematopoietic SH2 domain containing (Hsh2d), transcript variant X1, mRNA
XR-001196460.3	-1,41029589935491	4,50602598618838	6,93840312299384	0,00847070966519299	0,460495528205664	XR_001196460.3	uncharacterized LOC106021112 (LOC106021112), ncRNA
XM-005083521.4	-2,00391353388609	4,09344798606725	6,92229840661348	0,00854712278426165	0,464036601504907	XM_005083521.4	catechol-O-methyltransferase domain containing 1 (Comtd1), mRNA
XM-040732401.1	1,16684846124995	6,96184398245563	6,89939012474548	0,00865719087082527	0,469237055233382	XM_040732401.1	proteasome 20S subunit beta 9 (Psmb9), transcript variant X2, mRNA
XM-005086367.4	1,65700848992216	5,25737703542158	6,89761426810348	0,00866571481975482	0,469237055233382	XM_005086367.4	basic leucine zipper ATF-like transcription factor (Batf), mRNA
XM-040748706.1	1,41028850597981	4,62597478248008	6,88405099438574	0,00873165811093305	0,472186499657329	XM_040748706.1	immunity-related GTPase family M protein 1 (LOC101837226), transcript variant X2, mRNA
XM-005081963.4	1,29690339112942	5,86753815698935	6,87556521623543	0,00877307133264407	0,473089216390896	XM_005081963.4	dual adaptor of phosphotyrosine and 3-phosphoinositides 1 (Dapp1), transcript variant X1, mRNA
XM-040747388.1	1,31351350264634	9,84721489485288	6,87394553161389	0,00878101105459997	0,473089216390896	XM_040747388.1	C-X-C motif chemokine 2 (LOC101834882), mRNA
XM-005069678.4	-2,01708548205408	5,06991638196954	6,87357290710786	0,0087828387073274	0,473089216390896	XM_005069678.4	progesterone receptor membrane component 2 (Pgrmc2), mRNA
XM-005083352.4	-1,32526129781217	5,8055948322588	6,87083965810508	0,00879625669129024	0,473192616492376	XM_005083352.4	tubulin polyglutamylase complex subunit 1 (Tpgs1), mRNA
XM-040757162.1	-2,55069966785659	3,72530446853247	6,86371628688689	0,00883138988041548	0,474462386094959	XM_040757162.1	caspase activity and apoptosis inhibitor 1 (Caap1), transcript variant X2, mRNA
XM-040757161.1	-2,55062594766417	3,6973097890465	6,86095493732687	0,00884502262702858	0,474575249243947	XM_040757161.1	caspase activity and apoptosis inhibitor 1 (Caap1), transcript variant X1, mRNA
XM-021223588.2	2,03438159834552	4,12881717408533	6,85136394393646	0,0088925130827576	0,476416145526135	XM_021223588.2	hematopoietic SH2 domain containing (Hsh2d), transcript variant X2, mRNA
XM-040734719.1	-2,55286033889438	4,16331481550408	6,84935019682399	0,00890248623209968	0,476416145526135	XM_040734719.1	defective in cullin neddylation 1 domain containing 5 (Dcun1d5), transcript variant X2, mRNA
XR-005869914.1	-1,86235625507176	3,64228527216752	6,82249730360027	0,00903714373400359	0,482994254656428	XR_005869914.1	uncharacterized LOC121133152 (LOC121133152), ncRNA
XR-001197419.3	-2,54536993734461	3,33669090124531	6,81984299472888	0,00905056041803905	0,483083933701117	XR_001197419.3	uncharacterized LOC106022440 (LOC106022440), ncRNA
XM-040742228.1	2,75028617068426	3,71297630021114	6,80258560881614	0,00913829004298222	0,486937225670533	XM_040742228.1	membrane associated ring-CH-type finger 1 (Marchf1), transcript variant X8, mRNA
XM-040742229.1	2,75026388258019	3,69823163479567	6,80099565562073	0,00914641643241859	0,486937225670533	XM_040742229.1	membrane associated ring-CH-type finger 1 (Marchf1), transcript variant X9, mRNA
XM-040752418.1	1,26833284145835	6,22114805653723	6,79207442307524	0,00919215114663928	0,488087164288336	XM_040752418.1	RUN and SH3 domain containing 1 (Rusc1), mRNA
XM-040734407.1	1,84583189357008	3,93015729040844	6,79198558838417	0,00919260773408296	0,488087164288336	XM_040734407.1	RELB proto-oncogene, NF-kB subunit (Relb), transcript variant X2, mRNA
XM-013112258.3	-1,43194040074465	6,13025552466977	6,78983596310779	0,00920359729516071	0,488087164288336	XM_013112258.3	EP300 interacting inhibitor of differentiation 1 (Eid1), mRNA
XM-005070345.4	-2,00562648288555	5,15455625678822	6,78165488323816	0,00924579748203354	0,489694084656533	XM_005070345.4	reticulon 4 (Rtn4), transcript variant X4, mRNA
XM-040753936.1	-1,65196463503192	4,79031442896049	6,77177508241964	0,00929708142105089	0,491777367250009	XM_040753936.1	YY1 associated factor 2 (Yaf2), mRNA
XM-040733160.1	-2,00564984692557	5,27305321557578	6,76592120203723	0,00932751416839613	0,492603084590146	XM_040733160.1	reticulon 4 (Rtn4), transcript variant X2, mRNA
XM-021235104.2	2,74771213655394	3,95051338952048	6,76228884910996	0,00934648459449695	0,492603084590146	XM_021235104.2	F-box protein 7 (Fbxo7), transcript variant X2, mRNA
XM-040734408.1	1,84547149396628	3,9610529037517	6,76189666607438	0,00934860178030529	0,492603084590146	XM_040734408.1	RELB proto-oncogene, NF-kB subunit (Relb), transcript variant X3, mRNA
XM-021231382.2	1,45733402468592	5,12401137196376	6,75622797068782	0,00937822637226264	0,492679996588936	XM_021231382.2	hydroxyacyl-thioester dehydratase type 2 (Htd2), mRNA
XM-005083802.4	2,7477422716063	3,97659753704579	6,75479591256998	0,00938574240739868	0,492679996588936	XM_005083802.4	F-box protein 7 (Fbxo7), transcript variant X1, mRNA
XM-005083803.4	2,7477423038045	3,97662633965934	6,75416328486518	0,00938906466552684	0,492679996588936	XM_005083803.4	F-box protein 7 (Fbxo7), transcript variant X3, mRNA
XM-040754830.1	-1,41078853927506	11,5007566066313	6,75248533973745	0,00939794905164422	0,492679996588936	XM_040754830.1	lysozyme (Lyz), mRNA
XM-005070344.2	-2,00566627059479	5,36771396866955	6,74506021872835	0,00943700326745275	0,494097958607485	XM_005070344.2	reticulon 4 (Rtn4), transcript variant X3, mRNA
XM-005066743.4	-2,5371540894167	3,86440390769494	6,74019481846208	0,00946272824513277	0,494815318261689	XM_005066743.4	ribosome biogenesis regulator 1 homolog (Rrs1), mRNA
XM-005085949.4	-1,18319073864792	6,12932323860614	6,72480134148893	0,00954466037631961	0,49810697066698	XM_005085949.4	toll-like receptor 13 (LOC101827806), mRNA
XM-040742227.1	2,75113182703539	4,36116014960771	6,72381100764651	0,00954988457357293	0,49810697066698	XM_040742227.1	membrane associated ring-CH-type finger 1 (Marchf1), transcript variant X7, mRNA
XM-040738116.1	2,73614338146736	3,63831493767742	6,72029370989252	0,00956876985590508	0,498460235291217	XM_040738116.1	TNF receptor associated factor 5 (Traf5), mRNA
XM-040749942.1	-1,1969140992603	6,4549268739756	6,71520739036781	0,0095960494674146	0,498931126807473	XM_040749942.1	cytochrome c oxidase subunit 6B1 (LOC101824143), mRNA
XR-005872813.1	2,75109107329189	3,86273584000187	6,71328625970645	0,00960637385438457	0,498931126807473	XR_005872813.1	uncharacterized LOC121135714 (LOC121135714), ncRNA
XM-040732455.1	1,30597941419406	10,1105666878678	6,71182240701122	0,00961418082663053	0,498931126807473	XM_040732455.1	H-2 class I histocompatibility antigen, L-D alpha chain (LOC101823249), transcript variant X1, mRNA
XM-005069117.4	4,51958181300188	4,51530813723493	6,80131954596565	0,00964347887638745	0,499821267254374	XM_005069117.4	sorting nexin 24 (Snx24), transcript variant X1, mRNA
XM-040749173.1	1,8700625317529	4,56842875013017	6,69807031365011	0,00968851064052297	0,50152362061565	XM_040749173.1	slingshot protein phosphatase 2 (Ssh2), transcript variant X2, mRNA
XM-005139316.4	-1,56769258543527	6,4219265385726	6,6866222468726	0,00975078282260287	0,504061169477545	XM_005139316.4	selenoprotein H (Selenoh), mRNA
XM-013120182.3	1,2544695148787	6,15304686149131	6,68456383616809	0,00976202833508137	0,504061169477545	XM_013120182.3	thymocyte selection associated family member 2 (Themis2), mRNA
XM-005083322.4	-1,2124259455211	8,07781286291788	6,68083874759741	0,00978241305857436	0,504480757643497	XM_005083322.4	ATP synthase F1 subunit delta (Atp5f1d), mRNA
XR-002384827.2	1,57997336903415	4,29203831225939	6,67251852054909	0,00982814044093235	0,506204585188597	XR_002384827.2	uncharacterized LOC110342683 (LOC110342683), ncRNA
XM-005068705.4	-1,21741071023982	6,51050960142512	6,65951501291751	0,00989994533516073	0,508651448364086	XM_005068705.4	small nuclear ribonucleoprotein polypeptide B2 (Snrpb2), mRNA
XM-013121646.3	1,84987605182201	4,23247951907168	6,65831225262024	0,00990668635625095	0,508651448364086	XM_013121646.3	nuclear factor, erythroid 2 like 2 (Nfe2l2), transcript variant X2, mRNA
XM-040734461.1	1,90684442451196	5,9738459609773	6,65561272008413	0,00992161024237698	0,508651448364086	XM_040734461.1	complement C5a receptor 1 (C5ar1), transcript variant X2, mRNA
XM-013122623.3	2,49589326337605	9,4725572863111	6,6538672342995	0,00993131663003032	0,508651448364086	XM_013122623.3	G0/G1 switch 2 (G0s2), mRNA
XM-040752592.1	1,51454427009708	5,11772991933345	6,65235388597731	0,00993980879969961	0,508651448364086	XM_040752592.1	toll like receptor 2 (Tlr2), transcript variant X2, mRNA
XM-040754572.1	4,51286392134731	3,68324050686404	6,65056281717524	0,00994980720562509	0,508651448364086	XM_040754572.1	G protein-coupled receptor 160 (Gpr160), transcript variant X3, mRNA
XM-005071645.4	4,51041386632296	3,71407495766874	6,64590335637539	0,00997574594562066	0,509344755459215	XM_005071645.4	ATP binding cassette subfamily F member 3 (Abcf3), transcript variant X1, mRNA
XR-005879326.1	-1,25194219989807	5,47306689383246	6,64247792351942	0,00999495937697556	0,509693386915335	XR_005879326.1	uncharacterized LOC121142334 (LOC121142334), ncRNA
XM-040732488.1	4,52051217048337	3,46190430780757	6,63937172086447	0,0100123208609711	0,509946832167751	XM_040732488.1	HECT and RLD domain containing E3 ubiquitin protein ligase 4 (Herc4), transcript variant X2, mRNA
XM-040732487.1	4,52045472284177	3,44420391547779	6,63398126605265	0,0100426091104194	0,510857222152151	XM_040732487.1	HECT and RLD domain containing E3 ubiquitin protein ligase 4 (Herc4), transcript variant X1, mRNA
XM-040756011.1	4,50956412675578	3,68372750398265	6,62844456023367	0,0100738466362317	0,511719517180281	XM_040756011.1	tetraspanin 17 (Tspan17), transcript variant X1, mRNA
XM-040747068.1	-1,89269403947023	5,01107702508932	6,62656224842947	0,0100844295296384	0,511719517180281	XM_040747068.1	oxysterol binding protein (LOC101823323), mRNA
XM-005077028.4	-1,25331328686915	9,09459457795539	6,62217650717387	0,0101092473033412	0,51234711117537	XM_005077028.4	ribosomal protein L23a (Rpl23a), mRNA
XM-040740979.1	4,51739293424738	3,40697081789554	6,61268016938351	0,0101632591219131	0,514450925761487	XM_040740979.1	Hermansky-Pudlak syndrome 3 protein homolog (LOC110339913), transcript variant X1, mRNA
XM-040745451.1	4,50773466569557	3,56423287379419	6,60774839952269	0,0101913948191098	0,514645735175607	XM_040745451.1	3'-phosphoadenosine 5'-phosphosulfate synthase 2 (Papss2), transcript variant X2, mRNA
XM-040745450.1	4,50754871907537	3,58189349172261	6,60762164168494	0,0101921190233548	0,514645735175607	XM_040745450.1	3'-phosphoadenosine 5'-phosphosulfate synthase 2 (Papss2), transcript variant X1, mRNA
XM-040741192.1	1,38560570165671	5,10162481160213	6,60494423480882	0,0102074381413125	0,514766037372094	XM_040741192.1	interleukin-3 receptor subunit alpha-like (LOC110343149), transcript variant X4, mRNA
XM-040734436.1	4,51445617032055	3,43845167425084	6,601461142763	0,0102273395246761	0,514766037372094	XM_040734436.1	reticulon 2 (Rtn2), transcript variant X1, mRNA
XM-005080078.4	1,51435327715252	5,21492725421726	6,6006402907163	0,0102320272779718	0,514766037372094	XM_005080078.4	toll like receptor 2 (Tlr2), transcript variant X1, mRNA
XR-005880276.1	4,51475598026482	3,14683098991026	6,59555146421184	0,0102613518522697	0,515326540633066	XR_005880276.1	uncharacterized LOC121143150 (LOC121143150), ncRNA
XM-040734437.1	4,51446970956786	3,41130798489762	6,59381592272772	0,0102712718784781	0,515326540633066	XM_040734437.1	reticulon 2 (Rtn2), transcript variant X2, mRNA
XM-040751810.1	4,50958995653969	3,44293615132705	6,59057490564293	0,0102899944094066	0,515326540633066	XM_040751810.1	TRAF interacting protein with forkhead associated domain (Tifa), transcript variant X1, mRNA
XM-005064180.4	1,24664971326711	9,30013718982122	6,5899990886185	0,0102932572692241	0,515326540633066	XM_005064180.4	cathepsin D (Ctsd), mRNA
XM-021232567.2	1,35533731253036	4,53238139925011	6,58114637126896	0,0103445527945143	0,51726534769459	XM_021232567.2	TNF receptor superfamily member 9 (Tnfrsf9), transcript variant X2, mRNA
XM-040741816.1	4,51624644640482	3,19472857036945	6,57633431742575	0,0103725270926987	0,518034717774065	XM_040741816.1	sorting nexin 24 (Snx24), transcript variant X6, mRNA
XM-013124321.3	4,51699851012374	3,28229957312849	6,57028798902154	0,0104076907826396	0,518287568111284	XM_013124321.3	death domain associated protein (Daxx), transcript variant X1, mRNA
XM-040751811.1	4,51515426199793	3,0881157631603	6,5689915825262	0,0104153723623559	0,518287568111284	XM_040751811.1	TRAF interacting protein with forkhead associated domain (Tifa), transcript variant X2, mRNA
XM-040751812.1	4,51515426199793	3,0881157631603	6,5689915825262	0,0104153723623559	0,518287568111284	XM_040751812.1	TRAF interacting protein with forkhead associated domain (Tifa), transcript variant X3, mRNA
XM-040738518.1	4,5154141034496	3,22277993993284	6,56383717321561	0,0104454880243864	0,519158416265183	XM_040738518.1	torsin 1A interacting protein 1 (Tor1aip1), transcript variant X2, mRNA
XM-040734406.1	1,84293829906503	4,34571593604752	6,55227322077059	0,0105133786611754	0,521902378821896	XM_040734406.1	RELB proto-oncogene, NF-kB subunit (Relb), transcript variant X1, mRNA
XM-040737282.1	-1,88844290477329	5,29199413330969	6,53881398113085	0,0105930739128661	0,524879911561438	XM_040737282.1	nuclear casein kinase and cyclin dependent kinase substrate 1 (Nucks1), transcript variant X2, mRNA
XM-005071104.4	-1,1834471485169	7,31361703616558	6,5370180353961	0,0106037548932467	0,524879911561438	XM_005071104.4	small nuclear ribonucleoprotein polypeptide G (Snrpg), mRNA
XM-040745442.1	4,51516656972862	3,04690730505559	6,53514755465288	0,010614982463652	0,524879911561438	XM_040745442.1	TRAF family member associated NFKB activator (Tank), transcript variant X4, mRNA
XR-002381835.2	4,51304453167413	3,22620720084214	6,53202416844619	0,0106336045506302	0,524879911561438	XR_002381835.2	uncharacterized LOC110339970 (LOC110339970), ncRNA
XM-021234122.2	4,51017996833542	3,27576145970507	6,53142140215811	0,010637130859044	0,524879911561438	XM_021234122.2	PC4 and SFRS1 interacting protein 1 (Psip1), transcript variant X4, mRNA
XM-005072389.4	4,5151705286815	3,06815343866217	6,52535193826448	0,0106734977381324	0,526043655589656	XM_005072389.4	progastricsin (Pgc), mRNA
XM-021227076.2	-1,78234303380937	4,37683285175273	6,50948428021827	0,0107689268064725	0,530112015390866	XM_021227076.2	phosphoribosyl pyrophosphate synthetase associated protein 1 (Prpsap1), transcript variant X2, mRNA
XR-005877954.1	-1,25955821340134	9,84744050970761	6,49836013677499	0,0108363626083822	0,532484671412076	XR_005877954.1	ribosomal protein S24 (Rps24), transcript variant X2, ncRNA
XM-040734680.1	1,17970440054616	6,3373952349505	6,49608551586117	0,0108502832104311	0,532484671412076	XM_040734680.1	transforming growth factor beta 1 (Tgfb1), transcript variant X2, mRNA
XM-005071430.4	1,97434007362811	3,88609403823729	6,49515162599522	0,0108559434139609	0,532484671412076	XM_005071430.4	SH2 domain containing 1B (Sh2d1b), transcript variant X1, mRNA
XM-005070576.4	-1,21774250838684	8,77597939824032	6,49260310736001	0,0108714484330533	0,532610377816003	XM_005070576.4	eukaryotic translation elongation factor 1 beta 2 (Eef1b2), mRNA
XM-021235807.2	4,51517411511255	3,00716509562419	6,48247987624298	0,0109335197669208	0,533745123331071	XM_021235807.2	death domain associated protein (Daxx), transcript variant X3, mRNA
XM-040732207.1	4,51517411511255	3,00716509562419	6,48247987624298	0,0109335197669208	0,533745123331071	XM_040732207.1	death domain associated protein (Daxx), transcript variant X2, mRNA
XM-040732208.1	4,51517411511255	3,00716509562419	6,48247987624298	0,0109335197669208	0,533745123331071	XM_040732208.1	death domain associated protein (Daxx), transcript variant X4, mRNA
XM-040751805.1	1,18167176990752	6,58861927953884	6,47695843536442	0,0109673839367303	0,534302557015546	XM_040751805.1	family with sequence similarity 241 member A (Fam241a), mRNA
XM-005080237.4	-1,27239909037348	9,63794737670796	6,47638688530085	0,0109709051752761	0,534302557015546	XM_005080237.4	protein S100-A4 (LOC101829732), mRNA
XM-040728488.1	-1,42297897235386	4,7678919237245	6,45895550199278	0,0110788566940282	0,538922209845558	XM_040728488.1	lanosterol 14-alpha demethylase (LOC101826047), transcript variant X1, mRNA
XM-040746477.1	-1,77411395052195	4,36854752940894	6,45015640547001	0,0111338250013179	0,539630337411105	XM_040746477.1	abhydrolase domain containing 17B, depalmitoylase (Abhd17b), mRNA
XM-040756666.1	1,98414658862411	4,08418210238117	6,44556218223024	0,0111626141149893	0,539630337411105	XM_040756666.1	zinc finger CCCH-type containing 12A (Zc3h12a), transcript variant X2, mRNA
XM-005071138.4	-4,05399504904997	5,45663618788759	6,73464580267698	0,0111852033492226	0,539630337411105	XM_005071138.4	histone H1.10 (LOC101832360), mRNA
XM-021232012.2	-4,06837046243391	5,01727878222055	6,80105012804147	0,0111852034166302	0,539630337411105	XM_021232012.2	heterogeneous nuclear ribonucleoprotein A0 (Hnrnpa0), mRNA
XM-021224946.2	-4,0682637022099	4,36179686059807	6,69389881182173	0,0111852034166302	0,539630337411105	XM_021224946.2	family with sequence similarity 8 member A1 (Fam8a1), transcript variant X1, mRNA
XM-013116466.3	-4,0681293861316	3,88406584525495	6,57264458879956	0,0111852034166303	0,539630337411105	XM_013116466.3	MARVEL domain containing 1 (Marveld1), transcript variant X1, mRNA
NM-001281658.1	-4,07692294424188	5,67392292952331	6,85518709663493	0,0111852034556818	0,539630337411105	NM_001281658.1	aryl hydrocarbon receptor (Ahr), mRNA
XM-040729255.1	-1,72307695928653	4,72006557298805	6,43263333815148	0,0112440122421819	0,541832360424488	XM_040729255.1	40S ribosomal protein S26-like (LOC121133263), mRNA
XM-013111417.3	-1,20957111745252	5,51615127384399	6,41750675274849	0,011340021100604	0,545211644883488	XM_013111417.3	antioxidant 1 copper chaperone (Atox1), transcript variant X2, mRNA
XM-013116501.3	-4,06796137586667	3,37877005668306	6,41741370155857	0,0113406353855191	0,545211644883488	XM_013116501.3	MARVEL domain containing 1 (Marveld1), transcript variant X2, mRNA
XM-005065477.2	-1,4531482273677	4,78233915478589	6,40390690819284	0,0114269843038871	0,548721919554105	XM_005065477.2	mitogen-activated protein kinase kinase kinase 1 (Map3k1), mRNA
XM-005067593.4	1,51803708313858	4,77074798521059	6,39867758602103	0,0114607074895594	0,548884104678054	XM_005067593.4	phosphoinositide-3-kinase regulatory subunit 5 (Pik3r5), transcript variant X1, mRNA
XM-040748918.1	1,51803708313858	4,77074798521059	6,39867758602103	0,0114607074895594	0,548884104678054	XM_040748918.1	phosphoinositide-3-kinase regulatory subunit 5 (Pik3r5), transcript variant X2, mRNA
XM-040733711.1	-2,23035242752362	3,76189610767657	6,397166668979	0,0114703746998549	0,548884104678054	XM_040733711.1	G-patch domain and KOW motifs (Gpkow), mRNA
XM-040742884.1	-1,64718338785379	4,31718604147151	6,39042691412732	0,011514005377478	0,549319074217475	XM_040742884.1	pleckstrin homology and RhoGEF domain containing G3 (Plekhg3), mRNA
NM-001281651.1	4,51516737320036	2,94767281752525	6,39033611028096	0,0115146358964184	0,549319074217475	NM_001281651.1	cellular retinoic acid binding protein 1 (Crabp1), mRNA
XM-005065525.4	1,27081410284603	6,06784681709867	6,38956568785362	0,011519509174293	0,549319074217475	XM_005065525.4	sorting nexin 18 (Snx18), mRNA
XM-013113574.3	2,19905028597598	3,46564092918387	6,38497812861278	0,0115493430688422	0,549496181049748	XM_013113574.3	PR/SET domain 1 (Prdm1), transcript variant X2, mRNA
XM-013111210.3	-4,07000634502603	3,30098047808703	6,37555441095749	0,0116106697574851	0,549496181049748	XM_013111210.3	chromobox 6 (Cbx6), mRNA
XM-005073932.4	-4,06497723780117	3,33481505056211	6,36346117426887	0,0116900030497256	0,549496181049748	XM_005073932.4	eukaryotic translation initiation factor 5A-1 (LOC101840102), mRNA
XM-040728596.1	-4,06785347800927	3,21965540506192	6,36335074279085	0,0116907293689794	0,549496181049748	XM_040728596.1	putative RNA-binding protein Luc7-like 2 (LOC106022825), transcript variant X8, mRNA
XM-040728597.1	-4,06785347800927	3,21965540506192	6,36335074279085	0,0116907293689794	0,549496181049748	XM_040728597.1	putative RNA-binding protein Luc7-like 2 (LOC106022825), transcript variant X9, mRNA
XM-005139354.4	-4,06838554458357	3,2324703481876	6,36056466976677	0,011708994083003	0,549496181049748	XM_005139354.4	tRNA methyltransferase 12 homolog (Trmt12), mRNA
XM-013124866.3	-2,22577072085075	3,74712227370421	6,36035900186011	0,0117103277246581	0,549496181049748	XM_013124866.3	mitochondrial ribosomal protein L52 (Mrpl52), transcript variant X3, mRNA
XM-021231029.2	-1,78305779788886	5,06101519858403	6,35574332569154	0,0117407794759625	0,549496181049748	XM_021231029.2	zinc and ring finger 2 (Znrf2), transcript variant X1, mRNA
XM-013111134.3	1,33736173995785	6,02045054622241	6,35145257799709	0,0117691604756592	0,549496181049748	XM_013111134.3	NFAT activating protein with ITAM motif 1 (Nfam1), transcript variant X1, mRNA
XM-040755919.1	-4,06768228002411	3,11627229570244	6,34554296290764	0,0118084615200397	0,549496181049748	XM_040755919.1	family with sequence similarity 8 member A1 (Fam8a1), transcript variant X2, mRNA
XM-040740089.1	-4,06719690015813	3,14817272281271	6,34499464779815	0,0118120735634464	0,549496181049748	XM_040740089.1	nucleolar protein 6 (Nol6), mRNA
XM-005080616.4	-4,06487956511313	3,20586604243746	6,34456091929539	0,0118149141435355	0,549496181049748	XM_005080616.4	general transcription factor IIH subunit 3 (Gtf2h3), mRNA
XM-005080936.4	-4,0667013520617	3,15041470711489	6,34194132281599	0,0118324206500507	0,549496181049748	XM_005080936.4	caveolin 2 (Cav2), transcript variant X1, mRNA
XM-013121145.3	-4,0667013520617	3,15041470711489	6,34194132281599	0,0118324206500507	0,549496181049748	XM_013121145.3	caveolin 2 (Cav2), transcript variant X2, mRNA
XM-040734087.1	-4,06551103832528	3,25780266050126	6,34062933300137	0,0118411607817866	0,549496181049748	XM_040734087.1	60S ribosomal protein L24-like (LOC101831633), mRNA
XM-040758302.1	1,45098412709662	5,26065419209224	6,33955249703648	0,0118483177729963	0,549496181049748	XM_040758302.1	syntaxin 7 (Stx7), transcript variant X2, mRNA
XM-040758169.1	-4,06768228002411	3,10630880806253	6,33800603888927	0,0118586132499808	0,549496181049748	XM_040758169.1	mitogen-activated protein kinase kinase kinase 4 (Map3k4), transcript variant X1, mRNA
XM-040738527.1	-4,06753498118025	3,12830388000376	6,33777760137005	0,0118601811510693	0,549496181049748	XM_040738527.1	casein kinase II subunit alpha'-like (LOC121136945), transcript variant X2, mRNA
XM-040757163.1	-4,06767454399273	3,12256216681861	6,33731571604296	0,0118632647680929	0,549496181049748	XM_040757163.1	tumor suppressor candidate 1 (Tusc1), mRNA
XM-040733924.1	1,37688926352688	6,08113453034666	6,337171850138	0,0118642038297615	0,549496181049748	XM_040733924.1	leukocyte immunoglobulin-like receptor subfamily B member 3 (LOC106023256), mRNA
XM-040750044.1	-2,21987373683803	3,65037045285804	6,3365107399166	0,0118686192990174	0,549496181049748	XM_040750044.1	mitochondrial ribosomal protein L58 (Mrpl58), transcript variant X2, mRNA
XM-040748691.1	-4,06586231230296	3,22460783835704	6,33513926893877	0,0118777306849139	0,549496181049748	XM_040748691.1	fatty acid hydroxylase domain containing 2 (Faxdc2), mRNA
XM-013112056.2	-1,38688889096684	4,84715894596273	6,33482617124197	0,0118798779470919	0,549496181049748	XM_013112056.2	cysteine-rich protein 2 (LOC101822827), transcript variant X1, mRNA
XM-013122294.3	-4,06583643731463	3,22648667478436	6,33370381368549	0,0118873313055276	0,549496181049748	XM_013122294.3	G-patch domain containing 2 (Gpatch2), transcript variant X8, mRNA
XM-013124211.3	-4,06768228002411	3,12142352547649	6,33231298630693	0,0118967165752233	0,549496181049748	XM_013124211.3	ATP binding cassette subfamily C member 6 (Abcc6), transcript variant X1, mRNA
XM-013124212.3	-4,06768228002411	3,12142352547649	6,33231298630693	0,0118967165752233	0,549496181049748	XM_013124212.3	ATP binding cassette subfamily C member 6 (Abcc6), transcript variant X2, mRNA
XM-005087134.4	-4,0632037968036	3,29358438261737	6,33225666856143	0,011897093706785	0,549496181049748	XM_005087134.4	C-type lectin domain family 1 member B (Clec1b), transcript variant X1, mRNA
XM-013126027.3	-4,0632037968036	3,29358438261737	6,33225666856143	0,011897093706785	0,549496181049748	XM_013126027.3	C-type lectin domain family 1 member B (Clec1b), transcript variant X2, mRNA
XR-005872930.1	-4,06768626062987	3,09902983690618	6,31997541464519	0,01197965087245	0,551943173775552	XR_005872930.1	uncharacterized LOC121135809 (LOC121135809), ncRNA
XM-040741774.1	4,51514473727264	2,90208461025771	6,31839901095067	0,0119903092691989	0,551943173775552	XM_040741774.1	interferon-inducible GTPase 1-like (LOC101844667), transcript variant X2, mRNA
XM-040741775.1	4,51514473727264	2,90208461025771	6,31839901095067	0,0119903092691989	0,551943173775552	XM_040741775.1	interferon-inducible GTPase 1-like (LOC101844667), transcript variant X3, mRNA
XM-021231643.2	4,51514195437217	2,90087830965783	6,31273699153031	0,0120285934098919	0,553086820779085	XM_021231643.2	interferon stimulated exonuclease gene 20 (Isg20), transcript variant X5, mRNA
XM-021233726.2	1,46895052519342	4,74911001881346	6,29672442220889	0,0121374792870009	0,557470630689672	XM_021233726.2	adhesion G protein-coupled receptor E3 (Adgre3), transcript variant X2, mRNA
XM-013114975.3	-2,22948451392852	5,08205726159594	6,28555997478483	0,0122139664144849	0,559239438600365	XM_013114975.3	CDV3 homolog (Cdv3), transcript variant X4, mRNA
XM-013114974.3	-2,22949472431206	5,10283793818897	6,28491811354418	0,0122183832163879	0,559239438600365	XM_013114974.3	CDV3 homolog (Cdv3), transcript variant X1, mRNA
XM-040740724.1	-4,06768040229941	3,0631030167194	6,2842249964088	0,0122232529496886	0,559239438600365	XM_040740724.1	SPRY domain containing 7 (Spryd7), transcript variant X1, mRNA
XM-005072034.4	-2,22949430540639	5,10200886114269	6,28290085091542	0,0122322751751529	0,559239438600365	XM_005072034.4	CDV3 homolog (Cdv3), transcript variant X2, mRNA
XM-005068293.4	-1,38672568048968	4,94455116248859	6,28120926299858	0,0122439368740779	0,559239438600365	XM_005068293.4	cysteine-rich protein 2 (LOC101822827), transcript variant X2, mRNA
XM-040758171.1	-4,06768228002411	3,04001001584768	6,26882936035768	0,0123297304802344	0,562533701167504	XM_040758171.1	mitogen-activated protein kinase kinase kinase 4 (Map3k4), transcript variant X3, mRNA
XM-005063247.3	-2,22030763796291	4,45770995026953	6,26574139283199	0,012351102748315	0,562608669321401	XM_005063247.3	ZFP91 zinc finger protein, atypical E3 ubiquitin ligase (Zfp91), transcript variant X1, mRNA
XM-040757749.1	-4,06767642170981	3,04201928728111	6,25904997320918	0,0123979043821788	0,562608669321401	XM_040757749.1	T-cell ecto-ADP-ribosyltransferase 2 (LOC101839372), transcript variant X2, mRNA
XM-021225226.2	-4,06769189383417	3,05356656215205	6,25611872777351	0,0124183564759861	0,562608669321401	XM_021225226.2	carbonic anhydrase 8 (Ca8), transcript variant X1, mRNA
XM-005072122.4	1,50343197407694	4,78721836880989	6,25566192689718	0,0124215206088434	0,562608669321401	XM_005072122.4	oxysterol binding protein like 9 (Osbpl9), transcript variant X3, mRNA
XM-040756700.1	-4,06768626062987	3,0493826257537	6,25516080888344	0,0124250621244196	0,562608669321401	XM_040756700.1	microtubule actin crosslinking factor 1 (Macf1), transcript variant X18, mRNA
XM-040733273.1	1,17815716734402	6,48531686160478	6,25481184080149	0,0124274838185573	0,562608669321401	XM_040733273.1	L-lactate dehydrogenase A chain (LOC101836091), transcript variant X3, mRNA
XM-005085737.4	-4,06768040229941	3,02387149494836	6,24984238707899	0,0124623600309395	0,562608669321401	XM_005085737.4	transmembrane protein 260 (Tmem260), transcript variant X1, mRNA
XM-021230174.2	2,64652589750381	3,20367303216291	6,24727880460056	0,012480401587872	0,562608669321401	XM_021230174.2	DExD/H-box helicase 60 (Ddx60), transcript variant X4, mRNA
XM-021230176.2	2,64652589750381	3,20367303216291	6,24727880460056	0,012480401587872	0,562608669321401	XM_021230176.2	DExD/H-box helicase 60 (Ddx60), transcript variant X5, mRNA
XM-021230177.2	2,64652589750381	3,20367303216291	6,24727880460056	0,012480401587872	0,562608669321401	XM_021230177.2	DExD/H-box helicase 60 (Ddx60), transcript variant X2, mRNA
XM-005072337.4	-4,06769189383417	3,04180712024631	6,24707836538096	0,0124817562532607	0,562608669321401	XM_005072337.4	exportin 5 (Xpo5), transcript variant X1, mRNA
XM-040739739.1	-1,15423215701275	5,81196273191965	6,23805934017873	0,0125453049497751	0,56485441422111	XM_040739739.1	C-C motif chemokine receptor 2 (Ccr2), mRNA
XM-005084459.4	-4,06768626062987	3,02183000139879	6,23036342277236	0,0125999063816511	0,565610042313105	XM_005084459.4	non-SMC condensin II complex subunit G2 (Ncapg2), transcript variant X3, mRNA
XM-040750627.1	-4,06768415775125	3,01521955409665	6,22902586267932	0,0126094558754035	0,565610042313105	XM_040750627.1	filamin A interacting protein 1 like (Filip1l), transcript variant X4, mRNA
XM-021222779.2	-4,06768040229941	3,00677622913635	6,22888577007143	0,012610451835288	0,565610042313105	XM_021222779.2	transmembrane protein 260 (Tmem260), transcript variant X2, mRNA
XM-021228911.2	1,38794149606129	5,44814047023601	6,2271524223581	0,0126227591522756	0,565610042313105	XM_021228911.2	retroelement silencing factor 1 (Resf1), transcript variant X5, mRNA
XM-040736873.1	-4,06768415775125	3,00597327541348	6,22602498655866	0,0126308076904659	0,565610042313105	XM_040736873.1	zinc finger protein 746 (Znf746), transcript variant X5, mRNA
XM-040752266.1	-4,06768228002411	2,99528752206972	6,21375262090204	0,0127185155166693	0,567668191375014	XM_040752266.1	methanethiol oxidase (LOC106023278), mRNA
XM-040752267.1	-4,06768228002411	2,99528752206972	6,21375262090204	0,0127185155166693	0,567668191375014	XM_040752267.1	methanethiol oxidase (LOC106023276), mRNA
XM-005088079.4	2,65973526249025	3,36701845456361	6,21367567695919	0,0127190450457414	0,567668191375014	XM_005088079.4	immunity-related GTPase family M protein 1 (LOC101839900), mRNA
XM-040732026.1	-1,22328763000003	6,05688129725817	6,21180577704591	0,012732386197968	0,567668191375014	XM_040732026.1	ubiquinol-cytochrome-c reductase complex assembly factor 2 (LOC101829482), mRNA
XM-021226879.2	1,15765889218026	6,82384058302123	6,20927401760886	0,0127505783392403	0,567668191375014	XM_021226879.2	pyruvate kinase M1/2 (Pkm), transcript variant X3, mRNA
XM-013119716.3	1,11338824053197	7,08908397597827	6,20622856875565	0,0127725752239916	0,567668191375014	XM_013119716.3	2'-5'-oligoadenylate synthase-like protein 2 (LOC101829188), mRNA
XM-005078440.4	-4,06769189383417	2,99933842947886	6,20612259299601	0,0127733274661207	0,567668191375014	XM_005078440.4	zinc finger protein 367 (Znf367), mRNA
XM-013119946.3	-4,06767642170981	2,9901306379677	6,19878551712341	0,0128263301558668	0,568787597074519	XM_013119946.3	small integral membrane protein 1 (Vel blood group) (Smim1), mRNA
XM-005082750.4	-1,21752766107334	5,44873831944682	6,19771256032719	0,0128339943361069	0,568787597074519	XM_005082750.4	squalene epoxidase (Sqle), mRNA
XM-040758168.1	2,65688280037802	3,43090181746778	6,19689680736826	0,0128399795320445	0,568787597074519	XM_040758168.1	A-kinase anchoring protein 7 (Akap7), transcript variant X7, mRNA
XM-021230175.2	2,64549236614112	3,2386429703783	6,19075079856968	0,0128846174805747	0,570151250729131	XM_021230175.2	DExD/H-box helicase 60 (Ddx60), transcript variant X3, mRNA
XM-040731806.1	-4,06768228002411	2,98241781317811	6,187209066825	0,0129103646608582	0,570676946174325	XM_040731806.1	myosin VIIA (Myo7a), mRNA
XM-005070414.4	2,1988249997627	4,07979195275629	6,16844339539745	0,0130476894304027	0,576128286619489	XM_005070414.4	PR/SET domain 1 (Prdm1), transcript variant X1, mRNA
XM-005069923.4	-1,41972679891664	5,05309806980624	6,16134234214099	0,0131000838411877	0,577821811700319	XM_005069923.4	mitochondrial ribosomal protein S7 (Mrps7), mRNA
XM-005080646.4	1,33970293902311	5,5799561786538	6,15878451288164	0,0131190094960846	0,578037042604252	XM_005080646.4	BRCA1 associated protein (LOC101831606), mRNA
XM-005071792.4	2,66260631990828	3,9043785155048	6,15256372126564	0,0131651552600371	0,579449876381077	XM_005071792.4	beta-1,3-N-acetylgalactosaminyltransferase 2 (B3galnt2), mRNA
XM-040731502.1	1,20922755067793	9,12064302559862	6,14995843711969	0,0131845307990281	0,579682688004703	XM_040731502.1	neutrophil cytosolic factor 1 (Ncf1), mRNA
XM-021231960.2	2,19748379601667	4,21175802211711	6,14592457648842	0,0132146680707156	0,580387657539122	XM_021231960.2	cAMP-regulated phosphoprotein 19 (LOC110342464), mRNA
XM-040732909.1	1,41488932685144	4,2288004409518	6,13769580408523	0,0132762482501623	0,582063746335099	XM_040732909.1	Z-DNA binding protein 1 (Zbp1), transcript variant X1, mRNA
XM-013126029.3	2,64907133956247	3,74109536991706	6,13437954949768	0,0133010504735599	0,582063746335099	XM_013126029.3	C-type lectin domain containing 7A (Clec7a), transcript variant X1, mRNA
XM-040728703.1	2,65218393003174	3,97190678126721	6,1341786633048	0,0133025137326692	0,582063746335099	XM_040728703.1	phosphatidylinositol binding clathrin assembly protein (Picalm), transcript variant X9, mRNA
XM-040754422.1	-2,01403441941255	3,56689871511712	6,13327191980656	0,0133094060044548	0,582063746335099	XM_040754422.1	ALG5 dolichyl-phosphate beta-glucosyltransferase (Alg5), transcript variant X2, mRNA
XM-040745941.1	-1,28257066483259	6,55269781056927	6,12998546851031	0,0133340478695272	0,582522369399844	XM_040745941.1	CD59 molecule (CD59 blood group) (Cd59), transcript variant X1, mRNA
XM-040753752.1	-4,06768228002411	2,92603277163385	6,12514752220098	0,0133706291681125	0,583420030853752	XM_040753752.1	F-box and leucine rich repeat protein 19 (Fbxl19), mRNA
XM-005085229.4	2,65659622121534	4,70920497889807	6,12350303415595	0,0133829492169694	0,583420030853752	XM_005085229.4	ELL associated factor 1 (Eaf1), mRNA
XM-005082555.4	-2,86674462156953	4,66406935301774	6,11911384002168	0,0134161645699308	0,584249122271285	XM_005082555.4	RAB12, member RAS oncogene family (Rab12), mRNA
XM-005082774.4	-4,06767454399273	2,92691810318109	6,11539413338673	0,0134444371875915	0,584861441417496	XM_005082774.4	integrin subunit alpha 2 (Itga2), mRNA
XM-040734304.1	1,26129461282033	6,23799090929439	6,11338577984998	0,0134597196613944	0,584907965391093	XM_040734304.1	plasminogen activator, urokinase receptor (Plaur), transcript variant X3, mRNA
XM-040728591.1	2,65195185927577	4,09761769532922	6,10367941169373	0,0135337205235952	0,587503376273748	XM_040728591.1	putative RNA-binding protein Luc7-like 2 (LOC106022825), transcript variant X3, mRNA
XM-005079615.4	-4,06768228002411	2,91176156616422	6,099928631695	0,0135624513614385	0,588130201135173	XM_005079615.4	cannabinoid receptor 2 (Cnr2), transcript variant X2, mRNA
XM-040741736.1	-4,06769189383417	2,90961273325891	6,08378129645161	0,0136867575108023	0,590996535128652	XM_040741736.1	actin filament associated protein 1 like 1 (Afap1l1), mRNA
XM-040734302.1	1,26422713049766	5,89159259679857	6,08197652847942	0,0137007005323792	0,590996535128652	XM_040734302.1	plasminogen activator, urokinase receptor (Plaur), transcript variant X1, mRNA
XM-040753378.1	-2,00739422559241	3,5244019087445	6,07980388128981	0,0137175561964655	0,590996535128652	XM_040753378.1	fibronectin 1 (Fn1), transcript variant X12, mRNA
XM-040738531.1	1,22108981940487	6,49588909575369	6,07823277179481	0,0137296373460357	0,590996535128652	XM_040738531.1	N-acetylneuraminate pyruvate lyase (Npl), transcript variant X1, mRNA
XM-013126986.3	-1,48311265436441	4,2077403387544	6,07749686845563	0,013735429768644	0,590996535128652	XM_013126986.3	28S ribosomal protein S36, mitochondrial (LOC101835666), partial mRNA
XM-005077826.4	-1,19984422301345	9,50707094007546	6,07735445665082	0,0137364542936691	0,590996535128652	XM_005077826.4	ribosomal protein S17 (Rps17), mRNA
XM-005081524.4	-1,29148678178767	6,21503485503291	6,07692741808752	0,0137397699654758	0,590996535128652	XM_005081524.4	RAB21, member RAS oncogene family (Rab21), mRNA
XM-040754421.1	-2,01337931361573	3,76365232399385	6,07645518310736	0,0137434375165388	0,590996535128652	XM_040754421.1	ALG5 dolichyl-phosphate beta-glucosyltransferase (Alg5), transcript variant X1, mRNA
XM-005064006.4	-1,35016519660311	5,78607537635781	6,07072774138166	0,0137879992344771	0,592293875257241	XM_005064006.4	coiled-coil domain containing 85B (Ccdc85b), transcript variant X1, mRNA
XM-040736289.1	1,67991684936724	4,51820042908397	6,06621526654278	0,013823259158373	0,592412487326269	XM_040736289.1	DENN domain containing 3 (Dennd3), transcript variant X1, mRNA
XM-040738532.1	1,22109007336585	6,49559695463741	6,06620579768022	0,0138232867390935	0,592412487326269	XM_040738532.1	N-acetylneuraminate pyruvate lyase (Npl), transcript variant X2, mRNA
NM-001281582.1	1,54497781734811	4,90734895975866	6,05977244443631	0,0138736504006453	0,592412487326269	NM_001281582.1	caspase 3 (Casp3), mRNA
XM-005084261.4	-2,87306650132211	3,5259932817337	6,0560564001467	0,0139028275543709	0,592412487326269	XM_005084261.4	pre-mRNA processing factor 3 (Prpf3), transcript variant X1, mRNA
XM-021227954.2	1,91564838759471	3,84394259516248	6,04734663170261	0,0139715432358094	0,592412487326269	XM_021227954.2	SH2 domain containing 1B (Sh2d1b), transcript variant X3, mRNA
XM-021228985.2	-2,86972244142994	3,14722188126939	6,04655310948571	0,0139778136095541	0,592412487326269	XM_021228985.2	ubiquitin specific peptidase 10 (Usp10), transcript variant X2, mRNA
XM-040730250.1	-1,54204131728914	4,89318915843638	6,04523325896012	0,0139882494203066	0,592412487326269	XM_040730250.1	chromodomain helicase DNA binding protein 2 (Chd2), transcript variant X5, mRNA
XM-021227953.2	1,91555907394569	3,85746925375387	6,04437685850371	0,0139950251080536	0,592412487326269	XM_021227953.2	SH2 domain containing 1B (Sh2d1b), transcript variant X2, mRNA
XM-040742993.1	-2,01182298502759	3,78985690545062	6,04276212705908	0,0140077629849021	0,592412487326269	XM_040742993.1	mitogen-activated protein kinase kinase kinase kinase 5 (Map4k5), mRNA
XM-040754141.1	-2,87114849533759	3,60190553290398	6,04079732063678	0,0140233238708068	0,592412487326269	XM_040754141.1	KDEL endoplasmic reticulum protein retention receptor 3 (Kdelr3), mRNA
XM-005076636.4	-4,06768040229941	2,88055394767813	6,0407927546925	0,0140234420144153	0,592412487326269	XM_005076636.4	cytochrome b561 domain-containing protein 1 (LOC101832810), transcript variant X1, mRNA
XM-005076637.4	-4,06768040229941	2,88055394767813	6,0407927546925	0,0140234420144153	0,592412487326269	XM_005076637.4	cytochrome b561 domain-containing protein 1 (LOC101832810), transcript variant X2, mRNA
XM-005063613.4	-2,85766864301573	5,25731825969081	6,03840262468853	0,0140423043627124	0,592412487326269	XM_005063613.4	PDZ and LIM domain 1 (Pdlim1), mRNA
XM-040740343.1	1,91937826971314	3,93231813535585	6,03752556144745	0,0140493531201408	0,592412487326269	XM_040740343.1	5-azacytidine induced 2 (Azi2), transcript variant X3, mRNA
XM-040755153.1	-4,06769189383417	2,87526276289795	6,0348993684137	0,0140702587603429	0,592412487326269	XM_040755153.1	thymine DNA glycosylase (Tdg), transcript variant X7, mRNA
XR-005880318.1	-4,06768813836219	2,87157184488316	6,0348464002403	0,0140707037691894	0,592412487326269	XR_005880318.1	uncharacterized LOC121143170 (LOC121143170), ncRNA
XM-013113109.3	-4,06768415775125	2,86876525466371	6,0303260862374	0,0141066995197925	0,592412487326269	XM_013113109.3	la-related protein 1B (LOC101831041), transcript variant X1, mRNA
XM-013117165.2	2,63828136047625	4,42955137750456	6,02599445868065	0,0141412455307181	0,592412487326269	XM_013117165.2	DExD/H-box helicase 60 (Ddx60), transcript variant X1, mRNA
XM-040736861.1	-2,86876415845847	3,17667110143819	6,02591994224598	0,0141418063929856	0,592412487326269	XM_040736861.1	GTPase, IMAP family member 8 (Gimap8), transcript variant X1, mRNA
XM-005068669.4	-2,87134709247277	3,4565654934609	6,02523228059629	0,0141472965613031	0,592412487326269	XM_005068669.4	tRNA methyltransferase 6 (Trmt6), transcript variant X1, mRNA
XM-005067976.4	-2,86113840928301	3,75793189341879	6,02515835148734	0,014147888189524	0,592412487326269	XM_005067976.4	choline phosphotransferase 1 (Chpt1), transcript variant X1, mRNA
XM-013114151.3	-2,87259373019805	3,43056401724852	6,02377123890343	0,0141590169426756	0,592412487326269	XM_013114151.3	TP53RK binding protein (Tprkb), transcript variant X3, mRNA
XM-005071060.4	-2,8705852026963	3,17933190231648	6,02310820096919	0,0141644107626376	0,592412487326269	XM_005071060.4	TP53RK binding protein (Tprkb), transcript variant X1, mRNA
XM-040737335.1	-2,8705852026963	3,17933190231648	6,02310820096919	0,0141644107626376	0,592412487326269	XM_040737335.1	TP53RK binding protein (Tprkb), transcript variant X2, mRNA
XM-005074414.4	-2,01911224603055	4,02928655081042	6,02123291131728	0,0141793386931289	0,592412487326269	XM_005074414.4	ADP ribosylation factor guanine nucleotide exchange factor 2 (Arfgef2), mRNA
XM-005079495.4	-1,11727644395467	6,83404251564929	6,01847417876052	0,0142014963769743	0,592412487326269	XM_005079495.4	coiled-coil domain containing 28B (Ccdc28b), mRNA
XM-005067689.4	-2,87324941883707	3,39225882768459	6,01558673032737	0,0142247019892445	0,592412487326269	XM_005067689.4	mediator complex subunit 9 (Med9), mRNA
XM-021228910.2	1,36576850047497	5,45543223064591	6,01409271121078	0,0142368128656036	0,592412487326269	XM_021228910.2	retroelement silencing factor 1 (Resf1), transcript variant X3, mRNA
XM-005079100.4	-1,26885798388473	5,30907877475675	6,01255434978022	0,0142491267886492	0,592412487326269	XM_005079100.4	peptidyl-tRNA hydrolase domain containing 1 (Ptrhd1), mRNA
XM-013122091.3	-4,06769001609696	2,8593398217462	6,01195158011283	0,0142541168128066	0,592412487326269	XM_013122091.3	Holliday junction recognition protein (LOC101828049), mRNA
XM-040737336.1	-2,87251252205025	3,39851722571349	6,01086716998931	0,0142627586891905	0,592412487326269	XM_040737336.1	TP53RK binding protein (Tprkb), transcript variant X4, mRNA
XM-005078941.4	-1,86356703191168	3,30300454314616	6,00992254187637	0,0142704426533005	0,592412487326269	XM_005078941.4	mevalonate kinase (Mvk), mRNA
XM-005075675.4	-1,47788804107263	5,00499026423268	6,00710887524534	0,0142930966941643	0,592412487326269	XM_005075675.4	CTR9 homolog, Paf1/RNA polymerase II complex component (Ctr9), mRNA
XM-040742381.1	-1,13100824511179	5,85451553910821	6,00377016565336	0,0143202071056936	0,592412487326269	XM_040742381.1	ATP synthase membrane subunit j (Atp5mj), transcript variant X2, mRNA
XM-040757350.1	-2,8681383226338	4,10206586260614	6,00241651307157	0,0143310975833236	0,592412487326269	XM_040757350.1	hemoglobin subunit beta (LOC101833678), mRNA
XM-021233747.2	-2,86934422300823	3,04739618163251	6,00082516188185	0,014344091429195	0,592412487326269	XM_021233747.2	cleavage and polyadenylation specific factor 6 (Cpsf6), transcript variant X3, mRNA
XR-002385168.2	-2,86934422300823	3,04739618163251	6,00082516188185	0,014344091429195	0,592412487326269	XR_002385168.2	cleavage and polyadenylation specific factor 6 (Cpsf6), transcript variant X2, misc_RNA
XM-040742091.1	-1,22973343823498	9,65493751109627	6,00062426569266	0,0143456394607843	0,592412487326269	XM_040742091.1	JunD proto-oncogene, AP-1 transcription factor subunit (Jund), mRNA
XM-040757563.1	-4,06768415775125	2,85084320941095	5,9977194525202	0,0143693709960207	0,592412487326269	XM_040757563.1	proteasome subunit beta type-6-like (LOC106022569), partial mRNA
XM-005065924.4	1,141870338358	7,19109389214059	5,99717297950571	0,0143736852069399	0,592412487326269	XM_005065924.4	T cell activation RhoGTPase activating protein (LOC101833978), mRNA
XM-005086900.4	1,92940712938555	4,19810258318122	5,99218115086026	0,0144143495854399	0,592412487326269	XM_005086900.4	FAM3 metabolism regulating signaling molecule A (Fam3a), mRNA
XM-040739253.1	-2,86885239206311	3,22431135079482	5,9913714183518	0,0144209924953571	0,592412487326269	XM_040739253.1	NOP2 nucleolar protein (Nop2), mRNA
XM-013110278.2	-2,87196356237323	3,2852394694527	5,99019711181199	0,0144306278130001	0,592412487326269	XM_013110278.2	thiosulfate sulfurtransferase like domain containing 3 (Tstd3), transcript variant X1, mRNA
XM-040732910.1	1,41465463476437	4,41724490855312	5,98869430539676	0,0144428717491026	0,592412487326269	XM_040732910.1	Z-DNA binding protein 1 (Zbp1), transcript variant X2, mRNA
XM-005069757.4	1,21514646016067	5,83502340107325	5,98513527448639	0,014471960186683	0,592412487326269	XM_005069757.4	TNF superfamily member 10 (Tnfsf10), mRNA
XM-005079515.4	-2,86849277647215	3,24983610779124	5,98509164010017	0,0144723888792397	0,592412487326269	XM_005079515.4	sodium/potassium transporting ATPase interacting 1 (Nkain1), transcript variant X1, mRNA
XM-040756520.1	-2,86849277647215	3,24983610779124	5,98509164010017	0,0144723888792397	0,592412487326269	XM_040756520.1	sodium/potassium transporting ATPase interacting 1 (Nkain1), transcript variant X2, mRNA
XM-005085707.4	-2,86935781644876	3,04392910994685	5,98395220459796	0,014481737959571	0,592412487326269	XM_005085707.4	sperm acrosome associated 5 (Spaca5), mRNA
XM-013113684.3	-2,87188921937785	3,28125536726004	5,97783614033144	0,0145319030540394	0,593874286378236	XM_013113684.3	CD28 molecule (Cd28), mRNA
XM-040747177.1	1,48028998293592	4,98899965104404	5,97399110542361	0,0145635342299341	0,594576512067933	XM_040747177.1	SLAIN motif family member 2 (Slain2), transcript variant X1, mRNA
XM-005084487.4	-4,06768228002411	2,83167609953937	5,97081741130285	0,014589832902725	0,594676872833165	XM_005084487.4	PMS1 homolog 1, mismatch repair system component (Pms1), mRNA
XM-040755956.1	-4,06767642170981	2,8354773660782	5,970207806645	0,0145948932413554	0,594676872833165	XM_040755956.1	centromere protein P (LOC106020806), mRNA
XM-013126531.3	1,66555212359722	4,37706231717037	5,96815156544421	0,0146117633280776	0,594775367201164	XM_013126531.3	plasmalemma vesicle associated protein (LOC101837498), transcript variant X2, mRNA
XM-040743725.1	-1,8627766573693	3,5365311456831	5,96614493383	0,014628457697927	0,594866521386158	XM_040743725.1	C-type lectin domain family 12 member A (Clec12a), transcript variant X2, mRNA
XM-013117184.3	-4,06769189383417	2,83480082395628	5,9639454171459	0,0146467115613396	0,595020849835942	XM_013117184.3	chloride voltage-gated channel 3 (Clcn3), transcript variant X5, mRNA
XM-040755020.1	-4,06768228002411	2,82362298163016	5,95737999862076	0,0147012900727831	0,596649102924304	XM_040755020.1	FYVE, RhoGEF and PH domain containing 6 (Fgd6), mRNA
XM-040736334.1	-2,00677106200277	4,05740201420048	5,93749654155556	0,0148676571274469	0,602806594843175	XM_040736334.1	cysteine and histidine rich 1 (Cyhr1), transcript variant X1, mRNA
XM-040735719.1	-1,18860049303564	5,26791701224163	5,93341586083422	0,0149021514938178	0,603029150577619	XM_040735719.1	actin related protein 2/3 complex subunit 5 like (Arpc5l), mRNA
XM-040753157.1	1,38753751842085	4,14124873310626	5,93338587560772	0,014902452947232	0,603029150577619	XM_040753157.1	nuclear autoantigen Sp-100-like (LOC101840310), transcript variant X6, mRNA
XM-005087147.4	-1,66879213730954	3,30883491413463	5,92890372694922	0,014940295411299	0,603582274004104	XM_005087147.4	killer cell lectin-like receptor subfamily E member 1 (LOC101828423), mRNA
XM-005067520.4	-4,06768228002411	2,80929636694792	5,92829993117552	0,0149454556705509	0,603582274004104	XM_005067520.4	solute carrier family 2 member 4 (Slc2a4), mRNA
XM-040746054.1	-4,06769001609696	2,80772579915953	5,92021348469259	0,0150141159373109	0,605349438026033	XM_040746054.1	SWI/SNF related, matrix associated, actin dependent regulator of chromatin, subfamily a, member 2 (Smarca2), transcript variant X3, mRNA
XM-005068794.4	-4,06768626062987	2,80920235708306	5,91967558994054	0,0150186323287386	0,605349438026033	XM_005068794.4	non-SMC condensin I complex subunit G (Ncapg), mRNA
XM-040734145.1	-1,87225233781792	3,91807947567029	5,91430925567516	0,0150643619725012	0,605482423239237	XM_040734145.1	protein phosphatase 6 regulatory subunit 1 (Ppp6r1), transcript variant X4, mRNA
XM-040739821.1	1,33637124972907	6,20678491143221	5,91306101426512	0,0150749375930833	0,605482423239237	XM_040739821.1	aph-1 homolog B, gamma-secretase subunit (Aph1b), transcript variant X1, mRNA
XM-013115963.3	-4,06767642170981	2,80490969720695	5,91111478155543	0,0150917322047847	0,605482423239237	XM_013115963.3	centromere protein A (Cenpa), mRNA
XM-013125016.3	-1,13140655911415	5,99173373359118	5,90877202949866	0,0151116260225779	0,605482423239237	XM_013125016.3	mitochondrial ribosomal protein S33 (Mrps33), mRNA
XM-013125510.3	1,80853745522266	5,94925872767092	5,9065373343905	0,0151307782838672	0,605482423239237	XM_013125510.3	complement C5a receptor 1 (C5ar1), transcript variant X1, mRNA
XM-005086451.3	-1,39600440141621	6,32824486736398	5,90605707556289	0,0151348975646924	0,605482423239237	XM_005086451.3	NOP53 ribosome biogenesis factor (Nop53), transcript variant X1, mRNA
XM-040734143.1	-1,87231543967794	3,93751376305608	5,90290955433716	0,0151620081126503	0,605482423239237	XM_040734143.1	protein phosphatase 6 regulatory subunit 1 (Ppp6r1), transcript variant X1, mRNA
XM-040734144.1	-1,87231543967794	3,93751376305608	5,90290955433716	0,0151620081126503	0,605482423239237	XM_040734144.1	protein phosphatase 6 regulatory subunit 1 (Ppp6r1), transcript variant X3, mRNA
XM-040731737.1	-1,56881387480935	5,09033921471391	5,89843678894515	0,0152004132149623	0,605482423239237	XM_040731737.1	LSM1 homolog, mRNA degradation associated (Lsm1), mRNA
XM-040734429.1	-1,34678955252294	4,49005849875397	5,89692024902062	0,0152135716582268	0,605482423239237	XM_040734429.1	transmembrane protein 160 (Tmem160), transcript variant X1, mRNA
XM-021224958.2	1,14962308801301	6,4223203337188	5,88412707665924	0,0153243176379386	0,605482423239237	XM_021224958.2	interferon-induced protein with tetratricopeptide repeats 1 (LOC101822883), mRNA
XM-021224861.2	-4,06767454399273	2,78789044143862	5,87992048624924	0,0153609873754802	0,605482423239237	XM_021224861.2	RNA binding motif protein 12B (Rbm12b), transcript variant X2, mRNA
XM-005069631.4	2,12953379339017	3,54862303363734	5,87864003501833	0,0153720712813512	0,605482423239237	XM_005069631.4	ADP dependent glucokinase (Adpgk), transcript variant X2, mRNA
XM-021225517.2	-4,06766868570984	2,78722909866485	5,87765074008225	0,0153807709937837	0,605482423239237	XM_021225517.2	adenylate cyclase 6 (Adcy6), mRNA
XM-040754093.1	1,26625844382887	5,41539750103779	5,87442443470538	0,0154088637469943	0,605482423239237	XM_040754093.1	NFAT activating protein with ITAM motif 1 (Nfam1), transcript variant X2, mRNA
XM-005083318.4	-4,06768626062987	2,78579319633847	5,87421935937067	0,0154107049730629	0,605482423239237	XM_005083318.4	ephrin A2 (Efna2), mRNA
XM-040743971.1	-4,06768415775125	2,78141895348443	5,87413310862623	0,0154114833598937	0,605482423239237	XM_040743971.1	Ras related GTP binding B (Rragb), transcript variant X3, mRNA
XR-005874497.1	-4,06768415775125	2,78130985899199	5,86989022591882	0,0154486119921952	0,605482423239237	XR_005874497.1	uncharacterized LOC121137252 (LOC121137252), ncRNA
XM-040745501.1	4,32303455179601	4,76367269076938	5,99297052868573	0,0154699221339219	0,605482423239237	XM_040745501.1	ceramide synthase 6 (Cers6), transcript variant X1, mRNA
XM-005069005.4	4,32677658684425	3,99299597233445	5,89603124454572	0,0154699221364634	0,605482423239237	XM_005069005.4	TRAF family member associated NFKB activator (Tank), transcript variant X5, mRNA
XM-040757891.1	4,32679881690234	4,91232343060601	5,95020061288195	0,0154699221376286	0,605482423239237	XM_040757891.1	60S ribosomal protein L10-like (LOC121144350), mRNA
XM-013118143.3	4,32938066101695	4,614821177978	5,99675253012202	0,0154699221401701	0,605482423239237	XM_013118143.3	DNA damage regulated autophagy modulator 2 (Dram2), transcript variant X1, mRNA
XM-005076590.4	4,32922586736989	4,94631441641911	6,03342787064959	0,0154699221401701	0,605482423239237	XM_005076590.4	DNA damage regulated autophagy modulator 2 (Dram2), transcript variant X5, mRNA
XM-040738177.1	4,33876294197957	4,35819041848791	5,98439210326257	0,0154699221501247	0,605482423239237	XM_040738177.1	TP53 induced glycolysis regulatory phosphatase (Tigar), mRNA
XM-021227389.2	1,21646398203143	6,41148251924456	5,8673445597765	0,0154707732652282	0,605482423239237	XM_021227389.2	solute carrier family 11 member 1 (Slc11a1), transcript variant X3, mRNA
XM-005069908.4	1,39058944508709	5,02617763263268	5,86490059796313	0,0154923193885473	0,605482423239237	XM_005069908.4	WW domain binding protein 2 (Wbp2), transcript variant X2, mRNA
XM-040734850.1	-1,75827845672002	3,72157666379881	5,86362920353016	0,0155034955802037	0,605482423239237	XM_040734850.1	60S ribosomal protein L13-like (LOC121135707), mRNA
XM-005079580.4	-1,73144729587393	5,61414663540406	5,8498943701517	0,0156246765791396	0,605482423239237	XM_005079580.4	zinc finger protein 593 (Znf593), mRNA
XM-040728972.1	1,65656239273481	4,64371621410196	5,84912497932752	0,0156314984959442	0,605482423239237	XM_040728972.1	zinc finger CCHC-type containing 9 (Zcchc9), transcript variant X1, mRNA
XM-040735989.1	1,25848230772114	10,9302081348339	5,84611836461111	0,0156582728298389	0,605482423239237	XM_040735989.1	serum amyloid A-3 protein-like (LOC101833293), transcript variant X1, mRNA
XM-005084370.4	1,76024805676721	4,43737524087403	5,84342450422189	0,0156821383399391	0,605482423239237	XM_005084370.4	zinc finger CCCH-type containing 12A (Zc3h12a), transcript variant X1, mRNA
XM-021223163.2	-2,01444819253715	5,23183416637434	5,84194465823537	0,0156953120960792	0,605482423239237	XM_021223163.2	translocase of outer mitochondrial membrane 40 (Tomm40), mRNA
XM-040728668.1	4,33033099640944	3,56070438067632	5,84123276342341	0,0157016781807365	0,605482423239237	XM_040728668.1	phosphatidylinositol binding clathrin assembly protein (Picalm), transcript variant X2, mRNA
XM-040728677.1	4,33035526981774	3,5473984113745	5,8404241695578	0,0157088841994743	0,605482423239237	XM_040728677.1	phosphatidylinositol binding clathrin assembly protein (Picalm), transcript variant X4, mRNA
XM-040728679.1	4,33035526981774	3,5473984113745	5,8404241695578	0,0157088841994743	0,605482423239237	XM_040728679.1	phosphatidylinositol binding clathrin assembly protein (Picalm), transcript variant X5, mRNA
XM-040728689.1	4,33035526981774	3,5473984113745	5,8404241695578	0,0157088841994743	0,605482423239237	XM_040728689.1	phosphatidylinositol binding clathrin assembly protein (Picalm), transcript variant X7, mRNA
XM-040728699.1	4,33035526981774	3,5473984113745	5,8404241695578	0,0157088841994743	0,605482423239237	XM_040728699.1	phosphatidylinositol binding clathrin assembly protein (Picalm), transcript variant X8, mRNA
XM-040728720.1	4,33035526981774	3,5473984113745	5,8404241695578	0,0157088841994743	0,605482423239237	XM_040728720.1	phosphatidylinositol binding clathrin assembly protein (Picalm), transcript variant X12, mRNA
XM-040728723.1	4,33035526981774	3,5473984113745	5,8404241695578	0,0157088841994743	0,605482423239237	XM_040728723.1	phosphatidylinositol binding clathrin assembly protein (Picalm), transcript variant X13, mRNA
XM-040728714.1	4,33035229093791	3,54899531685583	5,83994816468921	0,0157131278490396	0,605482423239237	XM_040728714.1	phosphatidylinositol binding clathrin assembly protein (Picalm), transcript variant X11, mRNA
XM-040750898.1	4,3324163761965	3,54635338737648	5,83893172660179	0,0157221934925104	0,605482423239237	XM_040750898.1	cysteinyl-tRNA synthetase 1 (Cars1), transcript variant X1, mRNA
XM-040750908.1	4,33239260575192	3,53071014979752	5,83879242375344	0,0157234363590851	0,605482423239237	XM_040750908.1	cysteinyl-tRNA synthetase 1 (Cars1), transcript variant X2, mRNA
XM-040750918.1	4,33239260575192	3,53071014979752	5,83879242375344	0,0157234363590851	0,605482423239237	XM_040750918.1	cysteinyl-tRNA synthetase 1 (Cars1), transcript variant X3, mRNA
XM-040728665.1	4,33038253419295	3,53322998008305	5,83815555079197	0,0157291198598659	0,605482423239237	XM_040728665.1	phosphatidylinositol binding clathrin assembly protein (Picalm), transcript variant X1, mRNA
XM-040728671.1	4,33038253419295	3,53322998008305	5,83815555079197	0,0157291198598659	0,605482423239237	XM_040728671.1	phosphatidylinositol binding clathrin assembly protein (Picalm), transcript variant X3, mRNA
XM-040728704.1	4,33039796212507	3,52124669359039	5,83568674865707	0,0157511716555995	0,605482423239237	XM_040728704.1	phosphatidylinositol binding clathrin assembly protein (Picalm), transcript variant X10, mRNA
XM-005080118.4	4,3316004210497	3,73585666956056	5,83370379383131	0,0157689068533769	0,605482423239237	XM_005080118.4	SMG5 nonsense mediated mRNA decay factor (Smg5), mRNA
XM-040734564.1	-1,0961887040767	6,79386912612872	5,83337470418216	0,0157719140406544	0,605482423239237	XM_040734564.1	60S ribosomal protein L31 (LOC121135546), mRNA
XM-005079067.4	1,14385433940909	8,76468398033468	5,83310910801106	0,0157742049234826	0,605482423239237	XM_005079067.4	lysosomal protein transmembrane 4 alpha (Laptm4a), mRNA
XM-040748928.1	1,75631391374151	4,36610291234008	5,8329848626406	0,0157754038136995	0,605482423239237	XM_040748928.1	nudE neurodevelopment protein 1 like 1 (Ndel1), transcript variant X3, mRNA
XM-040734220.1	-4,06768813836219	2,76040395076161	5,83171680077471	0,0157868352233643	0,605482423239237	XM_040734220.1	zinc finger protein 60-like (LOC101831457), transcript variant X20, mRNA
XM-040739153.1	1,15848618023824	6,30033068588221	5,8306831091755	0,0157960248210124	0,605482423239237	XM_040739153.1	L-lactate dehydrogenase A chain-like (LOC121137190), mRNA
XM-005076563.4	-1,86022310009251	3,90643942104119	5,827459664739	0,0158249126129834	0,605482423239237	XM_005076563.4	ras homolog family member C (Rhoc), mRNA
XR-005880809.1	-4,06768415775125	2,7575857220937	5,82745028532237	0,0158251086466543	0,605482423239237	XR_005880809.1	uncharacterized LOC121143578 (LOC121143578), transcript variant X1, ncRNA
XM-040755684.1	-4,06767642170981	2,75700918781231	5,82677841808205	0,0158311444464661	0,605482423239237	XM_040755684.1	histone H2A type 1-B (LOC121143557), mRNA
XM-040728400.1	4,33514514940272	3,50032854992762	5,82303948455984	0,0158647271789232	0,605898241217841	XM_040728400.1	interaction protein for cytohesin exchange factors 1 (Ipcef1), transcript variant X2, mRNA
XM-040757177.1	-4,06768626062987	2,75623317467212	5,820039826742	0,015891812833362	0,605898241217841	XM_040757177.1	interferon beta 1 (Ifnb1), mRNA
XM-040728649.1	-4,06769189383417	2,75509317728823	5,81869710567066	0,0159039301337939	0,605898241217841	XM_040728649.1	CF transmembrane conductance regulator (Cftr), mRNA
XM-021229693.2	4,32436329724506	3,87842377996668	5,8170061070459	0,0159190918954809	0,605898241217841	XM_021229693.2	ras homolog family member H (Rhoh), transcript variant X6, mRNA
XM-040729532.1	4,33353868071796	3,49454984250073	5,81700088711513	0,015919151497012	0,605898241217841	XM_040729532.1	zinc finger protein 592 (Znf592), transcript variant X1, mRNA
XM-040740280.1	-2,86935762801467	2,8978017151392	5,8157657244395	0,0159303549436907	0,605898241217841	XM_040740280.1	PCNA clamp associated factor (Pclaf), transcript variant X2, mRNA
XR-005880643.1	2,1374490700344	3,81963844093101	5,81033351045293	0,0159795467220625	0,606586902003657	XR_005880643.1	uncharacterized LOC121143461 (LOC121143461), transcript variant X1, ncRNA
XR-005880644.1	2,1374490700344	3,81963844093101	5,81033351045293	0,0159795467220625	0,606586902003657	XR_005880644.1	uncharacterized LOC121143461 (LOC121143461), transcript variant X2, ncRNA
XM-040735898.1	1,75850832514174	4,5669912083084	5,80853465260935	0,015995875040806	0,606586902003657	XM_040735898.1	KIAA0513 ortholog (Kiaa0513), transcript variant X2, mRNA
XR-005869744.1	4,33043941542006	3,45001106529202	5,80726660315732	0,0160074204936693	0,606586902003657	XR_005869744.1	phosphatidylinositol binding clathrin assembly protein (Picalm), transcript variant X6, misc_RNA
XM-040753693.1	-1,75817649375818	3,90176919948945	5,79140162409188	0,0161522573628879	0,608723580801604	XM_040753693.1	syntaxin 4 (Stx4), transcript variant X2, mRNA
XM-040754779.1	2,12241212013433	3,64929979647414	5,79007216395107	0,0161644577847536	0,608723580801604	XM_040754779.1	interleukin 4 receptor (Il4r), transcript variant X2, mRNA
XM-040754786.1	2,12239919646723	3,66021928145995	5,78944773578713	0,0161701914259496	0,608723580801604	XM_040754786.1	interleukin 4 receptor (Il4r), transcript variant X3, mRNA
XM-005074996.4	4,32822920514806	3,42427179678663	5,78728461802987	0,0161900448112704	0,608723580801604	XM_005074996.4	LRR binding FLII interacting protein 2 (Lrrfip2), transcript variant X13, mRNA
XM-040757705.1	2,11697732156447	3,37061078163098	5,78715397094169	0,0161912713054061	0,608723580801604	XM_040757705.1	zinc finger protein 58-like (LOC106023022), transcript variant X2, mRNA
XM-040735893.1	1,75840181034905	4,68971987935754	5,78580487710671	0,0162035951324027	0,608723580801604	XM_040735893.1	KIAA0513 ortholog (Kiaa0513), transcript variant X1, mRNA
XM-040735899.1	1,75837775663427	4,71218479327504	5,78239321557604	0,0162350257605754	0,608723580801604	XM_040735899.1	KIAA0513 ortholog (Kiaa0513), transcript variant X3, mRNA
XM-040733502.1	4,33143541127469	3,12948827002707	5,78220188540402	0,0162369031964531	0,608723580801604	XM_040733502.1	PX domain containing serine/threonine kinase like (Pxk), transcript variant X14, mRNA
XM-040753099.1	-4,06769001609696	2,73198296304286	5,7779996289025	0,0162757839150739	0,608723580801604	XM_040753099.1	potassium inwardly rectifying channel subfamily J member 13 (Kcnj13), transcript variant X2, mRNA
XR-005870664.1	-4,06769001609696	2,73198296304286	5,7779996289025	0,0162757839150739	0,608723580801604	XR_005870664.1	uncharacterized LOC121133698 (LOC121133698), ncRNA
XM-040736167.1	-4,06768040229941	2,73126381715777	5,77714159131915	0,0162837190953074	0,608723580801604	XM_040736167.1	fms related receptor tyrosine kinase 3 ligand (Flt3lg), transcript variant X9, mRNA
XR-005878932.1	-4,06768040229941	2,73126381715777	5,77714159131915	0,0162837190953074	0,608723580801604	XR_005878932.1	ELL associated factor 2 (Eaf2), transcript variant X2, misc_RNA
XM-021225015.2	4,33144882125395	3,15446173285898	5,77659637205378	0,0162886877051772	0,608723580801604	XM_021225015.2	receptor interacting serine/threonine kinase 1 (Ripk1), transcript variant X5, mRNA
XM-021229691.2	4,3265362604519	3,47932462622318	5,77650414272674	0,0162894782683538	0,608723580801604	XM_021229691.2	ras homolog family member H (Rhoh), transcript variant X4, mRNA
XM-040756436.1	4,33087738036068	3,1411575537925	5,77431922338951	0,0163097729473199	0,608723580801604	XM_040756436.1	EYA transcriptional coactivator and phosphatase 3 (Eya3), transcript variant X2, mRNA
XR-005870234.1	4,32945851343162	3,3603895248817	5,76755423618531	0,0163725795070564	0,608723580801604	XR_005870234.1	small nucleolar RNA SNORD89 (LOC121133408), ncRNA
XR-002382976.2	4,33150292928661	3,12066282360586	5,76677324775844	0,0163798715635152	0,608723580801604	XR_002382976.2	uncharacterized LOC110341082 (LOC110341082), ncRNA
XM-021227972.2	4,33053053630544	3,34420510804528	5,76646160942197	0,0163827721662504	0,608723580801604	XM_021227972.2	CD80 molecule (Cd80), transcript variant X2, mRNA
XM-013120444.3	4,33101240089656	3,194003535488	5,76621062820474	0,016385083312194	0,608723580801604	XM_013120444.3	zinc finger protein 39 (LOC101833184), transcript variant X1, mRNA
XM-021230969.2	4,33094942300119	3,20566473808492	5,7626748255116	0,0164180350792512	0,608723580801604	XM_021230969.2	DNA damage regulated autophagy modulator 2 (Dram2), transcript variant X4, mRNA
XM-040752091.1	4,33094942300119	3,20566473808492	5,7626748255116	0,0164180350792512	0,608723580801604	XM_040752091.1	DNA damage regulated autophagy modulator 2 (Dram2), transcript variant X7, mRNA
XM-040738520.1	4,33109542957277	3,17901944162969	5,75971175110966	0,0164457019717048	0,608723580801604	XM_040738520.1	torsin 1A interacting protein 1 (Tor1aip1), transcript variant X4, mRNA
XM-021230968.2	4,33086434823013	3,22116187965686	5,75924090911172	0,0164501027557062	0,608723580801604	XM_021230968.2	DNA damage regulated autophagy modulator 2 (Dram2), transcript variant X2, mRNA
XM-040752089.1	4,33086434823013	3,22116187965686	5,75924090911172	0,0164501027557062	0,608723580801604	XM_040752089.1	DNA damage regulated autophagy modulator 2 (Dram2), transcript variant X3, mRNA
XM-040752090.1	4,33086434823013	3,22116187965686	5,75924090911172	0,0164501027557062	0,608723580801604	XM_040752090.1	DNA damage regulated autophagy modulator 2 (Dram2), transcript variant X6, mRNA
XM-040732107.1	1,70427466704271	3,70406535977426	5,75846118669792	0,0164573932011517	0,608723580801604	XM_040732107.1	H-2 class I histocompatibility antigen, Q10 alpha chain-like (LOC106023121), transcript variant X2, mRNA
XM-040738934.1	4,33080064738009	3,16851097703598	5,7563454476712	0,0164771922688648	0,608723580801604	XM_040738934.1	solute carrier family 25 member 51 (Slc25a51), transcript variant X2, mRNA
XM-040750266.1	4,33058879412817	3,31098032696654	5,75626465803538	0,0164779741212788	0,608723580801604	XM_040750266.1	CD80 molecule (Cd80), transcript variant X4, mRNA
XM-040732269.1	-4,05008656118157	9,60251236257267	5,74683068234541	0,0165664721691309	0,611443972355377	XM_040732269.1	H-2 class II histocompatibility antigen, I-E beta chain-like (LOC101829780), mRNA
XM-013124123.3	1,17522130958126	8,80951189446523	5,74218615414258	0,0166102147597136	0,612365788794496	XM_013124123.3	protein phosphatase 1 regulatory subunit 15A (Ppp1r15a), mRNA
XM-005072751.4	1,21550115755884	6,06695646784059	5,74068501614845	0,0166243944894017	0,612365788794496	XM_005072751.4	MYC associated factor X (Max), transcript variant X1, mRNA
XM-013112721.3	4,33151245446321	3,07181143339828	5,73739596938962	0,0166556207111038	0,612365788794496	XM_013112721.3	ring finger protein 14 (Rnf14), transcript variant X1, mRNA
XM-021228223.2	-1,26456232893326	4,80135787464857	5,73640545241001	0,0166649766261768	0,612365788794496	XM_021228223.2	calnexin (Canx), transcript variant X2, mRNA
XR-005876665.1	4,32882373046444	3,33160094231215	5,73581873081625	0,0166705615824731	0,612365788794496	XR_005876665.1	uncharacterized LOC121139751 (LOC121139751), ncRNA
XM-040739360.1	4,33149538371328	3,07931800823403	5,73474621508544	0,0166807292114458	0,612365788794496	XM_040739360.1	DnaJ heat shock protein family (Hsp40) member B6 (Dnajb6), transcript variant X1, mRNA
XM-040740279.1	-2,86935762801467	2,84337327066858	5,72965012426398	0,0167291540248396	0,613239009013629	XM_040740279.1	PCNA clamp associated factor (Pclaf), transcript variant X1, mRNA
XM-005072121.4	1,5562209342283	4,5997438742499	5,72840432101728	0,0167409441138876	0,613239009013629	XM_005072121.4	oxysterol binding protein like 9 (Osbpl9), transcript variant X2, mRNA
XM-005084126.4	-1,87391455755346	5,136716450247	5,72752708748376	0,016749219889955	0,613239009013629	XM_005084126.4	protein phosphatase 6 regulatory subunit 1 (Ppp6r1), transcript variant X2, mRNA
XM-005080981.4	-1,31724236639617	5,36744474685012	5,72451870878766	0,0167778950764959	0,613742858740475	XM_005080981.4	DNA topoisomerase II beta (Top2b), mRNA
XM-005084860.4	1,30596175910606	5,3695803554634	5,72182539070882	0,0168036865741464	0,614140420591337	XM_005084860.4	PHD finger protein 1 (Phf1), mRNA
XM-005067734.4	-1,32658677596084	5,66140743922226	5,71994108581343	0,0168216251645094	0,614221528887149	XM_005067734.4	SAP30 like (Sap30l), mRNA
XM-013121536.3	4,33149816672187	3,0497369612111	5,71847645621547	0,0168357564353681	0,614221528887149	XM_013121536.3	DnaJ heat shock protein family (Hsp40) member C17 (Dnajc17), transcript variant X2, mRNA
XM-005081204.4	-1,77814494693997	4,7797345722947	5,71548624984659	0,0168642951958418	0,614252394817974	XM_005081204.4	non-POU domain containing octamer binding (Nono), mRNA
XM-021233792.2	4,33150292928661	3,04751568519259	5,71527843705059	0,0168664545997694	0,614252394817974	XM_021233792.2	uncharacterized LOC110342990 (LOC110342990), transcript variant X1, mRNA
XM-040745446.1	4,33150094973583	3,04288140037082	5,71196690340011	0,016898198755858	0,614864344296927	XM_040745446.1	TRAF family member associated NFKB activator (Tank), transcript variant X9, mRNA
XM-021230959.2	1,34501100093439	5,10977960608953	5,70783458098601	0,0169379360310824	0,615765796366727	XM_021230959.2	chromosome unknown C1orf162 homolog (CUNH1orf162), transcript variant X5, mRNA
XM-021231420.2	-1,15681514655947	6,79607208213035	5,70362488944257	0,0169784530765768	0,616215716511558	XM_021231420.2	ribosomal protein L5 (Rpl5), transcript variant X2, mRNA
XM-005071765.4	-1,54516166666891	3,82121405593232	5,70344712810483	0,0169802595806893	0,616215716511558	XM_005071765.4	isopentenyl-diphosphate delta isomerase 1 (Idi1), transcript variant X1, mRNA
XM-040755793.1	2,11572983470153	3,86986102718135	5,69306995026253	0,0170807979092961	0,618772954543365	XM_040755793.1	serpin B6 (LOC110340235), transcript variant X1, mRNA
XM-040755794.1	2,11572983470153	3,86986102718135	5,69306995026253	0,0170807979092961	0,618772954543365	XM_040755794.1	serpin B6 (LOC110340235), transcript variant X2, mRNA
XR-005878131.1	4,33151325793707	3,01481202634328	5,67923203516038	0,0172158478605892	0,623116787165197	XR_005878131.1	uncharacterized LOC121141263 (LOC121141263), ncRNA
XM-005064351.4	-1,28828388916103	5,1535607316485	5,67691664680955	0,0172384316769343	0,623385921617641	XM_005064351.4	BAF chromatin remodeling complex subunit BCL7C (Bcl7c), mRNA
XM-040729092.1	-1,85772927745959	4,57821581080313	5,66874021768506	0,0173188400522569	0,625541044742319	XM_040729092.1	nuclear FMR1 interacting protein 1 (Nufip1), mRNA
XM-040754585.1	-1,15144416650913	6,36578584266347	5,66776788679729	0,0173284278425933	0,625541044742319	XM_040754585.1	ribosomal protein L22 like 1 (Rpl22l1), transcript variant X2, mRNA
XM-013113606.3	-1,75837317161324	4,28581574999101	5,66131678245458	0,0173922693070186	0,627105288677727	XM_013113606.3	centrosomal protein 68 (Cep68), mRNA
XM-013114705.3	-1,26430277993109	4,94497676626881	5,66031038506338	0,0174022365239464	0,627105288677727	XM_013114705.3	calnexin (Canx), transcript variant X1, mRNA
XM-040754774.1	2,12197253534692	4,08420064240479	5,65240550491143	0,0174806398792052	0,629379503892328	XM_040754774.1	interleukin 4 receptor (Il4r), transcript variant X1, mRNA
XM-040754661.1	4,33152358666144	2,99794445997336	5,64765503129609	0,0175281299992731	0,630134281478505	XM_040754661.1	diacylglycerol kinase alpha (Dgka), transcript variant X2, mRNA
XM-013124322.3	4,33151047489938	2,98320205844473	5,64570885845523	0,0175475393428029	0,630134281478505	XM_013124322.3	death domain associated protein (Daxx), transcript variant X5, mRNA
XM-013124323.3	4,33151047489938	2,98320205844473	5,64570885845523	0,0175475393428029	0,630134281478505	XM_013124323.3	death domain associated protein (Daxx), transcript variant X6, mRNA
XM-005073256.4	-1,66714945754105	3,98349877980224	5,62946992493079	0,0177105006889739	0,635431765347292	XM_005073256.4	FYN proto-oncogene, Src family tyrosine kinase (Fyn), transcript variant X3, mRNA
XM-013118996.3	-1,679114128376	4,20449472861103	5,61541456168495	0,0178529322025452	0,639641115979701	XM_013118996.3	muscleblind like splicing regulator 1 (Mbnl1), transcript variant X2, mRNA
XM-040757711.1	4,33149538371328	2,96551560512454	5,6148323403837	0,0178589080324807	0,639641115979701	XM_040757711.1	zinc finger protein 58 (LOC101826680), transcript variant X5, mRNA
XM-021230184.2	-1,76070503867854	4,47359354093329	5,60978422891951	0,0179102061482015	0,640920620536466	XM_021230184.2	nuclear assembly factor 1 ribonucleoprotein (Naf1), mRNA
XM-005072752.4	1,20116414933177	6,04969006343898	5,60807394152955	0,0179276693867085	0,640988165309481	XM_005072752.4	MYC associated factor X (Max), transcript variant X2, mRNA
XM-040734303.1	1,2308843463633	6,23749193674047	5,60649145216372	0,0179438433820536	0,641009537067405	XM_040734303.1	plasminogen activator, urokinase receptor (Plaur), transcript variant X2, mRNA
XM-013126991.3	-1,08734439382133	7,97615870982371	5,59794131688627	0,0180314919962496	0,643581951536567	XM_013126991.3	ATP synthase inhibitory factor subunit 1 (Atp5if1), mRNA
XM-005083280.4	1,18065528269192	9,82201982429876	5,58307538734297	0,018184939099943	0,648496359428035	XM_005083280.4	growth arrest and DNA damage inducible beta (Gadd45b), mRNA
XM-013122230.3	1,86138873326281	3,96283405704343	5,58122540816444	0,0182042213756622	0,648621924045564	XM_013122230.3	5-azacytidine induced 2 (Azi2), transcript variant X2, mRNA
XM-040748708.1	1,23219482630494	4,60194855884983	5,57699567285145	0,0182481749977407	0,649625558548463	XM_040748708.1	immunity-related GTPase family M protein 1 (LOC101837226), transcript variant X5, mRNA
XM-013118064.3	-1,15064382831229	5,11489692511791	5,57335244843532	0,0182861217319828	0,650067862163461	XM_013118064.3	CD59 molecule (CD59 blood group) (Cd59), transcript variant X3, mRNA
XM-005066386.4	-1,97919710883018	5,72984816316222	5,57276146837945	0,0182921921703227	0,650067862163461	XM_005066386.4	neuritin 1 (Nrn1), mRNA
XM-040737826.1	-1,7598280397683	4,90211299814245	5,57013499938693	0,0183196087307397	0,650480464276214	XM_040737826.1	DnaJ heat shock protein family (Hsp40) member C25 (Dnajc25), mRNA
XM-040739365.1	-1,15530584483234	6,95641113173791	5,5624812816166	0,0183997449260686	0,652130371170038	XM_040739365.1	protein phosphatase 2 regulatory subunit B'alpha (Ppp2r5a), mRNA
XM-005066406.4	1,87774132334111	4,44330459732688	5,56186897147631	0,0184061715817701	0,652130371170038	XM_005066406.4	biphenyl hydrolase like (Bphl), mRNA
XM-040745334.1	1,12678221085894	5,20544348316454	5,56116007937544	0,0184136148348744	0,652130371170038	XM_040745334.1	RNA binding motif protein 43 (Rbm43), mRNA
XM-040739115.1	-1,25698956007361	5,98279797442614	5,55891373116517	0,0184372216791601	0,652404973140563	XM_040739115.1	family with sequence similarity 174 member C (Fam174c), mRNA
XM-021229690.2	4,33149618717763	2,9195485392127	5,55278108654999	0,0185019755189189	0,653011834073816	XM_021229690.2	ras homolog family member H (Rhoh), transcript variant X3, mRNA
XM-021229692.2	4,33149618717763	2,9195485392127	5,55278108654999	0,0185019755189189	0,653011834073816	XM_021229692.2	ras homolog family member H (Rhoh), transcript variant X2, mRNA
XM-040747127.1	4,33149618717763	2,9195485392127	5,55278108654999	0,0185019755189189	0,653011834073816	XM_040747127.1	ras homolog family member H (Rhoh), transcript variant X5, mRNA
XM-005085266.4	1,86608621454142	4,11133926079976	5,5500330606497	0,0185309484122532	0,653473967445978	XM_005085266.4	syntaxin binding protein 2 (Stxbp2), transcript variant X2, mRNA
XM-021230956.2	1,39602805992349	6,27278595294665	5,53968426178547	0,0186405881026956	0,656777501875199	XM_021230956.2	chromosome unknown C1orf162 homolog (CUNH1orf162), transcript variant X1, mRNA
XM-013112223.3	2,54408968050909	3,27453803930306	5,53311933258927	0,0187106405658747	0,658681771777108	XM_013112223.3	inositol-tetrakisphosphate 1-kinase (Itpk1), transcript variant X1, mRNA
XM-040739550.1	2,54251121345197	3,5480067096279	5,52786028238207	0,0187667854091351	0,659540861542244	XM_040739550.1	poly(ADP-ribose) polymerase family member 3 (Parp3), mRNA
XM-005086111.4	4,33149062117344	2,89775768322402	5,52784746461014	0,0187670971464041	0,659540861542244	XM_005086111.4	UDP-GlcNAc:betaGal beta-1,3-N-acetylglucosaminyltransferase 3 (B3gnt3), mRNA
XM-005065840.4	1,53651593178448	6,66624119067559	5,51740231385657	0,0188791391459429	0,662468196583828	XM_005065840.4	TNF alpha induced protein 3 (Tnfaip3), transcript variant X1, mRNA
XM-040733272.1	1,0966081578739	6,52190645325803	5,51535403685697	0,0189013199142239	0,662468196583828	XM_040733272.1	L-lactate dehydrogenase A chain (LOC101836091), transcript variant X2, mRNA
XM-005068385.4	2,54327685473667	3,70574377698061	5,5131265570195	0,0189252751778157	0,662468196583828	XM_005068385.4	inositol-tetrakisphosphate 1-kinase (Itpk1), transcript variant X2, mRNA
XM-021228177.2	-1,54540905319646	4,18367294573473	5,51262730518557	0,0189306697702109	0,662468196583828	XM_021228177.2	isopentenyl-diphosphate delta isomerase 1 (Idi1), transcript variant X2, mRNA
XM-005083319.4	1,37604015267606	5,71080592827256	5,51260763950758	0,0189308822973436	0,662468196583828	XM_005083319.4	cold inducible RNA binding protein (LOC101834929), transcript variant X5, mRNA
XM-040745424.1	2,54393721952845	3,78563752475779	5,51081861878098	0,0189502265796361	0,662581711496825	XM_040745424.1	membrane associated ring-CH-type finger 7 (Marchf7), transcript variant X2, mRNA
XM-040757907.1	1,22360980250931	5,2947830158509	5,50648637740687	0,0189972491393673	0,663661964204059	XM_040757907.1	zinc finger protein 91 (LOC101837650), mRNA
XM-040737637.1	-1,56389441768075	4,74503974659343	5,50451317659277	0,0190185689994105	0,663843231579933	XM_040737637.1	SMAD family member 4 (Smad4), transcript variant X1, mRNA
XM-005074650.4	-1,29445773515899	5,04774438227955	5,50246817678638	0,0190407886937522	0,664055573825411	XM_005074650.4	lectin, mannose binding 1 (Lman1), mRNA
XR-005879423.1	2,53990134819317	3,66002869909818	5,49257272547073	0,0191487808872525	0,665013391253552	XR_005879423.1	uncharacterized LOC121142406 (LOC121142406), ncRNA
XM-040730053.1	4,33148585864932	2,87590025120035	5,49056544949327	0,0191708262227952	0,665013391253552	XM_040730053.1	interferon stimulated exonuclease gene 20 (Isg20), transcript variant X4, mRNA
XM-040740349.1	-1,41417812368297	4,12207199678551	5,48827831318261	0,0191957079657632	0,665013391253552	XM_040740349.1	C-X9-C motif containing 1 (Cmc1), transcript variant X3, mRNA
XR-005871412.1	2,53822261895675	3,32112182228143	5,48787809620588	0,0192002181084315	0,665013391253552	XR_005871412.1	uncharacterized LOC121134331 (LOC121134331), ncRNA
XM-021230525.2	2,54392477736701	4,00337908126487	5,48509981654258	0,0192306826367873	0,665013391253552	XM_021230525.2	phosphoethanolamine/phosphocholine phosphatase 1 (Phospho1), transcript variant X3, mRNA
XM-013120535.3	2,54389427749744	4,06394454819603	5,48381067590361	0,0192447531297392	0,665013391253552	XM_013120535.3	glycerol kinase (Gk), transcript variant X4, mRNA
XM-040749553.1	2,54391292977778	4,02499222518373	5,48356967071947	0,0192474973884417	0,665013391253552	XM_040749553.1	phosphoethanolamine/phosphocholine phosphatase 1 (Phospho1), transcript variant X2, mRNA
XM-040749552.1	2,54391955978863	4,01263210512088	5,48302636761453	0,0192534713953149	0,665013391253552	XM_040749552.1	phosphoethanolamine/phosphocholine phosphatase 1 (Phospho1), transcript variant X1, mRNA
XM-013121820.3	-1,57531221170156	3,85903129445329	5,48281013467915	0,0192558495646858	0,665013391253552	XM_013121820.3	FXYD domain containing ion transport regulator 3 (Fxyd3), mRNA
XM-005075868.4	2,54390891655435	4,0328260066898	5,48250693878186	0,0192591846801483	0,665013391253552	XM_005075868.4	phosphoethanolamine/phosphocholine phosphatase 1 (Phospho1), transcript variant X5, mRNA
XM-040754199.1	4,33148109614091	2,87535937448854	5,48224327043879	0,0192621670929029	0,665013391253552	XM_040754199.1	transmembrane serine protease 6 (Tmprss6), transcript variant X1, mRNA
XM-040754200.1	4,33148109614091	2,87535937448854	5,48224327043879	0,0192621670929029	0,665013391253552	XM_040754200.1	transmembrane serine protease 6 (Tmprss6), transcript variant X2, mRNA
XM-040729416.1	2,53681666179655	3,40536494936423	5,4762655091656	0,0193279724558108	0,666725943398139	XM_040729416.1	AT-rich interaction domain 5A (Arid5a), transcript variant X2, mRNA
XM-005075465.4	2,54840393591141	4,08580943021231	5,4730639193039	0,019363356212736	0,667212236817973	XM_005075465.4	aquaporin 9 (Aqp9), transcript variant X1, mRNA
XM-040729419.1	2,53718785233084	3,35616933757889	5,47205724600007	0,0193744957353651	0,667212236817973	XM_040729419.1	AT-rich interaction domain 5A (Arid5a), transcript variant X5, mRNA
XM-040735081.1	-2,33099081678161	3,11313083390243	5,46419319507706	0,0194617452068705	0,668354043640352	XM_040735081.1	AFG3-like protein 1 (LOC101844656), transcript variant X2, mRNA
XM-000000019.1	-1,06721054388064	5,22093332803063	5,46321077649658	0,0194725780397141	0,668354043640352	XM_000000019.1	CD3a molecule (Cd3a), mRNA
XM-040730808.1	1,11929229536624	5,69714904648126	5,46285321491653	0,0194765706316545	0,668354043640352	XM_040730808.1	cytidine/uridine monophosphate kinase 2 (Cmpk2), mRNA
XM-040740241.1	2,54866942648284	4,29081250747427	5,46132101236279	0,0194936307091634	0,668354043640352	XM_040740241.1	aquaporin 9 (Aqp9), transcript variant X2, mRNA
XM-005076802.4	1,48328571964972	3,90575719203663	5,46062099414045	0,0195015118976896	0,668354043640352	XM_005076802.4	nucleotide binding oligomerization domain containing 1 (Nod1), transcript variant X2, mRNA
XM-040729415.1	2,53400924016035	3,72858462175956	5,4572881544649	0,0195385942454315	0,668354043640352	XM_040729415.1	AT-rich interaction domain 5A (Arid5a), transcript variant X1, mRNA
XM-040731180.1	1,52004286616786	4,4933043413202	5,4572702555134	0,0195388895937642	0,668354043640352	XM_040731180.1	ORAI calcium release-activated calcium modulator 2 (Orai2), transcript variant X5, mRNA
XM-021229814.2	-1,12610836615354	7,09968513912964	5,45655766960526	0,0195467525773557	0,668354043640352	XM_021229814.2	methyl-CpG binding domain protein 2 (Mbd2), transcript variant X1, mRNA
XM-005080004.4	2,54680013930949	4,93512481946262	5,45592530480494	0,0195538179122539	0,668354043640352	XM_005080004.4	FAM20C golgi associated secretory pathway kinase (Fam20c), mRNA
XM-013118271.3	1,48327142892514	3,91747846277716	5,4544684178794	0,0195702011422434	0,668358910876966	XM_013118271.3	nucleotide binding oligomerization domain containing 1 (Nod1), transcript variant X1, mRNA
XM-040739147.1	-1,54566795318727	4,43237863025663	5,44708782095022	0,0196529306337489	0,670627739942513	XM_040739147.1	chondroitin sulfate N-acetylgalactosaminyltransferase 2 (Csgalnact2), transcript variant X2, mRNA
XM-040732937.1	1,42769396874307	13,5782251363054	5,44314758294325	0,0196971628226806	0,671580233340326	XM_040732937.1	antileukoproteinase-like (LOC121134510), mRNA
XM-040748141.1	-1,23341517886638	5,33642129050606	5,44031299611222	0,019729092510915	0,67182526813642	XM_040748141.1	RNA polymerase II subunit G (Polr2g), mRNA
XM-040735162.1	-2,33099726933151	3,09871904903719	5,43961934486618	0,0197369997127046	0,67182526813642	XM_040735162.1	coiled-coil domain containing 146 (Ccdc146), mRNA
XM-040729502.1	-2,33098994752514	3,09133259017917	5,43610260036708	0,0197767349920764	0,672621467048693	XM_040729502.1	interleukin 18 receptor 1 (Il18r1), transcript variant X2, mRNA
XM-040741818.1	1,12674401642443	5,65826960845454	5,43441947866234	0,0197957750665978	0,67271307292791	XM_040741818.1	sorting nexin 2 (Snx2), transcript variant X2, mRNA
XM-040732722.1	-2,33099558020771	3,07695242923832	5,43090379700551	0,0198356069093532	0,673510504241429	XM_040732722.1	ubiquitin conjugating enzyme E2 C (Ube2c), mRNA
XM-040755042.1	-1,10528765982958	6,38051581420509	5,42130460054236	0,0199446899750097	0,676656081237902	XM_040755042.1	small nuclear ribonucleoprotein polypeptide F (Snrpf), mRNA
XM-005071854.4	-1,37281913800666	4,64466458496898	5,41820508164898	0,0199800758648081	0,677298238932824	XM_005071854.4	mastermind like transcriptional coactivator 1 (Maml1), mRNA
XM-040739823.1	1,26888927076532	5,86677177495128	5,41403765009258	0,0200278525997396	0,677737572101964	XM_040739823.1	aph-1 homolog B, gamma-secretase subunit (Aph1b), transcript variant X3, mRNA
XM-013116913.3	1,4594395832894	4,76954984968582	5,41350355682434	0,0200339717574028	0,677737572101964	XM_013116913.3	solute carrier family 35 member A5 (Slc35a5), transcript variant X2, mRNA
XM-005071699.4	1,0316986387347	6,67208012977426	5,41275849394238	0,0200424422338126	0,677737572101964	XM_005071699.4	receptor transporter protein 4 (Rtp4), mRNA
XM-005074805.4	1,45941126826279	4,78118025272995	5,40930615289595	0,0200820325542742	0,678518789578034	XM_005074805.4	solute carrier family 35 member A5 (Slc35a5), transcript variant X1, mRNA
XM-013121462.3	-2,32979150336584	3,15884938554704	5,40398375443607	0,0201433661645463	0,680032770934843	XM_013121462.3	HDGF like 2 (Hdgfl2), transcript variant X2, mRNA
XM-005078970.4	1,14916256176097	5,31076817550024	5,39599258581109	0,0202356717802155	0,682589017025581	XM_005078970.4	ring finger protein 10 (Rnf10), transcript variant X1, mRNA
XM-040750386.1	1,03816338029116	6,9392364973389	5,38790899081759	0,0203294904140964	0,685192071262335	XM_040750386.1	interferon-induced GTP-binding protein Mx1 (LOC101844121), transcript variant X1, mRNA
XM-005086433.4	-1,30614298486611	5,82074699356445	5,37719267008476	0,0204544615875865	0,688839981762639	XM_005086433.4	transmembrane protein 160 (Tmem160), transcript variant X2, mRNA
XM-005063853.4	-2,33098010970472	3,01227705497329	5,37367691799918	0,0204957641079547	0,689666541565544	XM_005063853.4	fatty acid desaturase 2 (Fads2), mRNA
XM-005086524.3	-1,59283234810592	4,73803951584344	5,37129920943756	0,0205235822921735	0,690038384043969	XM_005086524.3	small ArfGAP 1 (Smap1), transcript variant X2, mRNA
XM-005079081.4	1,1340571710833	7,45382465135037	5,36699023537167	0,0205742725146527	0,691177989220819	XM_005079081.4	ras homolog family member B (Rhob), mRNA
XM-040754997.1	-1,60498527625562	5,19992331948341	5,35627310136946	0,0207009102850799	0,694253186946527	XM_040754997.1	nudix hydrolase 4 (Nudt4), transcript variant X2, mRNA
XM-040734994.1	-2,33038524883933	3,65354966888219	5,35556210350641	0,0207094381535817	0,694253186946527	XM_040734994.1	catenin beta interacting protein 1 (Ctnnbip1), transcript variant X2, mRNA
XM-040755104.1	-2,33412717129839	3,82529264166733	5,35496504178986	0,0207164219758058	0,694253186946527	XM_040755104.1	UTP20 small subunit processome component (Utp20), mRNA
XM-040751936.1	-1,54428300451898	4,72863020885924	5,34493993703936	0,0208357054124465	0,69714274095637	XM_040751936.1	glutamate-cysteine ligase modifier subunit (Gclm), mRNA
XM-040734993.1	-2,33025673840425	3,97756021949437	5,34487114280924	0,0208365264106222	0,69714274095637	XM_040734993.1	catenin beta interacting protein 1 (Ctnnbip1), transcript variant X1, mRNA
XM-005067529.4	-1,13840813740339	6,40946639172119	5,33931323505075	0,0209029658961159	0,698498623689317	XM_005067529.4	transmembrane protein 256 (Tmem256), mRNA
XM-005079563.4	-2,32884581269679	4,13864871859713	5,33864255200655	0,0209109980896955	0,698498623689317	XM_005079563.4	GPN-loop GTPase 2 (Gpn2), mRNA
XM-040734995.1	-2,33023277515799	4,0475610875162	5,33683488083371	0,0209326629290854	0,698655212912126	XM_040734995.1	catenin beta interacting protein 1 (Ctnnbip1), transcript variant X3, mRNA
XM-005077791.4	-2,32424141253967	3,51653973806778	5,32359366647022	0,0210921107295316	0,703406509604873	XM_005077791.4	mesoderm posterior bHLH transcription factor 1 (Mesp1), mRNA
XM-005083216.4	-2,32522895926801	3,54693043204964	5,32152149531052	0,0211171279892761	0,703563390232488	XM_005083216.4	protein arginine methyltransferase 3 (Prmt3), mRNA
XM-005080265.4	-1,13341358047825	9,59805150277351	5,32037489747724	0,0211310074679211	0,703563390232488	XM_005080265.4	S100 calcium binding protein A10 (S100a10), mRNA
XM-005086523.2	-1,59246075915908	5,01636602498593	5,31653476205254	0,0211775608521172	0,70454338055552	XM_005086523.2	small ArfGAP 1 (Smap1), transcript variant X1, mRNA
XM-040728897.1	-1,46674920526732	4,04031858729616	5,30728020666509	0,0212902885039179	0,707670280514768	XM_040728897.1	versican (Vcan), transcript variant X2, mRNA
XM-040746941.1	-1,47857823247799	4,28271859824097	5,3059897818002	0,0213059431282725	0,707670280514768	XM_040746941.1	NOP14 nucleolar protein (Nop14), mRNA
XM-005085619.4	1,18790164358112	5,93918271820472	5,30442335896097	0,0213250825491843	0,707734775924661	XM_005085619.4	leukotriene B4 receptor (Ltb4r), mRNA
XM-040730251.1	-1,45328917957531	4,7673759960188	5,30142871999816	0,0213618215621332	0,707944885514141	XM_040730251.1	chromodomain helicase DNA binding protein 2 (Chd2), transcript variant X6, mRNA
XM-005085021.4	-2,33335670033113	4,12529100191598	5,30109537701677	0,0213658189635886	0,707944885514141	XM_005085021.4	WAP four-disulfide core domain 2 (Wfdc2), transcript variant X1, mRNA
XM-005066617.4	1,0916751452236	7,20682427199495	5,2975547063781	0,0214092180190848	0,708812187561865	XM_005066617.4	store-operated calcium entry associated regulatory factor (Saraf), mRNA
XM-040739146.1	-1,54611484041905	5,14264801297555	5,29352309125604	0,0214587621197168	0,709881380637224	XM_040739146.1	chondroitin sulfate N-acetylgalactosaminyltransferase 2 (Csgalnact2), transcript variant X1, mRNA
XM-005068014.4	2,05115586925443	3,66846789226618	5,28921744988232	0,0215119044363208	0,711067793789487	XM_005068014.4	suppressor of cytokine signaling 2 (Socs2), mRNA
XM-040749558.1	-1,04944241073104	5,83658069296206	5,27420773934546	0,0216978792457468	0,716639506099694	XM_040749558.1	G protein subunit gamma transducin 2 (Gngt2), transcript variant X3, mRNA
XM-013117716.3	-1,04944335777194	5,84144392660489	5,27201101932531	0,0217252366625398	0,716967653868084	XM_013117716.3	G protein subunit gamma transducin 2 (Gngt2), transcript variant X4, mRNA
XM-040751721.1	1,37335744274255	4,38539376093896	5,26913474214052	0,0217611111571217	0,717576127763647	XM_040751721.1	methionyl aminopeptidase 1 (Metap1), transcript variant X2, mRNA
XM-005065868.4	1,51880551380633	5,11624385995582	5,26768293422294	0,0217791420926334	0,717595704193869	XM_005065868.4	syntaxin 11 (Stx11), mRNA
XM-040758159.1	-1,08772509393766	6,11377323949692	5,25268994198814	0,0219673011702969	0,723216276048982	XM_040758159.1	mitochondrial ribosomal protein L18 (Mrpl18), mRNA
XM-040742128.1	1,5670267402447	4,24358159155364	5,24261062389411	0,0220948415084264	0,726328159967967	XM_040742128.1	plasmalemma vesicle associated protein (LOC101837498), transcript variant X1, mRNA
XM-040750387.1	1,02321162436825	6,92451373480199	5,24103813026284	0,022114792627176	0,726328159967967	XM_040750387.1	interferon-induced GTP-binding protein Mx1 (LOC101844121), transcript variant X2, mRNA
XM-040729308.1	1,08159729552033	8,65761661331524	5,24003777149547	0,0221274080527871	0,726328159967967	XM_040729308.1	phospholipase A2 group VII (Pla2g7), mRNA
XM-005067820.4	2,03813482164241	3,62747060876478	5,23964881379837	0,0221324207858438	0,726328159967967	XM_005067820.4	XIAP associated factor 1 (Xaf1), transcript variant X2, mRNA
XM-005081038.4	1,48568020904605	4,33070860954475	5,23720927027022	0,0221633488064478	0,726763580423701	XM_005081038.4	mitochondrial E3 ubiquitin protein ligase 1 (Mul1), mRNA
XM-013121750.3	-1,27343575497426	6,73971082113208	5,23116078897243	0,0222404387633351	0,728710809257589	XM_013121750.3	CCAAT enhancer binding protein alpha (Cebpa), mRNA
XM-005066814.4	1,38048792063522	4,66964612713907	5,22474617960597	0,022322498863404	0,730817657697426	XM_005066814.4	oxidative stress induced growth inhibitor family member 2 (Osgin2), mRNA
XM-040756782.1	-1,14190966683504	9,5676579154931	5,21808405774178	0,0224080576035481	0,733035607757405	XM_040756782.1	Y-box binding protein 1 (Ybx1), transcript variant X1, mRNA
XM-040748671.1	-1,12037358305273	8,66938499408805	5,20093836626944	0,0226298191074826	0,739702101453717	XM_040748671.1	histidine triad nucleotide binding protein 1 (Hint1), mRNA
XM-040751720.1	1,37286865546987	4,55114969128474	5,19720254689175	0,0226784391626695	0,740703021318522	XM_040751720.1	methionyl aminopeptidase 1 (Metap1), transcript variant X1, mRNA
XM-005086303.4	1,16174951641702	6,31166259233122	5,19316899996221	0,0227310556238346	0,741832777230505	XM_005086303.4	FosB proto-oncogene, AP-1 transcription factor subunit (Fosb), mRNA
XM-040729690.1	-1,03921455649827	7,71584503879289	5,1839125455213	0,0228522825062993	0,745198083979189	XM_040729690.1	cytochrome c oxidase subunit 5A, mitochondrial (LOC101843749), mRNA
XM-005066822.4	2,03700568980367	3,83195415773145	5,17957258735348	0,0229094535672753	0,746470896796579	XM_005066822.4	phosphatidylinositol-4,5-bisphosphate 4-phosphatase 2 (Pip4p2), mRNA
XM-040755935.1	2,03588265297645	3,86491614545397	5,16614745239186	0,0230869121460376	0,751112989825515	XM_040755935.1	thiopurine S-methyltransferase (Tpmt), transcript variant X1, mRNA
XM-021233632.2	-1,34181540677569	4,56574226248146	5,1658738495622	0,0230904558914348	0,751112989825515	XM_021233632.2	nudix hydrolase 5 (Nudt5), transcript variant X2, mRNA
XM-005081237.4	-1,34178009515375	4,5761268938905	5,1646523887496	0,0231066761868904	0,751112989825515	XM_005081237.4	nudix hydrolase 5 (Nudt5), transcript variant X1, mRNA
XM-040750474.1	1,17706937355045	5,36316344801772	5,14943274026839	0,0233098812928891	0,757120398457982	XM_040750474.1	SON DNA and RNA binding protein (Son), transcript variant X12, mRNA
XM-005069507.3	-1,1927656298802	6,08333883230394	5,14498922344526	0,0233694243831455	0,758455774163712	XM_005069507.3	translocase of inner mitochondrial membrane 8 homolog B (Timm8b), mRNA
XM-005074693.4	1,20658071771319	11,2704038904342	5,14135631179019	0,0234183072231388	0,759443338970711	XM_005074693.4	CD74 molecule (Cd74), transcript variant X2, mRNA
XM-005064314.4	-1,16504064431483	5,78873334229094	5,1310563070909	0,0235574770460856	0,763355002265795	XM_005064314.4	regulator of G protein signaling 10 (Rgs10), transcript variant X3, mRNA
XM-040752195.1	-1,01566276329177	7,24541173601829	5,12721486408161	0,0236097041984257	0,764377139891864	XM_040752195.1	40S ribosomal protein SA (LOC121142391), mRNA
XM-040755296.1	-1,05934791312779	7,27566375741276	5,12473194791468	0,02364335435812	0,764377139891864	XM_040755296.1	translocase of outer mitochondrial membrane 20 (Tomm20), mRNA
XM-040739564.1	-1,06439026238616	8,43766495172206	5,12148839623845	0,0236875239016436	0,764377139891864	XM_040739564.1	ribosomal protein L4 (Rpl4), mRNA
XM-021226426.2	1,78760578783279	3,79907083238539	5,1211900862701	0,0236916200725302	0,764377139891864	XM_021226426.2	DNA-(apurinic or apyrimidinic site) endonuclease 2-like (LOC101829419), mRNA
XM-005070746.4	-1,09741512255476	8,25383163225384	5,12093641956235	0,0236950490462175	0,764377139891864	XM_005070746.4	macrophage migration inhibitory factor (Mif), mRNA
XM-040748707.1	1,30554584547607	4,27596069348035	5,11963414610965	0,0237129166353018	0,764377139891864	XM_040748707.1	immunity-related GTPase family M protein 1 (LOC101837226), transcript variant X4, mRNA
XM-005080651.4	1,13745205435357	5,19619393925821	5,11856301852595	0,0237274340975013	0,764377139891864	XM_005080651.4	TRAF-type zinc finger domain containing 1 (Trafd1), transcript variant X1, mRNA
XM-040734360.1	-2,03464585098973	3,17056478669042	5,11782751200276	0,0237376129269264	0,764377139891864	XM_040734360.1	CD177 antigen (LOC101826588), mRNA
XM-040748703.1	1,03661937881025	5,5628677808519	5,08770292610703	0,0241528308591448	0,776853669601329	XM_040748703.1	T-cell-specific guanine nucleotide triphosphate-binding protein 2 (LOC101837503), transcript variant X1, mRNA
XM-040734092.1	-2,04686775781818	3,59680911329149	5,08698137754615	0,0241628240247297	0,776853669601329	XM_040734092.1	lysine methyltransferase 5C (Kmt5c), mRNA
XM-005067892.4	1,03902841057089	5,72332798671555	5,08532208035231	0,0241859690954542	0,776990777662159	XM_005067892.4	T-cell-specific guanine nucleotide triphosphate-binding protein 2 (LOC101837503), transcript variant X3, mRNA
XM-013121986.3	-1,15517461215406	10,6518083909608	5,08251339839741	0,0242250182614098	0,777032588428094	XM_013121986.3	ribosomal protein L35 (Rpl35), mRNA
XM-040748704.1	1,03768836306969	5,70147889521546	5,08251979579932	0,024225033678061	0,777032588428094	XM_040748704.1	T-cell-specific guanine nucleotide triphosphate-binding protein 2 (LOC101837503), transcript variant X4, mRNA
XM-013113128.3	0,997403948149633	6,27176671002385	5,06947450347181	0,0244077525346077	0,782283676056629	XM_013113128.3	galectin 3 binding protein (Lgals3bp), transcript variant X1, mRNA
XM-040729810.1	1,0439317174243	6,77224127356897	5,06619697593553	0,0244537786369436	0,783148912253806	XM_040729810.1	pyruvate kinase M1/2 (Pkm), transcript variant X2, mRNA
XM-040756462.1	1,42032297053472	4,90939746807866	5,05837723371986	0,0245642072687376	0,785462953947442	XM_040756462.1	DENN domain containing 5A (Dennd5a), transcript variant X1, mRNA
XM-040756471.1	1,42032297053472	4,90939746807866	5,05837723371986	0,0245642072687376	0,785462953947442	XM_040756471.1	DENN domain containing 5A (Dennd5a), transcript variant X2, mRNA
XM-005067222.4	1,06275730105667	8,74821036801019	5,04872344180832	0,0247012505150313	0,788491646692721	XM_005067222.4	transmembrane BAX inhibitor motif containing 6 (Tmbim6), transcript variant X8, mRNA
XM-040736792.1	-2,03460364166063	3,51294986514296	5,04431170810615	0,0247642482813831	0,788491646692721	XM_040736792.1	calcium voltage-gated channel subunit alpha1 A (Cacna1a), mRNA
XM-040732762.1	-2,03599786102585	3,28443201870139	5,04221267614489	0,0247942297632053	0,788491646692721	XM_040732762.1	zinc finger protein 431-like (LOC121134457), mRNA
XM-013124859.3	-2,04422119141121	3,84185081098137	5,04020248415975	0,0248228719151473	0,788491646692721	XM_013124859.3	establishment of sister chromatid cohesion N-acetyltransferase 1 (Esco1), transcript variant X3, mRNA
XM-005070403.4	-1,33960245782187	4,87904094746373	5,03777274691206	0,024857665883518	0,788491646692721	XM_005070403.4	partner of NOB1 homolog (Pno1), mRNA
XM-005066894.4	-2,03900808965874	3,65195756983929	5,03689477072418	0,0248702510042581	0,788491646692721	XM_005066894.4	protein SCO2 homolog, mitochondrial (LOC101827118), mRNA
XM-013119074.3	-2,04407297236122	3,8058435923075	5,03571655635595	0,0248872560441751	0,788491646692721	XM_013119074.3	cadherin like and PC-esterase domain containing 1 (Cped1), transcript variant X1, mRNA
XM-040757966.1	-2,04166671851332	3,75481450799603	5,03152742306674	0,0249473318690046	0,788491646692721	XM_040757966.1	tubulin polyglutamylase complex subunit 2 (Tpgs2), mRNA
XM-005082358.4	1,64315366919807	4,26795871146103	5,02919939339456	0,0249808419797727	0,788491646692721	XM_005082358.4	5-azacytidine induced 2 (Azi2), transcript variant X1, mRNA
XM-040753460.1	4,11064772575968	4,27511322079485	5,03486244482335	0,0249883069544398	0,788491646692721	XM_040753460.1	60S ribosomal protein L9-like (LOC121142807), mRNA
XM-040753506.1	4,10967341892253	4,56996209880354	5,06641560958253	0,02498830695444	0,788491646692721	XM_040753506.1	40S ribosomal protein S14 (LOC121142811), mRNA
XM-040728338.1	4,11625387427272	3,70107145814316	5,03307154002417	0,0249883069615394	0,788491646692721	XM_040728338.1	PR/SET domain 9 (Prdm9), mRNA
XM-040754571.1	4,11771517766319	3,7031024342322	5,03914837089879	0,0249883069664075	0,788491646692721	XM_040754571.1	G protein-coupled receptor 160 (Gpr160), transcript variant X1, mRNA
XM-005072523.4	4,12401597940843	4,2300870962713	5,14274590447935	0,0249883069832433	0,788491646692721	XM_005072523.4	sulfiredoxin 1 (Srxn1), mRNA
XM-040756429.1	4,1215446716288	3,533166187371	5,02695027016397	0,0250133364096767	0,788491646692721	XM_040756429.1	zinc finger protein 143 (Znf143), transcript variant X3, mRNA
XM-040738517.1	4,12154680486127	3,53540494886331	5,0253860807003	0,0250358628577685	0,788491646692721	XM_040738517.1	torsin 1A interacting protein 1 (Tor1aip1), transcript variant X1, mRNA
XM-005071107.4	1,07414175968166	8,19479143485624	5,02458451277217	0,0250474077338272	0,788491646692721	XM_005071107.4	MAX dimerization protein 1 (Mxd1), mRNA
XM-005070405.4	4,12555925889031	7,44846433727519	5,0226980366946	0,0250747018730131	0,788491646692721	XM_005070405.4	pleckstrin (Plek), transcript variant X2, mRNA
XM-005079937.4	4,12489677390403	3,54714525464333	5,0208238822979	0,0251018485196349	0,788491646692721	XM_005079937.4	aminoacyl tRNA synthetase complex interacting multifunctional protein 2 (Aimp2), transcript variant X1, mRNA
XM-040738619.1	1,19796886627277	5,56116084589956	5,02078939474766	0,0251023933544864	0,788491646692721	XM_040738619.1	cathepsin E (Ctse), mRNA
XR-005873028.1	4,12069911633146	3,56140026937501	5,01686985404368	0,0251592336532239	0,788491646692721	XR_005873028.1	uncharacterized LOC121135915 (LOC121135915), ncRNA
XM-005079938.4	4,12473449706176	3,51147306630404	5,01367328347145	0,0252055875564538	0,788491646692721	XM_005079938.4	aminoacyl tRNA synthetase complex interacting multifunctional protein 2 (Aimp2), transcript variant X2, mRNA
XM-040752555.1	1,4734587043909	4,8087987512256	5,01364485312905	0,0252060465445333	0,788491646692721	XM_040752555.1	protein tyrosine phosphatase receptor type E (Ptpre), transcript variant X2, mRNA
XM-005070172.4	2,43365912534032	3,04347552487433	5,00566577920302	0,0253223634061643	0,788491646692721	XM_005070172.4	secreted and transmembrane protein 1b (LOC101836701), mRNA
XM-040748575.1	-1,44071699806303	5,55409671980321	5,0036341009198	0,0253519246864758	0,788491646692721	XM_040748575.1	NHP2 ribonucleoprotein (Nhp2), mRNA
XM-005077956.4	4,12350656172098	3,48302915739858	4,99980676363201	0,0254081070335523	0,788491646692721	XM_005077956.4	ankyrin repeat and ubiquitin domain containing 1 (Ankub1), transcript variant X1, mRNA
XM-005085604.4	-2,0310706643098	3,68488706186041	4,99904428793869	0,0254191503120523	0,788491646692721	XM_005085604.4	importin 4 (Ipo4), mRNA
XM-021223626.2	-1,36212609719785	3,60559573211252	4,99544793757711	0,0254720918195863	0,788491646692721	XM_021223626.2	killer cell lectin-like receptor 2 (LOC101826855), mRNA
XM-005087530.4	-1,08718742528796	9,63664929389135	4,99313734657416	0,0255060470827325	0,788491646692721	XM_005087530.4	ribosomal protein L12 (Rpl12), mRNA
XM-040742374.1	4,12037495840384	3,43445715156899	4,98774576353731	0,0255855644444752	0,788491646692721	XM_040742374.1	asparaginase (Aspg), transcript variant X3, mRNA
XM-040742376.1	4,12037495840384	3,43445715156899	4,98774576353731	0,0255855644444752	0,788491646692721	XM_040742376.1	asparaginase (Aspg), transcript variant X5, mRNA
XM-040729538.1	4,12150918225213	3,42622811536737	4,98439040031995	0,0256351616179471	0,788491646692721	XM_040729538.1	zinc finger protein 592 (Znf592), transcript variant X2, mRNA
XM-021227971.2	4,12339817487564	3,41398842515731	4,98399123964576	0,0256410684421367	0,788491646692721	XM_021227971.2	CD80 molecule (Cd80), transcript variant X3, mRNA
XM-040752549.1	1,47323440377753	4,94305296961281	4,9799934649509	0,0257001834041833	0,788491646692721	XM_040752549.1	protein tyrosine phosphatase receptor type E (Ptpre), transcript variant X1, mRNA
XM-040742380.1	-1,13031278069669	8,10425190876079	4,97843175997099	0,0257233474606096	0,788491646692721	XM_040742380.1	ATP synthase membrane subunit j (Atp5mj), transcript variant X1, mRNA
XM-040742372.1	4,12038972526171	3,40331528041375	4,97781768494505	0,0257326057126634	0,788491646692721	XM_040742372.1	asparaginase (Aspg), transcript variant X1, mRNA
XM-005071201.4	4,12426600326578	3,33602643934587	4,97650596062849	0,0257519913558982	0,788491646692721	XM_005071201.4	forkhead box P1 (Foxp1), transcript variant X9, mRNA
XM-021233757.2	4,12147835795384	3,35382433959489	4,97452943454625	0,025781392735478	0,788491646692721	XM_021233757.2	CCR4-NOT transcription complex subunit 2 (Cnot2), transcript variant X6, mRNA
XM-040746433.1	1,05137793167727	6,20783013369882	4,97148338393056	0,0258267872593164	0,788491646692721	XM_040746433.1	Ras and Rab interactor 2 (Rin2), mRNA
XM-040754841.1	4,12146628048481	3,33169094099603	4,97057115236021	0,0258403782304308	0,788491646692721	XM_040754841.1	CCR4-NOT transcription complex subunit 2 (Cnot2), transcript variant X5, mRNA
XM-040751715.1	4,12316461401969	3,32144737842858	4,96728900124507	0,0258894098774673	0,788491646692721	XM_040751715.1	Rap1 GTPase-GDP dissociation stimulator 1 (Rap1gds1), transcript variant X2, mRNA
XM-040734014.1	-2,03104845646235	3,9858422339214	4,96612781482465	0,0259068359160552	0,788491646692721	XM_040734014.1	zinc finger protein 787 (Znf787), transcript variant X2, mRNA
XM-040735169.1	4,11346032099851	3,44108015916811	4,96482834369426	0,0259262058462147	0,788491646692721	XM_040735169.1	gamma-secretase activating protein (LOC101826824), transcript variant X7, mRNA
XM-040747794.1	4,12309403580146	3,30738215382711	4,96379704827063	0,0259417578870313	0,788491646692721	XM_040747794.1	decapping mRNA 1A (Dcp1a), transcript variant X2, mRNA
XM-040751714.1	4,12305911956963	3,30074550996359	4,96336620190043	0,0259481205507535	0,788491646692721	XM_040751714.1	Rap1 GTPase-GDP dissociation stimulator 1 (Rap1gds1), transcript variant X1, mRNA
XM-013122687.3	4,11930426204522	3,38654560362174	4,96314319640581	0,0259514469535908	0,788491646692721	XM_013122687.3	IKAROS family zinc finger 1 (Ikzf1), transcript variant X4, mRNA
XM-021230051.2	4,11935900564945	3,35363788693816	4,96242951697213	0,0259622523224525	0,788491646692721	XM_021230051.2	LRR binding FLII interacting protein 2 (Lrrfip2), transcript variant X8, mRNA
XM-021230053.2	4,11935900564945	3,35363788693816	4,96242951697213	0,0259622523224525	0,788491646692721	XM_021230053.2	LRR binding FLII interacting protein 2 (Lrrfip2), transcript variant X10, mRNA
XM-013118706.3	4,12143589920202	3,30225068248188	4,96080625017468	0,025986601170242	0,788491646692721	XM_013118706.3	E74 like ETS transcription factor 2 (Elf2), transcript variant X1, mRNA
XR-005878541.1	4,11969154746255	3,35071067013674	4,95841102090608	0,0260225727425694	0,788491646692721	XR_005878541.1	uncharacterized LOC121141573 (LOC121141573), ncRNA
XM-005080005.3	4,12102971803494	3,13079942941671	4,9580271783187	0,026028342103604	0,788491646692721	XM_005080005.3	zinc finger protein 39 (LOC101833184), transcript variant X3, mRNA
XM-013120445.2	4,12102971803494	3,13079942941671	4,9580271783187	0,026028342103604	0,788491646692721	XM_013120445.2	zinc finger protein 39 (LOC101833184), transcript variant X2, mRNA
XM-040742810.1	4,12140768167008	3,27818888195493	4,95746343530791	0,026036756173831	0,788491646692721	XM_040742810.1	pecanex 1 (Pcnx1), transcript variant X3, mRNA
XM-040742813.1	4,12140768167008	3,27818888195493	4,95746343530791	0,026036756173831	0,788491646692721	XM_040742813.1	pecanex 1 (Pcnx1), transcript variant X6, mRNA
XM-040742809.1	4,12114178725636	3,16109626576879	4,95720012018985	0,0260407777524356	0,788491646692721	XM_040742809.1	pecanex 1 (Pcnx1), transcript variant X2, mRNA
XM-040754146.1	4,12081061135456	3,13179422409459	4,95645334913228	0,0260520115103417	0,788491646692721	XM_040754146.1	MAF bZIP transcription factor F (Maff), transcript variant X2, mRNA
XM-040754147.1	4,12081061135456	3,13179422409459	4,95645334913228	0,0260520115103417	0,788491646692721	XM_040754147.1	MAF bZIP transcription factor F (Maff), transcript variant X3, mRNA
XM-040754148.1	4,12081061135456	3,13179422409459	4,95645334913228	0,0260520115103417	0,788491646692721	XM_040754148.1	MAF bZIP transcription factor F (Maff), transcript variant X4, mRNA
XM-040754150.1	4,12081061135456	3,13179422409459	4,95645334913228	0,0260520115103417	0,788491646692721	XM_040754150.1	MAF bZIP transcription factor F (Maff), transcript variant X6, mRNA
XM-013112712.3	4,1228761144489	3,20565591213295	4,95630665282989	0,0260542188706206	0,788491646692721	XM_013112712.3	ankyrin repeat and KH domain-containing protein 1 (LOC101832879), transcript variant X1, mRNA
XM-013112715.3	4,1228761144489	3,20565591213295	4,95630665282989	0,0260542188706206	0,788491646692721	XM_013112715.3	ankyrin repeat and KH domain-containing protein 1 (LOC101832879), transcript variant X3, mRNA
XM-021226678.2	4,1228761144489	3,20565591213295	4,95630665282989	0,0260542188706206	0,788491646692721	XM_021226678.2	ankyrin repeat and KH domain-containing protein 1 (LOC101832879), transcript variant X4, mRNA
XM-021233756.2	4,1213786732973	3,25658445906982	4,95536594957505	0,0260682704438759	0,788491646692721	XM_021233756.2	CCR4-NOT transcription complex subunit 2 (Cnot2), transcript variant X4, mRNA
XM-040742812.1	4,12138309514115	3,2596741932824	4,95524732535266	0,0260701027617489	0,788491646692721	XM_040742812.1	pecanex 1 (Pcnx1), transcript variant X5, mRNA
XM-005087114.4	4,12526374208749	3,27146582070271	4,95493652178083	0,0260747368633682	0,788491646692721	XM_005087114.4	nucleoporin 42 (Nup42), transcript variant X1, mRNA
XM-040751239.1	4,12110153200851	3,14995481899202	4,95469794741498	0,0260784380512403	0,788491646692721	XM_040751239.1	zinc finger protein 39 (LOC101833184), transcript variant X4, mRNA
XM-040742808.1	4,12126212197128	3,20142346643583	4,95464938312023	0,0260791078124478	0,788491646692721	XM_040742808.1	pecanex 1 (Pcnx1), transcript variant X1, mRNA
XM-040742811.1	4,1212026137567	3,17859197888559	4,95446147770376	0,0260820000928278	0,788491646692721	XM_040742811.1	pecanex 1 (Pcnx1), transcript variant X4, mRNA
XM-040741812.1	4,12097926667808	3,13287933151115	4,95413099813749	0,0260869790912993	0,788491646692721	XM_040741812.1	sorting nexin 24 (Snx24), transcript variant X2, mRNA
XR-005869928.1	-1,71607631956273	3,20167434110365	4,95353936602944	0,0260958641814779	0,788491646692721	XR_005869928.1	uncharacterized LOC121133161 (LOC121133161), ncRNA
XM-040756306.1	4,12147075016444	3,14414662697139	4,95349924656172	0,0260964072093144	0,788491646692721	XM_040756306.1	endothelin converting enzyme 1 (Ece1), transcript variant X1, mRNA
XM-021235973.2	4,11994703334295	3,2615889881431	4,95239618157855	0,0261131320139139	0,788491646692721	XM_021235973.2	OTU deubiquitinase 5 (Otud5), transcript variant X6, mRNA
XM-040754145.1	4,12029919934693	3,14706284970833	4,95172088324773	0,0261233197237313	0,788491646692721	XM_040754145.1	MAF bZIP transcription factor F (Maff), transcript variant X1, mRNA
XM-040741813.1	4,12088199040492	3,1528564733856	4,95052984110652	0,0261412981375324	0,788491646692721	XM_040741813.1	sorting nexin 24 (Snx24), transcript variant X3, mRNA
XM-040741814.1	4,12088199040492	3,1528564733856	4,95052984110652	0,0261412981375324	0,788491646692721	XM_040741814.1	sorting nexin 24 (Snx24), transcript variant X4, mRNA
XM-040754838.1	4,12101091300398	3,10702371265186	4,95012878344536	0,026147354873596	0,788491646692721	XM_040754838.1	CCR4-NOT transcription complex subunit 2 (Cnot2), transcript variant X1, mRNA
XM-040738523.1	4,11985130760012	3,28818871864849	4,9478711228719	0,0261814770875281	0,788491646692721	XM_040738523.1	torsin-1A-interacting protein 2 (LOC101834096), transcript variant X2, mRNA
XM-040738524.1	4,11985130760012	3,28818871864849	4,9478711228719	0,0261814770875281	0,788491646692721	XM_040738524.1	torsin-1A-interacting protein 2 (LOC101834096), transcript variant X3, mRNA
XM-013120446.2	4,12101091300398	3,11036460258499	4,94748817709825	0,0261872695088047	0,788491646692721	XM_013120446.2	zinc finger protein 39 (LOC101833184), transcript variant X5, mRNA
XR-005870096.1	4,11985428360383	3,28729556739656	4,94719364221678	0,0261917255371164	0,788491646692721	XR_005870096.1	uncharacterized LOC110341301 (LOC110341301), transcript variant X2, ncRNA
XM-021236279.2	-2,03043277237604	4,12614171572043	4,9457252356555	0,0262138138527331	0,788545662066583	XM_021236279.2	zinc finger protein 787 (Znf787), transcript variant X1, mRNA
XM-021234821.2	2,43797676387295	3,50625201687064	4,94429650030617	0,0262355675688609	0,788545662066583	XM_021234821.2	peptidoglycan recognition protein 2 (Pglyrp2), transcript variant X6, mRNA
XM-021228133.1	4,11969576210861	3,20379926242771	4,94227451242723	0,0262662638537798	0,788545662066583	XM_021228133.1	ATP binding cassette subfamily F member 3 (Abcf3), transcript variant X2, mRNA
XM-005070565.4	4,11866950311355	3,33842178220366	4,94201133701389	0,0262701650594923	0,788545662066583	XM_005070565.4	pleckstrin homology domain containing M3 (Plekhm3), transcript variant X1, mRNA
XM-040737691.1	4,12101369612226	3,09573855890397	4,93915105715183	0,026313707216464	0,789276962885672	XM_040737691.1	tRNA methyltransferase 1 like (Trmt1l), transcript variant X4, mRNA
XM-040733489.1	4,12100336714779	3,08906599239444	4,93249664941085	0,02641508091994	0,790176023111735	XM_040733489.1	PX domain containing serine/threonine kinase like (Pxk), transcript variant X1, mRNA
XM-040733490.1	4,12100336714779	3,08906599239444	4,93249664941085	0,02641508091994	0,790176023111735	XM_040733490.1	PX domain containing serine/threonine kinase like (Pxk), transcript variant X2, mRNA
XM-040733501.1	4,12100336714779	3,08906599239444	4,93249664941085	0,02641508091994	0,790176023111735	XM_040733501.1	PX domain containing serine/threonine kinase like (Pxk), transcript variant X13, mRNA
XM-013124541.3	4,11873563431901	3,20252775164613	4,9298284497615	0,026455764832548	0,790176023111735	XM_013124541.3	cAMP responsive element modulator (Crem), transcript variant X15, mRNA
XM-005064546.4	-1,05178746426753	5,53962753874994	4,92714441017955	0,0264968808333276	0,790176023111735	XM_005064546.4	CD59 molecule (CD59 blood group) (Cd59), transcript variant X2, mRNA
XM-005084358.4	2,43726246004996	3,60835213766835	4,92630621090178	0,0265096114509253	0,790176023111735	XM_005084358.4	metal regulatory transcription factor 1 (Mtf1), transcript variant X1, mRNA
XM-013114168.3	4,12101845889961	3,07982407847328	4,92500786659358	0,0265296513493162	0,790176023111735	XM_013114168.3	forkhead box P1 (Foxp1), transcript variant X8, mRNA
XM-040738593.1	4,12101845889961	3,07982407847328	4,92500786659358	0,0265296513493162	0,790176023111735	XM_040738593.1	forkhead box P1 (Foxp1), transcript variant X6, mRNA
XM-040738594.1	4,12101845889961	3,07982407847328	4,92500786659358	0,0265296513493162	0,790176023111735	XM_040738594.1	forkhead box P1 (Foxp1), transcript variant X7, mRNA
XM-005077361.4	-1,09551225264023	5,36585759661182	4,92339306044541	0,026554330590049	0,790176023111735	XM_005077361.4	ephrin B2 (Efnb2), mRNA
XM-040754842.1	4,12101091300398	3,07173109178519	4,92336260538355	0,0265548912585602	0,790176023111735	XM_040754842.1	CCR4-NOT transcription complex subunit 2 (Cnot2), transcript variant X7, mRNA
XM-013123773.3	-1,85525337140899	3,57969565083196	4,92095839688164	0,0265917879450351	0,790178528776002	XM_013123773.3	chromosome unknown C1orf54 homolog (CUNH1orf54), transcript variant X3, mRNA
XM-040733492.1	4,12100336714779	3,07302368075769	4,92085701384287	0,0265933774537643	0,790178528776002	XM_040733492.1	PX domain containing serine/threonine kinase like (Pxk), transcript variant X4, mRNA
XM-013123876.3	2,43669398119044	3,40469371869128	4,91871061990978	0,0266263613122585	0,790278759355752	XM_013123876.3	metal regulatory transcription factor 1 (Mtf1), transcript variant X2, mRNA
XM-040733491.1	4,12100336714779	3,07040371785249	4,91778213035971	0,0266406873273342	0,790278759355752	XM_040733491.1	PX domain containing serine/threonine kinase like (Pxk), transcript variant X3, mRNA
XM-013121741.3	2,43363795157488	3,45162388256917	4,91629869765951	0,0266635114156165	0,790278759355752	XM_013121741.3	THO complex 6 (Thoc6), transcript variant X2, mRNA
XM-005065972.4	-1,08584988388947	9,67791692505175	4,91499545358379	0,0266834984791737	0,790278759355752	XM_005065972.4	ribosomal protein L32 (Rpl32), transcript variant X1, mRNA
XR-005875173.1	2,43475160627152	3,51190864531814	4,91440171988145	0,0266927678542146	0,790278759355752	XR_005875173.1	uncharacterized LOC121137906 (LOC121137906), ncRNA
XM-040748689.1	2,4336959494247	3,61957102300085	4,9123341161614	0,0267246938255733	0,790503101646413	XM_040748689.1	microfibril associated protein 3 (Mfap3), transcript variant X2, mRNA
XM-005067737.4	2,43372368937878	3,68729814806349	4,90975559330564	0,0267644556120615	0,790503101646413	XM_005067737.4	microfibril associated protein 3 (Mfap3), transcript variant X1, mRNA
XM-040755502.1	-1,86015176401471	3,77857308589414	4,90957484180988	0,0267672528209077	0,790503101646413	XM_040755502.1	pre-mRNA processing factor 18 (Prpf18), transcript variant X2, mRNA
XM-005071106.4	-1,07043898602565	8,01421564253292	4,90837006740926	0,0267859050032734	0,790503101646413	XM_005071106.4	poly(rC) binding protein 1 (Pcbp1), mRNA
XM-040756631.1	-1,08793825151634	9,5493465544825	4,9071413504112	0,0268049417862783	0,790503101646413	XM_040756631.1	ribosomal protein L27a (Rpl27a), transcript variant X2, mRNA
XM-040733503.1	4,12100812989106	3,05654841935983	4,90646295540188	0,0268155986173157	0,790503101646413	XM_040733503.1	PX domain containing serine/threonine kinase like (Pxk), transcript variant X15, mRNA
XR-005876733.1	4,12101289265004	3,07250360118048	4,90292630780331	0,0268704937649442	0,791554352117932	XR_005876733.1	uncharacterized LOC121139953 (LOC121139953), ncRNA
XM-040756307.1	4,12101845889961	3,04797573856968	4,89746350472049	0,0269555161421423	0,792519098955991	XM_040756307.1	endothelin converting enzyme 1 (Ece1), transcript variant X2, mRNA
XR-005873483.1	-1,84793028974155	3,43368803468545	4,89661182808639	0,0269687654219374	0,792519098955991	XR_005873483.1	deoxyhypusine synthase (Dhps), transcript variant X2, misc_RNA
XM-013123616.3	4,12100615025152	3,05090178102859	4,89487978618819	0,0269958575852182	0,792519098955991	XM_013123616.3	killer cell lectin-like receptor subfamily B member 1B allele C (LOC101822612), mRNA
XM-005081649.4	2,43381453731305	3,86370146094633	4,89465974224669	0,0269991215116549	0,792519098955991	XM_005081649.4	THO complex 6 (Thoc6), transcript variant X1, mRNA
XM-021235467.2	-1,85575978487341	3,70598169872484	4,89463439778756	0,0269995328830535	0,792519098955991	XM_021235467.2	chromosome unknown C1orf54 homolog (CUNH1orf54), transcript variant X1, mRNA
XM-040750720.1	4,12100615025152	3,03846256411093	4,89240123442107	0,0270345544985666	0,792981483449403	XM_040750720.1	BBX high mobility group box domain containing (Bbx), transcript variant X9, mRNA
XM-005078334.4	-1,85208490679505	3,71431382302686	4,88205653110693	0,0271966782153478	0,796560699957663	XM_005078334.4	THO complex 3 (Thoc3), mRNA
XM-040736219.1	2,43025622361899	3,83402982612368	4,88092193671607	0,0272146464204426	0,796560699957663	XM_040736219.1	sialic acid-binding Ig-like lectin 12 (LOC101831711), transcript variant X2, mRNA
XM-040736220.1	2,43025622361899	3,83402982612368	4,88092193671607	0,0272146464204426	0,796560699957663	XM_040736220.1	sialic acid-binding Ig-like lectin 12 (LOC101831711), transcript variant X3, mRNA
XM-005085439.4	-1,01120801209822	7,05763886288495	4,87346417525954	0,0273322260033141	0,799433615290962	XM_005085439.4	ficolin-2 (LOC101838013), mRNA
XM-005064325.4	-1,03189873782973	8,23499861980961	4,8628588440842	0,0275004990915606	0,803784118689627	XM_005064325.4	apoptosis-associated speck-like protein containing a CARD (LOC101843909), mRNA
XM-040750215.1	1,72998630578796	3,48424300202815	4,85624286163174	0,0276061614221143	0,806299759406863	XM_040750215.1	secreted and transmembrane protein 1A (LOC101836439), transcript variant X1, mRNA
NM-001281581.1	1,38934658601978	4,44585646035659	4,85179482909068	0,0276773098528183	0,807804491044704	NM_001281581.1	angiotensin-converting enzyme-like (LOC101824864), mRNA
XM-040732665.1	-1,84370630239786	3,56106164122217	4,84833718014203	0,0277327731103281	0,808849618575004	XM_040732665.1	fer-1-like protein 4 (LOC101828506), mRNA
XM-005082647.4	1,04206165917296	7,79600614320041	4,8443884020932	0,0277961453658518	0,809876886499509	XM_005082647.4	DNA topoisomerase I (Top1), mRNA
XM-040731267.1	1,10129491454241	5,06146854516757	4,84296005066481	0,0278192562017402	0,809876886499509	XM_040731267.1	TRAF-type zinc finger domain containing 1 (Trafd1), transcript variant X2, mRNA
XM-040739577.1	1,44588222595041	4,63789425919635	4,84247046820382	0,0278270336915974	0,809876886499509	XM_040739577.1	5'-3' exoribonuclease 1 (Xrn1), transcript variant X1, mRNA
XM-040754443.1	-1,00945279521932	7,00607182370511	4,83841600780058	0,0278924484286754	0,811207017798783	XM_040754443.1	NADH:ubiquinone oxidoreductase subunit C1 (Ndufc1), mRNA
XM-040742180.1	2,42480892895887	4,25982716141657	4,82884548220559	0,0280476061017262	0,814568196121622	XM_040742180.1	cytochrome P450 4F3 (LOC101835736), transcript variant X1, mRNA
XM-040742181.1	2,42480892895887	4,25982716141657	4,82884548220559	0,0280476061017262	0,814568196121622	XM_040742181.1	cytochrome P450 4F3 (LOC101835736), transcript variant X2, mRNA
XM-040752428.1	1,50994564960735	4,30099047811663	4,81333504664699	0,0283007904800627	0,821341629496489	XM_040752428.1	death associated protein 3 (Dap3), transcript variant X4, mRNA
XM-040757471.1	-1,84989728972073	4,0317514389517	4,81072307130742	0,0283436605807384	0,822006105623064	XM_040757471.1	PR/SET domain 2 (Prdm2), transcript variant X7, mRNA
XM-021228214.2	2,42107937491672	4,73081889852311	4,8085688105398	0,0283790691373469	0,822453402964252	XM_021228214.2	NME/NM23 family member 8 (Nme8), transcript variant X5, mRNA
XM-013123775.3	-1,72431543896263	3,75903426846863	4,80522354117726	0,0284341450595722	0,823469649286821	XM_013123775.3	chromosome unknown C1orf54 homolog (CUNH1orf54), transcript variant X2, mRNA
XM-013111755.3	-1,72286933304322	3,80170267291818	4,80071452165845	0,0285085569359988	0,825044053155527	XM_013111755.3	syntaxin 4 (Stx4), transcript variant X1, mRNA
XM-013119403.3	-1,71207593683615	3,49296781424812	4,79516989577717	0,0286003374143786	0,826821044171517	XM_013119403.3	zinc finger protein 426 (LOC101822680), transcript variant X2, mRNA
XM-040755375.1	4,12099860442024	2,94012420315108	4,79179321883961	0,0286563984600875	0,826821044171517	XM_040755375.1	cAMP responsive element modulator (Crem), transcript variant X28, mRNA
XM-040736261.1	-1,71759243318616	3,64892522070656	4,79074266740527	0,0286737305520459	0,826821044171517	XM_040736261.1	gigaxonin (Gan), mRNA
XM-040747178.1	1,33719349455403	4,95735522787499	4,78985900504169	0,0286884254753923	0,826821044171517	XM_040747178.1	SLAIN motif family member 2 (Slain2), transcript variant X2, mRNA
XM-005085566.4	-1,03277158291254	5,7030795160533	4,78929797705315	0,0286977591990204	0,826821044171517	XM_005085566.4	mitochondrial ribosomal protein L52 (Mrpl52), transcript variant X2, mRNA
XM-005085175.4	4,12099860442024	2,93796869747789	4,78569074796136	0,0287580239024886	0,826821044171517	XM_005085175.4	cAMP responsive element modulator (Crem), transcript variant X4, mRNA
XM-040755372.1	4,12099860442024	2,93796869747789	4,78569074796136	0,0287580239024886	0,826821044171517	XM_040755372.1	cAMP responsive element modulator (Crem), transcript variant X20, mRNA
XM-040741671.1	1,97256293309668	3,68203053861637	4,78373902866769	0,0287905256617241	0,826821044171517	XM_040741671.1	AFG3 like matrix AAA peptidase subunit 2 (Afg3l2), mRNA
XM-013124972.3	4,12099860442024	2,93165218664788	4,78370099903805	0,0287911927039423	0,826821044171517	XM_013124972.3	beta-1,3-N-acetylgalactosaminyltransferase 1 (globoside blood group) (B3galnt1), transcript variant X1, mRNA
XM-013124973.3	4,12099860442024	2,93165218664788	4,78370099903805	0,0287911927039423	0,826821044171517	XM_013124973.3	beta-1,3-N-acetylgalactosaminyltransferase 1 (globoside blood group) (B3galnt1), transcript variant X2, mRNA
XM-040752650.1	4,12099860442024	2,93165218664788	4,78370099903805	0,0287911927039423	0,826821044171517	XM_040752650.1	beta-1,3-N-acetylgalactosaminyltransferase 1 (globoside blood group) (B3galnt1), transcript variant X3, mRNA
XM-005083879.4	-1,85064129850778	4,08050960995837	4,78250597822447	0,0288110557515116	0,826821044171517	XM_005083879.4	hydroxypyruvate isomerase (putative) (Hyi), transcript variant X1, mRNA
XM-021234301.2	1,09858044808706	6,13188752446436	4,77849789013262	0,0288780561818585	0,827405958573814	XM_021234301.2	cysteine rich transmembrane module containing 1 (Cystm1), transcript variant X2, mRNA
XM-040751687.1	4,12100336714779	2,91959099548356	4,7713582879539	0,028998101511517	0,827405958573814	XM_040751687.1	guanylate-binding protein 1 (LOC101834839), transcript variant X4, mRNA
XM-005075273.4	-1,2225634101817	4,35186190745129	4,77007015601976	0,0290195684535607	0,827405958573814	XM_005075273.4	farnesyl-diphosphate farnesyltransferase 1 (Fdft1), mRNA
XM-040746189.1	4,12101765542474	2,92207518403515	4,76641492771995	0,0290813780959935	0,827405958573814	XM_040746189.1	solute carrier family 28 member 2 (Slc28a2), transcript variant X1, mRNA
XM-040746190.1	4,12101765542474	2,92207518403515	4,76641492771995	0,0290813780959935	0,827405958573814	XM_040746190.1	solute carrier family 28 member 2 (Slc28a2), transcript variant X2, mRNA
XR-005877366.1	4,12101765542474	2,92207518403515	4,76641492771995	0,0290813780959935	0,827405958573814	XR_005877366.1	solute carrier family 28 member 2 (Slc28a2), transcript variant X3, misc_RNA
XM-040729809.1	1,00505429728195	6,59166608463303	4,76564837834929	0,0290941204876294	0,827405958573814	XM_040729809.1	pyruvate kinase M1/2 (Pkm), transcript variant X1, mRNA
XM-040734141.1	1,18468356549758	5,42934601534324	4,76415048775928	0,0291194149850432	0,827405958573814	XM_040734141.1	NLR family pyrin domain containing 12 (Nlrp12), mRNA
XM-021235998.2	4,12099860442024	2,91625744696425	4,76335482734415	0,0291330215044701	0,827405958573814	XM_021235998.2	cAMP responsive element modulator (Crem), transcript variant X21, mRNA
XM-021235999.2	4,12099860442024	2,91625744696425	4,76335482734415	0,0291330215044701	0,827405958573814	XM_021235999.2	cAMP responsive element modulator (Crem), transcript variant X23, mRNA
XM-021236000.2	4,12099860442024	2,91625744696425	4,76335482734415	0,0291330215044701	0,827405958573814	XM_021236000.2	cAMP responsive element modulator (Crem), transcript variant X26, mRNA
XM-040755359.1	4,12099860442024	2,91625744696425	4,76335482734415	0,0291330215044701	0,827405958573814	XM_040755359.1	cAMP responsive element modulator (Crem), transcript variant X1, mRNA
XM-040755363.1	4,12099860442024	2,91625744696425	4,76335482734415	0,0291330215044701	0,827405958573814	XM_040755363.1	cAMP responsive element modulator (Crem), transcript variant X6, mRNA
XM-040755370.1	4,12099860442024	2,91625744696425	4,76335482734415	0,0291330215044701	0,827405958573814	XM_040755370.1	cAMP responsive element modulator (Crem), transcript variant X18, mRNA
XM-040755376.1	4,12099860442024	2,91625744696425	4,76335482734415	0,0291330215044701	0,827405958573814	XM_040755376.1	cAMP responsive element modulator (Crem), transcript variant X29, mRNA
XM-013122969.3	4,12102402517065	2,91482580049825	4,75761677659944	0,0292301452990949	0,82952213813641	XM_013122969.3	granzyme M (Gzmm), transcript variant X3, mRNA
XM-005085233.4	-1,8372370285471	3,93607840020981	4,75656493994132	0,0292478463887428	0,82952213813641	XM_005085233.4	zinc finger CCHC-type containing 24 (Zcchc24), mRNA
XM-005074954.4	-1,35337616651136	3,94625059215876	4,75212834518783	0,0293232938698989	0,830164349562929	XM_005074954.4	protein kinase cAMP-dependent type II regulatory subunit alpha (Prkar2a), mRNA
XM-040756583.1	1,24513251477777	4,64423255777552	4,7517008465971	0,0293306343953915	0,830164349562929	XM_040756583.1	ring finger protein 19B (Rnf19b), transcript variant X1, mRNA
XM-040742999.1	-1,2422835823012	5,36105590861651	4,75167227714224	0,0293310078065876	0,830164349562929	XM_040742999.1	SOS Ras/Rho guanine nucleotide exchange factor 2 (Sos2), mRNA
XM-040742137.1	1,65458997972325	6,09945821200066	4,74996270183893	0,0293601238020246	0,830301284713335	XM_040742137.1	shootin 1 (Shtn1), mRNA
XM-040751684.1	4,12100336714779	2,89752980980676	4,74666693027784	0,0294165497803816	0,830301284713335	XM_040751684.1	guanylate-binding protein 1 (LOC101834839), transcript variant X1, mRNA
XM-040751685.1	4,12100336714779	2,89752980980676	4,74666693027784	0,0294165497803816	0,830301284713335	XM_040751685.1	guanylate-binding protein 1 (LOC101834839), transcript variant X2, mRNA
XM-040751686.1	4,12100336714779	2,89752980980676	4,74666693027784	0,0294165497803816	0,830301284713335	XM_040751686.1	guanylate-binding protein 1 (LOC101834839), transcript variant X3, mRNA
XM-040746191.1	4,12101765542474	2,90058866005553	4,73793344450937	0,029566059716029	0,833661130225611	XM_040746191.1	solute carrier family 28 member 2 (Slc28a2), transcript variant X4, mRNA
XM-040749406.1	1,60021277621774	4,20009501852479	4,73734291769238	0,0295761001659512	0,833661130225611	XM_040749406.1	ring finger protein, transmembrane 1 (Rnft1), transcript variant X2, mRNA
XM-005069630.4	1,96092003097031	3,73721101239794	4,7356868426689	0,0296044368123434	0,833888698246658	XM_005069630.4	ADP dependent glucokinase (Adpgk), transcript variant X1, mRNA
XM-005068160.4	-1,09728968862567	5,95953569917366	4,72772085768111	0,0297417980220798	0,837184824899214	XM_005068160.4	platelet basic protein (LOC101837507), mRNA
XM-013126222.3	-1,22152206775914	4,44622824931561	4,72554417648601	0,0297794158456364	0,837507235982226	XM_013126222.3	LSM5 homolog, U6 small nuclear RNA and mRNA degradation associated (Lsm5), transcript variant X2, mRNA
XR-005875457.1	-1,7126570441357	3,77736008050111	4,72470371626087	0,0297939541097363	0,837507235982226	XR_005875457.1	uncharacterized LOC121138460 (LOC121138460), ncRNA
XM-005065412.4	1,72308953073157	3,70722552199351	4,72183863950566	0,0298435047800578	0,837903458272927	XM_005065412.4	CTD phosphatase subunit 1 (Ctdp1), transcript variant X1, mRNA
XM-005074357.4	1,60223214763026	4,34214858487799	4,72153202833709	0,0298487709238236	0,837903458272927	XM_005074357.4	solute carrier family 30 member 9 (Slc30a9), mRNA
XM-005073291.4	-1,72293302036827	4,24420555163668	4,71613542879952	0,029942477266627	0,839448774974544	XM_005073291.4	golgi associated PDZ and coiled-coil motif containing (Gopc), transcript variant X2, mRNA
XM-005073292.4	-1,7229368991359	4,24780045827817	4,71601243644655	0,0299446164717671	0,839448774974544	XM_005073292.4	golgi associated PDZ and coiled-coil motif containing (Gopc), transcript variant X1, mRNA
XM-040747942.1	-1,61835147444425	3,87855691663494	4,70453921749563	0,0301449865218353	0,84419272262692	XM_040747942.1	AHNAK nucleoprotein (Ahnak), transcript variant X6, mRNA
XM-021230960.2	1,25378144236445	4,97391185775686	4,70397511307709	0,0301548684728105	0,84419272262692	XM_021230960.2	chromosome unknown C1orf162 homolog (CUNH1orf162), transcript variant X4, mRNA
XM-021229927.2	1,29940626012046	5,34860976967782	4,69589941004532	0,0302967090956653	0,847443258483694	XM_021229927.2	NFKB inhibitor zeta (Nfkbiz), transcript variant X2, mRNA
XM-040747958.1	-1,48344289542808	3,9352318348808	4,69430246221643	0,030324839975251	0,847443258483694	XM_040747958.1	AHNAK nucleoprotein (Ahnak), transcript variant X9, mRNA
XM-005075827.4	-0,977704083720792	6,57286262019194	4,6907201935789	0,0303880422032276	0,847443258483694	XM_005075827.4	nucleoside diphosphate kinase B (LOC101838863), transcript variant X2, mRNA
XM-013116256.3	2,40529258243953	5,01410945663313	4,6905833989836	0,0303904584014074	0,847443258483694	XM_013116256.3	60S ribosomal protein L15 (LOC101838491), mRNA
XM-005070805.4	-1,83410921974515	4,58966523134132	4,68917360620793	0,0304152567382497	0,847443258483694	XM_005070805.4	2-aminoethanethiol dioxygenase (Ado), mRNA
XM-013119507.3	4,12100336714779	2,85222733993741	4,68802861237429	0,0304357188063786	0,847443258483694	XM_013119507.3	NLR family CARD domain containing 5 (Nlrc5), transcript variant X1, mRNA
XM-013119508.3	4,12100336714779	2,85222733993741	4,68802861237429	0,0304357188063786	0,847443258483694	XM_013119508.3	NLR family CARD domain containing 5 (Nlrc5), transcript variant X3, mRNA
XM-021232167.2	4,12100336714779	2,85222733993741	4,68802861237429	0,0304357188063786	0,847443258483694	XM_021232167.2	NLR family CARD domain containing 5 (Nlrc5), transcript variant X2, mRNA
XM-005068523.4	-0,990922472841172	7,35202333583542	4,68090766076418	0,0305617552470113	0,8476632316422	XM_005068523.4	huntingtin interacting protein K (Hypk), transcript variant X1, mRNA
XM-005065165.4	-1,62794103737737	4,21188000545924	4,68062129271011	0,0305668437577916	0,8476632316422	XM_005065165.4	tousled like kinase 1 (Tlk1), transcript variant X1, mRNA
XM-021226880.2	4,12100138751479	2,84825074738669	4,67829451215519	0,03060840187156	0,8476632316422	XM_021226880.2	GRAM domain containing 2A (Gramd2a), transcript variant X1, mRNA
XM-021226881.2	4,12100138751479	2,84825074738669	4,67829451215519	0,03060840187156	0,8476632316422	XM_021226881.2	GRAM domain containing 2A (Gramd2a), transcript variant X3, mRNA
XM-021226882.2	4,12100138751479	2,84825074738669	4,67829451215519	0,03060840187156	0,8476632316422	XM_021226882.2	GRAM domain containing 2A (Gramd2a), transcript variant X4, mRNA
XM-021226884.2	4,12100138751479	2,84825074738669	4,67829451215519	0,03060840187156	0,8476632316422	XM_021226884.2	GRAM domain containing 2A (Gramd2a), transcript variant X8, mRNA
XM-040730029.1	4,12100138751479	2,84825074738669	4,67829451215519	0,03060840187156	0,8476632316422	XM_040730029.1	GRAM domain containing 2A (Gramd2a), transcript variant X6, mRNA
XM-040730030.1	4,12100138751479	2,84825074738669	4,67829451215519	0,03060840187156	0,8476632316422	XM_040730030.1	GRAM domain containing 2A (Gramd2a), transcript variant X7, mRNA
XM-040747945.1	-1,48334523090676	3,97413066904182	4,67317722048539	0,0306995437987021	0,849615552083381	XM_040747945.1	AHNAK nucleoprotein (Ahnak), transcript variant X7, mRNA
XM-040738255.1	-1,40357549393631	4,37374678711492	4,66573331867685	0,0308327260761296	0,852727941001991	XM_040738255.1	cactin, spliceosome C complex subunit (Cactin), mRNA
XR-005881649.1	0,981447348165854	6,79977500205985	4,66343281931533	0,030874007172324	0,852931153121054	XR_005881649.1	uncharacterized LOC121144320 (LOC121144320), transcript variant X2, ncRNA
XM-040737391.1	1,31972974408654	4,89788096152786	4,66300777822603	0,0308815254817479	0,852931153121054	XM_040737391.1	isoleucyl-tRNA synthetase 2, mitochondrial (Iars2), mRNA
XM-013125983.3	-1,18215209498527	4,94112150493571	4,65181938573241	0,0310832853752494	0,857927862540335	XM_013125983.3	capicua transcriptional repressor (Cic), mRNA
XM-005083787.4	1,07355388834673	5,8895833247483	4,64898491308155	0,0311345879234818	0,858767893307671	XM_005083787.4	t-complex 11 like 2 (Tcp11l2), transcript variant X1, mRNA
XM-013123362.3	1,07355476771224	5,89975850913795	4,6463379391119	0,0311825766154184	0,859515455763104	XM_013123362.3	t-complex 11 like 2 (Tcp11l2), transcript variant X2, mRNA
XM-040755936.1	1,94976514388545	3,87910491119003	4,63943219033329	0,0313080728957175	0,862397003934044	XM_040755936.1	thiopurine S-methyltransferase (Tpmt), transcript variant X2, mRNA
XM-005082507.4	-1,39938009866507	4,37960693355011	4,63143728724067	0,0314540481954426	0,865838425008061	XM_005082507.4	mitochondrial ribosomal protein L44 (Mrpl44), mRNA
XR-001196459.3	-1,18537460280868	4,33285833116861	4,62723070949438	0,0315312814492059	0,867240105160836	XR_001196459.3	uncharacterized LOC106021111 (LOC106021111), ncRNA
XM-040749405.1	1,60091465510807	4,85015047336864	4,62636201830477	0,0315471153360817	0,867240105160836	XM_040749405.1	ring finger protein, transmembrane 1 (Rnft1), transcript variant X1, mRNA
XM-040750696.1	-1,62819564924748	4,65570597012525	4,62070285333758	0,0316512285861219	0,869521368494444	XM_040750696.1	zinc finger and BTB domain containing 11 (Zbtb11), mRNA
XM-005070059.4	1,07276832278214	5,45572652040935	4,61893104137209	0,0316839651272151	0,869840037945487	XM_005070059.4	golgi SNAP receptor complex member 2 (Gosr2), transcript variant X1, mRNA
XM-021236130.2	4,12100138751479	2,80471632329473	4,61670452477475	0,0317252527705085	0,870392884843157	XM_021236130.2	granzyme A (LOC101841412), mRNA
XM-040752426.1	1,7258870896347	4,12637452769679	4,60850958398906	0,0318768887668299	0,873970421999566	XM_040752426.1	death associated protein 3 (Dap3), transcript variant X2, mRNA
XM-013115126.3	1,2100778180839	4,91514764359215	4,60461248463308	0,0319493283460418	0,874887952733404	XM_013115126.3	cyclin D3 (Ccnd3), transcript variant X4, mRNA
XM-040737453.1	1,11459170765974	5,82951804610577	4,60358579868778	0,0319684410496098	0,874887952733404	XM_040737453.1	complement factor H (Cfh), transcript variant X2, mRNA
XR-002385980.2	-1,53384513255742	3,99538278691976	4,60270142751393	0,0319849140021894	0,874887952733404	XR_002385980.2	PTOV1 extended AT-hook containing adaptor protein (Ptov1), transcript variant X1, misc_RNA
XM-021228590.2	1,210092183225	4,92521636992897	4,6009290330207	0,0320179546180396	0,874887952733404	XM_021228590.2	cyclin D3 (Ccnd3), transcript variant X2, mRNA
XM-021228591.2	1,210092183225	4,92521636992897	4,6009290330207	0,0320179546180396	0,874887952733404	XM_021228591.2	cyclin D3 (Ccnd3), transcript variant X3, mRNA
XM-005066020.4	-1,34470252424686	4,912470104202	4,5998531967814	0,0320379108392885	0,874887952733404	XM_005066020.4	lysophosphatidylcholine acyltransferase 3 (Lpcat3), mRNA
XM-005078968.3	-1,23896453703941	4,78137231660976	4,59545938197104	0,0321200268067807	0,876548715636237	XM_005078968.3	POP5 homolog, ribonuclease P/MRP subunit (Pop5), mRNA
XM-040757076.1	-1,35653565255393	4,41964344540867	4,59159840339121	0,0321924828796021	0,87700244188511	XM_040757076.1	MIER1 transcriptional regulator (Mier1), transcript variant X11, mRNA
XM-040750045.1	-1,7048833222922	4,37959262268224	4,59012339382006	0,0322200466294775	0,87700244188511	XM_040750045.1	potassium channel tetramerization domain containing 2 (Kctd2), mRNA
XM-021234866.2	1,71632266533144	3,98170822774327	4,58902897343487	0,0322407179724666	0,87700244188511	XM_021234866.2	strawberry notch homolog 2 (Sbno2), transcript variant X2, mRNA
XM-040739100.1	1,71632266533144	3,98170822774327	4,58902897343487	0,0322407179724666	0,87700244188511	XM_040739100.1	strawberry notch homolog 2 (Sbno2), transcript variant X3, mRNA
XM-040757803.1	1,20501118823778	4,23546205507991	4,5888982812205	0,0322432069246998	0,87700244188511	XM_040757803.1	epithelial stromal interaction 1 (Epsti1), transcript variant X3, mRNA
XM-013113470.3	1,23500848779424	4,87368974943947	4,58296003269089	0,0323549481572605	0,878879987799168	XM_013113470.3	WW domain binding protein 2 (Wbp2), transcript variant X5, mRNA
XM-021227087.2	1,23500848779424	4,87368974943947	4,58296003269089	0,0323549481572605	0,878879987799168	XM_021227087.2	WW domain binding protein 2 (Wbp2), transcript variant X4, mRNA
XM-021234867.2	1,71612259649697	4,0064164653094	4,58011005339394	0,0324087365028952	0,879258027391143	XM_021234867.2	strawberry notch homolog 2 (Sbno2), transcript variant X4, mRNA
XM-040757347.1	-1,02293356953004	8,44282960974114	4,57995865871352	0,0324115964219465	0,879258027391143	XM_040757347.1	hemoglobin subunit beta (LOC121144049), mRNA
XM-013113469.3	1,23500103862603	4,89217491506277	4,57634019509473	0,0324800294467358	0,880412518445512	XM_013113469.3	WW domain binding protein 2 (Wbp2), transcript variant X3, mRNA
XM-013126156.3	1,07027267585333	10,0646638648142	4,57544101261296	0,0324969410618602	0,880412518445512	XM_013126156.3	immediate early response 2 (Ier2), mRNA
XM-005077801.4	1,15966530833989	6,01472366645735	4,56671676050236	0,0326626474094686	0,884319690027539	XM_005077801.4	neugrin, neurite outgrowth associated (Ngrn), mRNA
XM-005080576.3	-1,25830899613003	4,90449617666896	4,56418619603266	0,0327108772880427	0,885043216985419	XM_005080576.3	dynein light chain Tctex-type 3 (Dynlt3), mRNA
XM-005083326.4	1,71571361071768	4,06408576724795	4,55924393398465	0,0328053029954175	0,887014871334046	XM_005083326.4	strawberry notch homolog 2 (Sbno2), transcript variant X1, mRNA
XM-005072123.4	1,29878265362084	4,72669536560636	4,55410240465608	0,0329039215564893	0,888988898155696	XM_005072123.4	oxysterol binding protein like 9 (Osbpl9), transcript variant X4, mRNA
XM-013113180.3	1,72906943185202	4,63092482984182	4,55318243830587	0,0329215143680723	0,888988898155696	XM_013113180.3	secreted and transmembrane protein 1A (LOC101836439), transcript variant X2, mRNA
XM-005079397.4	1,22888047630106	4,90229359906223	4,53861719289842	0,0332023897058275	0,895985536763226	XM_005079397.4	F-box only protein 6 (LOC101832562), transcript variant X2, mRNA
XM-040753974.1	-1,35864521705598	4,71130129248252	4,5322140290929	0,0333266816734633	0,898750282377481	XM_040753974.1	dCTP pyrophosphatase 1 (Dctpp1), mRNA
XM-005066669.4	-1,32228848025346	4,60025542957698	4,52896156894232	0,0333900013750972	0,899868190300835	XM_005066669.4	solute carrier family 25 member 4 (Slc25a4), mRNA
XM-005078784.4	-1,16615033425732	5,66132010084915	4,52555059626888	0,0334565421218486	0,901071386086673	XM_005078784.4	histidine triad nucleotide binding protein 2 (Hint2), mRNA
XM-005075432.4	1,04588526611626	9,11103331348522	4,52375046921938	0,0334917145864538	0,901428731442991	XM_005075432.4	ring finger protein 149 (Rnf149), mRNA
XM-005073441.4	-1,42727561748392	4,40288503535812	4,52262226180811	0,0335137781929255	0,901433015668929	XM_005073441.4	NIMA related kinase 7 (Nek7), transcript variant X1, mRNA
XM-013120547.3	1,2719258182153	5,19294158968971	4,51609557448851	0,0336418335472886	0,903878878696429	XM_013120547.3	DC-STAMP domain containing 1 (Dcst1), mRNA
XM-040750492.1	-1,18270606390527	4,95961658377343	4,51574307507804	0,0336486390339205	0,903878878696429	XM_040750492.1	transmembrane protein 50B (Tmem50b), mRNA
XM-040750491.1	1,01908538220025	6,35787200330311	4,51365576482879	0,0336897899278959	0,90439394970822	XM_040750491.1	interferon gamma receptor 2 (Ifngr2), transcript variant X4, mRNA
XM-040744555.1	-1,06822684352825	10,38312980848	4,50542347145103	0,0338520111526717	0,907447748270291	XM_040744555.1	ribosomal protein L39 (Rpl39), mRNA
XM-005069403.4	-1,37187746062017	5,24609780768892	4,50474760987702	0,0338653753518118	0,907447748270291	XM_005069403.4	sterol-C5-desaturase (Sc5d), mRNA
XM-040734679.1	0,986441733094317	6,78128748425337	4,50452898907587	0,0338696994470189	0,907447748270291	XM_040734679.1	transforming growth factor beta 1 (Tgfb1), transcript variant X1, mRNA
XM-021234647.2	-1,47070297495656	4,18732132314742	4,4987626596185	0,0339839601699486	0,90991666419902	XM_021234647.2	high mobility group nucleosome binding domain 5 (Hmgn5), mRNA
XM-040736440.1	1,70387895012149	4,04468148293564	4,49621916976695	0,0340346754048908	0,910682052625145	XM_040736440.1	lymphocyte antigen 6C1-like (LOC121136254), transcript variant X1, mRNA
XM-040750487.1	1,01906129709022	6,42114087637921	4,49109637128786	0,0341366126519616	0,912716403609055	XM_040750487.1	interferon gamma receptor 2 (Ifngr2), transcript variant X1, mRNA
XM-040736508.1	-1,03602381971832	5,69319283381754	4,4901655634728	0,0341550618802504	0,912716403609055	XM_040736508.1	cytochrome b5 type B (LOC121136295), mRNA
XM-005074792.4	1,21006452490007	6,67758188436688	4,48648925697576	0,0342285034384153	0,914085400390075	XM_005074792.4	NFKB inhibitor zeta (Nfkbiz), transcript variant X1, mRNA
XM-005078971.4	1,13225155550396	5,05174656621826	4,48146663095581	0,034329227034643	0,916180726431039	XM_005078971.4	ring finger protein 10 (Rnf10), transcript variant X2, mRNA
XM-040754996.1	-1,48563955294113	5,13352197088763	4,46324563597035	0,0346966804167087	0,92538722565704	XM_040754996.1	nudix hydrolase 4 (Nudt4), transcript variant X1, mRNA
XM-040733196.1	1,06499020417135	6,61330469057837	4,45609646384478	0,0348420233820071	0,928661779948016	XM_040733196.1	UDP-GlcNAc:betaGal beta-1,3-N-acetylglucosaminyltransferase 2 (B3gnt2), transcript variant X1, mRNA
XM-005077500.4	-1,0425184740418	6,22674880354072	4,44987813706198	0,034968960150656	0,929430159488541	XM_005077500.4	mitotic spindle organizing protein 2B (Mzt2b), mRNA
XM-040757192.1	0,950248520750684	6,51154130091306	4,44934702192004	0,0349799447714373	0,929430159488541	XM_040757192.1	tripartite motif-containing protein 30A-like (LOC121144029), transcript variant X1, mRNA
XM-040729738.1	-0,9921183343561	6,32276634987065	4,44801696573322	0,0350070468648131	0,929430159488541	XM_040729738.1	histone H2AX (LOC101829328), mRNA
XM-040743011.1	-1,05380932551966	10,2114166788348	4,44137689100859	0,0351432823225184	0,929430159488541	XM_040743011.1	ribosomal protein S29 (Rps29), mRNA
XM-005139324.4	-1,43036423350984	4,89407767132894	4,44110394697273	0,0351488942145338	0,929430159488541	XM_005139324.4	mitochondrial ribosomal protein L46 (Mrpl46), mRNA
XM-005074523.4	1,14601295676195	5,00612129299345	4,44048267507482	0,0351616714315377	0,929430159488541	XM_005074523.4	opioid growth factor receptor (Ogfr), transcript variant X1, mRNA
XM-013116691.3	1,14601126435551	5,01339363862827	4,43715960144774	0,0352300970803692	0,929430159488541	XM_013116691.3	opioid growth factor receptor (Ogfr), transcript variant X2, mRNA
XM-013113468.3	1,23483900408435	5,46184416742617	4,43173083081161	0,0353421812101417	0,929430159488541	XM_013113468.3	WW domain binding protein 2 (Wbp2), transcript variant X1, mRNA
XM-005071939.4	-1,11678275635011	5,90471529869259	4,43129599930176	0,0353511750074817	0,929430159488541	XM_005071939.4	cyclin G1 (Ccng1), mRNA
XM-005065851.4	-1,4437265535794	5,6475537198368	4,42805267656404	0,0354183335800278	0,929430159488541	XM_005065851.4	hdc homolog, cell cycle regulator (Heca), transcript variant X1, mRNA
XM-040734063.1	1,05751075180311	5,91334998922841	4,42748811728307	0,0354301583111446	0,929430159488541	XM_040734063.1	leukocyte immunoglobulin-like receptor subfamily B member 4 (LOC106022318), transcript variant X2, mRNA
XM-005078950.3	1,05217645630129	5,7006736659707	4,42574934066926	0,0354661091855339	0,929430159488541	XM_005078950.3	GIT ArfGAP 2 (Git2), mRNA
XM-013122813.3	1,03597874438722	7,2388203942716	4,42449469686233	0,0354921612761175	0,929430159488541	XM_013122813.3	interleukin 13 receptor subunit alpha 1 (Il13ra1), mRNA
XM-005073948.4	-1,16354927776042	5,65713051767174	4,41763265975265	0,0356350030483249	0,929430159488541	XM_005073948.4	chloride nucleotide-sensitive channel 1A (Clns1a), mRNA
XM-005072789.4	-2,55658560220716	4,63550153837455	4,43968185290808	0,0356389527645097	0,929430159488541	XM_005072789.4	salvador family WW domain containing protein 1 (Sav1), mRNA
XM-013116669.3	1,09765368405857	5,1902207247838	4,41556426812691	0,0356782983135036	0,929430159488541	XM_013116669.3	dolichyl-phosphate mannosyltransferase subunit 1, catalytic (Dpm1), transcript variant X2, mRNA
XM-013110216.3	1,57585824834963	5,32265154564247	4,41476080641797	0,035694962715784	0,929430159488541	XM_013110216.3	glycoprotein integral membrane 1 (Ginm1), transcript variant X1, mRNA
XM-005073091.4	-1,01766416775687	9,23776161149085	4,40480525601799	0,0359036374927071	0,929430159488541	XM_005073091.4	coactosin like F-actin binding protein 1 (Cotl1), mRNA
XM-005085057.4	1,06080332893464	6,96167790097995	4,39974164059804	0,0360102637564312	0,929430159488541	XM_005085057.4	UDP-glucose ceramide glucosyltransferase (Ugcg), mRNA
XM-040755121.1	-1,42411141235217	4,94963674435819	4,39394210491335	0,0361327939848225	0,929430159488541	XM_040755121.1	N-acetylglucosamine-1-phosphate transferase subunits alpha and beta (Gnptab), mRNA
XM-040758188.1	-2,56256848808481	3,84030731329382	4,39154030939169	0,0361837877049099	0,929430159488541	XM_040758188.1	hdc homolog, cell cycle regulator (Heca), transcript variant X3, mRNA
XR-005881816.1	-2,56256848808481	3,84030731329382	4,39154030939169	0,0361837877049099	0,929430159488541	XR_005881816.1	hdc homolog, cell cycle regulator (Heca), transcript variant X2, misc_RNA
XM-040742131.1	1,54953638349127	4,18092802237615	4,38756178418181	0,0362682211761659	0,929430159488541	XM_040742131.1	DET1 and DDB1 associated 1 (Dda1), transcript variant X1, mRNA
XM-005069144.4	-1,03509344165944	6,41383846030583	4,38556912311501	0,0363104656089023	0,929430159488541	XM_005069144.4	transmembrane p24 trafficking protein 7 (Tmed7), mRNA
XM-005064923.4	1,17283081546675	4,69997758552604	4,38421268659354	0,0363394566794927	0,929430159488541	XM_005064923.4	ADP ribosylation factor GTPase activating protein 2 (Arfgap2), transcript variant X4, mRNA
XM-005073469.4	1,13583064354474	7,23651583777171	4,37904403396861	0,0364495598231331	0,929430159488541	XM_005073469.4	prostaglandin-endoperoxide synthase 2 (Ptgs2), mRNA
XM-005086860.4	0,968587889867891	8,03169437149738	4,3645183670935	0,036761208740664	0,929430159488541	XM_005086860.4	proteasome 20S subunit beta 9 (Psmb9), transcript variant X1, mRNA
XM-005087430.4	-2,55245006964376	3,83440336483745	4,36201158508783	0,0368152736738737	0,929430159488541	XM_005087430.4	ribosomal RNA processing 8 (Rrp8), transcript variant X2, mRNA
XM-005066401.4	1,0645109262935	7,05667114549786	4,3610152859494	0,036836784446571	0,929430159488541	XM_005066401.4	tubulin beta 2A class IIa (Tubb2a), mRNA
XM-021225180.2	2,31238436868265	3,15755833488184	4,3597940545498	0,0368632396094254	0,929430159488541	XM_021225180.2	programmed cell death 1 ligand 2 (Pdcd1lg2), mRNA
XM-040742095.1	-2,56058968408369	3,12470388235398	4,35687865487397	0,0369263606851964	0,929430159488541	XM_040742095.1	microtubule associated serine/threonine kinase 3 (Mast3), transcript variant X7, mRNA
XM-040742096.1	-2,56058968408369	3,12470388235398	4,35687865487397	0,0369263606851964	0,929430159488541	XM_040742096.1	microtubule associated serine/threonine kinase 3 (Mast3), transcript variant X8, mRNA
XM-040742097.1	-2,56058968408369	3,12470388235398	4,35687865487397	0,0369263606851964	0,929430159488541	XM_040742097.1	microtubule associated serine/threonine kinase 3 (Mast3), transcript variant X9, mRNA
XM-040742098.1	-2,56058968408369	3,12470388235398	4,35687865487397	0,0369263606851964	0,929430159488541	XM_040742098.1	microtubule associated serine/threonine kinase 3 (Mast3), transcript variant X10, mRNA
XM-005082988.4	-2,5567842490328	3,66499271305739	4,35357118835251	0,0369979248776357	0,929430159488541	XM_005082988.4	apolipoprotein O like (Apool), transcript variant X1, mRNA
XM-040744346.1	-2,5567842490328	3,66499271305739	4,35357118835251	0,0369979248776357	0,929430159488541	XM_040744346.1	apolipoprotein O like (Apool), transcript variant X2, mRNA
XM-040748705.1	1,09467162434849	4,56716292952028	4,35280429073223	0,0370146903637858	0,929430159488541	XM_040748705.1	immunity-related GTPase family M protein 1 (LOC101837226), transcript variant X1, mRNA
XM-005083706.4	-2,55884693858069	3,61035527935439	4,3506294862085	0,037061806566918	0,929430159488541	XM_005083706.4	taperin (Tprn), mRNA
XM-005074865.4	-2,55678410689308	3,63281961797555	4,3465720946755	0,0371501061388288	0,929430159488541	XM_005074865.4	ribosomal RNA processing 9, U3 small nucleolar RNA binding protein (Rrp9), transcript variant X1, mRNA
XM-040738404.1	-2,5605964663782	3,11556559750595	4,34508325393358	0,0371825975890576	0,929430159488541	XM_040738404.1	CHM like Rab escort protein (Chml), mRNA
XM-005064705.4	-2,56059060822129	3,11070507137063	4,34074257587366	0,0372774282158797	0,929430159488541	XM_005064705.4	jumonji domain containing 7 (Jmjd7), mRNA
XM-040752394.1	-2,56098855041261	3,16586959591882	4,33943755673196	0,0373060306520652	0,929430159488541	XM_040752394.1	pygopus family PHD finger 2 (Pygo2), transcript variant X2, mRNA
XM-013123670.3	-2,55994130642016	3,4270072814815	4,33861504445622	0,0373239659720694	0,929430159488541	XM_013123670.3	protein phosphatase 1 regulatory subunit 12C (Ppp1r12c), transcript variant X1, mRNA
XM-040752393.1	-2,56101377242619	3,16817958076754	4,33838418210736	0,0373290742230286	0,929430159488541	XM_040752393.1	pygopus family PHD finger 2 (Pygo2), transcript variant X1, mRNA
XM-040752395.1	-2,56059151407355	3,09618385982799	4,33794887397597	0,0373386262554786	0,929430159488541	XM_040752395.1	pygopus family PHD finger 2 (Pygo2), transcript variant X3, mRNA
XM-040752396.1	-2,56059151407355	3,09618385982799	4,33794887397597	0,0373386262554786	0,929430159488541	XM_040752396.1	pygopus family PHD finger 2 (Pygo2), transcript variant X4, mRNA
XM-013111736.3	-2,56065119421797	3,1741806611163	4,33699614145054	0,0373594321533205	0,929430159488541	XM_013111736.3	kinesin family member 1C (Kif1c), mRNA
XM-021227615.2	-2,56057513665836	3,10474364683734	4,33516461071262	0,0373996695101835	0,929430159488541	XM_021227615.2	family with sequence similarity 241 member B (Fam241b), mRNA
XM-005084408.4	-2,55503153670767	3,54547510310713	4,33262417327384	0,0374553350533153	0,929430159488541	XM_005084408.4	methylmalonyl-CoA epimerase (Mcee), mRNA
XM-040734164.1	-2,55995934784641	3,39499537188739	4,33022016414887	0,0375083313815207	0,929430159488541	XM_040734164.1	protein phosphatase 1 regulatory subunit 12C (Ppp1r12c), transcript variant X2, mRNA
XM-013113575.3	0,993872040712215	9,1943045263445	4,32819449474431	0,0375529441068417	0,929430159488541	XM_013113575.3	pleckstrin (Plek), transcript variant X1, mRNA
XM-040746320.1	-2,5633539203861	3,34473435200288	4,32790014126342	0,0375593081354954	0,929430159488541	XM_040746320.1	protein prenyltransferase alpha subunit repeat containing 1 (Ptar1), mRNA
XM-005085225.4	-2,55537623510775	3,46951933772133	4,32631106971576	0,0375944739825485	0,929430159488541	XM_005085225.4	semaphorin 3G (Sema3g), mRNA
XM-005077023.4	-1,20563232774064	5,48023956049353	4,32613893085104	0,0375981486851532	0,929430159488541	XM_005077023.4	stromal cell derived factor 2 (Sdf2), mRNA
XM-040734165.1	-2,55997967349849	3,36377720788884	4,32341314645877	0,0376584677802068	0,929430159488541	XM_040734165.1	protein phosphatase 1 regulatory subunit 12C (Ppp1r12c), transcript variant X3, mRNA
XM-013120066.3	1,1971821650529	4,81118556618629	4,31700063719131	0,0378003555289434	0,929430159488541	XM_013120066.3	F-box only protein 6 (LOC101832562), transcript variant X3, mRNA
XM-040753039.1	-2,5618788515862	3,25134823640186	4,31625953332053	0,0378168041413896	0,929430159488541	XM_040753039.1	progesterone immunomodulatory binding factor 1 (Pibf1), transcript variant X1, mRNA
XR-005870750.1	2,31197120707338	3,02074577838643	4,31620259875988	0,0378182625845419	0,929430159488541	XR_005870750.1	uncharacterized LOC121133773 (LOC121133773), ncRNA
XM-005072574.4	-2,561091273776	3,32590247104454	4,31356480547387	0,037876676214799	0,929430159488541	XM_005072574.4	RB binding protein 9, serine hydrolase (Rbbp9), mRNA
XM-013113365.3	-2,55845266215638	3,24591621141391	4,31209243503714	0,0379095553809751	0,929430159488541	XM_013113365.3	golgi associated, gamma adaptin ear containing, ARF binding protein 3 (Gga3), transcript variant X3, mRNA
XM-005064313.4	-1,06916799697103	6,02002160331018	4,3116878718183	0,0379184370596775	0,929430159488541	XM_005064313.4	regulator of G protein signaling 10 (Rgs10), transcript variant X2, mRNA
XM-013116097.3	-2,56059252230728	3,05997846142753	4,30878660805298	0,0379832430164216	0,929430159488541	XM_013116097.3	zinc finger protein 280D (Znf280d), transcript variant X1, mRNA
XM-013116098.3	-2,56059252230728	3,05997846142753	4,30878660805298	0,0379832430164216	0,929430159488541	XM_013116098.3	zinc finger protein 280D (Znf280d), transcript variant X2, mRNA
XM-040735103.1	1,19713881144434	4,83256279907697	4,30849486601168	0,037989590806101	0,929430159488541	XM_040735103.1	F-box only protein 6 (LOC101832562), transcript variant X1, mRNA
XM-040750490.1	0,999554500159052	6,34282692416768	4,30596135860308	0,0380462716027411	0,929430159488541	XM_040750490.1	interferon gamma receptor 2 (Ifngr2), transcript variant X3, mRNA
XM-021223957.2	1,55113135310532	4,74125157718833	4,30455603644225	0,0380775575825114	0,929430159488541	XM_021223957.2	DET1 and DDB1 associated 1 (Dda1), transcript variant X2, mRNA
XM-040741176.1	2,31710261373823	3,60886082342871	4,30445455771893	0,0380799506664591	0,929430159488541	XM_040741176.1	ras-specific guanine nucleotide-releasing factor RalGPS1-like (LOC121138494), mRNA
XM-040741838.1	-2,55903284781562	3,24263573864291	4,30442617486037	0,0380805853620983	0,929430159488541	XM_040741838.1	60S ribosomal protein L9-like (LOC121138876), mRNA
XM-005074359.4	1,16801085498788	5,46681448957597	4,30228391415231	0,038128398516123	0,929430159488541	XM_005074359.4	transmembrane protein 33 (Tmem33), transcript variant X1, mRNA
XM-040739604.1	1,03793323992569	5,92210627616492	4,29990511879434	0,0381818266654729	0,929430159488541	XM_040739604.1	mortality factor 4 like 1 (Morf4l1), transcript variant X2, mRNA
XM-005066347.4	-1,24765590209065	4,95882150567109	4,29781967768134	0,0382284975516702	0,929430159488541	XM_005066347.4	RAN binding protein 9 (Ranbp9), mRNA
XM-013111526.3	-2,55453217861635	3,38484803148462	4,29779459131331	0,0382290785243333	0,929430159488541	XM_013111526.3	zinc finger protein 39 (LOC101832777), transcript variant X1, mRNA
XM-040739551.1	-2,56058099475246	3,0442390837312	4,29656340336433	0,0382568400397754	0,929430159488541	XM_040739551.1	ribosomal RNA processing 9, U3 small nucleolar RNA binding protein (Rrp9), transcript variant X2, mRNA
XM-005083882.4	1,07313353530301	5,60402477429237	4,29476850618248	0,038297070741624	0,929430159488541	XM_005083882.4	lysine demethylase 4A (Kdm4a), mRNA
XM-013126761.3	-3,51820740521212	4,18030665794914	4,46363020379787	0,0383273591939197	0,929430159488541	XM_013126761.3	uncharacterized LOC101825815 (LOC101825815), mRNA
XM-000000018.1	-3,51933197485413	3,91641240939523	4,39409170928582	0,0383273591939197	0,929430159488541	XM_000000018.1	IgAsec description:immunoglobulin alpha secreted
XM-005077253.4	-3,51652808854873	4,88932070084163	4,55425536691738	0,0383273591939197	0,929430159488541	XM_005077253.4	3-hydroxyanthranilate 3,4-dioxygenase (Haao), transcript variant X1, mRNA
XM-005077260.4	-3,51988878518922	3,77957397698008	4,37900525871841	0,0383273591939198	0,929430159488541	XM_005077260.4	protein phosphatase, Mg2+/Mn2+ dependent 1B (Ppm1b), transcript variant X3, mRNA
XR-005871896.1	-3,52360542780424	3,6687023455651	4,34741959801291	0,0383273593461882	0,929430159488541	XR_005871896.1	uncharacterized LOC121134728 (LOC121134728), ncRNA
XM-040754522.1	-3,52262224012548	4,49777453113827	4,50320956584485	0,0383273593461882	0,929430159488541	XM_040754522.1	G protein subunit beta 4 (Gnb4), transcript variant X1, mRNA
XM-040729080.1	-3,52213546718533	5,30527342166651	4,60129189480604	0,0383273593461882	0,929430159488541	XM_040729080.1	phosphoglycerate mutase 1-like (LOC121133188), mRNA
XM-005067026.4	-3,5235791326564	3,68972401711817	4,37401775355962	0,0383273593461883	0,929430159488541	XM_005067026.4	desumoylating isopeptidase 1 (Desi1), transcript variant X5, mRNA
XM-005073625.4	-3,52332916940668	3,85669696454295	4,4125860956629	0,0383273593461883	0,929430159488541	XM_005073625.4	SOS Ras/Rac guanine nucleotide exchange factor 1 (Sos1), mRNA
XM-005085945.4	-3,52279456297431	4,30245232104455	4,49360516073003	0,0383273593461883	0,929430159488541	XM_005085945.4	cysteinyl leukotriene receptor 1 (Cysltr1), mRNA
XM-005083804.4	-3,52463196527897	3,68429246538339	4,32793532474527	0,0383273594036219	0,929430159488541	XM_005083804.4	TIMP metallopeptidase inhibitor 3 (Timp3), mRNA
XM-040740758.1	-3,52472462234421	3,49812612182044	4,32723097703358	0,0383273594036221	0,929430159488541	XM_040740758.1	casein kinase 2 alpha 2 (Csnk2a2), transcript variant X3, mRNA
XM-005077259.4	-3,52443489978272	4,13135348835959	4,46356530096355	0,0383273594036221	0,929430159488541	XM_005077259.4	protein phosphatase, Mg2+/Mn2+ dependent 1B (Ppm1b), transcript variant X1, mRNA
XM-005073608.4	-3,52448181424204	4,0102388068364	4,40729359390172	0,0383273594036223	0,929430159488541	XM_005073608.4	CDC42 effector protein 3 (Cdc42ep3), transcript variant X1, mRNA
XM-005086366.4	-3,52439076025361	4,28839849643202	4,46972629127722	0,0383273594036223	0,929430159488541	XM_005086366.4	FLVCR heme transporter 2 (Flvcr2), transcript variant X1, mRNA
XM-040758274.1	-3,52681049874181	3,66985546778984	4,37046315176738	0,0383273594984569	0,929430159488541	XM_040758274.1	PHD finger protein 10 (Phf10), transcript variant X1, mRNA
XM-040755679.1	-3,52672035334182	3,61502536955398	4,35265392504684	0,038327359498457	0,929430159488541	XM_040755679.1	histone H2B type 1-M-like (LOC121143552), mRNA
XM-005072814.4	-3,52640799236444	3,4028559783569	4,29964287316584	0,038327359498457	0,929430159488541	XM_005072814.4	solute carrier family 10 member 1 (Slc10a1), mRNA
XM-005087252.4	-3,52679430671346	3,65900674273214	4,35311221791589	0,0383273594984571	0,929430159488541	XM_005087252.4	ATP binding cassette subfamily B member 8 (Abcb8), mRNA
XM-005074178.4	-3,52757171991533	3,57638791524279	4,35800625815434	0,0383273595558907	0,929430159488541	XM_005074178.4	phosphoribosyl pyrophosphate synthetase 2 (Prps2), transcript variant X2, mRNA
XM-005066361.4	-3,53042435059792	5,202618405304	4,62293766831536	0,0383273595558908	0,929430159488541	XM_005066361.4	transmembrane protein 170B (Tmem170b), transcript variant X1, mRNA
XM-005074179.4	-3,52742724359472	3,54008504401681	4,35025521259517	0,0383273595558908	0,929430159488541	XM_005074179.4	phosphoribosyl pyrophosphate synthetase 2 (Prps2), transcript variant X1, mRNA
XM-005086825.4	-3,52717023391585	3,38835280416288	4,29992549950768	0,0383273595558909	0,929430159488541	XM_005086825.4	dimethylarginine dimethylaminohydrolase 2 (Ddah2), mRNA
XR-005870101.1	-3,52797584106702	3,39856069177495	4,29762892433478	0,0383273596133247	0,929430159488541	XR_005870101.1	uncharacterized LOC110341283 (LOC110341283), ncRNA
XM-040739130.1	-3,52476511970441	3,35485380471909	4,29104220574273	0,03838115186228	0,929430159488541	XM_040739130.1	protein phosphatase, Mg2+/Mn2+ dependent 1B (Ppm1b), transcript variant X2, mRNA
XM-005064683.4	-1,13637811435022	4,78528654073029	4,29043235376251	0,038394745081839	0,929430159488541	XM_005064683.4	chromosome unknown C1orf131 homolog (CUNH1orf131), mRNA
XM-013110427.3	2,30973760363135	3,5885671969976	4,2848658765637	0,0385206407042321	0,929430159488541	XM_013110427.3	vir like m6A methyltransferase associated (Virma), transcript variant X2, mRNA
XM-005068532.4	-3,52632406606951	3,33849561762904	4,2838627567308	0,0385432981594861	0,929430159488541	XM_005068532.4	sorbitol dehydrogenase (Sord), transcript variant X1, mRNA
XM-040755569.1	-3,5240330013642	3,34003692912461	4,28313974436944	0,038559729387369	0,929430159488541	XM_040755569.1	phosphofructokinase, platelet (LOC101840180), transcript variant X1, mRNA
XM-040736751.1	-3,52400399343631	3,36292497725934	4,28268330328844	0,0385701081993338	0,929430159488541	XM_040736751.1	zinc finger SWIM-type containing 4 (Zswim4), mRNA
XM-021223355.2	1,53574226811975	4,29300973738621	4,28259348411435	0,0385721082481326	0,929430159488541	XM_021223355.2	formyl peptide receptor 2 (Fpr2), transcript variant X1, mRNA
XM-005077004.4	1,53706378663079	4,38708595476001	4,28247102098494	0,0385747595229667	0,929430159488541	XM_005077004.4	DNA polymerase delta interacting protein 2 (Poldip2), mRNA
XM-040738273.1	2,30756705959787	3,56307144576	4,28177238299381	0,0385907231486604	0,929430159488541	XM_040738273.1	eukaryotic translation initiation factor 4E (LOC121136848), mRNA
XM-040730080.1	2,31298097272443	3,36671871691787	4,28144407636073	0,0385981687119655	0,929430159488541	XM_040730080.1	DET1 partner of COP1 E3 ubiquitin ligase (Det1), transcript variant X1, mRNA
XM-005070650.3	-2,56058666419702	3,03863345149253	4,28002343885449	0,038630333073574	0,929430159488541	XM_005070650.3	inducible T cell costimulator (Icos), mRNA
XM-005084047.4	-1,20659281320181	6,27489703877124	4,27840381576816	0,0386670649116836	0,929430159488541	XM_005084047.4	mitochondrial ribosomal protein L51 (Mrpl51), mRNA
XM-005077491.4	2,30938335974032	3,73711690762817	4,27820110819615	0,0386716714252421	0,929430159488541	XM_005077491.4	E74 like ETS transcription factor 2 (Elf2), transcript variant X8, mRNA
XR-001196256.3	-1,13373389550519	4,76157504532188	4,276719769132	0,0387054768030286	0,929430159488541	XR_001196256.3	uncharacterized LOC106020852 (LOC106020852), ncRNA
XM-040745423.1	2,30929608834956	3,76724079462869	4,27551288389811	0,038732815576856	0,929430159488541	XM_040745423.1	membrane associated ring-CH-type finger 7 (Marchf7), transcript variant X1, mRNA
XM-040756283.1	2,31166674508557	3,90471036212286	4,2749993614475	0,0387446318972828	0,929430159488541	XM_040756283.1	heterochromatin protein 1 binding protein 3 (Hp1bp3), transcript variant X4, mRNA
XM-005078010.4	-3,52478613852618	3,31680258040987	4,2715123288389	0,0388241214674341	0,929430159488541	XM_005078010.4	alpha-methylacyl-CoA racemase (Amacr), transcript variant X1, mRNA
XM-013124433.3	-3,52176834704331	3,33411352723417	4,2713231059633	0,0388283863323573	0,929430159488541	XM_013124433.3	sulfatase 2 (Sulf2), transcript variant X3, mRNA
XM-005079543.4	1,14146758716782	4,85442731415935	4,27124720363247	0,0388300474759768	0,929430159488541	XM_005079543.4	replication protein A2 (Rpa2), mRNA
XM-040734701.1	2,30629529131964	3,49111977610169	4,26980651227702	0,0388630691567929	0,929430159488541	XM_040734701.1	ATPase Na+/K+ transporting subunit alpha 3 (Atp1a3), mRNA
XM-005086387.4	-3,52750053740509	3,28950258109314	4,26906491971396	0,038879925022736	0,929430159488541	XM_005086387.4	aldehyde dehydrogenase 6 family member A1 (Aldh6a1), transcript variant X2, mRNA
XM-040751211.1	-0,93098359770187	7,70783636215365	4,26874789630259	0,0388872603883624	0,929430159488541	XM_040751211.1	60S ribosomal protein L27 (LOC121142015), mRNA
XM-013119995.3	-3,52676223674036	3,27423988244327	4,26448906261128	0,0389846526976335	0,929430159488541	XM_013119995.3	pseudouridine synthase like 1 (Pusl1), transcript variant X1, mRNA
XM-005071766.4	-1,10145686434266	5,17810065207405	4,26331399318984	0,0390115586105461	0,929430159488541	XM_005071766.4	GTP binding protein 4 (Gtpbp4), mRNA
XM-040750265.1	2,30599087477384	3,66822831097207	4,26323221066521	0,0390135593259655	0,929430159488541	XM_040750265.1	CD80 molecule (Cd80), transcript variant X1, mRNA
XM-013124151.3	-2,56058666419702	2,99951161638224	4,26291835205903	0,0390207054404868	0,929430159488541	XM_013124151.3	natural killer cell cytotoxicity receptor 3 ligand 1 (Ncr3lg1), transcript variant X1, mRNA
XM-005075564.4	-3,52478987629466	3,31209776863997	4,26142744440295	0,0390549248958613	0,929430159488541	XM_005075564.4	SMAD family member 3 (Smad3), mRNA
XM-005066197.4	2,30831360712942	4,23237813537039	4,2598564290804	0,0390909456946439	0,929430159488541	XM_005066197.4	vir like m6A methyltransferase associated (Virma), transcript variant X1, mRNA
XM-005139383.4	-0,931304409275194	7,67734111164745	4,25962935397419	0,0390962903562478	0,929430159488541	XM_005139383.4	ATP synthase membrane subunit k (Atp5mk), mRNA
XM-005081557.4	-3,52663150165836	3,25264033933127	4,25769022926631	0,0391408581463528	0,929430159488541	XM_005081557.4	post-glycosylphosphatidylinositol attachment to proteins 6 (Pgap6), mRNA
XM-005076812.3	-3,52483733455024	3,26019056956109	4,25697851689638	0,0391571886774271	0,929430159488541	XM_005076812.3	carboxypeptidase vitellogenic like (Cpvl), mRNA
XM-013122725.3	-0,944441474966497	7,32191250175659	4,25696220618521	0,0391575285613515	0,929430159488541	XM_013122725.3	integrin subunit alpha 4 (Itga4), mRNA
XM-040738279.1	-3,5225092587471	3,25079591958671	4,25320995125845	0,0392441890216067	0,929430159488541	XM_040738279.1	peptidase M20 domain containing 1 (Pm20d1), mRNA
XM-013122283.3	2,30276959921736	3,62891492974022	4,25259271883838	0,0392582760731886	0,929430159488541	XM_013122283.3	lysophospholipase like 1 (Lyplal1), mRNA
XM-040754523.1	-3,52421302748066	3,26999542717792	4,25211086295914	0,0392695639174771	0,929430159488541	XM_040754523.1	G protein subunit beta 4 (Gnb4), transcript variant X2, mRNA
XM-040733326.1	-3,52627348907397	3,21228599398008	4,24994585951565	0,0393195265162739	0,929430159488541	XM_040733326.1	HECT and RLD domain containing E3 ubiquitin protein ligase 2 (Herc2), transcript variant X1, mRNA
XM-013115813.3	1,08693959198282	6,22518896775248	4,2485309522724	0,0393521724143248	0,929430159488541	XM_013115813.3	CD164 molecule (Cd164), transcript variant X1, mRNA
XM-005077846.4	-3,52495989812098	3,18433438404039	4,24735268756881	0,0393795619411473	0,929430159488541	XM_005077846.4	elongation factor like GTPase 1 (Efl1), transcript variant X1, mRNA
XM-021231686.2	-3,52495989812098	3,18433438404039	4,24735268756881	0,0393795619411473	0,929430159488541	XM_021231686.2	elongation factor like GTPase 1 (Efl1), transcript variant X2, mRNA
XM-040740684.1	-3,52464923288923	3,18228220448189	4,24569029400926	0,0394180160409572	0,929430159488541	XM_040740684.1	HAUS augmin like complex subunit 4 (Haus4), transcript variant X1, mRNA
XM-021233590.2	-3,52494901831377	3,19007321767439	4,24394584831721	0,0394585395663843	0,929430159488541	XM_021233590.2	NHS like 2 (Nhsl2), transcript variant X1, mRNA
XM-040736552.1	2,30426459195018	3,4502202214239	4,24241844423392	0,0394939204542912	0,929430159488541	XM_040736552.1	DEAD-box helicase 28 (Ddx28), mRNA
XM-013124153.3	-2,56058666419702	2,97471052250822	4,24105560331028	0,0395257229450105	0,929430159488541	XM_013124153.3	natural killer cell cytotoxicity receptor 3 ligand 1 (Ncr3lg1), transcript variant X2, mRNA
XM-040733327.1	-3,52544902030461	3,1479610564996	4,23462374040795	0,0396756177157943	0,929430159488541	XM_040733327.1	HECT and RLD domain containing E3 ubiquitin protein ligase 2 (Herc2), transcript variant X2, mRNA
XM-040754130.1	1,65556245872573	3,9354098591991	4,23432267394113	0,0396826110208054	0,929430159488541	XM_040754130.1	Sad1 and UNC84 domain containing 2 (Sun2), transcript variant X3, mRNA
XM-040753078.1	-3,52520162168393	3,13220948916345	4,23426227003763	0,0396839317188086	0,929430159488541	XM_040753078.1	progesterone immunomodulatory binding factor 1 (Pibf1), transcript variant X2, mRNA
XM-005070054.4	1,01596688628456	6,17036664176913	4,23418814642188	0,0396857523806457	0,929430159488541	XM_005070054.4	ADP-ribosylation factor 2 (LOC101830505), mRNA
XM-021231306.2	-3,52432896524144	3,15533016718792	4,23312156932703	0,0397106853097471	0,929430159488541	XM_021231306.2	3-hydroxyanthranilate 3,4-dioxygenase (Haao), transcript variant X2, mRNA
XM-005074890.4	-3,52501788047062	3,16000040319947	4,2330646062478	0,039711908642717	0,929430159488541	XM_005074890.4	interferon related developmental regulator 2 (Ifrd2), transcript variant X1, mRNA
XM-040740175.1	-3,52501788047062	3,16000040319947	4,2330646062478	0,039711908642717	0,929430159488541	XM_040740175.1	interferon related developmental regulator 2 (Ifrd2), transcript variant X2, mRNA
XM-005085759.4	-2,56060401348694	2,96958164430466	4,2330519881425	0,0397122753159657	0,929430159488541	XM_005085759.4	DENN domain containing 11 (Dennd11), mRNA
XM-005065805.4	-3,52504597868048	3,14908710327324	4,23284847324473	0,0397169775627656	0,929430159488541	XM_005065805.4	cellular communication network factor 2 (Ccn2), mRNA
XM-005069912.4	1,8778378618405	3,81317647926813	4,23248322616636	0,0397254610494574	0,929430159488541	XM_005069912.4	SAP30 binding protein (LOC101840639), transcript variant X1, mRNA
XM-040752198.1	-3,52479631661713	3,16285142055139	4,23200788983988	0,0397366461803586	0,929430159488541	XM_040752198.1	limb and CNS expressed 1 like (Lix1l), mRNA
XM-040754090.1	-3,52439407793005	3,15272631213802	4,23140955159799	0,0397506579637435	0,929430159488541	XM_040754090.1	ribosomal RNA processing 7 homolog A (Rrp7a), mRNA
XM-040744267.1	-3,52509591060454	3,1298984850339	4,23111527216072	0,039757614363438	0,929430159488541	XM_040744267.1	NHS like 2 (Nhsl2), transcript variant X2, mRNA
XM-040744268.1	-3,52509591060454	3,1298984850339	4,23111527216072	0,039757614363438	0,929430159488541	XM_040744268.1	NHS like 2 (Nhsl2), transcript variant X3, mRNA
XM-040754131.1	1,6555436827614	3,94449037644833	4,23028798968725	0,0397769387438013	0,929430159488541	XM_040754131.1	Sad1 and UNC84 domain containing 2 (Sun2), transcript variant X4, mRNA
XM-040742681.1	-3,52510169060315	3,1233023904901	4,22903788855217	0,0398061230033661	0,929430159488541	XM_040742681.1	alkB homolog 1, histone H2A dioxygenase (Alkbh1), transcript variant X1, mRNA
XM-040754129.1	1,65551999308906	3,95641306004558	4,22660284395944	0,0398633002150847	0,929430159488541	XM_040754129.1	Sad1 and UNC84 domain containing 2 (Sun2), transcript variant X2, mRNA
XM-021228213.2	2,30208538897261	4,72865662101709	4,22572346427748	0,0398839375731172	0,929430159488541	XM_021228213.2	NME/NM23 family member 8 (Nme8), transcript variant X2, mRNA
XM-021226339.2	-3,52510547810458	3,10525101123924	4,22087274292709	0,0399980125419224	0,929430159488541	XM_021226339.2	protein tyrosine phosphatase receptor type A (Ptpra), transcript variant X5, mRNA
XM-005067364.4	-2,5605887305446	2,95045896278919	4,22066423411154	0,0400029221861212	0,929430159488541	XM_005067364.4	protein O-glucosyltransferase 2 (Poglut2), mRNA
XM-005073457.4	-3,52509961960147	3,095858816585	4,21564191044333	0,0401212453123612	0,929430159488541	XM_005073457.4	ubiquitin C-terminal hydrolase L5 (Uchl5), transcript variant X1, mRNA
XM-013122885.3	-3,52510547810458	3,10742380419146	4,21551667469473	0,0401243298267495	0,929430159488541	XM_013122885.3	serine/threonine kinase 11 (Stk11), transcript variant X5, mRNA
XM-005070437.4	-3,52510547810458	3,09792739590121	4,21511390395963	0,0401337735038726	0,929430159488541	XM_005070437.4	ETAA1 activator of ATR kinase (Etaa1), transcript variant X1, mRNA
XM-005087000.4	1,07155215898002	10,8606882754298	4,21354246864549	0,0401708327919866	0,929430159488541	XM_005087000.4	dual specificity phosphatase 1 (Dusp1), mRNA
XM-005072863.4	2,29820920518624	4,05701621431024	4,20965872702817	0,0402628007933489	0,929430159488541	XM_005072863.4	ETS variant transcription factor 6 (Etv6), transcript variant X1, mRNA
XR-005871283.1	1,86373865388276	3,32009959030151	4,20801215827297	0,0403020210643154	0,929430159488541	XR_005871283.1	uncharacterized LOC121134234 (LOC121134234), ncRNA
XM-040758170.1	-3,52510735588217	3,08140558669632	4,20782330551311	0,0403064310788369	0,929430159488541	XM_040758170.1	mitogen-activated protein kinase kinase kinase 4 (Map3k4), transcript variant X2, mRNA
XM-040756985.1	-3,52510547810458	3,08582261610196	4,20739157958172	0,0403167339304753	0,929430159488541	XM_040756985.1	terminal uridylyl transferase 4 (Tut4), transcript variant X1, mRNA
XR-005870246.1	-2,56058775872749	2,94203783229967	4,20705079021045	0,0403248077268969	0,929430159488541	XR_005870246.1	uncharacterized LOC121133416 (LOC121133416), transcript variant X2, ncRNA
XM-040751413.1	-3,5251132144167	3,08588920820951	4,2014308701121	0,04045840580054	0,929430159488541	XM_040751413.1	beta 3-glucosyltransferase (B3glct), mRNA
XM-005086647.4	1,53615203258995	4,7064938500323	4,19551276882906	0,0405996545258063	0,929430159488541	XM_005086647.4	formyl peptide receptor 2 (Fpr2), transcript variant X2, mRNA
XM-040750489.1	1,01879490342775	7,31787854013166	4,19490476417548	0,040614198947519	0,929430159488541	XM_040750489.1	interferon gamma receptor 2 (Ifngr2), transcript variant X2, mRNA
XM-040754306.1	3,86224636043061	3,91858907721959	4,19588860398935	0,0407291920996063	0,929430159488541	XM_040754306.1	60S ribosomal protein L38-like (LOC101831113), mRNA
XM-005068677.4	3,86630630244314	3,74999509812781	4,19386343413473	0,0407291921137923	0,929430159488541	XM_005068677.4	hydroxyacid oxidase 1 (Hao1), transcript variant X1, mRNA
XM-005079292.4	3,86568119796716	4,17396636049599	4,27455814776051	0,0407291921235192	0,929430159488541	XM_005079292.4	hexose-6-phosphate dehydrogenase/glucose 1-dehydrogenase (H6pd), transcript variant X2, mRNA
XM-040754574.1	3,87113994377478	3,56976919113531	4,19832168020417	0,0407291921377055	0,929430159488541	XM_040754574.1	G protein-coupled receptor 160 (Gpr160), transcript variant X5, mRNA
XR-005870996.1	3,87090591228716	3,62440440569869	4,20444021674418	0,0407291921377055	0,929430159488541	XR_005870996.1	HscB mitochondrial iron-sulfur cluster cochaperone (Hscb), transcript variant X2, misc_RNA
XM-013113081.3	3,87083428991669	3,64481328063671	4,21266026568493	0,0407291921377055	0,929430159488541	XM_013113081.3	G protein-coupled receptor 160 (Gpr160), transcript variant X2, mRNA
XM-040754575.1	3,87068422533708	3,69442014113377	4,22208016775368	0,0407291921377055	0,929430159488541	XM_040754575.1	G protein-coupled receptor 160 (Gpr160), transcript variant X6, mRNA
XM-040753035.1	3,8710128956429	3,59731662818844	4,20638318093537	0,0407291921377055	0,929430159488541	XM_040753035.1	LRR binding FLII interacting protein 1 (Lrrfip1), transcript variant X7, mRNA
NM-001286114.1	3,87111613799518	3,57462890437047	4,19241792147953	0,0407291921377056	0,929430159488541	NM_001286114.1	adenylate kinase 6 (Ak6), mRNA
XM-005075113.4	3,87091614693701	3,62164292864745	4,19404976617476	0,0407291921377056	0,929430159488541	XM_005075113.4	collagen type XXVII alpha 1 chain (Col27a1), transcript variant X2, mRNA
XM-013117122.3	3,87091614693701	3,62164292864745	4,19404976617476	0,0407291921377056	0,929430159488541	XM_013117122.3	collagen type XXVII alpha 1 chain (Col27a1), transcript variant X1, mRNA
XM-013117123.3	3,87091614693701	3,62164292864745	4,19404976617476	0,0407291921377056	0,929430159488541	XM_013117123.3	collagen type XXVII alpha 1 chain (Col27a1), transcript variant X4, mRNA
XM-013117124.3	3,87091614693701	3,62164292864745	4,19404976617476	0,0407291921377056	0,929430159488541	XM_013117124.3	collagen type XXVII alpha 1 chain (Col27a1), transcript variant X5, mRNA
XM-021230134.2	3,87091614693701	3,62164292864745	4,19404976617476	0,0407291921377056	0,929430159488541	XM_021230134.2	collagen type XXVII alpha 1 chain (Col27a1), transcript variant X3, mRNA
XM-040755634.1	3,86993770585481	3,9229598221969	4,23830744321748	0,0407291921377056	0,929430159488541	XM_040755634.1	NME/NM23 family member 8 (Nme8), transcript variant X3, mRNA
XM-005071833.3	3,86987355068096	3,93799346000839	4,23890177856092	0,0407291921377056	0,929430159488541	XM_005071833.3	NME/NM23 family member 8 (Nme8), transcript variant X1, mRNA
XR-002383078.2	3,86987355068096	3,93799346000839	4,23890177856092	0,0407291921377056	0,929430159488541	XR_002383078.2	NME/NM23 family member 8 (Nme8), transcript variant X4, misc_RNA
XM-040753028.1	3,86976614413743	3,96509129663379	4,26505637404879	0,0407291921377056	0,929430159488541	XM_040753028.1	LRR binding FLII interacting protein 1 (Lrrfip1), transcript variant X1, mRNA
XM-005070417.4	3,86988841060233	3,93443773248439	4,25828836465303	0,0407291921377057	0,929430159488541	XM_005070417.4	autophagy related 5 (Atg5), transcript variant X3, mRNA
XM-021226583.2	3,87149738912903	4,02111005068161	4,27341620331865	0,0407291921474325	0,929430159488541	XM_021226583.2	TRAF family member associated NFKB activator (Tank), transcript variant X2, mRNA
XM-040745441.1	3,87176633130318	3,8949291852722	4,26009300961706	0,0407291921474326	0,929430159488541	XM_040745441.1	TRAF family member associated NFKB activator (Tank), transcript variant X3, mRNA
XM-040731886.1	3,87337747010558	3,54843793271186	4,19780171668325	0,0407291921518916	0,929430159488541	XM_040731886.1	microtubule associated scaffold protein 1 (Mtus1), transcript variant X3, mRNA
XM-005080055.4	3,87308665490069	3,77369663900554	4,24262038695941	0,0407291921518916	0,929430159488541	XM_005080055.4	glycerol kinase (Gk), transcript variant X3, mRNA
XM-005080056.4	3,87308608036459	3,77414328156424	4,24238133567397	0,0407291921518916	0,929430159488541	XM_005080056.4	glycerol kinase (Gk), transcript variant X5, mRNA
XM-040738215.1	3,87268121536396	4,1575013634729	4,29340834105023	0,0407291921518916	0,929430159488541	XM_040738215.1	quiescin sulfhydryl oxidase 1 (Qsox1), transcript variant X1, mRNA
XM-040731884.1	3,87338322059252	3,54528998150843	4,19667227929587	0,0407291921518917	0,929430159488541	XM_040731884.1	microtubule associated scaffold protein 1 (Mtus1), transcript variant X1, mRNA
XM-040731885.1	3,87338322059252	3,54528998150843	4,19667227929587	0,0407291921518917	0,929430159488541	XM_040731885.1	microtubule associated scaffold protein 1 (Mtus1), transcript variant X2, mRNA
XM-040731887.1	3,87340324642699	3,53461313179271	4,19563978316179	0,0407291921518918	0,929430159488541	XM_040731887.1	microtubule associated scaffold protein 1 (Mtus1), transcript variant X4, mRNA
XM-005071270.4	3,87467619154258	3,72973507188023	4,23782121066864	0,0407291921616187	0,929430159488541	XM_005071270.4	tRNA methyltransferase 1 like (Trmt1l), transcript variant X1, mRNA
XM-005083180.4	3,87843869942381	3,62976945373156	4,21616933913738	0,0407291921855318	0,929430159488541	XM_005083180.4	fms related receptor tyrosine kinase 1 (Flt1), mRNA
XM-005077785.4	3,87819390514294	3,57683588823681	4,21884142284684	0,040729192185532	0,929430159488541	XM_005077785.4	DNA polymerase gamma, catalytic subunit (Polg), transcript variant X1, mRNA
XM-005081695.4	3,88180483869452	3,79087897524917	4,23850870541523	0,0407291921997182	0,929430159488541	XM_005081695.4	N-acetylglucosamine-1-phosphodiester alpha-N-acetylglucosaminidase (Nagpa), mRNA
XM-005074016.4	-3,52511509220436	3,06140743123867	4,18889564693271	0,0407583134546649	0,929430159488541	XM_005074016.4	StAR related lipid transfer domain containing 10 (Stard10), transcript variant X1, mRNA
XM-021235635.2	1,86810244708748	3,77908581696662	4,18838373478623	0,040770663441127	0,929430159488541	XM_021235635.2	RALY heterogeneous nuclear ribonucleoprotein (Raly), transcript variant X1, mRNA
XM-040752429.1	1,65535041628193	4,05988298132043	4,18833256861343	0,0407718926173258	0,929430159488541	XM_040752429.1	death associated protein 3 (Dap3), transcript variant X5, mRNA
XM-040756669.1	3,87543867244573	3,4667574022577	4,18749805026012	0,0407918553693865	0,929430159488541	XM_040756669.1	MYST/Esa1 associated factor 6 (Meaf6), transcript variant X3, mRNA
XM-040753037.1	3,87142056564453	3,4929524970017	4,18744668468531	0,0407932168661817	0,929430159488541	XM_040753037.1	LRR binding FLII interacting protein 1 (Lrrfip1), transcript variant X10, mRNA
XM-021225185.2	3,87344225650495	3,48100719730093	4,18282635978592	0,0409044335851786	0,929430159488541	XM_021225185.2	microtubule associated scaffold protein 1 (Mtus1), transcript variant X6, mRNA
XM-005077558.4	1,66044610382015	4,33872002519244	4,1822269807974	0,040918721503551	0,929430159488541	XM_005077558.4	CRK like proto-oncogene, adaptor protein (Crkl), mRNA
XM-040756987.1	-3,52510547810458	3,04619260592672	4,18108330750824	0,0409464736425676	0,929430159488541	XM_040756987.1	terminal uridylyl transferase 4 (Tut4), transcript variant X3, mRNA
XM-040756988.1	-3,52510547810458	3,04619260592672	4,18108330750824	0,0409464736425676	0,929430159488541	XM_040756988.1	terminal uridylyl transferase 4 (Tut4), transcript variant X4, mRNA
XM-040756989.1	-3,52510547810458	3,04619260592672	4,18108330750824	0,0409464736425676	0,929430159488541	XM_040756989.1	terminal uridylyl transferase 4 (Tut4), transcript variant X5, mRNA
XM-040756990.1	-3,52510547810458	3,04619260592672	4,18108330750824	0,0409464736425676	0,929430159488541	XM_040756990.1	terminal uridylyl transferase 4 (Tut4), transcript variant X6, mRNA
XM-040756991.1	-3,52510547810458	3,04619260592672	4,18108330750824	0,0409464736425676	0,929430159488541	XM_040756991.1	terminal uridylyl transferase 4 (Tut4), transcript variant X7, mRNA
XM-040753036.1	3,87146480308624	3,46682276151074	4,18068952323732	0,0409559774696323	0,929430159488541	XM_040753036.1	LRR binding FLII interacting protein 1 (Lrrfip1), transcript variant X9, mRNA
XM-005070332.4	3,874628931666	3,50034298050658	4,17991825522749	0,040974471398811	0,929430159488541	XM_005070332.4	DIS3 homolog, exosome endoribonuclease and 3'-5' exoribonuclease (Dis3), transcript variant X1, mRNA
XM-040729802.1	-3,52511509220436	3,04559508186538	4,17978344699948	0,040977854062135	0,929430159488541	XM_040729802.1	protein tyrosine phosphatase non-receptor type 9 (Ptpn9), transcript variant X2, mRNA
XM-040738521.1	3,87462166242837	3,42870589861043	4,17883396742661	0,0410006647130083	0,929430159488541	XM_040738521.1	torsin 1A interacting protein 1 (Tor1aip1), transcript variant X5, mRNA
XM-013126173.3	-3,52510547810458	3,03535638910029	4,17439202300253	0,0411082077163996	0,929430159488541	XM_013126173.3	glutaryl-CoA dehydrogenase (Gcdh), transcript variant X2, mRNA
XM-040756986.1	-3,52510547810458	3,03840238681747	4,17379947217804	0,0411226416842817	0,929430159488541	XM_040756986.1	terminal uridylyl transferase 4 (Tut4), transcript variant X2, mRNA
XM-040753033.1	3,8715156744193	3,43981328718842	4,17287387080424	0,0411450853950598	0,929430159488541	XM_040753033.1	LRR binding FLII interacting protein 1 (Lrrfip1), transcript variant X6, mRNA
XM-005076981.4	3,86610412624936	3,51842327674067	4,17252196741081	0,0411534944129314	0,929430159488541	XM_005076981.4	ring finger protein 135 (Rnf135), mRNA
XM-005071893.4	3,87348943251424	3,40995831843831	4,17166534495828	0,0411742815212344	0,929430159488541	XM_005071893.4	mediator complex subunit 7 (Med7), transcript variant X2, mRNA
XM-040748492.1	3,87348943251424	3,40995831843831	4,17166534495828	0,0411742815212344	0,929430159488541	XM_040748492.1	mediator complex subunit 7 (Med7), transcript variant X4, mRNA
XM-040734319.1	3,8766239163685	3,47365820356098	4,17155357736363	0,0411771217593518	0,929430159488541	XM_040734319.1	40S ribosomal protein S6-like (LOC121135486), mRNA
XM-005066086.4	-3,52510735588217	3,03495932868032	4,17087301321826	0,0411936273909873	0,929430159488541	XM_005066086.4	zinc finger protein 32 (Znf32), transcript variant X2, mRNA
XM-040748823.1	-0,954957131170691	6,54513262722696	4,17035804124793	0,0412059900181321	0,929430159488541	XM_040748823.1	nuclear receptor corepressor 1 (Ncor1), mRNA
XM-005080637.4	3,87150791427762	3,44374250550455	4,16940020712147	0,0412293013464279	0,929430159488541	XM_005080637.4	ras homolog family member F, filopodia associated (Rhof), transcript variant X1, mRNA
XM-040753029.1	3,87154721869185	3,42449049667917	4,16925265139992	0,0412330154162887	0,929430159488541	XM_040753029.1	LRR binding FLII interacting protein 1 (Lrrfip1), transcript variant X2, mRNA
XM-040753031.1	3,87154721869185	3,42449049667917	4,16925265139992	0,0412330154162887	0,929430159488541	XM_040753031.1	LRR binding FLII interacting protein 1 (Lrrfip1), transcript variant X4, mRNA
XM-040753032.1	3,87154721869185	3,42449049667917	4,16925265139992	0,0412330154162887	0,929430159488541	XM_040753032.1	LRR binding FLII interacting protein 1 (Lrrfip1), transcript variant X5, mRNA
XM-005066359.4	3,88201613564486	3,44006871019021	4,1687809837764	0,0412443919449777	0,929430159488541	XM_005066359.4	endothelin 1 (Edn1), mRNA
XM-021234317.2	-3,52511509220436	3,0351739009758	4,16692210873759	0,0412897097929672	0,929430159488541	XM_021234317.2	neuregulin 2 (Nrg2), mRNA
XM-005088031.4	-1,25668573107383	5,98696037719279	4,1666321143822	0,0412966064749779	0,929430159488541	XM_005088031.4	mitochondrial ribosomal protein L11 (Mrpl11), mRNA
XM-040736589.1	3,87427114364321	3,4114231934354	4,16648484845916	0,0413002286571159	0,929430159488541	XM_040736589.1	component of oligomeric golgi complex 8 (Cog8), mRNA
XM-040753740.1	3,87855725516369	3,44738020522339	4,16591240658106	0,0413142979266079	0,929430159488541	XM_040753740.1	anti-Mullerian hormone receptor type 2 (Amhr2), mRNA
XM-005067384.4	-1,24149294599018	4,31931266059762	4,16485805670168	0,0413398260372642	0,929430159488541	XM_005067384.4	VPS53 subunit of GARP complex (Vps53), mRNA
XM-040754128.1	1,65512665892571	4,26930581545523	4,1611863633024	0,0414294268334172	0,929430159488541	XM_040754128.1	Sad1 and UNC84 domain containing 2 (Sun2), transcript variant X1, mRNA
XM-040750825.1	1,86826407653391	3,951379807048	4,16110840405365	0,0414314588392247	0,929430159488541	XM_040750825.1	glycogen synthase kinase 3 beta (Gsk3b), transcript variant X3, mRNA
XM-021225478.2	-1,20831985444617	4,20101515531683	4,1599032501343	0,0414609142833867	0,929430159488541	XM_021225478.2	zinc finger CCHC-type and RNA binding motif containing 1 (Zcrb1), transcript variant X2, mRNA
XM-021223529.2	-2,56060213580262	2,89110824697648	4,15942869685119	0,0414725007613663	0,929430159488541	XM_021223529.2	ligand dependent nuclear receptor corepressor (Lcor), transcript variant X2, mRNA
XR-005876982.1	-3,5251132144167	3,01659773360264	4,15939888666478	0,0414732845612019	0,929430159488541	XR_005876982.1	RAP2A, member of RAS oncogene family (Rap2a), transcript variant X2, misc_RNA
XM-040752427.1	1,65514146031348	4,25173401452707	4,15894493032719	0,0414843525065783	0,929430159488541	XM_040752427.1	death associated protein 3 (Dap3), transcript variant X3, mRNA
XM-040739892.1	-3,52510547810458	3,01579388290015	4,15871571862465	0,041489997029982	0,929430159488541	XM_040739892.1	ATPase secretory pathway Ca2+ transporting 1 (Atp2c1), transcript variant X2, mRNA
XM-040750974.1	3,8753466341254	3,34577166482353	4,15787383762532	0,0415106018599725	0,929430159488541	XM_040750974.1	ArfGAP with coiled-coil, ankyrin repeat and PH domains 2 (Acap2), transcript variant X9, mRNA
XM-013122147.3	-3,52510735588217	3,02064903222792	4,15766320570509	0,0415156493392547	0,929430159488541	XM_013122147.3	eukaryotic translation initiation factor 4E family member 2 (Eif4e2), transcript variant X4, mRNA
XM-040753103.1	-3,52510735588217	3,02064903222792	4,15766320570509	0,0415156493392547	0,929430159488541	XM_040753103.1	eukaryotic translation initiation factor 4E family member 2 (Eif4e2), transcript variant X3, mRNA
XM-005078235.4	3,8782037343953	3,34380722662272	4,15676716049506	0,0415375762898737	0,929430159488541	XM_005078235.4	transcription factor B2, mitochondrial (Tfb2m), mRNA
XM-040732975.1	3,87166690441864	3,3744848777709	4,15669316149675	0,0415395167366678	0,929430159488541	XM_040732975.1	synaptonemal complex protein 2 (Sycp2), mRNA
XM-040742375.1	3,8735194032809	3,3742733270037	4,15666799683306	0,0415401332521547	0,929430159488541	XM_040742375.1	asparaginase (Aspg), transcript variant X4, mRNA
XM-040747524.1	3,87635723618352	3,32701577133916	4,15651827382189	0,0415438015530638	0,929430159488541	XM_040747524.1	WD repeat and FYVE domain containing 3 (Wdfy3), transcript variant X2, mRNA
XM-040750925.1	3,87159249203417	3,40417222126059	4,15621705751485	0,041551109590199	0,929430159488541	XM_040750925.1	phosphate cytidylyltransferase 1A, choline (Pcyt1a), transcript variant X2, mRNA
XM-005084641.4	1,86828699213858	3,97132499878543	4,15590800002492	0,0415585931646531	0,929430159488541	XM_005084641.4	RALY heterogeneous nuclear ribonucleoprotein (Raly), transcript variant X2, mRNA
NM-001379101.1	-3,5251132144167	3,00744518887092	4,15513595481261	0,0415775940543125	0,929430159488541	NM_001379101.1	THO complex subunit 2-like (LOC101830611), mRNA
XM-040755539.1	3,87461508081837	3,3786049418907	4,15447734045883	0,0415937119388649	0,929430159488541	XM_040755539.1	6-phosphofructo-2-kinase/fructose-2,6-biphosphatase 3 (Pfkfb3), transcript variant X7, mRNA
XM-005071278.4	-3,52510735588217	3,02240379780667	4,15443409106178	0,0415948093979954	0,929430159488541	XM_005071278.4	tRNA splicing endonuclease subunit 15 (Tsen15), transcript variant X2, mRNA
XM-040735645.1	1,65405604660146	4,2343865584009	4,1520468190707	0,0416534753338957	0,929430159488541	XM_040735645.1	ST6 N-acetylgalactosaminide alpha-2,6-sialyltransferase 4 (St6galnac4), transcript variant X6, mRNA
XR-005881711.1	-3,5251132144167	3,01588841257904	4,15140691182679	0,0416692373354332	0,929430159488541	XR_005881711.1	uncharacterized LOC121144360 (LOC121144360), ncRNA
XM-040755887.1	-3,5251132144167	3,01197889274286	4,15134625560789	0,0416707282619736	0,929430159488541	XM_040755887.1	transmembrane protein 170B (Tmem170b), transcript variant X2, mRNA
XM-040755981.1	1,64966718390054	4,10494839440392	4,15031654385913	0,0416960105342341	0,929430159488541	XM_040755981.1	nuclear factor, interleukin 3 regulated (Nfil3), transcript variant X4, mRNA
XM-021228791.2	1,02437489136631	5,88879049788981	4,15025229130929	0,0416975909278216	0,929430159488541	XM_021228791.2	MYC associated factor X (Max), transcript variant X3, mRNA
XM-040740179.1	-3,52510547810458	3,00420975246697	4,14921540236907	0,0417230123585074	0,929430159488541	XM_040740179.1	zinc finger protein 445 (LOC101834045), transcript variant X2, mRNA
XM-040755980.1	1,64964505756509	4,11161429619425	4,14871150943836	0,0417355077718215	0,929430159488541	XM_040755980.1	nuclear factor, interleukin 3 regulated (Nfil3), transcript variant X2, mRNA
XM-040735172.1	3,87705801907733	3,28069219946082	4,14727209238919	0,0417709994559897	0,929430159488541	XM_040735172.1	gamma-secretase activating protein (LOC101826824), transcript variant X12, mRNA
XM-040750634.1	3,87528206278247	3,30626090879353	4,1470554319986	0,041776265793557	0,929430159488541	XM_040750634.1	TBC1 domain family member 23 (Tbc1d23), transcript variant X1, mRNA
XM-040747916.1	-1,49151209575642	6,93960775771466	4,14668148998819	0,0417853918366992	0,929430159488541	XM_040747916.1	secretoglobin family 1A member 1 (Scgb1a1), mRNA
XM-005064028.4	-3,52510735588217	3,00220457343302	4,14610219022975	0,0417998210384341	0,929430159488541	XM_005064028.4	beta-1,4-glucuronyltransferase 1 (B4gat1), mRNA
XM-013120533.3	3,87358256207428	3,32195305170099	4,14519670469242	0,0418221752991723	0,929430159488541	XM_013120533.3	glycerol kinase (Gk), transcript variant X1, mRNA
XM-013120534.3	3,87358256207428	3,32195305170099	4,14519670469242	0,0418221752991723	0,929430159488541	XM_013120534.3	glycerol kinase (Gk), transcript variant X2, mRNA
XM-021231708.2	3,87631993290383	3,31826141598071	4,14514722245371	0,0418233962586197	0,929430159488541	XM_021231708.2	ankyrin repeat and ubiquitin domain containing 1 (Ankub1), transcript variant X2, mRNA
XM-040750635.1	3,87524611146844	3,28950569068615	4,14482237810436	0,041831339503091	0,929430159488541	XM_040750635.1	TBC1 domain family member 23 (Tbc1d23), transcript variant X2, mRNA
XM-013110521.3	1,64957987148443	4,13197054020764	4,14425927250345	0,0418452759440191	0,929430159488541	XM_013110521.3	nuclear factor, interleukin 3 regulated (Nfil3), transcript variant X3, mRNA
XM-021234253.2	-1,13539679083327	4,50167380883495	4,14413371556815	0,0418482481517885	0,929430159488541	XM_021234253.2	C-X9-C motif containing 1 (Cmc1), transcript variant X2, mRNA
XM-005074994.4	3,87060820410773	3,3654750763617	4,14204120927419	0,0419000380913661	0,929430159488541	XM_005074994.4	LRR binding FLII interacting protein 2 (Lrrfip2), transcript variant X11, mRNA
XM-040735602.1	3,87694613237093	3,26738923537621	4,1417776982335	0,041906626479132	0,929430159488541	XM_040735602.1	glycoprotein alpha-galactosyltransferase 1 (inactive) (Ggta1), transcript variant X11, mRNA
XM-005081559.4	-3,52509961960147	3,00573341295973	4,14176572345706	0,0419069225769829	0,929430159488541	XM_005081559.4	WAP, follistatin/kazal, immunoglobulin, kunitz and netrin domain containing 1 (Wfikkn1), mRNA
XM-040746603.1	-3,52511509220436	3,03636885044846	4,13999511212828	0,0419507649890779	0,929430159488541	XM_040746603.1	C-X-C motif chemokine 2-like (LOC101827575), mRNA
XR-005879711.1	-3,52510547810458	3,00627251423847	4,13983686343116	0,0419546824804549	0,929430159488541	XR_005879711.1	uncharacterized LOC121142690 (LOC121142690), ncRNA
XM-021224787.2	-3,52510735588217	2,99315425398442	4,13909196651629	0,0419730911233263	0,929430159488541	XM_021224787.2	zinc finger protein 32 (Znf32), transcript variant X1, mRNA
XR-005878337.1	3,87366876676747	3,28289635307223	4,13757624534662	0,0420106500633262	0,929430159488541	XR_005878337.1	zinc finger protein 207 (Znf207), transcript variant X3, misc_RNA
XM-040741292.1	-3,52511509220436	2,99679620072784	4,13656921539734	0,0420356967715236	0,929430159488541	XM_040741292.1	H-2 class I histocompatibility antigen, alpha chain-like (LOC121138627), mRNA
XM-021228888.1	3,87365349045876	3,28929470657014	4,13643159525094	0,0420389824921607	0,929430159488541	XM_021228888.1	inositol 1,4,5-triphosphate receptor associated 2 (Irag2), transcript variant X1, mRNA
XM-040739442.1	3,87447083346809	3,13287590346468	4,13609701279646	0,0420473389014731	0,929430159488541	XM_040739442.1	RNA binding motif protein 6 (Rbm6), transcript variant X3, mRNA
XM-021235636.2	1,86849021103138	4,21520475506221	4,13576614481296	0,0420553853172283	0,929430159488541	XM_021235636.2	RALY heterogeneous nuclear ribonucleoprotein (Raly), transcript variant X3, mRNA
XM-040757806.1	3,87674567924657	3,24626544402818	4,13564252907305	0,0420586180511006	0,929430159488541	XM_040757806.1	zinc finger protein 407 (Znf407), transcript variant X2, mRNA
XM-040736553.1	-3,52510547810458	2,98624439269221	4,13546821272272	0,0420629449910627	0,929430159488541	XM_040736553.1	dihydrouridine synthase 2 (Dus2), transcript variant X1, mRNA
XM-040736554.1	-3,52510547810458	2,98624439269221	4,13546821272272	0,0420629449910627	0,929430159488541	XM_040736554.1	dihydrouridine synthase 2 (Dus2), transcript variant X2, mRNA
XM-040736555.1	-3,52510547810458	2,98624439269221	4,13546821272272	0,0420629449910627	0,929430159488541	XM_040736555.1	dihydrouridine synthase 2 (Dus2), transcript variant X3, mRNA
XM-040736556.1	-3,52510547810458	2,98624439269221	4,13546821272272	0,0420629449910627	0,929430159488541	XM_040736556.1	dihydrouridine synthase 2 (Dus2), transcript variant X4, mRNA
XM-040736557.1	-3,52510547810458	2,98624439269221	4,13546821272272	0,0420629449910627	0,929430159488541	XM_040736557.1	dihydrouridine synthase 2 (Dus2), transcript variant X5, mRNA
XM-040736558.1	-3,52510547810458	2,98624439269221	4,13546821272272	0,0420629449910627	0,929430159488541	XM_040736558.1	dihydrouridine synthase 2 (Dus2), transcript variant X6, mRNA
XM-040736559.1	-3,52510547810458	2,98624439269221	4,13546821272272	0,0420629449910627	0,929430159488541	XM_040736559.1	dihydrouridine synthase 2 (Dus2), transcript variant X7, mRNA
XM-040736560.1	-3,52510547810458	2,98624439269221	4,13546821272272	0,0420629449910627	0,929430159488541	XM_040736560.1	dihydrouridine synthase 2 (Dus2), transcript variant X8, mRNA
XM-005073401.4	-3,52511133663148	2,98613985882576	4,13378893286887	0,0421045976607761	0,929430159488541	XM_005073401.4	importin 9 (Ipo9), transcript variant X1, mRNA
XM-040749282.1	3,87376327039333	3,24815892608422	4,13335220300537	0,0421155066467938	0,929430159488541	XM_040749282.1	zinc finger protein 207 (Znf207), transcript variant X4, mRNA
XM-040753993.1	-3,52509961960147	3,00046304584595	4,13310664444435	0,0421215192115588	0,929430159488541	XM_040753993.1	tubulin gamma complex associated protein 6 (Tubgcp6), transcript variant X1, mRNA
XR-005872435.1	3,87426996970985	3,15199821767669	4,13300113860936	0,0421242337591871	0,929430159488541	XR_005872435.1	uncharacterized LOC106022488 (LOC106022488), transcript variant X2, ncRNA
XM-040729921.1	3,87633212621134	3,21590053079284	4,13268199783468	0,0421321689320105	0,929430159488541	XM_040729921.1	DNA polymerase gamma, catalytic subunit (Polg), transcript variant X2, mRNA
XM-040754448.1	3,87454325849668	3,20371725066721	4,13234067818787	0,0421406573036101	0,929430159488541	XM_040754448.1	E74 like ETS transcription factor 2 (Elf2), transcript variant X9, mRNA
XM-005067709.4	3,87309217616356	3,19498701900228	4,13199630669808	0,0421490952275946	0,929430159488541	XM_005067709.4	tripartite motif containing 11 (Trim11), transcript variant X1, mRNA
XR-005881463.1	-3,52510735588217	2,98759598064747	4,13185915005209	0,0421526356164288	0,929430159488541	XR_005881463.1	uncharacterized LOC121144154 (LOC121144154), ncRNA
XR-005873642.1	3,87244708986352	3,24179361271815	4,13166927694075	0,042157359812636	0,929430159488541	XR_005873642.1	RAB3 GTPase activating protein catalytic subunit 1 (Rab3gap1), transcript variant X3, misc_RNA
XM-021228893.2	3,87380781109657	3,23475563133391	4,13096455806203	0,0421748986550986	0,929430159488541	XM_021228893.2	inositol 1,4,5-triphosphate receptor associated 2 (Irag2), transcript variant X7, mRNA
XM-040743591.1	3,87380781109657	3,23475563133391	4,13096455806203	0,0421748986550986	0,929430159488541	XM_040743591.1	inositol 1,4,5-triphosphate receptor associated 2 (Irag2), transcript variant X8, mRNA
XM-013114708.3	3,87398254752674	3,19876893674384	4,13095194767425	0,0421752125686981	0,929430159488541	XM_013114708.3	mediator complex subunit 7 (Med7), transcript variant X1, mRNA
XM-040731608.1	-3,52510547810458	2,99493687656749	4,13081961846276	0,0421784335095846	0,929430159488541	XM_040731608.1	N-alpha-acetyltransferase 25, NatB auxiliary subunit (Naa25), transcript variant X1, mRNA
XM-021228889.1	3,87396852777133	3,20154168748981	4,13051385700914	0,042186119596738	0,929430159488541	XM_021228889.1	inositol 1,4,5-triphosphate receptor associated 2 (Irag2), transcript variant X3, mRNA
XM-021228890.1	3,87396852777133	3,20154168748981	4,13051385700914	0,042186119596738	0,929430159488541	XM_021228890.1	inositol 1,4,5-triphosphate receptor associated 2 (Irag2), transcript variant X4, mRNA
XM-021228892.1	3,87396852777133	3,20154168748981	4,13051385700914	0,042186119596738	0,929430159488541	XM_021228892.1	inositol 1,4,5-triphosphate receptor associated 2 (Irag2), transcript variant X6, mRNA
XM-040743590.1	3,87396852777133	3,20154168748981	4,13051385700914	0,042186119596738	0,929430159488541	XM_040743590.1	inositol 1,4,5-triphosphate receptor associated 2 (Irag2), transcript variant X2, mRNA
XM-005071892.4	3,87408206415347	3,17939072780866	4,13037292340439	0,0421896290141304	0,929430159488541	XM_005071892.4	mediator complex subunit 7 (Med7), transcript variant X3, mRNA
XR-005881395.1	-3,52510735588217	2,98360130498131	4,1292784085088	0,0422168025700514	0,929430159488541	XR_005881395.1	uncharacterized LOC121144054 (LOC121144054), ncRNA
XM-040744429.1	3,87593198550247	3,17059121063447	4,12915163680939	0,0422200533883895	0,929430159488541	XM_040744429.1	SAP domain-containing ribonucleoprotein-like (LOC121140012), mRNA
XM-013110574.3	3,87364743690711	3,16330185272011	4,12812040217273	0,0422457612020689	0,929430159488541	XM_013110574.3	histone H1.3 (LOC101829141), mRNA
XM-040738519.1	3,87438948532872	3,1380195431199	4,1280379661804	0,0422478169725179	0,929430159488541	XM_040738519.1	torsin 1A interacting protein 1 (Tor1aip1), transcript variant X3, mRNA
XM-005078016.4	3,87441222310042	3,13389994300033	4,12708404976627	0,042271613180948	0,929430159488541	XM_005078016.4	myotubularin related protein 12 (Mtmr12), transcript variant X1, mRNA
XM-040729065.1	3,87217807625787	3,2733813728365	4,12666726054161	0,0422819413777285	0,929430159488541	XM_040729065.1	centromere protein H (Cenph), mRNA
XM-005084994.4	3,8758995201618	3,16949204506621	4,126495582101	0,0422861900092117	0,929430159488541	XM_005084994.4	zinc finger SWIM-type containing 3 (Zswim3), mRNA
XM-005064389.4	3,87456065531482	3,22491249159502	4,1264524634087	0,0422872480653549	0,929430159488541	XM_005064389.4	potassium channel tetramerization domain containing 13 (Kctd13), mRNA
XM-013114380.3	3,87446382842502	3,11209711049091	4,1253042077004	0,04231605045584	0,929430159488541	XM_013114380.3	tRNA methyltransferase 1 like (Trmt1l), transcript variant X2, mRNA
XM-005079542.4	3,87011504614926	3,32311954323558	4,12512540458732	0,0423203890146344	0,929430159488541	XM_005079542.4	XK related 8 (Xkr8), mRNA
XM-040755750.1	-3,52510735588217	2,97689808741312	4,12476759346225	0,0423293843331073	0,929430159488541	XM_040755750.1	aldehyde dehydrogenase 5 family member A1 (Aldh5a1), mRNA
XM-005087149.4	3,8689534556571	3,33701270306234	4,1243693107585	0,0423393382825944	0,929430159488541	XM_005087149.4	C-type lectin domain family 1 member A (Clec1a), transcript variant X1, mRNA
XM-005082933.4	-0,963946334904555	6,02261020179175	4,12381526377963	0,0423530976727976	0,929430159488541	XM_005082933.4	replication protein A3 (Rpa3), mRNA
XM-013113798.3	3,87214793444006	3,27740705729185	4,12150764708994	0,0424110033284312	0,929430159488541	XM_013113798.3	pleckstrin homology domain containing M3 (Plekhm3), transcript variant X2, mRNA
XM-040751716.1	3,87446859135601	3,10897336510753	4,12142969522111	0,0424128451692067	0,929430159488541	XM_040751716.1	Rap1 GTPase-GDP dissociation stimulator 1 (Rap1gds1), transcript variant X3, mRNA
XM-005073398.4	-3,52511133663148	2,97802003296219	4,1189586472829	0,0424748801145312	0,929430159488541	XM_005073398.4	60S ribosomal protein L35a (LOC101829615), mRNA
XM-021230479.2	3,87467057004793	3,13367704443446	4,1158100121748	0,0425539232046702	0,929430159488541	XM_021230479.2	RAB4A, member RAS oncogene family (Rab4a), transcript variant X2, mRNA
XM-040741499.1	-1,06671661490484	11,1896902593182	4,1153638311317	0,0425649714049647	0,929430159488541	XM_040741499.1	ribosomal protein S20 (Rps20), mRNA
XM-040749572.1	3,87596098738128	3,19374885342999	4,11528044142045	0,0425672143037091	0,929430159488541	XM_040749572.1	src kinase associated phosphoprotein 1 (Skap1), mRNA
XM-013114383.3	3,87446382842502	3,0951043827385	4,11526751171785	0,0425675577104114	0,929430159488541	XM_013114383.3	tRNA methyltransferase 1 like (Trmt1l), transcript variant X3, mRNA
XM-021226627.2	3,87460120193093	3,1457142630351	4,11512926477916	0,04257095944185	0,929430159488541	XM_021226627.2	DTW domain containing 2 (Dtwd2), mRNA
XM-005085469.4	3,87446382842502	3,10185045130062	4,11454824045898	0,0425856420299367	0,929430159488541	XM_005085469.4	coenzyme Q4 (Coq4), mRNA
XM-040738216.1	3,8744610452315	3,09378329336971	4,11446763296242	0,0425876692120949	0,929430159488541	XM_040738216.1	quiescin sulfhydryl oxidase 1 (Qsox1), transcript variant X2, mRNA
XM-040738217.1	3,8744610452315	3,09378329336971	4,11446763296242	0,0425876692120949	0,929430159488541	XM_040738217.1	quiescin sulfhydryl oxidase 1 (Qsox1), transcript variant X3, mRNA
XM-040737698.1	3,87092979453853	3,25370363008158	4,11404509298745	0,0425982972478432	0,929430159488541	XM_040737698.1	cytochrome c oxidase subunit 7A-related protein, mitochondrial (LOC101837612), transcript variant X2, mRNA
XM-005081376.3	-3,52510547810458	2,96492382221948	4,11176649691738	0,0426556214703557	0,929430159488541	XM_005081376.3	TNF alpha induced protein 8 like 1 (Tnfaip8l1), mRNA
XM-021233873.2	-3,52510735588217	2,95331312839113	4,10939021344328	0,0427155650180043	0,929430159488541	XM_021233873.2	FXYD domain containing ion transport regulator 5 (Fxyd5), transcript variant X1, mRNA
XM-021231252.2	3,8700779407805	3,21125429237757	4,10889576082102	0,042728041420654	0,929430159488541	XM_021231252.2	uncharacterized LOC101841100 (LOC101841100), transcript variant X1, mRNA
XM-021231253.2	3,8700779407805	3,21125429237757	4,10889576082102	0,042728041420654	0,929430159488541	XM_021231253.2	uncharacterized LOC101841100 (LOC101841100), transcript variant X2, mRNA
XM-021231254.2	3,8700779407805	3,21125429237757	4,10889576082102	0,042728041420654	0,929430159488541	XM_021231254.2	uncharacterized LOC101841100 (LOC101841100), transcript variant X3, mRNA
XM-005073929.4	-3,52509961960147	2,95419899591425	4,1078412896425	0,0427546614409894	0,929430159488541	XM_005073929.4	CREB/ATF bZIP transcription factor (Crebzf), transcript variant X2, mRNA
XM-040752424.1	1,65474582026382	4,77857129038808	4,10648353179138	0,0427887981291308	0,929430159488541	XM_040752424.1	death associated protein 3 (Dap3), transcript variant X1, mRNA
XM-040730444.1	-3,52510547810458	2,95038712188108	4,10418291698487	0,0428471520330825	0,929430159488541	XM_040730444.1	ATPase family AAA domain containing 2 (Atad2), transcript variant X3, mRNA
XM-005067760.4	3,87446382842502	3,0744209076789	4,1033182590509	0,0428689141198775	0,929430159488541	XM_005067760.4	Rap guanine nucleotide exchange factor 6 (Rapgef6), transcript variant X6, mRNA
XM-013111579.3	3,87446382842502	3,0744209076789	4,1033182590509	0,0428689141198775	0,929430159488541	XM_013111579.3	Rap guanine nucleotide exchange factor 6 (Rapgef6), transcript variant X1, mRNA
XM-005082357.4	-1,13505242122906	4,64104536246952	4,10304673903931	0,0428757540066988	0,929430159488541	XM_005082357.4	C-X9-C motif containing 1 (Cmc1), transcript variant X1, mRNA
XM-005074878.4	1,86695309851524	4,58061914488144	4,09971365686387	0,042960263439354	0,929430159488541	XM_005074878.4	transmembrane protein 115 (Tmem115), mRNA
XM-005079910.4	3,87447335430273	3,07600333846222	4,09968421429021	0,0429611764032861	0,929430159488541	XM_005079910.4	zinc finger and SCAN domain containing 25 (Zscan25), mRNA
XR-005879728.1	3,87445349914644	3,09574744560185	4,09703952304659	0,043028357853974	0,929430159488541	XR_005879728.1	uncharacterized LOC121142695 (LOC121142695), ncRNA
XM-040757407.1	1,15623407411013	5,25144093558714	4,09561786158481	0,0430643513093969	0,929430159488541	XM_040757407.1	solute carrier family 31 member 2 (Slc31a2), transcript variant X2, mRNA
XM-040751717.1	3,87446859135601	3,0646766455485	4,09137867651858	0,0431725285974609	0,929430159488541	XM_040751717.1	Rap1 GTPase-GDP dissociation stimulator 1 (Rap1gds1), transcript variant X4, mRNA
XM-005082739.4	3,87447137456408	3,06727565119585	4,09038213419723	0,0431979611597142	0,929430159488541	XM_005082739.4	F-box protein 32 (Fbxo32), mRNA
XM-005073216.4	0,985024247346796	5,95069548276022	4,08869117882593	0,0432409857728153	0,929430159488541	XM_005073216.4	osteoclastogenesis associated transmembrane protein 1 (Ostm1), mRNA
XM-013113274.3	-3,52509961960147	2,94176046933748	4,08805021025073	0,0432575723627954	0,929430159488541	XM_013113274.3	transmembrane channel like 6 (Tmc6), transcript variant X2, mRNA
XM-040753620.1	-3,5251132144167	2,93696731073867	4,08761577664681	0,0432685327080924	0,929430159488541	XM_040753620.1	post-GPI attachment to proteins inositol deacylase 1 (Pgap1), mRNA
XM-005080384.4	1,33416825695058	4,43936733863513	4,0872351112344	0,0432783423021357	0,929430159488541	XM_005080384.4	ORAI calcium release-activated calcium modulator 2 (Orai2), transcript variant X1, mRNA
XM-021233170.2	1,33416825695058	4,43936733863513	4,0872351112344	0,0432783423021357	0,929430159488541	XM_021233170.2	ORAI calcium release-activated calcium modulator 2 (Orai2), transcript variant X2, mRNA
XM-040750878.1	3,87446859135601	3,06583081203163	4,0867420746342	0,0432909370083851	0,929430159488541	XM_040750878.1	heart development protein with EGF like domains 1 (Heg1), transcript variant X1, mRNA
XM-040731179.1	1,33413622699895	4,44806312303626	4,08575210980486	0,0433162930745269	0,929430159488541	XM_040731179.1	ORAI calcium release-activated calcium modulator 2 (Orai2), transcript variant X4, mRNA
XM-040734776.1	0,971894157122989	7,59782814327101	4,08567582160189	0,043318117158397	0,929430159488541	XM_040734776.1	baculoviral IAP repeat-containing protein 3 (LOC110339912), transcript variant X1, mRNA
XM-013117405.2	-1,15036075592004	4,5913516458046	4,0838953193729	0,0433638586789706	0,929430159488541	XM_013117405.2	vacuolar protein sorting 13 homolog C (Vps13c), transcript variant X2, mRNA
XM-005067761.4	3,87446382842502	3,04285040170952	4,08219660566983	0,0434073859985687	0,929430159488541	XM_005067761.4	Rap guanine nucleotide exchange factor 6 (Rapgef6), transcript variant X7, mRNA
XM-040736604.1	3,87447335430273	3,05752839319637	4,08020353444212	0,0434585764099984	0,929430159488541	XM_040736604.1	transport and golgi organization 6 homolog (Tango6), transcript variant X1, mRNA
XM-005069614.4	3,87446859135601	3,03947209923044	4,07764634756097	0,0435243805009397	0,929430159488541	XM_005069614.4	stomatin like 1 (Stoml1), transcript variant X1, mRNA
XM-021227851.2	-1,18746801875634	5,15492975680021	4,07709885312091	0,0435384338571608	0,929430159488541	XM_021227851.2	HRas proto-oncogene, GTPase (Hras), transcript variant X2, mRNA
XM-013125539.2	-3,5251132144167	2,92468097924361	4,07638931905812	0,0435567387012012	0,929430159488541	XM_013125539.2	podocalyxin like (Podxl), mRNA
XM-005087830.4	-0,972102425489616	6,54989393220176	4,07631419110369	0,0435585070566685	0,929430159488541	XM_005087830.4	mitochondrial ribosomal protein L34 (Mrpl34), mRNA
XM-021225851.2	3,8744562823254	3,03755698202165	4,07629291629884	0,0435592213286883	0,929430159488541	XM_021225851.2	tripartite motif containing 11 (Trim11), transcript variant X2, mRNA
XM-021225852.2	3,8744562823254	3,03755698202165	4,07629291629884	0,0435592213286883	0,929430159488541	XM_021225852.2	tripartite motif containing 11 (Trim11), transcript variant X3, mRNA
XM-005087324.4	1,09617621279374	11,6886886424732	4,07611122707953	0,0435637343317666	0,929430159488541	XM_005087324.4	JunB proto-oncogene, AP-1 transcription factor subunit (Junb), mRNA
XM-040756100.1	1,86099043797247	4,47550693917298	4,07471892647146	0,0435996104030047	0,929430159488541	XM_040756100.1	solute carrier family 28 member 3 (Slc28a3), mRNA
XM-013121425.3	3,87446859135601	3,03229609990948	4,07347760389344	0,04363178883436	0,929430159488541	XM_013121425.3	homeodomain interacting protein kinase 3 (Hipk3), transcript variant X5, mRNA
XM-040736753.1	-3,52510547810458	2,91907003554977	4,07238367930971	0,0436600201562802	0,929430159488541	XM_040736753.1	glutaryl-CoA dehydrogenase (Gcdh), transcript variant X1, mRNA
XM-040736755.1	-3,52510547810458	2,91907003554977	4,07238367930971	0,0436600201562802	0,929430159488541	XM_040736755.1	glutaryl-CoA dehydrogenase (Gcdh), transcript variant X3, mRNA
XM-005067759.4	3,87446382842502	3,03051682276619	4,07221048749732	0,0436644359574578	0,929430159488541	XM_005067759.4	Rap guanine nucleotide exchange factor 6 (Rapgef6), transcript variant X5, mRNA
XM-040738427.1	-2,56059252230728	2,81753224633356	4,07182964941094	0,0436743626573739	0,929430159488541	XM_040738427.1	killer cell lectin-like receptor subfamily B member 1A (LOC121136913), transcript variant X1, mRNA
XM-040738428.1	-2,56059252230728	2,81753224633356	4,07182964941094	0,0436743626573739	0,929430159488541	XM_040738428.1	killer cell lectin-like receptor subfamily B member 1A (LOC121136913), transcript variant X2, mRNA
XM-005068606.4	-3,5251132144167	2,91546273818729	4,07119946504568	0,043690529180856	0,929430159488541	XM_005068606.4	tubulin tyrosine ligase (Ttl), mRNA
XM-021233797.2	-1,17828719378061	4,37909681056751	4,07091429730217	0,0436979342330569	0,929430159488541	XM_021233797.2	mitochondrial import inner membrane translocase subunit TIM16 (LOC101843348), transcript variant X3, mRNA
XR-005872385.1	3,87446382842502	3,03107553118515	4,07058182797572	0,0437065631335612	0,929430159488541	XR_005872385.1	uncharacterized LOC121135175 (LOC121135175), ncRNA
XM-040750879.1	3,87446859135601	3,03949191265336	4,06928269701878	0,0437401529203313	0,929430159488541	XM_040750879.1	heart development protein with EGF like domains 1 (Heg1), transcript variant X2, mRNA
XM-040750881.1	3,87446859135601	3,03949191265336	4,06928269701878	0,0437401529203313	0,929430159488541	XM_040750881.1	heart development protein with EGF like domains 1 (Heg1), transcript variant X4, mRNA
XR-002383535.2	-3,52511509220436	2,91992500642219	4,06897860326076	0,0437480193653118	0,929430159488541	XR_002383535.2	uncharacterized LOC110341569 (LOC110341569), ncRNA
XR-005871785.1	3,87445906550973	3,04061482948644	4,06872959712663	0,0437544618858444	0,929430159488541	XR_005871785.1	uncharacterized LOC121134670 (LOC121134670), ncRNA
XM-005066793.4	-3,52509961960147	2,91802425876443	4,06749198650963	0,0437864602306692	0,929430159488541	XM_005066793.4	zinc finger AN1-type containing 1 (Zfand1), transcript variant X2, mRNA
XR-005881639.1	-3,52510547810458	2,91007331008905	4,06736753838204	0,0437897200251734	0,929430159488541	XR_005881639.1	uncharacterized LOC121144312 (LOC121144312), ncRNA
XM-021232725.2	-3,5251132144167	2,90816922857288	4,06277131366439	0,043908918423931	0,929430159488541	XM_021232725.2	cannabinoid receptor 2 (Cnr2), transcript variant X1, mRNA
XR-005874833.1	-3,5251132144167	2,9095539812786	4,06260140956399	0,0439133126836532	0,929430159488541	XR_005874833.1	uncharacterized LOC121137552 (LOC121137552), ncRNA
NM-001281939.1	-3,52511133663148	2,91860219384828	4,05999726878449	0,0439810256952256	0,929430159488541	NM_001281939.1	nuclear factor I X (Nfix), mRNA
XM-040736668.1	-1,13616150235846	5,22917071137117	4,05874512364906	0,0440134473142915	0,929430159488541	XM_040736668.1	craniofacial development protein 1 (Cfdp1), mRNA
XM-040731166.1	-3,52510547810458	2,90457562229986	4,05242526466316	0,0441784842515085	0,929430159488541	XM_040731166.1	metabolism of cobalamin associated B (Mmab), transcript variant X3, mRNA
XM-040739949.1	3,87446580815332	3,01373513221883	4,05177589509698	0,0441954615543902	0,929430159488541	XM_040739949.1	golgin A4 (Golga4), transcript variant X2, mRNA
XM-040744057.1	3,8744562823254	3,00217402256466	4,05142489948776	0,0442046409434861	0,929430159488541	XM_040744057.1	trafficking protein particle complex subunit 2 (Trappc2), transcript variant X3, mRNA
XM-040750880.1	3,87446859135601	3,01332049567283	4,05142328593863	0,0442046831463564	0,929430159488541	XM_040750880.1	heart development protein with EGF like domains 1 (Heg1), transcript variant X3, mRNA
XM-040750896.1	-0,982227830105954	9,7061830912452	4,05010119640784	0,0442391099053661	0,929430159488541	XM_040750896.1	ribosomal protein L35a (Rpl35a), transcript variant X2, mRNA
XM-040748941.1	-3,52510735588217	2,89292945299994	4,05007854975474	0,0442398698874904	0,929430159488541	XM_040748941.1	transmembrane protein 107 (Tmem107), transcript variant X2, mRNA
XM-005082711.4	-0,998649375195502	5,5908672203586	4,04969628717376	0,0442497104875065	0,929430159488541	XM_005082711.4	COMM domain containing 3 (Commd3), transcript variant X1, mRNA
XM-005082331.4	-0,954951490985164	8,40505927506312	4,04887072775073	0,0442713320391195	0,929430159488541	XM_005082331.4	ribosomal protein SA (Rpsa), mRNA
XM-040748500.1	1,22728744061794	4,63274844201458	4,04886905073737	0,0442715059445751	0,929430159488541	XM_040748500.1	immunity-related GTPase family M protein 1-like (LOC121141307), mRNA
XM-013114255.3	-3,52510735588217	2,90282765153989	4,0485430774059	0,04428012081533	0,929430159488541	XM_013114255.3	tRNA splicing endonuclease subunit 15 (Tsen15), transcript variant X1, mRNA
XM-021231761.2	0,948058725079313	6,65405193070702	4,04829137896534	0,044286511931861	0,929430159488541	XM_021231761.2	FYN binding protein 1 (Fyb1), transcript variant X1, mRNA
XM-040740360.1	0,970800155241049	7,18711838375742	4,04764658217503	0,0443034131148684	0,929430159488541	XM_040740360.1	transmembrane protein 30A (Tmem30a), mRNA
XM-040747528.1	-3,52511133663148	2,90353953388381	4,04698829138157	0,0443208422568015	0,929430159488541	XM_040747528.1	ADP/ATP translocase 1-like (LOC121140901), mRNA
XM-040744923.1	-3,52510735588217	2,89165425221352	4,0465348145835	0,0443327748666327	0,929430159488541	XM_040744923.1	protein FRA10AC1 homolog (LOC101831558), transcript variant X1, mRNA
XM-013120046.3	3,87445151943502	3,01067278835762	4,04616842843198	0,0443423508661109	0,929430159488541	XM_013120046.3	hexose-6-phosphate dehydrogenase/glucose 1-dehydrogenase (H6pd), transcript variant X1, mRNA
XM-021226582.2	3,87445906550973	2,99655938475779	4,04230630341591	0,0444438193326672	0,929430159488541	XM_021226582.2	TRAF family member associated NFKB activator (Tank), transcript variant X1, mRNA
XM-040738942.1	3,8744610452315	2,99396226912069	4,0418171933423	0,0444566870100313	0,929430159488541	XM_040738942.1	solute carrier family 25 member 51 (Slc25a51), transcript variant X3, mRNA
XM-021230510.2	-0,976925613399228	8,21947212120455	4,04065353975931	0,0444871491449176	0,929430159488541	XM_021230510.2	nucleoside diphosphate kinase B (LOC101838863), transcript variant X1, mRNA
XM-005084643.4	3,87446580815332	2,99258842500305	4,03644173088229	0,0445983653368453	0,929430159488541	XM_005084643.4	peroxisomal membrane protein 4 (Pxmp4), mRNA
XM-013113661.3	0,992358907900706	6,50136145258173	4,03264154897521	0,0446986439906592	0,929430159488541	XM_013113661.3	solute carrier family 11 member 1 (Slc11a1), transcript variant X1, mRNA
XR-005877282.1	-3,52510547810458	2,87877543231915	4,03252356411371	0,0447019340539246	0,929430159488541	XR_005877282.1	uncharacterized LOC121140443 (LOC121140443), ncRNA
XM-005067762.4	3,87446382842502	2,97877481860429	4,0322969843026	0,0447079309703174	0,929430159488541	XM_005067762.4	Rap guanine nucleotide exchange factor 6 (Rapgef6), transcript variant X12, mRNA
XM-005067763.4	3,87446382842502	2,97877481860429	4,0322969843026	0,0447079309703174	0,929430159488541	XM_005067763.4	Rap guanine nucleotide exchange factor 6 (Rapgef6), transcript variant X13, mRNA
XM-013111580.3	3,87446382842502	2,97877481860429	4,0322969843026	0,0447079309703174	0,929430159488541	XM_013111580.3	Rap guanine nucleotide exchange factor 6 (Rapgef6), transcript variant X2, mRNA
XM-013111581.3	3,87446382842502	2,97877481860429	4,0322969843026	0,0447079309703174	0,929430159488541	XM_013111581.3	Rap guanine nucleotide exchange factor 6 (Rapgef6), transcript variant X3, mRNA
XM-013111582.3	3,87446382842502	2,97877481860429	4,0322969843026	0,0447079309703174	0,929430159488541	XM_013111582.3	Rap guanine nucleotide exchange factor 6 (Rapgef6), transcript variant X4, mRNA
XM-013111587.3	3,87446382842502	2,97877481860429	4,0322969843026	0,0447079309703174	0,929430159488541	XM_013111587.3	Rap guanine nucleotide exchange factor 6 (Rapgef6), transcript variant X11, mRNA
XM-040753787.1	-3,52510735588217	2,87690109089589	4,03122405431204	0,044736227950642	0,929430159488541	XM_040753787.1	transmembrane and death domain 1 (Tmdd1), mRNA
XM-040734376.1	-3,52511509220436	2,87890317421322	4,03031538498597	0,0447603769901345	0,929430159488541	XM_040734376.1	seryl-tRNA synthetase 2, mitochondrial (Sars2), transcript variant X1, mRNA
XM-040758256.1	-3,52510547810458	2,87600458743384	4,02986118666138	0,044772453080726	0,929430159488541	XM_040758256.1	afadin, adherens junction formation factor (Afdn), transcript variant X21, mRNA
XR-005879605.1	-3,52509961960147	2,87917648422839	4,02964237275444	0,0447782540656443	0,929430159488541	XR_005879605.1	uncharacterized LOC121142588 (LOC121142588), ncRNA
XM-021231907.2	3,87446859135601	2,97435468501526	4,02569873750674	0,0448828650668108	0,929430159488541	XM_021231907.2	SLAM family member 6 (Slamf6), transcript variant X1, mRNA
XM-040742932.1	-1,20238385517748	4,56164738090072	4,02476426206927	0,0449076157362641	0,929430159488541	XM_040742932.1	small nuclear RNA activating complex polypeptide 1 (Snapc1), mRNA
XM-005070827.4	-3,5251132144167	2,87442615365045	4,02476695852297	0,0449077493620241	0,929430159488541	XM_005070827.4	tetraspanin 15 (Tspan15), mRNA
XM-040737580.1	1,14591045882882	5,15754696273184	4,02420750613675	0,0449224244621362	0,929430159488541	XM_040737580.1	DExD/H-box helicase 58 (Ddx58), transcript variant X1, mRNA
XM-005073088.4	-3,52510547810458	2,87706113587332	4,0240956982741	0,0449255669062485	0,929430159488541	XM_005073088.4	WAP four-disulfide core domain 1 (Wfdc1), mRNA
XM-040745177.1	-3,52510735588217	2,87049020321646	4,02388483033858	0,0449311773620917	0,929430159488541	XM_040745177.1	histo-blood group ABO system transferase 2 (LOC110343791), transcript variant X1, mRNA
XM-040745178.1	-3,52510735588217	2,87049020321646	4,02388483033858	0,0449311773620917	0,929430159488541	XM_040745178.1	histo-blood group ABO system transferase 2 (LOC110343791), transcript variant X2, mRNA
XM-040745179.1	-3,52510735588217	2,87049020321646	4,02388483033858	0,0449311773620917	0,929430159488541	XM_040745179.1	histo-blood group ABO system transferase 2 (LOC110343791), transcript variant X3, mRNA
XR-005876283.1	1,47925505103512	3,86218329807218	4,02295903565769	0,0449557808509554	0,929430159488541	XR_005876283.1	uncharacterized LOC110341388 (LOC110341388), transcript variant X2, ncRNA
XR-001197405.3	-3,52509961960147	2,87520721560256	4,02231644896419	0,0449729670936987	0,929430159488541	XR_001197405.3	uncharacterized LOC106022408 (LOC106022408), ncRNA
XM-005083107.4	1,01348456617628	5,76509709610424	4,02180978057944	0,0449862585415425	0,929430159488541	XM_005083107.4	C1GALT1 specific chaperone 1 (C1galt1c1), mRNA
XM-040746513.1	0,925033385646011	8,20864558880762	4,02123451116329	0,0450015880120573	0,929430159488541	XM_040746513.1	HCK proto-oncogene, Src family tyrosine kinase (Hck), mRNA
XM-040729559.1	3,87444873626524	2,97480779632245	4,0210003137498	0,0450079983787171	0,929430159488541	XM_040729559.1	trem-like transcript 4 protein (LOC121133329), mRNA
XM-013116246.3	1,46281869474875	3,65813332609766	4,02043791965743	0,0450229548707343	0,929430159488541	XM_013116246.3	tripartite motif containing 21 (Trim21), transcript variant X2, mRNA
XM-005081909.4	-3,52509961960147	2,86936571706713	4,0197247562745	0,0450420133902838	0,929430159488541	XM_005081909.4	cellular communication network factor 1 (Ccn1), mRNA
XR-001196692.3	-3,52509961960147	2,86634323397152	4,01895490993812	0,0450625558183787	0,929430159488541	XR_001196692.3	ubiquitin C-terminal hydrolase L5 (Uchl5), transcript variant X3, misc_RNA
XR-005874702.1	-3,52509961960147	2,86550381802375	4,01654187432475	0,0451270462443873	0,929430159488541	XR_005874702.1	uncharacterized LOC121137470 (LOC121137470), transcript variant X1, ncRNA
XM-040752734.1	-3,52510547810458	2,86347888463332	4,01591444161561	0,0451438210817713	0,929430159488541	XM_040752734.1	desumoylating isopeptidase 1 (Desi1), transcript variant X3, mRNA
XM-040751741.1	3,87446859135601	2,96247022610731	4,0149467332002	0,0451696688151458	0,929430159488541	XM_040751741.1	dual adaptor of phosphotyrosine and 3-phosphoinositides 1 (Dapp1), transcript variant X2, mRNA
XM-040730375.1	-3,52510735588217	2,86306990513659	4,01370916936802	0,0452027764437438	0,929430159488541	XM_040730375.1	DEP domain containing MTOR interacting protein (Deptor), transcript variant X1, mRNA
XM-005072009.4	-3,52510735588217	2,86218205934038	4,01359900704636	0,0452057451753667	0,929430159488541	XM_005072009.4	claudin 18 (Cldn18), transcript variant X1, mRNA
XM-005072010.4	-3,52510735588217	2,86218205934038	4,01359900704636	0,0452057451753667	0,929430159488541	XM_005072010.4	claudin 18 (Cldn18), transcript variant X2, mRNA
XM-040739767.1	-3,52510735588217	2,86218205934038	4,01359900704636	0,0452057451753667	0,929430159488541	XM_040739767.1	claudin 18 (Cldn18), transcript variant X3, mRNA
XM-040751604.1	0,915578491445752	6,12820416534273	4,01341733814894	0,0452105730100009	0,929430159488541	XM_040751604.1	interferon induced protein 44 like (Ifi44l), transcript variant X2, mRNA
XM-040739630.1	-3,52511509220436	2,86604819510349	4,01306787058154	0,0452200086424314	0,929430159488541	XM_040739630.1	malic enzyme 1 (Me1), transcript variant X2, mRNA
XM-013119587.3	-3,52509961960147	2,86780926472946	4,01301788872358	0,045221253925641	0,929430159488541	XM_013119587.3	histidine rich carboxyl terminus 1 (Hrct1), mRNA
XM-040739752.1	3,87447415777751	2,96639291101616	4,01036389092233	0,0452925052677565	0,929430159488541	XM_040739752.1	uncharacterized LOC121137488 (LOC121137488), transcript variant X1, mRNA
XM-040741411.1	1,15693771376325	5,66901533716518	4,00890441935656	0,0453314802557356	0,929430159488541	XM_040741411.1	ubiquitin conjugating enzyme E2 W (Ube2w), mRNA
XM-013118577.3	-3,5251132144167	2,85886623266773	4,00825496256887	0,0453490953961874	0,929430159488541	XM_013118577.3	SHC binding and spindle associated 1 (Shcbp1), mRNA
XM-005081916.4	-3,5251132144167	2,85525753890584	4,00549211998378	0,0454233757001359	0,929430159488541	XM_005081916.4	heparan sulfate 2-O-sulfotransferase 1 (Hs2st1), transcript variant X2, mRNA
[truncated: 39,154 more rows]
[truncated: 1 more columns]
