# Supplementary material for: Central role of lung macrophages in SARS-CoV-2 physiopathology: a cross-model single-cell RNA-seq perspective
Source: Front Immunol. 2023 Jun 7;14:1197588. doi: 10.3389/fimmu.2023.1197588 (PMC10282834; doi:10.3389/fimmu.2023.1197588)
Supplement: Supplementary file 2 [file DataSheet_2.zip › Figshare/Ortholog_list.csv]

Chlorocebus aethiops	Corresponding orthologs
NM_001292075.1	XM_005078463.1
NM_001292076.2	NM_001292076.2
NM_001292079.1	NM_001292079.1
NM_001292080.1	XM_040732711.1
NM_001292081.1	NM_001292081.1
NM_001292082.1	NM_001292082.1
NM_001292095.1	NM_001292095.1
NM_001302660.1	XM_021231947.2
NM_001305098.1	NM_001305098.1
NM_001318039.1	NM_001318039.1
NM_001329794.1	XM_005065811.3
NM_001329797.1	XM_005076651.4
NM_001329918.1	XM_040757350.1
NM_001329950.1	XM_040732037.1
NM_001329959.1	XM_005086836.4
NM_001329967.1	NM_001329967.1
NM_001329969.1	XM_021229399.1
NM_001330263.1	XM_005079735.4
NM_001330273.1	NM_001330273.1
NM_001345937.1	NM_001345937.1
NM_001345952.1	NM_001345952.1
NM_001357069.1	XM_021228322.2
NM_001357076.1	XM_040757431.1
NM_001365017.1	NM_001365017.1
NR_138254.1	XR_001197480.3
XM_007960030.2	XM_005064215.4
XM_007960033.2	XM_005083179.4
XM_007960034.2	XM_007960034.2
XM_007960038.2	XM_021234736.2
XM_007960041.2	XM_007960041.2
XM_007960045.2	XM_040751384.1
XM_007960046.2	XM_007960046.2
XM_007960047.2	XM_007960047.2
XM_007960048.2	XM_005083200.4
XM_007960050.2	XM_007960050.2
XM_007960051.2	XM_007960051.2
XM_007960052.2	XM_007960052.2
XM_007960053.2	XM_007960053.2
XM_007960058.2	XM_007960058.2
XM_007960059.2	XM_040738368.1
XM_007960061.2	XM_005083172.4
XM_007960062.2	XM_040751398.1
XM_007960064.2	XM_007960064.2
XM_007960065.2	XM_005083169.4
XM_007960067.2	XM_007960067.2
XM_007960068.2	XM_007960068.2
XM_007960070.2	XM_040751413.1
XM_007960071.2	XM_040751414.1
XM_007960072.2	XM_040751423.1
XM_007960073.2	XM_007960073.2
XM_007960076.2	XM_040751424.1
XM_007960078.2	XM_007960078.2
XM_007960079.2	XM_007960079.2
XM_007960087.2	XM_007960087.2
XM_007960088.2	XM_007960088.2
XM_007960089.2	XM_007960089.2
XM_007960090.2	XM_007960090.2
XM_007960093.2	XM_005083162.4
XM_007960094.2	XM_007960094.2
XM_007960095.2	XM_007960095.2
XM_007960096.2	XM_007960096.2
XM_007960097.2	XM_007960097.2
XM_007960098.2	XM_005083164.4
XM_007960100.2	XM_007960100.2
XM_007960102.2	XM_013122830.3
XM_007960104.2	XM_007960104.2
XM_007960106.2	XM_005083190.4
XM_007960107.2	XM_007960107.2
XM_007960108.2	XM_013119008.3
XM_007960116.2	XM_007960116.2
XM_007960117.2	XM_007960117.2
XM_007960118.2	XM_007960118.2
XM_007960121.2	XM_007960121.2
XM_007960122.2	XM_013118992.3
XM_007960123.2	XM_005077895.4
XM_007960125.2	XM_005077456.4
XM_007960127.2	XM_005077457.2
XM_007960129.2	XM_007960129.2
XM_007960131.2	XM_007960131.2
XM_007960132.2	XM_007960132.2
XM_007960133.2	XM_007960133.2
XM_007960135.2	XM_007960135.2
XM_007960136.2	XM_040754411.1
XM_007960137.2	XM_007960137.2
XM_007960138.2	XM_007960138.2
XM_007960139.2	XM_007960139.2
XM_007960141.2	XM_007960141.2
XM_007960142.2	XM_007960142.2
XM_007960143.2	XM_040754412.1
XM_007960144.2	XM_005077460.4
XM_007960146.2	XM_007960146.2
XM_007960149.2	XM_007960149.2
XM_007960150.2	XM_005077463.4
XM_007960151.2	XM_007960151.2
XM_007960152.2	XM_040754415.1
XM_007960153.2	XM_007960153.2
XM_007960155.2	XM_007960155.2
XM_007960157.2	XM_007960157.2
XM_007960158.2	XM_007960158.2
XM_007960159.2	XM_007960159.2
XM_007960160.2	XM_007960160.2
XM_007960161.2	XM_007960161.2
XM_007960162.2	XM_007960162.2
XM_007960163.2	XM_007960163.2
XM_007960164.2	XM_007960164.2
XM_007960165.2	XM_007960165.2
XM_007960166.2	XM_007960166.2
XM_007960167.2	XM_007960167.2
XM_007960168.2	XM_007960168.2
XM_007960169.2	XM_007960169.2
XM_007960171.2	XM_040754424.1
XM_007960172.2	XM_040754421.1
XM_007960173.2	XM_007960173.2
XM_007960174.2	XM_007960174.2
XM_007960175.2	XM_007960175.2
XM_007960176.2	XM_007960176.2
XM_007960179.2	XM_005077464.4
XM_007960180.2	XM_005077466.4
XM_007960181.2	XM_007960181.2
XM_007960182.2	XM_005077467.4
XM_007960183.2	XM_007960183.2
XM_007960184.2	XM_005077469.4
XM_007960185.2	XM_007960185.2
XM_007960186.2	XM_007960186.2
XM_007960187.2	XM_007960187.2
XM_007960188.2	XM_007960188.2
XM_007960189.2	XM_007960189.2
XM_007960190.2	XM_007960190.2
XM_007960191.2	XM_013118661.3
XM_007960193.2	XM_005077479.4
XM_007960195.2	XM_040754431.1
XM_007960198.2	XM_005077587.4
XM_007960200.2	XM_007960200.2
XM_007960201.2	XM_007960201.2
XM_007960202.2	XM_007960202.2
XM_007960203.2	XM_040754434.1
XM_007960204.2	XM_005077589.4
XM_007960205.2	XM_007960205.2
XM_007960206.2	XM_040754437.1
XM_007960213.2	XM_007960213.2
XM_007960217.2	XM_005087631.4
XM_007960218.2	XM_013114060.3
XM_007960219.2	XM_007960219.2
XM_007960220.2	XM_005068690.4
XM_007960221.2	XM_007960221.2
XM_007960222.2	XM_007960222.2
XM_007960223.2	XM_005070933.4
XM_007960225.2	XM_007960225.2
XM_007960226.2	XM_007960226.2
XM_007960229.2	XM_007960229.2
XM_007960230.2	XM_007960230.2
XM_007960231.2	XM_007960231.2
XM_007960235.2	XM_013114019.2
XM_007960236.2	XM_040756735.1
XM_007960238.2	XM_007960238.2
XM_007960239.2	XM_007960239.2
XM_007960241.2	XM_007960241.2
XM_007960243.2	XM_007960243.2
XM_007960247.2	XM_007960247.2
XM_007960248.2	XM_005070936.4
XM_007960249.2	XM_007960249.2
XM_007960250.2	XM_007960250.2
XM_007960252.2	XM_005070940.3
XM_007960256.2	XM_005071032.4
XM_007960262.2	XM_013114015.3
XM_007960265.2	XM_021227674.2
XM_007960267.2	XM_040757955.1
XM_007960277.2	XM_007960277.2
XM_007960279.2	XM_007960279.2
XM_007960281.2	XM_040728164.1
XM_007960282.2	XM_007960282.2
XM_007960283.2	XM_007960283.2
XM_007960285.2	XM_007960285.2
XM_007960287.2	XM_007960287.2
XM_007960289.2	XM_007960289.2
XM_007960291.2	XM_007960291.2
XM_007960292.2	XM_007960292.2
XM_007960294.2	XM_007960294.2
XM_007960297.2	XM_007960297.2
XM_007960310.2	XR_005869705.1
XM_007960311.2	XM_007960311.2
XM_007960312.2	XM_007960312.2
XM_007960313.2	XR_005869726.1
XM_007960315.2	XM_040728782.1
XM_007960316.2	XM_040728826.1
XM_007960317.2	XM_040729092.1
XM_007960318.2	XM_007960318.2
XM_007960320.2	XM_005070952.4
XM_007960323.2	XM_005070953.4
XM_007960326.2	XM_005070954.4
XM_007960329.2	XM_040729535.1
XM_007960331.2	XM_005070956.4
XM_007960332.2	XM_005070957.4
XM_007960335.2	XM_005070960.4
XM_007960336.2	XM_005070961.4
XM_007960337.2	XM_007960337.2
XM_007960338.2	XM_007960338.2
XM_007960339.2	XM_007960339.2
XM_007960341.2	XM_007960341.2
XM_007960342.2	XM_007960342.2
XM_007960350.2	XM_007960350.2
XM_007960351.2	XM_007960351.2
XM_007960352.2	XM_007960352.2
XM_007960358.2	XM_007960358.2
XM_007960361.2	XM_013114087.3
XM_007960365.2	XM_013114089.3
XM_007960367.2	XM_007960367.2
XM_007960371.2	XM_007960371.2
XM_007960372.2	NM_001281359.1
XM_007960373.2	XM_007960373.2
XM_007960374.2	XM_005070968.4
XM_007960376.2	XR_005870953.1
XM_007960377.2	XM_005070970.4
XM_007960379.2	XM_005070971.4
XM_007960380.2	NM_001287613.2
XM_007960381.2	XM_005071043.3
XM_007960382.2	XM_007960382.2
XM_007960384.2	XM_007960384.2
XM_007960385.2	XM_040731990.1
XM_007960386.2	XM_013114067.3
XM_007960387.2	XM_005070973.4
XM_007960389.2	XM_040740632.1
XM_007960390.2	XM_007960390.2
XM_007960391.2	XM_007960391.2
XM_007960392.2	XM_007960392.2
XM_007960393.2	XM_007960393.2
XM_007960394.2	XM_040732668.1
XM_007960395.2	XM_040740539.1
XM_007960396.2	XM_007960396.2
XM_007960397.2	XM_005068696.4
XM_007960398.2	XM_007960398.2
XM_007960402.2	XM_007960402.2
XM_007960403.2	XM_007960403.2
XM_007960404.2	XM_007960404.2
XM_007960407.2	XM_007960407.2
XM_007960409.2	XM_040740535.1
XM_007960410.2	XM_007960410.2
XM_007960411.2	XM_007960411.2
XM_007960413.2	XM_007960413.2
XM_007960414.2	XM_040740637.1
XM_007960415.2	XM_040740636.1
XM_007960416.2	XM_007960416.2
XM_007960417.2	XM_007960417.2
XM_007960418.2	XM_007960418.2
XM_007960419.2	XM_005068697.4
XM_007960420.2	XM_007960420.2
XM_007960421.2	XM_007960421.2
XM_007960422.2	XM_007960422.2
XM_007960423.2	XM_007960423.2
XM_007960424.2	XM_007960424.2
XM_007960425.2	XM_040740725.1
XM_007960427.2	XM_007960427.2
XM_007960428.2	XM_007960428.2
XM_007960429.2	XM_040740707.1
XM_007960431.2	XM_007960431.2
XM_007960432.2	XM_005075283.4
XM_007960434.2	XM_007960434.2
XM_007960435.2	XM_021230231.2
XM_007960436.2	XM_007960436.2
XM_007960438.2	XM_021230201.2
XM_007960439.2	XM_005068701.4
XM_007960440.2	XM_007960440.2
XM_007960441.2	XM_007960441.2
XM_007960443.2	XM_040740553.1
XM_007960444.2	XM_005075282.4
XM_007960445.2	XM_007960445.2
XM_007960446.2	XM_007960446.2
XM_007960447.2	XM_007960447.2
XM_007960450.2	XM_005075280.4
XM_007960451.2	XM_007960451.2
XM_007960452.2	XM_007960452.2
XM_007960455.2	XM_005087635.4
XM_007960467.2	XM_040733543.1
XM_007960468.2	XM_040733525.1
XM_007960470.2	XM_040744947.1
XM_007960473.2	XM_007960473.2
XM_007960474.2	XM_007960474.2
XM_007960475.2	XM_021223846.2
XM_007960477.2	XM_007960477.2
XM_007960478.2	XM_007960478.2
XM_007960480.2	XM_007960480.2
XM_007960482.2	XM_005087634.4
XM_007960483.2	XM_005087633.4
XM_007960486.2	XM_007960486.2
XM_007960487.2	XM_005087632.4
XM_007960488.2	XM_013126381.3
XM_007960494.2	XM_040733519.1
XM_007960496.2	XM_007960496.2
XM_007960498.2	XM_007960498.2
XM_007960499.2	XM_005070929.4
XM_007960501.2	XM_005070927.4
XM_007960502.2	XM_040755628.1
XM_007960503.2	XM_007960503.2
XM_007960505.2	XM_005070924.4
XM_007960506.2	XM_005071027.4
XM_007960508.2	XM_007960508.2
XM_007960510.2	XM_007960510.2
XM_007960511.2	XM_007960511.2
XM_007960512.2	XM_007960512.2
XM_007960513.2	XM_013114078.3
XM_007960514.2	XM_021227663.2
XM_007960515.2	XM_005070923.4
XM_007960516.2	XM_013112365.3
XM_007960520.2	XM_005083345.4
XM_007960522.2	XM_007960522.2
XM_007960526.2	XM_007960526.2
XM_007960528.2	XM_007960528.2
XM_007960529.2	XM_005071025.4
XM_007960536.2	XM_040746387.1
XM_007960545.2	XM_007960545.2
XM_007960546.2	XM_007960546.2
XM_007960547.2	XM_007960547.2
XM_007960548.2	XM_007960548.2
XM_007960551.2	XM_007960551.2
XM_007960556.2	XM_005083637.4
XM_007960558.2	XM_040753525.1
XM_007960560.2	XM_040753457.1
XM_007960563.2	XM_007960563.2
XM_007960564.2	XM_040753301.1
XM_007960565.2	XM_040753039.1
XM_007960568.2	XM_005070332.4
XM_007960569.2	XM_005070333.4
XM_007960571.2	XM_040752813.1
XM_007960575.2	XM_007960575.2
XM_007960577.2	XM_007960577.2
XM_007960578.2	XM_040753810.1
XM_007960599.2	XM_007960599.2
XM_007960601.2	XM_005070329.4
XM_007960604.2	XM_040751139.1
XM_007960605.2	XM_007960605.2
XM_007960606.2	XM_007960606.2
XM_007960607.2	XM_040750872.1
XM_007960608.2	XM_005070283.4
XM_007960609.2	XM_007960609.2
XM_007960610.2	XM_007960610.2
XM_007960611.2	XM_007960611.2
XM_007960612.2	XM_007960612.2
XM_007960613.2	XM_007960613.2
XM_007960614.2	XM_007960614.2
XM_007960615.2	XM_007960615.2
XM_007960617.2	XM_007960617.2
XM_007960618.2	XM_007960618.2
XM_007960619.2	XM_007960619.2
XM_007960620.2	XM_007960620.2
XM_007960621.2	XM_007960621.2
XM_007960622.2	XM_007960622.2
XM_007960624.2	XM_007960624.2
XM_007960626.2	XM_040750559.1
XM_007960628.2	XM_007960628.2
XM_007960631.2	XM_007960631.2
XM_007960632.2	XM_007960632.2
XM_007960634.2	XM_007960634.2
XM_007960638.2	XM_040750047.1
XM_007960639.2	XM_040750076.1
XM_007960640.2	XM_007960640.2
XM_007960641.2	XM_007960641.2
XM_007960643.2	XM_007960643.2
XM_007960644.2	XM_005068705.4
XM_007960645.2	XM_007960645.2
XM_007960646.2	XM_005070326.4
XM_007960648.2	XM_007960648.2
XM_007960650.2	XM_007960650.2
XM_007960651.2	XM_007960651.2
XM_007960664.2	XM_005070319.4
XM_007960665.2	XM_007960665.2
XM_007960666.2	XM_007960666.2
XM_007960668.2	XM_007960668.2
XM_007960669.2	XM_005070317.4
XM_007960670.2	XM_005068706.4
XM_007960671.2	XM_007960671.2
XM_007960672.2	XM_040748226.1
XM_007960673.2	XM_005070313.4
XM_007960676.2	XM_005070311.4
XM_007960677.2	XM_013113545.3
XM_007960678.2	XM_013113544.3
XM_007960682.2	XM_005079439.4
XM_007960685.2	XM_005079406.4
XM_007960686.2	XM_005079408.4
XM_007960689.2	XM_005079410.4
XM_007960690.2	XM_007960690.2
XM_007960691.2	XM_005079411.4
XM_007960692.2	XM_040746282.1
XM_007960695.2	XM_007960695.2
XM_007960699.2	XM_005079415.4
XM_007960700.2	XM_007960700.2
XM_007960703.2	XM_007960703.2
XM_007960704.2	XM_007960704.2
XM_007960705.2	XM_040745542.1
XM_007960706.2	XM_007960706.2
XM_007960710.2	XM_005079421.4
XM_007960712.2	XM_040739145.1
XM_007960713.2	XM_007960713.2
XM_007960714.2	XR_005877084.1
XM_007960715.2	XM_007960715.2
XM_007960716.2	XM_007960716.2
XM_007960717.2	XM_007960717.2
XM_007960718.2	XM_007960718.2
XM_007960719.2	XM_007960719.2
XM_007960720.2	XM_040744851.1
XM_007960721.2	XM_040744592.1
XM_007960722.2	XM_007960722.2
XM_007960723.2	XM_040744380.1
XM_007960725.2	XM_040744540.1
XM_007960726.2	XM_040746398.1
XM_007960730.2	XM_007960730.2
XM_007960732.2	XM_007960732.2
XM_007960733.2	XM_007960733.2
XM_007960735.2	XM_007960735.2
XM_007960739.2	XM_007960739.2
XM_007960740.2	XM_007960740.2
XM_007960743.2	XM_007960743.2
XM_007960744.2	XM_007960744.2
XM_007960745.2	XM_040743495.1
XM_007960746.2	XM_040743623.1
XM_007960747.2	XM_007960747.2
XM_007960748.2	XM_007960748.2
XM_007960749.2	XM_007960749.2
XM_007960750.2	XM_007960750.2
XM_007960751.2	XM_007960751.2
XM_007960752.2	XM_007960752.2
XM_007960753.2	XM_007960753.2
XM_007960754.2	XM_040743345.1
XM_007960755.2	XM_005068707.4
XM_007960756.2	XM_013120113.3
XM_007960757.2	XM_013120116.3
XM_007960763.2	XM_005079430.4
XM_007960767.2	XM_040742006.1
XM_007960772.2	XM_040741983.1
XM_007960775.2	XM_005079431.4
XM_007960776.2	XM_013120112.3
XM_007960777.2	XM_007960777.2
XM_007960778.2	XM_007960778.2
XM_007960779.2	XM_040746397.1
XM_007960780.2	XM_007960780.2
XM_007960782.2	XM_040741700.1
XM_007960783.2	XM_040746396.1
XM_007960785.2	XM_007960785.2
XM_007960786.2	XM_040741316.1
XM_007960787.2	XM_040740593.1
XM_007960791.2	XM_007960791.2
XM_007960793.2	XM_007960793.2
XM_007960794.2	XM_007960794.2
XM_007960797.2	XM_007960797.2
XM_007960798.2	XM_007960798.2
XM_007960806.2	XM_007960806.2
XM_007960808.2	XM_040738674.1
XM_007960812.2	XM_005079435.4
XM_007960813.2	XM_007960813.2
XM_007960814.2	XM_007960814.2
XM_007960815.2	XM_005079437.4
XM_007960816.2	XM_005079438.4
XM_007960817.2	XM_007960817.2
XM_007960818.2	XM_007960818.2
XM_007960820.2	XM_007960820.2
XM_007960821.2	XM_007960821.2
XM_007960822.2	XM_007960822.2
XM_007960823.2	XM_007960823.2
XM_007960825.2	XM_005067361.4
XM_007960826.2	XM_040753673.1
XM_007960827.2	XM_007960827.2
XM_007960830.2	XM_007960830.2
XM_007960831.2	XM_007960831.2
XM_007960833.2	XM_007960833.2
XM_007960834.2	XM_007960834.2
XM_007960835.2	XM_013111185.3
XM_007960837.2	XM_007960837.2
XM_007960838.2	XM_007960838.2
XM_007960840.2	XM_007960840.2
XM_007960841.2	XM_005067364.4
XM_007960842.2	XM_007960842.2
XM_007960843.2	XM_007960843.2
XM_007960844.2	XM_007960844.2
XM_007960845.2	XM_007960845.2
XM_007960846.2	XM_040753686.1
XM_007960848.2	XM_013111182.3
XM_007960849.2	XM_040744951.1
XM_007960851.2	XM_005077362.4
XM_007960853.2	XM_040744950.1
XM_007960854.2	XM_005077361.4
XM_007960855.1	XM_005077360.4
XM_007960856.2	XM_007960856.2
XM_007960857.2	XM_040733466.1
XM_007960858.2	XM_007960858.2
XM_007960859.2	XM_040733467.1
XM_007960861.2	XM_040746400.1
XM_007960862.2	XM_007960862.2
XM_007960863.2	XM_007960863.2
XM_007960864.2	XM_007960864.2
XM_007960865.2	XM_040733416.1
XM_007960867.2	XM_005077358.4
XM_007960868.2	XM_005077357.4
XM_007960871.2	XM_007960871.2
XM_007960873.2	XM_040733405.1
XM_007960876.2	XM_040733404.1
XM_007960878.2	XM_007960878.2
XM_007960879.2	XM_005077355.4
XM_007960880.2	XM_005077354.4
XM_007960881.2	XM_040746402.1
XM_007960882.2	XM_040733580.1
XM_007960883.2	XM_007960883.2
XM_007960884.2	XM_040733581.1
XM_007960886.2	XM_005073316.4
XM_007960887.2	XM_007960887.2
XM_007960888.2	XM_040733518.1
XM_007960891.2	XM_040733514.1
XM_007960894.2	XM_007960894.2
XM_007960896.2	XM_005077352.4
XM_007960897.2	XM_005077353.4
XM_007960900.2	XM_007960900.2
XM_007960901.2	XM_005073317.4
XM_007960902.2	XM_007960902.2
XM_007960903.2	XM_007960903.2
XM_007960904.2	XM_007960904.2
XM_007960906.2	XM_007960906.2
XM_007960907.2	XM_005073318.4
XM_007960908.2	XM_007960908.2
XM_007960909.2	XM_007960909.2
XM_007960911.2	XM_040746405.1
XM_007960912.2	XM_007960912.2
XM_007960915.2	XM_007960915.2
XM_007960916.2	XM_013115777.3
XM_007960918.2	XM_007960918.2
XM_007960920.2	XM_007960920.2
XM_007960924.2	XM_007960924.2
XM_007960925.2	XM_040733587.1
XM_007960926.2	XR_005874650.1
XM_007960927.2	XM_005073348.3
XM_007960928.2	XM_007960928.2
XM_007960929.2	XM_007960929.2
XM_007960934.2	XM_040733591.1
XM_007960937.2	XM_040733454.1
XM_007960939.2	XM_040746407.1
XM_007960940.2	XM_007960940.2
XM_007960941.2	XM_007960941.2
XM_007960942.2	XM_007960942.2
XM_007960947.2	XM_040746408.1
XM_007960949.2	XM_007960949.2
XM_007960950.2	XM_007960950.2
XM_007960954.2	XM_007960954.2
XM_007960955.2	XM_007960955.2
XM_007960956.2	XM_007960956.2
XM_007960957.2	XM_007960957.2
XM_007960959.2	XM_007960959.2
XM_007960961.2	XM_007960961.2
XM_007960962.2	XM_007960962.2
XM_007960963.2	XM_040733566.1
XM_007960964.2	XM_040733569.1
XM_007960965.2	XM_040733570.1
XM_007960967.2	XM_007960967.2
XM_007960968.2	XM_007960968.2
XM_007960972.2	XM_007960972.2
XM_007960973.2	XR_005881299.1
XM_007960975.2	XM_007960975.2
XM_007960976.2	XM_040733391.1
XM_007960977.2	XM_040733592.1
XM_007960978.2	XM_007960978.2
XM_007960988.2	XM_005073322.4
XM_007960989.2	XM_040733562.1
XM_007960992.2	XM_007960992.2
XM_007960993.2	XM_040733563.1
XM_007960994.2	XM_007960994.2
XM_007960995.2	XM_005082629.4
XM_007960997.2	XM_021234419.2
XM_007960998.2	XM_005082623.4
XM_007961001.2	XM_013122448.3
XM_007961004.2	XM_007961004.2
XM_007961006.2	XM_007961006.2
XM_007961008.2	XM_005082620.4
XM_007961009.2	XM_005082621.4
XM_007961018.2	XM_040733601.1
XM_007961020.2	XM_007961020.2
XM_007961021.2	XM_005082618.4
XM_007961024.2	XM_040733589.1
XM_007961025.2	XM_007961025.2
XM_007961026.2	XM_007961026.2
XM_007961027.2	XM_007961027.2
XM_007961028.2	XM_007961028.2
XM_007961029.2	XM_007961029.2
XM_007961030.2	XM_007961030.2
XM_007961031.2	XM_005082615.4
XM_007961033.2	XM_007961033.2
XM_007961036.2	XM_007961036.2
XM_007961038.2	XM_040746411.1
XM_007961049.2	XM_007961049.2
XM_007961053.2	XM_005065421.4
XM_007961056.2	XM_005065424.4
XM_007961057.2	XM_005065425.4
XM_007961061.2	XM_005065429.4
XM_007961062.2	XM_021235435.2
XM_007961068.2	XM_007961068.2
XM_007961083.2	XM_007961083.2
XM_007961084.2	XM_007961084.2
XM_007961086.2	XM_007961086.2
XM_007961089.2	XM_040757743.1
XM_007961090.2	XM_007961090.2
XM_007961091.2	XM_007961091.2
XM_007961092.2	XM_013123750.3
XM_007961093.2	XM_013124289.3
XM_007961094.2	XM_005065433.4
XM_007961095.2	XM_005065434.4
XM_007961096.2	XM_007961096.2
XM_007961098.2	XM_005072575.4
XM_007961111.2	XM_007961111.2
XM_007961113.2	XM_005065435.4
XM_007961114.2	XM_007961114.2
XM_007961127.2	XM_005065438.4
XM_007961133.2	XM_005065440.4
XM_007961137.2	NM_001281627.1
XM_007961141.2	XM_040757739.1
XM_007961142.2	XM_040757740.1
XM_007961143.2	XM_040757735.1
XM_007961144.2	XM_040757734.1
XM_007961145.2	XM_007961145.2
XM_007961146.2	XM_005065447.4
XM_007961147.2	XM_021235510.2
XM_007961149.2	XM_007961149.2
XM_007961150.2	XM_007961150.2
XM_007961151.2	XM_007961151.2
XM_007961153.2	XM_007961153.2
XM_007961155.2	XM_007961155.2
XM_007961156.2	XM_005065449.4
XM_007961159.2	XM_005072574.4
XM_007961160.2	XM_005065450.4
XM_007961161.2	XM_005065452.4
XM_007961164.2	XM_007961164.2
XM_007961165.2	XM_007961165.2
XM_007961166.2	XM_005065453.4
XM_007961167.2	XM_040757728.1
XM_007961168.2	XM_007961168.2
XM_007961169.2	XM_040746427.1
XM_007961171.2	NM_001281617.1
XM_007961172.2	XM_007961172.2
XM_007961174.2	XM_007961174.2
XM_007961175.2	XM_007961175.2
XM_007961176.2	XM_007961176.2
XM_007961180.2	XM_007961180.2
XM_007961181.2	XM_021235581.2
XM_007961182.2	XM_007961182.2
XM_007961183.2	XM_040757724.1
XM_007961184.2	XM_013123035.3
XM_007961185.2	XM_007961185.2
XM_007961187.2	XM_007961187.2
XM_007961189.2	XM_005065460.4
XM_007961191.2	XM_040746430.1
XM_007961192.2	XM_040757698.1
XM_007961194.2	XM_007961194.2
XM_007961196.2	XM_013123932.1
XM_007961197.2	XM_005065468.4
XM_007961203.2	XM_007961203.2
XM_007961206.2	XM_040757695.1
XM_007961208.2	XM_007961208.2
XM_007961209.2	XM_007961209.2
XM_007961210.2	XM_007961210.2
XM_007961212.2	XM_040757692.1
XM_007961213.2	XM_007961213.2
XM_007961214.2	XM_007961214.2
XM_007961215.2	XM_040757689.1
XM_007961216.2	XM_040757688.1
XM_007961217.2	XM_007961217.2
XM_007961218.2	XM_007961218.2
XM_007961219.2	XM_007961219.2
XM_007961220.2	XM_040757685.1
XM_007961225.2	XM_021228680.2
XM_007961228.2	XM_007961228.2
XM_007961238.2	XM_007961238.2
XM_007961239.2	XM_007961239.2
XM_007961240.2	XM_007961240.2
XM_007961241.2	XM_007961241.2
XM_007961242.2	XM_007961242.2
XM_007961243.2	XM_040757672.1
XM_007961244.2	XM_040757671.1
XM_007961245.2	XM_005081305.4
XM_007961246.2	XM_005081304.4
XM_007961248.2	XM_007961248.2
XM_007961249.2	XM_005081300.4
XM_007961250.2	XM_013121403.3
XM_007961251.2	XM_005081308.4
XM_007961254.2	XM_007961254.2
XM_007961259.2	XM_040757657.1
XM_007961261.2	XM_007961261.2
XM_007961262.2	XM_007961262.2
XM_007961264.2	XM_007961264.2
XM_007961265.2	XM_040757652.1
XM_007961266.2	XM_040757730.1
XM_007961267.2	XM_013120549.3
XM_007961268.2	XM_007961268.2
XM_007961270.2	XM_040746431.1
XM_007961271.2	XM_007961271.2
XM_007961273.2	XM_005078019.4
XM_007961274.2	XM_007961274.2
XM_007961276.2	XM_007961276.2
XM_007961283.2	XM_007961283.2
XM_007961284.2	XM_007961284.2
XM_007961288.2	XM_007961288.2
XM_007961289.2	XM_007961289.2
XM_007961290.2	XM_007961290.2
XM_007961292.2	XM_005078017.4
XM_007961293.2	XM_021231791.2
XM_007961294.2	XM_007961294.2
XM_007961295.2	XM_007961295.2
XM_007961296.2	XM_005078016.4
XM_007961297.2	XM_007961297.2
XM_007961298.2	XM_007961298.2
XM_007961300.2	XM_007961300.2
XM_007961301.2	XM_005078015.4
XM_007961302.2	XM_005078014.4
XM_007961303.2	XM_007961303.2
XM_007961304.2	XM_040757620.1
XM_007961305.2	XM_040757621.1
XM_007961306.2	XM_007961306.2
XM_007961307.2	XM_007961307.2
XM_007961308.2	XM_040757618.1
XM_007961310.2	XM_013120983.3
XM_007961311.2	XM_005078013.4
XM_007961312.2	XM_007961312.2
XM_007961313.2	XM_005078012.4
XM_007961314.2	XM_007961314.2
XM_007961316.2	XM_005078008.4
XM_007961317.2	XM_005078009.4
XM_007961318.2	XM_005078010.4
XM_007961323.2	XM_007961323.2
XM_007961324.2	XM_005078006.4
XM_007961325.2	XM_005078007.4
XM_007961329.2	XM_007961329.2
XM_007961333.2	XM_040757616.1
XM_007961334.2	XM_013119026.3
XM_007961335.2	XM_007961335.2
XM_007961336.1	XM_005078004.4
XM_007961337.2	XM_007961337.2
XM_007961338.2	XM_007961338.2
XM_007961339.2	XM_007961339.2
XM_007961343.2	XM_005078000.4
XM_007961348.2	XM_007961348.2
XM_007961349.2	XM_007961349.2
XM_007961351.2	XM_005072571.4
XM_007961354.2	XM_007961354.2
XM_007961363.2	XM_040757731.1
XM_007961365.2	XM_007961365.2
XM_007961368.2	XM_007961368.2
XM_007961369.2	XM_005077999.4
XM_007961370.2	XM_007961370.2
XM_007961372.2	XM_040757895.1
XM_007961373.2	XM_005077996.4
XM_007961374.2	XM_007961374.2
XM_007961378.2	XM_013119063.3
XM_007961380.2	XM_007961380.2
XM_007961381.2	XM_007961381.2
XM_007961382.2	XM_007961382.2
XM_007961383.2	XM_040757603.1
XM_007961384.2	XM_007961384.2
XM_007961385.2	XM_040757606.1
XM_007961386.2	XM_040757607.1
XM_007961387.2	XM_007961387.2
XM_007961388.2	XM_007961388.2
XM_007961390.2	XM_040757608.1
XM_007961391.2	XM_040746437.1
XM_007961392.2	XM_040757600.1
XM_007961396.2	XM_007961396.2
XM_007961398.2	XM_007961398.2
XM_007961399.2	XM_007961399.2
XM_007961400.2	XM_007961400.2
XM_007961402.2	XM_007961402.2
XM_007961405.2	XM_007961405.2
XM_007961406.2	XM_007961406.2
XM_007961407.2	XM_007961407.2
XM_007961413.2	XM_007961413.2
XM_007961416.2	XM_007961416.2
XM_007961419.2	XM_040757590.1
XM_007961423.2	XM_005077988.4
XM_007961424.2	XM_007961424.2
XM_007961425.2	XM_040757729.1
XM_007961426.2	XM_040757592.1
XM_007961430.2	XM_007961430.2
XM_007961431.2	XM_005072569.4
XM_007961432.2	XM_007961432.2
XM_007961433.2	XM_007961433.2
XM_007961434.2	XM_007961434.2
XM_007961435.2	XM_007961435.2
XM_007961437.2	XM_007961437.2
XM_007961439.2	XM_040757585.1
XM_007961442.2	XM_007961442.2
XM_007961443.2	XM_007961443.2
XM_007961444.2	XM_007961444.2
XM_007961445.2	XM_007961445.2
XM_007961446.2	XM_005077985.4
XM_007961448.2	XM_007961448.2
XM_007961451.2	XM_005072568.4
XM_007961453.2	XM_007961453.2
XM_007961454.2	XM_007961454.2
XM_007961456.2	XM_005077982.4
XM_007961457.2	XM_005078028.4
XM_007961459.2	XM_007961459.2
XM_007961461.2	XM_007961461.2
XM_007961462.2	XM_005077979.4
XM_007961463.2	XM_040757576.1
XM_007961464.2	XM_005077980.4
XM_007961465.2	XM_007961465.2
XM_007961466.2	XM_040757572.1
XM_007961467.2	XM_005077978.4
XM_007961468.2	XM_040757650.1
XM_007961469.2	XM_040757651.1
XM_007961470.2	XM_040731600.1
XM_007961471.2	XM_040757612.1
XM_007961472.2	XM_040757565.1
XM_007961473.2	XM_005086509.3
XM_007961477.2	XM_040757751.1
XM_007961480.2	XM_005086508.4
XM_007961481.2	XM_040757562.1
XM_007961482.2	XM_013125560.3
XM_007961483.2	XM_005086507.4
XM_007961484.2	XM_005086506.4
XM_007961485.2	XM_007961485.2
XM_007961486.2	XM_040757557.1
XM_007961488.2	XM_040757555.1
XM_007961489.2	XM_040757556.1
XM_007961493.2	XR_005869928.1
XM_007961494.2	XM_007961494.2
XM_007961495.2	XM_007961495.2
XM_007961497.2	XM_005082787.4
XM_007961500.2	XM_013122582.3
XM_007961501.2	XM_013122583.3
XM_007961502.2	XM_007961502.2
XM_007961503.2	XM_007961503.2
XM_007961504.2	XM_005082788.4
XM_007961505.2	XM_007961505.2
XM_007961507.2	XM_007961507.2
XM_007961508.2	XM_007961508.2
XM_007961510.2	XM_007961510.2
XM_007961511.2	XM_007961511.2
XM_007961512.2	XM_005082784.4
XM_007961514.2	XM_007961514.2
XM_007961516.2	XM_040728866.1
XM_007961517.2	XM_040746446.1
XM_007961518.2	XM_007961518.2
XM_007961519.2	XM_007961519.2
XM_007961520.2	XM_007961520.2
XM_007961521.2	XM_007961521.2
XM_007961522.2	XM_007961522.2
XM_007961523.2	XM_013122581.3
XM_007961524.2	XM_007961524.2
XM_007961525.2	XM_007961525.2
XM_007961526.2	XM_007961526.2
XM_007961527.2	XM_007961527.2
XM_007961528.2	XM_007961528.2
XM_007961529.2	XM_007961529.2
XM_007961530.2	XM_007961530.2
XM_007961531.2	XM_007961531.2
XM_007961532.2	XM_005082782.4
XM_007961534.2	XM_005082781.4
XM_007961536.2	XM_005082780.4
XM_007961540.2	XM_007961540.2
XM_007961545.2	XM_007961545.2
XM_007961551.2	XM_007961551.2
XM_007961552.2	XM_007961552.2
XM_007961553.2	XM_007961553.2
XM_007961556.2	XM_013122466.3
XM_007961557.2	XM_007961557.2
XM_007961558.2	XM_007961558.2
XM_007961561.2	XM_007961561.2
XM_007961562.2	XM_007961562.2
XM_007961565.2	XM_007961565.2
XM_007961566.2	XM_007961566.2
XM_007961571.2	XM_040733476.1
XM_007961579.2	XM_007961579.2
XM_007961580.2	XM_040733477.1
XM_007961582.2	XM_007961582.2
XM_007961584.2	XM_007961584.2
XM_007961588.2	XM_005072565.3
XM_007961589.2	XM_021234412.2
XM_007961593.2	XM_007961593.2
XM_007961594.2	XM_005082604.4
XM_007961596.2	XM_005072566.4
XM_007961598.2	XM_007961598.2
XM_007961599.2	XM_007961599.2
XM_007961600.2	XM_005082600.4
XM_007961602.2	XM_040746478.1
XM_007961603.2	XM_005082601.4
XM_007961604.2	XM_007961604.2
XM_007961605.2	XM_040746450.1
XM_007961613.2	XM_013122443.3
XM_007961615.2	XM_007961615.2
XM_007961616.2	XM_007961616.2
XM_007961617.2	XM_007961617.2
XM_007961618.2	XM_021234425.2
XM_007961619.2	XR_005872318.1
XM_007961622.2	XM_007961622.2
XM_007961623.2	XM_007961623.2
XM_007961624.2	XM_005087649.2
XM_007961626.2	XM_007961626.2
XM_007961628.2	XM_007961628.2
XM_007961629.2	XM_005087639.2
XM_007961630.2	XM_013126388.2
XM_007961632.2	XM_007961632.2
XM_007961633.2	XM_007961633.2
XM_007961634.2	NM_001310552.1
XM_007961635.2	XM_007961635.2
XM_007961636.2	XM_005075273.4
XM_007961637.2	XM_007961637.2
XM_007961638.2	XM_040740722.1
XM_007961639.2	XM_040740721.1
XM_007961641.2	XM_007961641.2
XM_007961643.2	XM_007961643.2
XM_007961645.2	XM_013117208.3
XM_007961646.2	XM_013117245.3
XM_007961651.2	XM_040740672.1
XM_007961653.2	XM_013117225.3
XM_007961656.2	XM_005075266.4
XM_007961657.2	XM_005075264.4
XM_007961658.2	XM_007961658.2
XM_007961659.2	XM_005075265.4
XM_007961660.2	XM_005075263.4
XM_007961662.2	XM_007961662.2
XM_007961664.2	XM_005075262.3
XM_007961666.2	XM_040740564.1
XM_007961667.2	XM_007961667.2
XM_007961668.2	XM_007961668.2
XM_007961669.2	XM_007961669.2
XM_007961670.2	XM_005072563.4
XM_007961673.2	XM_005075260.2
XM_007961674.2	XM_007961674.2
XM_007961676.2	XM_040731958.1
XM_007961677.2	XM_013110845.3
XM_007961679.2	XM_005066622.4
XM_007961680.2	XM_007961680.2
XM_007961682.2	XM_007961682.2
XM_007961683.2	XM_007961683.2
XM_007961684.2	XM_007961684.2
XM_007961685.2	XM_040731722.1
XM_007961690.2	XM_013110740.3
XM_007961692.2	XM_005064095.4
XM_007961693.2	XM_005072561.4
XM_007961694.2	XM_040731816.1
XM_007961695.2	XM_007961695.2
XM_007961696.2	XM_013110703.3
XM_007961697.2	XM_040731814.1
XM_007961698.2	XM_007961698.2
XM_007961699.2	XM_007961699.2
XM_007961702.2	XM_007961702.2
XM_007961706.2	XM_005066629.4
XM_007961707.2	XM_005066630.4
XM_007961708.2	XM_005072562.4
XM_007961712.2	XM_007961712.2
XM_007961713.2	XM_005066634.4
XM_007961714.2	XM_007961714.2
XM_007961715.2	XM_007961715.2
XM_007961718.2	XM_005066635.4
XM_007961721.2	XM_013110695.3
XM_007961722.2	XM_005066638.3
XM_007961723.2	XM_040731798.1
XM_007961724.2	XM_040731801.1
XM_007961725.2	XM_007961725.2
XM_007961726.2	XM_007961726.2
XM_007961729.2	XM_013110862.3
XM_007961730.2	XM_040731821.1
XM_007961731.2	XM_005066642.4
XM_007961732.2	XM_007961732.2
XM_007961733.2	XM_007961733.2
XM_007961734.2	XM_007961734.2
XM_007961735.2	XM_007961735.2
XM_007961736.2	XM_005066643.4
XM_007961737.2	XM_007961737.2
XM_007961738.2	XM_007961738.2
XM_007961739.2	XM_005072559.4
XM_007961740.2	XM_007961740.2
XM_007961743.2	XM_007961743.2
XM_007961744.2	XM_007961744.2
XM_007961745.2	XM_007961745.2
XM_007961746.2	XM_007961746.2
XM_007961747.2	XM_007961747.2
XM_007961748.2	XM_013110803.3
XM_007961749.2	XM_007961749.2
XM_007961750.2	XM_005066647.4
XM_007961752.2	XM_005072558.4
XM_007961770.2	XM_007961770.2
XM_007961771.2	XM_007961771.2
XM_007961772.2	XM_007961772.2
XM_007961773.2	XM_007961773.2
XM_007961774.2	XM_005066649.4
XM_007961775.2	XM_005072557.4
XM_007961778.2	XM_007961778.2
XM_007961780.2	NM_001281823.1
XM_007961784.2	XM_007961784.2
XM_007961788.2	XM_007961788.2
XM_007961789.2	XM_007961789.2
XM_007961790.2	XM_007961790.2
XM_007961791.2	XM_007961791.2
XM_007961792.2	XM_040742209.1
XM_007961793.2	XM_040746456.1
XM_007961794.2	XM_007961794.2
XM_007961795.2	XM_007961795.2
XM_007961796.2	XM_007961796.2
XM_007961799.2	XM_005075196.4
XM_007961800.2	XM_005075198.4
XM_007961803.2	XM_007961803.2
XM_007961809.2	NM_001281564.1
XM_007961810.2	XM_007961810.2
XM_007961811.2	XM_007961811.2
XM_007961812.2	XM_040742204.1
XM_007961814.2	XM_005075202.4
XM_007961816.2	XM_005075203.4
XM_007961819.2	XM_007961819.2
XM_007961820.2	XM_005070976.4
XM_007961821.2	XM_005070979.4
XM_007961823.2	XM_007961823.2
XM_007961824.2	XM_007961824.2
XM_007961825.2	XM_005070981.4
XM_007961827.2	XM_007961827.2
XM_007961828.2	XM_007961828.2
XM_007961829.2	XM_007961829.2
XM_007961830.2	XM_007961830.2
XM_007961831.2	XM_007961831.2
XM_007961833.2	XM_007961833.2
XM_007961834.2	XM_040751608.1
XM_007961835.2	XM_040750393.1
XM_007961836.2	XM_007961836.2
XM_007961837.2	XM_007961837.2
XM_007961838.2	XM_007961838.2
XM_007961839.2	XM_007961839.2
XM_007961840.2	XM_007961840.2
XM_007961842.2	XM_007961842.2
XM_007961843.2	XM_007961843.2
XM_007961844.2	XM_005070983.4
XM_007961851.2	XM_005070982.4
XM_007961856.2	XM_007961856.2
XM_007961858.2	XM_007961858.2
XM_007961860.2	XM_007961860.2
XM_007961864.2	XM_007961864.2
XM_007961866.2	XM_005070993.4
XM_007961867.2	XM_007961867.2
XM_007961870.2	XM_005070994.4
XM_007961871.2	XM_007961871.2
XM_007961873.2	XM_005070995.4
XM_007961875.2	XR_001196531.3
XM_007961876.2	XM_005070999.4
XM_007961877.2	XM_005071000.4
XM_007961878.2	XM_007961878.2
XM_007961879.2	XM_007961879.2
XM_007961880.2	XM_007961880.2
XM_007961881.2	XM_007961881.2
XM_007961883.2	XM_040734889.1
XM_007961886.2	XM_007961886.2
XM_007961888.2	XM_007961888.2
XM_007961889.2	XM_007961889.2
XM_007961890.2	XM_040735042.1
XM_007961891.2	XM_040735867.1
XM_007961892.2	XM_013114013.3
XM_007961893.2	XM_007961893.2
XM_007961896.2	XM_007961896.2
XM_007961897.2	XM_007961897.2
XM_007961898.2	XM_040735267.1
XM_007961899.2	XM_007961899.2
XM_007961901.2	XM_005071010.4
XM_007961904.2	XM_007961904.2
XM_007961905.2	XM_005071011.4
XM_007961906.2	XM_007961906.2
XM_007961907.2	XM_005071012.4
XM_007961908.2	XM_005072595.4
XM_007961909.2	XM_007961909.2
XM_007961912.2	XM_005071013.4
XM_007961913.2	XM_005071014.4
XM_007961917.2	XM_007961917.2
XM_007961920.2	XM_007961920.2
XM_007961921.2	XM_005071016.4
XM_007961922.2	XM_007961922.2
XM_007961923.2	XM_007961923.2
XM_007961924.2	XM_040737036.1
XM_007961927.2	XM_007961927.2
XM_007961928.2	XM_007961928.2
XM_007961929.2	XM_005072594.2
XM_007961930.2	XM_007961930.2
XM_007961932.2	XM_013114016.3
XM_007961933.2	XM_007961933.2
XM_007961934.2	XM_005071017.4
XM_007961935.2	XM_040737475.1
XM_007961936.2	XM_040737279.1
XM_007961937.2	XM_005071018.4
XM_007961938.2	XM_013114053.3
XM_007961939.2	XM_007961939.2
XM_007961940.2	XM_007961940.2
XM_007961941.2	XM_005071019.4
XM_007961942.2	XM_007961942.2
XM_007961943.2	XM_005072596.2
XM_007961944.2	XM_005071021.2
XM_007961945.2	XM_005071020.4
XM_007961946.2	XM_005071022.4
XM_007961948.2	XM_040738477.1
XM_007961949.2	XM_040735646.1
XM_007961950.2	XM_005075222.4
XM_007961953.2	XM_007961953.2
XM_007961954.2	XM_040740592.1
XM_007961955.2	XM_007961955.2
XM_007961957.2	XM_040740571.1
XM_007961960.2	XM_007961960.2
XM_007961962.2	XM_005075232.4
XM_007961963.2	XM_007961963.2
XM_007961965.2	XM_007961965.2
XM_007961966.2	XM_021230203.2
XM_007961968.2	XM_005075230.4
XM_007961969.2	XM_040744961.1
XM_007961970.2	XM_005075225.4
XM_007961971.2	XM_005075224.4
XM_007961972.2	XM_007961972.2
XM_007961973.2	XM_007961973.2
XM_007961974.2	XM_005075233.4
XM_007961975.2	XM_007961975.2
XM_007961977.2	XM_005075236.4
XM_007961978.2	XM_005075237.4
XM_007961979.2	XM_007961979.2
XM_007961980.2	XM_005075238.4
XM_007961981.2	XM_007961981.2
XM_007961983.2	XM_013117201.3
XM_007961984.2	XM_013117202.3
XM_007961985.2	XM_005075239.4
XM_007961986.2	XM_005075240.4
XM_007961987.2	XM_005075242.4
XM_007961988.2	XM_007961988.2
XM_007961989.2	XM_007961989.2
XM_007961990.2	XM_007961990.2
XM_007961992.2	XM_005075245.4
XM_007961994.2	XM_007961994.2
XM_007961995.2	XM_007961995.2
XM_007961996.2	XM_005075247.4
XM_007961997.2	XM_007961997.2
XM_007961998.2	XM_007961998.2
XM_007962000.2	XM_005075250.4
XM_007962002.2	XM_007962002.2
XM_007962004.2	XM_040740615.1
XM_007962006.2	XM_007962006.2
XM_007962007.2	XM_005075251.4
XM_007962013.2	XM_005075252.4
XM_007962015.2	XM_013117248.3
XM_007962016.2	XM_040740531.1
XM_007962024.2	XM_005075253.4
XM_007962025.2	XM_013117249.3
XM_007962027.2	XM_021230214.2
XM_007962029.2	XM_007962029.2
XM_007962032.2	XM_007962032.2
XM_007962033.2	XM_007962033.2
XM_007962035.2	XM_007962035.2
XM_007962036.2	XM_007962036.2
XM_007962045.2	XM_007962045.2
XM_007962046.2	XM_007962046.2
XM_007962049.2	XM_007962049.2
XM_007962050.2	XM_005075255.4
XM_007962051.2	XM_007962051.2
XM_007962055.2	XM_007962055.2
XM_007962056.2	XM_007962056.2
XM_007962057.2	XM_007962057.2
XM_007962058.2	XM_005075256.4
XM_007962060.2	XM_007962060.2
XM_007962061.2	XM_040740735.1
XM_007962062.2	XM_007962062.2
XM_007962063.2	XM_040740738.1
XM_007962064.2	XM_007962064.2
XM_007962065.2	XM_007962065.2
XM_007962066.2	XM_007962066.2
XM_007962067.2	XM_007962067.2
XM_007962068.2	XM_007962068.2
XM_007962069.2	XM_007962069.2
XM_007962071.2	XM_007962071.2
XM_007962072.2	XM_007962072.2
XM_007962073.2	XM_007962073.2
XM_007962075.2	XM_005066620.4
XM_007962076.2	XM_005066617.4
XM_007962077.2	XM_007962077.2
XM_007962078.2	XM_007962078.2
XM_007962079.2	XM_005066616.4
XM_007962080.2	XM_005066615.3
XM_007962081.2	XM_040731830.1
XM_007962084.2	XM_007962084.2
XM_007962085.2	XM_005066613.4
XM_007962086.2	XM_007962086.2
XM_007962088.2	XR_001196247.3
XM_007962092.2	XM_007962092.2
XM_007962093.2	XM_007962093.2
XM_007962094.2	XM_021225166.2
XM_007962095.2	XM_040731857.1
XM_007962096.2	XM_013110775.3
XM_007962098.2	XM_007962098.2
XM_007962100.2	XM_005066502.4
XM_007962101.2	XM_021225164.2
XM_007962102.2	XM_007962102.2
XM_007962105.2	XM_040731871.1
XM_007962107.2	XM_005066500.4
XM_007962111.2	XM_007962111.2
XM_007962113.2	XM_007962113.2
XM_007962115.2	XM_007962115.2
XM_007962116.2	XM_007962116.2
XM_007962119.2	XM_007962119.2
XM_007962122.2	XM_013110777.3
XM_007962123.2	XM_013110778.3
XM_007962124.2	XM_007962124.2
XM_007962125.2	XM_007962125.2
XM_007962126.2	XM_040731706.1
XM_007962127.2	XM_007962127.2
XM_007962128.2	XM_040731708.1
XM_007962129.2	XR_005871213.1
XM_007962130.2	XM_040731707.1
XM_007962131.2	XM_040731716.1
XM_007962132.2	XM_007962132.2
XM_007962133.2	XM_007962133.2
XM_007962135.2	XM_007962135.2
XM_007962136.2	NM_001281881.1
XM_007962137.2	XM_007962137.2
XM_007962138.2	XM_005068620.4
XM_007962139.2	XM_007962139.2
XM_007962141.2	XM_007962141.2
XM_007962142.2	XM_040732722.1
XM_007962145.2	XM_007962145.2
XM_007962147.2	XM_013110850.3
XM_007962149.2	XM_007962149.2
XM_007962151.2	XM_005066597.4
XM_007962152.2	XM_005066596.4
XM_007962153.2	XM_007962153.2
XM_007962154.2	XM_007962154.2
XM_007962156.2	XM_007962156.2
XM_007962158.2	XM_007962158.2
XM_007962159.2	XM_007962159.2
XM_007962161.2	XM_007962161.2
XM_007962162.2	XM_007962162.2
XM_007962163.2	XM_005066593.4
XM_007962164.2	XM_040750352.1
XM_007962168.2	XM_007962168.2
XM_007962169.2	XM_005066580.4
XM_007962170.2	XM_007962170.2
XM_007962171.2	XM_007962171.2
XM_007962172.2	XM_005066582.4
XM_007962173.2	XM_005066584.4
XM_007962174.2	XM_007962174.2
XM_007962175.2	XM_005066583.3
XM_007962178.2	XM_005066585.3
XM_007962180.2	XM_013112376.3
XM_007962181.2	XM_013110763.3
XM_007962182.2	XM_005066587.4
XM_007962183.2	XM_007962183.2
XM_007962184.2	NM_001281682.1
XM_007962185.2	XM_007962185.2
XM_007962188.2	XM_007962188.2
XM_007962192.2	XM_005066572.4
XM_007962193.2	XM_040731736.1
XM_007962194.2	XM_040731737.1
XM_007962195.2	XM_013110701.3
XM_007962196.2	XM_007962196.2
XM_007962197.2	XM_007962197.2
XM_007962199.2	XM_040731849.1
XM_007962201.2	XM_007962201.2
XM_007962202.2	XM_007962202.2
XM_007962205.2	XM_007962205.2
XM_007962206.2	XM_007962206.2
XM_007962207.2	XM_005066570.4
XM_007962212.2	XM_007962212.2
XM_007962213.2	XM_007962213.2
XM_007962219.2	XM_013110820.3
XM_007962222.2	XM_040731971.1
XM_007962223.2	XM_013110822.3
XM_007962224.2	XM_021225137.2
XM_007962225.2	XM_007962225.2
XM_007962226.2	XM_007962226.2
XM_007962227.2	XM_007962227.2
XM_007962228.2	XM_040731850.1
XM_007962230.2	XM_007962230.2
XM_007962231.2	XM_007962231.2
XM_007962232.2	XM_007962232.2
XM_007962233.2	XM_007962233.2
XM_007962235.2	XM_007962235.2
XM_007962236.2	XM_005066565.4
XM_007962237.2	XM_005066564.4
XM_007962238.2	XM_007962238.2
XM_007962239.2	XM_021225129.2
XM_007962240.2	XM_040731907.1
XM_007962241.2	XM_005066563.4
XM_007962242.2	XM_005066562.4
XM_007962243.2	XM_007962243.2
XM_007962249.2	XR_005871215.1
XM_007962251.2	XM_007962251.2
XM_007962253.2	XM_007962253.2
XM_007962258.2	XM_007962258.2
XM_007962263.2	XM_005066560.4
XM_007962264.2	XM_013110706.3
XM_007962271.2	XM_040731818.1
XM_007962274.2	XM_007962274.2
XM_007962275.2	XM_040750364.1
XM_007962276.2	XM_007962276.2
XM_007962277.2	XM_005066558.4
XM_007962278.2	XM_007962278.2
XM_007962279.2	XM_021225123.2
XM_007962280.2	XM_007962280.2
XM_007962281.2	XM_007962281.2
XM_007962282.2	XM_007962282.2
XM_007962283.2	XM_007962283.2
XM_007962284.2	XM_005066556.4
XM_007962285.2	XM_021225122.2
XM_007962286.2	XM_005066553.4
XM_007962287.2	XM_005066552.4
XM_007962288.2	XM_007962288.2
XM_007962289.2	XM_007962289.2
XM_007962291.2	XM_007962291.2
XM_007962292.2	XM_007962292.2
XM_007962294.2	XM_007962294.2
XM_007962295.2	XM_005066545.4
XM_007962296.2	XM_007962296.2
XM_007962298.2	XM_007962298.2
XM_007962299.2	XM_007962299.2
XM_007962300.2	XM_007962300.2
XM_007962305.2	XM_007962305.2
XM_007962306.2	XM_007962306.2
XM_007962307.2	XM_005066544.4
XM_007962308.2	XM_007962308.2
XM_007962310.2	XM_005066550.4
XM_007962311.2	XM_005066551.4
XM_007962313.2	XM_007962313.2
XM_007962314.2	XM_007962314.2
XM_007962315.2	XM_040744809.1
XM_007962316.2	XM_005066540.4
XM_007962317.2	XM_007962317.2
XM_007962322.2	XM_013110872.3
XM_007962323.2	XM_007962323.2
XM_007962326.2	XM_007962326.2
XM_007962327.2	XM_013112320.3
XM_007962328.2	XM_005066536.4
XM_007962329.2	XM_007962329.2
XM_007962331.2	XM_007962331.2
XM_007962332.2	XM_040731826.1
XM_007962334.2	XM_005066533.4
XM_007962335.2	XM_005066534.4
XM_007962336.2	XM_007962336.2
XM_007962337.2	XM_005066531.4
XM_007962338.2	XM_007962338.2
XM_007962339.2	XM_007962339.2
XM_007962341.2	XM_007962341.2
XM_007962343.2	XM_007962343.2
XM_007962344.2	XM_021225159.2
XM_007962346.2	XM_005066589.4
XM_007962347.2	XM_005066579.4
XM_007962348.2	XM_007962348.2
XM_007962349.2	XM_007962349.2
XM_007962350.2	XM_007962350.2
XM_007962351.2	XM_040731825.1
XM_007962353.2	XM_007962353.2
XM_007962354.2	XM_007962354.2
XM_007962355.2	XM_013110839.3
XM_007962356.2	XM_005066577.4
XM_007962357.2	XM_007962357.2
XM_007962358.2	XM_021225150.2
XM_007962360.2	XM_040731803.1
XM_007962362.2	XM_040750366.1
XM_007962364.2	XM_007962364.2
XM_007962367.2	XM_040731781.1
XM_007962370.2	XM_040746280.1
XM_007962372.2	XM_005070990.4
XM_007962374.2	XM_007962374.2
XM_007962377.2	XM_007962377.2
XM_007962379.2	XM_007962379.2
XM_007962382.2	XM_040746279.1
XM_007962392.2	XM_007962392.2
XM_007962394.2	XM_013111526.3
XM_007962395.2	XM_007962395.2
XM_007962396.2	XM_007962396.2
XM_007962403.2	XM_007962403.2
XM_007962404.2	XM_007962404.2
XM_007962406.2	XM_007962406.2
XM_007962408.2	XM_007962408.2
XM_007962409.2	XM_007962409.2
XM_007962410.2	XM_007962410.2
XM_007962411.2	XM_007962411.2
XM_007962412.2	XM_007962412.2
XM_007962413.2	XM_007962413.2
XM_007962417.2	XM_007962417.2
XM_007962418.2	XM_007962418.2
XM_007962419.2	XM_007962419.2
XM_007962420.2	XM_007962420.2
XM_007962421.2	XM_007962421.2
XM_007962424.2	XM_007962424.2
XM_007962434.2	XM_005066076.4
XM_007962435.2	XM_007962435.2
XM_007962436.2	XM_040739146.1
XM_007962437.2	XM_040739148.1
XM_007962438.2	XM_007962438.2
XM_007962441.2	XM_007962441.2
XM_007962442.2	XM_007962442.2
XM_007962457.2	XM_007962457.2
XM_007962458.2	XM_007962458.2
XM_007962459.2	XM_007962459.2
XM_007962460.2	XM_007962460.2
XM_007962461.2	XM_007962461.2
XM_007962462.2	XM_007962462.2
XM_007962463.2	XM_007962463.2
XM_007962465.2	XM_007962465.2
XM_007962466.2	XM_007962466.2
XM_007962467.2	XM_007962467.2
XM_007962468.2	XM_007962468.2
XM_007962469.2	XM_007962469.2
XM_007962470.2	XM_007962470.2
XM_007962471.2	XM_021224786.2
XM_007962472.2	XM_007962472.2
XM_007962473.2	XM_007962473.2
XM_007962474.2	XM_007962474.2
XM_007962475.2	XM_007962475.2
XM_007962476.2	XM_007962476.2
XM_007962477.2	XM_007962477.2
XM_007962479.2	XM_007962479.2
XM_007962480.2	XM_007962480.2
XM_007962483.2	XM_005066089.4
XM_007962484.2	XM_005066090.4
XM_007962485.2	XM_007962485.2
XM_007962486.2	XM_005065965.4
XM_007962488.2	XM_007962488.2
XM_007962489.2	XM_005066092.4
XM_007962490.2	XM_021224788.2
XM_007962491.2	XM_007962491.2
XM_007962493.2	XM_005066091.4
XM_007962494.2	XM_007962494.2
XM_007962495.2	XM_013110261.3
XM_007962496.2	XM_007962496.2
XM_007962497.2	XM_007962497.2
XM_007962502.2	XM_007962502.2
XM_007962504.2	XM_007962504.2
XM_007962505.2	XM_007962505.2
XM_007962506.2	XM_007962506.2
XM_007962519.2	XM_007962519.2
XM_007962521.2	XM_007962521.2
XM_007962522.2	XM_007962522.2
XM_007962523.2	XM_007962523.2
XM_007962525.2	XM_007962525.2
XM_007962527.2	XM_007962527.2
XM_007962529.2	XM_007962529.2
XM_007962530.2	XM_007962530.2
XM_007962531.2	XM_007962531.2
XM_007962532.2	XM_007962532.2
XM_007962533.2	XM_007962533.2
XM_007962535.2	XM_007962535.2
XM_007962538.2	NM_001281587.1
XM_007962539.2	XM_040739122.1
XM_007962541.2	XM_007962541.2
XM_007962542.2	XM_040747707.1
XM_007962543.2	XM_013118784.3
XM_007962547.2	XM_007962547.2
XM_007962549.2	XM_007962549.2
XM_007962550.2	XM_007962550.2
XM_007962551.1	XM_013118831.3
XM_007962553.2	XM_007962553.2
XM_007962555.2	XM_007962555.2
XM_007962556.2	XM_007962556.2
XM_007962557.2	XM_007962557.2
XM_007962558.2	XM_005077659.4
XM_007962559.2	XM_013118801.3
XM_007962561.2	XM_007962561.2
XM_007962563.2	XM_005077654.4
XM_007962564.2	XM_005077653.4
XM_007962567.2	XM_005077652.4
XM_007962576.2	XM_007962576.2
XM_007962577.2	XM_007962577.2
XM_007962580.2	XM_007962580.2
XM_007962581.2	XM_007962581.2
XM_007962582.2	XM_007962582.2
XM_007962583.2	XM_040747736.1
XM_007962586.2	XM_021231568.2
XM_007962591.2	XM_007962591.2
XM_007962595.2	XM_007962595.2
XM_007962596.2	XM_007962596.2
XM_007962598.2	XM_007962598.2
XM_007962599.2	XM_013118785.3
XM_007962600.2	XM_040747735.1
XM_007962602.2	XM_007962602.2
XM_007962605.2	XM_007962605.2
XM_007962606.2	XM_040747730.1
XM_007962610.2	XM_040747734.1
XM_007962612.2	XM_007962612.2
XM_007962613.2	XM_040747722.1
XM_007962614.2	XM_007962614.2
XM_007962615.2	XM_040747726.1
XM_007962616.2	XM_013118782.3
XM_007962617.2	XM_040747720.1
XM_007962620.2	XM_040747729.1
XM_007962621.2	XM_021231557.2
XM_007962624.2	XM_005072538.4
XM_007962626.2	XM_007962626.2
XM_007962627.2	XM_007962627.2
XM_007962628.2	XM_007962628.2
XM_007962629.2	XM_007962629.2
XM_007962633.2	XM_007962633.2
XM_007962634.2	XM_005072539.4
XM_007962635.2	XM_007962635.2
XM_007962638.2	XM_007962638.2
XM_007962648.2	XM_013118796.3
XM_007962652.2	XM_005077639.4
XM_007962653.2	XM_005077638.4
XM_007962654.2	XM_005077637.4
XM_007962655.2	XM_021231605.2
XM_007962666.2	XM_007962666.2
XM_007962668.2	XM_007962668.2
XM_007962670.2	XM_007962670.2
XM_007962672.2	XM_005077633.4
XM_007962675.2	XM_007962675.2
XM_007962678.2	XM_007962678.2
XM_007962679.2	XM_007962679.2
XM_007962682.2	XM_007962682.2
XM_007962683.2	XM_040747887.1
XM_007962684.2	XM_007962684.2
XM_007962685.2	XM_040747705.1
XM_007962688.2	XM_007962688.2
XM_007962689.2	XM_007962689.2
XM_007962690.2	XM_040747706.1
XM_007962691.2	XM_005077632.4
XM_007962692.2	XM_007962692.2
XM_007962694.2	XM_007962694.2
XM_007962696.2	XM_007962696.2
XM_007962701.2	XM_007962701.2
XM_007962709.2	XM_005072537.4
XM_007962715.2	XM_040747688.1
XM_007962716.2	XM_040747689.1
XM_007962718.2	XM_007962718.2
XM_007962723.2	XM_040747683.1
XM_007962724.2	XM_040747684.1
XM_007962729.2	XM_007962729.2
XM_007962734.2	XM_007962734.2
XM_007962736.2	XM_007962736.2
XM_007962737.2	XM_013118820.3
XM_007962738.2	XM_007962738.2
XM_007962739.2	XM_007962739.2
XM_007962740.2	XM_005077615.4
XM_007962741.2	XM_007962741.2
XM_007962742.2	XM_007962742.2
XM_007962743.2	XM_005077614.2
XM_007962744.2	XM_007962744.2
XM_007962745.2	XM_040747672.1
XM_007962746.2	XM_005077613.3
XM_007962747.2	XM_005077690.4
XM_007962748.2	XM_005077611.4
XM_007962751.2	XM_013121168.3
XM_007962752.2	XM_040747663.1
XM_007962754.2	XM_007962754.2
XM_007962756.2	XM_040747666.1
XM_007962757.2	XM_040747668.1
XM_007962758.2	XM_040747669.1
XM_007962759.2	XM_007962759.2
XM_007962760.2	XM_040747662.1
XM_007962767.2	XM_040746466.1
XM_007962770.2	XM_007962770.2
XM_007962774.2	XM_007962774.2
XM_007962775.2	XM_007962775.2
XM_007962776.2	XM_007962776.2
XM_007962777.2	XM_007962777.2
XM_007962778.2	XM_005080990.4
XM_007962780.2	XM_013121174.3
XM_007962791.2	XM_005080991.4
XM_007962794.2	XM_013116009.3
XM_007962795.2	XM_007962795.2
XM_007962796.2	XM_007962796.2
XM_007962797.2	XM_007962797.2
XM_007962798.2	XM_040747858.1
XM_007962799.2	XM_021236029.2
XM_007962800.2	XM_007962800.2
XM_007962801.2	XM_040747856.1
XM_007962802.2	XM_007962802.2
XM_007962803.2	XM_040747857.1
XM_007962804.2	XM_007962804.2
XM_007962805.2	XM_007962805.2
XM_007962806.2	XM_007962806.2
XM_007962808.2	XM_021233513.2
XM_007962812.2	XM_013121177.3
XM_007962816.2	XM_007962816.2
XM_007962818.2	XM_005085233.4
XM_007962819.2	XM_005085234.4
XM_007962823.2	XM_007962823.2
XM_007962825.2	XM_007962825.2
XM_007962826.2	XM_007962826.2
XM_007962828.2	XM_007962828.2
XM_007962829.2	XM_007962829.2
XM_007962830.2	XM_007962830.2
XM_007962831.2	XM_007962831.2
XM_007962833.2	XM_007962833.2
XM_007962834.2	XM_007962834.2
XM_007962835.2	XM_007962835.2
XM_007962838.2	XM_007962838.2
XM_007962839.2	XM_007962839.2
XM_007962840.2	XM_007962840.2
XM_007962841.2	XR_005877954.1
XM_007962843.2	XM_005072531.4
XM_007962844.2	XR_005877956.1
XM_007962845.2	XR_005877957.1
XM_007962846.2	XR_005877958.1
XM_007962847.2	XM_040747862.1
XM_007962848.2	XM_040743300.1
XM_007962849.2	XM_040735903.1
XM_007962861.2	XM_005072530.4
XM_007962862.2	XM_007962862.2
XM_007962865.2	XM_007962865.2
XM_007962866.2	XM_007962866.2
XM_007962867.2	XM_007962867.2
XM_007962868.2	XM_007962868.2
XM_007962869.2	XM_005083494.4
XM_007962874.2	XM_007962874.2
XM_007962875.2	XM_007962875.2
XM_007962878.2	XM_007962878.2
XM_007962879.2	XM_007962879.2
XM_007962880.2	XM_007962880.2
XM_007962881.2	XM_007962881.2
XM_007962882.2	XM_007962882.2
XM_007962883.2	XM_007962883.2
XM_007962884.2	XM_007962884.2
XM_007962885.2	XM_007962885.2
XM_007962886.2	XM_007962886.2
XM_007962887.2	XM_007962887.2
XM_007962889.2	XM_007962889.2
XM_007962891.2	XM_007962891.2
XM_007962892.2	XM_005083511.4
XM_007962894.2	XM_007962894.2
XM_007962895.2	XM_007962895.2
XM_007962896.2	XM_007962896.2
XM_007962897.2	XM_007962897.2
XM_007962898.2	XM_005083505.3
XM_007962900.2	XM_005083509.4
XM_007962901.2	XM_007962901.2
XM_007962904.2	XM_040746480.1
XM_007962905.2	XM_005083520.4
XM_007962914.2	XM_007962914.2
XM_007962919.2	XM_007962919.2
XM_007962921.2	XM_007962921.2
XM_007962922.2	XM_007962922.2
XM_007962925.2	XM_005083521.4
XM_007962926.2	XM_007962926.2
XM_007962927.2	XM_005083524.4
XM_007962929.2	XM_013123174.3
XM_007962931.2	XM_040735962.1
XM_007962935.2	XM_040735961.1
XM_007962937.2	XM_013115171.3
XM_007962940.2	XM_040735987.1
XM_007962947.2	XM_007962947.2
XM_007962950.2	XM_007962950.2
XM_007962951.2	XM_005083530.4
XM_007962952.2	XM_005083531.4
XM_007962953.2	XM_005064094.4
XM_007962956.2	XM_005083533.4
XM_007962958.2	XM_007962958.2
XM_007962960.2	XM_007962960.2
XM_007962961.2	XM_007962961.2
XM_007962962.2	XM_007962962.2
XM_007962963.2	XM_005083535.4
XM_007962964.2	XM_007962964.2
XM_007962965.2	XM_007962965.2
XM_007962966.2	XM_005083537.4
XM_007962967.2	XM_005072525.4
XM_007962968.2	XM_007962968.2
XM_007962969.2	XM_007962969.2
XM_007962970.2	XM_007962970.2
XM_007962971.2	XM_007962971.2
XM_007962972.2	XM_007962972.2
XM_007962973.2	XM_007962973.2
XM_007962974.2	XM_007962974.2
XM_007962975.2	XM_007962975.2
XM_007962976.2	XM_005083539.4
XM_007962977.2	XM_007962977.2
XM_007962979.2	XM_007962979.2
XM_007962980.2	XM_007962980.2
XM_007962981.2	XM_007962981.2
XM_007962982.2	XM_007962982.2
XM_007962983.2	XM_007962983.2
XM_007962984.2	XM_007962984.2
XM_007962985.2	XM_007962985.2
XM_007962986.2	XM_013123152.3
XM_007962988.2	XM_007962988.2
XM_007962989.2	XM_007962989.2
XM_007962991.2	XM_005083544.4
XM_007962992.2	XM_007962992.2
XM_007962993.2	XM_007962993.2
XM_007962994.2	XM_007962994.2
XM_007962995.2	XM_007962995.2
XM_007962996.2	XM_007962996.2
XM_007962997.2	XM_005083549.4
XM_007962998.2	XM_007962998.2
XM_007962999.2	XM_007962999.2
XM_007963000.2	XM_007963000.2
XM_007963001.2	XM_007963001.2
XM_007963002.2	XM_005072524.4
XM_007963003.2	XM_007963003.2
XM_007963005.2	XM_007963005.2
XM_007963006.2	XM_007963006.2
XM_007963007.2	XM_007963007.2
XM_007963008.2	XM_007963008.2
XM_007963009.2	XM_007963009.2
XM_007963010.2	XM_007963010.2
XM_007963011.2	XM_007963011.2
XM_007963012.2	XM_040735894.1
XM_007963013.2	XM_040735897.1
XM_007963014.2	XM_005083559.4
XM_007963015.2	XM_007963015.2
XM_007963016.2	XM_007963016.2
XM_007963017.2	XM_005072523.4
XM_007963019.2	XM_005083560.4
XM_007963020.2	XM_007963020.2
XM_007963021.2	XR_005878127.1
XM_007963022.2	XM_007963022.2
XM_007963026.2	XM_007963026.2
XM_007963027.2	XM_040735972.1
XM_007963028.2	XM_040735941.1
XM_007963029.2	XM_040735942.1
XM_007963030.2	NM_001282299.1
XM_007963031.2	XM_040735944.1
XM_007963032.2	XM_040735945.1
XM_007963033.2	XM_007963033.2
XM_007963034.2	XM_007963034.2
XM_007963048.2	XM_007963048.2
XM_007963057.2	XM_007963057.2
XM_007963059.2	XM_005083561.4
XM_007963060.2	XM_013123176.3
XM_007963061.2	XM_007963061.2
XM_007963062.2	XM_040735935.1
XM_007963063.2	XM_007963063.2
XM_007963064.2	XM_007963064.2
XM_007963067.2	XM_007963067.2
XM_007963070.2	XM_007963070.2
XM_007963071.2	XM_005083563.4
XM_007963072.2	XM_005083564.4
XM_007963073.2	XM_040732008.1
XM_007963074.2	XM_040732007.1
XM_007963076.2	XM_005083567.4
XM_007963079.2	XM_007963079.2
XM_007963082.2	XM_007963082.2
XM_007963083.2	XM_007963083.2
XM_007963085.2	XM_005083565.4
XM_007963086.2	XM_005086049.4
XM_007963088.2	XM_007963088.2
XM_007963091.2	XM_005070854.4
XM_007963092.2	XM_013113980.3
XM_007963096.2	XM_005070853.4
XM_007963098.2	XM_007963098.2
XM_007963100.2	XM_007963100.2
XM_007963101.2	XM_040757856.1
XM_007963103.2	XM_007963103.2
XM_007963106.2	XM_007963106.2
XM_007963107.2	XM_007963107.2
XM_007963109.2	XM_007963109.2
XM_007963110.2	XM_040732165.1
XM_007963111.2	XM_040732163.1
XM_007963112.2	XM_040732164.1
XM_007963113.2	XM_040733100.1
XM_007963114.2	XM_005070849.4
XM_007963117.2	XM_007963117.2
XM_007963118.2	XM_040732060.1
XM_007963119.2	XM_007963119.2
XM_007963120.2	XM_007963120.2
XM_007963122.2	XM_040732486.1
XM_007963123.2	XM_007963123.2
XM_007963124.2	XM_040733098.1
XM_007963125.2	XM_007963125.2
XM_007963126.2	XM_013113940.3
XM_007963127.2	XM_013113941.3
XM_007963128.2	XM_013113942.3
XM_007963129.2	XM_007963129.2
XM_007963133.2	XM_007963133.2
XM_007963136.2	XM_005070845.4
XM_007963138.2	XM_013113813.3
XM_007963139.2	XM_007963139.2
XM_007963143.2	XM_007963143.2
XM_007963145.2	XM_005070842.4
XM_007963148.2	XM_007963148.2
XM_007963149.2	XM_040733099.1
XM_007963151.2	XM_007963151.2
XM_007963155.2	XM_007963155.2
XM_007963156.2	XM_040732375.1
XM_007963157.2	XM_007963157.2
XM_007963158.2	XM_005070839.4
XM_007963159.2	XM_005084631.4
XM_007963160.2	XM_007963160.2
XM_007963162.2	XM_007963162.2
XM_007963163.2	XM_007963163.2
XM_007963166.2	XM_005070837.3
XM_007963167.2	XM_005070836.4
XM_007963169.2	XM_005084630.4
XM_007963170.2	XM_005070835.4
XM_007963172.2	XM_007963172.2
XM_007963173.2	XM_007963173.2
XM_007963175.2	XM_007963175.2
XM_007963176.2	XM_007963176.2
XM_007963178.1	XM_040732200.1
XM_007963179.2	XM_005070834.4
XM_007963180.2	XM_007963180.2
XM_007963181.2	XM_007963181.2
XM_007963182.2	XM_007963182.2
XM_007963183.2	XM_005070832.4
XM_007963185.2	XM_007963185.2
XM_007963187.2	XM_007963187.2
XM_007963188.2	XM_007963188.2
XM_007963189.2	XM_005070830.4
XM_007963190.2	XM_007963190.2
XM_007963191.2	XM_007963191.2
XM_007963192.2	XM_007963192.2
XM_007963193.2	XM_007963193.2
XM_007963195.2	XM_007963195.2
XM_007963196.2	XM_013113974.3
XM_007963200.2	XM_007963200.2
XM_007963201.2	XM_007963201.2
XM_007963202.2	XM_007963202.2
XM_007963203.2	XM_007963203.2
XM_007963205.2	XM_007963205.2
XM_007963214.2	XM_007963214.2
XM_007963215.2	XM_021227615.2
XM_007963218.2	XM_005070827.4
XM_007963220.2	XM_005084626.4
XM_007963221.2	XM_007963221.2
XM_007963222.2	XM_005070906.4
XM_007963224.2	XM_005070826.4
XM_007963226.2	XM_040732315.1
XM_007963229.2	XM_005070825.4
XM_007963231.2	XM_040732323.1
XM_007963232.2	XM_007963232.2
XM_007963233.2	XM_013113999.3
XM_007963234.2	XM_007963234.2
XM_007963235.2	XM_013113937.3
XM_007963236.2	XM_007963236.2
XM_007963238.2	XM_007963238.2
XM_007963240.2	XM_007963240.2
XM_007963244.2	XM_007963244.2
XM_007963246.2	XM_005070818.4
XM_007963247.2	XM_007963247.2
XM_007963248.2	XM_007963248.2
XM_007963249.2	XM_007963249.2
XM_007963250.2	XM_007963250.2
XM_007963251.2	XM_007963251.2
XM_007963252.2	XM_007963252.2
XM_007963255.2	XM_007963255.2
XM_007963256.2	XM_007963256.2
XM_007963257.2	XM_040732255.1
XM_007963258.2	XM_007963258.2
XM_007963259.2	XM_007963259.2
XM_007963260.2	XM_007963260.2
XM_007963261.2	XM_040732170.1
XM_007963262.2	XM_007963262.2
XM_007963263.2	XM_007963263.2
XM_007963266.2	XM_040732174.1
XM_007963267.2	XM_007963267.2
XM_007963268.2	XM_007963268.2
XM_007963271.2	XM_040732169.1
XM_007963273.2	XM_040732167.1
XM_007963274.2	XM_040732177.1
XM_007963275.1	XM_007963275.1
XM_007963278.2	XM_005070815.4
XM_007963279.2	XM_007963279.2
XM_007963280.2	XM_007963280.2
XM_007963281.2	XM_005070814.3
XM_007963282.2	XM_007963282.2
XM_007963283.2	XM_007963283.2
XM_007963285.2	XM_007963285.2
XM_007963290.2	XM_040732487.1
XM_007963291.2	XM_007963291.2
XM_007963292.2	XM_040732488.1
XM_007963295.2	XM_040732495.1
XM_007963296.2	XM_013113814.3
XM_007963299.2	XM_005070809.4
XM_007963300.2	XM_040732549.1
XM_007963302.2	XM_040732535.1
XM_007963304.2	XM_007963304.2
XM_007963310.2	XM_007963310.2
XM_007963311.2	XM_007963311.2
XM_007963312.2	XM_040732197.1
XM_007963313.2	XM_007963313.2
XM_007963314.2	XM_007963314.2
XM_007963315.2	XM_005070808.4
XM_007963320.2	XM_040732092.1
XM_007963321.2	XM_021227600.2
XM_007963323.2	XM_007963323.2
XM_007963324.2	XM_005070805.4
XM_007963325.2	XM_005070804.4
XM_007963326.2	XM_007963326.2
XM_007963328.2	XM_013113843.3
XM_007963331.2	XM_005070801.4
XM_007963334.2	XM_007963334.2
XM_007963336.2	XM_040732426.1
XM_007963337.2	XM_007963337.2
XM_007963338.2	XM_005070894.4
XM_007963339.2	XM_007963339.2
XM_007963340.2	XM_007963340.2
XM_007963341.2	XM_007963341.2
XM_007963343.2	XM_007963343.2
XM_007963344.2	XM_007963344.2
XM_007963347.2	XM_007963347.2
XM_007963348.2	XM_007963348.2
XM_007963352.2	XM_005070795.4
XM_007963354.2	XR_002382883.2
XM_007963355.2	XM_007963355.2
XM_007963356.2	XM_007963356.2
XM_007963357.2	XM_040732583.1
XM_007963358.2	XM_007963358.2
XM_007963359.2	XM_007963359.2
XM_007963360.2	XM_007963360.2
XM_007963362.2	XM_007963362.2
XM_007963364.2	XM_007963364.2
XM_007963365.2	XM_007963365.2
XM_007963366.2	XM_007963366.2
XM_007963367.2	XM_013113896.3
XM_007963368.2	XM_007963368.2
XM_007963369.2	XM_007963369.2
XM_007963370.2	XM_007963370.2
XM_007963371.2	XM_007963371.2
XM_007963372.2	XM_007963372.2
XM_007963373.2	XM_007963373.2
XM_007963374.2	XM_007963374.2
XM_007963375.2	XM_013113893.3
XM_007963376.2	XM_007963376.2
XM_007963377.2	XM_005070791.4
XM_007963378.2	XM_005070790.4
XM_007963379.2	XM_013113810.3
XM_007963380.2	XM_040732052.1
XM_007963383.2	XM_007963383.2
XM_007963390.2	XM_007963390.2
XM_007963391.2	XM_007963391.2
XM_007963393.2	XM_007963393.2
XM_007963394.2	XM_005070783.4
XM_007963396.2	XM_007963396.2
XM_007963397.2	XM_007963397.2
XM_007963398.2	XM_005070782.4
XM_007963399.2	XM_007963399.2
XM_007963400.2	XM_040732203.1
XM_007963401.2	XM_005070781.3
XM_007963402.2	XM_007963402.2
XM_007963403.2	XM_007963403.2
XM_007963404.2	XM_005070779.4
XM_007963406.2	XM_007963406.2
XM_007963407.2	XM_007963407.2
XM_007963409.2	XM_040732402.1
XM_007963410.2	XM_007963410.2
XM_007963426.1	XM_040733096.1
XM_007963436.2	XM_007963436.2
XM_007963437.2	XM_007963437.2
XM_007963440.2	XM_007963440.2
XM_007963442.2	XM_040732324.1
XM_007963443.2	XM_007963443.2
XM_007963444.2	XM_005063697.4
XM_007963445.2	XM_007963445.2
XM_007963446.1	XM_005084624.4
XM_007963450.2	XM_005063693.4
XM_007963452.2	XM_040745586.1
XM_007963454.2	XM_007963454.2
XM_007963455.2	XM_007963455.2
XM_007963456.2	XM_007963456.2
XM_007963458.2	XM_013111128.2
XM_007963459.2	XM_005063690.4
XM_007963460.2	XM_007963460.2
XM_007963463.2	XM_007963463.2
XM_007963464.2	XM_040745451.1
XM_007963465.2	XM_040745450.1
XM_007963467.2	XM_005063689.4
XM_007963469.2	XM_007963469.2
XM_007963470.2	XM_021230180.2
XM_007963471.1	XM_005063688.4
XM_007963473.2	XM_005063687.4
XM_007963477.2	XM_040745353.1
XM_007963478.2	XM_013110384.2
XM_007963480.2	XM_007963480.2
XM_007963481.2	XM_013110378.3
XM_007963482.2	XM_005063682.3
XM_007963485.2	XM_040745323.1
XM_007963486.2	XM_007963486.2
XM_007963488.2	XM_005063676.4
XM_007963489.2	XM_007963489.2
XM_007963492.2	XM_013112078.3
XM_007963493.2	XM_005063206.4
XM_007963495.2	XM_007963495.2
XM_007963496.2	XM_013112267.3
XM_007963497.2	XM_005063204.4
XM_007963500.2	XM_007963500.2
XM_007963502.2	XM_013110344.3
XM_007963503.2	XM_007963503.2
XM_007963504.2	XM_005063673.4
XM_007963509.2	XM_040745219.1
XM_007963510.2	XM_040745222.1
XM_007963511.2	XM_007963511.2
XM_007963512.2	XM_040745228.1
XM_007963513.2	XM_007963513.2
XM_007963514.2	XM_007963514.2
XM_007963515.2	XM_007963515.2
XM_007963516.2	XM_007963516.2
XM_007963518.2	NM_001281667.1
XM_007963519.2	XM_021230380.2
XM_007963520.2	XM_013117349.3
XM_007963522.2	XM_005063668.4
XM_007963523.2	XM_005063667.4
XM_007963524.2	XM_007963524.2
XM_007963525.2	XM_005063664.4
XM_007963529.2	XM_005063663.4
XM_007963530.2	XM_040745137.1
XM_007963533.2	XM_005063660.4
XM_007963534.2	XM_040745082.1
XM_007963536.2	XM_013124619.3
XM_007963537.2	XM_005084620.4
XM_007963538.2	XM_007963538.2
XM_007963541.2	XM_040745067.1
XM_007963542.2	XM_007963542.2
XM_007963543.2	XM_007963543.2
XM_007963544.2	XM_005063651.4
XM_007963545.2	XM_007963545.2
XM_007963546.2	XM_007963546.2
XM_007963547.2	XM_040745037.1
XM_007963548.2	XM_040745039.1
XM_007963549.2	XM_007963549.2
XM_007963550.2	XM_007963550.2
XM_007963551.2	XM_007963551.2
XM_007963553.2	XM_007963553.2
[truncated: 70,958 more rows]
