# Supplementary material for: Central role of lung macrophages in SARS-CoV-2 physiopathology: a cross-model single-cell RNA-seq perspective
Source: Front Immunol. 2023 Jun 7;14:1197588. doi: 10.3389/fimmu.2023.1197588 (PMC10282834; doi:10.3389/fimmu.2023.1197588)
Supplement: Supplementary file 2 [file DataSheet_2.zip › Figshare/R_code_CrossSpecies_clustering.R]

#!/usr/bin/env Rscript
load("../HAM_GM.RData")

library(dplyr)
library(Seurat)
library(tximport)
library(patchwork)
library(cowplot)
library(multtest)
library(metap)
library(fishpond)

#Change gene ids of African green monkey cells according to tblastx results.
#Either Syrian hamser ortholog or unchanged if no hamster ortholog
DF <- read.csv("/Ortholog_list.csv", header = FALSE)
txiAGM1$counts@Dimnames[[1]] <- DF$V1
txiAGM2$counts@Dimnames[[1]] <- DF$V1
txiAGM3$counts@Dimnames[[1]] <- DF$V1
txiAGM4$counts@Dimnames[[1]] <- DF$V1
txiAGM5$counts@Dimnames[[1]] <- DF$V1
txiAGM6$counts@Dimnames[[1]] <- DF$V1
txiAGM7$counts@Dimnames[[1]] <- DF$V1
txiAGM8$counts@Dimnames[[1]] <- DF$V1
txiAGM9$counts@Dimnames[[1]] <- DF$V1
txiAGM10$counts@Dimnames[[1]] <- DF$V1

lung27 <- CreateSeuratObject(counts = txi27$counts , project = "SRR13151627")
lung28 <- CreateSeuratObject(counts = txi28$counts , project = "SRR13151628")
lung29 <- CreateSeuratObject(counts = txi29$counts , project = "SRR13151629")
lung33 <- CreateSeuratObject(counts = txi33$counts , project = "SRR13151633")
lung34 <- CreateSeuratObject(counts = txi34$counts , project = "SRR13151634")
lung35 <- CreateSeuratObject(counts = txi35$counts , project = "SRR13151635")
lung39 <- CreateSeuratObject(counts = txi39$counts , project = "SRR13151639")
lung40 <- CreateSeuratObject(counts = txi40$counts , project = "SRR13151640")
lung41 <- CreateSeuratObject(counts = txi41$counts , project = "SRR13151641")
lung45 <- CreateSeuratObject(counts = txi45$counts , project = "SRR13151645")
lung46 <- CreateSeuratObject(counts = txi46$counts , project = "SRR13151646")
lung47 <- CreateSeuratObject(counts = txi47$counts , project = "SRR13151647")
lung51 <- CreateSeuratObject(counts = txi51$counts , project = "SRR13151651")
lung52 <- CreateSeuratObject(counts = txi52$counts , project = "SRR13151652")
lung53 <- CreateSeuratObject(counts = txi53$counts , project = "SRR13151653")
lungAGM1 <- CreateSeuratObject(counts = txiAGM1$counts,  project = "AGM1")
lungAGM2 <- CreateSeuratObject(counts = txiAGM2$counts,  project = "AGM2")
lungAGM3 <- CreateSeuratObject(counts = txiAGM3$counts,  project = "AGM3")
lungAGM4 <- CreateSeuratObject(counts = txiAGM4$counts,  project = "AGM4")
lungAGM5 <- CreateSeuratObject(counts = txiAGM5$counts,  project = "AGM5")
lungAGM6 <- CreateSeuratObject(counts = txiAGM6$counts,  project = "AGM6")
lungAGM7 <- CreateSeuratObject(counts = txiAGM7$counts,  project = "AGM7")
lungAGM8 <- CreateSeuratObject(counts = txiAGM8$counts,  project = "AGM8")
lungAGM9 <- CreateSeuratObject(counts = txiAGM9$counts,  project = "AGM9")
lungAGM10 <- CreateSeuratObject(counts = txiAGM10$counts,  project = "AGM10")

lung27$stim <- "SRR13151627"
lung28$stim <- "SRR13151628"
lung29$stim <- "SRR13151629"
lung33$stim <- "SRR13151633"
lung34$stim <- "SRR13151634"
lung35$stim <- "SRR13151635"
lung39$stim <- "SRR13151639"
lung40$stim <- "SRR13151640"
lung41$stim <- "SRR13151641"
lung45$stim <- "SRR13151645"
lung46$stim <- "SRR13151646"
lung47$stim <- "SRR13151647"
lung51$stim <- "SRR13151651"
lung52$stim <- "SRR13151652"
lung53$stim <- "SRR13153653"
lungAGM1$stim <- "AGM1"
lungAGM2$stim <- "AGM2"
lungAGM3$stim <- "AGM3"
lungAGM4$stim <- "AGM4"
lungAGM5$stim <- "AGM5"
lungAGM6$stim <- "AGM6"
lungAGM7$stim <- "AGM7"
lungAGM8$stim <- "AGM8"
lungAGM9$stim <- "AGM9"
lungAGM10$stim <- "AGM10"

seurat.list <- list(lung27,lung28,lung29,lung33,lung34,lung35,lung39,lung40,lung41,lung45,lung46,lung47,lung51,lung52,lung53,lungAGM1,lungAGM2,lungAGM3,lungAGM4,lungAGM5,lungAGM6,lungAGM7,lungAGM8,lungAGM9,lungAGM10)

for (i in 1:length(seurat.list)) {
seurat.list[[i]] <- SCTransform(seurat.list[[i]], return.only.var.genes = FALSE, verbose = TRUE)
}

all_features <- lapply(seurat.list, row.names) %>% Reduce(intersect, .)
features <- SelectIntegrationFeatures( object.list = seurat.list, nfeatures = 17316 , verbose = TRUE )
seurat.list <- PrepSCTIntegration( object.list = seurat.list, anchor.features = features, verbose = T )
combined.anchors <- FindIntegrationAnchors(object.list = seurat.list, normalization.method = "SCT", anchor.features = features, reference= c(3,10,18,23), verbose = TRUE)
lung.combined <- IntegrateData(anchorset = combined.anchors,normalization.method = "SCT",features.to.integrate = all_features,verbose = T)

DefaultAssay(lung.combined) <- "integrated"
lung.combined <- ScaleData(lung.combined, verbose = FALSE)
lung.combined <- RunPCA(lung.combined, npcs = 30, verbose = FALSE)
lung.combined <- RunUMAP(lung.combined, reduction = "pca", dims = 1:20)
lung.combined <- FindNeighbors(lung.combined, reduction = "pca", dims = 1:20)
lung.combined <- FindClusters(lung.combined, resolution = 0.5)

p1 <- DimPlot(lung.combined, reduction = "umap", group.by = "stim")
p2 <- DimPlot(lung.combined, reduction = "umap", label = TRUE)


Clusterdf <- lung.combined@meta.data
NbCellsPerClusterandRun=rename(count(Clusterdf, stim, seurat_clusters), Freq = n)
lung.combined.markers <- FindAllMarkers(lung.combined, only.pos = TRUE, min.pct = 0.25, logfc.threshold = 1)
lung.combined.markers %>% group_by(cluster) %>% top_n(n = 2, wt = avg_log2FC)

DefaultAssay(lung.combined) <- "RNA"
lung.combined <- NormalizeData(lung.combined, verbose = FALSE)
lung.combined <- ScaleData(lung.combined, verbose = FALSE)

saveRDS(lung.combined, file = "../lung.combined.CrossSpecies.rds")

quit()
n
