# Supplementary material for: Central role of lung macrophages in SARS-CoV-2 physiopathology: a cross-model single-cell RNA-seq perspective
Source: Front Immunol. 2023 Jun 7;14:1197588. doi: 10.3389/fimmu.2023.1197588 (PMC10282834; doi:10.3389/fimmu.2023.1197588)
Supplement: Supplementary file 2 [file DataSheet_2.zip › Figshare/R_Code_for_Figures.R]

library(dplyr)
library(Seurat)
library(tximport)
library(patchwork)
library(cowplot)
library(multtest)
library(metap)
library(fishpond)
library(ggplot2)
library(stringr)

#load cross species RDS with UMAP clustering and univariate cluster correction
lung.combined <- readRDS(file = "../lung.combined_univariate_corrected.rds")

VV02 <- data.frame(matrix(ncol = 99, nrow = 0))
colnames(VV02) <- c('cluster','Ifng','barcode','index','sample','Il10','aicda','Pou2af1','Jchain','Cd3a','Cd3b','Cd3d','Cd3g','CD4','Cd8a','Cd8b_X1','NK1_1','Nkg2d','NKp46','DAP10','Igl1','Igl3','Igl2','Igk','IgMmem','IgMsec','IgDeltamem','IgDeltasec','IgG3mem','IgG3sec','IgG1mem','IgG1sec','IgG2amem','IgG2asec','IgEmem','IgEsec','IgAmem','IgAsec','CD19_X2','CD79a','CD79b','CD138','Mzb1','BCMA','Cd38','SARS2pos','SARS2neg','CD80','CD86','Cd28','Icos','Icoslg','Lag3','CD209c-like','CD209e-like','CD209a-like','CD40-X2','Cd40lg','Icam1','Cd11B-X2','CD18','CD274_PDCD1L1','Pdcd1lg2','Pdcd1','Tnfsf13b_BAFF','Tnfrsf13c_BAFFR','Tnfrsf14','Cr1l','Gpr183','Sftpc','Sftpa','Cldn5','Hbb','Ager','Foxj1','S100a8','S100a9','ncMHC1_alpha_like','ncMHC1_D37','ncMHC1_saoe','ncMHC1_Q10','ncMHC1_L_D','Vtn','Rgs5','Cox4i2','Marco','ace2','axl','nrp1','fcgr4','ace2GM','axlGM','nrp1GM','fcgr3aGM','ctsb','furin','tmprss2','ctsbGM','furinGM')

for (cluster in 0:25){
	group.cells <- WhichCells(lung.combined, ident = cluster)
	Ifng <- as.data.frame(x = as.matrix(x = lung.combined@assays$RNA@counts['NM-001281631.1', group.cells]))
	Il10 <- as.data.frame(x = as.matrix(x = lung.combined@assays$RNA@counts['XM-005079860.3', group.cells]))
	aicda <- as.data.frame(x = as.matrix(x = lung.combined@assays$RNA@counts['XM-013110297.3', group.cells]))
	Pou2af1 <- as.data.frame(x = as.matrix(x = lung.combined@assays$RNA@counts['XM-005069526.4', group.cells]))
	Jchain <- as.data.frame(x = as.matrix(x = lung.combined@assays$RNA@counts['XM-005068171.4', group.cells]))
	Cd3a <- as.data.frame(x = as.matrix(x = lung.combined@assays$RNA@counts['XM-000000019.1', group.cells]))
	Cd3b <- as.data.frame(x = as.matrix(x = lung.combined@assays$RNA@counts['XM-000000020.1', group.cells]))
	Cd3d <- as.data.frame(x = as.matrix(x = lung.combined@assays$RNA@counts['NM-001281420.1', group.cells]))
	Cd3g <- as.data.frame(x = as.matrix(x = lung.combined@assays$RNA@counts['XM-005069273.4', group.cells]))
	CD4 <- as.data.frame(x = as.matrix(x = lung.combined@assays$RNA@counts['XM-040739410.1', group.cells]))
	Cd8a <- as.data.frame(x = as.matrix(x = lung.combined@assays$RNA@counts['XM-005076083.3', group.cells]))
	Cd8b_X1 <- as.data.frame(x = as.matrix(x = lung.combined@assays$RNA@counts['XM-040737612.1', group.cells]))
	NK1_1 <- as.data.frame(x = as.matrix(x = lung.combined@assays$RNA@counts['XM-040738427.1', group.cells]))
	Nkg2d <- as.data.frame(x = as.matrix(x = lung.combined@assays$RNA@counts['XM-021223631.2', group.cells]))
	NKp46 <- as.data.frame(x = as.matrix(x = lung.combined@assays$RNA@counts['XM-040733843.1', group.cells]))
	DAP10 <- as.data.frame(x = as.matrix(x = lung.combined@assays$RNA@counts['XM-040735481.1', group.cells]))
	Igl1 <- as.data.frame(x = as.matrix(x = lung.combined@assays$RNA@counts['XM-000000001.1', group.cells]))
	Igl3 <- as.data.frame(x = as.matrix(x = lung.combined@assays$RNA@counts['XM-000000002.1', group.cells]))
	Igl2 <- as.data.frame(x = as.matrix(x = lung.combined@assays$RNA@counts['XM-000000003.1', group.cells]))
	Igk <- as.data.frame(x = as.matrix(x = lung.combined@assays$RNA@counts['XM-000000004.1', group.cells]))
	IgMmem <- as.data.frame(x = as.matrix(x = lung.combined@assays$RNA@counts['XM-000000005.1', group.cells]))
	IgMsec <- as.data.frame(x = as.matrix(x = lung.combined@assays$RNA@counts['XM-000000006.1', group.cells]))
	IgDeltamem <- as.data.frame(x = as.matrix(x = lung.combined@assays$RNA@counts['XM-000000007.1', group.cells]))
	IgDeltasec <- as.data.frame(x = as.matrix(x = lung.combined@assays$RNA@counts['XM-000000008.1', group.cells]))
	IgG3mem <- as.data.frame(x = as.matrix(x = lung.combined@assays$RNA@counts['XM-000000009.1', group.cells]))
	IgG3sec <- as.data.frame(x = as.matrix(x = lung.combined@assays$RNA@counts['XM-000000010.1', group.cells]))
	IgG1mem <- as.data.frame(x = as.matrix(x = lung.combined@assays$RNA@counts['XM-000000011.1', group.cells]))
	IgG1sec <- as.data.frame(x = as.matrix(x = lung.combined@assays$RNA@counts['XM-000000012.1', group.cells]))
	IgG2amem <- as.data.frame(x = as.matrix(x = lung.combined@assays$RNA@counts['XM-000000013.1', group.cells]))
	IgG2asec <- as.data.frame(x = as.matrix(x = lung.combined@assays$RNA@counts['XM-000000014.1', group.cells]))
	IgEmem <- as.data.frame(x = as.matrix(x = lung.combined@assays$RNA@counts['XM-000000015.1', group.cells]))
	IgEsec <- as.data.frame(x = as.matrix(x = lung.combined@assays$RNA@counts['XM-000000016.1', group.cells]))
	IgAmem <- as.data.frame(x = as.matrix(x = lung.combined@assays$RNA@counts['XM-000000017.1', group.cells]))
	IgAsec <- as.data.frame(x = as.matrix(x = lung.combined@assays$RNA@counts['XM-000000018.1', group.cells]))
	CD19_X2 <- as.data.frame(x = as.matrix(x = lung.combined@assays$RNA@counts['XM-040754631.1', group.cells]))
	CD79a <- as.data.frame(x = as.matrix(x = lung.combined@assays$RNA@counts['XM-040734291.1', group.cells]))
	CD79b <- as.data.frame(x = as.matrix(x = lung.combined@assays$RNA@counts['XM-005070012.4', group.cells]))
	CD138 <- as.data.frame(x = as.matrix(x = lung.combined@assays$RNA@counts['XM-005079068.4', group.cells]))
	Mzb1 <- as.data.frame(x = as.matrix(x = lung.combined@assays$RNA@counts['XM-005065277.3', group.cells]))
	BCMA <- as.data.frame(x = as.matrix(x = lung.combined@assays$RNA@counts['XM-040741072.1', group.cells]))
	Cd38 <- as.data.frame(x = as.matrix(x = lung.combined@assays$RNA@counts['XM-005068715.4', group.cells]))
	SARS2pos <- as.data.frame(x = as.matrix(x = lung.combined@assays$RNA@counts['VV-000000001.1', group.cells]))
	SARS2neg <- as.data.frame(x = as.matrix(x = lung.combined@assays$RNA@counts['VV-000000011.1', group.cells]))
	CD80 <- as.data.frame(x = as.matrix(x = lung.combined@assays$RNA@counts['NM-001281419.1', group.cells]))
	CD86 <- as.data.frame(x = as.matrix(x = lung.combined@assays$RNA@counts['XM-040750258.1', group.cells]))
	Cd28 <- as.data.frame(x = as.matrix(x = lung.combined@assays$RNA@counts['XM-013113684.3', group.cells]))
	Icos <- as.data.frame(x = as.matrix(x = lung.combined@assays$RNA@counts['XM-005070650.3', group.cells]))
	Icoslg <- as.data.frame(x = as.matrix(x = lung.combined@assays$RNA@counts['XM-040732317.1', group.cells]))
	Lag3 <- as.data.frame(x = as.matrix(x = lung.combined@assays$RNA@counts['XM-021224701.2', group.cells]))
	CD209c <- as.data.frame(x = as.matrix(x = lung.combined@assays$RNA@counts['XM-040731538.1', group.cells]))
	CD209e <- as.data.frame(x = as.matrix(x = lung.combined@assays$RNA@counts['XM-013124630.3', group.cells]))
	CD209a <- as.data.frame(x = as.matrix(x = lung.combined@assays$RNA@counts['XM-005085279.4', group.cells]))
	CD40 <- as.data.frame(x = as.matrix(x = lung.combined@assays$RNA@counts['XM-005084980.4', group.cells]))
	Cd40lg <- as.data.frame(x = as.matrix(x = lung.combined@assays$RNA@counts['XM-005084522.4', group.cells]))
	Icam1 <- as.data.frame(x = as.matrix(x = lung.combined@assays$RNA@counts['XM-021232125.2', group.cells]))
	Cd11B <- as.data.frame(x = as.matrix(x = lung.combined@assays$RNA@counts['XM-040735030.1', group.cells]))
	CD18 <- as.data.frame(x = as.matrix(x = lung.combined@assays$RNA@counts['XM-040732040.1', group.cells]))
	CD274_PDCD1L1 <- as.data.frame(x = as.matrix(x = lung.combined@assays$RNA@counts['XM-021225188.2', group.cells]))
	Pdcd1lg2 <- as.data.frame(x = as.matrix(x = lung.combined@assays$RNA@counts['XM-021225180.2', group.cells]))
	Pdcd1 <- as.data.frame(x = as.matrix(x = lung.combined@assays$RNA@counts['XM-005077183.4', group.cells]))
	Tnfsf13b_BAFF <- as.data.frame(x = as.matrix(x = lung.combined@assays$RNA@counts['XM-005077356.4', group.cells]))
	Tnfrsf13c_BAFFR <- as.data.frame(x = as.matrix(x = lung.combined@assays$RNA@counts['XM-021225338.2', group.cells]))
	Tnfrsf14 <- as.data.frame(x = as.matrix(x = lung.combined@assays$RNA@counts['XM-040734998.1', group.cells]))
	Cr1l <- as.data.frame(x = as.matrix(x = lung.combined@assays$RNA@counts['XM-040736985.1', group.cells]))
	Gpr183 <- as.data.frame(x = as.matrix(x = lung.combined@assays$RNA@counts['XM-013120114.3', group.cells]))
	Sftpc <- as.data.frame(x = as.matrix(x = lung.combined@assays$RNA@counts['XM-040734374.1', group.cells]))
	Sftpa <- as.data.frame(x = as.matrix(x = lung.combined@assays$RNA@counts['XM-021233512.2', group.cells]))
	Cldn5 <- as.data.frame(x = as.matrix(x = lung.combined@assays$RNA@counts['XM-013118668.3', group.cells]))
	Hbb <- as.data.frame(x = as.matrix(x = lung.combined@assays$RNA@counts['XM-040757350.1', group.cells]))
	Ager <- as.data.frame(x = as.matrix(x = lung.combined@assays$RNA@counts['XM-013125842.3', group.cells]))
	Foxj1 <- as.data.frame(x = as.matrix(x = lung.combined@assays$RNA@counts['XM-005069887.4', group.cells]))
	S100a8 <- as.data.frame(x = as.matrix(x = lung.combined@assays$RNA@counts['XM-005080310.4', group.cells]))
	S100a9 <- as.data.frame(x = as.matrix(x = lung.combined@assays$RNA@counts['XM-005080242.4', group.cells]))
	ncMHC1_alpha_like <- as.data.frame(x = as.matrix(x = lung.combined@assays$RNA@counts['XM-040741246.1', group.cells]))
	ncMHC1_D37 <- as.data.frame(x = as.matrix(x = lung.combined@assays$RNA@counts['XM-040732473.1', group.cells]))
	ncMHC1_saoe <- as.data.frame(x = as.matrix(x = lung.combined@assays$RNA@counts['XM-013126089.3', group.cells]))
	ncMHC1_Q10 <- as.data.frame(x = as.matrix(x = lung.combined@assays$RNA@counts['XM-040732476.1', group.cells]))
	ncMHC1_L_D <- as.data.frame(x = as.matrix(x = lung.combined@assays$RNA@counts['XM-040732455.1', group.cells]))
	Vtn <- as.data.frame(x = as.matrix(x = lung.combined@assays$RNA@counts['XM-005077006.4', group.cells]))
	Rgs5 <- as.data.frame(x = as.matrix(x = lung.combined@assays$RNA@counts['XM-005071422.4', group.cells]))
	Cox4i2 <- as.data.frame(x = as.matrix(x = lung.combined@assays$RNA@counts['XM-040746497.1', group.cells]))
	Marco <- as.data.frame(x = as.matrix(x = lung.combined@assays$RNA@counts['NM-001281606.1', group.cells]))
	ace2 <- as.data.frame(x = as.matrix(x = lung.combined@assays$RNA@counts['XM-005074209.3', group.cells]))
	axl <- as.data.frame(x = as.matrix(x = lung.combined@assays$RNA@counts['XM-040734678.1', group.cells]))
	nrp1 <- as.data.frame(x = as.matrix(x = lung.combined@assays$RNA@counts['XM-040755277.1', group.cells]))
	fcgr4 <- as.data.frame(x = as.matrix(x = lung.combined@assays$RNA@counts['NM-001281335.1', group.cells]))
	ace2GM <- as.data.frame(x = as.matrix(x = lung.combined@assays$RNA@counts['XM-005074209.3', group.cells]))
	axlGM <- as.data.frame(x = as.matrix(x = lung.combined@assays$RNA@counts['XM-007996884.2', group.cells]))
	nrp1GM <- as.data.frame(x = as.matrix(x = lung.combined@assays$RNA@counts['XM-040755276.1', group.cells]))
	fcgr3aGM <- as.data.frame(x = as.matrix(x = lung.combined@assays$RNA@counts['XM-007976388.2', group.cells]))
	ctsb <- as.data.frame(x = as.matrix(x = lung.combined@assays$RNA@counts['XM-005075274.4', group.cells]))
	furin <- as.data.frame(x = as.matrix(x = lung.combined@assays$RNA@counts['XM-040729619.1', group.cells]))
	tmprss2 <- as.data.frame(x = as.matrix(x = lung.combined@assays$RNA@counts['XM-013116227.3', group.cells]))
        ctsbGM <- as.data.frame(x = as.matrix(x = lung.combined@assays$RNA@counts['XM-037983842.1', group.cells]))
	furinGM <- as.data.frame(x = as.matrix(x = lung.combined@assays$RNA@counts['XM-037987664.1', group.cells]))
	Ifng$barcode <- row.names(Ifng)
	Barcodes <- do.call(rbind, str_split(Ifng$barcode, '_'))
	Cluster= rep(cluster, nrow(Barcodes))
	Ifng <- cbind(Cluster,Ifng,Barcodes,Il10,aicda,Pou2af1,Jchain,Cd3a,Cd3b,Cd3d,Cd3g,CD4,Cd8a,Cd8b_X1,NK1_1,Nkg2d,NKp46,DAP10,Igl1,Igl3,Igl2,Igk,IgMmem,IgMsec,IgDeltamem,IgDeltasec,IgG3mem,IgG3sec,IgG1mem,IgG1sec,IgG2amem,IgG2asec,IgEmem,IgEsec,IgAmem,IgAsec,CD19_X2,CD79a,CD79b,CD138,Mzb1,BCMA,Cd38,SARS2pos,SARS2neg,CD80,CD86,Cd28,Icos,Icoslg,Lag3,CD209c,CD209e,CD209a,CD40,Cd40lg,Icam1,Cd11B,CD18,CD274_PDCD1L1,Pdcd1lg2,Pdcd1,Tnfsf13b_BAFF,Tnfrsf13c_BAFFR,Tnfrsf14,Cr1l,Gpr183,Sftpc,Sftpa,Cldn5,Hbb,Ager,Foxj1,S100a8,S100a9,ncMHC1_alpha_like,ncMHC1_D37,ncMHC1_saoe,ncMHC1_Q10,ncMHC1_L_D,Vtn,Rgs5,Foxj1,Marco,ace2,axl,nrp1,fcgr4,ace2GM,axlGM,nrp1GM,fcgr3aGM,ctsb,furin,tmprss2,ctsbGM,furinGM)
	VV02 <- rbind(VV02,Ifng)
}

colnames(VV02) <- c('cluster','Ifng','barcode_index','barcode','sample','Il10','aicda','Pou2af1','Jchain','Cd3a','Cd3b','Cd3d','Cd3g','CD4','Cd8a','Cd8b_X1','NK1_1','Nkg2d','NKp46','DAP10','Igl1','Igl3','Igl2','Igk','IgMmem','IgMsec','IgDeltamem','IgDeltasec','IgG3mem','IgG3sec','IgG1mem','IgG1sec','IgG2amem','IgG2asec','IgEmem','IgEsec','IgAmem','IgAsec','CD19_X2','CD79a','CD79b','CD138','Mzb1','BCMA','Cd38','SARS2pos','SARS2neg','CD80','CD86','Cd28','Icos','Icoslg','Lag3','CD209c-like','CD209e-like','CD209a-like','CD40-X2','Cd40lg','Icam1','Cd11B-X2','CD18','CD274_PDCD1L1','Pdcd1lg2','Pdcd1','Tnfsf13b_BAFF','Tnfrsf13c_BAFFR','Tnfrsf14','Cr1l','Gpr183','Sftpc','Sftpa','Cldn5','Hbb','Ager','Foxj1','S100a8','S100a9','ncMHC1_alpha_like','ncMHC1_D37','ncMHC1_saoe','ncMHC1_Q10','ncMHC1_L_D','Vtn','Rgs5','Cox4i2','Marco','ace2','axl','nrp1','fcgr4','ace2GM', 'axlGM', 'nrp1GM', 'fcgr3aGM','ctsb','furin','tmprss2','ctsbGM','furinGM')

#####################################################################################################
# Figure 1A,1B and 1C - UMAP plots
#####################################################################################################

# VV-000000001.1 refers to positive gRNA gene count
# VV-000000011.1 refers to negative gRNA gene count

lung.combined <- RenameIdents(lung.combined, '0' = 'M1', '1' = 'Mono', '2' = 'T cells', '3'= 'rAM', '4'='IM', '5'='NK', '6'='EC', '7'='AT2', '8'='B cells', '9'='Dying cells', '10'='Mono', '11'='rBC','12'='Dividing cells', '13'='ncMono','14'='MyoFibro', '15'='Neu','16'='PC', '17'='mDC', '18'='AT1', '19'='pDC', '20'='EC', '21'='LymphEC','22'='mDC', '23'='Pericytes', '24'='Ciliated cells', '25'='TBM')

p1 <- DimPlot(lung.combined, reduction = "umap", label = TRUE, label.size = 5) + NoLegend()

PositiveCells <- WhichCells(lung.combined, expression = `VV-000000001.1` > 1)
PosMonkeyCells <- PositiveCells[grep(c('_16|_17|_18|_19|_20|_21|_22|_23|_24|_25'),PositiveCells,fixed=F)]
PosHamsterCells <- PositiveCells[!PositiveCells %in% PosMonkeyCells]
p2 <- DimPlot(lung.combined, cells.highlight= list(PosMonkeyCells,PosHamsterCells), cols.highlight = c("#FF0000","#0000FF"), cols= "grey", order= TRUE, pt.size=0.1) + NoLegend() + labs(title = '(+)gRNA') + theme(plot.title = element_text(hjust = 0.5, size = 20))

PositiveCells <- WhichCells(lung.combined, expression = `VV-000000011.1` > 0)
PosMonkeyCells <- PositiveCells[grep(c('_16|_17|_18|_19|_20|_21|_22|_23|_24|_25'),PositiveCells,fixed=F)]
PosHamsterCells <- PositiveCells[!PositiveCells %in% PosMonkeyCells]
p2b <- DimPlot(lung.combined, cells.highlight= list(PosHamsterCells,PosMonkeyCells), cols.highlight = c("#0000FF","#FF0000"), cols= "grey", order= TRUE, pt.size=0.1) + NoLegend() + labs(title = '(-)gRNA') + theme(plot.title = element_text(hjust = 0.5, size = 20))

top_row <- plot_grid(p1, p2, p2b, labels = c('A','B','C'), ncol=3, label_size = 30)
ggsave('../Publication_Figure_1_SARS2_pos_greater_than_1.pdf', width = 21, height =7, dpi=300)

###########################################################################################################################
# Figure 1D,1E,1F,1G,1H and 1I - Percentages, means and sums of infected cells per cluster
###########################################################################################################################


VV01sarspos<-DFinal1[!is.na(DFinal1$cluster) & DFinal1$sarspos.counts > 1,]#minimum count threshold set to 1 for (+)gRNA to avoid signal in mock samples
DFsarsposContegency<-data.frame(VV01sarspos %>% group_by(NewCellType,modality,run) %>% summarise(SumCells= n(), MeanCountpos=mean(sarspos.counts), SumCountpos=sum(sarspos.counts)) %>% ungroup() %>% complete(NewCellType,modality,run,  fill = list(SumCells = 0)))
DFsarsposContegency <- DFsarsposContegency %>% filter(!(grepl("^Ham", modality) & run=='4'))#remove Hamster's modalities with Run equals 4 which don't exist
DFsarsposContegency <- DFsarsposContegency %>% filter(!(grepl("^GM_ir", modality) & run>'2'))#remove GM_IR's modalities with Run greater than 2 which don't exist
DFContegency<-data.frame(DFinal1 %>% group_by(NewCellType, modality,run) %>% summarise(SumCellsInCluster= n()))
DF<-merge(DFsarsposContegency,DFContegency,by=c("NewCellType","modality","run"), all = TRUE)
DF$SumCells[is.na(DF$SumCells)] <- 0
DF$PercentageSARS2plus<-DF$SumCells/DF$SumCellsInCluster*100

VV01sarsneg<-DFinal1[!is.na(DFinal1$cluster) & DFinal1$sarsneg.counts > 0,]#minimum count threshold set to 0 for (-)gRNA, no false positive is observed in mock samples
DFsarsnegContegency<-data.frame(VV01sarsneg %>% group_by(NewCellType,modality,run) %>% summarise(SumCellsNeg= n(), MeanCountneg=mean(sarsneg.counts), SumCountneg=sum(sarsneg.counts)) %>% ungroup() %>% complete(NewCellType,modality,run,  fill = list(SumCellsNeg = 0)))
DFsarsnegContegency <- DFsarsnegContegency %>% filter(!(grepl("^Ham", modality) & run=='4'))#remove Hamster's modalities with Run equals 4 which don't exist
DFsarsnegContegency <- DFsarsnegContegency %>% filter(!(grepl("^GM_ir", modality) & run>'2'))#remove GM_IR's modalities with Run greater than 2 which don't exist
DFneg<-merge(DFsarsnegContegency,DFContegency,by=c("NewCellType","modality","run"), all = TRUE)
DFneg$SumCellsNeg[is.na(DFneg$SumCellsNeg)] <- 0
DFneg$PercentageSARS2neg<-DFneg$SumCellsNeg/DFneg$SumCellsInCluster*100
DF<-merge(DF,DFneg,by=c("NewCellType","modality","run"), all = TRUE)


DF1<-DF[!DF$NewCellType %in% c("Undetermined","Apoptotic","rBC") & !is.na(DF$NewCellType),]
DF1$NewCellType <- ordered(DF1$NewCellType, levels = c("AT1","AT2","MyoFibro","Ciliated cells","Pericytes","BEpiC","EC","LymphEC","IM","rAM","M1","Mono","ncMono","Neu","mDC","B cells","PC","NK","T cells","pDC","Dividing cells"))

DFfinal<-DF1[DF1$modality %in% c("Ham_2dpi","Ham_3dpi","Ham_5dpi"),]
DFfinal$modality <-gsub("Ham_(\\d{1,2})dpi", "\\1 dpi", DFfinal$modality)
pa <- ggplot(DFfinal, aes(x=NewCellType, y=PercentageSARS2plus, fill=NewCellType)) +
       geom_boxplot() +
       geom_jitter(color="black", size=0.4, alpha=0.9) +
	facet_grid(. ~ modality) +
	labs(title="Hamster", x ="", y = "Percentage of SARS2 (+)gRNA positive cells (%)") + theme(plot.title = element_text(hjust = 0.5, face="bold"), strip.text.x = element_text(size=20,face="bold"), axis.text.x = element_text(angle=90, size=20, vjust=0.3), axis.text.y = element_text(size=20),panel.border = element_blank(), panel.grid.major = element_blank(), panel.grid.minor = element_blank(),legend.position="none")
pa

DFfinal<-DF1[DF1$modality %in% c("GM_3dpi","GM_10dpi"),]
DFfinal$modality <-gsub("GM_(\\d{1,2})dpi", "\\1 dpi", DFfinal$modality)
DFfinal$modality <- ordered(DFfinal$modality, levels = c("3 dpi","10 dpi"))
pb <- ggplot(DFfinal, aes(x=NewCellType, y=PercentageSARS2plus, fill=NewCellType)) + 
	geom_boxplot() +
	geom_jitter(color="black", size=0.4, alpha=0.9) +
	facet_grid(. ~ modality) +
	labs(title="Green monkey", x ="", y = "Percentage of SARS2 (+)gRNA positive cells (%)") + theme(plot.title = element_text(hjust = 0.5, face="bold"), strip.text.x = element_text(size=20,face="bold"), axis.text.x = element_text(angle=90, size=20, vjust=0.3), axis.text.y = element_text(size=20),panel.border = element_blank(), panel.grid.major = element_blank(), panel.grid.minor = element_blank(),legend.position="none")
pb


DFfinal<-DF1[DF1$modality %in% c("Ham_2dpi","Ham_3dpi","Ham_5dpi"),]
DFfinal$modality <-gsub("Ham_(\\d{1,2})dpi", "\\1 dpi", DFfinal$modality)
pa1 <- ggplot(DFfinal, aes(x=NewCellType, y=PercentageSARS2neg, fill=NewCellType)) +
	       geom_boxplot() +
	       geom_jitter(color="black", size=0.4, alpha=0.9) +
	       facet_grid(. ~ modality) +
	       labs(title="Hamster", x ="", y = "Percentage of SARS2 (-)gRNA positive cells (%)") + theme(plot.title = element_text(hjust = 0.5, face="bold"), strip.text.x = element_text(size=20,face="bold"), axis.text.x = element_text(angle=90, size=20, vjust=0.3), axis.text.y = element_text(size=20),panel.border = element_blank(), panel.grid.major = element_blank(), panel.grid.minor = element_blank(),legend.position="none")
pa1

DFfinal<-DF1[DF1$modality %in% c("GM_3dpi","GM_10dpi"),]
DFfinal$modality <-gsub("GM_(\\d{1,2})dpi", "\\1 dpi", DFfinal$modality)
DFfinal$modality <- ordered(DFfinal$modality, levels = c("3 dpi","10 dpi"))
pb1 <- ggplot(DFfinal, aes(x=NewCellType, y=PercentageSARS2neg, fill=NewCellType)) +
		geom_boxplot() +
		geom_jitter(color="black", size=0.4, alpha=0.9) +
		facet_grid(. ~ modality) +
		labs(title="Green monkey", x ="", y = "Percentage of SARS2 (-)gRNA positive cells (%)") + theme(plot.title = element_text(hjust = 0.5, face="bold"), strip.text.x = element_text(size=20,face="bold"), axis.text.x = element_text(angle=90, size=20, vjust=0.3), axis.text.y = element_text(size=20),panel.border = element_blank(), panel.grid.major = element_blank(), panel.grid.minor = element_blank(),legend.position="none")
pb1

uprow <- plot_grid(pa,pb, nrow=1, rel_widths=c(3,2), labels = c('D'), label_size = 24)
bottomrow <- plot_grid(pa1,pb1, nrow=1, rel_widths=c(3,2), labels = c('E'), label_size = 24)
posneg <- plot_grid(uprow,bottomrow, nrow=2, rel_heights=c(1,1))

#   Mean Sars pos counts

DFfinal<-DF1[DF1$modality %in% c("Ham_2dpi","Ham_3dpi","Ham_5dpi"),]
DFfinal$modality <-gsub("Ham_(\\d{1,2})dpi", "\\1 dpi", DFfinal$modality)
pa <- ggplot(DFfinal, aes(x=NewCellType, y=MeanCountpos, fill=NewCellType)) +
	       geom_boxplot() +
	       geom_jitter(color="black", size=0.4, alpha=0.9) +
	       facet_grid(. ~ modality) +
	       labs(title="Hamster", x ="", y = "Mean count in (+)gRNA counts\n positive cells") + theme(plot.title = element_text(hjust = 0.5, face="bold"), strip.text.x = element_text(size=20,face="bold"), axis.text.x = element_text(angle=90, size=20, vjust=0.3), axis.text.y = element_text(size=20),panel.border = element_blank(), panel.grid.major = element_blank(), panel.grid.minor = element_blank(),legend.position="none")
pa

DFfinal<-DF1[DF1$modality %in% c("GM_3dpi","GM_10dpi"),]
DFfinal$modality <-gsub("GM_(\\d{1,2})dpi", "\\1 dpi", DFfinal$modality)
DFfinal$modality <- ordered(DFfinal$modality, levels = c("3 dpi","10 dpi"))
pb <- ggplot(DFfinal, aes(x=NewCellType, y=MeanCountpos, fill=NewCellType)) +
	       geom_boxplot() +
	       geom_jitter(color="black", size=0.4, alpha=0.9) +
	       facet_grid(. ~ modality) +
	       labs(title="Green monkey", x ="", y = "Mean count in (+)gRNA counts\n positive cells") + theme(plot.title = element_text(hjust = 0.5, face="bold"), strip.text.x = element_text(size=20,face="bold"), axis.text.x = element_text(angle=90, size=20, vjust=0.3), axis.text.y = element_text(size=20),panel.border = element_blank(), panel.grid.major = element_blank(), panel.grid.minor = element_blank(),legend.position="none")
pb

DFfinal<-DF1[DF1$modality %in% c("Ham_2dpi","Ham_3dpi","Ham_5dpi"),]
DFfinal$modality <-gsub("Ham_(\\d{1,2})dpi", "\\1 dpi", DFfinal$modality)
pa1 <- ggplot(DFfinal, aes(x=NewCellType, y=MeanCountneg, fill=NewCellType)) +
	               geom_boxplot() +
		       geom_jitter(color="black", size=0.4, alpha=0.9) +
		       facet_grid(. ~ modality) +
		       labs(title="Hamster", x ="", y = "Mean count in (-)gRNA counts\n positive cells") + theme(plot.title = element_text(hjust = 0.5, face="bold"), strip.text.x = element_text(size=20,face="bold"), axis.text.x = element_text(angle=90, size=20, vjust=0.3), axis.text.y = element_text(size=20),panel.border = element_blank(), panel.grid.major = element_blank(), panel.grid.minor = element_blank(),legend.position="none")
pa1

DFfinal<-DF1[DF1$modality %in% c("GM_3dpi","GM_10dpi"),]
DFfinal$modality <-gsub("GM_(\\d{1,2})dpi", "\\1 dpi", DFfinal$modality)
DFfinal$modality <- ordered(DFfinal$modality, levels = c("3 dpi","10 dpi"))
pb1 <- ggplot(DFfinal, aes(x=NewCellType, y=MeanCountneg, fill=NewCellType)) +
		       geom_boxplot() +
		       geom_jitter(color="black", size=0.4, alpha=0.9) +
		       facet_grid(. ~ modality) +
		       labs(title="Green monkey", x ="", y = "Mean count in (-)gRNA counts\n positive cells") + theme(plot.title = element_text(hjust = 0.5, face="bold"), strip.text.x = element_text(size=20,face="bold"), axis.text.x = element_text(angle=90, size=20, vjust=0.3), axis.text.y = element_text(size=20),panel.border = element_blank(), panel.grid.major = element_blank(), panel.grid.minor = element_blank(),legend.position="none")
pb1

uprow <- plot_grid(pa,pb, nrow=1, rel_widths=c(3,2), labels = c('F'), label_size = 24)
bottomrow <- plot_grid(pa1,pb1, nrow=1, rel_widths=c(3,2), labels = c('G'), label_size = 24)
posneg <- plot_grid(uprow,bottomrow, nrow=2, rel_heights=c(1,1))


#   Sum Sars pos counts

DFfinal<-DF1[DF1$modality %in% c("Ham_2dpi","Ham_3dpi","Ham_5dpi"),]
DFfinal$modality <-gsub("Ham_(\\d{1,2})dpi", "\\1 dpi", DFfinal$modality)
pa <- ggplot(DFfinal, aes(x=NewCellType, y=SumCountpos, fill=NewCellType)) +
	               geom_boxplot() +
		       geom_jitter(color="black", size=0.4, alpha=0.9) +
		       facet_grid(. ~ modality) +
	               labs(title="Hamster", x ="", y = "(+)gRNA\num count per run") + theme(plot.title = element_text(hjust = 0.5, face="bold"), strip.text.x = element_text(size=20,face="bold"), axis.text.x = element_text(angle=90, size=20, vjust=0.3), axis.text.y = element_text(size=20),panel.border = element_blank(), panel.grid.major = element_blank(), panel.grid.minor = element_blank(),legend.position="none")
pa

DFfinal<-DF1[DF1$modality %in% c("GM_3dpi","GM_10dpi"),]
DFfinal$modality <-gsub("GM_(\\d{1,2})dpi", "\\1 dpi", DFfinal$modality)
DFfinal$modality <- ordered(DFfinal$modality, levels = c("3 dpi","10 dpi"))
pb <- ggplot(DFfinal, aes(x=NewCellType, y=SumCountpos, fill=NewCellType)) +
		geom_boxplot() +
		geom_jitter(color="black", size=0.4, alpha=0.9) +
		facet_grid(. ~ modality) +
		labs(title="Green monkey", x ="", y = "(+)gRNA\nSum count per run") + theme(plot.title = element_text(hjust = 0.5, face="bold"), strip.text.x = element_text(size=20,face="bold"), axis.text.x = element_text(angle=90, size=20, vjust=0.3), axis.text.y = element_text(size=20),panel.border = element_blank(), panel.grid.major = element_blank(), panel.grid.minor = element_blank(),legend.position="none")
pb

DFfinal<-DF1[DF1$modality %in% c("Ham_2dpi","Ham_3dpi","Ham_5dpi"),]
DFfinal$modality <-gsub("Ham_(\\d{1,2})dpi", "\\1 dpi", DFfinal$modality)
pa1 <- ggplot(DFfinal, aes(x=NewCellType, y=SumCountneg, fill=NewCellType)) +
	               geom_boxplot() +
		       geom_jitter(color="black", size=0.4, alpha=0.9) +
		       facet_grid(. ~ modality) +
		       labs(title="Hamster", x ="", y = "(-)gRNA\nSum count per run") + theme(plot.title = element_text(hjust = 0.5, face="bold"), strip.text.x = element_text(size=20,face="bold"), axis.text.x = element_text(angle=90, size=20, vjust=0.3), axis.text.y = element_text(size=20),panel.border = element_blank(), panel.grid.major = element_blank(), panel.grid.minor = element_blank(),legend.position="none")
pa1

DFfinal<-DF1[DF1$modality %in% c("GM_3dpi","GM_10dpi"),]
DFfinal$modality <-gsub("GM_(\\d{1,2})dpi", "\\1 dpi", DFfinal$modality)
DFfinal$modality <- ordered(DFfinal$modality, levels = c("3 dpi","10 dpi"))
pb1 <- ggplot(DFfinal, aes(x=NewCellType, y=SumCountneg, fill=NewCellType)) +
			geom_boxplot() +
			geom_jitter(color="black", size=0.4, alpha=0.9) +
			facet_grid(. ~ modality) +
			labs(title="Green monkey", x ="", y = "(-)gRNA\nSum count per run") + theme(plot.title = element_text(hjust = 0.5, face="bold"), strip.text.x = element_text(size=20,face="bold"), axis.text.x = element_text(angle=90, size=20, vjust=0.3), axis.text.y = element_text(size=20),panel.border = element_blank(), panel.grid.major = element_blank(), panel.grid.minor = element_blank(),legend.position="none")
pb1

uprow <- plot_grid(pa,pb, nrow=1, rel_widths=c(3,2), labels = c('H'), label_size = 24)
bottomrow <- plot_grid(pa1,pb1, nrow=1, rel_widths=c(3,2), labels = c('I'), label_size = 24)
posneg <- plot_grid(uprow,bottomrow, nrow=2, rel_heights=c(1,1))


##############################################################################################################
# Figure 2A and 2B - Expression profile of (+)gRNA or only(-)gRNA positive compared to negative cells
##############################################################################################################

# VV-000000001.1 refers to positive gRNA gene count
# VV-000000011.1 refers to negative gRNA gene count

subset.lung.combined <- subset(x = lung.combined, idents = c("AT1","AT2","MyoFibro","Ciliated cells","Pericytes","EC","LymphEC","IM","rAM","M1","Mono","ncMono","Neu","mDC","B cells","NK","T cells","pDC","Dividing cells"))
subset.lung.combined <- RenameIdents(subset.lung.combined, "AT1"="0","AT2"="1","MyoFibro"="2","Ciliated cells"="3","Pericytes"="4","EC"="5","LymphEC"="6","IM"="7","rAM"="8","M1"="9","Mono"="10","ncMono"="11","Neu"="12","mDC"="13","B cells"="14","NK"="15","T cells"="16","pDC"="17","Dividing cells"="18")
lung.combined <- subset.lung.combined
AT1<-subset(lung.combined, idents=0)
newSO<-subset(AT1, subset= `VV-000000001.1`<=1 & `VV-000000011.1`==0)
levels(newSO@meta.data$seurat_clusters)<-seq(0,60,1)
levels(newSO@active.ident)<-seq(0,60,1)

count<-18
for(i in 0:18){
	CellType<-subset(lung.combined, idents=i)
	CellTyperemaining<-subset(CellType, subset= `VV-000000001.1`<=1 & `VV-000000011.1`==0)
	CellTyperemaining<-DietSeurat(CellTyperemaining)
	neggRNAvec <- CellType@assays$RNA@counts['VV-000000011.1',]
	NbCellsNegRNA <- neggRNAvec[neggRNAvec > 0]
	if(length(NbCellsNegRNA) > 1){#merge function needs minimum 2 cells
		CellTypeneggRNA<-subset(CellType, subset= `VV-000000011.1`>0)
		count<-count+1
		levels(CellTypeneggRNA@active.ident)<-seq(0,60,1)
		CellTypeneggRNA@active.ident[CellTypeneggRNA@active.ident %in% seq(0,1000,1)] <- count
		CellTypeneggRNA<-DietSeurat(CellTypeneggRNA)
	}
	posgRNAvec <- CellType@assays$RNA@counts['VV-000000001.1',]
	NbCellsOnlyposRNA <- posgRNAvec[posgRNAvec > 0]
	if(length(NbCellsOnlyposRNA) > 1){#merge function needs minimum 2 cells
		CellTypeonlyposgRNA<-subset(CellType, subset= `VV-000000001.1`>1 & `VV-000000011.1`==0)
		count<-count+1
		levels(CellTypeonlyposgRNA@active.ident)<-seq(0,60,1)
		CellTypeonlyposgRNA@active.ident[CellTypeonlyposgRNA@active.ident %in% seq(0,1000,1)] <- count
		CellTypeonlyposgRNA<-DietSeurat(CellTypeonlyposgRNA)
	}
	newSO<-DietSeurat(newSO)
	if(i>0){
		newSO <- merge(newSO, list(if(exists("CellTypeneggRNA")){CellTypeneggRNA},if(exists("CellTypeonlyposgRNA")){CellTypeonlyposgRNA},CellTyperemaining), merge.data = TRUE)
	}else{
		newSO <- merge(newSO, list(if(exists("CellTypeneggRNA")){CellTypeneggRNA},if(exists("CellTypeonlyposgRNA")){CellTypeonlyposgRNA}), merge.data = TRUE)
		if(exists("CellTypeneggRNA")){rm(CellTypeneggRNA)}
		if(exists("CellTypeonlyposgRNA")){rm(CellTypeonlyposgRNA)}
	}
}
lung.combined <- newSO


library(tibble)
expr <- list()
for (cluster in unique(Idents(lung.combined))) {
	for (sample in unique(lung.combined@meta.data$orig.ident)) {
		cells <- Cells(lung.combined)[(lung.combined@meta.data$orig.ident==sample) & (Idents(lung.combined)==cluster)]
		if (length(cells) > 1) {
			expr[[paste0(cluster,'_',sample)]] <- rowSums(lung.combined@assays$RNA@counts[,cells])
		}
	}
}
for (sample in unique(lung.combined@meta.data$orig.ident)) {
	cells <- Cells(lung.combined)[(lung.combined@meta.data$orig.ident==sample)]
	expr[[paste0('all_',sample)]] <- rowSums(lung.combined@assays$RNA@counts[,cells])
}
colData <- data.frame(cell.type=factor(gsub('_.*','',names(expr))),
		      donor=gsub('.*_','',names(expr)),
		      day=gsub('.*_','',names(expr)),
		      group=names(expr),
		      row.names=names(expr))
colData$day <- gsub("SRR13151627", "d0", colData$day)
colData$day <- gsub("SRR13151628", "d0", colData$day)
colData$day <- gsub("SRR13151629", "d0", colData$day)
colData$day <- gsub("SRR13151633", "d2", colData$day)
colData$day <- gsub("SRR13151634", "d2", colData$day)
colData$day <- gsub("SRR13151635", "d2", colData$day)
colData$day <- gsub("SRR13151639", "d3", colData$day)
colData$day <- gsub("SRR13151640", "d3", colData$day)
colData$day <- gsub("SRR13151641", "d3", colData$day)
colData$day <- gsub("SRR13151645", "d5", colData$day)
colData$day <- gsub("SRR13151646", "d5", colData$day)
colData$day <- gsub("SRR13151647", "d5", colData$day)
colData$day <- gsub("SRR13151651", "d14", colData$day)
colData$day <- gsub("SRR13151652", "d14", colData$day)
colData$day <- gsub("SRR13151653", "d14", colData$day)
colData$day <- gsub("AGM1", "irr", colData$day)
colData$day <- gsub("AGM2", "irr", colData$day)
colData$day <- gsub("AGM3", "d3GM", colData$day)
colData$day <- gsub("AGM4", "d3GM", colData$day)
colData$day <- gsub("AGM5", "d3GM", colData$day)
colData$day <- gsub("AGM6", "d3GM", colData$day)
colData$day <- gsub("AGM7", "d10GM", colData$day)
colData$day <- gsub("AGM8", "d10GM", colData$day)
colData$day <- gsub("AGM9", "d10GM", colData$day)
colData$day <- gsub("AGM10", "d10GM", colData$day)
colData$donor <- gsub("SRR13151627", "hamster_0", colData$donor)
colData$donor <- gsub("SRR13151628", "hamster_1", colData$donor)
colData$donor <- gsub("SRR13151629", "hamster_2", colData$donor)
colData$donor <- gsub("SRR13151633", "hamster_3", colData$donor)
colData$donor <- gsub("SRR13151634", "hamster_4", colData$donor)
colData$donor <- gsub("SRR13151635", "hamster_5", colData$donor)
colData$donor <- gsub("SRR13151639", "hamster_6", colData$donor)
colData$donor <- gsub("SRR13151640", "hamster_7", colData$donor)
colData$donor <- gsub("SRR13151641", "hamster_8", colData$donor)
colData$donor <- gsub("SRR13151645", "hamster_9", colData$donor)
colData$donor <- gsub("SRR13151646", "hamster_10", colData$donor)
colData$donor <- gsub("SRR13151647", "hamster_11", colData$donor)
colData$donor <- gsub("SRR13151651", "hamster_12", colData$donor)
colData$donor <- gsub("SRR13151652", "hamster_13", colData$donor)
colData$donor <- gsub("SRR13151653", "hamster_14", colData$donor)
colData$donor <- gsub("AGM1", "GM_0", colData$donor)
colData$donor <- gsub("AGM2", "GM_1", colData$donor)
colData$donor <- gsub("AGM3", "GM_2", colData$donor)
colData$donor <- gsub("AGM4", "GM_3", colData$donor)
colData$donor <- gsub("AGM5", "GM_4", colData$donor)
colData$donor <- gsub("AGM6", "GM_5", colData$donor)
colData$donor <- gsub("AGM7", "GM_6", colData$donor)
colData$donor <- gsub("AGM8", "GM_7", colData$donor)
colData$donor <- gsub("AGM9", "GM_8", colData$donor)
colData$donor <- gsub("AGM10", "GM_9", colData$donor)
counts <- do.call(cbind,expr)
mode(counts) <- "integer"

DFM1 <- counts

NewDF<-data.frame(t(DFM1[seq(2,115366,1)]))
colnames(NewDF) <- gsub(' ','',paste(DFM1$CellType,'_',DFM1$Species,'_',DFM1$Modality,'_',DFM1$Run))
NewDF[] <- lapply(NewDF, as.numeric)

NewDFmean <- NewDF
NewDFmean[1:ncol(NewDF)] <- lapply(NewDF[1:ncol(NewDF)], mean)
NewDFmean1<-NewDFmean[1,]
rownames(NewDFmean1)<-"mean_count"

NewDFnbgene <- NewDF
NewDFnbgene[1:ncol(NewDF)] <- lapply(NewDF[1:ncol(NewDF)], function(x) sum(ifelse(x>0,1,0)))
NewDFnbgene1<-NewDFnbgene[1,]
rownames(NewDFnbgene1)<-"number_of_expressed_genes"

MeanNumGenes<-rbind(NewDFmean1,NewDFnbgene1) 
MeanNumGenesT<-data.frame(t(MeanNumGenes))


MeanNumGenesT[c('CellType','Species','Modality','Run')] <- str_split_fixed(rownames(MeanNumGenesT), '_', 4)
MeanNumGenesT1 <- MeanNumGenesT[!MeanNumGenesT$CellType %in% 'all',]


colors1<-c("#F8766D","#F8766D","#E9842C","#E9842C","#E9842C","#00B5EE","#00B5EE","#BC9D00","#BC9D00","#F863DF","#F863DF","#6FB000","#6FB000","#6FB000","#00BD61","#00B813","#00B813","#FF62BF","#FF62BF","#FF62BF","#00C08E","#00C08E","#00C08E","#00BDD4","#00BDD4","#00BDD4","#00A7FF","#00A7FF","#7F96FF","#7F96FF","#7F96FF","#00C0B4","#00C0B4","#D69100","#D69100","#BC81FF","#BC81FF","#FF6A9A","#FF6A9A","#E26EF7","#E26EF7","#9CA700","#9CA700","#9CA700","#F8766D","#F8766D","#F8766D","#E9842C","#E9842C","#E9842C","#00B5EE","#00B5EE","#BC9D00","#BC9D00","#F863DF","#F863DF","#6FB000","#6FB000","#6FB000","#00BD61","#00B813","#00B813","#00B813","#FF62BF","#FF62BF","#FF62BF","#00C08E","#00C08E","#00C08E","#00BDD4","#00BDD4","#00BDD4","#00A7FF","#00A7FF","#00A7FF","#7F96FF","#00C0B4","#00C0B4","#D69100","#D69100","#BC81FF","#BC81FF","#FF6A9A","#FF6A9A","#FF6A9A","#E26EF7","#E26EF7","#9CA700","#9CA700","#F8766D","#E9842C","#E9842C","#E9842C","#00B5EE","#00B5EE","#BC9D00","#F863DF","#6FB000","#6FB000","#00BD61","#00B813","#00B813","#FF62BF","#FF62BF","#00C08E","#00C08E","#00C08E","#00BDD4","#00BDD4","#00A7FF","#00A7FF","#7F96FF","#7F96FF","#00C0B4","#D69100","#D69100","#BC81FF","#BC81FF","#FF6A9A","#FF6A9A","#E26EF7","#9CA700")
colors2<-c("#F8766D","#F8766D","#E9842C","#E9842C","#E9842C","#00B5EE","#00B5EE","#F863DF","#6FB000","#6FB000","#6FB000","#00BD61","#00BD61","#00B813","#00B813","#00B813","#FF62BF","#FF62BF","#FF62BF","#00C08E","#00C08E","#00C08E","#00BDD4","#00BDD4","#00BDD4","#00A7FF","#00A7FF","#7F96FF","#7F96FF","#7F96FF","#00C0B4","#00C0B4","#D69100","#D69100","#BC81FF","#BC81FF","#FF6A9A","#FF6A9A","#FF6A9A","#E26EF7","#E26EF7","#9CA700","#9CA700","#F8766D","#E9842C","#00B5EE","#BC9D00","#F863DF","#6FB000","#00BD61","#00B813","#FF62BF","#00C08E","#00C08E","#00BDD4","#00BDD4","#00A7FF","#7F96FF","#00C0B4","#D69100","#BC81FF","#FF6A9A","#E26EF7","#9CA700")
colors3<-c("#F8766D","#F8766D","#E9842C","#E9842C","#E9842C","#00B5EE","#00B5EE","#BC9D00","#BC9D00","#F863DF","#F863DF","#6FB000","#6FB000","#6FB000","#00BD61","#00B813","#00B813","#FF62BF","#FF62BF","#FF62BF","#00C08E","#00C08E","#00C08E","#00BDD4","#00BDD4","#00BDD4","#00A7FF","#00A7FF","#7F96FF","#7F96FF","#7F96FF","#00C0B4","#00C0B4","#D69100","#D69100","#BC81FF","#BC81FF","#FF6A9A","#FF6A9A","#E26EF7","#E26EF7","#9CA700","#9CA700","#9CA700","#F8766D","#F8766D","#F8766D","#E9842C","#E9842C","#E9842C","#00B5EE","#00B5EE","#BC9D00","#BC9D00","#F863DF","#F863DF","#6FB000","#6FB000","#6FB000","#00BD61","#00B813","#00B813","#00B813","#FF62BF","#FF62BF","#FF62BF","#00C08E","#00C08E","#00C08E","#00BDD4","#00BDD4","#00BDD4","#00A7FF","#00A7FF","#00A7FF","#7F96FF","#00C0B4","#00C0B4","#D69100","#D69100","#BC81FF","#BC81FF","#FF6A9A","#FF6A9A","#FF6A9A","#E26EF7","#E26EF7","#9CA700","#9CA700","#F8766D","#E9842C","#E9842C","#E9842C","#00B5EE","#00B5EE","#BC9D00","#F863DF","#6FB000","#6FB000","#00BD61","#00B813","#00B813","#FF62BF","#FF62BF","#00C08E","#00C08E","#00C08E","#00BDD4","#00BDD4","#00A7FF","#00A7FF","#7F96FF","#7F96FF","#00C0B4","#D69100","#D69100","#BC81FF","#BC81FF","#FF6A9A","#FF6A9A","#E26EF7","#9CA700")
colors4<-c("#F8766D","#F8766D","#E9842C","#E9842C","#E9842C","#00B5EE","#00B5EE","#F863DF","#6FB000","#6FB000","#6FB000","#00BD61","#00BD61","#00B813","#00B813","#00B813","#FF62BF","#FF62BF","#FF62BF","#00C08E","#00C08E","#00C08E","#00BDD4","#00BDD4","#00BDD4","#00A7FF","#00A7FF","#7F96FF","#7F96FF","#7F96FF","#00C0B4","#00C0B4","#D69100","#D69100","#BC81FF","#BC81FF","#FF6A9A","#FF6A9A","#FF6A9A","#E26EF7","#E26EF7","#9CA700","#9CA700","#F8766D","#E9842C","#00B5EE","#BC9D00","#F863DF","#6FB000","#00BD61","#00B813","#FF62BF","#00C08E","#00C08E","#00BDD4","#00BDD4","#00A7FF","#7F96FF","#00C0B4","#D69100","#BC81FF","#FF6A9A","#E26EF7","#9CA700")

MeanNumGenesT1$CellType <- ordered(MeanNumGenesT1$CellType, levels = c("AT1","AT1(-)gRNA","AT1(+)gRNA","AT2","AT2(-)gRNA","AT2(+)gRNA","MyoFibro","MyoFibro(-)gRNA","MyoFibro(+)gRNA","Ciliatedcells","Ciliatedcells(+)gRNA","Pericytes","Pericytes(-)gRNA","Pericytes(+)gRNA","BEpiC","BEpiC(+)gRNA","EC","EC(-)gRNA","EC(+)gRNA","LymphEC","LymphEC(+)gRNA","IM","IM(-)gRNA","IM(+)gRNA","rAM","rAM(-)gRNA","rAM(+)gRNA","M1","M1(-)gRNA","M1(+)gRNA","Mono","Mono(-)gRNA","Mono(+)gRNA","ncMono","ncMono(-)gRNA","ncMono(+)gRNA","Neu","Neu(-)gRNA","Neu(+)gRNA","mDC","mDC(+)gRNA","Bcells","Bcells(+)gRNA","PC","NK","NK(+)gRNA","Tcells","Tcells(-)gRNA","Tcells(+)gRNA","pDC","pDC(+)gRNA","Dividingcells","Dividingcells(-)gRNA","Dividingcells(+)gRNA"))

DFfinal<-MeanNumGenesT1[MeanNumGenesT1$Modality %in% c("2dpi","3dpi","5dpi") & MeanNumGenesT1$Species %in% c("Hamster") & !is.na(MeanNumGenesT1$CellType),]
DFfinal$Modality <-gsub("(\\d{1,2})dpi", "\\1 dpi", DFfinal$Modality)
pa <- ggplot(DFfinal, aes(x=CellType, y=mean_count, fill=CellType)) +
	#geom_boxplot() +
	geom_boxplot(fill=colors1) +
	geom_jitter(color="black", size=0.4, alpha=0.9) +
	#geom_text(data = DFfinal, aes(label = significancepos), size = 5, vjust = +0.1)+
	facet_grid(. ~ Modality) +
	labs(title="Hamster", x ="", y = "Mean gene expression\nper cell cluster") + theme(plot.title = element_text(hjust = 0.5, size=20, face="bold"), strip.text.x = element_text(size=20,face="bold"), axis.title = element_text(size = 18), axis.text.x = element_text(angle=90, size=8, vjust=0.3), axis.text.y = element_text(size=20),panel.border = element_blank(), panel.grid.major = element_blank(), panel.grid.minor = element_blank(),legend.position="none", plot.tag=element_text(angle=90,size=24,vjust=0.5,face="bold"),plot.tag.position = "left")

DFfinal<-MeanNumGenesT1[MeanNumGenesT1$Modality %in% c( "3dpi","10dpi") & MeanNumGenesT1$Species %in% c("AGM") & !is.na(MeanNumGenesT1$CellType),]#"3dpiIrradiated",
#DFfinal$Modality <-gsub("3dpiIrradiated", "3 dpi irr.", DFfinal$Modality)
DFfinal$Modality <-gsub("(\\d{1,2})dpi", "\\1 dpi", DFfinal$Modality)
DFfinal$Modality <- ordered(DFfinal$Modality, levels = c("3 dpi","10 dpi"))#"3 dpi irr."
pb <- ggplot(DFfinal, aes(x=CellType, y=mean_count, fill=CellType)) +
	#geom_boxplot() +
	geom_boxplot(fill=colors2) +
	geom_jitter(color="black", size=0.4, alpha=0.9) +
	#geom_text(data = DFfinal, aes(label = significancepos), size = 5, vjust = +0.1)+
	facet_grid(. ~ Modality) +
	labs(title="Green monkey", x ="", y = "Mean gene expression\nper cell cluster") + theme(plot.title = element_text(hjust = 0.5, size=20, face="bold"), strip.text.x = element_text(size=20,face="bold"), axis.title = element_text(size = 18), axis.text.x = element_text(angle=90, size=8, vjust=0.3), axis.text.y = element_text(size=20),panel.border = element_blank(), panel.grid.major = element_blank(), panel.grid.minor = element_blank(),legend.position="none")


DFfinal<-MeanNumGenesT1[MeanNumGenesT1$Modality %in% c("2dpi","3dpi","5dpi") & MeanNumGenesT1$Species %in% c("Hamster") & !is.na(MeanNumGenesT1$CellType),]
DFfinal$Modality <-gsub("(\\d{1,2})dpi", "\\1 dpi", DFfinal$Modality)
pa1 <- ggplot(DFfinal, aes(x=CellType, y=number_of_expressed_genes, fill=CellType)) +
	#geom_boxplot() + #
	geom_boxplot(fill=colors3) +
	geom_jitter(color="black", size=0.4, alpha=0.9) +
	#geom_text(data = DFfinal, aes(label = significanceneg), size = 5, vjust = +0.1)+
	facet_grid(. ~ Modality) +
	labs(title="Hamster", x ="", y = "Number of expressed genes\nper cell cluster") + theme(plot.title = element_text(hjust = 0.5, size=20, face="bold"), strip.text.x = element_text(size=20,face="bold"), axis.title = element_text(size = 18), axis.text.x = element_text(angle=90, size=8, vjust=0.3), axis.text.y = element_text(size=20),panel.border = element_blank(), panel.grid.major = element_blank(), panel.grid.minor = element_blank(),legend.position="none", plot.tag=element_text(angle=90,size=24,vjust=0.5,face="bold"),plot.tag.position = "left")

DFfinal<-MeanNumGenesT1[MeanNumGenesT1$Modality %in% c( "3dpi","10dpi") & MeanNumGenesT1$Species %in% c("AGM") & !is.na(MeanNumGenesT1$CellType),]#"3dpiIrradiated",
#DFfinal$Modality <-gsub("3dpiIrradiated", "3 dpi irr.", DFfinal$Modality)
DFfinal$Modality <-gsub("(\\d{1,2})dpi", "\\1 dpi", DFfinal$Modality)
DFfinal$Modality <- ordered(DFfinal$Modality, levels = c("3 dpi","10 dpi"))#"3 dpi irr."
pb1 <- ggplot(DFfinal, aes(x=CellType, y=number_of_expressed_genes, fill=CellType)) +
	#geom_boxplot() + #
	geom_boxplot(fill=colors4) +
	geom_jitter(color="black", size=0.4, alpha=0.9) +
	#geom_text(data = DFfinal, aes(label = significanceneg), size = 5, vjust = +0.1)+
	facet_grid(. ~ Modality) +
	labs(title="Green monkey", x ="", y = "Number of expressed genes\nper cell cluster") + theme(plot.title = element_text(hjust = 0.5, size=20, face="bold"), strip.text.x = element_text(size=20,face="bold"), axis.title = element_text(size = 18), axis.text.x = element_text(angle=90, size=8, vjust=0.3), axis.text.y = element_text(size=20),panel.border = element_blank(), panel.grid.major = element_blank(), panel.grid.minor = element_blank(),legend.position="none")


uprow <- plot_grid(pa,pb, nrow=1, rel_widths=c(3,2), labels = c('A'), label_size = 24)
bottomrow <- plot_grid(pa1,pb1, nrow=1, rel_widths=c(3,2), labels = c('B'), label_size = 24)
posneg <- plot_grid(uprow,bottomrow, nrow=2, rel_heights=c(6,6))
ggsave(filename = "../Publication_Figure_2.pdf", width = 30, height = 12, dpi=300)


################################################################################
# Figure 3A and 3B - Receptor Protease in SARS2 positive cells
################################################################################

library(tidyr)

VV02 <- VV02 %>% mutate(modality = case_when(sample == 1 ~ "Ham_Mock",sample == 2 ~ "Ham_Mock",sample == 3 ~ "Ham_Mock",sample == 4 ~ "Ham_2dpi",sample == 5 ~ "Ham_2dpi",sample == 6 ~ "Ham_2dpi",sample == 7 ~ "Ham_3dpi",sample == 8 ~ "Ham_3dpi",sample == 9 ~ "Ham_3dpi",sample == 10 ~ "Ham_5dpi",sample == 11 ~ "Ham_5dpi",sample == 12 ~ "Ham_5dpi",sample == 13 ~ "Ham_14dpi",sample == 14 ~ "Ham_14dpi",sample == 15 ~ "Ham_14dpi",sample == 16 ~ "GM_ir",sample == 17 ~ "GM_ir",sample == 18 ~ "GM_3dpi",sample == 19 ~ "GM_3dpi",sample == 20 ~ "GM_3dpi",sample == 21 ~ "GM_3dpi",sample == 22 ~ "GM_10dpi",sample == 23 ~ "GM_10dpi",sample == 24 ~ "GM_10dpi",sample == 25 ~ "GM_10dpi"))
VV02 <- VV02 %>% mutate(run = case_when(sample == 1 ~ "1",sample == 2 ~ "2",sample == 3 ~ "3",sample == 4 ~ "1",sample == 5 ~ "2",sample == 6 ~ "3",sample == 7 ~ "1",sample == 8 ~ "2",sample == 9 ~ "3",sample == 10 ~ "1",sample == 11 ~ "2",sample == 12 ~ "3",sample == 13 ~ "1",sample == 14 ~ "2",sample == 15 ~ "3",sample == 16 ~ "1",sample == 17 ~ "2",sample == 18 ~ "1",sample == 19 ~ "2",sample == 20 ~ "3",sample == 21 ~ "4",sample == 22 ~ "1",sample == 23 ~ "2",sample == 24 ~ "3",sample == 25 ~ "4"))

DG=VV02

DG$posneg = ifelse(VV02$SARS2pos > 1, 1, 0)# SARS2neg of SARS2pos >1 or >0
DG1<-DG[DG$posneg>0,]

df <- data.frame(matrix(ncol = 6, nrow = 0))
colnames(df) <- c('modality','run','SumCounts','N','Gene')
DG3 <- DG1 %>% select("modality","run","posneg","ace2","nrp1","axl","fcgr4","ace2GM","nrp1GM","axlGM","fcgr3aGM","ctsb","furin","tmprss2",'ctsbGM','furinGM')
DG3$modality <- as.factor(DG3$modality)
levelsDG<-levels(DG3$modality)
Genes<-c("ace2","nrp1","axl","fcgr4","ace2GM","nrp1GM","axlGM","fcgr3aGM","ctsb","furin","tmprss2",'ctsbGM','furinGM')
for (p in 1:length(Genes)){
	Ga <- DG %>% select("modality","run","posneg",Genes[p])
	for (i in 1:length(levelsDG)) {
		for (b in 1:4) {
			nbSars2PostiveCells <- nrow(Ga[Ga[,4]>0 & Ga$posneg>0 & Ga$modality %in% levelsDG[i] & Ga$run == b,])
			nbCells <- nrow(Ga[Ga$posneg>0 & Ga$modality %in% levelsDG[i] & Ga$run == b,])
			line<-c(levelsDG[i],print(b),nbSars2PostiveCells,nbCells,Genes[p])
			df<-rbind(df,line)
		}
	}
}
colnames(df) <- c('modality','run','SumCounts','N','Gene')
df <- df %>% filter(!(grepl("^Ham",modality) & run=='4'))#remove Hamster's modalities with Run equals 4 which don't exist
df$perc<-as.numeric(df$SumCounts)/as.numeric(df$N)*100
DF1 <- df[df$modality == "Ham_2dpi" | df$modality == "Ham_3dpi" | df$modality == "Ham_5dpi",]
DF1 <- DF1[DF1$Gene == "ace2" |DF1$Gene == "nrp1" |DF1$Gene == "axl" |DF1$Gene == "fcgr4",]
DF1$modality <-gsub("Ham_(\\d{1,2})dpi", "\\1 dpi", DF1$modality)
DF1$Gene <- gsub("^([a-z])(.*)", "\\U\\1\\L\\2",DF1$Gene,perl=TRUE)
DF1$Gene <- ordered(DF1$Gene, levels = c("Ace2","Nrp1","Axl","Fcgr4"))
DF1$modality <- ordered(DF1$modality, levels = c("2 dpi","3 dpi","5 dpi"))
p1 <- ggplot(DF1, aes(x=Gene, y=perc, fill=Gene)) +
	geom_boxplot() +
	facet_grid(. ~ modality)+
	geom_jitter(color="black", size=0.4, alpha=0.9) +
	labs(title="Syrian hamster", x ="", y = "Percentage of receptor\n positive cells among\nSARS2 (+)gRNA\npositive cells (%)") +
	theme(strip.text.x = element_text(size=11,face="bold"),plot.title = element_text(hjust = 0.5, size=11,face="bold"), axis.text.x = element_text(size=13, hjust = 1, vjust = 1, angle = 45, face="bold"), axis.text.y = element_text(size=10, face="bold"), panel.border = element_blank(), panel.grid.major = element_blank(), panel.grid.minor = element_blank(),legend.position="none")+
	scale_fill_discrete()+
	ylim(0,100)
p1

DF1 <- df[df$modality == "GM_3dpi" | df$modality == "GM_10dpi",]
DF1 <- DF1[DF1$Gene == "ace2GM" |DF1$Gene == "nrp1GM" |DF1$Gene == "axlGM" |DF1$Gene == "fcgr3aGM",]
DF1$modality <-gsub("GM_(\\d{1,2})dpi", "\\1 dpi", DF1$modality)
DF1$Gene <-gsub("(\\w{1,6})GM", "\\1", DF1$Gene)
DF1$Gene <- gsub("^([a-z])(.*)", "\\U\\1\\L\\2",DF1$Gene,perl=TRUE)
DF1$Gene <- ordered(DF1$Gene, levels = c("Ace2","Nrp1","Axl","Fcgr3a"))
DF1$modality <- ordered(DF1$modality, levels = c("3 dpi","10 dpi"))
p2 <- ggplot(DF1, aes(x=Gene, y=perc, fill=Gene)) +
	geom_boxplot() +
	facet_grid(. ~ modality)+
	geom_jitter(color="black", size=0.4, alpha=0.9) +
	labs(title="African green monkey", x ="", y = "") +
	theme(strip.text.x = element_text(size=11,face="bold"),plot.title = element_text(hjust = 0.5, size=11,face="bold"), axis.text.x = element_text(size=13, hjust = 1, vjust = 1, angle = 45, face="bold"), axis.text.y = element_text(size=10, face="bold"), panel.border = element_blank(), panel.grid.major = element_blank(), panel.grid.minor = element_blank(),legend.position="none")+
	scale_fill_discrete()+
	ylim(0,100)
p2

DF1 <- df[df$modality == "Ham_2dpi" | df$modality == "Ham_3dpi" | df$modality == "Ham_5dpi",]
DF1 <- DF1[DF1$Gene == "ctsb" |DF1$Gene == "furin" |DF1$Gene == "tmprss2",]
DF1$modality <-gsub("Ham_(\\d{1,2})dpi", "\\1 dpi", DF1$modality)
DF1$Gene <- gsub("^([a-z])(.*)", "\\U\\1\\L\\2",DF1$Gene,perl=TRUE)
DF1$Gene <- ordered(DF1$Gene, levels = c("Tmprss2","Furin","Ctsb"))
DF1$modality <- ordered(DF1$modality, levels = c("2 dpi","3 dpi","5 dpi"))
p3 <- ggplot(DF1, aes(x=Gene, y=perc, fill=Gene)) +
	geom_boxplot() +
	facet_grid(. ~ modality)+
	geom_jitter(color="black", size=0.4, alpha=0.9) +
	labs(title="Syrian hamster", x ="", y = "Percentage of protease\n positive cells among\nSARS2 (+)gRNA\npositive cells (%)") +
	theme(strip.text.x = element_text(size=11,face="bold"),plot.title = element_text(hjust = 0.5, size=11,face="bold"), axis.text.x = element_text(size=13, hjust = 1, vjust = 1, angle = 45, face="bold"), axis.text.y = element_text(size=10, face="bold"), panel.border = element_blank(), panel.grid.major = element_blank(), panel.grid.minor = element_blank(),legend.position="none")+
	scale_fill_discrete()+
	ylim(0,100)
p3

DF1 <- df[df$modality == "GM_3dpi" | df$modality == "GM_10dpi",]
DF1 <- DF1[DF1$Gene == "ctsbGM" | DF1$Gene == "furinGM" | DF1$Gene == "tmprss2",]
DF1$modality <-gsub("GM_(\\d{1,2})dpi", "\\1 dpi", DF1$modality)
DF1$Gene <-gsub("GM", "", DF1$Gene)
DF1$Gene <- gsub("^([a-z])(.*)", "\\U\\1\\L\\2",DF1$Gene,perl=TRUE)
DF1$Gene <- ordered(DF1$Gene, levels = c("Tmprss2","Furin","Ctsb"))

DF1$modality <- ordered(DF1$modality, levels = c("3 dpi","10 dpi"))
p4 <- ggplot(DF1, aes(x=Gene, y=perc, fill=Gene)) +
	geom_boxplot() +
	facet_grid(. ~ modality)+
	geom_jitter(color="black", size=0.4, alpha=0.9) +
	labs(title="African green monkey", x ="", y = "") +
	theme(strip.text.x = element_text(size=11,face="bold"),plot.title = element_text(hjust = 0.5, size=11,face="bold"), axis.text.x = element_text(size=13, hjust = 1, vjust = 1, angle = 45, face="bold"), axis.text.y = element_text(size=10, face="bold"), panel.border = element_blank(), panel.grid.major = element_blank(), panel.grid.minor = element_blank(),legend.position="none")+
	scale_fill_discrete()+
	ylim(0,100)
p4

top_row1 <- plot_grid(p1,p2, nrow=1, rel_widths=c(3,2), labels = c('A'), label_size = 22)
bottom_row1 <- plot_grid(p3,p4, nrow=1, rel_widths=c(3,2), labels = c('B'), label_size = 22)
plot_Recep_Prot <-plot_grid(top_row1,bottom_row1, nrow=2, rel_heights=c(1,1))
plot_Recep_Prot


ggsave(filename = "../Figure_3AB.pdf", width = 7, height = 5, dpi=300)


##################################################################################################
# Figure 3C 3D - violin plots of receptor candidates and maturation and priming proteases
##################################################################################################

lung.combined <- RenameIdents(lung.combined, '0' = 'M1', '1' = 'Mono', '2' = 'T cells', '3'= 'rAM', '4'='IM', '5'='NK', '6'='EC', '7'='AT2', '8'='B cells', '9'='Dying cells', '10'='Mono', '11'='rBC','12'='Dividing cells', '13'='ncMono','14'='MyoFibro', '15'='Neu','16'='PC', '17'='mDC', '18'='AT1', '19'='pDC', '20'='EC', '21'='LymphEC','22'='mDC', '23'='Pericytes', '24'='Ciliated cells', '25'='TBM')

Idents(lung.combined) <- factor(Idents(lung.combined), levels=c('AT1','AT2','MyoFibro','Ciliated cells','Pericytes','EC','LymphEC','IM','rAM','M1','Mono','ncMono','Neu','mDC','B cells','PC','NK','T cells','pDC','TBM','rBC','Dividing cells','Dying cells'))


lung.combined@meta.data$stim1 <- ifelse(grepl("SRR",lung.combined@meta.data$stim),"Ham",
				 ifelse(grepl("AGM",lung.combined@meta.data$stim),"AGM","none"))

vlnNRP1 <- VlnPlot(object = lung.combined, features = c('XM-040755276.1'), split.by = "stim1") + labs(title = "Nrp1") + theme(plot.title = element_text(hjust = 0.5, size = 23), legend.position="none",axis.text.x = element_text(size = 7), axis.title.x=element_blank())
vlnAXL <- VlnPlot(object = lung.combined, features = c('XM-040734672.1'), split.by = "stim1") + labs(title = "Axl") + theme(plot.title = element_text(hjust = 0.5, size = 23), legend.position="none", axis.text.x = element_text(size = 7),axis.title.x=element_blank())
vlnACE2 <- VlnPlot(object = lung.combined, features = c('XM-005074209.3'), split.by = "stim1") + labs(title = "Ace2") + theme(plot.title = element_text(hjust = 0.5, size = 23), legend.position="none", axis.text.x = element_text(size = 7),axis.title.x=element_blank())
vlnFCGR4 <- VlnPlot(object = lung.combined, features = c('NM-001281335.1'), split.by = "stim1") + labs(title = "Fcgr4/Fcgr3A")+ theme(plot.title = element_text(hjust = 0.5, size = 23), legend.position="none", axis.text.x = element_text(size = 7), axis.title.x=element_blank())
vlnctsb <- VlnPlot(object = lung.combined, features = c('XM-005075274.4'), split.by = "stim1") + labs(title = "Ctsb")+ theme(plot.title = element_text(hjust = 0.5, size = 23), legend.position="none", axis.text.x = element_text(size = 9),axis.title.x=element_blank())
vlnfurin <- VlnPlot(object = lung.combined, features = c('XM-040729619.1'), split.by = "stim1") + labs(title = "Furin")+ theme(plot.title = element_text(hjust = 0.5, size = 23), legend.position="none", axis.text.x = element_text(size = 9),axis.title.x=element_blank())
vlntmprss2 <- VlnPlot(object = lung.combined, features = c('XM-013116227.3'), split.by = "stim1") + labs(title = "Tmprss2")+ theme(plot.title = element_text(hjust = 0.5, size = 23), legend.position="none", axis.text.x = element_text(size = 9),axis.title.x=element_blank())


tr1 <- plot_grid(vlnACE2,vlnNRP1,vlnAXL,vlnFCGR4, nrow=1, labels = c('C'), label_size = 22)
tr2 <- plot_grid(vlnctsb,vlnfurin,vlntmprss2, nrow=1, labels = c('D'), label_size = 22)
plot <- plot_grid(tr1, tr2, nrow=2, rel_heights=c(1,1), align = 'h')

row1 <- plot_grid(plot_Recep_Prot, Boxplots3, nrow=1, ncol=2, scale=0.95)
row2 <- plot_grid(row1, plot, nrow=2, rel_heights=c(7,10), scale=0.95)

vlnNRP1 <- VlnPlot(object = lung.combined, features = c('XM-040755276.1'), split.by = "stim1") + labs(title = "Nrp1") + theme(plot.title = element_text(hjust = 0.5, size = 23), legend.position="none", axis.text.x = element_text(size = 8), axis.title.x=element_blank())
vlnAXL <- VlnPlot(object = lung.combined, features = c('XM-007996884.2'), split.by = "stim1") + labs(title = "Axl") + theme(plot.title = element_text(hjust = 0.5, size = 23), legend.position="none", axis.text.x = element_text(size = 8),axis.title.x=element_blank())
vlnACE2 <- VlnPlot(object = lung.combined, features = c('XM-005074209.3'), split.by = "stim1") + labs(title = "Ace2") + theme(plot.title = element_text(hjust = 0.5, size = 23), legend.position="none", axis.text.x = element_text(size = 8),axis.title.x=element_blank())
vlnFCGR4 <- VlnPlot(object = lung.combined, features = c('XM-007976388.2'), split.by = "stim1") + labs(title = "Fcgr4/Fcgr3A")+ theme(plot.title = element_text(hjust = 0.5, size = 23), legend.position="none", axis.text.x = element_text(size = 8), axis.title.x=element_blank())
vlnctsb <- VlnPlot(object = lung.combined, features = c('XM-037983842.1'), split.by = "stim1") + labs(title = "Ctsb")+ theme(plot.title = element_text(hjust = 0.5, size = 23), legend.position="none", axis.text.x = element_text(size = 10),axis.title.x=element_blank())
vlnfurin <- VlnPlot(object = lung.combined, features = c('XM-037987664.1'), split.by = "stim1") + labs(title = "Furin")+ theme(plot.title = element_text(hjust = 0.5, size = 23), legend.position="none", axis.text.x = element_text(size = 10),axis.title.x=element_blank())
vlntmprss2 <- VlnPlot(object = lung.combined, features = c('XM-013116227.3'), split.by = "stim1") + labs(title = "Tmprss2")+ theme(plot.title = element_text(hjust = 0.5, size = 23), legend.position="none", axis.text.x = element_text(size = 10),axis.title.x=element_blank())

tr1 <- plot_grid(vlnACE2,vlnNRP1,vlnAXL,vlnFCGR4, nrow=1, labels = c('A'), label_size = 24)
tr2 <- plot_grid(vlnctsb,vlnfurin,vlntmprss2, nrow=1, labels = c('B'), label_size = 24)
plot <- plot_grid(tr1, tr2, nrow=2, rel_heights=c(1,1), align = 'h')
ggsave(filename = "../Figure_3CD.pdf", width = 15, height = 10, dpi=300)


###########################################################
# Figure 3 EF from Salmon pseudobulk quantification
###########################################################

library(plyr)
library(reshape2)

dataLungPseudoBulkM1 <- read.csv("../SRR13151627/quant.sf", sep="\t", header=TRUE)
Modality= rep('Mock', nrow(dataLungPseudoBulkM1))
Tissue = rep('Lung', nrow(dataLungPseudoBulkM1))
Species = rep('Hamster', nrow(dataLungPseudoBulkM1))
RNA = rep('Pseudobulk', nrow(dataLungPseudoBulkM1))
dataLungPseudoBulkM1=cbind(dataLungPseudoBulkM1,Modality,Tissue,Species,RNA)
dataLungPseudoBulkM2 <- read.csv("../SRR13151628/quant.sf", sep="\t", header=TRUE)
Modality= rep('Mock', nrow(dataLungPseudoBulkM2))
Tissue = rep('Lung', nrow(dataLungPseudoBulkM2))
Species = rep('Hamster', nrow(dataLungPseudoBulkM2))
RNA = rep('Pseudobulk', nrow(dataLungPseudoBulkM2))
dataLungPseudoBulkM2=cbind(dataLungPseudoBulkM2,Modality,Tissue,Species,RNA)
dataLungPseudoBulkM3 <- read.csv("../SRR13151629/quant.sf", sep="\t", header=TRUE)
Modality= rep('Mock', nrow(dataLungPseudoBulkM3))
Tissue = rep('Lung', nrow(dataLungPseudoBulkM3))
Species = rep('Hamster', nrow(dataLungPseudoBulkM3))
RNA = rep('Pseudobulk', nrow(dataLungPseudoBulkM3))
dataLungPseudoBulkM3=cbind(dataLungPseudoBulkM3,Modality,Tissue,Species,RNA)

dataLungPseudoBulk2dpi1 <- read.csv("../SRR13151633/quant.sf", sep="\t", header=TRUE)
Modality= rep('2dpi', nrow(dataLungPseudoBulk2dpi1))
Tissue = rep('Lung', nrow(dataLungPseudoBulk2dpi1))
Species = rep('Hamster', nrow(dataLungPseudoBulk2dpi1))
RNA = rep('Pseudobulk', nrow(dataLungPseudoBulk2dpi1))
dataLungPseudoBulk2dpi1=cbind(dataLungPseudoBulk2dpi1,Modality,Tissue,Species,RNA)
dataLungPseudoBulk2dpi2 <- read.csv("../SRR13151634/quant.sf", sep="\t", header=TRUE)
Modality= rep('2dpi', nrow(dataLungPseudoBulk2dpi2))
Tissue = rep('Lung', nrow(dataLungPseudoBulk2dpi2))
Species = rep('Hamster', nrow(dataLungPseudoBulk2dpi2))
RNA = rep('Pseudobulk', nrow(dataLungPseudoBulk2dpi2))
dataLungPseudoBulk2dpi2=cbind(dataLungPseudoBulk2dpi2,Modality,Tissue,Species,RNA)
dataLungPseudoBulk2dpi3 <- read.csv("../SRR13151635/quant.sf", sep="\t", header=TRUE)
Modality= rep('2dpi', nrow(dataLungPseudoBulk2dpi3))
Tissue = rep('Lung', nrow(dataLungPseudoBulk2dpi3))
Species = rep('Hamster', nrow(dataLungPseudoBulk2dpi3))
RNA = rep('Pseudobulk', nrow(dataLungPseudoBulk2dpi3))
dataLungPseudoBulk2dpi3=cbind(dataLungPseudoBulk2dpi3,Modality,Tissue,Species,RNA)

dataLungPseudoBulk3dpi1 <- read.csv("../SRR13151639/quant.sf", sep="\t", header=TRUE)
Modality= rep('3dpi', nrow(dataLungPseudoBulk3dpi1))
Tissue = rep('Lung', nrow(dataLungPseudoBulk3dpi1))
Species = rep('Hamster', nrow(dataLungPseudoBulk3dpi1))
RNA = rep('Pseudobulk', nrow(dataLungPseudoBulk3dpi1))
dataLungPseudoBulk3dpi1=cbind(dataLungPseudoBulk3dpi1,Modality,Tissue,Species,RNA)
dataLungPseudoBulk3dpi2 <- read.csv("../SRR13151640/quant.sf", sep="\t", header=TRUE)
Modality= rep('3dpi', nrow(dataLungPseudoBulk3dpi2))
Tissue = rep('Lung', nrow(dataLungPseudoBulk3dpi2))
Species = rep('Hamster', nrow(dataLungPseudoBulk3dpi2))
RNA = rep('Pseudobulk', nrow(dataLungPseudoBulk3dpi2))
dataLungPseudoBulk3dpi2=cbind(dataLungPseudoBulk3dpi2,Modality,Tissue,Species,RNA)
dataLungPseudoBulk3dpi3 <- read.csv("../SRR13151641/quant.sf", sep="\t", header=TRUE)
Modality= rep('3dpi', nrow(dataLungPseudoBulk3dpi3))
Tissue = rep('Lung', nrow(dataLungPseudoBulk3dpi3))
Species = rep('Hamster', nrow(dataLungPseudoBulk3dpi3))
RNA = rep('Pseudobulk', nrow(dataLungPseudoBulk3dpi3))
dataLungPseudoBulk3dpi3=cbind(dataLungPseudoBulk3dpi3,Modality,Tissue,Species,RNA)

dataLungPseudoBulk5dpi1 <- read.csv("../SRR13151645/quant.sf", sep="\t", header=TRUE)
Modality= rep('5dpi', nrow(dataLungPseudoBulk5dpi1))
Tissue = rep('Lung', nrow(dataLungPseudoBulk5dpi1))
Species = rep('Hamster', nrow(dataLungPseudoBulk5dpi1))
RNA = rep('Pseudobulk', nrow(dataLungPseudoBulk5dpi1))
dataLungPseudoBulk5dpi1=cbind(dataLungPseudoBulk5dpi1,Modality,Tissue,Species,RNA)
dataLungPseudoBulk5dpi2 <- read.csv("../SRR13151646/quant.sf", sep="\t", header=TRUE)
Modality= rep('5dpi', nrow(dataLungPseudoBulk5dpi2))
Tissue = rep('Lung', nrow(dataLungPseudoBulk5dpi2))
Species = rep('Hamster', nrow(dataLungPseudoBulk5dpi2))
RNA = rep('Pseudobulk', nrow(dataLungPseudoBulk5dpi2))
dataLungPseudoBulk5dpi2=cbind(dataLungPseudoBulk5dpi2,Modality,Tissue,Species,RNA)
dataLungPseudoBulk5dpi3 <- read.csv("../SRR13151647/quant.sf", sep="\t", header=TRUE)
Modality= rep('5dpi', nrow(dataLungPseudoBulk5dpi3))
Tissue = rep('Lung', nrow(dataLungPseudoBulk5dpi3))
Species = rep('Hamster', nrow(dataLungPseudoBulk5dpi3))
RNA = rep('Pseudobulk', nrow(dataLungPseudoBulk5dpi3))
dataLungPseudoBulk5dpi3=cbind(dataLungPseudoBulk5dpi3,Modality,Tissue,Species,RNA)

dataLungPseudoBulk14dpi1 <- read.csv("../SRR13151651/quant.sf", sep="\t", header=TRUE)
Modality= rep('14dpi', nrow(dataLungPseudoBulk14dpi1))
Tissue = rep('Lung', nrow(dataLungPseudoBulk14dpi1))
Species = rep('Hamster', nrow(dataLungPseudoBulk14dpi1))
RNA = rep('Pseudobulk', nrow(dataLungPseudoBulk14dpi1))
dataLungPseudoBulk14dpi1=cbind(dataLungPseudoBulk14dpi1,Modality,Tissue,Species,RNA)
dataLungPseudoBulk14dpi2 <- read.csv("../SRR13151652/quant.sf", sep="\t", header=TRUE)
Modality= rep('14dpi', nrow(dataLungPseudoBulk14dpi2))
Tissue = rep('Lung', nrow(dataLungPseudoBulk14dpi2))
Species = rep('Hamster', nrow(dataLungPseudoBulk14dpi2))
RNA = rep('Pseudobulk', nrow(dataLungPseudoBulk14dpi2))
dataLungPseudoBulk14dpi2=cbind(dataLungPseudoBulk14dpi2,Modality,Tissue,Species,RNA)
dataLungPseudoBulk14dpi3 <- read.csv("../SRR13151653/quant.sf", sep="\t", header=TRUE)
Modality= rep('14dpi', nrow(dataLungPseudoBulk14dpi3))
Tissue = rep('Lung', nrow(dataLungPseudoBulk14dpi3))
Species = rep('Hamster', nrow(dataLungPseudoBulk14dpi3))
RNA = rep('Pseudobulk', nrow(dataLungPseudoBulk14dpi3))
dataLungPseudoBulk14dpi3=cbind(dataLungPseudoBulk14dpi3,Modality,Tissue,Species,RNA)


dataAGMLungM1 <- read.csv("../AGM1/quant.sf", sep="\t", header=TRUE)
Modality= rep('Irr. 3dpi', nrow(dataAGMLungM1))
Mod1= rep('Irradiated SARS2', nrow(dataAGMLungM1))
Tissue = rep('Lung', nrow(dataAGMLungM1))
Species = rep('AGM', nrow(dataAGMLungM1))
RNA = rep('Pseudobulk', nrow(dataAGMLungM1))
dataAGMLungM1=cbind(dataAGMLungM1,Mod1,Modality,Tissue,Species,RNA)
dataAGMLungM2 <- read.csv("../AGM2/quant.sf", sep="\t", header=TRUE)
Modality= rep('Irr. 3dpi', nrow(dataAGMLungM2))
Mod1= rep('Irradiated SARS2', nrow(dataAGMLungM2))
Tissue = rep('Lung', nrow(dataAGMLungM2))
Species = rep('AGM', nrow(dataAGMLungM2))
RNA = rep('Pseudobulk', nrow(dataAGMLungM2))
dataAGMLungM2=cbind(dataAGMLungM2,Mod1,Modality,Tissue,Species,RNA)

dataAGMLung3dpi1 <- read.csv("../AGM3/quant.sf", sep="\t", header=TRUE)
Modality= rep('3dpi', nrow(dataAGMLung3dpi1))
Mod1= rep('SARS2', nrow(dataAGMLung3dpi1))
Tissue = rep('Lung', nrow(dataAGMLung3dpi1))
Species = rep('AGM', nrow(dataAGMLung3dpi1))
RNA = rep('Pseudobulk', nrow(dataAGMLung3dpi1))
dataAGMLung3dpi1=cbind(dataAGMLung3dpi1,Mod1,Modality,Tissue,Species,RNA)
dataAGMLung3dpi2 <- read.csv("../AGM4/quant.sf", sep="\t", header=TRUE)
Modality= rep('3dpi', nrow(dataAGMLung3dpi2))
Mod1= rep('SARS2', nrow(dataAGMLung3dpi2))
Tissue = rep('Lung', nrow(dataAGMLung3dpi2))
Species = rep('AGM', nrow(dataAGMLung3dpi2))
RNA = rep('Pseudobulk', nrow(dataAGMLung3dpi2))
dataAGMLung3dpi2=cbind(dataAGMLung3dpi2,Mod1,Modality,Tissue,Species,RNA)
dataAGMLung3dpi3 <- read.csv("../AGM5/quant.sf", sep="\t", header=TRUE)
Modality= rep('3dpi', nrow(dataAGMLung3dpi3))
Mod1= rep('SARS2', nrow(dataAGMLung3dpi3))
Tissue = rep('Lung', nrow(dataAGMLung3dpi3))
Species = rep('AGM', nrow(dataAGMLung3dpi3))
RNA = rep('Pseudobulk', nrow(dataAGMLung3dpi3))
dataAGMLung3dpi3=cbind(dataAGMLung3dpi3,Mod1,Modality,Tissue,Species,RNA)
dataAGMLung3dpi4 <- read.csv("../AGM6/quant.sf", sep="\t", header=TRUE)
Modality= rep('3dpi', nrow(dataAGMLung3dpi4))
Mod1= rep('SARS2', nrow(dataAGMLung3dpi4))
Tissue = rep('Lung', nrow(dataAGMLung3dpi4))
Species = rep('AGM', nrow(dataAGMLung3dpi4))
RNA = rep('Pseudobulk', nrow(dataAGMLung3dpi4))
dataAGMLung3dpi4=cbind(dataAGMLung3dpi4,Mod1,Modality,Tissue,Species,RNA)

dataAGMLung10dpi1 <- read.csv("../AGM7/quant.sf", sep="\t", header=TRUE)
Modality= rep('10dpi', nrow(dataAGMLung10dpi1))
Mod1= rep('SARS2', nrow(dataAGMLung10dpi1))
Tissue = rep('Lung', nrow(dataAGMLung10dpi1))
Species = rep('AGM', nrow(dataAGMLung10dpi1))
RNA = rep('Pseudobulk', nrow(dataAGMLung10dpi1))
dataAGMLung10dpi1=cbind(dataAGMLung10dpi1,Mod1,Modality,Tissue,Species,RNA)
dataAGMLung10dpi2 <- read.csv("../AGM8/quant.sf", sep="\t", header=TRUE)
Modality= rep('10dpi', nrow(dataAGMLung10dpi2))
Mod1= rep('SARS2', nrow(dataAGMLung10dpi2))
Tissue = rep('Lung', nrow(dataAGMLung10dpi2))
Species = rep('AGM', nrow(dataAGMLung10dpi2))
RNA = rep('Pseudobulk', nrow(dataAGMLung10dpi2))
dataAGMLung10dpi2=cbind(dataAGMLung10dpi2,Mod1,Modality,Tissue,Species,RNA)
dataAGMLung10dpi3 <- read.csv("../AGM9/quant.sf", sep="\t", header=TRUE)
Modality= rep('10dpi', nrow(dataAGMLung10dpi3))
Mod1= rep('SARS2', nrow(dataAGMLung10dpi3))
Tissue = rep('Lung', nrow(dataAGMLung10dpi3))
Species = rep('AGM', nrow(dataAGMLung10dpi3))
RNA = rep('Pseudobulk', nrow(dataAGMLung10dpi3))
dataAGMLung10dpi3=cbind(dataAGMLung10dpi3,Mod1,Modality,Tissue,Species,RNA)
dataAGMLung10dpi4 <- read.csv("../AGM10/quant.sf", sep="\t", header=TRUE)
Modality= rep('10dpi', nrow(dataAGMLung10dpi4))
Mod1= rep('SARS2', nrow(dataAGMLung10dpi4))
Tissue = rep('Lung', nrow(dataAGMLung10dpi4))
Species = rep('AGM', nrow(dataAGMLung10dpi4))
RNA = rep('Pseudobulk', nrow(dataAGMLung10dpi4))
dataAGMLung10dpi4=cbind(dataAGMLung10dpi4,Mod1,Modality,Tissue,Species,RNA)

DF_Pseudobulk_Hamster=do.call("rbind", list(dataLungPseudoBulkM1, dataLungPseudoBulkM2, dataLungPseudoBulkM3, dataLungPseudoBulk2dpi1, dataLungPseudoBulk2dpi2, dataLungPseudoBulk2dpi3, dataLungPseudoBulk3dpi1, dataLungPseudoBulk3dpi2, dataLungPseudoBulk3dpi3, dataLungPseudoBulk5dpi1, dataLungPseudoBulk5dpi2, dataLungPseudoBulk5dpi3, dataLungPseudoBulk14dpi1, dataLungPseudoBulk14dpi2, dataLungPseudoBulk14dpi3))
DF_Pseudobulk_Hamster$Modality <- ordered(DF_Pseudobulk_Hamster$Modality, levels = c("Mock","2dpi", "3dpi", "5dpi", "14dpi"))

DF_Pseudobulk_AGM=do.call("rbind", list(dataAGMLungM1,dataAGMLungM2,dataAGMLung3dpi1,dataAGMLung3dpi2,dataAGMLung3dpi3,dataAGMLung3dpi4,dataAGMLung10dpi1,dataAGMLung10dpi2,dataAGMLung10dpi3,dataAGMLung10dpi4))
DF_Pseudobulk_AGM$Modality <- ordered(DF_Pseudobulk_AGM$Modality, levels = c("Irr. 3dpi", "3dpi", "10dpi"))

DFHam <- DF_Pseudobulk_Hamster[DF_Pseudobulk_Hamster$Name %in% c("XM_005074209.3","XM_040734678.1","XM_040755277.1","NM_001281335.1"),]
DFHam$Name <- revalue(DFHam$Name, c("XM_005074209.3"="Ace2","XM_040734678.1"="Axl","XM_040755277.1"="Nrp1","NM_001281335.1"="Fcgr4"))
DFHam$Name <- factor(DFHam$Name, levels = c("Ace2","Axl","Nrp1","Fcgr4"))

DFAGM <- DF_Pseudobulk_AGM[DF_Pseudobulk_AGM$Name %in% c("XM_037986357.1","XM_007996884.2","XM_008002755.2","XM_007976388.2"),]
DFAGM$Name <- revalue(DFAGM$Name, c("XM_037986357.1"="Ace2","XM_007996884.2"="Axl","XM_008002755.2"="Nrp1","XM_007976388.2"="Fcgr3a"))
DFAGM$Name <- factor(DFAGM$Name, levels = c("Ace2","Axl","Nrp1","Fcgr3a"))


VV04ace2 <- DFHam[DFHam$Name %in% c("Ace2"),]
VV04axl <- DFHam[DFHam$Name %in% c("Axl"),]
VV04nrp1 <- DFHam[DFHam$Name %in% c("Nrp1"),]
VV04fcgr4 <- DFHam[DFHam$Name %in% c("Fcgr4"),]

VV04ace2GM <- DFAGM[DFAGM$Name %in% c("Ace2"),]
VV04axlGM <- DFAGM[DFAGM$Name %in% c("Axl"),]
VV04nrp1GM <- DFAGM[DFAGM$Name %in% c("Nrp1"),]
VV04fcgr3aGM <- DFAGM[DFAGM$Name %in% c("Fcgr3a"),]

BoxplotHamAce2 <- ggplot(VV04ace2, aes(x=Modality, y=TPM)) + geom_boxplot(fill=c("#F8766D")) + geom_jitter(color="black", size=0.4, alpha=0.9)+ theme(strip.text.x = element_text(size = 14, face="bold"))+labs(title="Ace2", x ="", y = "Transcripts\nper million (TPM)") + theme(plot.title = element_text(hjust = 0.5, face="bold", size = 13))+ theme(axis.title.y = element_text(size = 14), axis.text.x = element_text(angle = 45, hjust = 0.5, vjust = 0.5, size = 10, face="bold"),axis.text.y = element_text(size = 10, face="bold"), panel.border = element_blank(), panel.grid.major = element_blank(), panel.grid.minor = element_blank(), legend.position = "none")
BoxplotHamAce2
BoxplotHamAxl <- ggplot(VV04axl, aes(x=Modality, y=TPM)) + geom_boxplot(fill=c("#7CAE00")) + geom_jitter(color="black", size=0.4, alpha=0.9)+ theme(strip.text.x = element_text(size = 14, face="bold"))+labs(title="Axl", x ="", y = "") + theme(plot.title = element_text(hjust = 0.5, face="bold", size = 13))+ theme(axis.title.y = element_text(size = 14), axis.text.x = element_text(angle = 45, hjust = 0.5, vjust = 0.5, size = 10, face="bold"),axis.text.y = element_text(size = 10, face="bold"), panel.border = element_blank(), panel.grid.major = element_blank(), panel.grid.minor = element_blank(), legend.position = "none")
BoxplotHamAxl
BoxplotHamNrp1 <- ggplot(VV04nrp1, aes(x=Modality, y=TPM)) + geom_boxplot(fill=c("#00BFC4")) + geom_jitter(color="black", size=0.4, alpha=0.9)+ theme(strip.text.x = element_text(size = 14, face="bold"))+labs(title="Nrp1", x ="", y = "") + theme(plot.title = element_text(hjust = 0.5, face="bold", size = 13))+ theme(axis.title.y = element_text(size = 14), axis.text.x = element_text(angle = 45, hjust = 0.5, vjust = 0.5, size = 10, face="bold"),axis.text.y = element_text(size = 10, face="bold"), panel.border = element_blank(), panel.grid.major = element_blank(), panel.grid.minor = element_blank(), legend.position = "none")
BoxplotHamNrp1
BoxplotHamFcgr4 <- ggplot(VV04fcgr4, aes(x=Modality, y=TPM)) + geom_boxplot(fill=c("#C77CFF")) + geom_jitter(color="black", size=0.4, alpha=0.9)+ theme(strip.text.x = element_text(size = 14, face="bold"))+labs(title="Fcgr4", x ="", y = "") + theme(plot.title = element_text(hjust = 0.5, face="bold", size = 13))+ theme(axis.title.y = element_text(size = 14), axis.text.x = element_text(angle = 45, hjust = 0.5, vjust = 0.5, size = 10, face="bold"),axis.text.y = element_text(size = 10, face="bold"), panel.border = element_blank(), panel.grid.major = element_blank(), panel.grid.minor = element_blank(), legend.position = "none")
BoxplotHamFcgr4

Boxplots1<-plot_grid(BoxplotHamAce2,BoxplotHamAxl,BoxplotHamNrp1,BoxplotHamFcgr4,ncol=4)
Boxplots1

BoxplotAGMAce2 <- ggplot(VV04ace2GM, aes(x=Modality, y=TPM)) + geom_boxplot(fill=c("#F8766D")) + geom_jitter(color="black", size=0.4, alpha=0.9)+ theme(strip.text.x = element_text(size = 14, face="bold"))+labs(title="Ace2", x ="", y = "Transcripts\nper million (TPM)") + theme(plot.title = element_text(hjust = 0.5, face="bold", size = 13))+ theme(axis.title.y = element_text(size = 14), axis.text.x = element_text(angle = 45, hjust = 0.5, vjust = 0.5, size = 10, face="bold"),axis.text.y = element_text(size = 10, face="bold"), panel.border = element_blank(), panel.grid.major = element_blank(), panel.grid.minor = element_blank(), legend.position = "none")
BoxplotAGMAce2
BoxplotAGMAxl <- ggplot(VV04axlGM, aes(x=Modality, y=TPM)) + geom_boxplot(fill=c("#7CAE00")) + geom_jitter(color="black", size=0.4, alpha=0.9)+ theme(strip.text.x = element_text(size = 14, face="bold"))+labs(title="Axl", x ="", y = "") + theme(plot.title = element_text(hjust = 0.5, face="bold", size = 13))+ theme(axis.title.y = element_text(size = 14), axis.text.x = element_text(angle = 45, hjust = 0.5, vjust = 0.5, size = 10, face="bold"),axis.text.y = element_text(size = 10, face="bold"), panel.border = element_blank(), panel.grid.major = element_blank(), panel.grid.minor = element_blank(), legend.position = "none")
BoxplotAGMAxl
BoxplotAGMNrp1 <- ggplot(VV04nrp1GM, aes(x=Modality, y=TPM)) + geom_boxplot(fill=c("#00BFC4")) + geom_jitter(color="black", size=0.4, alpha=0.9)+ theme(strip.text.x = element_text(size = 14, face="bold"))+labs(title="Nrp1", x ="", y = "") + theme(plot.title = element_text(hjust = 0.5, face="bold", size = 13))+ theme(axis.title.y = element_text(size = 14), axis.text.x = element_text(angle = 45, hjust = 0.5, vjust = 0.5, size = 10, face="bold"),axis.text.y = element_text(size = 10, face="bold"), panel.border = element_blank(), panel.grid.major = element_blank(), panel.grid.minor = element_blank(), legend.position = "none")
BoxplotAGMNrp1
BoxplotAGMFcgr3a <- ggplot(VV04fcgr3aGM, aes(x=Modality, y=TPM)) + geom_boxplot(fill=c("#C77CFF")) + geom_jitter(color="black", size=0.4, alpha=0.9)+ theme(strip.text.x = element_text(size = 14, face="bold"))+labs(title="Fcgr3a", x ="", y = "") + theme(plot.title = element_text(hjust = 0.5, face="bold", size = 13))+ theme(axis.title.y = element_text(size = 14), axis.text.x = element_text(angle = 45, hjust = 0.5, vjust = 0.5, size = 10, face="bold"),axis.text.y = element_text(size = 10, face="bold"), panel.border = element_blank(), panel.grid.major = element_blank(), panel.grid.minor = element_blank(), legend.position = "none")
BoxplotAGMFcgr3a

Boxplots2<-plot_grid(BoxplotAGMAce2,BoxplotAGMAxl,BoxplotAGMNrp1,BoxplotAGMFcgr3a,ncol=4)
Boxplots2
Boxplots3<-plot_grid(Boxplots1,Boxplots2,nrow=2, labels = c('E','F'), label_size = 22)
Boxplots3

ggsave(filename = "../Figure_3EF.pdf", width = 7, height = 5, dpi=300)


###########################################################################################################################
# Figures S2, S3, S4, S5, S6, Figure 6 and Figure S1 - Gene expression quantification per run, modality and species 
###########################################################################################################################

lung.combined <- RenameIdents(lung.combined,'M1'='0','Mono'='1','T cells'='2','rAM'='3','IM'='4','NK'='5','EC'='6','AT2'='7','B cells'='8','Dividing cells'='9','ncMono'='10','MyoFibro'='11','Neu'='12','PC'='13','mDC'='14','AT1'='15','pDC'='16','LymphEC'='17','Pericytes'='18','Ciliated cells'='19','TBM'='20')

expr <- list()
for (cluster in unique(Idents(lung.combined))) {
	for (sample in unique(lung.combined@meta.data$orig.ident)) {
		cells <- Cells(lung.combined)[(lung.combined@meta.data$orig.ident==sample) & (Idents(lung.combined)==cluster)]
		if (length(cells) > 4) {
			expr[[paste0(cluster,'_',sample)]] <- rowSums(lung.combined@assays$RNA@counts[,cells])
		}
	}
}
for (sample in unique(lung.combined@meta.data$orig.ident)) {
	cells <- Cells(lung.combined)[(lung.combined@meta.data$orig.ident==sample)]
	expr[[paste0('all_',sample)]] <- rowSums(lung.combined@assays$RNA@counts[,cells])
}
colData <- data.frame(cell.type=factor(gsub('_.*','',names(expr))),
		      donor=gsub('.*_','',names(expr)),
		      day=gsub('.*_','',names(expr)),
		      group=names(expr),
		      row.names=names(expr))
colData$day <- gsub("SRR13151627", "d0", colData$day)
colData$day <- gsub("SRR13151628", "d0", colData$day)
colData$day <- gsub("SRR13151629", "d0", colData$day)
colData$day <- gsub("SRR13151633", "d2", colData$day)
colData$day <- gsub("SRR13151634", "d2", colData$day)
colData$day <- gsub("SRR13151635", "d2", colData$day)
colData$day <- gsub("SRR13151639", "d3", colData$day)
colData$day <- gsub("SRR13151640", "d3", colData$day)
colData$day <- gsub("SRR13151641", "d3", colData$day)
colData$day <- gsub("SRR13151645", "d5", colData$day)
colData$day <- gsub("SRR13151646", "d5", colData$day)
colData$day <- gsub("SRR13151647", "d5", colData$day)
colData$day <- gsub("SRR13151651", "d14", colData$day)
colData$day <- gsub("SRR13151652", "d14", colData$day)
colData$day <- gsub("SRR13151653", "d14", colData$day)
colData$day <- gsub("AGM1", "irr", colData$day)
colData$day <- gsub("AGM2", "irr", colData$day)
colData$day <- gsub("AGM3", "d3GM", colData$day)
colData$day <- gsub("AGM4", "d3GM", colData$day)
colData$day <- gsub("AGM5", "d3GM", colData$day)
colData$day <- gsub("AGM6", "d3GM", colData$day)
colData$day <- gsub("AGM7", "d10GM", colData$day)
colData$day <- gsub("AGM8", "d10GM", colData$day)
colData$day <- gsub("AGM9", "d10GM", colData$day)
colData$day <- gsub("AGM10", "d10GM", colData$day)
colData$donor <- gsub("SRR13151627", "hamster_0", colData$donor)
colData$donor <- gsub("SRR13151628", "hamster_1", colData$donor)
colData$donor <- gsub("SRR13151629", "hamster_2", colData$donor)
colData$donor <- gsub("SRR13151633", "hamster_3", colData$donor)
colData$donor <- gsub("SRR13151634", "hamster_4", colData$donor)
colData$donor <- gsub("SRR13151635", "hamster_5", colData$donor)
colData$donor <- gsub("SRR13151639", "hamster_6", colData$donor)
colData$donor <- gsub("SRR13151640", "hamster_7", colData$donor)
colData$donor <- gsub("SRR13151641", "hamster_8", colData$donor)
colData$donor <- gsub("SRR13151645", "hamster_9", colData$donor)
colData$donor <- gsub("SRR13151646", "hamster_10", colData$donor)
colData$donor <- gsub("SRR13151647", "hamster_11", colData$donor)
colData$donor <- gsub("SRR13151651", "hamster_12", colData$donor)
colData$donor <- gsub("SRR13151652", "hamster_13", colData$donor)
colData$donor <- gsub("SRR13151653", "hamster_14", colData$donor)
colData$donor <- gsub("AGM1", "GM_0", colData$donor)
colData$donor <- gsub("AGM2", "GM_1", colData$donor)
colData$donor <- gsub("AGM3", "GM_2", colData$donor)
colData$donor <- gsub("AGM4", "GM_3", colData$donor)
colData$donor <- gsub("AGM5", "GM_4", colData$donor)
colData$donor <- gsub("AGM6", "GM_5", colData$donor)
colData$donor <- gsub("AGM7", "GM_6", colData$donor)
colData$donor <- gsub("AGM8", "GM_7", colData$donor)
colData$donor <- gsub("AGM9", "GM_8", colData$donor)
colData$donor <- gsub("AGM10", "GM_9", colData$donor)
counts <- do.call(cbind,expr)
mode(counts) <- "integer"
write.csv(counts, file = "../counts_per_species_celltype_run.csv")

library(ggplot2)
library(cowplot)
library(data.table)
library(ggplot2)
library(dplyr)
library(emmeans)

DF<- counts
#DF$X..<-gsub('"','',DF$X..)

DF_t <- transpose(DF)
rownames(DF_t) <- colnames(DF)

DF<-DF_t
names <- rownames(DF)
rownames(DF) <- NULL
DF <- cbind(names,DF)

names(DF) <- as.character(unlist(DF[1,]))
DF<-DF[-1,]


DF$X..<-gsub('X.','',DF$X..)
DF$X..<-gsub('\\.','',DF$X..)
library(stringr)
DF[c("CellType","SRR")]<-str_split_fixed(DF$X..,"_",2)

DF$Species <- ifelse(DF$SRR == "SRR13151627", "Hamster",
ifelse(DF$SRR == "SRR13151628", "Hamster",
ifelse(DF$SRR == "SRR13151629", "Hamster",
ifelse(DF$SRR == "SRR13151633", "Hamster",
ifelse(DF$SRR == "SRR13151634", "Hamster",
ifelse(DF$SRR == "SRR13151635", "Hamster",
ifelse(DF$SRR == "SRR13151639", "Hamster",
ifelse(DF$SRR == "SRR13151640", "Hamster",
ifelse(DF$SRR == "SRR13151641", "Hamster",
ifelse(DF$SRR == "SRR13151645", "Hamster",
ifelse(DF$SRR == "SRR13151646", "Hamster",
ifelse(DF$SRR == "SRR13151647", "Hamster",
ifelse(DF$SRR == "SRR13151651", "Hamster",
ifelse(DF$SRR == "SRR13151652", "Hamster",
ifelse(DF$SRR == "SRR13151653", "Hamster",
ifelse(DF$SRR == "AGM1", "AGM",
ifelse(DF$SRR == "AGM2", "AGM",
ifelse(DF$SRR == "AGM3", "AGM",
ifelse(DF$SRR == "AGM4", "AGM",
ifelse(DF$SRR == "AGM5", "AGM",
ifelse(DF$SRR == "AGM6", "AGM",
ifelse(DF$SRR == "AGM7", "AGM",
ifelse(DF$SRR == "AGM8", "AGM",
ifelse(DF$SRR == "AGM9", "AGM",
ifelse(DF$SRR == "AGM10", "AGM", "none")))))))))))))))))))))))))

DF$Run <- ifelse(DF$SRR == "SRR13151627", "1",
ifelse(DF$SRR == "SRR13151628", "2",
ifelse(DF$SRR == "SRR13151629", "3",
ifelse(DF$SRR == "SRR13151633", "1",
ifelse(DF$SRR == "SRR13151634", "2",
ifelse(DF$SRR == "SRR13151635", "3",
ifelse(DF$SRR == "SRR13151639", "1",
ifelse(DF$SRR == "SRR13151640", "2",
ifelse(DF$SRR == "SRR13151641", "3",
ifelse(DF$SRR == "SRR13151645", "1",
ifelse(DF$SRR == "SRR13151646", "2",
ifelse(DF$SRR == "SRR13151647", "3",
ifelse(DF$SRR == "SRR13151651", "1",
ifelse(DF$SRR == "SRR13151652", "2",
ifelse(DF$SRR == "SRR13151653", "3",
ifelse(DF$SRR == "AGM1", "1",
ifelse(DF$SRR == "AGM2", "2",
ifelse(DF$SRR == "AGM3", "1",
ifelse(DF$SRR == "AGM4", "2",
ifelse(DF$SRR == "AGM5", "3",
ifelse(DF$SRR == "AGM6", "4",
ifelse(DF$SRR == "AGM7", "1",
ifelse(DF$SRR == "AGM8", "2",
ifelse(DF$SRR == "AGM9", "3",
ifelse(DF$SRR == "AGM10", "4", "none")))))))))))))))))))))))))

DF$Modality <- ifelse(DF$SRR == "SRR13151627", "Mock",
ifelse(DF$SRR == "SRR13151628", "Mock",
ifelse(DF$SRR == "SRR13151629", "Mock",
ifelse(DF$SRR == "SRR13151633", "2 dpi",
ifelse(DF$SRR == "SRR13151634", "2 dpi",
ifelse(DF$SRR == "SRR13151635", "2 dpi",
ifelse(DF$SRR == "SRR13151639", "3 dpi",
ifelse(DF$SRR == "SRR13151640", "3 dpi",
ifelse(DF$SRR == "SRR13151641", "3 dpi",
ifelse(DF$SRR == "SRR13151645", "5 dpi",
ifelse(DF$SRR == "SRR13151646", "5 dpi",
ifelse(DF$SRR == "SRR13151647", "5 dpi",
ifelse(DF$SRR == "SRR13151651", "14 dpi",
ifelse(DF$SRR == "SRR13151652", "14 dpi",
ifelse(DF$SRR == "SRR13151653", "14 dpi",
ifelse(DF$SRR == "AGM1", "3 dpi Irradiated",
ifelse(DF$SRR == "AGM2", "3 dpi Irradiated",
ifelse(DF$SRR == "AGM3", "3 dpi",
ifelse(DF$SRR == "AGM4", "3 dpi",
ifelse(DF$SRR == "AGM5", "3 dpi",
ifelse(DF$SRR == "AGM6", "3 dpi",
ifelse(DF$SRR == "AGM7", "10 dpi",
ifelse(DF$SRR == "AGM8", "10 dpi",
ifelse(DF$SRR == "AGM9", "10 dpi",
ifelse(DF$SRR == "AGM10", "10 dpi", "none")))))))))))))))))))))))))

DF$CellType <- factor(DF$CellType, levels=c('0', '1', '2', '3', '4', '5', '6', '7', '8', '9', '10', '11', '12', '13', '14', '15', '16', '17', '18', '19', '20', 'all'))


DF$CellType <- ifelse(DF$CellType == '0','M1',
                ifelse(DF$CellType == '1','Mono',
                ifelse(DF$CellType == '2','T cells',
                ifelse(DF$CellType == '3','rAM',
                ifelse(DF$CellType == '4','IM',
                ifelse(DF$CellType == '5','NK',
                ifelse(DF$CellType == '6','EC',
                ifelse(DF$CellType == '7','AT2',
                ifelse(DF$CellType == '8','B cells',
                ifelse(DF$CellType == '9','Dividing cells',
                ifelse(DF$CellType == '10','ncMono',
                ifelse(DF$CellType == '11','MyoFibro',
                ifelse(DF$CellType == '12','Neu',
                ifelse(DF$CellType == '13','PC',
                ifelse(DF$CellType == '14','mDC',
                ifelse(DF$CellType == '15','AT1',
                ifelse(DF$CellType == '16','pDC',
                ifelse(DF$CellType == '17','LymphEC',
                ifelse(DF$CellType == '18','Pericytes',
                ifelse(DF$CellType == '19','Ciliated cells',
                ifelse(DF$CellType == '20','TBM',
                ifelse(DF$CellType =="all", "all", "none"))))))))))))))))))))))


#Code example for CCL2

DFGene <- data.frame(cbind(DF$CellType,DF$Species,DF$Modality,DF$Run,DF$"XM-005076967.4"))#"XM-005076967.4"="CCL2",
colnames(DFGene)<-c("CellType","Species","Modality","Run","GeneCount")
DFGene$GeneCount<-as.numeric(DFGene$GeneCount)

DF1 <- DFGene[DFGene$Species %in% "Hamster" & !DFGene$CellType %in% "all" & !is.na(DFGene$CellType),]
colors<-c("#F8766D","#E9842C","#D69100","#BC9D00","#9CA700","#6FB000","#00B813","#00BD61","#00C08E","#00C0B4","#00BDD4","#00B5EE","#00A7FF","#7F96FF","#BC81FF","#E26EF7","#F863DF","#FF62BF","#FF6A9A")
colors1<-c(colors,colors,colors)
colors2<-c(colors,colors)
DF1<-DF1[DF1$Modality %in% c("Mock","2 dpi","3 dpi","5 dpi","14 dpi"),]
DF1$Modality <- ordered(DF1$Modality, levels = c("Mock","2 dpi","3 dpi","5 dpi","14 dpi"))
pa <- ggplot(DF1, aes(x=CellType, y=GeneCount, fill=CellType)) + 
	geom_boxplot() +
	geom_jitter(color="black", size=0.4, alpha=0.9) +
	facet_grid(. ~ Modality) + 
	labs(title="Hamster", x ="", y = "TNF expression (TPM)") + theme(plot.title = element_text(hjust = 0.5, size=25, face="bold"), axis.text.x = element_text(angle=90, size=14, vjust=0.3), strip.text.x = element_text(size = 20, face="bold"), axis.title.y = element_text(size = 20), axis.text.y = element_text(size=20),panel.border = element_blank(), panel.grid.major = element_blank(), panel.grid.minor = element_blank(),legend.position="none")
pa

DF2 <- DFGene[DFGene$Species %in% "AGM" & !DFGene$CellType %in% "all" & !is.na(DFGene$CellType),]
DF2<-DF2[DF2$Modality %in% c('3 dpi Irradiated','3 dpi','10 dpi'),]
DF2$Modality <- ordered(DF2$Modality, levels = c('3 dpi Irradiated','3 dpi','10 dpi'))
pb <- ggplot(DF2, aes(x=CellType, y=GeneCount, fill=CellType)) +  
	geom_boxplot() + 
	geom_jitter(color="black", size=0.4, alpha=0.9) +
	facet_grid(. ~ Modality) + 
	labs(title="Green monkey", x ="", y = "TNF expression (TPM)") + theme(plot.title = element_text(hjust = 0.5, size=25, face="bold"), axis.text.x = element_text(angle=90, size=14, vjust=0.3), strip.text.x = element_text(size = 20, face="bold"), axis.title.y = element_text(size = 20), axis.text.y = element_text(size=20),panel.border = element_blank(), panel.grid.major = element_blank(), panel.grid.minor = element_blank(),legend.position="none")
pb

uprow <- plot_grid(pa,pb, nrow=1, rel_widths=c(5,3.1))#, labels = c('A'), label_size = 24
ggsave(filename = "../Publication_Ccl2_expression_Ham_GM.pdf", width = 30, height = 6, dpi=300)

##########################################################################################################
#  Figure 4 and S1
##########################################################################################################

library(AnnotationHub)
library(rWikiPathways)
library(clusterProfiler)
library(ggplot2)
library(cowplot)#for plot_grid function
library(org.Hs.eg.db)
ah = AnnotationHub()
ah


DFHammockvs2dpi<- read.csv(file="../Lung_All_2dpi_vs_Mock_min2cells_edgeR_results_Genename.csv",header = TRUE, sep = ";", quote = "", dec=",")
DFHam3vs2dpi<- read.csv(file="../Lung_All_3dpi_vs_2dpi_min2cells_edgeR_results_Genename.csv",header = TRUE, sep = ";", quote = "", dec=",")
DFHam5vs3dpi<- read.csv(file="../Lung_All_5dpi_vs_3dpi_min2cells_edgeR_results_Genename.csv",header = TRUE, sep = ";", quote = "", dec=",")
DFHam14vs5dpi<- read.csv(file="../Lung_All_14dpi_vs_5dpi_min2cells_edgeR_results_Genename.csv",header = TRUE, sep = ";", quote = "", dec=",")

Time= rep('mockvs2dpi', nrow(DFHammockvs2dpi))
Species = rep('Hamster', nrow(DFHammockvs2dpi))
DFHammockvs2dpi=cbind(DFHammockvs2dpi,Time,Species)
Time= rep('3vs2dpi', nrow(DFHam3vs2dpi))
Species = rep('Hamster', nrow(DFHam3vs2dpi))
DFHam3vs2dpi=cbind(DFHam3vs2dpi,Time,Species)
Time= rep('5vs3dpi', nrow(DFHam5vs3dpi))
Species = rep('Hamster', nrow(DFHam5vs3dpi))
DFHam5vs3dpi=cbind(DFHam5vs3dpi,Time,Species)
Time= rep('14vs5dpi', nrow(DFHam14vs5dpi))
Species = rep('Hamster', nrow(DFHam14vs5dpi))
DFHam14vs5dpi=cbind(DFHam14vs5dpi,Time,Species)
DFHam <- rbind(DFHammockvs2dpi,DFHam3vs2dpi,DFHam5vs3dpi,DFHam14vs5dpi)

colnames(DFHam)<-c("ACCNUM","logFC","logCPM","F","PValue","FDR","ACCNUM1","Gene.title","Time","Species")
DFHam$ACCNUM <- gsub('"','',DFHam$ACCNUM)
DFHam$ACCNUM <- gsub('-','_',DFHam$ACCNUM)

HamsterNcbi2Ensembl<- read.csv(file="../Hamster_ncbi_2_Human_Ensembl.csv", sep = ";", quote = "", dec=",")
AGMNcbi2Ensembl<- read.csv(file="../AGM_ncbi_2_Human_Ensembl.csv", sep = ";", quote = "", dec=",")
DFHam1 <- merge(DFHam, HamsterNcbi2Ensembl, by="ACCNUM")
DFHam1$Ensembl <- gsub("\\.\\d{1,2}", "", DFHam1$Ensembl)
DFHam1$Entrez<-mapIds(org.Hs.eg.db, keys = DFHam1$Ensembl, keytype="ENSEMBL", column = "ENTREZID")

DFHam2 <- DFHam1[(DFHam1$logFC > 1 | DFHam1$logFC < -1) & DFHam1$FDR < 0.05,]

newDFHam1<-as.data.frame(cbind(DFHam2$Entrez,DFHam2$logFC,DFHam2$Time,DFHam2$Species))
colnames(newDFHam1)<-c("Entrez","logFC","Time","Species")
newDFHam1$Time <- factor(newDFHam1$Time, levels=c('mockvs2dpi', '3vs2dpi', '5vs3dpi','14vs5dpi'))
newDFHam1$logFC <- as.numeric(newDFHam1$logFC )


DFAGM3dpivsIrr<- read.csv(file="../Lung_All_3dpi_vs_Irr_min2cells_edgeR_results_Genename.csv",header = TRUE, sep = ";", quote = "", dec=",")
DFAGM10dpivsIrr<- read.csv(file="../Lung_All_10dpi_vs_Irr_min2cells_edgeR_results_Genename.csv",header = TRUE, sep = ";", quote = "", dec=",")
DFAGM10vs3dpi<- read.csv(file="../Lung_All_10dpi_vs_3dpi_min2cells_edgeR_results_Genename.csv",header = TRUE, sep = ";", quote = "", dec=",")

Time= rep('3dpivsIrr', nrow(DFAGM3dpivsIrr))
Species = rep('AGM', nrow(DFAGM3dpivsIrr))
DFAGM3dpivsIrr=cbind(DFAGM3dpivsIrr,Time,Species)
Time= rep('10dpivsIrr', nrow(DFAGM10dpivsIrr))
Species = rep('AGM', nrow(DFAGM10dpivsIrr))
DFAGM10dpivsIrr=cbind(DFAGM10dpivsIrr,Time,Species)
Time= rep('10vs3dpi', nrow(DFAGM10vs3dpi))
Species = rep('AGM', nrow(DFAGM10vs3dpi))
DFAGM10vs3dpi=cbind(DFAGM10vs3dpi,Time,Species)
DFAGM <- rbind(DFAGM3dpivsIrr,DFAGM10dpivsIrr,DFAGM10vs3dpi)

colnames(DFAGM)<-c("ACCNUM","logFC","logCPM","F","PValue","FDR","ACCNUM1","Gene.title","Time","Species")
DFAGM$ACCNUM <- gsub('"','',DFAGM$ACCNUM)
DFAGM$ACCNUM <- gsub('-','_',DFAGM$ACCNUM)
AGMNcbi2Ensembl<- read.csv(file="../AGM_ncbi_2_Human_Ensembl.csv", sep = ";", quote = "", dec=",")
DFAGM1 <- merge(DFAGM, AGMNcbi2Ensembl, by="ACCNUM")
DFAGM1$Ensembl <- gsub("\\.\\d{1,2}", "", DFAGM1$Ensembl)
DFAGM1$Entrez<-mapIds(org.Hs.eg.db, keys = DFAGM1$Ensembl, keytype="ENSEMBL", column = "ENTREZID")

DFAGM2 <- DFAGM1[(DFAGM1$logFC > 1 | DFAGM1$logFC < -1) & DFAGM1$FDR < 0.05,]


newDFAGM1<-as.data.frame(cbind(DFAGM2$Entrez,DFAGM2$logFC,DFAGM2$Time,DFAGM2$Species))
colnames(newDFAGM1)<-c("Entrez","logFC","Time","Species")
newDFAGM1$Time <- factor(newDFAGM1$Time, levels=c('3dpivsIrr', '10dpivsIrr','10vs3dpi'))
newDFAGM1$logFC <- as.numeric(newDFAGM1$logFC )

DFFinal<-rbind(newDFAGM1,newDFHam1)
DFFinal$Time <- factor(DFFinal$Time, levels=c('mockvs2dpi','3vs2dpi','5vs3dpi','14vs5dpi','3dpivsIrr', '10dpivsIrr','10vs3dpi'))

DFFinalUpreg <- DFFinal[DFFinal$logFC > 1,]


#newDFAGM1 <- newDFAGM[newDFAGM$group %in% '3dpivsirradiated',]


xx.formula <- compareCluster(Entrez~Time+Species, data=DFFinalUpreg, fun='enrichGO', OrgDb='org.Hs.eg.db',ont='BP', pvalueCutoff=0.01)
xx.formula@compareClusterResult$Cluster <- gsub("10dpivsIrr.AGM","10dpi\nvs\nIrr. 3dpi\nAGM",xx.formula@compareClusterResult$Cluster)
xx.formula@compareClusterResult$Cluster <- gsub("3dpivsIrr.AGM","3dpi\nvs\nIrr. 3dpi\nAGM",xx.formula@compareClusterResult$Cluster)
xx.formula@compareClusterResult$Cluster <- gsub("10vs3dpi.AGM","10dpi\nvs\n3dpi\nAGM",xx.formula@compareClusterResult$Cluster)
xx.formula@compareClusterResult$Cluster <- gsub("mockvs2dpi.Hamster","2dpi\nvs\nMock\nHamster",xx.formula@compareClusterResult$Cluster)
xx.formula@compareClusterResult$Cluster <- gsub("3vs2dpi.Hamster","3dpi\nvs\n2dpi\nHamster",xx.formula@compareClusterResult$Cluster)
xx.formula@compareClusterResult$Cluster <- gsub("5vs3dpi.Hamster","5dpi\nvs\n3dpi\nHamster",xx.formula@compareClusterResult$Cluster)
xx.formula@compareClusterResult$Cluster <- gsub("14vs5dpi.Hamster","14dpi\nvs\n5dpi\nHamster",xx.formula@compareClusterResult$Cluster)
g1<-dotplot(xx.formula, showCategory = 20)+ theme(axis.text.y = element_text(size = 15),axis.text.x = element_text(size = 20, face="bold"),legend.title = element_text(size=20, face="bold"),legend.text = element_text(size=18),plot.margin = unit(c(0.5,0,0,0), "in"))

ggsave("../Figure_4.pdf", width = 20, height = 20, dpi = 300)

# For neutrophils

DFHammockvs2dpi<- read.csv(file="../Lung_Neutrophils_2dpi_vs_Mock_min2cells_edgeR_results_Genename.csv",header = TRUE, sep = ";", quote = "", dec=",")
DFHam3vs2dpi<- read.csv(file="../Lung_Neutrophils_3dpi_vs_2dpi_min2cells_edgeR_results_Genename.csv",header = TRUE, sep = ";", quote = "", dec=",")
DFHam5vs3dpi<- read.csv(file="../Lung_Neutrophils_5dpi_vs_3dpi_min2cells_edgeR_results_Genename.csv",header = TRUE, sep = ";", quote = "", dec=",")
DFHam14vs5dpi<- read.csv(file="../Lung_Neutrophils_14dpi_vs_5dpi_min2cells_edgeR_results_Genename.csv",header = TRUE, sep = ";", quote = "", dec=",")

Time= rep('mockvs2dpi', nrow(DFHammockvs2dpi))
Species = rep('Hamster', nrow(DFHammockvs2dpi))
DFHammockvs2dpi=cbind(DFHammockvs2dpi,Time,Species)
Time= rep('3vs2dpi', nrow(DFHam3vs2dpi))
Species = rep('Hamster', nrow(DFHam3vs2dpi))
DFHam3vs2dpi=cbind(DFHam3vs2dpi,Time,Species)
Time= rep('5vs3dpi', nrow(DFHam5vs3dpi))
Species = rep('Hamster', nrow(DFHam5vs3dpi))
DFHam5vs3dpi=cbind(DFHam5vs3dpi,Time,Species)
Time= rep('14vs5dpi', nrow(DFHam14vs5dpi))
Species = rep('Hamster', nrow(DFHam14vs5dpi))
DFHam14vs5dpi=cbind(DFHam14vs5dpi,Time,Species)
DFHam <- rbind(DFHammockvs2dpi,DFHam3vs2dpi,DFHam5vs3dpi,DFHam14vs5dpi)

colnames(DFHam)<-c("ACCNUM","logFC","logCPM","F","PValue","FDR","ACCNUM1","Gene.title","Time","Species")
DFHam$ACCNUM <- gsub('"','',DFHam$ACCNUM)
DFHam$ACCNUM <- gsub('-','_',DFHam$ACCNUM)

HamsterNcbi2Ensembl<- read.csv(file="../Hamster_ncbi_2_Human_Ensembl.csv", sep = ";", quote = "", dec=",")
AGMNcbi2Ensembl<- read.csv(file="../AGM_ncbi_2_Human_Ensembl.csv", sep = ";", quote = "", dec=",")
DFHam1 <- merge(DFHam, HamsterNcbi2Ensembl, by="ACCNUM")
DFHam1$Ensembl <- gsub("\\.\\d{1,2}", "", DFHam1$Ensembl)
DFHam1$Entrez<-mapIds(org.Hs.eg.db, keys = DFHam1$Ensembl, keytype="ENSEMBL", column = "ENTREZID")

DFHam2 <- DFHam1[(DFHam1$logFC > 1 | DFHam1$logFC < -1) & DFHam1$FDR < 0.05,]

newDFHam1<-as.data.frame(cbind(DFHam2$Entrez,DFHam2$logFC,DFHam2$Time,DFHam2$Species))
colnames(newDFHam1)<-c("Entrez","logFC","Time","Species")
newDFHam1$Time <- factor(newDFHam1$Time, levels=c('mockvs2dpi', '3vs2dpi', '5vs3dpi','14vs5dpi'))
newDFHam1$logFC <- as.numeric(newDFHam1$logFC )


DFAGM3dpivsIrr<- read.csv(file="../Lung_Neutrophils_3dpi_vs_Irr_min2cells_edgeR_results_Genename.csv",header = TRUE, sep = ";", quote = "", dec=",")
DFAGM10dpivsIrr<- read.csv(file="../Lung_Neutrophils_10dpi_vs_Irr_min2cells_edgeR_results_Genename.csv",header = TRUE, sep = ";", quote = "", dec=",")
DFAGM10vs3dpi<- read.csv(file="../Lung_Neutrophils_10dpi_vs_3dpi_min2cells_edgeR_results_Genename.csv",header = TRUE, sep = ";", quote = "", dec=",")

Time= rep('3dpivsIrr', nrow(DFAGM3dpivsIrr))
Species = rep('AGM', nrow(DFAGM3dpivsIrr))
DFAGM3dpivsIrr=cbind(DFAGM3dpivsIrr,Time,Species)
Time= rep('10dpivsIrr', nrow(DFAGM10dpivsIrr))
Species = rep('AGM', nrow(DFAGM10dpivsIrr))
DFAGM10dpivsIrr=cbind(DFAGM10dpivsIrr,Time,Species)
Time= rep('10vs3dpi', nrow(DFAGM10vs3dpi))
Species = rep('AGM', nrow(DFAGM10vs3dpi))
DFAGM10vs3dpi=cbind(DFAGM10vs3dpi,Time,Species)
DFAGM <- rbind(DFAGM3dpivsIrr,DFAGM10dpivsIrr,DFAGM10vs3dpi)

colnames(DFAGM)<-c("ACCNUM","logFC","logCPM","F","PValue","FDR","ACCNUM1","Gene.title","Time","Species")
DFAGM$ACCNUM <- gsub('"','',DFAGM$ACCNUM)
DFAGM$ACCNUM <- gsub('-','_',DFAGM$ACCNUM)
AGMNcbi2Ensembl<- read.csv(file="../AGM_ncbi_2_Human_Ensembl.csv", sep = ";", quote = "", dec=",")
DFAGM1 <- merge(DFAGM, AGMNcbi2Ensembl, by="ACCNUM")
DFAGM1$Ensembl <- gsub("\\.\\d{1,2}", "", DFAGM1$Ensembl)
DFAGM1$Entrez<-mapIds(org.Hs.eg.db, keys = DFAGM1$Ensembl, keytype="ENSEMBL", column = "ENTREZID")

DFAGM2 <- DFAGM1[(DFAGM1$logFC > 1 | DFAGM1$logFC < -1) & DFAGM1$FDR < 0.05,]


newDFAGM1<-as.data.frame(cbind(DFAGM2$Entrez,DFAGM2$logFC,DFAGM2$Time,DFAGM2$Species))
colnames(newDFAGM1)<-c("Entrez","logFC","Time","Species")
newDFAGM1$Time <- factor(newDFAGM1$Time, levels=c('3dpivsIrr', '10dpivsIrr','10vs3dpi'))
newDFAGM1$logFC <- as.numeric(newDFAGM1$logFC )

DFFinal<-rbind(newDFAGM1,newDFHam1)
DFFinal$Time <- factor(DFFinal$Time, levels=c('mockvs2dpi','3vs2dpi','5vs3dpi','14vs5dpi','3dpivsIrr', '10dpivsIrr','10vs3dpi'))

DFFinalUpreg <- DFFinal[DFFinal$logFC > 1,]


xx.formula <- compareCluster(Entrez~Time+Species, data=DFFinalUpreg, fun='enrichGO', OrgDb='org.Hs.eg.db',ont='BP', pvalueCutoff=0.01)
xx.formula@compareClusterResult$Cluster <- gsub("10dpivsIrr.AGM","10dpi\nvs\nIrr. 3dpi\nAGM",xx.formula@compareClusterResult$Cluster)
xx.formula@compareClusterResult$Cluster <- gsub("3dpivsIrr.AGM","3dpi\nvs\nIrr. 3dpi\nAGM",xx.formula@compareClusterResult$Cluster)
xx.formula@compareClusterResult$Cluster <- gsub("10vs3dpi.AGM","10dpi\nvs\n3dpi\nAGM",xx.formula@compareClusterResult$Cluster)
xx.formula@compareClusterResult$Cluster <- gsub("mockvs2dpi.Hamster","2dpi\nvs\nMock\nHamster",xx.formula@compareClusterResult$Cluster)
xx.formula@compareClusterResult$Cluster <- gsub("3vs2dpi.Hamster","3dpi\nvs\n2dpi\nHamster",xx.formula@compareClusterResult$Cluster)
xx.formula@compareClusterResult$Cluster <- gsub("5vs3dpi.Hamster","5dpi\nvs\n3dpi\nHamster",xx.formula@compareClusterResult$Cluster)
xx.formula@compareClusterResult$Cluster <- gsub("14vs5dpi.Hamster","14dpi\nvs\n5dpi\nHamster",xx.formula@compareClusterResult$Cluster)
g1<-dotplot(xx.formula, showCategory = 20)+ theme(axis.text.y = element_text(size = 15),axis.text.x = element_text(size = 20, face="bold"),legend.title = element_text(size=20, face="bold"),legend.text = element_text(size=18),plot.margin = unit(c(0.5,0,0,0), "in"))

ggsave("../Figure_S1.pdf", width = 20, height = 20, dpi = 300)
