# Supplementary material for: Central role of lung macrophages in SARS-CoV-2 physiopathology: a cross-model single-cell RNA-seq perspective
Source: Front Immunol. 2023 Jun 7;14:1197588. doi: 10.3389/fimmu.2023.1197588 (PMC10282834; doi:10.3389/fimmu.2023.1197588)
Supplement: Supplementary file 2 [file DataSheet_2.zip › Figshare/R_code_univariate_clustering.R]

#!/usr/bin/env Rscript
#univariate clustering of scRNA-seq from Syrian hamster and African green monkey
#Differentiation of apoptotic cells
load("HAM_GM_scRNAseq.RData")

#UMAP clustering of Syrian hamster mock samples
lung27 <- CreateSeuratObject(counts = txi27$counts , min.cells = 3, min.features = 20,  project = "SRR13151627")
lung28 <- CreateSeuratObject(counts = txi28$counts , min.cells = 3, min.features = 20,  project = "SRR13151628")
lung29 <- CreateSeuratObject(counts = txi29$counts , min.cells = 3, min.features = 20,  project = "SRR13151629")
lung27$stim <- "SRR13151627"
lung27 <- NormalizeData(lung27, verbose = FALSE)
lung27 <- FindVariableFeatures(lung27, selection.method = "vst", nfeatures = 2000)
lung28$stim <- "SRR13151628"
lung28 <- NormalizeData(lung28, verbose = FALSE)
lung28 <- FindVariableFeatures(lung28, selection.method = "vst", nfeatures = 2000)
lung29$stim <- "SRR13151629"
lung29 <- NormalizeData(lung29, verbose = FALSE)
lung29 <- FindVariableFeatures(lung29, selection.method = "vst", nfeatures = 2000)

immune.anchors <- FindIntegrationAnchors(object.list = list(lung27, lung28, lung29), dims = 1:20)
immune.combined <- IntegrateData(anchorset = immune.anchors, dims = 1:20)
DefaultAssay(immune.combined) <- "integrated"
immune.combined <- ScaleData(immune.combined, verbose = FALSE)
immune.combined <- RunPCA(immune.combined, npcs = 30, verbose = FALSE)
immune.combined <- RunUMAP(immune.combined, reduction = "pca", dims = 1:20)
immune.combined <- FindNeighbors(immune.combined, reduction = "pca", dims = 1:20)
immune.combined <- FindClusters(immune.combined, resolution = 0.5)

DefaultAssay(immune.combined) <- "RNA"
immune.combined <- NormalizeData(immune.combined, verbose = FALSE)
immune.combined <- ScaleData(immune.combined, verbose = FALSE)

ab<-max(as.numeric(as.character(immune.combined@meta.data$seurat_clusters)))

VV01 <- data.frame(matrix(ncol = 5, nrow = 0))
for (cluster in 0:ab){
    group.cells <- WhichCells(immune.combined, ident = cluster)
    data_to_write_out <- as.data.frame(x = as.matrix(x = immune.combined@assays$RNA@counts['XM-040729619.1', group.cells]))
    data_to_write_out$barcode <- row.names(data_to_write_out)
    data_to_write_out1 <- do.call(rbind, str_split(data_to_write_out$barcode, '_'))
    Cluster= rep(cluster, nrow(data_to_write_out1))
    UMAP = rep("UMAP1", nrow(data_to_write_out1))
    data_to_write_out1 <- cbind(data_to_write_out1,Cluster,UMAP)
    #str(data_to_write_out)
    VV01 <- rbind(VV01, data_to_write_out1)
}

immune.combined.markers <- FindAllMarkers(immune.combined, only.pos = TRUE, min.pct = 0.25, logfc.threshold = 1)
markers1 <- immune.combined.markers %>% group_by(cluster) %>% top_n(n = 2, wt = avg_log2FC)

#UMAP clustering of Syrian hamster 2dpi samples
lung33 <- CreateSeuratObject(counts = txi33$counts , min.cells = 3, min.features = 20,  project = "SRR13151633")
lung34 <- CreateSeuratObject(counts = txi34$counts , min.cells = 3, min.features = 20,  project = "SRR13151634")
lung35 <- CreateSeuratObject(counts = txi35$counts , min.cells = 3, min.features = 20,  project = "SRR13151635")
lung33$stim <- "SRR13151633"
lung33 <- NormalizeData(lung33, verbose = FALSE)
lung33 <- FindVariableFeatures(lung33, selection.method = "vst", nfeatures = 2000)
lung34$stim <- "SRR13151634"
lung34 <- NormalizeData(lung34, verbose = FALSE)
lung34 <- FindVariableFeatures(lung34, selection.method = "vst", nfeatures = 2000)
lung35$stim <- "SRR13151635"
lung35 <- NormalizeData(lung35, verbose = FALSE)
lung35 <- FindVariableFeatures(lung35, selection.method = "vst", nfeatures = 2000)

immune.anchors <- FindIntegrationAnchors(object.list = list(lung33, lung34, lung35), dims = 1:20)
immune.combined <- IntegrateData(anchorset = immune.anchors, dims = 1:20)
DefaultAssay(immune.combined) <- "integrated"
immune.combined <- ScaleData(immune.combined, verbose = FALSE)
immune.combined <- RunPCA(immune.combined, npcs = 30, verbose = FALSE)
immune.combined <- RunUMAP(immune.combined, reduction = "pca", dims = 1:20)
immune.combined <- FindNeighbors(immune.combined, reduction = "pca", dims = 1:20)
immune.combined <- FindClusters(immune.combined, resolution = 0.5)

DefaultAssay(immune.combined) <- "RNA"
immune.combined <- NormalizeData(immune.combined, verbose = FALSE)
immune.combined <- ScaleData(immune.combined, verbose = FALSE)

ab<-max(as.numeric(as.character(immune.combined@meta.data$seurat_clusters)))

for (cluster in 0:ab){
    group.cells <- WhichCells(immune.combined, ident = cluster)
    data_to_write_out <- as.data.frame(x = as.matrix(x = immune.combined@assays$RNA@counts['XM-040729619.1', group.cells]))
    data_to_write_out$barcode <- row.names(data_to_write_out)
    data_to_write_out1 <- do.call(rbind, str_split(data_to_write_out$barcode, '_'))
    data_to_write_out1[,2] <- ifelse(data_to_write_out1[,2] == "1","4",
	ifelse(data_to_write_out1[,2] == "2","5",
	ifelse(data_to_write_out1[,2] == "3","6","none")))
    Cluster= rep(cluster, nrow(data_to_write_out1))
    UMAP = rep("UMAP2", nrow(data_to_write_out1))
    data_to_write_out1 <- cbind(data_to_write_out1,Cluster,UMAP)
    VV01 <- rbind(VV01, data_to_write_out1)
}


immune.combined.markers <- FindAllMarkers(immune.combined, only.pos = TRUE, min.pct = 0.25, logfc.threshold = 1)
markers2 <- immune.combined.markers %>% group_by(cluster) %>% top_n(n = 2, wt = avg_log2FC)

#UMAP clustering of Syrian hamster 3dpi samples
lung39 <- CreateSeuratObject(counts = txi39$counts , min.cells = 3, min.features = 20,  project = "SRR13151639")
lung40 <- CreateSeuratObject(counts = txi40$counts , min.cells = 3, min.features = 20,  project = "SRR13151640")
lung41 <- CreateSeuratObject(counts = txi41$counts , min.cells = 3, min.features = 20,  project = "SRR13151641")
lung39$stim <- "SRR13151639"
lung39 <- NormalizeData(lung39, verbose = FALSE)
lung39 <- FindVariableFeatures(lung39, selection.method = "vst", nfeatures = 2000)
lung40$stim <- "SRR13151640"
lung40 <- NormalizeData(lung40, verbose = FALSE)
lung40 <- FindVariableFeatures(lung40, selection.method = "vst", nfeatures = 2000)
lung41$stim <- "SRR13151641"
lung41 <- NormalizeData(lung41, verbose = FALSE)
lung41 <- FindVariableFeatures(lung41, selection.method = "vst", nfeatures = 2000)

immune.anchors <- FindIntegrationAnchors(object.list = list(lung39, lung40, lung41), dims = 1:20)
immune.combined <- IntegrateData(anchorset = immune.anchors, dims = 1:20)
DefaultAssay(immune.combined) <- "integrated"
immune.combined <- ScaleData(immune.combined, verbose = FALSE)
immune.combined <- RunPCA(immune.combined, npcs = 30, verbose = FALSE)
immune.combined <- RunUMAP(immune.combined, reduction = "pca", dims = 1:20)
immune.combined <- FindNeighbors(immune.combined, reduction = "pca", dims = 1:20)
immune.combined <- FindClusters(immune.combined, resolution = 0.5)

DefaultAssay(immune.combined) <- "RNA"
immune.combined <- NormalizeData(immune.combined, verbose = FALSE)
immune.combined <- ScaleData(immune.combined, verbose = FALSE)

ab<-max(as.numeric(as.character(immune.combined@meta.data$seurat_clusters)))

for (cluster in 0:ab){
    group.cells <- WhichCells(immune.combined, ident = cluster)
    data_to_write_out <- as.data.frame(x = as.matrix(x = immune.combined@assays$RNA@counts['XM-040729619.1', group.cells]))
    data_to_write_out$barcode <- row.names(data_to_write_out)
    data_to_write_out1 <- do.call(rbind, str_split(data_to_write_out$barcode, '_'))
    data_to_write_out1[,2] <- ifelse(data_to_write_out1[,2] == "1","7",
      ifelse(data_to_write_out1[,2] == "2","8",
      ifelse(data_to_write_out1[,2] == "3","9","none")))	  
    Cluster= rep(cluster, nrow(data_to_write_out1))
    UMAP = rep("UMAP3", nrow(data_to_write_out1))
    data_to_write_out1 <- cbind(data_to_write_out1,Cluster,UMAP)
    VV01 <- rbind(VV01, data_to_write_out1)
}

immune.combined.markers <- FindAllMarkers(immune.combined, only.pos = TRUE, min.pct = 0.25, logfc.threshold = 1)
markers3 <- immune.combined.markers %>% group_by(cluster) %>% top_n(n = 2, wt = avg_log2FC)


#UMAP clustering of Syrian hamster 5dpi samples
lung45 <- CreateSeuratObject(counts = txi45$counts , min.cells = 3, min.features = 20,  project = "SRR13151645")
lung46 <- CreateSeuratObject(counts = txi46$counts , min.cells = 3, min.features = 20,  project = "SRR13151646")
lung47 <- CreateSeuratObject(counts = txi47$counts , min.cells = 3, min.features = 20,  project = "SRR13151647")
lung45$stim <- "SRR13151645"
lung45 <- NormalizeData(lung45, verbose = FALSE)
lung45 <- FindVariableFeatures(lung45, selection.method = "vst", nfeatures = 2000)
lung46$stim <- "SRR13151646"
lung46 <- NormalizeData(lung46, verbose = FALSE)
lung46 <- FindVariableFeatures(lung46, selection.method = "vst", nfeatures = 2000)
lung47$stim <- "SRR13151647"
lung47 <- NormalizeData(lung47, verbose = FALSE)
lung47 <- FindVariableFeatures(lung47, selection.method = "vst", nfeatures = 2000)

immune.anchors <- FindIntegrationAnchors(object.list = list(lung45, lung46, lung47), dims = 1:20)
immune.combined <- IntegrateData(anchorset = immune.anchors, dims = 1:20)
DefaultAssay(immune.combined) <- "integrated"
immune.combined <- ScaleData(immune.combined, verbose = FALSE)
immune.combined <- RunPCA(immune.combined, npcs = 30, verbose = FALSE)
immune.combined <- RunUMAP(immune.combined, reduction = "pca", dims = 1:20)
immune.combined <- FindNeighbors(immune.combined, reduction = "pca", dims = 1:20)
immune.combined <- FindClusters(immune.combined, resolution = 0.5)

DefaultAssay(immune.combined) <- "RNA"
immune.combined <- NormalizeData(immune.combined, verbose = FALSE)
immune.combined <- ScaleData(immune.combined, verbose = FALSE)

ab<-max(as.numeric(as.character(immune.combined@meta.data$seurat_clusters)))

for (cluster in 0:ab){
    group.cells <- WhichCells(immune.combined, ident = cluster)
    data_to_write_out <- as.data.frame(x = as.matrix(x = immune.combined@assays$RNA@counts['XM-040729619.1', group.cells]))
    data_to_write_out$barcode <- row.names(data_to_write_out)
    data_to_write_out1 <- do.call(rbind, str_split(data_to_write_out$barcode, '_'))
    data_to_write_out1[,2] <- ifelse(data_to_write_out1[,2] == "1","10",
	ifelse(data_to_write_out1[,2] == "2","11",
	ifelse(data_to_write_out1[,2] == "3","12","none")))
    Cluster= rep(cluster, nrow(data_to_write_out1))
    UMAP = rep("UMAP4", nrow(data_to_write_out1))
    data_to_write_out1 <- cbind(data_to_write_out1,Cluster,UMAP)
    VV01 <- rbind(VV01, data_to_write_out1)
}

immune.combined.markers <- FindAllMarkers(immune.combined, only.pos = TRUE, min.pct = 0.25, logfc.threshold = 1)
markers4 <- immune.combined.markers %>% group_by(cluster) %>% top_n(n = 2, wt = avg_log2FC)


#UMAP clustering of Syrian hamster 14dpi samples
lung51 <- CreateSeuratObject(counts = txi51$counts , min.cells = 3, min.features = 20,  project = "SRR13151651")
lung52 <- CreateSeuratObject(counts = txi52$counts , min.cells = 3, min.features = 20,  project = "SRR13151652")
lung53 <- CreateSeuratObject(counts = txi53$counts , min.cells = 3, min.features = 20,  project = "SRR13151653")
lung51$stim <- "SRR13151651"
lung51 <- NormalizeData(lung51, verbose = FALSE)
lung51 <- FindVariableFeatures(lung51, selection.method = "vst", nfeatures = 2000)
lung52$stim <- "SRR13151652"
lung52 <- NormalizeData(lung52, verbose = FALSE)
lung52 <- FindVariableFeatures(lung52, selection.method = "vst", nfeatures = 2000)
lung53$stim <- "SRR13151653"
lung53 <- NormalizeData(lung53, verbose = FALSE)
lung53 <- FindVariableFeatures(lung53, selection.method = "vst", nfeatures = 2000)

immune.anchors <- FindIntegrationAnchors(object.list = list(lung51, lung52, lung53), dims = 1:20)
immune.combined <- IntegrateData(anchorset = immune.anchors, dims = 1:20)
DefaultAssay(immune.combined) <- "integrated"

immune.combined <- ScaleData(immune.combined, verbose = FALSE)
immune.combined <- RunPCA(immune.combined, npcs = 30, verbose = FALSE)
immune.combined <- RunUMAP(immune.combined, reduction = "pca", dims = 1:20)
immune.combined <- FindNeighbors(immune.combined, reduction = "pca", dims = 1:20)
immune.combined <- FindClusters(immune.combined, resolution = 0.5)
DefaultAssay(immune.combined) <- "RNA"
immune.combined <- NormalizeData(immune.combined, verbose = FALSE)
immune.combined <- ScaleData(immune.combined, verbose = FALSE)

ab<-max(as.numeric(as.character(immune.combined@meta.data$seurat_clusters)))

for (cluster in 0:ab){
    group.cells <- WhichCells(immune.combined, ident = cluster)
    data_to_write_out <- as.data.frame(x = as.matrix(x = immune.combined@assays$RNA@counts['XM-040729619.1', group.cells]))
    data_to_write_out$barcode <- row.names(data_to_write_out)
    data_to_write_out1 <- do.call(rbind, str_split(data_to_write_out$barcode, '_'))
    data_to_write_out1[,2] <- ifelse(data_to_write_out1[,2] == "1","13",
      ifelse(data_to_write_out1[,2] == "2","14",
      ifelse(data_to_write_out1[,2] == "3","15","none")))	   
    Cluster= rep(cluster, nrow(data_to_write_out1))
    UMAP = rep("UMAP5", nrow(data_to_write_out1))
    data_to_write_out1 <- cbind(data_to_write_out1,Cluster,UMAP)
    VV01 <- rbind(VV01, data_to_write_out1)
}

immune.combined.markers <- FindAllMarkers(immune.combined, only.pos = TRUE, min.pct = 0.25, logfc.threshold = 1)
markers5 <- immune.combined.markers %>% group_by(cluster) %>% top_n(n = 2, wt = avg_log2FC)


#UMAP clustering of African green monkey irradiated virus 3dpi samples
lAGM1 <- CreateSeuratObject(counts = txiAGM1$counts , min.cells = 3, min.features = 20,  project = "AGM1")
lAGM2 <- CreateSeuratObject(counts = txiAGM2$counts , min.cells = 3, min.features = 20,  project = "AGM2")
lAGM1$stim <- "AGM1"
lAGM1 <- NormalizeData(lAGM1, verbose = FALSE)
lAGM1 <- FindVariableFeatures(lAGM1, selection.method = "vst", nfeatures = 2000)
lAGM2$stim <- "AGM2"
lAGM2 <- NormalizeData(lAGM2, verbose = FALSE)
lAGM2 <- FindVariableFeatures(lAGM2, selection.method = "vst", nfeatures = 2000)

immune.anchors <- FindIntegrationAnchors(object.list = list(lAGM1, lAGM2), dims = 1:20)
immune.combined <- IntegrateData(anchorset = immune.anchors, dims = 1:20)
DefaultAssay(immune.combined) <- "integrated"

immune.combined <- ScaleData(immune.combined, verbose = FALSE)
immune.combined <- RunPCA(immune.combined, npcs = 30, verbose = FALSE)
immune.combined <- RunUMAP(immune.combined, reduction = "pca", dims = 1:20)
immune.combined <- FindNeighbors(immune.combined, reduction = "pca", dims = 1:20)
immune.combined <- FindClusters(immune.combined, resolution = 0.5)
DefaultAssay(immune.combined) <- "RNA"
immune.combined <- NormalizeData(immune.combined, verbose = FALSE)
immune.combined <- ScaleData(immune.combined, verbose = FALSE)

ab<-max(as.numeric(as.character(immune.combined@meta.data$seurat_clusters)))

for (cluster in 0:ab){
    group.cells <- WhichCells(immune.combined, ident = cluster)
    data_to_write_out <- as.data.frame(x = as.matrix(x = immune.combined@assays$RNA@counts['XM-007976384.2', group.cells]))
    data_to_write_out$barcode <- row.names(data_to_write_out)
    data_to_write_out1 <- do.call(rbind, str_split(data_to_write_out$barcode, '_'))
    data_to_write_out1[,2] <- ifelse(data_to_write_out1[,2] == "1","16",
	ifelse(data_to_write_out1[,2] == "2","17","none"))
    Cluster= rep(cluster, nrow(data_to_write_out1))
    UMAP = rep("UMAP6", nrow(data_to_write_out1))
    data_to_write_out1 <- cbind(data_to_write_out1,Cluster,UMAP)
    #str(data_to_write_out)
    VV01 <- rbind(VV01, data_to_write_out1)
}

immune.combined.markers <- FindAllMarkers(immune.combined, only.pos = TRUE, min.pct = 0.25, logfc.threshold = 1)
markers6 <- immune.combined.markers %>% group_by(cluster) %>% top_n(n = 2, wt = avg_log2FC)

#UMAP clustering of African green monkey live virus 3dpi samples
lAGM3 <- CreateSeuratObject(counts = txiAGM3$counts , min.cells = 3, min.features = 20,  project = "AGM3")
lAGM4 <- CreateSeuratObject(counts = txiAGM4$counts , min.cells = 3, min.features = 20,  project = "AGM4")
lAGM5 <- CreateSeuratObject(counts = txiAGM5$counts , min.cells = 3, min.features = 20,  project = "AGM5")
lAGM6 <- CreateSeuratObject(counts = txiAGM6$counts , min.cells = 3, min.features = 20,  project = "AGM6")
lAGM3$stim <- "AGM3"
lAGM3 <- NormalizeData(lAGM3, verbose = FALSE)
lAGM3 <- FindVariableFeatures(lAGM3, selection.method = "vst", nfeatures = 2000)
lAGM4$stim <- "AGM4"
lAGM4 <- NormalizeData(lAGM4, verbose = FALSE)
lAGM4 <- FindVariableFeatures(lAGM4, selection.method = "vst", nfeatures = 2000)
lAGM5$stim <- "AGM5"
lAGM5 <- NormalizeData(lAGM5, verbose = FALSE)
lAGM5 <- FindVariableFeatures(lAGM5, selection.method = "vst", nfeatures = 2000)
lAGM6$stim <- "AGM6"
lAGM6 <- NormalizeData(lAGM6, verbose = FALSE)
lAGM6 <- FindVariableFeatures(lAGM6, selection.method = "vst", nfeatures = 2000)

immune.anchors <- FindIntegrationAnchors(object.list = list(lAGM3, lAGM4,lAGM5,lAGM6), dims = 1:20)
immune.combined <- IntegrateData(anchorset = immune.anchors, dims = 1:20)
DefaultAssay(immune.combined) <- "integrated"
immune.combined <- ScaleData(immune.combined, verbose = FALSE)
immune.combined <- RunPCA(immune.combined, npcs = 30, verbose = FALSE)
immune.combined <- RunUMAP(immune.combined, reduction = "pca", dims = 1:20)
immune.combined <- FindNeighbors(immune.combined, reduction = "pca", dims = 1:20)
immune.combined <- FindClusters(immune.combined, resolution = 0.5)
DefaultAssay(immune.combined) <- "RNA"
immune.combined <- NormalizeData(immune.combined, verbose = FALSE)
immune.combined <- ScaleData(immune.combined, verbose = FALSE)

ab<-max(as.numeric(as.character(immune.combined@meta.data$seurat_clusters)))

for (cluster in 0:ab){
    group.cells <- WhichCells(immune.combined, ident = cluster)
    data_to_write_out <- as.data.frame(x = as.matrix(x = immune.combined@assays$RNA@counts['XM-007976384.2', group.cells]))
    data_to_write_out$barcode <- row.names(data_to_write_out)
    data_to_write_out1 <- do.call(rbind, str_split(data_to_write_out$barcode, '_'))
    data_to_write_out1[,2] <- ifelse(data_to_write_out1[,2] == "1","18",
	ifelse(data_to_write_out1[,2] == "2","19",
	ifelse(data_to_write_out1[,2] == "3","20",
	ifelse(data_to_write_out1[,2] == "4","21", "none"))))	   
    Cluster= rep(cluster, nrow(data_to_write_out1))
    UMAP = rep("UMAP7", nrow(data_to_write_out1))
    data_to_write_out1 <- cbind(data_to_write_out1,Cluster,UMAP)
    VV01 <- rbind(VV01, data_to_write_out1)
}

immune.combined.markers <- FindAllMarkers(immune.combined, only.pos = TRUE, min.pct = 0.25, logfc.threshold = 1)
markers7 <- immune.combined.markers %>% group_by(cluster) %>% top_n(n = 2, wt = avg_log2FC)


#UMAP clustering of African green monkey live virus 10dpi samples
lAGM7 <- CreateSeuratObject(counts = txiAGM7$counts , min.cells = 3, min.features = 20,  project = "AGM7")
lAGM8 <- CreateSeuratObject(counts = txiAGM8$counts , min.cells = 3, min.features = 20,  project = "AGM8")
lAGM9 <- CreateSeuratObject(counts = txiAGM9$counts , min.cells = 3, min.features = 20,  project = "AGM9")
lAGM10 <- CreateSeuratObject(counts = txiAGM10$counts , min.cells = 3, min.features = 20,  project = "AGM10")
lAGM7$stim <- "AGM7"
lAGM7 <- NormalizeData(lAGM7, verbose = FALSE)
lAGM7 <- FindVariableFeatures(lAGM7, selection.method = "vst", nfeatures = 2000)
lAGM8$stim <- "AGM8"
lAGM8 <- NormalizeData(lAGM8, verbose = FALSE)
lAGM8 <- FindVariableFeatures(lAGM8, selection.method = "vst", nfeatures = 2000)
lAGM9$stim <- "AGM9"
lAGM9 <- NormalizeData(lAGM9, verbose = FALSE)
lAGM9 <- FindVariableFeatures(lAGM9, selection.method = "vst", nfeatures = 2000)
lAGM10$stim <- "AGM10"
lAGM10 <- NormalizeData(lAGM10, verbose = FALSE)
lAGM10 <- FindVariableFeatures(lAGM10, selection.method = "vst", nfeatures = 2000)

immune.anchors <- FindIntegrationAnchors(object.list = list(lAGM7, lAGM8,lAGM9,lAGM10), dims = 1:20)
immune.combined <- IntegrateData(anchorset = immune.anchors, dims = 1:20)
DefaultAssay(immune.combined) <- "integrated"

immune.combined <- ScaleData(immune.combined, verbose = FALSE)
immune.combined <- RunPCA(immune.combined, npcs = 30, verbose = FALSE)
immune.combined <- RunUMAP(immune.combined, reduction = "pca", dims = 1:20)
immune.combined <- FindNeighbors(immune.combined, reduction = "pca", dims = 1:20)
immune.combined <- FindClusters(immune.combined, resolution = 0.5)
DefaultAssay(immune.combined) <- "RNA"
immune.combined <- NormalizeData(immune.combined, verbose = FALSE)
immune.combined <- ScaleData(immune.combined, verbose = FALSE)

ab<-max(as.numeric(as.character(immune.combined@meta.data$seurat_clusters)))

for (cluster in 0:ab){
    group.cells <- WhichCells(immune.combined, ident = cluster)
    data_to_write_out <- as.data.frame(x = as.matrix(x = immune.combined@assays$RNA@counts['XM-007976384.2', group.cells]))
    data_to_write_out$barcode <- row.names(data_to_write_out)
    data_to_write_out1 <- do.call(rbind, str_split(data_to_write_out$barcode, '_'))
    data_to_write_out1[,2] <- ifelse(data_to_write_out1[,2] == "1","22",
	ifelse(data_to_write_out1[,2] == "2","23",
	ifelse(data_to_write_out1[,2] == "3","24",
	ifelse(data_to_write_out1[,2] == "4","25", "none"))))	   
    Cluster= rep(cluster, nrow(data_to_write_out1))
    UMAP = rep("UMAP8", nrow(data_to_write_out1))
    data_to_write_out1 <- cbind(data_to_write_out1,Cluster,UMAP)
    VV01 <- rbind(VV01, data_to_write_out1)
}

immune.combined.markers <- FindAllMarkers(immune.combined, only.pos = TRUE, min.pct = 0.25, logfc.threshold = 1)
markers8 <- immune.combined.markers %>% group_by(cluster) %>% top_n(n = 2, wt = avg_log2FC)

CrossSpeciesBarcode <- paste(VV01[,1], VV01[,2] , sep = "_")
VV01 <- cbind(VV01,CrossSpeciesBarcode)
colnames(VV01)<- c("CellBarcode","Run","Cluster","UMAP","barcode")


UMAP <- rep("UMAP1", nrow(markers1))
markers1 <- cbind(markers1,UMAP)
UMAP <- rep("UMAP2", nrow(markers2))
markers2 <- cbind(markers2,UMAP)
UMAP <- rep("UMAP3", nrow(markers3))
markers3 <- cbind(markers3,UMAP)
UMAP <- rep("UMAP4", nrow(markers4))
markers4 <- cbind(markers4,UMAP)
UMAP <- rep("UMAP5", nrow(markers5))
markers5 <- cbind(markers5,UMAP)
UMAP <- rep("UMAP6", nrow(markers6))
markers6 <- cbind(markers6,UMAP)
UMAP <- rep("UMAP7", nrow(markers7))
markers7 <- cbind(markers7,UMAP)
UMAP <- rep("UMAP8", nrow(markers8))
markers8 <- cbind(markers8,UMAP)

Allmarkers <- rbind(markers1,markers2,markers3,markers4,markers5,markers6,markers7,markers8)

GeneidGenetitle <- read.csv("../Ham_GM_gene_id_gene_title.csv", sep=";", header=TRUE)
colnames(GeneidGenetitle)<-c("gene","geneTitle")
newAllmarkers <- merge(Allmarkers,GeneidGenetitle,by=("gene"))

newAllmarkersfused <- data.frame(newAllmarkers %>% group_by_("cluster","...8") %>% summarise(allgeneTitle = paste(geneTitle, collapse="")))
newAllmarkersfused$CellType <- ifelse(grepl("\\w*C1q\\w*",newAllmarkersfused$allgeneTitle), "IM", 
	ifelse(grepl("\\w*Sftp\\w*|\\w*Scgb3a2\\w*|\\w*metallothionein-1\\w*", ignore.case = TRUE, newAllmarkersfused$allgeneTitle), "AT2", 
	ifelse(grepl("\\w*S100a[89]\\w*", ignore.case = TRUE, newAllmarkersfused$allgeneTitle), "Neu", 
	ifelse(grepl("\\w*Marco\\w*",ignore.case=TRUE,newAllmarkersfused$allgeneTitle), "rAM", 
	ifelse(grepl("\\w*Ager\\w*",newAllmarkersfused$allgeneTitle), "AT1", 
	ifelse(grepl("\\w*Cldn5\\w*|\\w*EPAS1\\w*|\\w*Ramp2\\w*|\\w*Ednrb\\w*|\\w*LTC4S\\w*|\\w*SCGB1A1\\w*", ignore.case = TRUE, newAllmarkersfused$allgeneTitle), "EC", 
	ifelse(grepl("\\w*IgMmem\\w*|\\w*immunoglobulin lambda\\w*|\\w*immunoglobulin kappa\\w*|\\w*cd79\\w*", ignore.case = TRUE, newAllmarkersfused$allgeneTitle), "B cells", 
	ifelse(grepl("\\w*Cd3\\w*|\\w*Ccr7\\w*", ignore.case = TRUE, newAllmarkersfused$allgeneTitle), "T cells", 
	ifelse(grepl("\\w*Gngt2\\w*",newAllmarkersfused$allgeneTitle), "ncMono", 
	ifelse(grepl("\\w*GZM\\w*|\\w*granzyme\\w*",ignore.case=TRUE, newAllmarkersfused$allgeneTitle), "NK", 
	ifelse(grepl("\\w*STMN1\\w*|\\w*histone H2A.Z\\w*|\\w*Lag3\\w*|\\w*Hmgb2\\w*", ignore.case=TRUE, newAllmarkersfused$allgeneTitle), "Dividing cells", 
	ifelse(grepl("\\w*Acta2\\w*",newAllmarkersfused$allgeneTitle), "MyoFibro", 
	ifelse(grepl("\\w*CD33\\w*|\\w*CDKN1C\\w*|\\w*Irf8\\w*", ignore.case=TRUE, newAllmarkersfused$allgeneTitle), "pDC", 
	ifelse(grepl("\\w*hemoglobin\\w*",newAllmarkersfused$allgeneTitle), "rBC", 
	ifelse(grepl("\\w*ADAMDEC1\\w*|\\w*CD14\\w*|\\w*serum amyloid A-3 protein-like\\w*|\\w*versican\\w*|\\w*leukocyte immunoglobulin-like receptor subfamily B member 3\\w*",newAllmarkersfused$allgeneTitle), "Mono", 
	ifelse(grepl("\\w*C15orf48\\w*|\\w*GPNMB\\w*|\\w*CCL2\\w*|\\w*Cxcl10\\w*|\\w*Isg15\\w*",newAllmarkersfused$allgeneTitle), "M1", 
	ifelse(grepl("\\w*COL3A1\\w*|\\w*matrix Gla\\w*|\\.*G0S2\\w*|\\w*Wif1\\w*|\\w*Col3a1\\w*",newAllmarkersfused$allgeneTitle), "MyoFibro", 
	ifelse(grepl("\\w*Ccl21\\w*", ignore.case=TRUE, newAllmarkersfused$allgeneTitle), "LymphEC", 
	ifelse(grepl("\\w*complement C4A\\w*|\\w*Tm4sf1\\w*", ignore.case=TRUE, newAllmarkersfused$allgeneTitle), "BEpiC", 
	ifelse(grepl("\\w*cytochrome c oxidase subunit\\w*", ignore.case=TRUE, newAllmarkersfused$allgeneTitle), "Apoptotic", 
	ifelse(grepl("\\w*HMGN3\\w*", ignore.case=TRUE, newAllmarkersfused$allgeneTitle), "mDC", "Undetermined")))))))))))))))))))))

colnames(newAllmarkersfused) <- c("Cluster","UMAP","allgeneTitle","CellType")

DFinal <- merge(VV01, newAllmarkersfused, by=c("Cluster","UMAP"), all = TRUE)

CrossSpecies<-read.table("../Crosspecies_cell_barcodes_and_clusters.csv", header = T, sep = ";", quote = "\"'", dec = ".")

DFinal1 <- merge(CrossSpecies, DFinal, by="barcode",all=TRUE)


#Replace cell in cross-species apoptotic clusters (6, 11, 13 and 19) with univariate cell types
DFinal1$NewCellType <- ifelse(DFinal1$cluster == '0','M1',
	ifelse(DFinal1$cluster == '1','T cells',
	ifelse(DFinal1$cluster == '2','NK',
	ifelse(DFinal1$cluster == '3','Mono',
	ifelse(DFinal1$cluster == '4','rAM',
	ifelse(DFinal1$cluster == '5','IM',
	ifelse(DFinal1$cluster == '7','AT2',
	ifelse(DFinal1$cluster == '6', DFinal1$CellType, #Replace cell in cross-species apoptotic clusters with univariate cell types
	ifelse(DFinal1$cluster == '8','Mono',
	ifelse(DFinal1$cluster == '9','EC',
	ifelse(DFinal1$cluster == '10','B cells',
	ifelse(DFinal1$cluster == '11', DFinal1$CellType,#Replace cell in cross-species apoptotic clusters with univariate cell types
	ifelse(DFinal1$cluster == '12','Dividing cells',
	ifelse(DFinal1$cluster == '13', DFinal1$CellType,#Replace cell in cross-species apoptotic clusters with univariate cell types
	ifelse(DFinal1$cluster == '14','ncMono',
	ifelse(DFinal1$cluster == '15','Neu',
	ifelse(DFinal1$cluster == '16','AT1',
	ifelse(DFinal1$cluster == '17','MyoFibro',
	ifelse(DFinal1$cluster == '18','mDC',
	ifelse(DFinal1$cluster == '19', DFinal1$CellType,#Replace cell in cross-species apoptotic clusters with univariate cell types
	ifelse(DFinal1$cluster == '20','pDC',
	ifelse(DFinal1$cluster == '21','BEpiC',
	ifelse(DFinal1$cluster == '22','EC',
	ifelse(DFinal1$cluster == '23','PC',
	ifelse(DFinal1$cluster == '24','BEpiC',
	ifelse(DFinal1$cluster == '25','LymphEC', "none"))))))))))))))))))))))))))

#Manual correction according to cross-species UMAP coordinates and featureplots of known cell type gene markers
#Ciliated epithelial cells (Foxj1+), 
#Tingible body macrophages (TBM)(Marco+, Immunoglobulins+),
#Pericytes (Cox4i2+) 
Ciliatedcells <- c("GAATCACGTGATGTAA_10|CGCGTGAGTTTCTATC_15|GACGTTATCGGATAAA_21|TGTTTGTAGAAATTGC_23|TGCAGATTCACTCACC_5|ATTCTTGAGAAATCCA_3|CACTGGGAGCAGTACG_15|GGATCTACATGTGACT_8|TGTTGGATCCCTCATG_8|CAGATCACAGTATTCG_3|AGGCCACTCGGTAGGA_22|AGGCCACTCGGTAGGA_24|TAGACTGGTACTCGCG_23|AGGCCACTCGGTAGGA_19|AGGCCACTCGGTAGGA_20|TACCTCGCACACGCCA_8|TCCTCGACAGCGGATA_13|GTGGTTATCCCTTCCC_23|TCCCACACATGGGCAA_23|CCGATCTAGGCTTAGG_14|AGACCATGTCGGCACT_23|GGTTCTCCAAGGGTCA_9|TTCCACGTCCTGTAGA_14|AAGAACATCGTAGTCA_12|ACTACGACAGGTCCCA_19|GTGTAACAGTGACCTT_1|ACTACGACAGGTCCCA_24|CCTTTGGCAAGCTCTA_4|TGACTCCGTTCCTTGC_23|TTTGGAGCAGAGGAAA_2|ACTACGACAGGTCCCA_20|GATCATGCATTGAGCT_24|TATCTGTTCGACACCG_22|TCTAACTTCGCAGTCG_23|ACTACGACAGGTCCCA_22|TACCTCGCATGTACGT_4|CTGCTCATCCCTTGGT_4|TATCTGTTCGACACCG_19|GTAAGTCAGAAAGCGA_14|TGTAAGCGTCCAGTTA_9|GCATTAGGTGAATTGA_23|GTACAACCAACTCCAA_1|TCATCCGTCTGATTCT_4|ACAGAAAAGTAGACAT_15|CTGCGAGGTACCGGCT_23|TGAGCATTCACCATCC_23|GATCATGCATTGAGCT_20|TTTACCACAACCTATG_23|GATCATGCATTGAGCT_22|TGCATGAAGATAGGGA_8|CTTAGGAAGCCTCAGC_14|TATCTGTTCGACACCG_24|CTCATCGTCTCTGCCA_15|TCCTTCTGTACTGAGG_8|TACAGGTGTATGCAAA_9|CCCAACTCATAACAGA_20|TTCTTGAAGACATCAA_7|ATACTTCGTACCTATG_20|ATACTTCGTACCTATG_22|AGTCTCCTCGGCTATA_3|TTCAGGAGTGTCTCCT_23|GATCATGCATTGAGCT_19|AAGCGTTGTAGGTGCA_14|ACTGATGGTACTCCGG_3|CAGGCCATCATGCATG_23|ATGCGATTCAGCATTG_23|TATATCCCATCAGCAT_15|TTCTCTCGTTGCTCCT_23|ATACTTCGTACCTATG_24|CCCAACTCATAACAGA_19|TACCCGTGTCCTGTTC_23|CGTCCATCACAAGTGG_24|ATACTTCGTACCTATG_19|CGTCCATCACAAGTGG_22|TATCTGTTCGACACCG_20|GAACGTTCAAGGACAC_13|TTCACGCGTCTACAAC_23|AGGATAATCTGCGATA_23|TCATTTGGTTAGAAAC_9|AGCCAATGTCCCACGA_5|CTCGAGGGTATGGTTC_23|TATGTTCCAAGTATAG_23|CCCAACTCATAACAGA_22|GATTCTTAGTAGTCTC_24|CGTCCATCACAAGTGG_20|GTTATGGCACAAGCTT_4|GACGTTATCACTCTTA_22|CCCAACTCATAACAGA_24|CTCAAGATCTGCGTCT_23|GATAGCTGTATTCTCT_23|TCGGGTGAGTTACGTC_15|TAACCAGGTGTTCCAA_4|GACGTTATCACTCTTA_24|GACGTTATCACTCTTA_20|AGACAAATCTTTCTAG_14|CACGTGGCAAAGGATT_5|ACAACCAAGAATCGTA_15|GATTCTTAGTAGTCTC_20|GATTCTTAGTAGTCTC_22|GACGTTATCACTCTTA_19|TCAAGACTCGCCAATA_4|GTTGTAGGTAGGTAGC_8|TGCCGAGGTGGCTGCT_23|ACCCTTGGTCCGCAGT_14|TCCTTCTTCACTTCTA_5|CCTCACATCCGTCCTA_24|GTTGCGGGTTTCGTAG_15|TTCTTCCTCAGGACGA_23|GATTCTTAGTAGTCTC_19|TGTTTGTTCCGATGCG_23|GGTGAAGTCCTGGTCT_1|ACGGAAGCAAGTACCT_14|TCTACCGGTATCGGTT_8|CCTCACATCCGTCCTA_20|TTGTTCAGTGATACCT_23|GGCACGTAGGTTAAAC_23|GAGACCCTCACTCTTA_23|AGGGTCCAGGATACGC_7|CCTCACATCCGTCCTA_22|TTGGATGTCAGTGCGC_11|CCTCACATCCGTCCTA_19|TTGTTGTGTCTTGCTC_23|TTCATGTGTCTCAAGT_3|GGGAGTAGTCAAGCGA_15|GAGCTGCCAATTCTCT_3|AGGACGAAGGGCAGGA_8|GCCCAGACATCCGAGC_7|CTTCCGAGTATGGTAA_23|AAGTTCGTCCCGAAAT_15|CGTCCATCACAAGTGG_19|CCTCCAACACTTTATC_1|CATTGAGCAACAGATA_3|TCTACATTCAAGTGTC_13|TGCTCGTTCATGCATG_15|CGAGTTAGTACTAGCT_3|TCTATCACAGGTTTAC_14|TTACTGTTCAGTCAGT_7|GAGTTACCATTCAGCA_19|TCACAAGAGATACCAA_9|CATTGAGCAGGTGAGT_8|CTTCGGTCAGAGCTAG_8|GAGTTACCATTCAGCA_20|GCAACATTCGGATAAA_3|CGGAACCCACCGGAAA_23|CCTAACCTCCCTCATG_8|GAGTTACCATTCAGCA_22|AGGGAGTAGTTGTACC_9|TATCTTGGTCTGATAC_23|TTCACCGAGGTGCTGA_15|AGGACGACACGTCGGT_15|AGGATCTGTTACCTGA_5|TTGGGCGAGTATCTGC_23|CATGGTACAACCCTCT_14|TCGACCTCAGGATTCT_11|TATCGCCGTTCGTTCC_13|GCCCAGAAGTTTGGCT_8|TCTGCCATCCCGTAAA_23|GATAGCTTCATTGCCC_4|GTTGTCCGTAATACCC_5|TATCCTAGTCCGGCAT_5|CAGATTGCAACATACC_3|CTTCAATCATGTTCGA_15|AGTGTTGGTCGGATTT_7|TTTCAGTTCGATTTCT_7|CCTTTGGCACAGTACT_13|CCCATTGCAGATTAAG_4|TCGACCTCAGCCTATA_8|TTACCATTCTCCATAT_9|GCCGATGGTTGCGTAT_23|TGGGATTGTCCTGGTG_7|ATTTACCAGTGGACGT_3|CACTGAACAAATAAGC_3|CTATCCGCACCTGCAG_4|CCTAACCGTGTCATGT_8|GGTAGAGTCCTACACC_5|TGGTAGTAGGATATGT_3|TATCGCCAGACTCATC_4|TTTATGCGTCGCATGC_1|TTCCAATCACGGCCAT_11|GAGTTACCATTCAGCA_24|AACCATGCATCTATCT_12|GTCGTAAAGCGTCAAG_21|TTCATTGCAACCTAAC_14|GCTGGGTCAGTAACAA_15|AGACAAAGTCCACTCT_6")
TBM <- ("AAACCCATCCGAGCTG_14|AAACGCTCAAAGGGCT_14|AAACGCTCAGGCGATA_14|AAAGGATAGACTTCGT_14|AAAGGATAGCTGGCCT_14|AAAGGATTCTAGAGCT_14|AAAGTCCAGACAGTCG_14|AAATGGACACCGCTAG_15|AAATGGAGTATTTCGG_15|AACAAGAAGACTGGGT_15|AACACACTCATTTGTC_14|AACCAACTCCGCAGTG_15|AACCACATCACCTTGC_15|AACCATGAGCAAGGAA_15|AACCATGCAGGTTCCG_15|AACCCAAAGCTAGAGC_15|AACCCAACATTAAGCC_15|AACCCAATCCAAATGC_22|AACCTGACAGTTGGTT_14|AACCTGAGTTTACGTG_22|AACCTTTAGCATTTCG_14|AACGAAATCACACGAT_15|AACGGGAGTCAACACT_15|AACGTCATCCGTACGG_22|AAGACTCAGGTTGACG_15|AAGACTCAGTGGAAGA_15|AAGCATCGTCTTACAG_15|AAGCGTTAGGGCAGTT_15|AAGCGTTCAAGTACCT_15|AAGTACCTCCTACGGG_15|AAGTACCTCGCTGTTC_15|AAGTACCTCGGTTCAA_15|AATAGAGGTCCCACGA_14|AATAGAGTCTCTATGT_15|AATCACGGTAGACAGC_1|AATCACGTCGCAGATT_15|AATCGACAGAAGTATC_15|AATCGTGGTCAGCTTA_14|AATGAAGGTGGATGAC_14|AATGAAGTCATGCTAG_14|AATTCCTAGCACACCC_22|AATTCCTCAAGTAGTA_22|AATTCCTCATGACTTG_15|ACAACCATCCATACTT_15|ACAAGCTTCCCAGGCA_14|ACACTGAAGCTGACTT_14|ACACTGAAGGGCAAGG_15|ACAGCCGAGAGAATCT_14|ACAGCCGTCTTTGGAG_15|ACATCGAAGAGAGTTT_15|ACATCGAAGCTTTCCC_15|ACATCGAAGTGTTGTC_15|ACATTTCAGCAGCACA_15|ACCAAACCAACTAGAA_14|ACCAACAAGACTACCT_14|ACCTACCAGTCACGCC_23|ACGATCATCTATCGCC_15|ACGGAAGGTTCCTACC_15|ACGGGTCAGGTAATCA_15|ACGGGTCCAGCTACAT_15|ACGTAACGTTAGTCGT_1|ACGTACAAGTCACTCA_14|ACGTCCTGTATGGTTC_14|ACGTTCCAGCTCCGAC_15|ACTATGGCAAGTTGGG_14|ACTTAGGAGGAAAGTG_14|ACTTAGGCACCACTGG_15|ACTTAGGGTTCCCACT_15|ACTTCCGAGCGTGAAC_15|ACTTCCGTCCACGTCT_15|ACTTCGCCATAATCGC_14|ACTTTCAAGCTATCCA_15|ACTTTCAGTACTCAAC_14|ACTTTGTAGACGACTG_15|AGAACAAAGCACTAAA_14|AGAACCTGTAACACCT_15|AGAACCTTCACATCAG_15|AGAAGCGCACTGCTTC_15|AGACAAAAGTTTGCTG_1|AGACAAAGTACAGCGA_15|AGACAAATCGCTGTCT_15|AGACAGGGTCACTCAA_15|AGACCATCAAGAATGT_14|AGACCATCAGAACGCA_15|AGACCCGAGTATGGAT_14|AGAGAATGTACCGCGT_22|AGAGAATGTTGCGTAT_14|AGAGAGCTCCAACACA_1|AGATCGTGTCATATGC_15|AGATCGTTCATTGCGA_14|AGATGAACATCGCCTT_15|AGATGAAGTCGAGCAA_15|AGCATCAGTCATCCGG_14|AGCCAATAGCGGTATG_15|AGCCACGAGCTGAAAT_15|AGCGCCATCCGCACGA_15|AGCGCTGAGAGTATAC_15|AGCGTATGTATTCTCT_14|AGCGTATGTGCCCTTT_15|AGCTACATCCCTGGTT_24|AGCTACATCTGCGTCT_15|AGCTTCCTCCATCTAT_14|AGGACGAAGTTGCTCA_15|AGGATAACAGACCAAG_15|AGGATCTCACGTAACT_22|AGGATCTGTGAGTAGC_23|AGGATCTTCAGGGTAG_15|AGGCATTAGCAAACAT_14|AGGCATTGTTATCCAG_14|AGGCCACAGAAATTCG_15|AGGCCACAGTCAATCC_15|AGGCTGCCACGGCTAC_15|AGGCTGCTCCATACTT_15|AGGGCCTAGGTGCTAG_14|AGGGTGACACCGGCTA_14|AGGGTTTAGAGGCGTT_15|AGGGTTTTCGATTGAC_15|AGGTAGGAGGTTCCAT_14|AGGTCATGTACAGAAT_15|AGGTTACCACCGTACG_14|AGTACTGTCGCTTAAG_15|AGTAGTCAGGCCTTGC_15|AGTAGTCCAAGACCGA_14|AGTCAACGTGACGCCT_14|AGTCAACTCAGCAATC_15|AGTCTCCCACATGACT_15|AGTGATCCATCGTCCT_22|AGTGTTGCAGCATACT_22|AGTTAGCGTGGTTTAC_15|AGTTCCCTCGTGCAGC_14|ATACACGACGCTCTTC_14|ATACCGATCGGCACTG_15|ATACCTTAGTGAATAC_14|ATAGACCTCACGTCCT_15|ATCACGAGTTACCCAA_15|ATCATTCCATCCTATT_15|ATCCACCAGGACATCG_15|ATCCCTGGTCCTGGGT_15|ATCCGTCAGTGAACAT_14|ATCCTATTCGTTTACT_23|ATCGCCTCAGCCCAGT_14|ATCGGCGGTACCTAAC_14|ATCGGCGGTACGGATG_15|ATCTTCAGTAGGACTG_14|ATGAAAGCAATCAAGA_14|ATGACCACACAGTCCG_15|ATGACCATCTCTCGAC_15|ATGAGGGTCATAAGGA_15|ATGAGTCAGGGTCAAC_14|ATGAGTCTCAGCATTG_15|ATGCATGGTTCCGCGA_15|ATGCCTCAGACTTCAC_14|ATGCCTCCATAATCCG_15|ATGGATCAGTTAGAAC_15|ATGGGAGAGTAACCTC_14|ATGGGTTGTCCTTGTC_15|ATGTCCCGTAGCACGA_15|ATGTCTTTCTCTCAAT_15|ATTATCCTCAAGTGTC_15|ATTCACTAGCCGGAAT_22|ATTCACTAGCGACTAG_15|ATTCAGGGTATACCCA_22|ATTCTACAGTGCGTCC_22|ATTCTACGTGATTGGG_14|ATTCTTGTCCTTCTAA_22|ATTCTTGTCTCTTCAA_15|ATTTCACAGTTCCATG_15|ATTTCACTCGGCTGAC_15|CAACAACTCAAGCCGC_14|CAACAGTCAGAGTAAT_15|CAACGATCACGCGTGT_14|CAACGATTCTCGCCTA_14|CAAGACTAGATGGCGT_14|CAAGACTCAGACGCTC_14|CAAGAGGAGTAAGACT_1|CAAGAGGTCAAGTAAG_19|CAAGAGGTCCCATGGG_15|CAATACGAGTCTGTAC_15|CAATGACGTAGCGCCT_22|CACAACAAGCTCCACG_15|CACAACAGTGATACAA_14|CACAACAGTTTACACG_15|CACAACATCGACACTA_15|CACACAAAGCAGATAT_14|CACACAACAACTCGAT_14|CACACAATCCACTTCG_14|CACCAAATCGAAGCCC_15|CACGAATAGCGATCGA_14|CACGGGTAGAGCCGAT_15|CACGTGGAGAGCAACC_14|CACTGGGCAGGCTATT_14|CACTGTCGTAGAATAC_15|CACTGTCGTCTGATAC_14|CACTTCGGTGAATTAG_15|CAGAGCCGTGGATACG_15|CAGATACGTGCGAACA_15|CAGATACTCTTGGATG_15|CAGCAGCGTAGCACAG_15|CAGCAGCTCGTACCTC_14|CAGCGTGCAAACTCGT_15|CATACAGGTTTGAACC_14|CATAGACCAAGACGAC_15|CATCCACGTTGAATCC_15|CATCCCAGTGTTCATG_15|CATCCGTTCACTCGAA_15|CATCGCTTCCGGTAGC_15|CATGAGTAGAGGTATT_14|CATGAGTGTGCAGATG_14|CATGAGTTCATTTGGG_14|CATGCGGCAATAACCC_15|CATGCGGCACCCTGAG_14|CATTCATGTGGAGGTT_15|CATTCTAAGTTGCTGT_23|CATTGAGAGGATCACG_15|CATTGAGGTACGCTTA_15|CATTGAGTCATTCTTG_14|CATTGCCAGAGTGTGC_14|CATTGTTAGATCCTAC_15|CATTGTTGTTCCCAAA_22|CATTTCACACGAAAGC_15|CCACACTGTCGCAACC_15|CCACACTGTCTCGGGT_15|CCACGAGCATGGAATA_3|CCACTTGGTATACCCA_14|CCACTTGGTATGTCCA_15|CCCATTGTCAATCAGC_15|CCCGGAAGTGATTCAC_15|CCGAACGCATTACTCT_15|CCGATCTAGACTTCAC_15|CCGATCTAGTCGGGAT_15|CCGATCTCAGTTGTCA_15|CCGATGGCACTGCACG_15|CCGGGTAAGCACCCAC_15|CCGTAGGAGCGTTACT_15|CCGTAGGGTGTCCCTT_15|CCGTGAGCACCCTTAC_14|CCGTGAGTCTATCGCC_14|CCGTTCAAGCGACATG_15|CCTAAGAAGAGGCGTT_15|CCTATCGGTAGCTAAA_15|CCTCACAAGCCTAACT_15|CCTCACAGTGCCGGTT_14|CCTCAGTTCGGCATCG_22|CCTCCTCCACACGGAA_15|CCTCCTCCAGGGAGAG_15|CCTCTAGGTCTCAGAT_15|CCTCTCCGTGGCTAGA_15|CCTGTTGAGAAGGTAG_14|CCTTCAGCACACACTA_14|CCTTCAGCAGTTTGGT_15|CCTTGTGAGATTTGCC_14|CCTTTGGTCTTACGGA_14|CGAGGCTAGGAACTAT_15|CGAGGCTCACAAATCC_15|CGAGGCTGTTCTGACA_15|CGAGTGCCAGGAAGTC_22|CGAGTGCGTTGTCTAG_15|CGATGGCAGCACCGTC_15|CGATGGCGTTCAAGTC_15|CGCAGGTGTCTAACGT_14|CGCATAACAAAGGGCT_14|CGCATAATCAGTGTTG_15|CGCATGGAGGTCACCC_14|CGCATGGCAGCAGATG_15|CGCATGGCAGGCGAAT_14|CGCATGGTCAAAGGTA_15|CGCATGGTCACGATAC_14|CGCCAGAAGATGAACT_22|CGCGTGAGTTCGAAGG_14|CGGAACCCAAAGAGTT_14|CGGACACAGGAAAGTG_14|CGGACACAGGCTAGCA_14|CGGAGAACACACCTAA_15|CGGAGAATCTAACACG_14|CGGGACTGTTACTCAG_1|CGGGCATAGTAAACAC_15|CGGGTCATCTCCTGCA_15|CGGGTGTTCGAGCCAC_15|CGTAGTAAGCGTTAGG_15|CGTAGTAAGGAAAGGT_15|CGTCAAAGTTGCACGC_15|CGTTCTGCACGTACTA_14|CGTTCTGGTGACAGGT_15|CTAACCCAGTTGAAAC_15|CTACACGACGCTCTTC_15|CTACATTAGCTAATCC_14|CTAGACAGTAGCGTCC_14|CTCAATTTCTACCACC_15|CTCACTGCAATTCGTG_14|CTCACTGCACCACATA_15|CTCACTGTCGCATTGA_15|CTCAGAACAATAGGAT_15|CTCATCGGTTTGCAGT_22|CTCATGCTCACTTTGT_15|CTCCAACAGTAACGAT_15|CTCCAACCACATGAAA_15|CTCCAACGTAGATCGG_15|CTCCACAAGAGGCGTT_14|CTCCTCCAGCCGAATG_15|CTCCTCCGTACCGTGC_15|CTCGAGGAGTAAATGC_15|CTCTCGACACAATGAA_15|CTGAATGTCGGAGCAA_15|CTGAGCGCACAGCGCT_14|CTGCAGGAGATGCTTC_14|CTGCAGGGTCACCTTC_15|CTGCATCCACGCGTCA_22|CTGCATCTCCCTCGTA_14|CTGCTCATCTGCACCT_22|CTGGACGGTGCTGCAC_15|CTGGACGTCGGACTGC_15|CTGTACCTCAGTGCGC_14|CTGTAGACAGAGTTGG_15|CTGTATTTCCCTTGTG_14|CTGTGAATCGGAGCAA_14|CTTACCGAGTTGTAAG_14|CTTCCTTAGATTACCC_22|CTTCCTTGTTTCACAG_15|CTTCTAATCGACGATT_15|GAAATGAAGCAGGCAT_15|GAACACTAGAACCGCA_15|GAACGTTGTGTGTCGC_15|GAAGAATGTCCACACG_14|GAAGCCCGTAGCACAG_15|GAAGCGACACTTGGCG_14|GAAGCGAGTCACCCTT_15|GAAGGACAGCTAGATA_15|GAATAGACAACACAAA_14|GAATAGATCCCTTTGG_15|GAATCACGTGCCTATA_15|GACCCTTCAGATACTC_15|GACCCTTTCAGTGTGT_15|GACCCTTTCGCCAACG_15|GACCGTGCATGGCCAC_15|GACCTTCAGTGAGTTA_14|GACTCTCGTAAGTTGA_15|GACTCTCGTCTTACTT_15|GAGAAATGTAACTAAG_14|GAGACCCCACAATTCG_15|GAGACCCGTTGTGCCG_14|GAGAGGTGTGATCGTT_15|GAGAGGTGTTGTTGAC_14|GAGATGGCAACAGAGC_15|GAGATGGCATCCGATA_14|GAGCCTGTCCATTGCC_14|GAGGCAACACATCATG_15|GAGGCCTCAAGTCCCG_14|GAGGGATGTGGATACG_15|GAGGGATGTTACGTAC_15|GAGTCATGTAAGTTAG_15|GAGTCATGTCGCAACC_15|GAGTCATGTCGCATCG_22|GAGTGAGTCGGTCTGG_15|GAGTTACTCCTTATCA_14|GATCATGGTAGTTCCA_22|GATCCCTGTTGAGTCT_15|GATCGTATCTTTGATC_15|GATGACTGTAAGTTAG_14|GATGAGGAGCGCCTCA_14|GATGATCAGACTACGG_14|GATGATCGTCATGGCC_15|GATGCTACAACGGGTA_14|GATGTTGCATCCTAAG_15|GATGTTGGTGTCATTG_14|GATGTTGTCGATACAC_14|GATTCGAAGTACTGTC_15|GATTCTTAGAAGCGAA_15|GATTCTTGTCCTGGTG_14|GCACGTGGTAGGAGTC_15|GCACGTGGTCCTCAGG_15|GCAGCTGCAATCGCAT_15|GCAGTTATCCGCTGTT_15|GCATCGGGTTTCCCAC_15|GCATCGGTCTCCCATG_14|GCATCTCCAAGAATAC_14|GCATGATGTGCCCACA_15|GCATTAGAGGACAGTC_15|GCCAACGAGCATGATA_15|GCCAGCAGTACTCCGG_15|GCCAGGTCAGTGTATC_14|GCCAGGTGTCCGGATC_1|GCCAGGTTCCAGCCTT_14|GCCAGTGTCTGTGCTC_15|GCCATGGCACATTGTG_22|GCCATTCCAGCACAGA_17|GCCCGAATCGCTATTT_15|GCCGATGTCTGGACTA_14|GCTACAACACAATGCT_14|GCTGAATAGGTTACCT_15|GCTGAATGTGAGCGAT_14|GCTGCAGGTTCCAAAC_15|GCTGGGTTCATCAGTG_14|GCTTGGGGTAACCCGC_14|GGAAGTGAGTGAGTTA_14|GGAAGTGGTTCTCTCG_14|GGAAGTGTCGGTTAGT_14|GGAATCTGTTGTTGTG_22|GGAATGGTCAGGTGTT_15|GGACGTCAGGTAAGAG_15|GGAGAACCATCTTAGG_14|GGAGATGGTAGAGACC_14|GGAGCAAGTCTAGGTT_14|GGAGCAATCTCCCTAG_1|GGAGCAATCTTTACAC_14|GGAGGATGTATGGTAA_22|GGCACGTCAAGTCCCG_15|GGCACGTTCATAGACC_14|GGCAGTCGTTCGGGTC_22|GGCTGTGGTCAAGCCC_14|GGCTGTGGTGACACAG_22|GGCTGTGGTTAAGACA_14|GGCTGTGTCCTCTTTC_15|GGCTTGGAGTTACTCG_15|GGGACAAAGGCAGTCA_14|GGGACTCTCATCCCGT_15|GGGAGATCAACTCGAT_1|GGGCCATCAATTTCTC_15|GGGCGTTGTAGATGTA_14|GGGCTCAAGAAGTGTT_15|GGGTAGATCGAGTCTA_15|GGGTCACTCCACGTCT_14|GGGTTATAGGGCTTCC_15|GGTCACGCATGTTTGG_15|GGTTGTACATGGATCT_15|GGTTGTACATTAGGCT_22|GTAACACAGAATTCAG_15|GTAAGTCAGGTTGGAC_14|GTAATGCTCCAAGCCG_15|GTACAACGTTTCGTTT_14|GTAGCTAGTATCGTTG_22|GTAGGAGCAACTCCAA_22|GTAGTACGTGGTCTAT_15|GTAGTACTCGAAGTGG_14|GTATTGGGTGTTCATG_15|GTCATCCAGCTGGAGT_15|GTCATCCGTTCCTTGC_15|GTCATGAAGGTTGACG_15|GTCATTTAGGTACAGC_22|GTCCACTGTCGAGATG_14|GTCGAATCATGCTGCG_15|GTCTACCGTTGGAGAC_22|GTCTCACAGCCGTTGC_14|GTGCACGGTTTGCCGG_15|GTGCAGCTCTGAACGT_15|GTGCTGGAGTGGCGAT_14|GTGCTGGGTAGACAGC_14|GTGGAAGAGACCCGCT_14|GTGGAAGAGGTAGTAT_15|GTGTGATCAATCTAGC_22|GTGTGATGTAGAGGAA_15|GTTACGAAGCGGATCA_22|GTTAGTGTCACCTACC_15|GTTATGGCACAACATC_15|GTTCATTAGAGGCGGA_15|GTTGAACCATTCACCC_14|GTTGCTCGTCTAGGTT_15|GTTGTAGAGTACAACA_15|GTTGTCCTCATCACTT_15|TAACCAGCACATGTTG_15|TAACGACCATCTTTCA_14|TAAGCGTAGGTAGTCG_22|TAAGTCGCACCATAAC_15|TAAGTCGGTACGTGTT_15|TAAGTCGGTTTCTTAC_15|TAATTCCCATAGATCC_15|TACAACGCAAGTTCCA_15|TACACCCGTTCAGTAC_15|TACAGGTGTTCAAAGA_15|TACCCACCATGACGGA_15|TACCCACTCTTTCCGG_15|TACCCGTAGCTACAAA_15|TACCGAAAGCAGTACG_15|TACCGGGCACGACAAG_15|TACCGGGCAGCCGTCA_14|TACCTGCGTTCTCAGA_15|TACGTCCGTTTACGAC_15|TACTTACCAGGTTACT_15|TACTTACGTGGCATCC_15|TACTTACTCGAACTCA_15|TACTTGTCACAAGTTC_15|TAGATCGCACCTATCC_14|TAGCACAAGAGTGGCT_22|TAGGGTTGTCAAGGCA_15|TAGGTTGGTTGACTGT_14|TAGTGCACATTGCCGG_14|TATACCTCACTTACAG_15|TATATCCCAACGTAAA_15|TATCCTAGTGGTATGG_14|TATCTTGAGTAGACAT_14|TATCTTGGTAGCTGTT_15|TATGTTCTCGAAGCCC_1|TATTCCACAGCGTTTA_15|TATTGGGAGTGCTACT_15|TCAATTCCACTGAGGA_14|TCACAAGCAGGTTCGC_15|TCACAAGTCAAGTCTG_15|TCACGGGCATGCCGCA_15|TCACTATGTCGAAGCA_15|TCAGCCTTCGCTCATC_14|TCAGGGCAGATGCTTC_14|TCAGGTACAATCGCGC_15|TCATACTCATACTTTC_14|TCATACTTCTCCGTGT_22|TCATCATAGTTAACGA_6|TCATCCGTCTTCCGTG_11|TCATGAGCAGCACGAA_15|TCATGAGGTTTCCCAC_15|TCATTACAGCCTATCA_15|TCATTCAGTAGTTAGA_15|TCATTTGCAACGTAAA_14|TCCACGTGTCTTAGTG_22|TCCAGAACAGAGTCAG_15|TCCATCGAGAACAAGG_14|TCCATGCCATAGAATG_15|TCCCAGTAGGTGATCG_15|TCCCATGTACTCTGCG_24|TCCTAATCATCCCACT_1|TCCTCGATCAGTCCGG_14|TCCTCTTAGAGGCTGT_14|TCCTCTTCAGTCTCTC_15|TCCTGCAGTTTACCAG_22|TCCTTTCTCAAGGAGC_14|TCGAACAGTTGGGACA_14|TCGACGGCACGACTAT_14|TCGCACTAGCAGGCAT_15|TCGCACTAGGTGGTTG_15|TCGCTTGGTCCAAAGG_15|TCGGATACACTCCGAG_15|TCGGATAGTGCTCTCT_14|TCGGGCAAGGGAGGCA_14|TCGGGTGCAGTCTCTC_14|TCGTGCTTCACGGTCG_23|TCTACATTCTGCATAG_14|TCTATCACATAACTCG_15|TCTCACGCAGAGGACT_14|TCTGCCATCCGACGGT_15|TCTTAGTGTGTGAATA_15|TCTTCCTGTGCCTGCA_15|TCTTGCGTCCTTCAGC_15|TCTTTGACAAGGCAAC_15|TCTTTGAGTACAGAGC_14|TCTTTGATCTCATGCC_14|TGACCCTAGTAACAGT_15|TGACCCTGTTTCGGCG_15|TGACTCCGTAACATAG_15|TGACTCCGTCACAGTT_14|TGAGACTCACAATGAA_15|TGAGGGATCTGTAAGC_15|TGAGTCACATCAGTCA_22|TGATGGTAGAAGCTGC_14|TGATGGTGTGCCTACG_14|TGATTCTAGACTTCGT_14|TGATTCTAGTGGACTG_15|TGATTCTTCGGAATGG_15|TGATTTCAGTTGTCGT_14|TGCAGATAGCTACTGT_15|TGCAGGCTCGGATAAA_15|TGCGATAAGCCGAACA_15|TGCGGCAGTCATCACA_15|TGCTCCACATATCTCT_15|TGCTCCAGTTAAGAAC_15|TGCTCCAGTTGTTGCA_15|TGCTTCGCACGTTGGC_22|TGCTTCGCACTACGGC_14|TGCTTGCGTTTAGACC_15|TGGATCACAGCTGAAG_15|TGGATGTGTCGGTGAA_15|TGGATGTGTCGTCATA_14|TGGGAAGGTATGTGTC_14|TGGGCGTCAATTGCTG_14|TGGGCGTTCCGGTAGC_4|TGGGTTAGTATGAAGT_15|TGGTAGTTCAGACCTA_15|TGTCCTGCATTGTGCA_15|TGTGAGTCACCACATA_15|TGTGAGTGTCTAACTG_15|TGTGGCGAGCTTGTGT_15|TGTGTGAAGCACTCAT_14|TGTTCCGAGAATCTAG_14|TGTTCCGCAACGATCT_15|TGTTCTAAGTTGCGCC_15|TGTTGAGAGAAGTCTA_22|TGTTGAGGTATGCTAC_14|TGTTTGTAGAACAAGG_15|TTAATCCAGTTGGAAT_14|TTACCGCCAGTCACGC_14|TTACCGCGTGCTGCAC_15|TTACCGCTCTCTGGTC_15|TTACTGTAGAATCTAG_14|TTAGGGTGTTATTCTC_15|TTAGTCTCAGGTTTAC_14|TTCACCGAGGAGTACC_15|TTCACCGAGGTGTGAC_15|TTCCTAACAAGAATGT_15|TTCGGTCGTTAGGCTT_14|TTCTTCCCACTGCTTC_15|TTCTTGATCCACTTCG_15|TTGACCCAGCTTCTAG_14|TTGCATTTCCGACGGT_14|TTGCCTGGTGCCTGAC_15|TTGCCTGGTGGCTGCT_15|TTGGATGAGTAGTGCG_14|TTGTGTTGTAATCAGA_15|TTGTTCACATCAACCA_15|TTTACCATCACCTGTC_22|TTTACGTGTCAAATCC_14|TTTATGCCAGCCGTCA_14|TTTATGCGTTCGTACA_14|TTTCATGGTAACGATA_15|TTTCCTCTCTTCGACC_14|TTTGACTAGCTCCCTT_15|TTTGATCCATGAATCC_14|TTTGATCGTATCGGTT_15|TTTGTTGGTGCGAACA_15|AAACCCAAGGAACTAT_14|AAACGAACAACAGATA_15|AAAGAACTCAAGTGGG_15|AAAGGTAAGAGAACCC_14|AACAACCTCCGTGGTG_15|AACACACTCGGATACT_14|AACCAACCACTGCATA_14|AACCATGCATCTCATT_14|AACGTCAGTCGCATCG_15|AATCGACAGCGAGGAG_1|AATCGACGTGGAATGC_15|AATGAAGCAGTAACGG_15|AATGCCATCTCAGGCG_15|AATGGCTCAATCCTAG_14|AATGGCTTCCAAGCAT_15|AATTCCTCATAAGCGG_14|ACACAGTGTTGGGACA_14|ACACAGTTCCTGGGTG_15|ACACTGACAGTCTGGC_15|ACAGAAATCCCGAATA_15|ACAGCCGGTAACATGA_15|ACAGGGAGTCACTACA_14|ACAGGGAGTGACCGAA_14|ACATGCATCCTACTGC_14|ACCAACACACCCATAA_14|ACCACAACAAGGCCTC_15|ACCACAAGTGTAGTGG_14|ACCGTTCAGCTGCCTG_22|ACGATCATCGACGCTG_14|ACGATGTTCCCTATTA_14|ACGATGTTCTCAATCT_14|ACGGGTCAGCAGCCTC_22|ACGGGTCAGGTAGCAC_22|ACGGGTCCACGAGAAC_15|ACGGTCGTCTCGCGTT_14|ACTATTCGTGCTATTG_22|ACTTTGTGTATCCCTC_15|AGAGAATGTTGTTGCA_15|AGATAGATCTCAACCC_15|AGATGCTCAGATCCTA_14|AGCACAAGCACGGATA_18|AGCATCACAGGTTCCG_15|AGCCAATTCTCCCATG_1|AGCGATTGTGATTGGG_14|AGCGTATAGGCACTAG_15|AGCGTATCAGAACGCA_14|AGCTCAAGTGCAGATG_14|AGCTTCCAGGTGCTAG_22|AGCTTCCGTGTTAAAG_14|AGGCATTAGGACTATA_15|AGGTTACGTCCCGGTA_14|AGTCAACGTTGTCATG_14|AGTCACATCTTACTGT_14|AGTCATGAGGCTCACC_15|AGTGCCGAGGTGATAT_22|ATACACGACGCTCTTC_15|ATCGATGGTGACGCCT_14|ATCGTCCAGCTGCGAA_14|ATCGTCCTCCGATAAC_14|ATGACCACACTCTGCT_14|ATGACCATCAGTGTGT_14|ATGAGGGCATCGCTCT_22|ATGCGATGTTCCTTGC_1|ATGTCCCAGGTCACCC_14|ATTCGTTCATACCGTA_14|ATTGGGTTCTAAGAAG_22|CAAAGAAAGGTATTGA_15|CAACGATCACATGTTG_15|CAAGACTGTTCGTAAC_1|CAAGGGACACGCAAAG_22|CAAGGGAGTGACATCT_14|CAATGACAGAGCAGCT_14|CAATTTCCAACCGACC_14|CACACAATCATTTGTC_14|CACATGAGTCACTACA_14|CACCGTTAGCCAAGCA_14|CACGAATCAACGTATC_15|CACGTTCTCTAACGCA_15|CACTAAGTCCTTTGAT_15|CACTTCGGTGACACGA_14|CAGCAATTCCTGTAAG_15|CAGCACGAGGTTGGTG_14|CAGCCAGCACCAATTG_15|CAGCCAGCAGAGTTCT_21|CAGCCAGTCCTCAGGG_14|CAGGGCTCATCGCTCT_4|CATACAGAGGTAAGAG_14|CATACCCGTTCAGGTT_15|CATACTTGTAGCGAGT_15|CATAGACAGCTTTCCC_15|CATAGACTCAGTCATG_22|CATGAGTTCATCACTT_14|CATGCAAGTCCGCAGT_15|CATGCGGTCTCATGGA_22|CCATAAGTCGTGACTA_14|CCATCACCAGTTAGGG_15|CCCAACTCACTGGCCA_15|CCCTCAAGTGCCTAAT_14|CCCTTAGCACTGCTTC_14|CCGATGGTCCTCCACA_15|CCGGTAGCATGCACTA_15|CCGGTGAAGACGTCCC_15|CCGGTGAAGGATCATA_15|CCGTGAGAGTCCGCGT_22|CCTCACAAGCGCCTAC_15|CCTCACATCTAGTCAG_15|CCTCCTCCAACACGAG_22|CCTTTGGAGTGCCAGA_15|CGAATTGTCCCGAGTG_15|CGAGTGCTCTAGACAC_14|CGATGCGCATCCGAGC_15|CGCCATTGTTGGACTT_15|CGGAATTCACCTGCTT_14|CGGGTCATCTGCCTCA_14|CGTCAAATCAGATGCT_22|CGTTGGGAGTCGCGAA_14|CTACACGACGCTCTTC_24|CTACCCAGTTTGGAAA_15|CTACCCATCGTAGCCG_14|CTACTATGTACCTAAC_14|CTAGACAGTCAGGTGA_13|CTCAATTCACTCTAGA_15|CTCATGCAGCTCAGAG_14|CTCATGCGTATGACAA_15|CTCCACATCTACTATC_14|CTCCCTCCACCTTCCA_15|CTGTGAATCTTGCAGA_14|CTGTGGGAGCAGGGAG_15|CTGTGGGGTAGGCTCC_22|CTTACCGGTTCCTACC_14|CTTCCGAAGCGTGCTC_14|CTTCCGAAGGATTCAA_14|CTTCCTTAGCAACCAG_22|CTTCTCTAGGAACGTC_14|CTTGAGACACACCAGC_14|CTTGATTCAACCAATC_14|CTTTCAACAATACGAA_15|CTTTCGGCATCTTTCA_14|GAACACTAGGTGCAGT_15|GAACTGTAGACGAGCT_14|GAAGAATAGCCTTGAT_14|GAAGCCCCAACAGTGG_20|GAAGCGACAATTCACG_15|GAAGGGTTCTACCTTA_14|GAATAGAAGTGCGCTC_14|GAATCACGTCTTCGAA_15|GAATCGTTCGATACTG_15|GACCCTTAGGATTTAG_14|GACCGTGAGGTCCGAA_14|GACGCTGGTGAGATCG_15|GACTATGGTGACACAG_15|GACTATGGTGGATTTC_15|GACTCAAGTTCCAAAC_22|GACTGATGTGGCTGCT_14|GAGAAATCAGTGCCTG_14|GAGACCCTCACACCCT_15|GAGATGGTCCGCGATG_14|GAGCTGCAGTGCACTT_14|GAGCTGCCATTCTCCG_15|GAGTGAGGTCCCTCAT_14|GAGTTTGCATGTAACC_15|GAGTTTGGTGGTCCCA_14|GATCGGAAGAGCACAC_7|GATCGGAAGAGCACAC_8|GATCGTACAGCATTGT_15|GATGCTATCGATCCAA_15|GCAGCTGGTTGTGCAT_15|GCATCCTCTCCTATTA_15|GCATCGGGTTGGAGAC_14|GCATGATGTACTGAGG_14|GCCAGCACACGAAAGC_15|GCCAGGTAGTCTAGAA_14|GCCAGGTTCATACAGC_14|GCCATGGTCACTTTGT_15|GCCATTCGTGTTACTG_1|GCCCAGAAGAATCCCT_22|GCCGTGATCCCATAAG_14|GCCTGTTTCAAACGTC_15|GCTCAAACACATGAAA_14|GCTCAAACAGTTCCAA_24|GCTGGGTGTCATCGGC_15|GGAACCCCATATGAAG_22|GGAATGGCATGTGACT_15|GGAGATGAGCCTGAAG_22|GGATCTATCTGGTCAA_14|GGATGTTAGGATCACG_15|GGCTTTCAGCATGTTC_14|GGGACCTGTACGTGAG_15|GGGCTCAAGTCGAAGC_14|GGGTAGACATGTGCCG_15|GGGTAGATCCTGTTGC_14|GGGTCACAGCATTTGC_14|GGGTCTGCATAACCCA_14|GGTGAAGAGGGCAACT_15|GGTTAACGTATGTCAC_15|GGTTCTCCAACAGAGC_15|GTAACCAGTGGTAATA_14|GTAATGCTCGACCTAA_15|GTACAACGTCCATAGT_15|GTAGAAAAGCCTGAGA_15|GTAGTACAGGTTCTTG_15|GTCACGGGTCTAGGCC_14|GTCACTCTCTGTCCGT_22|GTCTACCAGAACGTGC_15|GTCTGTCTCCACATAG_14|GTGAGGACAGAAATCA_1|GTGCTTCCAAGCTCTA_14|GTGGAAGGTCTACAAC_15|GTGGCGTTCGGCCCAA_14|GTGGTTACAACTTGGT_15|GTGTGATAGTATGAGT_14|GTGTTCCCATCGTGGC_22|GTTAGACAGCCTCAAT_14|GTTAGACAGGCTCACC_15|GTTAGACCAGCATTGT_15|GTTCTATAGCATCTTG_22|GTTGTAGTCCTACCAC_22|TAACACGGTTTACCTT_14|TAAGTCGCAGTCAGTT_22|TAATCTCCAGAAATCA_14|TAATTCCTCTACCCAC_14|TACCTCGTCACAAGGG_14|TACTTGTAGGTAAACT_15|TAGATCGGTCCAGAAG_22|TAGGTACCAGTAGAGC_14|TATATCCTCGTGGCTG_15|TATCAGGTCCATTGTT_15|TATTTCGTCGGTGCAC_15|TCACACCCAACCGACC_15|TCACTATGTATGGTTC_14|TCATACTAGTATGAAC_15|TCATCATAGAGGCGGA_15|TCATGGACATGTTCGA_22|TCCATGCGTACGAGTG_15|TCCCACAAGTTAGTAG_14|TCCCAGTTCTACCTTA_14|TCCGAAAGTTGCGTAT_15|TCCTCCCAGACATACA_15|TCCTCGACACAAATGA_14|TCCTGCAAGGTTCAGG_15|TCGAACAAGAGTTCGG_15|TCGATTTCAGGACATG_22|TCGGTCTCAGGTGGAT_15|TCTACATAGACTTCGT_14|TCTGCCAGTAGTAAGT_15|TCTTAGTTCTTAGTTC_15|TCTTCCTTCACATCAG_1|TGAACGTAGAGCATTA_14|TGAATCGTCCGACATA_16|TGAGCATTCACGGACC_15|TGCAGATGTCAAGCGA_14|TGCAGTATCTGCTTTA_14|TGCATGAAGCTCATAC_14|TGCGGGTAGTATAACG_14|TGCTTGCTCTCGCCTA_14|TGGGTTACATCCGAGC_15|TGTAAGCCAGTCCCGA_14|TGTCAGAAGCGGATCA_15|TGTGGCGAGAAGTCTA_14|TGTTCATTCGACGCTG_15|TGTTCTAAGATCCCAT_22|TTACGTTCAACGTATC_14|TTACGTTGTTGCCGAC_14|TTAGGCAAGCAACAGC_22|TTAGGCACAAGGTCAG_22|TTATTGCAGAATTGCA_15|TTATTGCGTACCTAGT_15|TTCACGCAGGTGTGAC_14|TTCATTGTCACCATAG_14|TTCCGGTAGGTGGGTT_14|TTCCGTGAGAGATCGC_22|TTCGCTGGTCCCAAAT_22|TTCTAGTGTCACTCAA_15|TTCTCTCTCAATCTCT_22|TTGCCTGTCCAACCAA_1|TTGGGATAGATGAACT_22|TTGTGTTCATCTATCT_15|TTGTTTGAGATGCCGA_15|TTTACGTCATCTAACG_14|TTTAGTCAGGTTACAA_14")
Pericytes<-c("CCTCATGAGCCGGAAT_2|GCGGAAACAGACACCC_2|CCGATCTCAAAGGATT_4|CTCAATTGTACAAGCG_4|GACATCAGTGTTCCTC_3|CAATTTCGTCCCACGA_5|GCCTGTTGTCATGCAT_4|AGTCTCCGTAGGACTG_3|AGGGTTTCACAATTCG_15|GTGTTAGAGAAATTCG_9|GAGGGATCACAAGGTG_14|GTGGAAGGTCAAGTTC_4|AGGCCACCAGAACTAA_5|GGGTTTAGTTCGCGTG_13|AACCCAAAGATAGCTA_5|CGTCCATTCTAACGGT_9|TCACTCGGTTGCGTAT_10|TCGGGCAAGCGACCCT_4|ATTTCTGGTATCGTAC_4|GACCGTGCACCAGACC_4|CAGTGCGAGCTTACGT_4|TGCAGATAGCGGGTAT_13|AGGTGTTCATTCCTCG_4|TGACAGTTCCTACACC_5|CGTGATAGTAATGCTC_5|AGTAACCAGTGCAGGT_3|AGGTTACGTCCCGTGA_14|TCAATCTTCAAGGACG_5|TAGATCGTCTTGGGCG_4|TCGCACTTCGACCTAA_4|TCCACGTAGCATGAAT_23|TTGTGTTAGATGAATC_2|AAGTCGTTCCAATGCA_5|TCCCAGTAGCATATGA_4|ATTCCATTCTCCGATC_2|CTCTGGTCATCTGTTT_3|GGTAATCAGTAGGGTC_4|GCTACAAAGACGTCCC_4|TCATGTTCAAAGCAAT_1|TGCTCGTTCTACCAGA_5|GTGTTAGAGTCTCTGA_18|TCTCAGCAGATGAAGG_15|TCCACCATCAGACAAA_15|GAACACTGTATGCGGA_5|AACAAGACACCTGCTT_4|CATTGAGCAGTTTGGT_9|TATCGCCCAATTTCTC_23|AGAACAAGTAACTAAG_9|CAATGACTCATGCCAA_23|GTGTAACTCTGGACTA_4|CAAGGGACAAGGCAAC_5|CGAATTGTCTAGACAC_24|TCCGATCTCTTTCTAG_4|CTAGACACAGTTAAAG_3|GGCACGTTCGACTCCT_13|TGTGTGAGTGATACCT_2|TGTTGGACATCCGAGC_14|CTGTACCCATGCCGGT_18|GTCTACCAGTTTGAGA_15|CTGTAGACATGTTCGA_13|TGATTCTTCGCTGTTC_4|CTCACTGCAGCCGTCA_5|GTGGAGAAGGGTCTTT_4|ACACAGTGTCGCAGTC_4|ATCACGATCGCTCTAC_3|CACTAAGTCATAAGGA_3|AACCACAGTGGTCTGC_1|GCATCTCGTATCCTCC_23|TATCGCCGTTCGGACC_3|GTGTCCTTCGAGAACG_4|TCATGTTTCCACTTCG_3|GACTCAACATGGATCT_9|ATTACCTGTGTCTCCT_5|CGTAGTACAGCCTATA_5|TCACTATGTAAGGCTG_4|CAATACGCAGCTATTG_13|CATGGTAGTAATCAAG_2|AAGCCATAGGACTTCT_4|CCATAAGAGCGCCTTG_9|GGCAGTCAGAAGCCTG_4|GGCACGTTCCTCACCA_5|ACTTCGCCAAGTGTCT_3|CAGATCACAGCTGGTC_4|GTCCTCAGTTCGTTCC_3|ATCGTCCGTCTCTCAC_3|ACGTAACTCATCTACT_13|GAGTGTTGTCCGACGT_3|AGGGAGTGTAACATGA_2|GCACATACATGGGTCC_5|TCCTTCTCAGCGTTGC_1|AGGAGGTGTCACTTCC_4|TGCTGAACACCCTAAA_1|TGGTACAAGGGCAATC_13|AGGGTTTTCTACACTT_3|TGTAGACTCTTACCGC_9|TTGTTTGTCGAAGCCC_4|CGTTCTGCATCGATCA_13|TCCTTCTAGAAACCCG_5|ACGCACGCAGTCAGTT_9|TTGAACGCACTCGATA_3|GCCAACGAGATCCGAG_3|AAACGAACACGCTTAA_6|CGTTAGAGTACTCGTA_7|ATGGGAGAGATGAATC_4|TGAGCGCGTTAGGGAC_4|CGAATTGTCTAGACAC_22|TCAGGTAAGATAGCTA_9|ACCTGTCTCATCGGGC_4|ATTCGTTAGCTAGATA_5|CTCTCAGGTCGCAACC_5|CCCAACTAGACCAAAT_15|ATCCTATCAAGACGGT_4|CATTCCGTCAGCACCG_3|CATTGTTTCAACACCA_4|TGCTCCACAGTCTCTC_2|ATCGGATGTTTAGAGA_7|ATTCATCAGCCTCCAG_11|CGAATTGTCTAGACAC_20|GGGTCACTCGCGGTAC_23|GCTACCTAGAGAGAAC_3|TGATCAGTCTTGATTC_1|CGAATTGTCTAGACAC_19|TTTACCACAGAGCTAG_5|ATCATTCAGCGTGTCC_3|AACAGGGTCTCATGCC_15|ATCCGTCGTATTCCTT_2|TAGGTTGAGCAATAAC_4|CTGCATCAGCGTTACT_5|TAATTCCGTACACTCA_9|TATCGCCCAACCTATG_5|CAATACGCATCATGAC_4|AGTGATCTCACCTTGC_4|CGATGGCAGACGATAT_3|TTGACCCGTGGTAATA_9|ACGCACGCATCCAATG_4|TCGCTCAAGTCATACC_4|GCCGTGAGTTCGAAGG_23|GAGACTTTCGGTAAGG_3|TAGGTACTCTACTCAT_10|GGTGTTAAGAGGATCC_13|ATCCTATCATGACAAA_3|CTACAGACAGTAGAAT_9|GGAGGTAAGGAGGCAG_4|TCCGTGTTCGGCATTA_15|TGAGACTGTGAAAGTT_3|TTGAACGTCGGAATTC_3|CTGTGAACAGCCGTCA_14|GTAGAAAGTCGTCGGT_2|GTAGGTTAGTTGTCAC_4|CCTAACCAGGTGAGAA_4|AATCACGGTAGCACAG_11|AGTGATCGTCACCTTC_2|CTGTCGTTCGGCATAT_7|TTTCAGTAGATGTTAG_14|TACCCGTCACATTCTT_18|CAAAGAAGTGCTCCGA_7|TTCTAACTCGTTGCCT_5|TGATTTCTCGTAGTGT_15|ACGATGTCATGCCGCA_4|GCTGCAGAGTATGAAC_9|TGATTCTGTTAATGAG_14|ATACCGAAGTTCATCG_4|TAACACGCAATTTCGG_3|ACCTACCAGCTACAAA_4|GCATTAGGTTTCTATC_9|TTTCGATAGTTTCTTC_6|GATTCTTAGATCGCTT_7|CACCGTTAGTGCAGGT_14|GAATCACGTTCTCGCT_10|GGAGGATTCAAAGGAT_4|AGTGTTGCACACTTAG_3|GTTGTCCTCTGAATGC_15|ACCTGTCGTGCTGATT_12|GTCGTAACAATGCAGG_11|AGATGAACAGAGGTAC_4|TTCCGTGTCGCTGACG_23|GAAGTAAGTCGAACGA_13|CTCTCGATCATGCCGG_14|CGTAAGTCAGAGGCTA_1|ATAGAGATCTATCACT_4|CAGGGCTAGGAAACGA_4|CGAAGTTGTACTAAGA_15|TGCGGGTGTCTTCAAG_13|GGTGTTAAGAAGGTAG_5|TAGTGCATCGTGACTA_2|AAACCCATCTTCCGTG_25|CGAGGAACAATTCGTG_8|CCGTAGGTCATTGGTG_3|GAATAGAAGCCATGCC_9|CGTTAGAAGCAAGGAA_4|TGGGCGTGTCAGTCGC_2|ATCACAGGTCCAAGAG_4|GTGTTCCGTGTCTTCC_8|GGCTGTGGTAAGGTCG_5|TCAGGTAGTCGATGCC_5|CCGATCTTCTCATTAC_4|TCTATCATCGGATACT_4|GTAAGTCGTAATCAGA_15|TCAAGACGTGAACTAA_10|CGAGAAGAGTCTTCCC_1|TGTTGAGGTGTGAGCA_9|TGATGCAAGGACTATA_4|GGAATCTTCGCCATAA_4|CGAATTGGTACGATGG_12|TCTCAGCCAGCTAACT_15|TTCACCGGTTCTTCAT_9|GTAGAGGCACCATAAC_1|GCTTTCGAGATGTTGA_9|TACAACGGTCGACGCT_2|TTCACCGAGTAGAGTT_10|GCGGAAACACCTGATA_15|GTCTTTAAGAGCATCG_4|AAACGCTAGGATACGC_15|ACCAACAGTAGATCGG_18|CCCTCTCAGAGTTGTA_9|TCACGGGAGAGCCCAA_9|GGGACAAAGGTCATAA_3|GGATGTTAGATTACCC_4|TCATTCACAGCGACCT_10|CTGTATTTCCGAAGGA_4|CCACGAGAGCCGTTAT_18|CCACACTCATGTTCGA_3|GCAACCGTCTCTTGCG_13|TATCGCCGTATGTCTG_5|CTTCCTTGTCGGCTAC_6|ATACCTTTCGCCAATA_5|TAGTGCAAGGATCACG_14|GTAGGAGTCTAACGGT_10|TTTCCTCCACAGCCAC_8|GTAGGAGTCTATCGGA_4|CATACCCCAATACGCT_11|TACCCGTCACATTCTT_17|CTGCCATGTGCTCCGA_3|GGGTCTGAGGCTGAAC_14|GGCTTGGAGTAAGAGG_5|AACACACTCGTGCAGC_15|TGAATCGGTTGTAAAG_2|CTGGACGGTCTGCAAT_1|GGTGATTAGTGGTGGT_2|ACCCTCAAGAGATTCA_3|AGGGTCCTCCTGATAG_13|ATTTCTGAGGAGTATT_4|GGGCCATCAGTCAGCC_1|CTACAGAAGATGGTCG_4|ATCGTGATCTAACGCA_5|AGTCACAAGGGTATAT_4|GTGTGGCGTACGACAG_4|TACTTACTCGTCCATC_1|CAAGAGGCAGATCATC_13|TCACACCTCTGCAGCG_14|ATTCCATTCGTTAGTG_13|GCCCAGAAGATAGCAT_7|GGAGAACAGAGAATCT_4|ACGATCACAGCTACCG_18|CTCTCAGTCCATGATG_4|CTGTACCTCTGCATAG_13|GTAGAAATCCAGCTCT_7|GTAGTACCAACACAAA_13|GTTACCCCACCATTCC_9|CGTGATACAGTAGTTC_12|ATCGCCTGTGAATAAC_3|TGTTGGATCGTGCTCT_6|AAGCGTTAGATTGATG_13|TCTACCGCAGTAACCT_8|CTCCATGAGATGCAGC_3|TTCTGTAAGTAGACCG_3|CAAGAGGTCTTCACAT_4|CCACGAGAGCCGTTAT_17|ACGTAGTAGCGCTGAA_13|TCGCTTGAGACCAGCA_2|GTCCTCACAGGGCTTC_12|GCGGATCAGTCGCCCA_12|CCACGAGAGCCGTTAT_16|GCATGATTCCACAGGC_9|AGACCATCACCTCAGG_3|ATCCATTAGTACGAGC_3|CCGCAAGAGCTCGAAG_3|CCTACGTGTTGTGCCG_9|TGACCCTCATGTCAGT_6|ACGTAGTCAAGGCCTC_15|GTGAGTTTCGAACGCC_5|ATCAGGTTCTGAATCG_2|ATTCACTAGCGAACTG_15|CGGGTGTAGTGATCGG_1|TTCTGTATCATTACTC_9|AGATCCAAGATGTAGT_15|TACTTCATCGTCCTCA_2|AGAGAGCCATCGATAC_14|CTCTCGACACGACTAT_4|AGCCAATAGATGAACT_5|ACCCTTGCACAAATGA_12|TAAGTCGCATGCCGAC_1|CATTCATAGCCATCCG_14|TGCTCGTCACATATCG_8|CCCTAACGTTACACAC_15|AAGGTAAAGCCTCTTC_9|GTGAGGACAACTGCCG_7|CGCATAAGTTAGGCTT_5|AGCGCTGCAGCGCTTG_4|AGCTACATCTGGCCGA_8|TTGGGCGGTAGAAACT_13|TATTCCAGTAGTCACT_12|CTGTATTTCTTGTGCC_14|CCACAAAAGGTTGAGC_4|AGTGATCCAACAAGAT_18|ATCGTGATCAACACGT_25|AGTCAACAGCTCGAAG_9|ACAAAGACAGCGTTTA_4|GATGAGGTCTTGTTAC_15|TACGGGCGTATGTCAC_1|ATTCCTACATGGATCT_5|ATCCACCTCCACCCTA_1|GAGTTGTTCTCAGTCC_13|GTAATGCGTTAGCGGA_6|AGCCAATCAAGAATGT_5|AGGACGACATCGCTGG_5|GGTGTTAAGCTCATAC_1|CAAGGGAGTGCTGATT_14|CCTTTGGAGTTTCGAC_7|TTGAACGCAAACTCGT_9|TTTCACACAGCAGTTT_15|AACACACGTTACCCTC_4|GCCGATGGTAGTGCGA_12|GGAGATGTCCGTACGG_8|GTGTCCTGTACGATCT_4|AGTTCGAAGCATTGAA_12|TCGATTTGTCCCGGTA_14|ATCTCTATCAGTGTGT_9|CAGCGTGCATAGAATG_4|GCAGGCTTCAGTCTTT_13|GACCCTTTCGGTATGT_8|TACCCGTCACATTCTT_16|CTGGTCTAGCCTCCAG_23|AATCACGTCTTTGCTA_9|TAACCAGGTCTAATCG_4|ACCATTTTCGTTCTGC_4|TCCCATGCACGGCCAT_6|GTCTACCTCGTGCAGC_4|TATTTCGTCCGTGTAA_1|AATAGAGGTGCCCTTT_4|GATTCGACAGGATCTT_15|ATCATTCAGCGACCCT_4|TACAGGTAGAGTTCGG_1|TATTCCAGTCGAGCTC_5|AGATGCTCATAGATCC_2|GGGACAAAGTTGCGCC_18|CACGTGGAGCTGGCTC_2|AGTGATCCAACAAGAT_17|TTGTGGAAGCATGCAG_5|CTGTGAAGTAGACAGC_13|GCAGCTGGTCCCTCAT_15|ATGATCGTCCATCTGC_1|AGTCAACGTCATCAGT_23|CCTGTTGCATCATTGG_4|CATTCCGGTTGTCAGT_3|TGCTTGCTCTCCGAGG_6|AGGGAGTTCACGACTA_10|GCATCCTCTCCTATTA_9|GAGGCAAAGAGTTCGG_9|CCTATCGAGGCTGGAT_1|ATGGAGGAGCTGCGAA_4|AGAGAATAGCGTGTCC_18|ACACTGAGTTGCTCGG_3|CGGAATTAGGCACCAA_15|TCGCAGGAGTGAGGCT_1|GCATGATTCTTACGTT_14|TGGGCTGAGTAGGATT_8|AGTGATCCAACAAGAT_16|ACCCTTGCACCTCTAC_3|CTTAGGAGTCTTGTCC_4|GGAGCAATCTTGAACG_1|TGCAGTACATGCAGCC_14|TGCTGAATCTTCGTGC_5|CGTAATGTCTCAACCC_1|GGGACAAAGTTGCGCC_17|AACAACCCAGTCGGAA_10|CTGCTCAGTAAGTTAG_4|ATTCCATCAAGGTTGG_15|CTGCTCATCACACCGG_1|ATGGTTGGTGTTGCCG_2|GTCTACCAGTTCCGGC_8|CACGGGTGTTGCTCGG_15|GCATCTCTCCGCGATG_1|TCGCAGGAGCGCCTTG_1|GGGACAAAGTTGCGCC_16|AACCTGATCTAGCCAA_8|TGTTTGTTCCCGTTCA_5|AAGCCATGTGTTACAC_15|GTGTTAGAGTCTCTGA_17|TTCACGCAGAAGTGTT_14|AGCCACGTCGCAGTTA_15|CATGGTATCCCGTGAG_12|CATTTCACAACGTAAA_4|TTGTTGTAGTTTGAGA_5|GTCATCCAGTAATACG_5|GGGCGTTTCCTTCTAA_5|AGTGATCAGACCTCCG_8|AGTAGCTTCTAAACGC_1|GTTAGTGCACCTCTGT_23|AATCGACCAGGTTCAT_14|TTGCATTAGAAGTCCG_2|GAGAGGTTCGAGTCTA_19|GAGAGGTTCGAGTCTA_20|AATGCCACAATGAACA_25|CTGTACCCATGCCGGT_16|GAGAGGTTCGAGTCTA_22|CAACGGCGTAGAGCTG_13|TCACAAGGTTAAACCC_6|GTGTGGCAGCACCAGA_2|ACACCAACAAGCACAG_5|CTGTGAACACATTGTG_23|ACATCGACATACTGTG_9|GTAAGTCAGGAACTAT_4|CTGTACCCATGCCGGT_17|TGGATGTCACTGCACG_13|GTTGCGGAGAAATTCG_1|CAGATTGCAGGACATG_8|GGTAATCCATCGAAGG_4|CTACCCAAGAGGACTC_25|GTGTTAGAGTCTCTGA_16|ATCTCTACAGACCTAT_1|CAATGACAGCTGCGAA_13|TCATACTTCACATTGG_8|CCCTAACAGTACGAGC_8|GAGAGGTTCGAGTCTA_24|CACTGGGCACGCGTGT_6|AGAGAATAGCGTGTCC_17|AGCCAGCCAAGCGAGT_14|AACGTCAGTCTCAAGT_8|TGGGCGTTCCTTGGAA_3|CAACGGCGTGACACGA_2|ATAGGCTCATCTCGTC_1|TTGGGATTCAGGTAAA_13|AGAGCAGAGAAATCCA_7|TATCCTAAGGGATCAC_14|CATGGTAAGATTCGAA_3|TTCTAACCAATAGGAT_1|AATAGAGCAAACTCTG_13|AGGTCATCAACTCCCT_14|CATACAGTCTGTCAGA_15|AGAGAATAGCGTGTCC_16|TTTGATCCAGCATACT_14|GTCCCATTCCATAGGT_9|ATTGTTCGTCCAGTTA_1|TTGTGGATCAGCCTCT_25|CGATGGCCATGTGCCG_2|AGATCCATCATCCTAT_14|GCACGTGCACGGTGTC_13|CGATCGGGTTCAAAGA_1|ACTACGAAGGTACAAT_1|ACCAACAGTAGATCGG_17|AGATGCTCACAAGCTT_15|ATTCCATTCCAACACA_11|TTTGATCGTAACATAG_15|AGAACCTTCTACCCAC_11|GAGTTGTCAGAATCGG_15|CTGTGAAGTTCTCACC_15|CCGGGTAGTGCGAGTA_14|AATCGACTCTCGCGTT_9|GCTTCACAGAGCAACC_3|TCAGGTATCGAATCCA_23|TCAGTTTAGCAATAGT_11|GGAGCAATCTTTCGAT_9|ATCCCTGTCCGATTAG_1|ACCAACAGTAGATCGG_16|ACGATCACAGCTACCG_16|GACTCAAGTTAGGCCC_8|GAGGCAAGTGGCCTCA_8|TTCTAGTGTCCACTTC_1|GGAGAACGTGCGTTTA_1|GGAATGGGTGGCAGAT_4|TGAGCGCTCTCGGTAA_8|GAATAGAGTCGGTAAG_8|AGGCCACGTACTAGCT_1|CACGAATAGGACATCG_9|CCAAGCGGTTACACTG_15|TGAGGGAAGCATCAAA_12|TCTACCGCACAGTACT_9|TTCCTAAAGCTCGCAC_1|GGAGGATGTGTATTCG_12|AATTTCCCACATGAAA_15|ACGATCACAGCTACCG_17|CACATGAAGGGCTGAT_1|GCCCGAAGTATAATGG_8|AGGCATTAGGTATAGT_1")

DFinal1$NewCellType <- ifelse(grepl(Pericytes, DFinal1$barcode),'Pericytes',DFinal1$NewCellType)
DFinal1$NewCellType <- ifelse(grepl(TBM, DFinal1$barcode),'TBM',DFinal1$NewCellType)
DFinal1$NewCellType <- ifelse(grepl(Ciliatedcells, DFinal1$barcode),'Ciliated cells',DFinal1$NewCellType)


write.csv2(DFinal1, "../CrossSpeciesBarcode_univariate_clusters_for_apoptotic.csv")


quit()
